# Supplementary material for: Prediction of glycopeptide fragment mass spectra by deep learning
Source: Nat Commun. 2024 Mar 19;15:2448. doi: 10.1038/s41467-024-46771-1 (PMC10951270; doi:10.1038/s41467-024-46771-1)
Supplement: Supplementary file 5 — Supplementary Data 2 [file 41467_2024_46771_MOESM5_ESM.xlsx]

## Sheet: Description
Supplementary Data 2. Results of the holdout set of Mouse1 by searching with predicted spectral libraries.
Top 1 candidates with all of core fucosylation, bisecting HexNAc, and branches matched with the original glycan structure
Top 1 candidates with any of core fucosylation, bisecting HexNAc, or branches not matched with the original glycan structure
Candidates with all of core fucosylation, bisecting HexNAc, and branches matched with the original glycan structure
Spectral matches with only 1 candidate
Other candidates

## Sheet: Mouse1 Holdout
NumCandidates	RunName	ScanNumber	PrecursorCharge	PrecursorMZ	ModifiedSequence	GlycanComposition	GlycanPosition	ProteinID	ProteinDescription	GeneName	ProteinGlycosite	Rank	Score	DeltaScore	SA_Yions	SA_Bions	GlycanStruct	GlycanType	CoreFucose	Bisection	Branches	OriginalGlycanStruct	OriginalGlycanType	OriginalCoreFucose	OriginalBisection	OriginalBranches	MatchGlycanType	MatchCoreFucose	MatchBisection	MatchBranches
14	MouseBrain-Z-T-1	1732	2	1099.45	TTGANK	H(4)N(4)F(1)	5	Q91ZX7	Prolow-density lipoprotein receptor-related protein 1	Lrp1	3265	1	1.54945	0.0426487	0.329416	0.121138	(N(N(H(H(N(H)))(H)(N)))(F))	complex	(F)	(N)	('(N(H))',)	(N(N(H(H(N(H)))(N)(H)))(F))	complex	(F)	(N)	('(N(H))',)	TRUE	TRUE	TRUE	TRUE
14	MouseBrain-Z-T-1	1732	2	1099.45	TTGANK	H(4)N(4)F(1)	5	Q91ZX7	Prolow-density lipoprotein receptor-related protein 1	Lrp1	3265	2	1.5068	0.128706	0.274017	0.219186	(N(N(H(H(H))(H(N))(N)))(F))	hybrid	(F)	(N)	('(N)',)	(N(N(H(H(N(H)))(N)(H)))(F))	complex	(F)	(N)	('(N(H))',)	FALSE	TRUE	TRUE	FALSE
14	MouseBrain-Z-T-1	1732	2	1099.45	TTGANK	H(4)N(4)F(1)	5	Q91ZX7	Prolow-density lipoprotein receptor-related protein 1	Lrp1	3265	3	1.37809	0.0254044	0.419007	0.202902	(N(N(H(H(H))(H(N(F)))(N))))	hybrid		(N)	('(N(F))',)	(N(N(H(H(N(H)))(N)(H)))(F))	complex	(F)	(N)	('(N(H))',)	FALSE	FALSE	TRUE	FALSE
14	MouseBrain-Z-T-1	1732	2	1099.45	TTGANK	H(4)N(4)F(1)	5	Q91ZX7	Prolow-density lipoprotein receptor-related protein 1	Lrp1	3265	4	1.35269	0.069359	0.464714	0.182599	(N(N(H(H(N(H)(F)))(H(N)))))	complex			('(N(H)(F))', '(N)')	(N(N(H(H(N(H)))(N)(H)))(F))	complex	(F)	(N)	('(N(H))',)	TRUE	FALSE	FALSE	FALSE
14	MouseBrain-Z-T-1	1732	2	1099.45	TTGANK	H(4)N(4)F(1)	5	Q91ZX7	Prolow-density lipoprotein receptor-related protein 1	Lrp1	3265	5	1.28333	0.00967563	0.539528	0.177145	(N(N(H(H(H))(H(N(N)(F))))))	hybrid			('(N(N)(F))',)	(N(N(H(H(N(H)))(N)(H)))(F))	complex	(F)	(N)	('(N(H))',)	FALSE	FALSE	FALSE	FALSE
14	MouseBrain-Z-T-1	1732	2	1099.45	TTGANK	H(4)N(4)F(1)	5	Q91ZX7	Prolow-density lipoprotein receptor-related protein 1	Lrp1	3265	6	1.27365	0.0119188	0.33246	0.393888	(N(N(H(H(N(H)))(H(N))))(F))	complex	(F)		('(N(H))', '(N)')	(N(N(H(H(N(H)))(N)(H)))(F))	complex	(F)	(N)	('(N(H))',)	TRUE	TRUE	FALSE	FALSE
14	MouseBrain-Z-T-1	1732	2	1099.45	TTGANK	H(4)N(4)F(1)	5	Q91ZX7	Prolow-density lipoprotein receptor-related protein 1	Lrp1	3265	7	1.26173	0.0185793	0.531502	0.206765	(N(N(H(H(N(H)(F)))(H)(N))))	complex		(N)	('(N(H)(F))',)	(N(N(H(H(N(H)))(N)(H)))(F))	complex	(F)	(N)	('(N(H))',)	TRUE	FALSE	TRUE	FALSE
14	MouseBrain-Z-T-1	1732	2	1099.45	TTGANK	H(4)N(4)F(1)	5	Q91ZX7	Prolow-density lipoprotein receptor-related protein 1	Lrp1	3265	8	1.24315	0.00552304	0.413797	0.343049	(N(N(H(H(H))(H(N(F))(N)))))	hybrid			('(N(F))', '(N)')	(N(N(H(H(N(H)))(N)(H)))(F))	complex	(F)	(N)	('(N(H))',)	FALSE	FALSE	FALSE	FALSE
14	MouseBrain-Z-T-1	1732	2	1099.45	TTGANK	H(4)N(4)F(1)	5	Q91ZX7	Prolow-density lipoprotein receptor-related protein 1	Lrp1	3265	9	1.23763	0.0666582	0.505311	0.257058	(N(N(H(H(N(H(F))))(H(N)))))	complex			('(N(H(F)))', '(N)')	(N(N(H(H(N(H)))(N)(H)))(F))	complex	(F)	(N)	('(N(H))',)	TRUE	FALSE	FALSE	FALSE
14	MouseBrain-Z-T-1	1732	2	1099.45	TTGANK	H(4)N(4)F(1)	5	Q91ZX7	Prolow-density lipoprotein receptor-related protein 1	Lrp1	3265	10	1.17097	0.0312888	0.435601	0.393427	(N(N(H(H(N(H))(N))(H)))(F))	complex	(F)		('(N(H))', '(N)')	(N(N(H(H(N(H)))(N)(H)))(F))	complex	(F)	(N)	('(N(H))',)	TRUE	TRUE	FALSE	FALSE
14	MouseBrain-Z-T-1	1732	2	1099.45	TTGANK	H(4)N(4)F(1)	5	Q91ZX7	Prolow-density lipoprotein receptor-related protein 1	Lrp1	3265	11	1.13968	0.0227691	0.410088	0.450228	(N(N(H(H(N(H)))(H(N(F))))))	complex			('(N(H))', '(N(F))')	(N(N(H(H(N(H)))(N)(H)))(F))	complex	(F)	(N)	('(N(H))',)	TRUE	FALSE	FALSE	FALSE
14	MouseBrain-Z-T-1	1732	2	1099.45	TTGANK	H(4)N(4)F(1)	5	Q91ZX7	Prolow-density lipoprotein receptor-related protein 1	Lrp1	3265	12	1.11691	0.07966	0.523571	0.359514	(N(N(H(H(N(H)(F))(N))(H))))	complex			('(N(H)(F))', '(N)')	(N(N(H(H(N(H)))(N)(H)))(F))	complex	(F)	(N)	('(N(H))',)	TRUE	FALSE	FALSE	FALSE
14	MouseBrain-Z-T-1	1732	2	1099.45	TTGANK	H(4)N(4)F(1)	5	Q91ZX7	Prolow-density lipoprotein receptor-related protein 1	Lrp1	3265	13	1.03725	0.0729055	0.28566	0.677085	(N(N(H(H(H))(H(N)(N))))(F))	hybrid	(F)		('(N)', '(N)')	(N(N(H(H(N(H)))(N)(H)))(F))	complex	(F)	(N)	('(N(H))',)	FALSE	TRUE	FALSE	FALSE
14	MouseBrain-Z-T-1	1732	2	1099.45	TTGANK	H(4)N(4)F(1)	5	Q91ZX7	Prolow-density lipoprotein receptor-related protein 1	Lrp1	3265	14	0.964349		0.500529	0.535122	(N(N(H(H(N(H))(N(F)))(H))))	complex			('(N(H))', '(N(F))')	(N(N(H(H(N(H)))(N)(H)))(F))	complex	(F)	(N)	('(N(H))',)	TRUE	FALSE	FALSE	FALSE
13	MouseBrain-Z-T-1	1901	2	1208.48	NNSGSGK	H(4)N(4)F(2)	1	Q9D9W6	Protein FAM217A	Fam217a	270	1	1.78829	0.115519	0.173052	0.0386633	(N(N(H(H(N(H)(F)))(H)(N)))(F))	complex	(F)	(N)	('(N(H)(F))',)	(N(N(H(H(N(H)(F)))(N)(H)))(F))	complex	(F)	(N)	('(N(H)(F))',)	TRUE	TRUE	TRUE	TRUE
13	MouseBrain-Z-T-1	1901	2	1208.48	NNSGSGK	H(4)N(4)F(2)	1	Q9D9W6	Protein FAM217A	Fam217a	270	2	1.67277	0.0684423	0.241485	0.0857488	(N(N(H(H(N(H)(F)))(H(N))))(F))	complex	(F)		('(N(H)(F))', '(N)')	(N(N(H(H(N(H)(F)))(N)(H)))(F))	complex	(F)	(N)	('(N(H)(F))',)	TRUE	TRUE	FALSE	FALSE
13	MouseBrain-Z-T-1	1901	2	1208.48	NNSGSGK	H(4)N(4)F(2)	1	Q9D9W6	Protein FAM217A	Fam217a	270	3	1.60432	0.121206	0.300579	0.0950968	(N(N(H(H(H))(H(N(F)))(N)))(F))	hybrid	(F)	(N)	('(N(F))',)	(N(N(H(H(N(H)(F)))(N)(H)))(F))	complex	(F)	(N)	('(N(H)(F))',)	FALSE	TRUE	TRUE	FALSE
13	MouseBrain-Z-T-1	1901	2	1208.48	NNSGSGK	H(4)N(4)F(2)	1	Q9D9W6	Protein FAM217A	Fam217a	270	4	1.48312	0.020009	0.399831	0.11705	(N(N(H(H(N(H)(F)))(H(N(F))))))	complex			('(N(H)(F))', '(N(F))')	(N(N(H(H(N(H)(F)))(N)(H)))(F))	complex	(F)	(N)	('(N(H)(F))',)	TRUE	FALSE	FALSE	FALSE
13	MouseBrain-Z-T-1	1901	2	1208.48	NNSGSGK	H(4)N(4)F(2)	1	Q9D9W6	Protein FAM217A	Fam217a	270	5	1.46311	0.004118	0.333433	0.203457	(N(N(H(H(N(H)))(H(N(F)))))(F))	complex	(F)		('(N(H))', '(N(F))')	(N(N(H(H(N(H)(F)))(N)(H)))(F))	complex	(F)	(N)	('(N(H)(F))',)	TRUE	TRUE	FALSE	FALSE
13	MouseBrain-Z-T-1	1901	2	1208.48	NNSGSGK	H(4)N(4)F(2)	1	Q9D9W6	Protein FAM217A	Fam217a	270	6	1.45899	0.00292092	0.380674	0.160334	(N(N(H(H(N(H)(F))(N))(H)))(F))	complex	(F)		('(N(H)(F))', '(N)')	(N(N(H(H(N(H)(F)))(N)(H)))(F))	complex	(F)	(N)	('(N(H)(F))',)	TRUE	TRUE	FALSE	FALSE
13	MouseBrain-Z-T-1	1901	2	1208.48	NNSGSGK	H(4)N(4)F(2)	1	Q9D9W6	Protein FAM217A	Fam217a	270	7	1.45607	0.0470896	0.389531	0.154398	(N(N(H(H(H))(H(N(F))(N))))(F))	hybrid	(F)		('(N(F))', '(N)')	(N(N(H(H(N(H)(F)))(N)(H)))(F))	complex	(F)	(N)	('(N(H)(F))',)	FALSE	TRUE	FALSE	FALSE
13	MouseBrain-Z-T-1	1901	2	1208.48	NNSGSGK	H(4)N(4)F(2)	1	Q9D9W6	Protein FAM217A	Fam217a	270	8	1.40898	0.0109729	0.511052	0.0799672	(N(N(H(H(N(H(F))(F)))(H)(N))))	complex		(N)	('(N(H(F))(F))',)	(N(N(H(H(N(H)(F)))(N)(H)))(F))	complex	(F)	(N)	('(N(H)(F))',)	TRUE	FALSE	TRUE	FALSE
13	MouseBrain-Z-T-1	1901	2	1208.48	NNSGSGK	H(4)N(4)F(2)	1	Q9D9W6	Protein FAM217A	Fam217a	270	9	1.39801	0.0688511	0.47614	0.125851	(N(N(H(H(N(H(F))(F)))(H(N)))))	complex			('(N(H(F))(F))', '(N)')	(N(N(H(H(N(H)(F)))(N)(H)))(F))	complex	(F)	(N)	('(N(H)(F))',)	TRUE	FALSE	FALSE	FALSE
13	MouseBrain-Z-T-1	1901	2	1208.48	NNSGSGK	H(4)N(4)F(2)	1	Q9D9W6	Protein FAM217A	Fam217a	270	10	1.32916	0.00149358	0.530913	0.13993	(N(N(H(H(H))(H(N(N)(F)))))(F))	hybrid	(F)		('(N(N)(F))',)	(N(N(H(H(N(H)(F)))(N)(H)))(F))	complex	(F)	(N)	('(N(H)(F))',)	FALSE	TRUE	FALSE	FALSE
13	MouseBrain-Z-T-1	1901	2	1208.48	NNSGSGK	H(4)N(4)F(2)	1	Q9D9W6	Protein FAM217A	Fam217a	270	11	1.32766	0.0486049	0.439464	0.232872	(N(N(H(H(N(H)(F))(N(F)))(H))))	complex			('(N(H)(F))', '(N(F))')	(N(N(H(H(N(H)(F)))(N)(H)))(F))	complex	(F)	(N)	('(N(H)(F))',)	TRUE	FALSE	FALSE	FALSE
13	MouseBrain-Z-T-1	1901	2	1208.48	NNSGSGK	H(4)N(4)F(2)	1	Q9D9W6	Protein FAM217A	Fam217a	270	12	1.27906	0.014318	0.403656	0.317286	(N(N(H(H(N(H))(N(F)))(H)))(F))	complex	(F)		('(N(H))', '(N(F))')	(N(N(H(H(N(H)(F)))(N)(H)))(F))	complex	(F)	(N)	('(N(H)(F))',)	TRUE	TRUE	FALSE	FALSE
13	MouseBrain-Z-T-1	1901	2	1208.48	NNSGSGK	H(4)N(4)F(2)	1	Q9D9W6	Protein FAM217A	Fam217a	270	13	1.26474		0.482505	0.252754	(N(N(H(H(H))(H(N(F))(N(F))))))	hybrid			('(N(F))', '(N(F))')	(N(N(H(H(N(H)(F)))(N)(H)))(F))	complex	(F)	(N)	('(N(H)(F))',)	FALSE	FALSE	FALSE	FALSE
23	MouseBrain-Z-T-1	2003	3	890.378	NTTHLK	H(4)N(5)F(2)	1	O35136	Neural cell adhesion molecule 2	Ncam2	445	1	1.87986	0.118159	0.0773958	0.0427456	(N(N(H(H(N(H)(F)))(H(N))(N)))(F))	complex	(F)	(N)	('(N(H)(F))', '(N)')	(N(N(H(H(N(H)(F)))(N)(H(N))))(F))	complex	(F)	(N)	('(N(H)(F))', '(N)')	TRUE	TRUE	TRUE	TRUE
23	MouseBrain-Z-T-1	2003	3	890.378	NTTHLK	H(4)N(5)F(2)	1	O35136	Neural cell adhesion molecule 2	Ncam2	445	2	1.7617	0.111028	0.216387	0.0219132	(N(N(H(H(N(H)(F)))(H(N)(N))))(F))	complex	(F)		('(N(H)(F))', '(N)', '(N)')	(N(N(H(H(N(H)(F)))(N)(H(N))))(F))	complex	(F)	(N)	('(N(H)(F))', '(N)')	TRUE	TRUE	FALSE	FALSE
23	MouseBrain-Z-T-1	2003	3	890.378	NTTHLK	H(4)N(5)F(2)	1	O35136	Neural cell adhesion molecule 2	Ncam2	445	3	1.65067	0.0495291	0.205917	0.143412	(N(N(H(H(H))(H(N(F))(N))(N)))(F))	hybrid	(F)	(N)	('(N(F))', '(N)')	(N(N(H(H(N(H)(F)))(N)(H(N))))(F))	complex	(F)	(N)	('(N(H)(F))', '(N)')	FALSE	TRUE	TRUE	FALSE
23	MouseBrain-Z-T-1	2003	3	890.378	NTTHLK	H(4)N(5)F(2)	1	O35136	Neural cell adhesion molecule 2	Ncam2	445	4	1.60114	0.0164531	0.117555	0.281303	(N(N(H(H(N(H)))(H(N(F)))(N)))(F))	complex	(F)	(N)	('(N(H))', '(N(F))')	(N(N(H(H(N(H)(F)))(N)(H(N))))(F))	complex	(F)	(N)	('(N(H)(F))', '(N)')	TRUE	TRUE	TRUE	FALSE
23	MouseBrain-Z-T-1	2003	3	890.378	NTTHLK	H(4)N(5)F(2)	1	O35136	Neural cell adhesion molecule 2	Ncam2	445	5	1.58469	0.0556439	0.281097	0.134214	(N(N(H(H(N(H)(F))(N))(H(N))))(F))	complex	(F)		('(N(H)(F))', '(N)', '(N)')	(N(N(H(H(N(H)(F)))(N)(H(N))))(F))	complex	(F)	(N)	('(N(H)(F))', '(N)')	TRUE	TRUE	FALSE	FALSE
23	MouseBrain-Z-T-1	2003	3	890.378	NTTHLK	H(4)N(5)F(2)	1	O35136	Neural cell adhesion molecule 2	Ncam2	445	6	1.52905	0.0193673	0.263662	0.207293	(N(N(H(H(N(H)(F))(N))(H)(N)))(F))	complex	(F)	(N)	('(N(H)(F))', '(N)')	(N(N(H(H(N(H)(F)))(N)(H(N))))(F))	complex	(F)	(N)	('(N(H)(F))', '(N)')	TRUE	TRUE	TRUE	TRUE
23	MouseBrain-Z-T-1	2003	3	890.378	NTTHLK	H(4)N(5)F(2)	1	O35136	Neural cell adhesion molecule 2	Ncam2	445	7	1.50968	0.0329954	0.418289	0.0720328	(N(N(H(H(N(H)(F)))(H(N(F))(N)))))	complex			('(N(H)(F))', '(N(F))', '(N)')	(N(N(H(H(N(H)(F)))(N)(H(N))))(F))	complex	(F)	(N)	('(N(H)(F))', '(N)')	TRUE	FALSE	FALSE	FALSE
23	MouseBrain-Z-T-1	2003	3	890.378	NTTHLK	H(4)N(5)F(2)	1	O35136	Neural cell adhesion molecule 2	Ncam2	445	8	1.47668	0.011169	0.45999	0.0633281	(N(N(H(H(N(H)))(H(N(N)(F)))))(F))	complex	(F)		('(N(H))', '(N(N)(F))')	(N(N(H(H(N(H)(F)))(N)(H(N))))(F))	complex	(F)	(N)	('(N(H)(F))', '(N)')	TRUE	TRUE	FALSE	FALSE
23	MouseBrain-Z-T-1	2003	3	890.378	NTTHLK	H(4)N(5)F(2)	1	O35136	Neural cell adhesion molecule 2	Ncam2	445	9	1.46551	0.0284652	0.485659	0.0488277	(N(N(H(H(N(H(F))(F)))(H(N)(N)))))	complex			('(N(H(F))(F))', '(N)', '(N)')	(N(N(H(H(N(H)(F)))(N)(H(N))))(F))	complex	(F)	(N)	('(N(H)(F))', '(N)')	TRUE	FALSE	FALSE	FALSE
23	MouseBrain-Z-T-1	2003	3	890.378	NTTHLK	H(4)N(5)F(2)	1	O35136	Neural cell adhesion molecule 2	Ncam2	445	10	1.43705	0.00272297	0.485009	0.0779427	(N(N(H(H(N(H(F))(F)))(H(N))(N))))	complex		(N)	('(N(H(F))(F))', '(N)')	(N(N(H(H(N(H)(F)))(N)(H(N))))(F))	complex	(F)	(N)	('(N(H)(F))', '(N)')	TRUE	FALSE	TRUE	FALSE
23	MouseBrain-Z-T-1	2003	3	890.378	NTTHLK	H(4)N(5)F(2)	1	O35136	Neural cell adhesion molecule 2	Ncam2	445	11	1.43433	0.00334615	0.311822	0.253853	(N(N(H(H(N(H))(N(F)))(H(N))))(F))	complex	(F)		('(N(H))', '(N(F))', '(N)')	(N(N(H(H(N(H)(F)))(N)(H(N))))(F))	complex	(F)	(N)	('(N(H)(F))', '(N)')	TRUE	TRUE	FALSE	FALSE
23	MouseBrain-Z-T-1	2003	3	890.378	NTTHLK	H(4)N(5)F(2)	1	O35136	Neural cell adhesion molecule 2	Ncam2	445	12	1.43098	0.00794301	0.286434	0.282587	(N(N(H(H(N(H)))(H(N(F))(N))))(F))	complex	(F)		('(N(H))', '(N(F))', '(N)')	(N(N(H(H(N(H)(F)))(N)(H(N))))(F))	complex	(F)	(N)	('(N(H)(F))', '(N)')	TRUE	TRUE	FALSE	FALSE
23	MouseBrain-Z-T-1	2003	3	890.378	NTTHLK	H(4)N(5)F(2)	1	O35136	Neural cell adhesion molecule 2	Ncam2	445	13	1.42304	0.0144915	0.430503	0.146461	(N(N(H(H(N(H)(F))(N(F)))(H(N)))))	complex			('(N(H)(F))', '(N(F))', '(N)')	(N(N(H(H(N(H)(F)))(N)(H(N))))(F))	complex	(F)	(N)	('(N(H)(F))', '(N)')	TRUE	FALSE	FALSE	FALSE
23	MouseBrain-Z-T-1	2003	3	890.378	NTTHLK	H(4)N(5)F(2)	1	O35136	Neural cell adhesion molecule 2	Ncam2	445	14	1.40854	8.38406e-05	0.255363	0.336092	(N(N(H(H(N(H))(N(F)))(H)(N)))(F))	complex	(F)	(N)	('(N(H))', '(N(F))')	(N(N(H(H(N(H)(F)))(N)(H(N))))(F))	complex	(F)	(N)	('(N(H)(F))', '(N)')	TRUE	TRUE	TRUE	FALSE
23	MouseBrain-Z-T-1	2003	3	890.378	NTTHLK	H(4)N(5)F(2)	1	O35136	Neural cell adhesion molecule 2	Ncam2	445	15	1.40846	0.0289378	0.275831	0.315708	(N(N(H(H(N(H))(N))(H(N(F)))))(F))	complex	(F)		('(N(H))', '(N)', '(N(F))')	(N(N(H(H(N(H)(F)))(N)(H(N))))(F))	complex	(F)	(N)	('(N(H)(F))', '(N)')	TRUE	TRUE	FALSE	FALSE
23	MouseBrain-Z-T-1	2003	3	890.378	NTTHLK	H(4)N(5)F(2)	1	O35136	Neural cell adhesion molecule 2	Ncam2	445	16	1.37952	0.00357854	0.46837	0.152107	(N(N(H(H(N(H)(F)))(H(N(F)))(N))))	complex		(N)	('(N(H)(F))', '(N(F))')	(N(N(H(H(N(H)(F)))(N)(H(N))))(F))	complex	(F)	(N)	('(N(H)(F))', '(N)')	TRUE	FALSE	TRUE	FALSE
23	MouseBrain-Z-T-1	2003	3	890.378	NTTHLK	H(4)N(5)F(2)	1	O35136	Neural cell adhesion molecule 2	Ncam2	445	17	1.37594	0.00695793	0.539357	0.0846989	(N(N(H(H(N(H)(F)))(H(N(N)(F))))))	complex			('(N(H)(F))', '(N(N)(F))')	(N(N(H(H(N(H)(F)))(N)(H(N))))(F))	complex	(F)	(N)	('(N(H)(F))', '(N)')	TRUE	FALSE	FALSE	FALSE
23	MouseBrain-Z-T-1	2003	3	890.378	NTTHLK	H(4)N(5)F(2)	1	O35136	Neural cell adhesion molecule 2	Ncam2	445	18	1.36899	0.0443038	0.431383	0.199631	(N(N(H(H(N(H)(F))(N))(H(N(F))))))	complex			('(N(H)(F))', '(N)', '(N(F))')	(N(N(H(H(N(H)(F)))(N)(H(N))))(F))	complex	(F)	(N)	('(N(H)(F))', '(N)')	TRUE	FALSE	FALSE	FALSE
23	MouseBrain-Z-T-1	2003	3	890.378	NTTHLK	H(4)N(5)F(2)	1	O35136	Neural cell adhesion molecule 2	Ncam2	445	19	1.32468	0.0506569	0.561711	0.113607	(N(N(H(H(N(H(F))(F)))(H(N(N))))))	complex			('(N(H(F))(F))', '(N(N))')	(N(N(H(H(N(H)(F)))(N)(H(N))))(F))	complex	(F)	(N)	('(N(H)(F))', '(N)')	TRUE	FALSE	FALSE	FALSE
23	MouseBrain-Z-T-1	2003	3	890.378	NTTHLK	H(4)N(5)F(2)	1	O35136	Neural cell adhesion molecule 2	Ncam2	445	20	1.27403	0.0214635	0.410193	0.315781	(N(N(H(H(N(H)))(H(N(F))(N(F))))))	complex			('(N(H))', '(N(F))', '(N(F))')	(N(N(H(H(N(H)(F)))(N)(H(N))))(F))	complex	(F)	(N)	('(N(H)(F))', '(N)')	TRUE	FALSE	FALSE	FALSE
23	MouseBrain-Z-T-1	2003	3	890.378	NTTHLK	H(4)N(5)F(2)	1	O35136	Neural cell adhesion molecule 2	Ncam2	445	21	1.25256	0.0504583	0.429614	0.317824	(N(N(H(H(N(H))(N(F)))(H(N(F))))))	complex			('(N(H))', '(N(F))', '(N(F))')	(N(N(H(H(N(H)(F)))(N)(H(N))))(F))	complex	(F)	(N)	('(N(H)(F))', '(N)')	TRUE	FALSE	FALSE	FALSE
23	MouseBrain-Z-T-1	2003	3	890.378	NTTHLK	H(4)N(5)F(2)	1	O35136	Neural cell adhesion molecule 2	Ncam2	445	22	1.2021	0.024091	0.476191	0.321705	(N(N(H(H(N(H)(F))(N(F)))(H)(N))))	complex		(N)	('(N(H)(F))', '(N(F))')	(N(N(H(H(N(H)(F)))(N)(H(N))))(F))	complex	(F)	(N)	('(N(H)(F))', '(N)')	TRUE	FALSE	TRUE	FALSE
23	MouseBrain-Z-T-1	2003	3	890.378	NTTHLK	H(4)N(5)F(2)	1	O35136	Neural cell adhesion molecule 2	Ncam2	445	23	1.17801		0.475109	0.346878	(N(N(H(H(H))(H(N(F))(N(F)))(N))))	hybrid		(N)	('(N(F))', '(N(F))')	(N(N(H(H(N(H)(F)))(N)(H(N))))(F))	complex	(F)	(N)	('(N(H)(F))', '(N)')	FALSE	FALSE	TRUE	FALSE
23	MouseBrain-Z-T-1	2076	3	890.378	NTTHLK	H(4)N(5)F(2)	1	O35136	Neural cell adhesion molecule 2	Ncam2	445	1	1.89654	0.124144	0.0669487	0.0365136	(N(N(H(H(N(H)(F)))(H(N))(N)))(F))	complex	(F)	(N)	('(N(H)(F))', '(N)')	(N(N(H(H(N(H)(F)))(N)(H(N))))(F))	complex	(F)	(N)	('(N(H)(F))', '(N)')	TRUE	TRUE	TRUE	TRUE
23	MouseBrain-Z-T-1	2076	3	890.378	NTTHLK	H(4)N(5)F(2)	1	O35136	Neural cell adhesion molecule 2	Ncam2	445	2	1.77239	0.101113	0.209202	0.0184039	(N(N(H(H(N(H)(F)))(H(N)(N))))(F))	complex	(F)		('(N(H)(F))', '(N)', '(N)')	(N(N(H(H(N(H)(F)))(N)(H(N))))(F))	complex	(F)	(N)	('(N(H)(F))', '(N)')	TRUE	TRUE	FALSE	FALSE
23	MouseBrain-Z-T-1	2076	3	890.378	NTTHLK	H(4)N(5)F(2)	1	O35136	Neural cell adhesion molecule 2	Ncam2	445	3	1.67128	0.0714239	0.193629	0.13509	(N(N(H(H(H))(H(N(F))(N))(N)))(F))	hybrid	(F)	(N)	('(N(F))', '(N)')	(N(N(H(H(N(H)(F)))(N)(H(N))))(F))	complex	(F)	(N)	('(N(H)(F))', '(N)')	FALSE	TRUE	TRUE	FALSE
23	MouseBrain-Z-T-1	2076	3	890.378	NTTHLK	H(4)N(5)F(2)	1	O35136	Neural cell adhesion molecule 2	Ncam2	445	4	1.59986	0.00341114	0.127172	0.272971	(N(N(H(H(N(H)))(H(N(F)))(N)))(F))	complex	(F)	(N)	('(N(H))', '(N(F))')	(N(N(H(H(N(H)(F)))(N)(H(N))))(F))	complex	(F)	(N)	('(N(H)(F))', '(N)')	TRUE	TRUE	TRUE	FALSE
23	MouseBrain-Z-T-1	2076	3	890.378	NTTHLK	H(4)N(5)F(2)	1	O35136	Neural cell adhesion molecule 2	Ncam2	445	5	1.59645	0.0321378	0.274425	0.129129	(N(N(H(H(N(H)(F))(N))(H(N))))(F))	complex	(F)		('(N(H)(F))', '(N)', '(N)')	(N(N(H(H(N(H)(F)))(N)(H(N))))(F))	complex	(F)	(N)	('(N(H)(F))', '(N)')	TRUE	TRUE	FALSE	FALSE
23	MouseBrain-Z-T-1	2076	3	890.378	NTTHLK	H(4)N(5)F(2)	1	O35136	Neural cell adhesion molecule 2	Ncam2	445	6	1.56431	0.0343079	0.233726	0.201966	(N(N(H(H(N(H)(F))(N))(H)(N)))(F))	complex	(F)	(N)	('(N(H)(F))', '(N)')	(N(N(H(H(N(H)(F)))(N)(H(N))))(F))	complex	(F)	(N)	('(N(H)(F))', '(N)')	TRUE	TRUE	TRUE	TRUE
23	MouseBrain-Z-T-1	2076	3	890.378	NTTHLK	H(4)N(5)F(2)	1	O35136	Neural cell adhesion molecule 2	Ncam2	445	7	1.53	0.0299852	0.406213	0.0637872	(N(N(H(H(N(H)(F)))(H(N(F))(N)))))	complex			('(N(H)(F))', '(N(F))', '(N)')	(N(N(H(H(N(H)(F)))(N)(H(N))))(F))	complex	(F)	(N)	('(N(H)(F))', '(N)')	TRUE	FALSE	FALSE	FALSE
23	MouseBrain-Z-T-1	2076	3	890.378	NTTHLK	H(4)N(5)F(2)	1	O35136	Neural cell adhesion molecule 2	Ncam2	445	8	1.50001	0.0227171	0.442813	0.0571724	(N(N(H(H(N(H)))(H(N(N)(F)))))(F))	complex	(F)		('(N(H))', '(N(N)(F))')	(N(N(H(H(N(H)(F)))(N)(H(N))))(F))	complex	(F)	(N)	('(N(H)(F))', '(N)')	TRUE	TRUE	FALSE	FALSE
23	MouseBrain-Z-T-1	2076	3	890.378	NTTHLK	H(4)N(5)F(2)	1	O35136	Neural cell adhesion molecule 2	Ncam2	445	9	1.4773	0.0152289	0.479017	0.0436849	(N(N(H(H(N(H(F))(F)))(H(N)(N)))))	complex			('(N(H(F))(F))', '(N)', '(N)')	(N(N(H(H(N(H)(F)))(N)(H(N))))(F))	complex	(F)	(N)	('(N(H)(F))', '(N)')	TRUE	FALSE	FALSE	FALSE
23	MouseBrain-Z-T-1	2076	3	890.378	NTTHLK	H(4)N(5)F(2)	1	O35136	Neural cell adhesion molecule 2	Ncam2	445	10	1.46207	0.00967186	0.209809	0.328122	(N(N(H(H(N(H))(N(F)))(H)(N)))(F))	complex	(F)	(N)	('(N(H))', '(N(F))')	(N(N(H(H(N(H)(F)))(N)(H(N))))(F))	complex	(F)	(N)	('(N(H)(F))', '(N)')	TRUE	TRUE	TRUE	FALSE
23	MouseBrain-Z-T-1	2076	3	890.378	NTTHLK	H(4)N(5)F(2)	1	O35136	Neural cell adhesion molecule 2	Ncam2	445	11	1.4524	0.00848624	0.475752	0.0718511	(N(N(H(H(N(H(F))(F)))(H(N))(N))))	complex		(N)	('(N(H(F))(F))', '(N)')	(N(N(H(H(N(H)(F)))(N)(H(N))))(F))	complex	(F)	(N)	('(N(H)(F))', '(N)')	TRUE	FALSE	TRUE	FALSE
23	MouseBrain-Z-T-1	2076	3	890.378	NTTHLK	H(4)N(5)F(2)	1	O35136	Neural cell adhesion molecule 2	Ncam2	445	12	1.44391	0.00377552	0.416298	0.139792	(N(N(H(H(N(H)(F))(N(F)))(H(N)))))	complex			('(N(H)(F))', '(N(F))', '(N)')	(N(N(H(H(N(H)(F)))(N)(H(N))))(F))	complex	(F)	(N)	('(N(H)(F))', '(N)')	TRUE	FALSE	FALSE	FALSE
23	MouseBrain-Z-T-1	2076	3	890.378	NTTHLK	H(4)N(5)F(2)	1	O35136	Neural cell adhesion molecule 2	Ncam2	445	13	1.44014	0.00176124	0.313831	0.246034	(N(N(H(H(N(H))(N(F)))(H(N))))(F))	complex	(F)		('(N(H))', '(N(F))', '(N)')	(N(N(H(H(N(H)(F)))(N)(H(N))))(F))	complex	(F)	(N)	('(N(H)(F))', '(N)')	TRUE	TRUE	FALSE	FALSE
23	MouseBrain-Z-T-1	2076	3	890.378	NTTHLK	H(4)N(5)F(2)	1	O35136	Neural cell adhesion molecule 2	Ncam2	445	14	1.43837	0.0193774	0.287156	0.27447	(N(N(H(H(N(H)))(H(N(F))(N))))(F))	complex	(F)		('(N(H))', '(N(F))', '(N)')	(N(N(H(H(N(H)(F)))(N)(H(N))))(F))	complex	(F)	(N)	('(N(H)(F))', '(N)')	TRUE	TRUE	FALSE	FALSE
23	MouseBrain-Z-T-1	2076	3	890.378	NTTHLK	H(4)N(5)F(2)	1	O35136	Neural cell adhesion molecule 2	Ncam2	445	15	1.419	0.0154713	0.273421	0.307582	(N(N(H(H(N(H))(N))(H(N(F)))))(F))	complex	(F)		('(N(H))', '(N)', '(N(F))')	(N(N(H(H(N(H)(F)))(N)(H(N))))(F))	complex	(F)	(N)	('(N(H)(F))', '(N)')	TRUE	TRUE	FALSE	FALSE
23	MouseBrain-Z-T-1	2076	3	890.378	NTTHLK	H(4)N(5)F(2)	1	O35136	Neural cell adhesion molecule 2	Ncam2	445	16	1.40353	0.00456113	0.452169	0.144306	(N(N(H(H(N(H)(F)))(H(N(F)))(N))))	complex		(N)	('(N(H)(F))', '(N(F))')	(N(N(H(H(N(H)(F)))(N)(H(N))))(F))	complex	(F)	(N)	('(N(H)(F))', '(N)')	TRUE	FALSE	TRUE	FALSE
23	MouseBrain-Z-T-1	2076	3	890.378	NTTHLK	H(4)N(5)F(2)	1	O35136	Neural cell adhesion molecule 2	Ncam2	445	17	1.39896	0.00784837	0.52013	0.0809058	(N(N(H(H(N(H)(F)))(H(N(N)(F))))))	complex			('(N(H)(F))', '(N(N)(F))')	(N(N(H(H(N(H)(F)))(N)(H(N))))(F))	complex	(F)	(N)	('(N(H)(F))', '(N)')	TRUE	FALSE	FALSE	FALSE
23	MouseBrain-Z-T-1	2076	3	890.378	NTTHLK	H(4)N(5)F(2)	1	O35136	Neural cell adhesion molecule 2	Ncam2	445	18	1.39112	0.0491791	0.415523	0.193361	(N(N(H(H(N(H)(F))(N))(H(N(F))))))	complex			('(N(H)(F))', '(N)', '(N(F))')	(N(N(H(H(N(H)(F)))(N)(H(N))))(F))	complex	(F)	(N)	('(N(H)(F))', '(N)')	TRUE	FALSE	FALSE	FALSE
23	MouseBrain-Z-T-1	2076	3	890.378	NTTHLK	H(4)N(5)F(2)	1	O35136	Neural cell adhesion molecule 2	Ncam2	445	19	1.34194	0.0532703	0.545618	0.112445	(N(N(H(H(N(H(F))(F)))(H(N(N))))))	complex			('(N(H(F))(F))', '(N(N))')	(N(N(H(H(N(H)(F)))(N)(H(N))))(F))	complex	(F)	(N)	('(N(H)(F))', '(N)')	TRUE	FALSE	FALSE	FALSE
23	MouseBrain-Z-T-1	2076	3	890.378	NTTHLK	H(4)N(5)F(2)	1	O35136	Neural cell adhesion molecule 2	Ncam2	445	20	1.28867	0.023673	0.40371	0.307624	(N(N(H(H(N(H)))(H(N(F))(N(F))))))	complex			('(N(H))', '(N(F))', '(N(F))')	(N(N(H(H(N(H)(F)))(N)(H(N))))(F))	complex	(F)	(N)	('(N(H)(F))', '(N)')	TRUE	FALSE	FALSE	FALSE
23	MouseBrain-Z-T-1	2076	3	890.378	NTTHLK	H(4)N(5)F(2)	1	O35136	Neural cell adhesion molecule 2	Ncam2	445	21	1.26499	0.0281989	0.425249	0.309758	(N(N(H(H(N(H))(N(F)))(H(N(F))))))	complex			('(N(H))', '(N(F))', '(N(F))')	(N(N(H(H(N(H)(F)))(N)(H(N))))(F))	complex	(F)	(N)	('(N(H)(F))', '(N)')	TRUE	FALSE	FALSE	FALSE
23	MouseBrain-Z-T-1	2076	3	890.378	NTTHLK	H(4)N(5)F(2)	1	O35136	Neural cell adhesion molecule 2	Ncam2	445	22	1.23679	0.0306059	0.447994	0.315211	(N(N(H(H(N(H)(F))(N(F)))(H)(N))))	complex		(N)	('(N(H)(F))', '(N(F))')	(N(N(H(H(N(H)(F)))(N)(H(N))))(F))	complex	(F)	(N)	('(N(H)(F))', '(N)')	TRUE	FALSE	TRUE	FALSE
23	MouseBrain-Z-T-1	2076	3	890.378	NTTHLK	H(4)N(5)F(2)	1	O35136	Neural cell adhesion molecule 2	Ncam2	445	23	1.20619		0.455163	0.338649	(N(N(H(H(H))(H(N(F))(N(F)))(N))))	hybrid		(N)	('(N(F))', '(N(F))')	(N(N(H(H(N(H)(F)))(N)(H(N))))(F))	complex	(F)	(N)	('(N(H)(F))', '(N)')	FALSE	FALSE	TRUE	FALSE
13	MouseBrain-Z-T-1	2099	2	1288.01	INcCNSSK	H(4)N(4)F(2)	4	Q9CS84;Q6P9K9	Neurexin-1;Neurexin-3	Nrxn1;Nrxn3	797;757	1	1.83739	0.104501	0.117852	0.0447597	(N(N(H(H(N(H)(F)))(H)(N)))(F))	complex	(F)	(N)	('(N(H)(F))',)	(N(N(H(H(N(H)(F)))(N)(H)))(F))	complex	(F)	(N)	('(N(H)(F))',)	TRUE	TRUE	TRUE	TRUE
13	MouseBrain-Z-T-1	2099	2	1288.01	INcCNSSK	H(4)N(4)F(2)	4	Q9CS84;Q6P9K9	Neurexin-1;Neurexin-3	Nrxn1;Nrxn3	797;757	2	1.73289	0.0060443	0.140457	0.126657	(N(N(H(H(H))(H(N(F)))(N)))(F))	hybrid	(F)	(N)	('(N(F))',)	(N(N(H(H(N(H)(F)))(N)(H)))(F))	complex	(F)	(N)	('(N(H)(F))',)	FALSE	TRUE	TRUE	FALSE
13	MouseBrain-Z-T-1	2099	2	1288.01	INcCNSSK	H(4)N(4)F(2)	4	Q9CS84;Q6P9K9	Neurexin-1;Neurexin-3	Nrxn1;Nrxn3	797;757	3	1.72684	0.110423	0.200654	0.0725041	(N(N(H(H(N(H)(F)))(H(N))))(F))	complex	(F)		('(N(H)(F))', '(N)')	(N(N(H(H(N(H)(F)))(N)(H)))(F))	complex	(F)	(N)	('(N(H)(F))',)	TRUE	TRUE	FALSE	FALSE
13	MouseBrain-Z-T-1	2099	2	1288.01	INcCNSSK	H(4)N(4)F(2)	4	Q9CS84;Q6P9K9	Neurexin-1;Neurexin-3	Nrxn1;Nrxn3	797;757	4	1.61642	0.00520419	0.313237	0.0703438	(N(N(H(H(N(H(F))(F)))(H)(N))))	complex		(N)	('(N(H(F))(F))',)	(N(N(H(H(N(H)(F)))(N)(H)))(F))	complex	(F)	(N)	('(N(H)(F))',)	TRUE	FALSE	TRUE	FALSE
13	MouseBrain-Z-T-1	2099	2	1288.01	INcCNSSK	H(4)N(4)F(2)	4	Q9CS84;Q6P9K9	Neurexin-1;Neurexin-3	Nrxn1;Nrxn3	797;757	5	1.61122	0.0211026	0.21279	0.175995	(N(N(H(H(H))(H(N(F))(N))))(F))	hybrid	(F)		('(N(F))', '(N)')	(N(N(H(H(N(H)(F)))(N)(H)))(F))	complex	(F)	(N)	('(N(H)(F))',)	FALSE	TRUE	FALSE	FALSE
13	MouseBrain-Z-T-1	2099	2	1288.01	INcCNSSK	H(4)N(4)F(2)	4	Q9CS84;Q6P9K9	Neurexin-1;Neurexin-3	Nrxn1;Nrxn3	797;757	6	1.59011	0.00293528	0.325969	0.0839184	(N(N(H(H(N(H(F))(F)))(H(N)))))	complex			('(N(H(F))(F))', '(N)')	(N(N(H(H(N(H)(F)))(N)(H)))(F))	complex	(F)	(N)	('(N(H)(F))',)	TRUE	FALSE	FALSE	FALSE
13	MouseBrain-Z-T-1	2099	2	1288.01	INcCNSSK	H(4)N(4)F(2)	4	Q9CS84;Q6P9K9	Neurexin-1;Neurexin-3	Nrxn1;Nrxn3	797;757	7	1.58718	0.0123121	0.306721	0.106102	(N(N(H(H(N(H)(F))(N))(H)))(F))	complex	(F)		('(N(H)(F))', '(N)')	(N(N(H(H(N(H)(F)))(N)(H)))(F))	complex	(F)	(N)	('(N(H)(F))',)	TRUE	TRUE	FALSE	FALSE
13	MouseBrain-Z-T-1	2099	2	1288.01	INcCNSSK	H(4)N(4)F(2)	4	Q9CS84;Q6P9K9	Neurexin-1;Neurexin-3	Nrxn1;Nrxn3	797;757	8	1.57487	0.0262815	0.338248	0.0868866	(N(N(H(H(N(H)(F)))(H(N(F))))))	complex			('(N(H)(F))', '(N(F))')	(N(N(H(H(N(H)(F)))(N)(H)))(F))	complex	(F)	(N)	('(N(H)(F))',)	TRUE	FALSE	FALSE	FALSE
13	MouseBrain-Z-T-1	2099	2	1288.01	INcCNSSK	H(4)N(4)F(2)	4	Q9CS84;Q6P9K9	Neurexin-1;Neurexin-3	Nrxn1;Nrxn3	797;757	9	1.54858	0.0434006	0.245166	0.20625	(N(N(H(H(N(H)))(H(N(F)))))(F))	complex	(F)		('(N(H))', '(N(F))')	(N(N(H(H(N(H)(F)))(N)(H)))(F))	complex	(F)	(N)	('(N(H)(F))',)	TRUE	TRUE	FALSE	FALSE
13	MouseBrain-Z-T-1	2099	2	1288.01	INcCNSSK	H(4)N(4)F(2)	4	Q9CS84;Q6P9K9	Neurexin-1;Neurexin-3	Nrxn1;Nrxn3	797;757	10	1.50518	0.0134979	0.34134	0.153477	(N(N(H(H(H))(H(N(N)(F)))))(F))	hybrid	(F)		('(N(N)(F))',)	(N(N(H(H(N(H)(F)))(N)(H)))(F))	complex	(F)	(N)	('(N(H)(F))',)	FALSE	TRUE	FALSE	FALSE
13	MouseBrain-Z-T-1	2099	2	1288.01	INcCNSSK	H(4)N(4)F(2)	4	Q9CS84;Q6P9K9	Neurexin-1;Neurexin-3	Nrxn1;Nrxn3	797;757	11	1.49169	0.0631558	0.333581	0.174734	(N(N(H(H(H))(H(N(F))(N(F))))))	hybrid			('(N(F))', '(N(F))')	(N(N(H(H(N(H)(F)))(N)(H)))(F))	complex	(F)	(N)	('(N(H)(F))',)	FALSE	FALSE	FALSE	FALSE
13	MouseBrain-Z-T-1	2099	2	1288.01	INcCNSSK	H(4)N(4)F(2)	4	Q9CS84;Q6P9K9	Neurexin-1;Neurexin-3	Nrxn1;Nrxn3	797;757	12	1.42853	0.0228497	0.396671	0.1748	(N(N(H(H(N(H)(F))(N(F)))(H))))	complex			('(N(H)(F))', '(N(F))')	(N(N(H(H(N(H)(F)))(N)(H)))(F))	complex	(F)	(N)	('(N(H)(F))',)	TRUE	FALSE	FALSE	FALSE
13	MouseBrain-Z-T-1	2099	2	1288.01	INcCNSSK	H(4)N(4)F(2)	4	Q9CS84;Q6P9K9	Neurexin-1;Neurexin-3	Nrxn1;Nrxn3	797;757	13	1.40568		0.337514	0.256806	(N(N(H(H(N(H))(N(F)))(H)))(F))	complex	(F)		('(N(H))', '(N(F))')	(N(N(H(H(N(H)(F)))(N)(H)))(F))	complex	(F)	(N)	('(N(H)(F))',)	TRUE	TRUE	FALSE	FALSE
10	MouseBrain-Z-T-1	2283	2	1193.98	VNSSTEK	H(5)N(4)	2	Q14BT6	Alpha-1,4-N-acetylglucosaminyltransferase	A4gnt	139	1	1.7402	0.076342	0.0779812	0.181819	(N(N(H(H(H))(H(N(H)))(N))))	hybrid		(N)	('(N(H))',)	(N(N(H(H(N(H)))(N)(H(H)))))	hybrid		(N)	('(N(H))',)	TRUE	TRUE	TRUE	TRUE
10	MouseBrain-Z-T-1	2283	2	1193.98	VNSSTEK	H(5)N(4)	2	Q14BT6	Alpha-1,4-N-acetylglucosaminyltransferase	A4gnt	139	2	1.66386	0.143777	0.085525	0.250617	(N(N(H(H(H)(H))(H(N))(N))))	hybrid		(N)	('(N)',)	(N(N(H(H(N(H)))(N)(H(H)))))	hybrid		(N)	('(N(H))',)	TRUE	TRUE	TRUE	FALSE
10	MouseBrain-Z-T-1	2283	2	1193.98	VNSSTEK	H(5)N(4)	2	Q14BT6	Alpha-1,4-N-acetylglucosaminyltransferase	A4gnt	139	3	1.52008	0.0676538	0.172688	0.307232	(N(N(H(H(H))(H(N(H))(N)))))	hybrid			('(N(H))', '(N)')	(N(N(H(H(N(H)))(N)(H(H)))))	hybrid		(N)	('(N(H))',)	TRUE	TRUE	FALSE	FALSE
10	MouseBrain-Z-T-1	2283	2	1193.98	VNSSTEK	H(5)N(4)	2	Q14BT6	Alpha-1,4-N-acetylglucosaminyltransferase	A4gnt	139	4	1.45243	0.0085962	0.291857	0.255716	(N(N(H(H(H)(H))(H(N(N))))))	hybrid			('(N(N))',)	(N(N(H(H(N(H)))(N)(H(H)))))	hybrid		(N)	('(N(H))',)	TRUE	TRUE	FALSE	FALSE
10	MouseBrain-Z-T-1	2283	2	1193.98	VNSSTEK	H(5)N(4)	2	Q14BT6	Alpha-1,4-N-acetylglucosaminyltransferase	A4gnt	139	5	1.44383	0.0597616	0.137747	0.418423	(N(N(H(H(H)(H)(N))(H(N)))))	unknown			('(N)', '(N)')	(N(N(H(H(N(H)))(N)(H(H)))))	hybrid		(N)	('(N(H))',)	FALSE	TRUE	FALSE	FALSE
10	MouseBrain-Z-T-1	2283	2	1193.98	VNSSTEK	H(5)N(4)	2	Q14BT6	Alpha-1,4-N-acetylglucosaminyltransferase	A4gnt	139	6	1.38407	0.0719422	0.286813	0.329119	(N(N(H(H(N(H(H))))(H(N)))))	complex			('(N(H(H)))', '(N)')	(N(N(H(H(N(H)))(N)(H(H)))))	hybrid		(N)	('(N(H))',)	FALSE	TRUE	FALSE	FALSE
10	MouseBrain-Z-T-1	2283	2	1193.98	VNSSTEK	H(5)N(4)	2	Q14BT6	Alpha-1,4-N-acetylglucosaminyltransferase	A4gnt	139	7	1.31213	0.0362607	0.282047	0.405827	(N(N(H(H(N(H))(N(H)))(H))))	complex			('(N(H))', '(N(H))')	(N(N(H(H(N(H)))(N)(H(H)))))	hybrid		(N)	('(N(H))',)	FALSE	TRUE	FALSE	FALSE
10	MouseBrain-Z-T-1	2283	2	1193.98	VNSSTEK	H(5)N(4)	2	Q14BT6	Alpha-1,4-N-acetylglucosaminyltransferase	A4gnt	139	8	1.27587	0.0442801	0.216704	0.50743	(N(N(H(H(N(H)))(H(N(H))))))	complex			('(N(H))', '(N(H))')	(N(N(H(H(N(H)))(N)(H(H)))))	hybrid		(N)	('(N(H))',)	FALSE	TRUE	FALSE	FALSE
10	MouseBrain-Z-T-1	2283	2	1193.98	VNSSTEK	H(5)N(4)	2	Q14BT6	Alpha-1,4-N-acetylglucosaminyltransferase	A4gnt	139	9	1.23159	0.553501	0.128045	0.640369	(N(N(H(H(H)(H))(H(N)(N)))))	hybrid			('(N)', '(N)')	(N(N(H(H(N(H)))(N)(H(H)))))	hybrid		(N)	('(N(H))',)	TRUE	TRUE	FALSE	FALSE
10	MouseBrain-Z-T-1	2283	2	1193.98	VNSSTEK	H(5)N(4)	2	Q14BT6	Alpha-1,4-N-acetylglucosaminyltransferase	A4gnt	139	10	0.678084		0.389105	0.932811	(N(N(H(H(H(N))(H))(H)(N))))	unknown		(N)	('(H(N))',)	(N(N(H(H(N(H)))(N)(H(H)))))	hybrid		(N)	('(N(H))',)	FALSE	TRUE	TRUE	FALSE
23	MouseBrain-Z-T-1	2296	3	933.055	NHSQISR	H(4)N(5)F(2)	1	P97291	Cadherin-8	Cdh8	473	1	1.83075	0.13282	0.108409	0.0608417	(N(N(H(H(N(H)(F)))(H(N))(N)))(F))	complex	(F)	(N)	('(N(H)(F))', '(N)')	(N(N(H(H(N(H)(F)))(N)(H(N))))(F))	complex	(F)	(N)	('(N(H)(F))', '(N)')	TRUE	TRUE	TRUE	TRUE
23	MouseBrain-Z-T-1	2296	3	933.055	NHSQISR	H(4)N(5)F(2)	1	P97291	Cadherin-8	Cdh8	473	2	1.69793	0.017939	0.273971	0.0281002	(N(N(H(H(N(H)(F)))(H(N)(N))))(F))	complex	(F)		('(N(H)(F))', '(N)', '(N)')	(N(N(H(H(N(H)(F)))(N)(H(N))))(F))	complex	(F)	(N)	('(N(H)(F))', '(N)')	TRUE	TRUE	FALSE	FALSE
23	MouseBrain-Z-T-1	2296	3	933.055	NHSQISR	H(4)N(5)F(2)	1	P97291	Cadherin-8	Cdh8	473	3	1.67999	0.0806185	0.253007	0.0670026	(N(N(H(H(H))(H(N(F))(N))(N)))(F))	hybrid	(F)	(N)	('(N(F))', '(N)')	(N(N(H(H(N(H)(F)))(N)(H(N))))(F))	complex	(F)	(N)	('(N(H)(F))', '(N)')	FALSE	TRUE	TRUE	FALSE
23	MouseBrain-Z-T-1	2296	3	933.055	NHSQISR	H(4)N(5)F(2)	1	P97291	Cadherin-8	Cdh8	473	4	1.59937	0.000530706	0.319585	0.0810434	(N(N(H(H(N(H)(F))(N))(H(N))))(F))	complex	(F)		('(N(H)(F))', '(N)', '(N)')	(N(N(H(H(N(H)(F)))(N)(H(N))))(F))	complex	(F)	(N)	('(N(H)(F))', '(N)')	TRUE	TRUE	FALSE	FALSE
23	MouseBrain-Z-T-1	2296	3	933.055	NHSQISR	H(4)N(5)F(2)	1	P97291	Cadherin-8	Cdh8	473	5	1.59884	0.0185674	0.253671	0.147488	(N(N(H(H(N(H)(F))(N))(H)(N)))(F))	complex	(F)	(N)	('(N(H)(F))', '(N)')	(N(N(H(H(N(H)(F)))(N)(H(N))))(F))	complex	(F)	(N)	('(N(H)(F))', '(N)')	TRUE	TRUE	TRUE	TRUE
23	MouseBrain-Z-T-1	2296	3	933.055	NHSQISR	H(4)N(5)F(2)	1	P97291	Cadherin-8	Cdh8	473	6	1.58027	0.05086	0.268779	0.150947	(N(N(H(H(N(H))(N(F)))(H)(N)))(F))	complex	(F)	(N)	('(N(H))', '(N(F))')	(N(N(H(H(N(H)(F)))(N)(H(N))))(F))	complex	(F)	(N)	('(N(H)(F))', '(N)')	TRUE	TRUE	TRUE	FALSE
23	MouseBrain-Z-T-1	2296	3	933.055	NHSQISR	H(4)N(5)F(2)	1	P97291	Cadherin-8	Cdh8	473	7	1.52941	0.0505208	0.158784	0.311803	(N(N(H(H(N(H)))(H(N(F)))(N)))(F))	complex	(F)	(N)	('(N(H))', '(N(F))')	(N(N(H(H(N(H)(F)))(N)(H(N))))(F))	complex	(F)	(N)	('(N(H)(F))', '(N)')	TRUE	TRUE	TRUE	FALSE
23	MouseBrain-Z-T-1	2296	3	933.055	NHSQISR	H(4)N(5)F(2)	1	P97291	Cadherin-8	Cdh8	473	8	1.47889	0.0379244	0.354467	0.16664	(N(N(H(H(N(H))(N(F)))(H(N))))(F))	complex	(F)		('(N(H))', '(N(F))', '(N)')	(N(N(H(H(N(H)(F)))(N)(H(N))))(F))	complex	(F)	(N)	('(N(H)(F))', '(N)')	TRUE	TRUE	FALSE	FALSE
23	MouseBrain-Z-T-1	2296	3	933.055	NHSQISR	H(4)N(5)F(2)	1	P97291	Cadherin-8	Cdh8	473	9	1.44097	0.00105326	0.322848	0.236184	(N(N(H(H(N(H)))(H(N(F))(N))))(F))	complex	(F)		('(N(H))', '(N(F))', '(N)')	(N(N(H(H(N(H)(F)))(N)(H(N))))(F))	complex	(F)	(N)	('(N(H)(F))', '(N)')	TRUE	TRUE	FALSE	FALSE
23	MouseBrain-Z-T-1	2296	3	933.055	NHSQISR	H(4)N(5)F(2)	1	P97291	Cadherin-8	Cdh8	473	10	1.43991	0.00532879	0.476033	0.0840523	(N(N(H(H(N(H)))(H(N(N)(F)))))(F))	complex	(F)		('(N(H))', '(N(N)(F))')	(N(N(H(H(N(H)(F)))(N)(H(N))))(F))	complex	(F)	(N)	('(N(H)(F))', '(N)')	TRUE	TRUE	FALSE	FALSE
23	MouseBrain-Z-T-1	2296	3	933.055	NHSQISR	H(4)N(5)F(2)	1	P97291	Cadherin-8	Cdh8	473	11	1.43459	0.000283107	0.299438	0.265975	(N(N(H(H(N(H))(N))(H(N(F)))))(F))	complex	(F)		('(N(H))', '(N)', '(N(F))')	(N(N(H(H(N(H)(F)))(N)(H(N))))(F))	complex	(F)	(N)	('(N(H)(F))', '(N)')	TRUE	TRUE	FALSE	FALSE
23	MouseBrain-Z-T-1	2296	3	933.055	NHSQISR	H(4)N(5)F(2)	1	P97291	Cadherin-8	Cdh8	473	12	1.4343	0.0123111	0.492985	0.0727115	(N(N(H(H(N(H)(F)))(H(N(F))(N)))))	complex			('(N(H)(F))', '(N(F))', '(N)')	(N(N(H(H(N(H)(F)))(N)(H(N))))(F))	complex	(F)	(N)	('(N(H)(F))', '(N)')	TRUE	FALSE	FALSE	FALSE
23	MouseBrain-Z-T-1	2296	3	933.055	NHSQISR	H(4)N(5)F(2)	1	P97291	Cadherin-8	Cdh8	473	13	1.42199	0.00164744	0.478574	0.0994339	(N(N(H(H(N(H(F))(F)))(H(N))(N))))	complex		(N)	('(N(H(F))(F))', '(N)')	(N(N(H(H(N(H)(F)))(N)(H(N))))(F))	complex	(F)	(N)	('(N(H)(F))', '(N)')	TRUE	FALSE	TRUE	FALSE
23	MouseBrain-Z-T-1	2296	3	933.055	NHSQISR	H(4)N(5)F(2)	1	P97291	Cadherin-8	Cdh8	473	14	1.42034	0.0308229	0.504	0.0756551	(N(N(H(H(N(H(F))(F)))(H(N)(N)))))	complex			('(N(H(F))(F))', '(N)', '(N)')	(N(N(H(H(N(H)(F)))(N)(H(N))))(F))	complex	(F)	(N)	('(N(H)(F))', '(N)')	TRUE	FALSE	FALSE	FALSE
23	MouseBrain-Z-T-1	2296	3	933.055	NHSQISR	H(4)N(5)F(2)	1	P97291	Cadherin-8	Cdh8	473	15	1.38952	0.0384757	0.514344	0.0961348	(N(N(H(H(N(H)(F))(N(F)))(H(N)))))	complex			('(N(H)(F))', '(N(F))', '(N)')	(N(N(H(H(N(H)(F)))(N)(H(N))))(F))	complex	(F)	(N)	('(N(H)(F))', '(N)')	TRUE	FALSE	FALSE	FALSE
23	MouseBrain-Z-T-1	2296	3	933.055	NHSQISR	H(4)N(5)F(2)	1	P97291	Cadherin-8	Cdh8	473	16	1.35105	0.0051759	0.513609	0.135345	(N(N(H(H(N(H)(F))(N(F)))(H)(N))))	complex		(N)	('(N(H)(F))', '(N(F))')	(N(N(H(H(N(H)(F)))(N)(H(N))))(F))	complex	(F)	(N)	('(N(H)(F))', '(N)')	TRUE	FALSE	TRUE	FALSE
23	MouseBrain-Z-T-1	2296	3	933.055	NHSQISR	H(4)N(5)F(2)	1	P97291	Cadherin-8	Cdh8	473	17	1.34587	0.00375345	0.497966	0.156164	(N(N(H(H(N(H)(F)))(H(N(F)))(N))))	complex		(N)	('(N(H)(F))', '(N(F))')	(N(N(H(H(N(H)(F)))(N)(H(N))))(F))	complex	(F)	(N)	('(N(H)(F))', '(N)')	TRUE	FALSE	TRUE	FALSE
23	MouseBrain-Z-T-1	2296	3	933.055	NHSQISR	H(4)N(5)F(2)	1	P97291	Cadherin-8	Cdh8	473	18	1.34212	0.0304331	0.507866	0.150018	(N(N(H(H(N(H)(F))(N))(H(N(F))))))	complex			('(N(H)(F))', '(N)', '(N(F))')	(N(N(H(H(N(H)(F)))(N)(H(N))))(F))	complex	(F)	(N)	('(N(H)(F))', '(N)')	TRUE	FALSE	FALSE	FALSE
23	MouseBrain-Z-T-1	2296	3	933.055	NHSQISR	H(4)N(5)F(2)	1	P97291	Cadherin-8	Cdh8	473	19	1.31168	0.0517873	0.613208	0.0751087	(N(N(H(H(N(H)(F)))(H(N(N)(F))))))	complex			('(N(H)(F))', '(N(N)(F))')	(N(N(H(H(N(H)(F)))(N)(H(N))))(F))	complex	(F)	(N)	('(N(H)(F))', '(N)')	TRUE	FALSE	FALSE	FALSE
23	MouseBrain-Z-T-1	2296	3	933.055	NHSQISR	H(4)N(5)F(2)	1	P97291	Cadherin-8	Cdh8	473	20	1.2599	0.0142284	0.655247	0.0848572	(N(N(H(H(N(H(F))(F)))(H(N(N))))))	complex			('(N(H(F))(F))', '(N(N))')	(N(N(H(H(N(H)(F)))(N)(H(N))))(F))	complex	(F)	(N)	('(N(H)(F))', '(N)')	TRUE	FALSE	FALSE	FALSE
23	MouseBrain-Z-T-1	2296	3	933.055	NHSQISR	H(4)N(5)F(2)	1	P97291	Cadherin-8	Cdh8	473	21	1.24567	0.0753211	0.513343	0.24099	(N(N(H(H(H))(H(N(F))(N(F)))(N))))	hybrid		(N)	('(N(F))', '(N(F))')	(N(N(H(H(N(H)(F)))(N)(H(N))))(F))	complex	(F)	(N)	('(N(H)(F))', '(N)')	FALSE	FALSE	TRUE	FALSE
23	MouseBrain-Z-T-1	2296	3	933.055	NHSQISR	H(4)N(5)F(2)	1	P97291	Cadherin-8	Cdh8	473	22	1.17035	0.0130064	0.531863	0.297791	(N(N(H(H(N(H)))(H(N(F))(N(F))))))	complex			('(N(H))', '(N(F))', '(N(F))')	(N(N(H(H(N(H)(F)))(N)(H(N))))(F))	complex	(F)	(N)	('(N(H)(F))', '(N)')	TRUE	FALSE	FALSE	FALSE
23	MouseBrain-Z-T-1	2296	3	933.055	NHSQISR	H(4)N(5)F(2)	1	P97291	Cadherin-8	Cdh8	473	23	1.15734		0.54323	0.29943	(N(N(H(H(N(H))(N(F)))(H(N(F))))))	complex			('(N(H))', '(N(F))', '(N(F))')	(N(N(H(H(N(H)(F)))(N)(H(N))))(F))	complex	(F)	(N)	('(N(H)(F))', '(N)')	TRUE	FALSE	FALSE	FALSE
2	MouseBrain-Z-T-1	2496	3	868.714	IKNVTR	H(6)N(3)F(2)	3	Q9JI59	Junctional adhesion molecule B	Jam2	99	1	1.84592	0.557635	0.0778432	0.0762411	(N(N(H(H(H)(H))(H(N(H)(F)))))(F))	hybrid	(F)		('(N(H)(F))',)	(N(N(H(H(N(H)(F)))(H(H)(H))))(F))	hybrid	(F)		('(N(H)(F))',)	TRUE	TRUE	TRUE	TRUE
2	MouseBrain-Z-T-1	2496	3	868.714	IKNVTR	H(6)N(3)F(2)	3	Q9JI59	Junctional adhesion molecule B	Jam2	99	2	1.28828		0.572794	0.138925	(N(N(H(H(H)(H))(H(N(H(F))(F))))))	hybrid			('(N(H(F))(F))',)	(N(N(H(H(N(H)(F)))(H(H)(H))))(F))	hybrid	(F)		('(N(H)(F))',)	TRUE	FALSE	TRUE	FALSE
13	MouseBrain-Z-T-1	2533	2	1249.53	IEELNK	H(4)N(4)F(2)	5	Q9R190;Q924K8;Q8K4B0;Q99NH0	Metastasis-associated protein MTA2;Metastasis-associated protein MTA3;Metastasis-associated protein MTA1;Ankyrin repeat domain-containing protein 17	Mta2;Mta3;Mta1;Ankrd17	31;31;31;848	1	1.49039	0.0955554	0.457028	0.0525853	(N(N(H(H(N(H)(F)))(H(N))))(F))	complex	(F)		('(N(H)(F))', '(N)')	(N(N(H(H(N(H)(F)))(H(N))))(F))	complex	(F)		('(N(H)(F))', '(N)')	TRUE	TRUE	TRUE	TRUE
13	MouseBrain-Z-T-1	2533	2	1249.53	IEELNK	H(4)N(4)F(2)	5	Q9R190;Q924K8;Q8K4B0;Q99NH0	Metastasis-associated protein MTA2;Metastasis-associated protein MTA3;Metastasis-associated protein MTA1;Ankyrin repeat domain-containing protein 17	Mta2;Mta3;Mta1;Ankrd17	31;31;31;848	2	1.39483	0.0349412	0.547946	0.0572228	(N(N(H(H(N(H)(F)))(H)(N)))(F))	complex	(F)	(N)	('(N(H)(F))',)	(N(N(H(H(N(H)(F)))(H(N))))(F))	complex	(F)		('(N(H)(F))', '(N)')	TRUE	TRUE	FALSE	FALSE
13	MouseBrain-Z-T-1	2533	2	1249.53	IEELNK	H(4)N(4)F(2)	5	Q9R190;Q924K8;Q8K4B0;Q99NH0	Metastasis-associated protein MTA2;Metastasis-associated protein MTA3;Metastasis-associated protein MTA1;Ankyrin repeat domain-containing protein 17	Mta2;Mta3;Mta1;Ankrd17	31;31;31;848	3	1.35989	0.00951445	0.546234	0.0938756	(N(N(H(H(H))(H(N(N)(F)))))(F))	hybrid	(F)		('(N(N)(F))',)	(N(N(H(H(N(H)(F)))(H(N))))(F))	complex	(F)		('(N(H)(F))', '(N)')	FALSE	TRUE	TRUE	FALSE
13	MouseBrain-Z-T-1	2533	2	1249.53	IEELNK	H(4)N(4)F(2)	5	Q9R190;Q924K8;Q8K4B0;Q99NH0	Metastasis-associated protein MTA2;Metastasis-associated protein MTA3;Metastasis-associated protein MTA1;Ankyrin repeat domain-containing protein 17	Mta2;Mta3;Mta1;Ankrd17	31;31;31;848	4	1.35038	0.0152831	0.497623	0.152001	(N(N(H(H(H))(H(N(F))(N))))(F))	hybrid	(F)		('(N(F))', '(N)')	(N(N(H(H(N(H)(F)))(H(N))))(F))	complex	(F)		('(N(H)(F))', '(N)')	FALSE	TRUE	TRUE	FALSE
13	MouseBrain-Z-T-1	2533	2	1249.53	IEELNK	H(4)N(4)F(2)	5	Q9R190;Q924K8;Q8K4B0;Q99NH0	Metastasis-associated protein MTA2;Metastasis-associated protein MTA3;Metastasis-associated protein MTA1;Ankyrin repeat domain-containing protein 17	Mta2;Mta3;Mta1;Ankrd17	31;31;31;848	5	1.33509	0.00263224	0.49609	0.168817	(N(N(H(H(N(H)(F))(N))(H)))(F))	complex	(F)		('(N(H)(F))', '(N)')	(N(N(H(H(N(H)(F)))(H(N))))(F))	complex	(F)		('(N(H)(F))', '(N)')	TRUE	TRUE	TRUE	TRUE
13	MouseBrain-Z-T-1	2533	2	1249.53	IEELNK	H(4)N(4)F(2)	5	Q9R190;Q924K8;Q8K4B0;Q99NH0	Metastasis-associated protein MTA2;Metastasis-associated protein MTA3;Metastasis-associated protein MTA1;Ankyrin repeat domain-containing protein 17	Mta2;Mta3;Mta1;Ankrd17	31;31;31;848	6	1.33246	0.0344842	0.573292	0.0942478	(N(N(H(H(H))(H(N(F)))(N)))(F))	hybrid	(F)	(N)	('(N(F))',)	(N(N(H(H(N(H)(F)))(H(N))))(F))	complex	(F)		('(N(H)(F))', '(N)')	FALSE	TRUE	FALSE	FALSE
13	MouseBrain-Z-T-1	2533	2	1249.53	IEELNK	H(4)N(4)F(2)	5	Q9R190;Q924K8;Q8K4B0;Q99NH0	Metastasis-associated protein MTA2;Metastasis-associated protein MTA3;Metastasis-associated protein MTA1;Ankyrin repeat domain-containing protein 17	Mta2;Mta3;Mta1;Ankrd17	31;31;31;848	7	1.29798	0.0108949	0.62214	0.0798832	(N(N(H(H(N(H(F))(F)))(H(N)))))	complex			('(N(H(F))(F))', '(N)')	(N(N(H(H(N(H)(F)))(H(N))))(F))	complex	(F)		('(N(H)(F))', '(N)')	TRUE	FALSE	TRUE	FALSE
13	MouseBrain-Z-T-1	2533	2	1249.53	IEELNK	H(4)N(4)F(2)	5	Q9R190;Q924K8;Q8K4B0;Q99NH0	Metastasis-associated protein MTA2;Metastasis-associated protein MTA3;Metastasis-associated protein MTA1;Ankyrin repeat domain-containing protein 17	Mta2;Mta3;Mta1;Ankrd17	31;31;31;848	8	1.28708	0.0176626	0.581687	0.131231	(N(N(H(H(N(H)(F)))(H(N(F))))))	complex			('(N(H)(F))', '(N(F))')	(N(N(H(H(N(H)(F)))(H(N))))(F))	complex	(F)		('(N(H)(F))', '(N)')	TRUE	FALSE	TRUE	FALSE
13	MouseBrain-Z-T-1	2533	2	1249.53	IEELNK	H(4)N(4)F(2)	5	Q9R190;Q924K8;Q8K4B0;Q99NH0	Metastasis-associated protein MTA2;Metastasis-associated protein MTA3;Metastasis-associated protein MTA1;Ankyrin repeat domain-containing protein 17	Mta2;Mta3;Mta1;Ankrd17	31;31;31;848	9	1.26942	0.0251845	0.655301	0.0752797	(N(N(H(H(N(H(F))(F)))(H)(N))))	complex		(N)	('(N(H(F))(F))',)	(N(N(H(H(N(H)(F)))(H(N))))(F))	complex	(F)		('(N(H)(F))', '(N)')	TRUE	FALSE	FALSE	FALSE
13	MouseBrain-Z-T-1	2533	2	1249.53	IEELNK	H(4)N(4)F(2)	5	Q9R190;Q924K8;Q8K4B0;Q99NH0	Metastasis-associated protein MTA2;Metastasis-associated protein MTA3;Metastasis-associated protein MTA1;Ankyrin repeat domain-containing protein 17	Mta2;Mta3;Mta1;Ankrd17	31;31;31;848	10	1.24423	0.073454	0.46153	0.294236	(N(N(H(H(N(H)))(H(N(F)))))(F))	complex	(F)		('(N(H))', '(N(F))')	(N(N(H(H(N(H)(F)))(H(N))))(F))	complex	(F)		('(N(H)(F))', '(N)')	TRUE	TRUE	TRUE	FALSE
13	MouseBrain-Z-T-1	2533	2	1249.53	IEELNK	H(4)N(4)F(2)	5	Q9R190;Q924K8;Q8K4B0;Q99NH0	Metastasis-associated protein MTA2;Metastasis-associated protein MTA3;Metastasis-associated protein MTA1;Ankyrin repeat domain-containing protein 17	Mta2;Mta3;Mta1;Ankrd17	31;31;31;848	11	1.17078	0.00725324	0.597142	0.232078	(N(N(H(H(N(H)(F))(N(F)))(H))))	complex			('(N(H)(F))', '(N(F))')	(N(N(H(H(N(H)(F)))(H(N))))(F))	complex	(F)		('(N(H)(F))', '(N)')	TRUE	FALSE	TRUE	FALSE
13	MouseBrain-Z-T-1	2533	2	1249.53	IEELNK	H(4)N(4)F(2)	5	Q9R190;Q924K8;Q8K4B0;Q99NH0	Metastasis-associated protein MTA2;Metastasis-associated protein MTA3;Metastasis-associated protein MTA1;Ankyrin repeat domain-containing protein 17	Mta2;Mta3;Mta1;Ankrd17	31;31;31;848	12	1.16353	0.00988086	0.495225	0.341248	(N(N(H(H(N(H))(N(F)))(H)))(F))	complex	(F)		('(N(H))', '(N(F))')	(N(N(H(H(N(H)(F)))(H(N))))(F))	complex	(F)		('(N(H)(F))', '(N)')	TRUE	TRUE	TRUE	FALSE
13	MouseBrain-Z-T-1	2533	2	1249.53	IEELNK	H(4)N(4)F(2)	5	Q9R190;Q924K8;Q8K4B0;Q99NH0	Metastasis-associated protein MTA2;Metastasis-associated protein MTA3;Metastasis-associated protein MTA1;Ankyrin repeat domain-containing protein 17	Mta2;Mta3;Mta1;Ankrd17	31;31;31;848	13	1.15365		0.570493	0.275861	(N(N(H(H(H))(H(N(F))(N(F))))))	hybrid			('(N(F))', '(N(F))')	(N(N(H(H(N(H)(F)))(H(N))))(F))	complex	(F)		('(N(H)(F))', '(N)')	FALSE	FALSE	TRUE	FALSE
13	MouseBrain-Z-T-1	2595	2	1249.53	IEELNK	H(4)N(4)F(2)	5	Q9R190;Q924K8;Q8K4B0;Q99NH0	Metastasis-associated protein MTA2;Metastasis-associated protein MTA3;Metastasis-associated protein MTA1;Ankyrin repeat domain-containing protein 17	Mta2;Mta3;Mta1;Ankrd17	31;31;31;848	1	1.48155	0.087698	0.469488	0.0489578	(N(N(H(H(N(H)(F)))(H(N))))(F))	complex	(F)		('(N(H)(F))', '(N)')	(N(N(H(H(N(H)(F)))(H(N))))(F))	complex	(F)		('(N(H)(F))', '(N)')	TRUE	TRUE	TRUE	TRUE
13	MouseBrain-Z-T-1	2595	2	1249.53	IEELNK	H(4)N(4)F(2)	5	Q9R190;Q924K8;Q8K4B0;Q99NH0	Metastasis-associated protein MTA2;Metastasis-associated protein MTA3;Metastasis-associated protein MTA1;Ankyrin repeat domain-containing protein 17	Mta2;Mta3;Mta1;Ankrd17	31;31;31;848	2	1.39386	0.0476365	0.55111	0.0550331	(N(N(H(H(N(H)(F)))(H)(N)))(F))	complex	(F)	(N)	('(N(H)(F))',)	(N(N(H(H(N(H)(F)))(H(N))))(F))	complex	(F)		('(N(H)(F))', '(N)')	TRUE	TRUE	FALSE	FALSE
13	MouseBrain-Z-T-1	2595	2	1249.53	IEELNK	H(4)N(4)F(2)	5	Q9R190;Q924K8;Q8K4B0;Q99NH0	Metastasis-associated protein MTA2;Metastasis-associated protein MTA3;Metastasis-associated protein MTA1;Ankyrin repeat domain-containing protein 17	Mta2;Mta3;Mta1;Ankrd17	31;31;31;848	3	1.34622	0.00418492	0.50736	0.14642	(N(N(H(H(H))(H(N(F))(N))))(F))	hybrid	(F)		('(N(F))', '(N)')	(N(N(H(H(N(H)(F)))(H(N))))(F))	complex	(F)		('(N(H)(F))', '(N)')	FALSE	TRUE	TRUE	FALSE
13	MouseBrain-Z-T-1	2595	2	1249.53	IEELNK	H(4)N(4)F(2)	5	Q9R190;Q924K8;Q8K4B0;Q99NH0	Metastasis-associated protein MTA2;Metastasis-associated protein MTA3;Metastasis-associated protein MTA1;Ankyrin repeat domain-containing protein 17	Mta2;Mta3;Mta1;Ankrd17	31;31;31;848	4	1.34204	0.0128577	0.562904	0.0950606	(N(N(H(H(H))(H(N(N)(F)))))(F))	hybrid	(F)		('(N(N)(F))',)	(N(N(H(H(N(H)(F)))(H(N))))(F))	complex	(F)		('(N(H)(F))', '(N)')	FALSE	TRUE	TRUE	FALSE
13	MouseBrain-Z-T-1	2595	2	1249.53	IEELNK	H(4)N(4)F(2)	5	Q9R190;Q924K8;Q8K4B0;Q99NH0	Metastasis-associated protein MTA2;Metastasis-associated protein MTA3;Metastasis-associated protein MTA1;Ankyrin repeat domain-containing protein 17	Mta2;Mta3;Mta1;Ankrd17	31;31;31;848	5	1.32918	0.00513202	0.577609	0.0932137	(N(N(H(H(H))(H(N(F)))(N)))(F))	hybrid	(F)	(N)	('(N(F))',)	(N(N(H(H(N(H)(F)))(H(N))))(F))	complex	(F)		('(N(H)(F))', '(N)')	FALSE	TRUE	FALSE	FALSE
13	MouseBrain-Z-T-1	2595	2	1249.53	IEELNK	H(4)N(4)F(2)	5	Q9R190;Q924K8;Q8K4B0;Q99NH0	Metastasis-associated protein MTA2;Metastasis-associated protein MTA3;Metastasis-associated protein MTA1;Ankyrin repeat domain-containing protein 17	Mta2;Mta3;Mta1;Ankrd17	31;31;31;848	6	1.32405	0.0339523	0.514031	0.161924	(N(N(H(H(N(H)(F))(N))(H)))(F))	complex	(F)		('(N(H)(F))', '(N)')	(N(N(H(H(N(H)(F)))(H(N))))(F))	complex	(F)		('(N(H)(F))', '(N)')	TRUE	TRUE	TRUE	TRUE
13	MouseBrain-Z-T-1	2595	2	1249.53	IEELNK	H(4)N(4)F(2)	5	Q9R190;Q924K8;Q8K4B0;Q99NH0	Metastasis-associated protein MTA2;Metastasis-associated protein MTA3;Metastasis-associated protein MTA1;Ankyrin repeat domain-containing protein 17	Mta2;Mta3;Mta1;Ankrd17	31;31;31;848	7	1.29009	0.00174352	0.584157	0.12575	(N(N(H(H(N(H)(F)))(H(N(F))))))	complex			('(N(H)(F))', '(N(F))')	(N(N(H(H(N(H)(F)))(H(N))))(F))	complex	(F)		('(N(H)(F))', '(N)')	TRUE	FALSE	TRUE	FALSE
13	MouseBrain-Z-T-1	2595	2	1249.53	IEELNK	H(4)N(4)F(2)	5	Q9R190;Q924K8;Q8K4B0;Q99NH0	Metastasis-associated protein MTA2;Metastasis-associated protein MTA3;Metastasis-associated protein MTA1;Ankyrin repeat domain-containing protein 17	Mta2;Mta3;Mta1;Ankrd17	31;31;31;848	8	1.28835	0.021998	0.630301	0.0813495	(N(N(H(H(N(H(F))(F)))(H(N)))))	complex			('(N(H(F))(F))', '(N)')	(N(N(H(H(N(H)(F)))(H(N))))(F))	complex	(F)		('(N(H)(F))', '(N)')	TRUE	FALSE	TRUE	FALSE
13	MouseBrain-Z-T-1	2595	2	1249.53	IEELNK	H(4)N(4)F(2)	5	Q9R190;Q924K8;Q8K4B0;Q99NH0	Metastasis-associated protein MTA2;Metastasis-associated protein MTA3;Metastasis-associated protein MTA1;Ankyrin repeat domain-containing protein 17	Mta2;Mta3;Mta1;Ankrd17	31;31;31;848	9	1.26635	0.0286254	0.664893	0.0687551	(N(N(H(H(N(H(F))(F)))(H)(N))))	complex		(N)	('(N(H(F))(F))',)	(N(N(H(H(N(H)(F)))(H(N))))(F))	complex	(F)		('(N(H)(F))', '(N)')	TRUE	FALSE	FALSE	FALSE
13	MouseBrain-Z-T-1	2595	2	1249.53	IEELNK	H(4)N(4)F(2)	5	Q9R190;Q924K8;Q8K4B0;Q99NH0	Metastasis-associated protein MTA2;Metastasis-associated protein MTA3;Metastasis-associated protein MTA1;Ankyrin repeat domain-containing protein 17	Mta2;Mta3;Mta1;Ankrd17	31;31;31;848	10	1.23773	0.0636407	0.472574	0.2897	(N(N(H(H(N(H)))(H(N(F)))))(F))	complex	(F)		('(N(H))', '(N(F))')	(N(N(H(H(N(H)(F)))(H(N))))(F))	complex	(F)		('(N(H)(F))', '(N)')	TRUE	TRUE	TRUE	FALSE
13	MouseBrain-Z-T-1	2595	2	1249.53	IEELNK	H(4)N(4)F(2)	5	Q9R190;Q924K8;Q8K4B0;Q99NH0	Metastasis-associated protein MTA2;Metastasis-associated protein MTA3;Metastasis-associated protein MTA1;Ankyrin repeat domain-containing protein 17	Mta2;Mta3;Mta1;Ankrd17	31;31;31;848	11	1.17409	0.0122967	0.602302	0.223612	(N(N(H(H(N(H)(F))(N(F)))(H))))	complex			('(N(H)(F))', '(N(F))')	(N(N(H(H(N(H)(F)))(H(N))))(F))	complex	(F)		('(N(H)(F))', '(N)')	TRUE	FALSE	TRUE	FALSE
13	MouseBrain-Z-T-1	2595	2	1249.53	IEELNK	H(4)N(4)F(2)	5	Q9R190;Q924K8;Q8K4B0;Q99NH0	Metastasis-associated protein MTA2;Metastasis-associated protein MTA3;Metastasis-associated protein MTA1;Ankyrin repeat domain-containing protein 17	Mta2;Mta3;Mta1;Ankrd17	31;31;31;848	12	1.16179	0.00756398	0.570022	0.26819	(N(N(H(H(H))(H(N(F))(N(F))))))	hybrid			('(N(F))', '(N(F))')	(N(N(H(H(N(H)(F)))(H(N))))(F))	complex	(F)		('(N(H)(F))', '(N)')	FALSE	FALSE	TRUE	FALSE
13	MouseBrain-Z-T-1	2595	2	1249.53	IEELNK	H(4)N(4)F(2)	5	Q9R190;Q924K8;Q8K4B0;Q99NH0	Metastasis-associated protein MTA2;Metastasis-associated protein MTA3;Metastasis-associated protein MTA1;Ankyrin repeat domain-containing protein 17	Mta2;Mta3;Mta1;Ankrd17	31;31;31;848	13	1.15422		0.51165	0.334125	(N(N(H(H(N(H))(N(F)))(H)))(F))	complex	(F)		('(N(H))', '(N(F))')	(N(N(H(H(N(H)(F)))(H(N))))(F))	complex	(F)		('(N(H)(F))', '(N)')	TRUE	TRUE	TRUE	FALSE
10	MouseBrain-Z-T-1	3387	3	961.388	RAcCQFNR	H(6)N(4)F(1)	6	P14231	Sodium/potassium-transporting ATPase subunit beta-2	Atp1b2	153	1	1.81136	0.104908	0.154116	0.0345246	(N(N(H(H(H)(H))(H(N(H)(F)))(N))))	hybrid		(N)	('(N(H)(F))',)	(N(N(H(H(N(H)(F)))(N)(H(H)(H)))))	hybrid		(N)	('(N(H)(F))',)	TRUE	TRUE	TRUE	TRUE
10	MouseBrain-Z-T-1	3387	3	961.388	RAcCQFNR	H(6)N(4)F(1)	6	P14231	Sodium/potassium-transporting ATPase subunit beta-2	Atp1b2	153	2	1.70645	0.0270071	0.242308	0.0512413	(N(N(H(H(H)(H))(H(N(H)(F))(N)))))	hybrid			('(N(H)(F))', '(N)')	(N(N(H(H(N(H)(F)))(N)(H(H)(H)))))	hybrid		(N)	('(N(H)(F))',)	TRUE	TRUE	FALSE	FALSE
10	MouseBrain-Z-T-1	3387	3	961.388	RAcCQFNR	H(6)N(4)F(1)	6	P14231	Sodium/potassium-transporting ATPase subunit beta-2	Atp1b2	153	3	1.67944	0.14699	0.285223	0.0353328	(N(N(H(H(H))(H(N(H)(F))(N(H))))))	hybrid			('(N(H)(F))', '(N(H))')	(N(N(H(H(N(H)(F)))(N)(H(H)(H)))))	hybrid		(N)	('(N(H)(F))',)	TRUE	TRUE	FALSE	FALSE
10	MouseBrain-Z-T-1	3387	3	961.388	RAcCQFNR	H(6)N(4)F(1)	6	P14231	Sodium/potassium-transporting ATPase subunit beta-2	Atp1b2	153	4	1.53245	0.317216	0.374976	0.0925698	(N(N(H(H(H)(H))(H(N(H))(N(F))))))	hybrid			('(N(H))', '(N(F))')	(N(N(H(H(N(H)(F)))(N)(H(H)(H)))))	hybrid		(N)	('(N(H)(F))',)	TRUE	TRUE	FALSE	FALSE
10	MouseBrain-Z-T-1	3387	3	961.388	RAcCQFNR	H(6)N(4)F(1)	6	P14231	Sodium/potassium-transporting ATPase subunit beta-2	Atp1b2	153	5	1.21524	0.0812791	0.723671	0.0610913	(N(N(H(H(H)(H))(H(N(H)))(N)))(F))	hybrid	(F)	(N)	('(N(H))',)	(N(N(H(H(N(H)(F)))(N)(H(H)(H)))))	hybrid		(N)	('(N(H)(F))',)	TRUE	FALSE	TRUE	FALSE
10	MouseBrain-Z-T-1	3387	3	961.388	RAcCQFNR	H(6)N(4)F(1)	6	P14231	Sodium/potassium-transporting ATPase subunit beta-2	Atp1b2	153	6	1.13396	0.0280491	0.782583	0.0834576	(N(N(H(H(H)(H))(H(N(H))(N))))(F))	hybrid	(F)		('(N(H))', '(N)')	(N(N(H(H(N(H)(F)))(N)(H(H)(H)))))	hybrid		(N)	('(N(H)(F))',)	TRUE	FALSE	FALSE	FALSE
10	MouseBrain-Z-T-1	3387	3	961.388	RAcCQFNR	H(6)N(4)F(1)	6	P14231	Sodium/potassium-transporting ATPase subunit beta-2	Atp1b2	153	7	1.10591	0.0392218	0.776232	0.117858	(N(N(H(H(H))(H(N(H))(N(H)))))(F))	hybrid	(F)		('(N(H))', '(N(H))')	(N(N(H(H(N(H)(F)))(N)(H(H)(H)))))	hybrid		(N)	('(N(H)(F))',)	TRUE	FALSE	FALSE	FALSE
10	MouseBrain-Z-T-1	3387	3	961.388	RAcCQFNR	H(6)N(4)F(1)	6	P14231	Sodium/potassium-transporting ATPase subunit beta-2	Atp1b2	153	8	1.06669	0.158002	0.77698	0.156332	(N(N(H(H(H(H))(H))(H(N))(N)))(F))	hybrid	(F)	(N)	('(N)',)	(N(N(H(H(N(H)(F)))(N)(H(H)(H)))))	hybrid		(N)	('(N(H)(F))',)	TRUE	FALSE	TRUE	FALSE
10	MouseBrain-Z-T-1	3387	3	961.388	RAcCQFNR	H(6)N(4)F(1)	6	P14231	Sodium/potassium-transporting ATPase subunit beta-2	Atp1b2	153	9	0.908687	0.427893	0.905144	0.186169	(N(N(H(H(N(H(H))))(H(N(H)))))(F))	complex	(F)		('(N(H(H)))', '(N(H))')	(N(N(H(H(N(H)(F)))(N)(H(H)(H)))))	hybrid		(N)	('(N(H)(F))',)	FALSE	FALSE	FALSE	FALSE
10	MouseBrain-Z-T-1	3387	3	961.388	RAcCQFNR	H(6)N(4)F(1)	6	P14231	Sodium/potassium-transporting ATPase subunit beta-2	Atp1b2	153	10	0.480793		0.896754	0.622452	(N(N(H(H(H(N(H))))(H(N(H)))))(F))	unknown	(F)		('(H(N(H)))', '(N(H))')	(N(N(H(H(N(H)(F)))(N)(H(H)(H)))))	hybrid		(N)	('(N(H)(F))',)	FALSE	FALSE	FALSE	FALSE
10	MouseBrain-Z-T-1	3523	3	961.388	RAcCQFNR	H(6)N(4)F(1)	6	P14231	Sodium/potassium-transporting ATPase subunit beta-2	Atp1b2	153	1	1.40652	0.072941	0.400647	0.192833	(N(N(H(H(H)(H))(H(N(H)(F)))(N))))	hybrid		(N)	('(N(H)(F))',)	(N(N(H(H(N(H)(F)))(N)(H(H)(H)))))	hybrid		(N)	('(N(H)(F))',)	TRUE	TRUE	TRUE	TRUE
10	MouseBrain-Z-T-1	3523	3	961.388	RAcCQFNR	H(6)N(4)F(1)	6	P14231	Sodium/potassium-transporting ATPase subunit beta-2	Atp1b2	153	2	1.33358	0.0280459	0.412698	0.253723	(N(N(H(H(H)(H))(H(N(H))(N(F))))))	hybrid			('(N(H))', '(N(F))')	(N(N(H(H(N(H)(F)))(N)(H(H)(H)))))	hybrid		(N)	('(N(H)(F))',)	TRUE	TRUE	FALSE	FALSE
10	MouseBrain-Z-T-1	3523	3	961.388	RAcCQFNR	H(6)N(4)F(1)	6	P14231	Sodium/potassium-transporting ATPase subunit beta-2	Atp1b2	153	3	1.30553	0.0270976	0.550549	0.143917	(N(N(H(H(H)(H))(H(N(H)(F))(N)))))	hybrid			('(N(H)(F))', '(N)')	(N(N(H(H(N(H)(F)))(N)(H(H)(H)))))	hybrid		(N)	('(N(H)(F))',)	TRUE	TRUE	FALSE	FALSE
10	MouseBrain-Z-T-1	3523	3	961.388	RAcCQFNR	H(6)N(4)F(1)	6	P14231	Sodium/potassium-transporting ATPase subunit beta-2	Atp1b2	153	4	1.27844	0.000741104	0.565098	0.156467	(N(N(H(H(H))(H(N(H)(F))(N(H))))))	hybrid			('(N(H)(F))', '(N(H))')	(N(N(H(H(N(H)(F)))(N)(H(H)(H)))))	hybrid		(N)	('(N(H)(F))',)	TRUE	TRUE	FALSE	FALSE
10	MouseBrain-Z-T-1	3523	3	961.388	RAcCQFNR	H(6)N(4)F(1)	6	P14231	Sodium/potassium-transporting ATPase subunit beta-2	Atp1b2	153	5	1.27769	0.0141321	0.578224	0.144081	(N(N(H(H(H)(H))(H(N(H)))(N)))(F))	hybrid	(F)	(N)	('(N(H))',)	(N(N(H(H(N(H)(F)))(N)(H(H)(H)))))	hybrid		(N)	('(N(H)(F))',)	TRUE	FALSE	TRUE	FALSE
10	MouseBrain-Z-T-1	3523	3	961.388	RAcCQFNR	H(6)N(4)F(1)	6	P14231	Sodium/potassium-transporting ATPase subunit beta-2	Atp1b2	153	6	1.26356	0.26568	0.409808	0.326629	(N(N(H(H(H(H))(H))(H(N))(N)))(F))	hybrid	(F)	(N)	('(N)',)	(N(N(H(H(N(H)(F)))(N)(H(H)(H)))))	hybrid		(N)	('(N(H)(F))',)	TRUE	FALSE	TRUE	FALSE
10	MouseBrain-Z-T-1	3523	3	961.388	RAcCQFNR	H(6)N(4)F(1)	6	P14231	Sodium/potassium-transporting ATPase subunit beta-2	Atp1b2	153	7	0.997882	0.0177389	0.768297	0.23382	(N(N(H(H(H)(H))(H(N(H))(N))))(F))	hybrid	(F)		('(N(H))', '(N)')	(N(N(H(H(N(H)(F)))(N)(H(H)(H)))))	hybrid		(N)	('(N(H)(F))',)	TRUE	FALSE	FALSE	FALSE
10	MouseBrain-Z-T-1	3523	3	961.388	RAcCQFNR	H(6)N(4)F(1)	6	P14231	Sodium/potassium-transporting ATPase subunit beta-2	Atp1b2	153	8	0.980143	0.230923	0.774512	0.245345	(N(N(H(H(H))(H(N(H))(N(H)))))(F))	hybrid	(F)		('(N(H))', '(N(H))')	(N(N(H(H(N(H)(F)))(N)(H(H)(H)))))	hybrid		(N)	('(N(H)(F))',)	TRUE	FALSE	FALSE	FALSE
10	MouseBrain-Z-T-1	3523	3	961.388	RAcCQFNR	H(6)N(4)F(1)	6	P14231	Sodium/potassium-transporting ATPase subunit beta-2	Atp1b2	153	9	0.749221	0.337962	0.910565	0.340215	(N(N(H(H(N(H(H))))(H(N(H)))))(F))	complex	(F)		('(N(H(H)))', '(N(H))')	(N(N(H(H(N(H)(F)))(N)(H(H)(H)))))	hybrid		(N)	('(N(H)(F))',)	FALSE	FALSE	FALSE	FALSE
10	MouseBrain-Z-T-1	3523	3	961.388	RAcCQFNR	H(6)N(4)F(1)	6	P14231	Sodium/potassium-transporting ATPase subunit beta-2	Atp1b2	153	10	0.411258		0.899266	0.689476	(N(N(H(H(H(N(H))))(H(N(H)))))(F))	unknown	(F)		('(H(N(H)))', '(N(H))')	(N(N(H(H(N(H)(F)))(N)(H(H)(H)))))	hybrid		(N)	('(N(H)(F))',)	FALSE	FALSE	FALSE	FALSE
4	MouseBrain-Z-T-1	3785	2	1222.99	NLSEDR	H(5)N(3)F(2)	1	Q8BG79;P10852	CWF19-like protein 2;4F2 cell-surface antigen heavy chain	Cwf19l2;Slc3a2	308;263	1	1.81141	0.0772226	0.122522	0.0660678	(N(N(H(H(H))(H(N(H)(F)))))(F))	hybrid	(F)		('(N(H)(F))',)	(N(N(H(H(N(H)(F)))(H(H))))(F))	hybrid	(F)		('(N(H)(F))',)	TRUE	TRUE	TRUE	TRUE
4	MouseBrain-Z-T-1	3785	2	1222.99	NLSEDR	H(5)N(3)F(2)	1	Q8BG79;P10852	CWF19-like protein 2;4F2 cell-surface antigen heavy chain	Cwf19l2;Slc3a2	308;263	2	1.73419	0.192018	0.11666	0.149152	(N(N(H(H(H))(H(N(H(F))))))(F))	hybrid	(F)		('(N(H(F)))',)	(N(N(H(H(N(H)(F)))(H(H))))(F))	hybrid	(F)		('(N(H)(F))',)	TRUE	TRUE	TRUE	FALSE
4	MouseBrain-Z-T-1	3785	2	1222.99	NLSEDR	H(5)N(3)F(2)	1	Q8BG79;P10852	CWF19-like protein 2;4F2 cell-surface antigen heavy chain	Cwf19l2;Slc3a2	308;263	3	1.54217	0.335546	0.266698	0.191131	(N(N(H(H(H)(H))(H(N(F)))))(F))	hybrid	(F)		('(N(F))',)	(N(N(H(H(N(H)(F)))(H(H))))(F))	hybrid	(F)		('(N(H)(F))',)	TRUE	TRUE	TRUE	FALSE
4	MouseBrain-Z-T-1	3785	2	1222.99	NLSEDR	H(5)N(3)F(2)	1	Q8BG79;P10852	CWF19-like protein 2;4F2 cell-surface antigen heavy chain	Cwf19l2;Slc3a2	308;263	4	1.20662		0.64866	0.144716	(N(N(H(H(H))(H(N(H(F))(F))))))	hybrid			('(N(H(F))(F))',)	(N(N(H(H(N(H)(F)))(H(H))))(F))	hybrid	(F)		('(N(H)(F))',)	TRUE	FALSE	TRUE	FALSE
14	MouseBrain-Z-T-1	3906	2	1303.51	YNcCTATNR	H(4)N(4)F(1)	2	O35136	Neural cell adhesion molecule 2	Ncam2	474	1	1.78984	0.0466157	0.153918	0.0562438	(N(N(H(H(N(H)(F)))(H)(N))))	complex		(N)	('(N(H)(F))',)	(N(N(H(H(N(H)(F)))(N)(H))))	complex		(N)	('(N(H)(F))',)	TRUE	TRUE	TRUE	TRUE
14	MouseBrain-Z-T-1	3906	2	1303.51	YNcCTATNR	H(4)N(4)F(1)	2	O35136	Neural cell adhesion molecule 2	Ncam2	474	2	1.74322	0.00524694	0.197506	0.0592715	(N(N(H(H(H))(H(N(F)))(N))))	hybrid		(N)	('(N(F))',)	(N(N(H(H(N(H)(F)))(N)(H))))	complex		(N)	('(N(H)(F))',)	FALSE	TRUE	TRUE	FALSE
14	MouseBrain-Z-T-1	3906	2	1303.51	YNcCTATNR	H(4)N(4)F(1)	2	O35136	Neural cell adhesion molecule 2	Ncam2	474	3	1.73798	0.0633908	0.221905	0.0401189	(N(N(H(H(N(H)(F)))(H(N)))))	complex			('(N(H)(F))', '(N)')	(N(N(H(H(N(H)(F)))(N)(H))))	complex		(N)	('(N(H)(F))',)	TRUE	TRUE	FALSE	FALSE
14	MouseBrain-Z-T-1	3906	2	1303.51	YNcCTATNR	H(4)N(4)F(1)	2	O35136	Neural cell adhesion molecule 2	Ncam2	474	4	1.67458	0.0192052	0.222409	0.103006	(N(N(H(H(H))(H(N(F))(N)))))	hybrid			('(N(F))', '(N)')	(N(N(H(H(N(H)(F)))(N)(H))))	complex		(N)	('(N(H)(F))',)	FALSE	TRUE	FALSE	FALSE
14	MouseBrain-Z-T-1	3906	2	1303.51	YNcCTATNR	H(4)N(4)F(1)	2	O35136	Neural cell adhesion molecule 2	Ncam2	474	5	1.65538	0.0278296	0.289645	0.0549755	(N(N(H(H(N(H)(F))(N))(H))))	complex			('(N(H)(F))', '(N)')	(N(N(H(H(N(H)(F)))(N)(H))))	complex		(N)	('(N(H)(F))',)	TRUE	TRUE	FALSE	FALSE
14	MouseBrain-Z-T-1	3906	2	1303.51	YNcCTATNR	H(4)N(4)F(1)	2	O35136	Neural cell adhesion molecule 2	Ncam2	474	6	1.62755	0.0472082	0.234411	0.138039	(N(N(H(H(N(H(F))))(H(N)))))	complex			('(N(H(F)))', '(N)')	(N(N(H(H(N(H)(F)))(N)(H))))	complex		(N)	('(N(H)(F))',)	TRUE	TRUE	FALSE	FALSE
14	MouseBrain-Z-T-1	3906	2	1303.51	YNcCTATNR	H(4)N(4)F(1)	2	O35136	Neural cell adhesion molecule 2	Ncam2	474	7	1.58034	0.0761378	0.29444	0.125218	(N(N(H(H(H))(H(N(N)(F))))))	hybrid			('(N(N)(F))',)	(N(N(H(H(N(H)(F)))(N)(H))))	complex		(N)	('(N(H)(F))',)	FALSE	TRUE	FALSE	FALSE
14	MouseBrain-Z-T-1	3906	2	1303.51	YNcCTATNR	H(4)N(4)F(1)	2	O35136	Neural cell adhesion molecule 2	Ncam2	474	8	1.5042	0.0390665	0.248259	0.247537	(N(N(H(H(N(H)))(H(N(F))))))	complex			('(N(H))', '(N(F))')	(N(N(H(H(N(H)(F)))(N)(H))))	complex		(N)	('(N(H)(F))',)	TRUE	TRUE	FALSE	FALSE
14	MouseBrain-Z-T-1	3906	2	1303.51	YNcCTATNR	H(4)N(4)F(1)	2	O35136	Neural cell adhesion molecule 2	Ncam2	474	9	1.46514	0.00935579	0.460297	0.0745658	(N(N(H(H(H))(H(N))(N)))(F))	hybrid	(F)	(N)	('(N)',)	(N(N(H(H(N(H)(F)))(N)(H))))	complex		(N)	('(N(H)(F))',)	FALSE	FALSE	TRUE	FALSE
14	MouseBrain-Z-T-1	3906	2	1303.51	YNcCTATNR	H(4)N(4)F(1)	2	O35136	Neural cell adhesion molecule 2	Ncam2	474	10	1.45578	0.0092046	0.474869	0.0693488	(N(N(H(H(N(H))(N))(H)))(F))	complex	(F)		('(N(H))', '(N)')	(N(N(H(H(N(H)(F)))(N)(H))))	complex		(N)	('(N(H)(F))',)	TRUE	FALSE	FALSE	FALSE
14	MouseBrain-Z-T-1	3906	2	1303.51	YNcCTATNR	H(4)N(4)F(1)	2	O35136	Neural cell adhesion molecule 2	Ncam2	474	11	1.44658	0.0268549	0.332716	0.220707	(N(N(H(H(N(H))(N(F)))(H))))	complex			('(N(H))', '(N(F))')	(N(N(H(H(N(H)(F)))(N)(H))))	complex		(N)	('(N(H)(F))',)	TRUE	TRUE	FALSE	FALSE
14	MouseBrain-Z-T-1	3906	2	1303.51	YNcCTATNR	H(4)N(4)F(1)	2	O35136	Neural cell adhesion molecule 2	Ncam2	474	12	1.41972	0.0607542	0.437395	0.142883	(N(N(H(H(N(H)))(H)(N)))(F))	complex	(F)	(N)	('(N(H))',)	(N(N(H(H(N(H)(F)))(N)(H))))	complex		(N)	('(N(H)(F))',)	TRUE	FALSE	TRUE	FALSE
14	MouseBrain-Z-T-1	3906	2	1303.51	YNcCTATNR	H(4)N(4)F(1)	2	O35136	Neural cell adhesion molecule 2	Ncam2	474	13	1.35897	0.13109	0.492503	0.148529	(N(N(H(H(N(H)))(H(N))))(F))	complex	(F)		('(N(H))', '(N)')	(N(N(H(H(N(H)(F)))(N)(H))))	complex		(N)	('(N(H)(F))',)	TRUE	FALSE	FALSE	FALSE
14	MouseBrain-Z-T-1	3906	2	1303.51	YNcCTATNR	H(4)N(4)F(1)	2	O35136	Neural cell adhesion molecule 2	Ncam2	474	14	1.22788		0.483866	0.288256	(N(N(H(H(H))(H(N)(N))))(F))	hybrid	(F)		('(N)', '(N)')	(N(N(H(H(N(H)(F)))(N)(H))))	complex		(N)	('(N(H)(F))',)	FALSE	FALSE	FALSE	FALSE
18	MouseBrain-Z-T-1	3922	3	952.397	TLNcCSGAHVK	H(5)N(4)F(1)	3	Q9R1V6	Disintegrin and metalloproteinase domain-containing protein 22	Adam22	632	1	1.88862	0.0750067	0.0904333	0.0209435	(N(N(H(H(H))(H(N(H)(F)))(N))))	hybrid		(N)	('(N(H)(F))',)	(N(N(H(H(N(H)(F)))(N)(H(H)))))	hybrid		(N)	('(N(H)(F))',)	TRUE	TRUE	TRUE	TRUE
18	MouseBrain-Z-T-1	3922	3	952.397	TLNcCSGAHVK	H(5)N(4)F(1)	3	Q9R1V6	Disintegrin and metalloproteinase domain-containing protein 22	Adam22	632	2	1.81362	0.0253036	0.108052	0.0783313	(N(N(H(H(H)(H))(H(N(F)))(N))))	hybrid		(N)	('(N(F))',)	(N(N(H(H(N(H)(F)))(N)(H(H)))))	hybrid		(N)	('(N(H)(F))',)	TRUE	TRUE	TRUE	FALSE
18	MouseBrain-Z-T-1	3922	3	952.397	TLNcCSGAHVK	H(5)N(4)F(1)	3	Q9R1V6	Disintegrin and metalloproteinase domain-containing protein 22	Adam22	632	3	1.78831	0.0228469	0.171148	0.0405391	(N(N(H(H(H))(H(N(H)(F))(N)))))	hybrid			('(N(H)(F))', '(N)')	(N(N(H(H(N(H)(F)))(N)(H(H)))))	hybrid		(N)	('(N(H)(F))',)	TRUE	TRUE	FALSE	FALSE
18	MouseBrain-Z-T-1	3922	3	952.397	TLNcCSGAHVK	H(5)N(4)F(1)	3	Q9R1V6	Disintegrin and metalloproteinase domain-containing protein 22	Adam22	632	4	1.76547	0.012961	0.16677	0.067764	(N(N(H(H(H)(H))(H(N(F))(N)))))	hybrid			('(N(F))', '(N)')	(N(N(H(H(N(H)(F)))(N)(H(H)))))	hybrid		(N)	('(N(H)(F))',)	TRUE	TRUE	FALSE	FALSE
18	MouseBrain-Z-T-1	3922	3	952.397	TLNcCSGAHVK	H(5)N(4)F(1)	3	Q9R1V6	Disintegrin and metalloproteinase domain-containing protein 22	Adam22	632	5	1.7525	0.0840117	0.164704	0.0827907	(N(N(H(H(H))(H(N(H))(N(F))))))	hybrid			('(N(H))', '(N(F))')	(N(N(H(H(N(H)(F)))(N)(H(H)))))	hybrid		(N)	('(N(H)(F))',)	TRUE	TRUE	FALSE	FALSE
18	MouseBrain-Z-T-1	3922	3	952.397	TLNcCSGAHVK	H(5)N(4)F(1)	3	Q9R1V6	Disintegrin and metalloproteinase domain-containing protein 22	Adam22	632	6	1.66849	0.029136	0.300471	0.0310359	(N(N(H(H(H))(H(N(H)))(N)))(F))	hybrid	(F)	(N)	('(N(H))',)	(N(N(H(H(N(H)(F)))(N)(H(H)))))	hybrid		(N)	('(N(H)(F))',)	TRUE	FALSE	TRUE	FALSE
18	MouseBrain-Z-T-1	3922	3	952.397	TLNcCSGAHVK	H(5)N(4)F(1)	3	Q9R1V6	Disintegrin and metalloproteinase domain-containing protein 22	Adam22	632	7	1.63936	0.0337836	0.222041	0.138601	(N(N(H(H(N(H)(F)))(H(N(H))))))	complex			('(N(H)(F))', '(N(H))')	(N(N(H(H(N(H)(F)))(N)(H(H)))))	hybrid		(N)	('(N(H)(F))',)	FALSE	TRUE	FALSE	FALSE
18	MouseBrain-Z-T-1	3922	3	952.397	TLNcCSGAHVK	H(5)N(4)F(1)	3	Q9R1V6	Disintegrin and metalloproteinase domain-containing protein 22	Adam22	632	8	1.60557	0.0300716	0.248002	0.146424	(N(N(H(H(N(H)(F))(N(H)))(H))))	complex			('(N(H)(F))', '(N(H))')	(N(N(H(H(N(H)(F)))(N)(H(H)))))	hybrid		(N)	('(N(H)(F))',)	FALSE	TRUE	FALSE	FALSE
18	MouseBrain-Z-T-1	3922	3	952.397	TLNcCSGAHVK	H(5)N(4)F(1)	3	Q9R1V6	Disintegrin and metalloproteinase domain-containing protein 22	Adam22	632	9	1.5755	0.0238394	0.358223	0.0662748	(N(N(H(H(H)(H))(H(N(N)(F))))))	hybrid			('(N(N)(F))',)	(N(N(H(H(N(H)(F)))(N)(H(H)))))	hybrid		(N)	('(N(H)(F))',)	TRUE	TRUE	FALSE	FALSE
18	MouseBrain-Z-T-1	3922	3	952.397	TLNcCSGAHVK	H(5)N(4)F(1)	3	Q9R1V6	Disintegrin and metalloproteinase domain-containing protein 22	Adam22	632	10	1.55166	0.0674886	0.345359	0.102978	(N(N(H(H(H))(H(N(H))(N))))(F))	hybrid	(F)		('(N(H))', '(N)')	(N(N(H(H(N(H)(F)))(N)(H(H)))))	hybrid		(N)	('(N(H)(F))',)	TRUE	FALSE	FALSE	FALSE
18	MouseBrain-Z-T-1	3922	3	952.397	TLNcCSGAHVK	H(5)N(4)F(1)	3	Q9R1V6	Disintegrin and metalloproteinase domain-containing protein 22	Adam22	632	11	1.48417	0.0149728	0.383515	0.132311	(N(N(H(H(N(H(H))))(H(N))))(F))	complex	(F)		('(N(H(H)))', '(N)')	(N(N(H(H(N(H)(F)))(N)(H(H)))))	hybrid		(N)	('(N(H)(F))',)	FALSE	FALSE	FALSE	FALSE
18	MouseBrain-Z-T-1	3922	3	952.397	TLNcCSGAHVK	H(5)N(4)F(1)	3	Q9R1V6	Disintegrin and metalloproteinase domain-containing protein 22	Adam22	632	12	1.4692	0.0385384	0.43989	0.0909086	(N(N(H(H(H)(H))(H(N(N)))))(F))	hybrid	(F)		('(N(N))',)	(N(N(H(H(N(H)(F)))(N)(H(H)))))	hybrid		(N)	('(N(H)(F))',)	TRUE	FALSE	FALSE	FALSE
18	MouseBrain-Z-T-1	3922	3	952.397	TLNcCSGAHVK	H(5)N(4)F(1)	3	Q9R1V6	Disintegrin and metalloproteinase domain-containing protein 22	Adam22	632	13	1.43066	0.0146219	0.313866	0.255471	(N(N(H(H(N(H(F))))(H(N(H))))))	complex			('(N(H(F)))', '(N(H))')	(N(N(H(H(N(H)(F)))(N)(H(H)))))	hybrid		(N)	('(N(H)(F))',)	FALSE	TRUE	FALSE	FALSE
18	MouseBrain-Z-T-1	3922	3	952.397	TLNcCSGAHVK	H(5)N(4)F(1)	3	Q9R1V6	Disintegrin and metalloproteinase domain-containing protein 22	Adam22	632	14	1.41604	0.0730561	0.383633	0.200326	(N(N(H(H(N(H))(N(H)))(H)))(F))	complex	(F)		('(N(H))', '(N(H))')	(N(N(H(H(N(H)(F)))(N)(H(H)))))	hybrid		(N)	('(N(H)(F))',)	FALSE	FALSE	FALSE	FALSE
18	MouseBrain-Z-T-1	3922	3	952.397	TLNcCSGAHVK	H(5)N(4)F(1)	3	Q9R1V6	Disintegrin and metalloproteinase domain-containing protein 22	Adam22	632	15	1.34298	0.0054042	0.302112	0.354903	(N(N(H(H(H)(H))(H(N))(N)))(F))	hybrid	(F)	(N)	('(N)',)	(N(N(H(H(N(H)(F)))(N)(H(H)))))	hybrid		(N)	('(N(H)(F))',)	TRUE	FALSE	TRUE	FALSE
18	MouseBrain-Z-T-1	3922	3	952.397	TLNcCSGAHVK	H(5)N(4)F(1)	3	Q9R1V6	Disintegrin and metalloproteinase domain-containing protein 22	Adam22	632	16	1.33758	0.028637	0.395606	0.266813	(N(N(H(H(N(H)))(H(N(H)))))(F))	complex	(F)		('(N(H))', '(N(H))')	(N(N(H(H(N(H)(F)))(N)(H(H)))))	hybrid		(N)	('(N(H)(F))',)	FALSE	FALSE	FALSE	FALSE
18	MouseBrain-Z-T-1	3922	3	952.397	TLNcCSGAHVK	H(5)N(4)F(1)	3	Q9R1V6	Disintegrin and metalloproteinase domain-containing protein 22	Adam22	632	17	1.30894	0.203851	0.365855	0.325202	(N(N(H(H(N(H(H)))(N))(H)))(F))	complex	(F)		('(N(H(H)))', '(N)')	(N(N(H(H(N(H)(F)))(N)(H(H)))))	hybrid		(N)	('(N(H)(F))',)	FALSE	FALSE	FALSE	FALSE
18	MouseBrain-Z-T-1	3922	3	952.397	TLNcCSGAHVK	H(5)N(4)F(1)	3	Q9R1V6	Disintegrin and metalloproteinase domain-containing protein 22	Adam22	632	18	1.10509		0.348268	0.546639	(N(N(H(H(H)(H))(H(N)(N))))(F))	hybrid	(F)		('(N)', '(N)')	(N(N(H(H(N(H)(F)))(N)(H(H)))))	hybrid		(N)	('(N(H)(F))',)	TRUE	FALSE	FALSE	FALSE
10	MouseBrain-Z-T-1	3988	3	912.37	KNASNMEYR	H(5)N(4)	2	P97300	Neuroplastin	Nptn	196	1	1.86106	0.280157	0.0747976	0.0641466	(N(N(H(H(H))(H(N(H)))(N))))	hybrid		(N)	('(N(H))',)	(N(N(H(H(N(H)))(N)(H(H)))))	hybrid		(N)	('(N(H))',)	TRUE	TRUE	TRUE	TRUE
10	MouseBrain-Z-T-1	3988	3	912.37	KNASNMEYR	H(5)N(4)	2	P97300	Neuroplastin	Nptn	196	2	1.5809	0.185187	0.294092	0.12501	(N(N(H(H(H))(H(N(H))(N)))))	hybrid			('(N(H))', '(N)')	(N(N(H(H(N(H)))(N)(H(H)))))	hybrid		(N)	('(N(H))',)	TRUE	TRUE	FALSE	FALSE
10	MouseBrain-Z-T-1	3988	3	912.37	KNASNMEYR	H(5)N(4)	2	P97300	Neuroplastin	Nptn	196	3	1.39571	0.138757	0.389178	0.21511	(N(N(H(H(N(H(H))))(H(N)))))	complex			('(N(H(H)))', '(N)')	(N(N(H(H(N(H)))(N)(H(H)))))	hybrid		(N)	('(N(H))',)	FALSE	TRUE	FALSE	FALSE
10	MouseBrain-Z-T-1	3988	3	912.37	KNASNMEYR	H(5)N(4)	2	P97300	Neuroplastin	Nptn	196	4	1.25696	0.0199091	0.439454	0.303591	(N(N(H(H(N(H))(N(H)))(H))))	complex			('(N(H))', '(N(H))')	(N(N(H(H(N(H)))(N)(H(H)))))	hybrid		(N)	('(N(H))',)	FALSE	TRUE	FALSE	FALSE
10	MouseBrain-Z-T-1	3988	3	912.37	KNASNMEYR	H(5)N(4)	2	P97300	Neuroplastin	Nptn	196	5	1.23705	0.0354955	0.565379	0.197575	(N(N(H(H(H)(H))(H(N(N))))))	hybrid			('(N(N))',)	(N(N(H(H(N(H)))(N)(H(H)))))	hybrid		(N)	('(N(H))',)	TRUE	TRUE	FALSE	FALSE
10	MouseBrain-Z-T-1	3988	3	912.37	KNASNMEYR	H(5)N(4)	2	P97300	Neuroplastin	Nptn	196	6	1.20155	0.200987	0.440313	0.358136	(N(N(H(H(N(H)))(H(N(H))))))	complex			('(N(H))', '(N(H))')	(N(N(H(H(N(H)))(N)(H(H)))))	hybrid		(N)	('(N(H))',)	FALSE	TRUE	FALSE	FALSE
10	MouseBrain-Z-T-1	3988	3	912.37	KNASNMEYR	H(5)N(4)	2	P97300	Neuroplastin	Nptn	196	7	1.00056	0.0348862	0.108906	0.890531	(N(N(H(H(H)(H))(H(N))(N))))	hybrid		(N)	('(N)',)	(N(N(H(H(N(H)))(N)(H(H)))))	hybrid		(N)	('(N(H))',)	TRUE	TRUE	TRUE	FALSE
10	MouseBrain-Z-T-1	3988	3	912.37	KNASNMEYR	H(5)N(4)	2	P97300	Neuroplastin	Nptn	196	8	0.965677	0.157416	0.367283	0.66704	(N(N(H(H(H)(H)(N))(H(N)))))	unknown			('(N)', '(N)')	(N(N(H(H(N(H)))(N)(H(H)))))	hybrid		(N)	('(N(H))',)	FALSE	TRUE	FALSE	FALSE
10	MouseBrain-Z-T-1	3988	3	912.37	KNASNMEYR	H(5)N(4)	2	P97300	Neuroplastin	Nptn	196	9	0.808261	0.200186	0.273701	0.918037	(N(N(H(H(H)(H))(H(N)(N)))))	hybrid			('(N)', '(N)')	(N(N(H(H(N(H)))(N)(H(H)))))	hybrid		(N)	('(N(H))',)	TRUE	TRUE	FALSE	FALSE
10	MouseBrain-Z-T-1	3988	3	912.37	KNASNMEYR	H(5)N(4)	2	P97300	Neuroplastin	Nptn	196	10	0.608075		0.419567	0.972357	(N(N(H(H(H(N))(H))(H)(N))))	unknown		(N)	('(H(N))',)	(N(N(H(H(N(H)))(N)(H(H)))))	hybrid		(N)	('(N(H))',)	FALSE	TRUE	TRUE	FALSE
17	MouseBrain-Z-T-1	4003	3	1001.08	TLNcCSGAHVK	H(5)N(4)F(2)	3	Q9R1V6	Disintegrin and metalloproteinase domain-containing protein 22	Adam22	632	1	1.87647	0.0546333	0.111032	0.0125001	(N(N(H(H(H))(H(N(H)(F)))(N)))(F))	hybrid	(F)	(N)	('(N(H)(F))',)	(N(N(H(H(N(H)(F)))(N)(H(H))))(F))	hybrid	(F)	(N)	('(N(H)(F))',)	TRUE	TRUE	TRUE	TRUE
17	MouseBrain-Z-T-1	4003	3	1001.08	TLNcCSGAHVK	H(5)N(4)F(2)	3	Q9R1V6	Disintegrin and metalloproteinase domain-containing protein 22	Adam22	632	2	1.82183	0.0199596	0.140864	0.0373008	(N(N(H(H(H)(H))(H(N(F)))(N)))(F))	hybrid	(F)	(N)	('(N(F))',)	(N(N(H(H(N(H)(F)))(N)(H(H))))(F))	hybrid	(F)	(N)	('(N(H)(F))',)	TRUE	TRUE	TRUE	FALSE
17	MouseBrain-Z-T-1	4003	3	1001.08	TLNcCSGAHVK	H(5)N(4)F(2)	3	Q9R1V6	Disintegrin and metalloproteinase domain-containing protein 22	Adam22	632	3	1.80188	0.0253299	0.158065	0.0400598	(N(N(H(H(H))(H(N(H)(F))(N))))(F))	hybrid	(F)		('(N(H)(F))', '(N)')	(N(N(H(H(N(H)(F)))(N)(H(H))))(F))	hybrid	(F)	(N)	('(N(H)(F))',)	TRUE	TRUE	FALSE	FALSE
17	MouseBrain-Z-T-1	4003	3	1001.08	TLNcCSGAHVK	H(5)N(4)F(2)	3	Q9R1V6	Disintegrin and metalloproteinase domain-containing protein 22	Adam22	632	4	1.77655	0.0245378	0.153077	0.0703775	(N(N(H(H(H))(H(N(H))(N(F)))))(F))	hybrid	(F)		('(N(H))', '(N(F))')	(N(N(H(H(N(H)(F)))(N)(H(H))))(F))	hybrid	(F)	(N)	('(N(H)(F))',)	TRUE	TRUE	FALSE	FALSE
17	MouseBrain-Z-T-1	4003	3	1001.08	TLNcCSGAHVK	H(5)N(4)F(2)	3	Q9R1V6	Disintegrin and metalloproteinase domain-containing protein 22	Adam22	632	5	1.75201	0.0496849	0.169065	0.0789273	(N(N(H(H(H)(H))(H(N(F))(N))))(F))	hybrid	(F)		('(N(F))', '(N)')	(N(N(H(H(N(H)(F)))(N)(H(H))))(F))	hybrid	(F)	(N)	('(N(H)(F))',)	TRUE	TRUE	FALSE	FALSE
17	MouseBrain-Z-T-1	4003	3	1001.08	TLNcCSGAHVK	H(5)N(4)F(2)	3	Q9R1V6	Disintegrin and metalloproteinase domain-containing protein 22	Adam22	632	6	1.70232	0.0353834	0.161658	0.136019	(N(N(H(H(N(H)(F)))(H(N(H)))))(F))	complex	(F)		('(N(H)(F))', '(N(H))')	(N(N(H(H(N(H)(F)))(N)(H(H))))(F))	hybrid	(F)	(N)	('(N(H)(F))',)	FALSE	TRUE	FALSE	FALSE
17	MouseBrain-Z-T-1	4003	3	1001.08	TLNcCSGAHVK	H(5)N(4)F(2)	3	Q9R1V6	Disintegrin and metalloproteinase domain-containing protein 22	Adam22	632	7	1.66694	0.0452584	0.2423	0.0907608	(N(N(H(H(H))(H(N(H)(F))(N(F))))))	hybrid			('(N(H)(F))', '(N(F))')	(N(N(H(H(N(H)(F)))(N)(H(H))))(F))	hybrid	(F)	(N)	('(N(H)(F))',)	TRUE	FALSE	FALSE	FALSE
17	MouseBrain-Z-T-1	4003	3	1001.08	TLNcCSGAHVK	H(5)N(4)F(2)	3	Q9R1V6	Disintegrin and metalloproteinase domain-containing protein 22	Adam22	632	8	1.62168	0.00729397	0.211182	0.167137	(N(N(H(H(N(H)(F))(N(H)))(H)))(F))	complex	(F)		('(N(H)(F))', '(N(H))')	(N(N(H(H(N(H)(F)))(N)(H(H))))(F))	hybrid	(F)	(N)	('(N(H)(F))',)	FALSE	TRUE	FALSE	FALSE
17	MouseBrain-Z-T-1	4003	3	1001.08	TLNcCSGAHVK	H(5)N(4)F(2)	3	Q9R1V6	Disintegrin and metalloproteinase domain-containing protein 22	Adam22	632	9	1.61439	0.0101202	0.278499	0.107113	(N(N(H(H(H)(H))(H(N(F))(N(F))))))	hybrid			('(N(F))', '(N(F))')	(N(N(H(H(N(H)(F)))(N)(H(H))))(F))	hybrid	(F)	(N)	('(N(H)(F))',)	TRUE	FALSE	FALSE	FALSE
17	MouseBrain-Z-T-1	4003	3	1001.08	TLNcCSGAHVK	H(5)N(4)F(2)	3	Q9R1V6	Disintegrin and metalloproteinase domain-containing protein 22	Adam22	632	10	1.60427	0.0164463	0.186816	0.208917	(N(N(H(H(N(H(F))))(H(N(H)))))(F))	complex	(F)		('(N(H(F)))', '(N(H))')	(N(N(H(H(N(H)(F)))(N)(H(H))))(F))	hybrid	(F)	(N)	('(N(H)(F))',)	FALSE	TRUE	FALSE	FALSE
17	MouseBrain-Z-T-1	4003	3	1001.08	TLNcCSGAHVK	H(5)N(4)F(2)	3	Q9R1V6	Disintegrin and metalloproteinase domain-containing protein 22	Adam22	632	11	1.58782	0.00657645	0.298476	0.113704	(N(N(H(H(N(H)(F)))(H(N(H)(F))))))	complex			('(N(H)(F))', '(N(H)(F))')	(N(N(H(H(N(H)(F)))(N)(H(H))))(F))	hybrid	(F)	(N)	('(N(H)(F))',)	FALSE	FALSE	FALSE	FALSE
17	MouseBrain-Z-T-1	4003	3	1001.08	TLNcCSGAHVK	H(5)N(4)F(2)	3	Q9R1V6	Disintegrin and metalloproteinase domain-containing protein 22	Adam22	632	12	1.58124	0.00483854	0.232948	0.185808	(N(N(H(H(N(H(H)(F))))(H(N))))(F))	complex	(F)		('(N(H(H)(F)))', '(N)')	(N(N(H(H(N(H)(F)))(N)(H(H))))(F))	hybrid	(F)	(N)	('(N(H)(F))',)	FALSE	TRUE	FALSE	FALSE
17	MouseBrain-Z-T-1	4003	3	1001.08	TLNcCSGAHVK	H(5)N(4)F(2)	3	Q9R1V6	Disintegrin and metalloproteinase domain-containing protein 22	Adam22	632	13	1.57641	0.0201787	0.291786	0.131808	(N(N(H(H(H))(H(N(H(F))(F)))(N))))	hybrid		(N)	('(N(H(F))(F))',)	(N(N(H(H(N(H)(F)))(N)(H(H))))(F))	hybrid	(F)	(N)	('(N(H)(F))',)	TRUE	FALSE	TRUE	FALSE
17	MouseBrain-Z-T-1	4003	3	1001.08	TLNcCSGAHVK	H(5)N(4)F(2)	3	Q9R1V6	Disintegrin and metalloproteinase domain-containing protein 22	Adam22	632	14	1.55623	0.0058127	0.283581	0.160192	(N(N(H(H(H))(H(N(H(F))(F))(N)))))	hybrid			('(N(H(F))(F))', '(N)')	(N(N(H(H(N(H)(F)))(N)(H(H))))(F))	hybrid	(F)	(N)	('(N(H)(F))',)	TRUE	FALSE	FALSE	FALSE
17	MouseBrain-Z-T-1	4003	3	1001.08	TLNcCSGAHVK	H(5)N(4)F(2)	3	Q9R1V6	Disintegrin and metalloproteinase domain-containing protein 22	Adam22	632	15	1.55041	0.0186404	0.316138	0.133447	(N(N(H(H(N(H)(F))(N(H)(F)))(H))))	complex			('(N(H)(F))', '(N(H)(F))')	(N(N(H(H(N(H)(F)))(N)(H(H))))(F))	hybrid	(F)	(N)	('(N(H)(F))',)	FALSE	FALSE	FALSE	FALSE
17	MouseBrain-Z-T-1	4003	3	1001.08	TLNcCSGAHVK	H(5)N(4)F(2)	3	Q9R1V6	Disintegrin and metalloproteinase domain-containing protein 22	Adam22	632	16	1.53177	0.252737	0.29286	0.175367	(N(N(H(H(N(H(F))(F)))(H(N(H))))))	complex			('(N(H(F))(F))', '(N(H))')	(N(N(H(H(N(H)(F)))(N)(H(H))))(F))	hybrid	(F)	(N)	('(N(H)(F))',)	FALSE	FALSE	FALSE	FALSE
17	MouseBrain-Z-T-1	4003	3	1001.08	TLNcCSGAHVK	H(5)N(4)F(2)	3	Q9R1V6	Disintegrin and metalloproteinase domain-containing protein 22	Adam22	632	17	1.27904		0.412985	0.307979	(N(N(H(H(N(H(F))))(H(N(H(F)))))))	complex			('(N(H(F)))', '(N(H(F)))')	(N(N(H(H(N(H)(F)))(N)(H(H))))(F))	hybrid	(F)	(N)	('(N(H)(F))',)	FALSE	FALSE	FALSE	FALSE
17	MouseBrain-Z-T-1	4083	3	1001.08	TLNcCSGAHVK	H(5)N(4)F(2)	3	Q9R1V6	Disintegrin and metalloproteinase domain-containing protein 22	Adam22	632	1	1.89975	0.0568839	0.077448	0.0228047	(N(N(H(H(H))(H(N(H)(F)))(N)))(F))	hybrid	(F)	(N)	('(N(H)(F))',)	(N(N(H(H(N(H)(F)))(N)(H(H))))(F))	hybrid	(F)	(N)	('(N(H)(F))',)	TRUE	TRUE	TRUE	TRUE
17	MouseBrain-Z-T-1	4083	3	1001.08	TLNcCSGAHVK	H(5)N(4)F(2)	3	Q9R1V6	Disintegrin and metalloproteinase domain-containing protein 22	Adam22	632	2	1.84286	0.0929377	0.108992	0.048145	(N(N(H(H(H)(H))(H(N(F)))(N)))(F))	hybrid	(F)	(N)	('(N(F))',)	(N(N(H(H(N(H)(F)))(N)(H(H))))(F))	hybrid	(F)	(N)	('(N(H)(F))',)	TRUE	TRUE	TRUE	FALSE
17	MouseBrain-Z-T-1	4083	3	1001.08	TLNcCSGAHVK	H(5)N(4)F(2)	3	Q9R1V6	Disintegrin and metalloproteinase domain-containing protein 22	Adam22	632	3	1.74993	0.00664059	0.200346	0.0497286	(N(N(H(H(H))(H(N(H)(F))(N))))(F))	hybrid	(F)		('(N(H)(F))', '(N)')	(N(N(H(H(N(H)(F)))(N)(H(H))))(F))	hybrid	(F)	(N)	('(N(H)(F))',)	TRUE	TRUE	FALSE	FALSE
17	MouseBrain-Z-T-1	4083	3	1001.08	TLNcCSGAHVK	H(5)N(4)F(2)	3	Q9R1V6	Disintegrin and metalloproteinase domain-containing protein 22	Adam22	632	4	1.74329	0.0380126	0.173828	0.0828872	(N(N(H(H(H))(H(N(H))(N(F)))))(F))	hybrid	(F)		('(N(H))', '(N(F))')	(N(N(H(H(N(H)(F)))(N)(H(H))))(F))	hybrid	(F)	(N)	('(N(H)(F))',)	TRUE	TRUE	FALSE	FALSE
17	MouseBrain-Z-T-1	4083	3	1001.08	TLNcCSGAHVK	H(5)N(4)F(2)	3	Q9R1V6	Disintegrin and metalloproteinase domain-containing protein 22	Adam22	632	5	1.70527	0.063624	0.20316	0.0915677	(N(N(H(H(H)(H))(H(N(F))(N))))(F))	hybrid	(F)		('(N(F))', '(N)')	(N(N(H(H(N(H)(F)))(N)(H(H))))(F))	hybrid	(F)	(N)	('(N(H)(F))',)	TRUE	TRUE	FALSE	FALSE
17	MouseBrain-Z-T-1	4083	3	1001.08	TLNcCSGAHVK	H(5)N(4)F(2)	3	Q9R1V6	Disintegrin and metalloproteinase domain-containing protein 22	Adam22	632	6	1.64165	0.00257212	0.21016	0.148191	(N(N(H(H(N(H)(F)))(H(N(H)))))(F))	complex	(F)		('(N(H)(F))', '(N(H))')	(N(N(H(H(N(H)(F)))(N)(H(H))))(F))	hybrid	(F)	(N)	('(N(H)(F))',)	FALSE	TRUE	FALSE	FALSE
17	MouseBrain-Z-T-1	4083	3	1001.08	TLNcCSGAHVK	H(5)N(4)F(2)	3	Q9R1V6	Disintegrin and metalloproteinase domain-containing protein 22	Adam22	632	7	1.63908	0.0440411	0.257567	0.103356	(N(N(H(H(H))(H(N(H)(F))(N(F))))))	hybrid			('(N(H)(F))', '(N(F))')	(N(N(H(H(N(H)(F)))(N)(H(H))))(F))	hybrid	(F)	(N)	('(N(H)(F))',)	TRUE	FALSE	FALSE	FALSE
17	MouseBrain-Z-T-1	4083	3	1001.08	TLNcCSGAHVK	H(5)N(4)F(2)	3	Q9R1V6	Disintegrin and metalloproteinase domain-containing protein 22	Adam22	632	8	1.59504	0.0281511	0.285522	0.119443	(N(N(H(H(H)(H))(H(N(F))(N(F))))))	hybrid			('(N(F))', '(N(F))')	(N(N(H(H(N(H)(F)))(N)(H(H))))(F))	hybrid	(F)	(N)	('(N(H)(F))',)	TRUE	FALSE	FALSE	FALSE
17	MouseBrain-Z-T-1	4083	3	1001.08	TLNcCSGAHVK	H(5)N(4)F(2)	3	Q9R1V6	Disintegrin and metalloproteinase domain-containing protein 22	Adam22	632	9	1.56688	0.0204833	0.254608	0.178507	(N(N(H(H(N(H)(F))(N(H)))(H)))(F))	complex	(F)		('(N(H)(F))', '(N(H))')	(N(N(H(H(N(H)(F)))(N)(H(H))))(F))	hybrid	(F)	(N)	('(N(H)(F))',)	FALSE	TRUE	FALSE	FALSE
17	MouseBrain-Z-T-1	4083	3	1001.08	TLNcCSGAHVK	H(5)N(4)F(2)	3	Q9R1V6	Disintegrin and metalloproteinase domain-containing protein 22	Adam22	632	10	1.5464	8.5311e-05	0.328138	0.125461	(N(N(H(H(N(H)(F)))(H(N(H)(F))))))	complex			('(N(H)(F))', '(N(H)(F))')	(N(N(H(H(N(H)(F)))(N)(H(H))))(F))	hybrid	(F)	(N)	('(N(H)(F))',)	FALSE	FALSE	FALSE	FALSE
17	MouseBrain-Z-T-1	4083	3	1001.08	TLNcCSGAHVK	H(5)N(4)F(2)	3	Q9R1V6	Disintegrin and metalloproteinase domain-containing protein 22	Adam22	632	11	1.54632	0.0117185	0.232283	0.221402	(N(N(H(H(N(H(F))))(H(N(H)))))(F))	complex	(F)		('(N(H(F)))', '(N(H))')	(N(N(H(H(N(H)(F)))(N)(H(H))))(F))	hybrid	(F)	(N)	('(N(H)(F))',)	FALSE	TRUE	FALSE	FALSE
17	MouseBrain-Z-T-1	4083	3	1001.08	TLNcCSGAHVK	H(5)N(4)F(2)	3	Q9R1V6	Disintegrin and metalloproteinase domain-containing protein 22	Adam22	632	12	1.5346	0.00660649	0.321007	0.144396	(N(N(H(H(H))(H(N(H(F))(F)))(N))))	hybrid		(N)	('(N(H(F))(F))',)	(N(N(H(H(N(H)(F)))(N)(H(H))))(F))	hybrid	(F)	(N)	('(N(H)(F))',)	TRUE	FALSE	TRUE	FALSE
17	MouseBrain-Z-T-1	4083	3	1001.08	TLNcCSGAHVK	H(5)N(4)F(2)	3	Q9R1V6	Disintegrin and metalloproteinase domain-containing protein 22	Adam22	632	13	1.52799	0.0153987	0.276685	0.195325	(N(N(H(H(N(H(H)(F))))(H(N))))(F))	complex	(F)		('(N(H(H)(F)))', '(N)')	(N(N(H(H(N(H)(F)))(N)(H(H))))(F))	hybrid	(F)	(N)	('(N(H)(F))',)	FALSE	TRUE	FALSE	FALSE
17	MouseBrain-Z-T-1	4083	3	1001.08	TLNcCSGAHVK	H(5)N(4)F(2)	3	Q9R1V6	Disintegrin and metalloproteinase domain-containing protein 22	Adam22	632	14	1.51259	0.00461424	0.314882	0.172526	(N(N(H(H(H))(H(N(H(F))(F))(N)))))	hybrid			('(N(H(F))(F))', '(N)')	(N(N(H(H(N(H)(F)))(N)(H(H))))(F))	hybrid	(F)	(N)	('(N(H)(F))',)	TRUE	FALSE	FALSE	FALSE
17	MouseBrain-Z-T-1	4083	3	1001.08	TLNcCSGAHVK	H(5)N(4)F(2)	3	Q9R1V6	Disintegrin and metalloproteinase domain-containing protein 22	Adam22	632	15	1.50798	0.0172157	0.346537	0.145485	(N(N(H(H(N(H)(F))(N(H)(F)))(H))))	complex			('(N(H)(F))', '(N(H)(F))')	(N(N(H(H(N(H)(F)))(N)(H(H))))(F))	hybrid	(F)	(N)	('(N(H)(F))',)	FALSE	FALSE	FALSE	FALSE
17	MouseBrain-Z-T-1	4083	3	1001.08	TLNcCSGAHVK	H(5)N(4)F(2)	3	Q9R1V6	Disintegrin and metalloproteinase domain-containing protein 22	Adam22	632	16	1.49076	0.238681	0.32128	0.187958	(N(N(H(H(N(H(F))(F)))(H(N(H))))))	complex			('(N(H(F))(F))', '(N(H))')	(N(N(H(H(N(H)(F)))(N)(H(H))))(F))	hybrid	(F)	(N)	('(N(H)(F))',)	FALSE	FALSE	FALSE	FALSE
17	MouseBrain-Z-T-1	4083	3	1001.08	TLNcCSGAHVK	H(5)N(4)F(2)	3	Q9R1V6	Disintegrin and metalloproteinase domain-containing protein 22	Adam22	632	17	1.25208		0.427732	0.320186	(N(N(H(H(N(H(F))))(H(N(H(F)))))))	complex			('(N(H(F)))', '(N(H(F)))')	(N(N(H(H(N(H)(F)))(N)(H(H))))(F))	hybrid	(F)	(N)	('(N(H)(F))',)	FALSE	FALSE	FALSE	FALSE
23	MouseBrain-Z-T-1	4098	3	1014.76	TLNcCSGAHVK	H(4)N(5)F(2)	3	Q9R1V6	Disintegrin and metalloproteinase domain-containing protein 22	Adam22	632	1	1.90463	0.0893123	0.0703128	0.0250612	(N(N(H(H(N(H)(F)))(H(N))(N)))(F))	complex	(F)	(N)	('(N(H)(F))', '(N)')	(N(N(H(H(N(H)(F)))(N)(H(N))))(F))	complex	(F)	(N)	('(N(H)(F))', '(N)')	TRUE	TRUE	TRUE	TRUE
23	MouseBrain-Z-T-1	4098	3	1014.76	TLNcCSGAHVK	H(4)N(5)F(2)	3	Q9R1V6	Disintegrin and metalloproteinase domain-containing protein 22	Adam22	632	2	1.81531	0.0697384	0.164735	0.019951	(N(N(H(H(N(H)(F)))(H(N)(N))))(F))	complex	(F)		('(N(H)(F))', '(N)', '(N)')	(N(N(H(H(N(H)(F)))(N)(H(N))))(F))	complex	(F)	(N)	('(N(H)(F))', '(N)')	TRUE	TRUE	FALSE	FALSE
23	MouseBrain-Z-T-1	4098	3	1014.76	TLNcCSGAHVK	H(4)N(5)F(2)	3	Q9R1V6	Disintegrin and metalloproteinase domain-containing protein 22	Adam22	632	3	1.74558	0.0501212	0.174793	0.0796312	(N(N(H(H(N(H)(F))(N))(H(N))))(F))	complex	(F)		('(N(H)(F))', '(N)', '(N)')	(N(N(H(H(N(H)(F)))(N)(H(N))))(F))	complex	(F)	(N)	('(N(H)(F))', '(N)')	TRUE	TRUE	FALSE	FALSE
23	MouseBrain-Z-T-1	4098	3	1014.76	TLNcCSGAHVK	H(4)N(5)F(2)	3	Q9R1V6	Disintegrin and metalloproteinase domain-containing protein 22	Adam22	632	4	1.69545	0.0110657	0.17815	0.126396	(N(N(H(H(N(H))(N(F)))(H(N))))(F))	complex	(F)		('(N(H))', '(N(F))', '(N)')	(N(N(H(H(N(H)(F)))(N)(H(N))))(F))	complex	(F)	(N)	('(N(H)(F))', '(N)')	TRUE	TRUE	FALSE	FALSE
23	MouseBrain-Z-T-1	4098	3	1014.76	TLNcCSGAHVK	H(4)N(5)F(2)	3	Q9R1V6	Disintegrin and metalloproteinase domain-containing protein 22	Adam22	632	5	1.68439	0.0169679	0.179844	0.135768	(N(N(H(H(N(H)(F))(N))(H)(N)))(F))	complex	(F)	(N)	('(N(H)(F))', '(N)')	(N(N(H(H(N(H)(F)))(N)(H(N))))(F))	complex	(F)	(N)	('(N(H)(F))', '(N)')	TRUE	TRUE	TRUE	TRUE
23	MouseBrain-Z-T-1	4098	3	1014.76	TLNcCSGAHVK	H(4)N(5)F(2)	3	Q9R1V6	Disintegrin and metalloproteinase domain-containing protein 22	Adam22	632	6	1.66742	0.00353033	0.265529	0.067051	(N(N(H(H(N(H(F))(F)))(H(N))(N))))	complex		(N)	('(N(H(F))(F))', '(N)')	(N(N(H(H(N(H)(F)))(N)(H(N))))(F))	complex	(F)	(N)	('(N(H)(F))', '(N)')	TRUE	FALSE	TRUE	FALSE
23	MouseBrain-Z-T-1	4098	3	1014.76	TLNcCSGAHVK	H(4)N(5)F(2)	3	Q9R1V6	Disintegrin and metalloproteinase domain-containing protein 22	Adam22	632	7	1.66389	0.013124	0.15828	0.17783	(N(N(H(H(H))(H(N(F))(N))(N)))(F))	hybrid	(F)	(N)	('(N(F))', '(N)')	(N(N(H(H(N(H)(F)))(N)(H(N))))(F))	complex	(F)	(N)	('(N(H)(F))', '(N)')	FALSE	TRUE	TRUE	FALSE
23	MouseBrain-Z-T-1	4098	3	1014.76	TLNcCSGAHVK	H(4)N(5)F(2)	3	Q9R1V6	Disintegrin and metalloproteinase domain-containing protein 22	Adam22	632	8	1.65077	0.0139424	0.165438	0.183796	(N(N(H(H(N(H)))(H(N(F))(N))))(F))	complex	(F)		('(N(H))', '(N(F))', '(N)')	(N(N(H(H(N(H)(F)))(N)(H(N))))(F))	complex	(F)	(N)	('(N(H)(F))', '(N)')	TRUE	TRUE	FALSE	FALSE
23	MouseBrain-Z-T-1	4098	3	1014.76	TLNcCSGAHVK	H(4)N(5)F(2)	3	Q9R1V6	Disintegrin and metalloproteinase domain-containing protein 22	Adam22	632	9	1.63682	0.0170527	0.161074	0.202103	(N(N(H(H(N(H))(N))(H(N(F)))))(F))	complex	(F)		('(N(H))', '(N)', '(N(F))')	(N(N(H(H(N(H)(F)))(N)(H(N))))(F))	complex	(F)	(N)	('(N(H)(F))', '(N)')	TRUE	TRUE	FALSE	FALSE
23	MouseBrain-Z-T-1	4098	3	1014.76	TLNcCSGAHVK	H(4)N(5)F(2)	3	Q9R1V6	Disintegrin and metalloproteinase domain-containing protein 22	Adam22	632	10	1.61977	0.0066441	0.289393	0.0908363	(N(N(H(H(N(H)))(H(N(N)(F)))))(F))	complex	(F)		('(N(H))', '(N(N)(F))')	(N(N(H(H(N(H)(F)))(N)(H(N))))(F))	complex	(F)	(N)	('(N(H)(F))', '(N)')	TRUE	TRUE	FALSE	FALSE
23	MouseBrain-Z-T-1	4098	3	1014.76	TLNcCSGAHVK	H(4)N(5)F(2)	3	Q9R1V6	Disintegrin and metalloproteinase domain-containing protein 22	Adam22	632	11	1.61313	0.0163789	0.324715	0.0621581	(N(N(H(H(N(H(F))(F)))(H(N)(N)))))	complex			('(N(H(F))(F))', '(N)', '(N)')	(N(N(H(H(N(H)(F)))(N)(H(N))))(F))	complex	(F)	(N)	('(N(H)(F))', '(N)')	TRUE	FALSE	FALSE	FALSE
23	MouseBrain-Z-T-1	4098	3	1014.76	TLNcCSGAHVK	H(4)N(5)F(2)	3	Q9R1V6	Disintegrin and metalloproteinase domain-containing protein 22	Adam22	632	12	1.59675	0.0267611	0.292956	0.110296	(N(N(H(H(N(H)(F)))(H(N(F))(N)))))	complex			('(N(H)(F))', '(N(F))', '(N)')	(N(N(H(H(N(H)(F)))(N)(H(N))))(F))	complex	(F)	(N)	('(N(H)(F))', '(N)')	TRUE	FALSE	FALSE	FALSE
23	MouseBrain-Z-T-1	4098	3	1014.76	TLNcCSGAHVK	H(4)N(5)F(2)	3	Q9R1V6	Disintegrin and metalloproteinase domain-containing protein 22	Adam22	632	13	1.56999	0.0117159	0.29644	0.133573	(N(N(H(H(N(H)(F))(N(F)))(H(N)))))	complex			('(N(H)(F))', '(N(F))', '(N)')	(N(N(H(H(N(H)(F)))(N)(H(N))))(F))	complex	(F)	(N)	('(N(H)(F))', '(N)')	TRUE	FALSE	FALSE	FALSE
23	MouseBrain-Z-T-1	4098	3	1014.76	TLNcCSGAHVK	H(4)N(5)F(2)	3	Q9R1V6	Disintegrin and metalloproteinase domain-containing protein 22	Adam22	632	14	1.55827	0.0230407	0.364143	0.0775864	(N(N(H(H(N(H)(F)))(H(N(N)(F))))))	complex			('(N(H)(F))', '(N(N)(F))')	(N(N(H(H(N(H)(F)))(N)(H(N))))(F))	complex	(F)	(N)	('(N(H)(F))', '(N)')	TRUE	FALSE	FALSE	FALSE
23	MouseBrain-Z-T-1	4098	3	1014.76	TLNcCSGAHVK	H(4)N(5)F(2)	3	Q9R1V6	Disintegrin and metalloproteinase domain-containing protein 22	Adam22	632	15	1.53523	0.00013465	0.284607	0.180162	(N(N(H(H(N(H)(F))(N))(H(N(F))))))	complex			('(N(H)(F))', '(N)', '(N(F))')	(N(N(H(H(N(H)(F)))(N)(H(N))))(F))	complex	(F)	(N)	('(N(H)(F))', '(N)')	TRUE	FALSE	FALSE	FALSE
23	MouseBrain-Z-T-1	4098	3	1014.76	TLNcCSGAHVK	H(4)N(5)F(2)	3	Q9R1V6	Disintegrin and metalloproteinase domain-containing protein 22	Adam22	632	16	1.5351	0.00980322	0.289581	0.175323	(N(N(H(H(N(H)(F)))(H(N(F)))(N))))	complex		(N)	('(N(H)(F))', '(N(F))')	(N(N(H(H(N(H)(F)))(N)(H(N))))(F))	complex	(F)	(N)	('(N(H)(F))', '(N)')	TRUE	FALSE	TRUE	FALSE
23	MouseBrain-Z-T-1	4098	3	1014.76	TLNcCSGAHVK	H(4)N(5)F(2)	3	Q9R1V6	Disintegrin and metalloproteinase domain-containing protein 22	Adam22	632	17	1.52529	0.0840124	0.130152	0.344555	(N(N(H(H(N(H)))(H(N(F)))(N)))(F))	complex	(F)	(N)	('(N(H))', '(N(F))')	(N(N(H(H(N(H)(F)))(N)(H(N))))(F))	complex	(F)	(N)	('(N(H)(F))', '(N)')	TRUE	TRUE	TRUE	FALSE
23	MouseBrain-Z-T-1	4098	3	1014.76	TLNcCSGAHVK	H(4)N(5)F(2)	3	Q9R1V6	Disintegrin and metalloproteinase domain-containing protein 22	Adam22	632	18	1.44128	0.0306772	0.182002	0.376718	(N(N(H(H(N(H))(N(F)))(H)(N)))(F))	complex	(F)	(N)	('(N(H))', '(N(F))')	(N(N(H(H(N(H)(F)))(N)(H(N))))(F))	complex	(F)	(N)	('(N(H)(F))', '(N)')	TRUE	TRUE	TRUE	FALSE
23	MouseBrain-Z-T-1	4098	3	1014.76	TLNcCSGAHVK	H(4)N(5)F(2)	3	Q9R1V6	Disintegrin and metalloproteinase domain-containing protein 22	Adam22	632	19	1.4106	0.0182917	0.449378	0.140019	(N(N(H(H(N(H(F))(F)))(H(N(N))))))	complex			('(N(H(F))(F))', '(N(N))')	(N(N(H(H(N(H)(F)))(N)(H(N))))(F))	complex	(F)	(N)	('(N(H)(F))', '(N)')	TRUE	FALSE	FALSE	FALSE
23	MouseBrain-Z-T-1	4098	3	1014.76	TLNcCSGAHVK	H(4)N(5)F(2)	3	Q9R1V6	Disintegrin and metalloproteinase domain-containing protein 22	Adam22	632	20	1.39231	0.135263	0.335055	0.272634	(N(N(H(H(N(H)(F))(N(F)))(H)(N))))	complex		(N)	('(N(H)(F))', '(N(F))')	(N(N(H(H(N(H)(F)))(N)(H(N))))(F))	complex	(F)	(N)	('(N(H)(F))', '(N)')	TRUE	FALSE	TRUE	FALSE
23	MouseBrain-Z-T-1	4098	3	1014.76	TLNcCSGAHVK	H(4)N(5)F(2)	3	Q9R1V6	Disintegrin and metalloproteinase domain-containing protein 22	Adam22	632	21	1.25705	0.0283641	0.35541	0.387542	(N(N(H(H(N(H))(N(F)))(H(N(F))))))	complex			('(N(H))', '(N(F))', '(N(F))')	(N(N(H(H(N(H)(F)))(N)(H(N))))(F))	complex	(F)	(N)	('(N(H)(F))', '(N)')	TRUE	FALSE	FALSE	FALSE
23	MouseBrain-Z-T-1	4098	3	1014.76	TLNcCSGAHVK	H(4)N(5)F(2)	3	Q9R1V6	Disintegrin and metalloproteinase domain-containing protein 22	Adam22	632	22	1.22868	0.0593338	0.352441	0.418875	(N(N(H(H(N(H)))(H(N(F))(N(F))))))	complex			('(N(H))', '(N(F))', '(N(F))')	(N(N(H(H(N(H)(F)))(N)(H(N))))(F))	complex	(F)	(N)	('(N(H)(F))', '(N)')	TRUE	FALSE	FALSE	FALSE
23	MouseBrain-Z-T-1	4098	3	1014.76	TLNcCSGAHVK	H(4)N(5)F(2)	3	Q9R1V6	Disintegrin and metalloproteinase domain-containing protein 22	Adam22	632	23	1.16935		0.348771	0.481878	(N(N(H(H(H))(H(N(F))(N(F)))(N))))	hybrid		(N)	('(N(F))', '(N(F))')	(N(N(H(H(N(H)(F)))(N)(H(N))))(F))	complex	(F)	(N)	('(N(H)(F))', '(N)')	FALSE	FALSE	TRUE	FALSE
23	MouseBrain-Z-T-1	4173	3	1014.76	TLNcCSGAHVK	H(4)N(5)F(2)	3	Q9R1V6	Disintegrin and metalloproteinase domain-containing protein 22	Adam22	632	1	1.8337	0.0075979	0.141966	0.0243333	(N(N(H(H(N(H)(F)))(H(N))(N)))(F))	complex	(F)	(N)	('(N(H)(F))', '(N)')	(N(N(H(H(N(H)(F)))(N)(H(N))))(F))	complex	(F)	(N)	('(N(H)(F))', '(N)')	TRUE	TRUE	TRUE	TRUE
23	MouseBrain-Z-T-1	4173	3	1014.76	TLNcCSGAHVK	H(4)N(5)F(2)	3	Q9R1V6	Disintegrin and metalloproteinase domain-containing protein 22	Adam22	632	2	1.8261	0.0592622	0.155906	0.017991	(N(N(H(H(N(H)(F)))(H(N)(N))))(F))	complex	(F)		('(N(H)(F))', '(N)', '(N)')	(N(N(H(H(N(H)(F)))(N)(H(N))))(F))	complex	(F)	(N)	('(N(H)(F))', '(N)')	TRUE	TRUE	FALSE	FALSE
23	MouseBrain-Z-T-1	4173	3	1014.76	TLNcCSGAHVK	H(4)N(5)F(2)	3	Q9R1V6	Disintegrin and metalloproteinase domain-containing protein 22	Adam22	632	3	1.76684	0.093493	0.153248	0.0799117	(N(N(H(H(N(H)(F))(N))(H(N))))(F))	complex	(F)		('(N(H)(F))', '(N)', '(N)')	(N(N(H(H(N(H)(F)))(N)(H(N))))(F))	complex	(F)	(N)	('(N(H)(F))', '(N)')	TRUE	TRUE	FALSE	FALSE
23	MouseBrain-Z-T-1	4173	3	1014.76	TLNcCSGAHVK	H(4)N(5)F(2)	3	Q9R1V6	Disintegrin and metalloproteinase domain-containing protein 22	Adam22	632	4	1.67335	0.0111024	0.263928	0.0627246	(N(N(H(H(N(H(F))(F)))(H(N)(N)))))	complex			('(N(H(F))(F))', '(N)', '(N)')	(N(N(H(H(N(H)(F)))(N)(H(N))))(F))	complex	(F)	(N)	('(N(H)(F))', '(N)')	TRUE	FALSE	FALSE	FALSE
23	MouseBrain-Z-T-1	4173	3	1014.76	TLNcCSGAHVK	H(4)N(5)F(2)	3	Q9R1V6	Disintegrin and metalloproteinase domain-containing protein 22	Adam22	632	5	1.66225	0.0232682	0.270798	0.0669563	(N(N(H(H(N(H(F))(F)))(H(N))(N))))	complex		(N)	('(N(H(F))(F))', '(N)')	(N(N(H(H(N(H)(F)))(N)(H(N))))(F))	complex	(F)	(N)	('(N(H)(F))', '(N)')	TRUE	FALSE	TRUE	FALSE
23	MouseBrain-Z-T-1	4173	3	1014.76	TLNcCSGAHVK	H(4)N(5)F(2)	3	Q9R1V6	Disintegrin and metalloproteinase domain-containing protein 22	Adam22	632	6	1.63898	0.0126226	0.269986	0.0910368	(N(N(H(H(N(H)))(H(N(N)(F)))))(F))	complex	(F)		('(N(H))', '(N(N)(F))')	(N(N(H(H(N(H)(F)))(N)(H(N))))(F))	complex	(F)	(N)	('(N(H)(F))', '(N)')	TRUE	TRUE	FALSE	FALSE
23	MouseBrain-Z-T-1	4173	3	1014.76	TLNcCSGAHVK	H(4)N(5)F(2)	3	Q9R1V6	Disintegrin and metalloproteinase domain-containing protein 22	Adam22	632	7	1.62635	0.0133299	0.247651	0.125994	(N(N(H(H(N(H))(N(F)))(H(N))))(F))	complex	(F)		('(N(H))', '(N(F))', '(N)')	(N(N(H(H(N(H)(F)))(N)(H(N))))(F))	complex	(F)	(N)	('(N(H)(F))', '(N)')	TRUE	TRUE	FALSE	FALSE
23	MouseBrain-Z-T-1	4173	3	1014.76	TLNcCSGAHVK	H(4)N(5)F(2)	3	Q9R1V6	Disintegrin and metalloproteinase domain-containing protein 22	Adam22	632	8	1.61302	0.0156977	0.250623	0.136352	(N(N(H(H(N(H)(F))(N))(H)(N)))(F))	complex	(F)	(N)	('(N(H)(F))', '(N)')	(N(N(H(H(N(H)(F)))(N)(H(N))))(F))	complex	(F)	(N)	('(N(H)(F))', '(N)')	TRUE	TRUE	TRUE	TRUE
23	MouseBrain-Z-T-1	4173	3	1014.76	TLNcCSGAHVK	H(4)N(5)F(2)	3	Q9R1V6	Disintegrin and metalloproteinase domain-containing protein 22	Adam22	632	9	1.59733	0.0114505	0.219201	0.183472	(N(N(H(H(N(H)))(H(N(F))(N))))(F))	complex	(F)		('(N(H))', '(N(F))', '(N)')	(N(N(H(H(N(H)(F)))(N)(H(N))))(F))	complex	(F)	(N)	('(N(H)(F))', '(N)')	TRUE	TRUE	FALSE	FALSE
23	MouseBrain-Z-T-1	4173	3	1014.76	TLNcCSGAHVK	H(4)N(5)F(2)	3	Q9R1V6	Disintegrin and metalloproteinase domain-containing protein 22	Adam22	632	10	1.58588	0.00967172	0.236326	0.177798	(N(N(H(H(H))(H(N(F))(N))(N)))(F))	hybrid	(F)	(N)	('(N(F))', '(N)')	(N(N(H(H(N(H)(F)))(N)(H(N))))(F))	complex	(F)	(N)	('(N(H)(F))', '(N)')	FALSE	TRUE	TRUE	FALSE
23	MouseBrain-Z-T-1	4173	3	1014.76	TLNcCSGAHVK	H(4)N(5)F(2)	3	Q9R1V6	Disintegrin and metalloproteinase domain-containing protein 22	Adam22	632	11	1.5762	0.00614628	0.222126	0.201669	(N(N(H(H(N(H))(N))(H(N(F)))))(F))	complex	(F)		('(N(H))', '(N)', '(N(F))')	(N(N(H(H(N(H)(F)))(N)(H(N))))(F))	complex	(F)	(N)	('(N(H)(F))', '(N)')	TRUE	TRUE	FALSE	FALSE
23	MouseBrain-Z-T-1	4173	3	1014.76	TLNcCSGAHVK	H(4)N(5)F(2)	3	Q9R1V6	Disintegrin and metalloproteinase domain-containing protein 22	Adam22	632	12	1.57006	0.0103859	0.351741	0.0782005	(N(N(H(H(N(H)(F)))(H(N(N)(F))))))	complex			('(N(H)(F))', '(N(N)(F))')	(N(N(H(H(N(H)(F)))(N)(H(N))))(F))	complex	(F)	(N)	('(N(H)(F))', '(N)')	TRUE	FALSE	FALSE	FALSE
23	MouseBrain-Z-T-1	4173	3	1014.76	TLNcCSGAHVK	H(4)N(5)F(2)	3	Q9R1V6	Disintegrin and metalloproteinase domain-containing protein 22	Adam22	632	13	1.55967	0.0407641	0.33035	0.109977	(N(N(H(H(N(H)(F)))(H(N(F))(N)))))	complex			('(N(H)(F))', '(N(F))', '(N)')	(N(N(H(H(N(H)(F)))(N)(H(N))))(F))	complex	(F)	(N)	('(N(H)(F))', '(N)')	TRUE	FALSE	FALSE	FALSE
23	MouseBrain-Z-T-1	4173	3	1014.76	TLNcCSGAHVK	H(4)N(5)F(2)	3	Q9R1V6	Disintegrin and metalloproteinase domain-containing protein 22	Adam22	632	14	1.51891	0.00966248	0.347384	0.133708	(N(N(H(H(N(H)(F))(N(F)))(H(N)))))	complex			('(N(H)(F))', '(N(F))', '(N)')	(N(N(H(H(N(H)(F)))(N)(H(N))))(F))	complex	(F)	(N)	('(N(H)(F))', '(N)')	TRUE	FALSE	FALSE	FALSE
23	MouseBrain-Z-T-1	4173	3	1014.76	TLNcCSGAHVK	H(4)N(5)F(2)	3	Q9R1V6	Disintegrin and metalloproteinase domain-containing protein 22	Adam22	632	15	1.50925	0.00483813	0.310439	0.180315	(N(N(H(H(N(H)(F))(N))(H(N(F))))))	complex			('(N(H)(F))', '(N)', '(N(F))')	(N(N(H(H(N(H)(F)))(N)(H(N))))(F))	complex	(F)	(N)	('(N(H)(F))', '(N)')	TRUE	FALSE	FALSE	FALSE
23	MouseBrain-Z-T-1	4173	3	1014.76	TLNcCSGAHVK	H(4)N(5)F(2)	3	Q9R1V6	Disintegrin and metalloproteinase domain-containing protein 22	Adam22	632	16	1.50441	0.0651299	0.320286	0.175306	(N(N(H(H(N(H)(F)))(H(N(F)))(N))))	complex		(N)	('(N(H)(F))', '(N(F))')	(N(N(H(H(N(H)(F)))(N)(H(N))))(F))	complex	(F)	(N)	('(N(H)(F))', '(N)')	TRUE	FALSE	TRUE	FALSE
23	MouseBrain-Z-T-1	4173	3	1014.76	TLNcCSGAHVK	H(4)N(5)F(2)	3	Q9R1V6	Disintegrin and metalloproteinase domain-containing protein 22	Adam22	632	17	1.43928	0.0146116	0.41996	0.140762	(N(N(H(H(N(H(F))(F)))(H(N(N))))))	complex			('(N(H(F))(F))', '(N(N))')	(N(N(H(H(N(H)(F)))(N)(H(N))))(F))	complex	(F)	(N)	('(N(H)(F))', '(N)')	TRUE	FALSE	FALSE	FALSE
23	MouseBrain-Z-T-1	4173	3	1014.76	TLNcCSGAHVK	H(4)N(5)F(2)	3	Q9R1V6	Disintegrin and metalloproteinase domain-containing protein 22	Adam22	632	18	1.42467	0.0760893	0.230923	0.344411	(N(N(H(H(N(H)))(H(N(F)))(N)))(F))	complex	(F)	(N)	('(N(H))', '(N(F))')	(N(N(H(H(N(H)(F)))(N)(H(N))))(F))	complex	(F)	(N)	('(N(H)(F))', '(N)')	TRUE	TRUE	TRUE	FALSE
23	MouseBrain-Z-T-1	4173	3	1014.76	TLNcCSGAHVK	H(4)N(5)F(2)	3	Q9R1V6	Disintegrin and metalloproteinase domain-containing protein 22	Adam22	632	19	1.34858	0.000730337	0.27482	0.376603	(N(N(H(H(N(H))(N(F)))(H)(N)))(F))	complex	(F)	(N)	('(N(H))', '(N(F))')	(N(N(H(H(N(H)(F)))(N)(H(N))))(F))	complex	(F)	(N)	('(N(H)(F))', '(N)')	TRUE	TRUE	TRUE	FALSE
23	MouseBrain-Z-T-1	4173	3	1014.76	TLNcCSGAHVK	H(4)N(5)F(2)	3	Q9R1V6	Disintegrin and metalloproteinase domain-containing protein 22	Adam22	632	20	1.34785	0.149513	0.379011	0.273142	(N(N(H(H(N(H)(F))(N(F)))(H)(N))))	complex		(N)	('(N(H)(F))', '(N(F))')	(N(N(H(H(N(H)(F)))(N)(H(N))))(F))	complex	(F)	(N)	('(N(H)(F))', '(N)')	TRUE	FALSE	TRUE	FALSE
23	MouseBrain-Z-T-1	4173	3	1014.76	TLNcCSGAHVK	H(4)N(5)F(2)	3	Q9R1V6	Disintegrin and metalloproteinase domain-containing protein 22	Adam22	632	21	1.19833	0.0200823	0.414162	0.387504	(N(N(H(H(N(H))(N(F)))(H(N(F))))))	complex			('(N(H))', '(N(F))', '(N(F))')	(N(N(H(H(N(H)(F)))(N)(H(N))))(F))	complex	(F)	(N)	('(N(H)(F))', '(N)')	TRUE	FALSE	FALSE	FALSE
23	MouseBrain-Z-T-1	4173	3	1014.76	TLNcCSGAHVK	H(4)N(5)F(2)	3	Q9R1V6	Disintegrin and metalloproteinase domain-containing protein 22	Adam22	632	22	1.17825	0.0430444	0.402888	0.41886	(N(N(H(H(N(H)))(H(N(F))(N(F))))))	complex			('(N(H))', '(N(F))', '(N(F))')	(N(N(H(H(N(H)(F)))(N)(H(N))))(F))	complex	(F)	(N)	('(N(H)(F))', '(N)')	TRUE	FALSE	FALSE	FALSE
23	MouseBrain-Z-T-1	4173	3	1014.76	TLNcCSGAHVK	H(4)N(5)F(2)	3	Q9R1V6	Disintegrin and metalloproteinase domain-containing protein 22	Adam22	632	23	1.13521		0.382845	0.481947	(N(N(H(H(H))(H(N(F))(N(F)))(N))))	hybrid		(N)	('(N(F))', '(N(F))')	(N(N(H(H(N(H)(F)))(N)(H(N))))(F))	complex	(F)	(N)	('(N(H)(F))', '(N)')	FALSE	FALSE	TRUE	FALSE
24	MouseBrain-Z-T-1	4185	3	1068.78	TLNcCSGAHVK	H(5)N(5)F(2)	3	Q9R1V6	Disintegrin and metalloproteinase domain-containing protein 22	Adam22	632	1	1.81803	0.0387761	0.131367	0.0506069	(N(N(H(H(H))(H(N(H)(F))(N))(N)))(F))	hybrid	(F)	(N)	('(N(H)(F))', '(N)')	(N(N(H(H(N(H)(F)))(N)(H(N(H)))))(F))	complex	(F)	(N)	('(N(H)(F))', '(N(H))')	FALSE	TRUE	TRUE	FALSE
24	MouseBrain-Z-T-1	4185	3	1068.78	TLNcCSGAHVK	H(5)N(5)F(2)	3	Q9R1V6	Disintegrin and metalloproteinase domain-containing protein 22	Adam22	632	2	1.77925	0.00360234	0.18033	0.0404208	(N(N(H(H(N(H)(F)))(H(N(H))(N))))(F))	complex	(F)		('(N(H)(F))', '(N(H))', '(N)')	(N(N(H(H(N(H)(F)))(N)(H(N(H)))))(F))	complex	(F)	(N)	('(N(H)(F))', '(N(H))')	TRUE	TRUE	FALSE	FALSE
24	MouseBrain-Z-T-1	4185	3	1068.78	TLNcCSGAHVK	H(5)N(5)F(2)	3	Q9R1V6	Disintegrin and metalloproteinase domain-containing protein 22	Adam22	632	3	1.77565	0.0145109	0.188314	0.0360392	(N(N(H(H(N(H)(F))(N(H)))(H(N))))(F))	complex	(F)		('(N(H)(F))', '(N(H))', '(N)')	(N(N(H(H(N(H)(F)))(N)(H(N(H)))))(F))	complex	(F)	(N)	('(N(H)(F))', '(N(H))')	TRUE	TRUE	FALSE	FALSE
24	MouseBrain-Z-T-1	4185	3	1068.78	TLNcCSGAHVK	H(5)N(5)F(2)	3	Q9R1V6	Disintegrin and metalloproteinase domain-containing protein 22	Adam22	632	4	1.76114	0.00361091	0.165181	0.0736823	(N(N(H(H(H))(H(N(H))(N(F)))(N)))(F))	hybrid	(F)	(N)	('(N(H))', '(N(F))')	(N(N(H(H(N(H)(F)))(N)(H(N(H)))))(F))	complex	(F)	(N)	('(N(H)(F))', '(N(H))')	FALSE	TRUE	TRUE	FALSE
24	MouseBrain-Z-T-1	4185	3	1068.78	TLNcCSGAHVK	H(5)N(5)F(2)	3	Q9R1V6	Disintegrin and metalloproteinase domain-containing protein 22	Adam22	632	5	1.75753	0.015367	0.190924	0.0515505	(N(N(H(H(N(H)(F))(N))(H(N(H)))))(F))	complex	(F)		('(N(H)(F))', '(N)', '(N(H))')	(N(N(H(H(N(H)(F)))(N)(H(N(H)))))(F))	complex	(F)	(N)	('(N(H)(F))', '(N(H))')	TRUE	TRUE	FALSE	FALSE
24	MouseBrain-Z-T-1	4185	3	1068.78	TLNcCSGAHVK	H(5)N(5)F(2)	3	Q9R1V6	Disintegrin and metalloproteinase domain-containing protein 22	Adam22	632	6	1.74216	0.0246122	0.210595	0.0472467	(N(N(H(H(H)(H))(H(N(F))(N))(N)))(F))	hybrid	(F)	(N)	('(N(F))', '(N)')	(N(N(H(H(N(H)(F)))(N)(H(N(H)))))(F))	complex	(F)	(N)	('(N(H)(F))', '(N(H))')	FALSE	TRUE	TRUE	FALSE
24	MouseBrain-Z-T-1	4185	3	1068.78	TLNcCSGAHVK	H(5)N(5)F(2)	3	Q9R1V6	Disintegrin and metalloproteinase domain-containing protein 22	Adam22	632	7	1.71755	0.00473599	0.175153	0.107301	(N(N(H(H(N(H)(F)))(H(N(H)))(N)))(F))	complex	(F)	(N)	('(N(H)(F))', '(N(H))')	(N(N(H(H(N(H)(F)))(N)(H(N(H)))))(F))	complex	(F)	(N)	('(N(H)(F))', '(N(H))')	TRUE	TRUE	TRUE	TRUE
24	MouseBrain-Z-T-1	4185	3	1068.78	TLNcCSGAHVK	H(5)N(5)F(2)	3	Q9R1V6	Disintegrin and metalloproteinase domain-containing protein 22	Adam22	632	8	1.71281	0.0572636	0.231377	0.0558125	(N(N(H(H(N(H)(F))(N(H)))(H)(N)))(F))	complex	(F)	(N)	('(N(H)(F))', '(N(H))')	(N(N(H(H(N(H)(F)))(N)(H(N(H)))))(F))	complex	(F)	(N)	('(N(H)(F))', '(N(H))')	TRUE	TRUE	TRUE	TRUE
24	MouseBrain-Z-T-1	4185	3	1068.78	TLNcCSGAHVK	H(5)N(5)F(2)	3	Q9R1V6	Disintegrin and metalloproteinase domain-containing protein 22	Adam22	632	9	1.65555	0.0212116	0.222962	0.121492	(N(N(H(H(N(H(F)))(N(H)))(H(N))))(F))	complex	(F)		('(N(H(F)))', '(N(H))', '(N)')	(N(N(H(H(N(H)(F)))(N)(H(N(H)))))(F))	complex	(F)	(N)	('(N(H)(F))', '(N(H))')	TRUE	TRUE	FALSE	FALSE
24	MouseBrain-Z-T-1	4185	3	1068.78	TLNcCSGAHVK	H(5)N(5)F(2)	3	Q9R1V6	Disintegrin and metalloproteinase domain-containing protein 22	Adam22	632	10	1.63433	0.0105291	0.310304	0.0553613	(N(N(H(H(N(H)(F))(N))(H(N(H)(F))))))	complex			('(N(H)(F))', '(N)', '(N(H)(F))')	(N(N(H(H(N(H)(F)))(N)(H(N(H)))))(F))	complex	(F)	(N)	('(N(H)(F))', '(N(H))')	TRUE	FALSE	FALSE	FALSE
24	MouseBrain-Z-T-1	4185	3	1068.78	TLNcCSGAHVK	H(5)N(5)F(2)	3	Q9R1V6	Disintegrin and metalloproteinase domain-containing protein 22	Adam22	632	11	1.62381	0.0135218	0.328696	0.0474978	(N(N(H(H(N(H)(F))(N(H)(F)))(H(N)))))	complex			('(N(H)(F))', '(N(H)(F))', '(N)')	(N(N(H(H(N(H)(F)))(N)(H(N(H)))))(F))	complex	(F)	(N)	('(N(H)(F))', '(N(H))')	TRUE	FALSE	FALSE	FALSE
24	MouseBrain-Z-T-1	4185	3	1068.78	TLNcCSGAHVK	H(5)N(5)F(2)	3	Q9R1V6	Disintegrin and metalloproteinase domain-containing protein 22	Adam22	632	12	1.61028	0.021902	0.305148	0.0845681	(N(N(H(H(N(H(F))(F)))(H(N(H))(N)))))	complex			('(N(H(F))(F))', '(N(H))', '(N)')	(N(N(H(H(N(H)(F)))(N)(H(N(H)))))(F))	complex	(F)	(N)	('(N(H)(F))', '(N(H))')	TRUE	FALSE	FALSE	FALSE
24	MouseBrain-Z-T-1	4185	3	1068.78	TLNcCSGAHVK	H(5)N(5)F(2)	3	Q9R1V6	Disintegrin and metalloproteinase domain-containing protein 22	Adam22	632	13	1.58838	0.00895982	0.191663	0.219955	(N(N(H(H(N(H))(N(F)))(H(N(H)))))(F))	complex	(F)		('(N(H))', '(N(F))', '(N(H))')	(N(N(H(H(N(H)(F)))(N)(H(N(H)))))(F))	complex	(F)	(N)	('(N(H)(F))', '(N(H))')	TRUE	TRUE	FALSE	FALSE
24	MouseBrain-Z-T-1	4185	3	1068.78	TLNcCSGAHVK	H(5)N(5)F(2)	3	Q9R1V6	Disintegrin and metalloproteinase domain-containing protein 22	Adam22	632	14	1.57942	0.00770326	0.306683	0.113894	(N(N(H(H(N(H)(F)))(H(N(H))(N(F))))))	complex			('(N(H)(F))', '(N(H))', '(N(F))')	(N(N(H(H(N(H)(F)))(N)(H(N(H)))))(F))	complex	(F)	(N)	('(N(H)(F))', '(N(H))')	TRUE	FALSE	FALSE	FALSE
24	MouseBrain-Z-T-1	4185	3	1068.78	TLNcCSGAHVK	H(5)N(5)F(2)	3	Q9R1V6	Disintegrin and metalloproteinase domain-containing protein 22	Adam22	632	15	1.57172	0.00578487	0.198743	0.229538	(N(N(H(H(N(H))(N(H)))(H(N(F)))))(F))	complex	(F)		('(N(H))', '(N(H))', '(N(F))')	(N(N(H(H(N(H)(F)))(N)(H(N(H)))))(F))	complex	(F)	(N)	('(N(H)(F))', '(N(H))')	TRUE	TRUE	FALSE	FALSE
24	MouseBrain-Z-T-1	4185	3	1068.78	TLNcCSGAHVK	H(5)N(5)F(2)	3	Q9R1V6	Disintegrin and metalloproteinase domain-containing protein 22	Adam22	632	16	1.56593	0.00761757	0.328151	0.105915	(N(N(H(H(N(H(F))(F)))(H(N(H)))(N))))	complex		(N)	('(N(H(F))(F))', '(N(H))')	(N(N(H(H(N(H)(F)))(N)(H(N(H)))))(F))	complex	(F)	(N)	('(N(H)(F))', '(N(H))')	TRUE	FALSE	TRUE	FALSE
24	MouseBrain-Z-T-1	4185	3	1068.78	TLNcCSGAHVK	H(5)N(5)F(2)	3	Q9R1V6	Disintegrin and metalloproteinase domain-containing protein 22	Adam22	632	17	1.55832	0.00176435	0.320115	0.121569	(N(N(H(H(N(H)(F)))(H(N(H)(F)))(N))))	complex		(N)	('(N(H)(F))', '(N(H)(F))')	(N(N(H(H(N(H)(F)))(N)(H(N(H)))))(F))	complex	(F)	(N)	('(N(H)(F))', '(N(H))')	TRUE	FALSE	TRUE	FALSE
24	MouseBrain-Z-T-1	4185	3	1068.78	TLNcCSGAHVK	H(5)N(5)F(2)	3	Q9R1V6	Disintegrin and metalloproteinase domain-containing protein 22	Adam22	632	18	1.55655	0.00451032	0.320342	0.123106	(N(N(H(H(H))(H(N(H)(F))(N(F)))(N))))	hybrid		(N)	('(N(H)(F))', '(N(F))')	(N(N(H(H(N(H)(F)))(N)(H(N(H)))))(F))	complex	(F)	(N)	('(N(H)(F))', '(N(H))')	FALSE	FALSE	TRUE	FALSE
24	MouseBrain-Z-T-1	4185	3	1068.78	TLNcCSGAHVK	H(5)N(5)F(2)	3	Q9R1V6	Disintegrin and metalloproteinase domain-containing protein 22	Adam22	632	19	1.55204	0.0136132	0.301287	0.146672	(N(N(H(H(N(H)(F))(N(F)))(H(N(H))))))	complex			('(N(H)(F))', '(N(F))', '(N(H))')	(N(N(H(H(N(H)(F)))(N)(H(N(H)))))(F))	complex	(F)	(N)	('(N(H)(F))', '(N(H))')	TRUE	FALSE	FALSE	FALSE
24	MouseBrain-Z-T-1	4185	3	1068.78	TLNcCSGAHVK	H(5)N(5)F(2)	3	Q9R1V6	Disintegrin and metalloproteinase domain-containing protein 22	Adam22	632	20	1.53843	0.0145635	0.299612	0.161959	(N(N(H(H(N(H)(F))(N(H)))(H(N(F))))))	complex			('(N(H)(F))', '(N(H))', '(N(F))')	(N(N(H(H(N(H)(F)))(N)(H(N(H)))))(F))	complex	(F)	(N)	('(N(H)(F))', '(N(H))')	TRUE	FALSE	FALSE	FALSE
24	MouseBrain-Z-T-1	4185	3	1068.78	TLNcCSGAHVK	H(5)N(5)F(2)	3	Q9R1V6	Disintegrin and metalloproteinase domain-containing protein 22	Adam22	632	21	1.52387	0.00692329	0.203373	0.272761	(N(N(H(H(N(H(F))))(H(N(H)))(N)))(F))	complex	(F)	(N)	('(N(H(F)))', '(N(H))')	(N(N(H(H(N(H)(F)))(N)(H(N(H)))))(F))	complex	(F)	(N)	('(N(H)(F))', '(N(H))')	TRUE	TRUE	TRUE	FALSE
24	MouseBrain-Z-T-1	4185	3	1068.78	TLNcCSGAHVK	H(5)N(5)F(2)	3	Q9R1V6	Disintegrin and metalloproteinase domain-containing protein 22	Adam22	632	22	1.51694	0.0250957	0.371203	0.111855	(N(N(H(H(H))(H(N(H(F))(F))(N))(N))))	hybrid		(N)	('(N(H(F))(F))', '(N)')	(N(N(H(H(N(H)(F)))(N)(H(N(H)))))(F))	complex	(F)	(N)	('(N(H)(F))', '(N(H))')	FALSE	FALSE	TRUE	FALSE
24	MouseBrain-Z-T-1	4185	3	1068.78	TLNcCSGAHVK	H(5)N(5)F(2)	3	Q9R1V6	Disintegrin and metalloproteinase domain-containing protein 22	Adam22	632	23	1.49185	0.0485779	0.385789	0.122364	(N(N(H(H(N(H)(F))(N(H)(F)))(H)(N))))	complex		(N)	('(N(H)(F))', '(N(H)(F))')	(N(N(H(H(N(H)(F)))(N)(H(N(H)))))(F))	complex	(F)	(N)	('(N(H)(F))', '(N(H))')	TRUE	FALSE	TRUE	FALSE
24	MouseBrain-Z-T-1	4185	3	1068.78	TLNcCSGAHVK	H(5)N(5)F(2)	3	Q9R1V6	Disintegrin and metalloproteinase domain-containing protein 22	Adam22	632	24	1.44327		0.358643	0.198088	(N(N(H(H(H)(H))(H(N(F))(N(F)))(N))))	hybrid		(N)	('(N(F))', '(N(F))')	(N(N(H(H(N(H)(F)))(N)(H(N(H)))))(F))	complex	(F)	(N)	('(N(H)(F))', '(N(H))')	FALSE	FALSE	TRUE	FALSE
4	MouseBrain-Z-T-1	4597	3	940.715	TNGTGPVR	H(6)N(3)A(1)F(1)	2	P11627	Neural cell adhesion molecule L1	L1cam	1107	1	1.87277	0.0830743	0.0521934	0.0750374	(N(N(H(H(H)(H))(H(N(H(A))))))(F))	hybrid	(F)		('(N(H(A)))',)	(N(N(H(H(N(H(A))))(H(H)(H))))(F))	hybrid	(F)		('(N(H(A)))',)	TRUE	TRUE	TRUE	TRUE
4	MouseBrain-Z-T-1	4597	3	940.715	TNGTGPVR	H(6)N(3)A(1)F(1)	2	P11627	Neural cell adhesion molecule L1	L1cam	1107	2	1.78969	0.197105	0.0687983	0.141507	(N(N(H(H(H)(H))(H(N(H)(A)))))(F))	hybrid	(F)		('(N(H)(A))',)	(N(N(H(H(N(H(A))))(H(H)(H))))(F))	hybrid	(F)		('(N(H(A)))',)	TRUE	TRUE	TRUE	FALSE
4	MouseBrain-Z-T-1	4597	3	940.715	TNGTGPVR	H(6)N(3)A(1)F(1)	2	P11627	Neural cell adhesion molecule L1	L1cam	1107	3	1.59259	0.13368	0.331277	0.076133	(N(N(H(H(H)(H))(H(N(H(A))(F))))))	hybrid			('(N(H(A))(F))',)	(N(N(H(H(N(H(A))))(H(H)(H))))(F))	hybrid	(F)		('(N(H(A)))',)	TRUE	FALSE	TRUE	FALSE
4	MouseBrain-Z-T-1	4597	3	940.715	TNGTGPVR	H(6)N(3)A(1)F(1)	2	P11627	Neural cell adhesion molecule L1	L1cam	1107	4	1.45891		0.316672	0.224419	(N(N(H(H(H(H)))(H(N(H(A))))))(F))	hybrid	(F)		('(N(H(A)))',)	(N(N(H(H(N(H(A))))(H(H)(H))))(F))	hybrid	(F)		('(N(H(A)))',)	TRUE	TRUE	TRUE	TRUE
8	MouseBrain-Z-T-1	4973	2	1290.5	AcCQFNR	H(6)N(4)	5	P14231	Sodium/potassium-transporting ATPase subunit beta-2	Atp1b2	153	1	1.79807	0.0332735	0.0889536	0.112972	(N(N(H(H(H(H))(H))(H(N))(N))))	hybrid		(N)	('(N)',)	(N(N(H(H(N(H)))(N)(H(H)(H)))))	hybrid		(N)	('(N(H))',)	TRUE	TRUE	TRUE	FALSE
8	MouseBrain-Z-T-1	4973	2	1290.5	AcCQFNR	H(6)N(4)	5	P14231	Sodium/potassium-transporting ATPase subunit beta-2	Atp1b2	153	2	1.7648	0.0244601	0.160605	0.0745944	(N(N(H(H(H(H))(H))(H(N)(N)))))	hybrid			('(N)', '(N)')	(N(N(H(H(N(H)))(N)(H(H)(H)))))	hybrid		(N)	('(N(H))',)	TRUE	TRUE	FALSE	FALSE
8	MouseBrain-Z-T-1	4973	2	1290.5	AcCQFNR	H(6)N(4)	5	P14231	Sodium/potassium-transporting ATPase subunit beta-2	Atp1b2	153	3	1.74034	0.0468284	0.0728127	0.186847	(N(N(H(H(H)(H))(H(N(H)))(N))))	hybrid		(N)	('(N(H))',)	(N(N(H(H(N(H)))(N)(H(H)(H)))))	hybrid		(N)	('(N(H))',)	TRUE	TRUE	TRUE	TRUE
8	MouseBrain-Z-T-1	4973	2	1290.5	AcCQFNR	H(6)N(4)	5	P14231	Sodium/potassium-transporting ATPase subunit beta-2	Atp1b2	153	4	1.69351	0.0334755	0.0831405	0.223347	(N(N(H(H(H)(H))(H(H)(N))(N))))	unknown		(N)	('(N)',)	(N(N(H(H(N(H)))(N)(H(H)(H)))))	hybrid		(N)	('(N(H))',)	FALSE	TRUE	TRUE	FALSE
8	MouseBrain-Z-T-1	4973	2	1290.5	AcCQFNR	H(6)N(4)	5	P14231	Sodium/potassium-transporting ATPase subunit beta-2	Atp1b2	153	5	1.66004	0.039999	0.196931	0.143032	(N(N(H(H(H)(H))(H(N(H))(N)))))	hybrid			('(N(H))', '(N)')	(N(N(H(H(N(H)))(N)(H(H)(H)))))	hybrid		(N)	('(N(H))',)	TRUE	TRUE	FALSE	FALSE
8	MouseBrain-Z-T-1	4973	2	1290.5	AcCQFNR	H(6)N(4)	5	P14231	Sodium/potassium-transporting ATPase subunit beta-2	Atp1b2	153	6	1.62004	0.124673	0.243496	0.136466	(N(N(H(H(H))(H(N(H))(N(H))))))	hybrid			('(N(H))', '(N(H))')	(N(N(H(H(N(H)))(N)(H(H)(H)))))	hybrid		(N)	('(N(H))',)	TRUE	TRUE	FALSE	FALSE
8	MouseBrain-Z-T-1	4973	2	1290.5	AcCQFNR	H(6)N(4)	5	P14231	Sodium/potassium-transporting ATPase subunit beta-2	Atp1b2	153	7	1.49536	0.310715	0.306173	0.198462	(N(N(H(H(N(H(H))))(H(N(H))))))	complex			('(N(H(H)))', '(N(H))')	(N(N(H(H(N(H)))(N)(H(H)(H)))))	hybrid		(N)	('(N(H))',)	FALSE	TRUE	FALSE	FALSE
8	MouseBrain-Z-T-1	4973	2	1290.5	AcCQFNR	H(6)N(4)	5	P14231	Sodium/potassium-transporting ATPase subunit beta-2	Atp1b2	153	8	1.18465		0.262518	0.552832	(N(N(H(H(H(N(H))))(H(N(H))))))	unknown			('(H(N(H)))', '(N(H))')	(N(N(H(H(N(H)))(N)(H(H)(H)))))	hybrid		(N)	('(N(H))',)	FALSE	TRUE	FALSE	FALSE
12	MouseBrain-Z-T-1	5279	3	1106.77	KNASNMEYR	H(5)N(4)A(1)F(2)	2	P97300	Neuroplastin	Nptn	196	1	1.81626	0.0112045	0.122981	0.0607629	(N(N(H(H(N(H(A))))(H(N(H)(F)))))(F))	complex	(F)		('(N(H(A)))', '(N(H)(F))')	(N(N(H(H(N(H(A))))(H(N(H)(F)))))(F))	complex	(F)		('(N(H(A)))', '(N(H)(F))')	TRUE	TRUE	TRUE	TRUE
12	MouseBrain-Z-T-1	5279	3	1106.77	KNASNMEYR	H(5)N(4)A(1)F(2)	2	P97300	Neuroplastin	Nptn	196	2	1.80505	0.0776172	0.129751	0.0651976	(N(N(H(H(N(H(A))(F)))(H(N(H)))))(F))	complex	(F)		('(N(H(A))(F))', '(N(H))')	(N(N(H(H(N(H(A))))(H(N(H)(F)))))(F))	complex	(F)		('(N(H(A)))', '(N(H)(F))')	TRUE	TRUE	TRUE	FALSE
12	MouseBrain-Z-T-1	5279	3	1106.77	KNASNMEYR	H(5)N(4)A(1)F(2)	2	P97300	Neuroplastin	Nptn	196	3	1.72743	0.0251608	0.207474	0.0650914	(N(N(H(H(N(H(A))(F))(N(H)))(H)))(F))	complex	(F)		('(N(H(A))(F))', '(N(H))')	(N(N(H(H(N(H(A))))(H(N(H)(F)))))(F))	complex	(F)		('(N(H(A)))', '(N(H)(F))')	TRUE	TRUE	TRUE	FALSE
12	MouseBrain-Z-T-1	5279	3	1106.77	KNASNMEYR	H(5)N(4)A(1)F(2)	2	P97300	Neuroplastin	Nptn	196	4	1.70227	0.0239892	0.231833	0.0658928	(N(N(H(H(N(H(A)))(N(H)(F)))(H)))(F))	complex	(F)		('(N(H(A)))', '(N(H)(F))')	(N(N(H(H(N(H(A))))(H(N(H)(F)))))(F))	complex	(F)		('(N(H(A)))', '(N(H)(F))')	TRUE	TRUE	TRUE	TRUE
12	MouseBrain-Z-T-1	5279	3	1106.77	KNASNMEYR	H(5)N(4)A(1)F(2)	2	P97300	Neuroplastin	Nptn	196	5	1.67828	0.02846	0.28234	0.0393751	(N(N(H(H(H))(H(N(H(A)))(N(F)))))(F))	hybrid	(F)		('(N(H(A)))', '(N(F))')	(N(N(H(H(N(H(A))))(H(N(H)(F)))))(F))	complex	(F)		('(N(H(A)))', '(N(H)(F))')	FALSE	TRUE	TRUE	FALSE
12	MouseBrain-Z-T-1	5279	3	1106.77	KNASNMEYR	H(5)N(4)A(1)F(2)	2	P97300	Neuroplastin	Nptn	196	6	1.64982	0.107896	0.263443	0.0867319	(N(N(H(H(N(H(A))))(H(N(H(F))))))(F))	complex	(F)		('(N(H(A)))', '(N(H(F)))')	(N(N(H(H(N(H(A))))(H(N(H)(F)))))(F))	complex	(F)		('(N(H(A)))', '(N(H)(F))')	TRUE	TRUE	TRUE	FALSE
12	MouseBrain-Z-T-1	5279	3	1106.77	KNASNMEYR	H(5)N(4)A(1)F(2)	2	P97300	Neuroplastin	Nptn	196	7	1.54193	0.040665	0.374668	0.0834038	(N(N(H(H(N(H)(A)))(H(N(H)(F)))))(F))	complex	(F)		('(N(H)(A))', '(N(H)(F))')	(N(N(H(H(N(H(A))))(H(N(H)(F)))))(F))	complex	(F)		('(N(H(A)))', '(N(H)(F))')	TRUE	TRUE	TRUE	FALSE
12	MouseBrain-Z-T-1	5279	3	1106.77	KNASNMEYR	H(5)N(4)A(1)F(2)	2	P97300	Neuroplastin	Nptn	196	8	1.50126	0.000670449	0.404477	0.0942599	(N(N(H(H(H))(H(N(H(A))(F)))(N)))(F))	hybrid	(F)	(N)	('(N(H(A))(F))',)	(N(N(H(H(N(H(A))))(H(N(H)(F)))))(F))	complex	(F)		('(N(H(A)))', '(N(H)(F))')	FALSE	TRUE	FALSE	FALSE
12	MouseBrain-Z-T-1	5279	3	1106.77	KNASNMEYR	H(5)N(4)A(1)F(2)	2	P97300	Neuroplastin	Nptn	196	9	1.50059	0.0361534	0.354945	0.144462	(N(N(H(H(H))(H(N(H(A))(F))(N))))(F))	hybrid	(F)		('(N(H(A))(F))', '(N)')	(N(N(H(H(N(H(A))))(H(N(H)(F)))))(F))	complex	(F)		('(N(H(A)))', '(N(H)(F))')	FALSE	TRUE	TRUE	FALSE
12	MouseBrain-Z-T-1	5279	3	1106.77	KNASNMEYR	H(5)N(4)A(1)F(2)	2	P97300	Neuroplastin	Nptn	196	10	1.46444	0.048322	0.459263	0.0762979	(N(N(H(H(N(H(A))(F)))(H(N(H)(F))))))	complex			('(N(H(A))(F))', '(N(H)(F))')	(N(N(H(H(N(H(A))))(H(N(H)(F)))))(F))	complex	(F)		('(N(H(A)))', '(N(H)(F))')	TRUE	FALSE	TRUE	FALSE
12	MouseBrain-Z-T-1	5279	3	1106.77	KNASNMEYR	H(5)N(4)A(1)F(2)	2	P97300	Neuroplastin	Nptn	196	11	1.41612	0.0988213	0.473543	0.11034	(N(N(H(H(N(H(A))(F))(N(H)(F)))(H))))	complex			('(N(H(A))(F))', '(N(H)(F))')	(N(N(H(H(N(H(A))))(H(N(H)(F)))))(F))	complex	(F)		('(N(H(A)))', '(N(H)(F))')	TRUE	FALSE	TRUE	FALSE
12	MouseBrain-Z-T-1	5279	3	1106.77	KNASNMEYR	H(5)N(4)A(1)F(2)	2	P97300	Neuroplastin	Nptn	196	12	1.3173		0.595147	0.087557	(N(N(H(H(H))(H(N(H(A))(F))(N(F))))))	hybrid			('(N(H(A))(F))', '(N(F))')	(N(N(H(H(N(H(A))))(H(N(H)(F)))))(F))	complex	(F)		('(N(H(A)))', '(N(H)(F))')	FALSE	FALSE	TRUE	FALSE
15	MouseBrain-Z-T-1	5579	3	1007.43	ANATIEVK	H(5)N(6)F(1)	2	P97300	Neuroplastin	Nptn	228	1	1.60009	0.00202526	0.29745	0.102461	(N(N(H(H(N(H)(F)))(H(N(H))(N))(N))))	complex		(N)	('(N(H)(F))', '(N(H))', '(N)')	(N(N(H(H(N(H)(F))(N))(H(N)(N(H))))))	complex			('(N(H)(F))', '(N)', '(N)', '(N(H))')	TRUE	TRUE	FALSE	FALSE
15	MouseBrain-Z-T-1	5579	3	1007.43	ANATIEVK	H(5)N(6)F(1)	2	P97300	Neuroplastin	Nptn	228	2	1.59806	0.015214	0.332179	0.0697571	(N(N(H(H(N(H)(F))(N(H)))(H(N)(N)))))	complex			('(N(H)(F))', '(N(H))', '(N)', '(N)')	(N(N(H(H(N(H)(F))(N))(H(N)(N(H))))))	complex			('(N(H)(F))', '(N)', '(N)', '(N(H))')	TRUE	TRUE	TRUE	TRUE
15	MouseBrain-Z-T-1	5579	3	1007.43	ANATIEVK	H(5)N(6)F(1)	2	P97300	Neuroplastin	Nptn	228	3	1.58285	0.00061818	0.306168	0.110982	(N(N(H(H(N(H)(F))(N))(H(N(H)))(N))))	complex		(N)	('(N(H)(F))', '(N)', '(N(H))')	(N(N(H(H(N(H)(F))(N))(H(N)(N(H))))))	complex			('(N(H)(F))', '(N)', '(N)', '(N(H))')	TRUE	TRUE	FALSE	FALSE
15	MouseBrain-Z-T-1	5579	3	1007.43	ANATIEVK	H(5)N(6)F(1)	2	P97300	Neuroplastin	Nptn	228	4	1.58223	0.014254	0.305744	0.112024	(N(N(H(H(N(H)(F))(N(H)))(H(N))(N))))	complex		(N)	('(N(H)(F))', '(N(H))', '(N)')	(N(N(H(H(N(H)(F))(N))(H(N)(N(H))))))	complex			('(N(H)(F))', '(N)', '(N)', '(N(H))')	TRUE	TRUE	FALSE	FALSE
15	MouseBrain-Z-T-1	5579	3	1007.43	ANATIEVK	H(5)N(6)F(1)	2	P97300	Neuroplastin	Nptn	228	5	1.56798	0.1151	0.34395	0.0880722	(N(N(H(H(N(H)(F))(N))(H(N(H))(N)))))	complex			('(N(H)(F))', '(N)', '(N(H))', '(N)')	(N(N(H(H(N(H)(F))(N))(H(N)(N(H))))))	complex			('(N(H)(F))', '(N)', '(N)', '(N(H))')	TRUE	TRUE	TRUE	TRUE
15	MouseBrain-Z-T-1	5579	3	1007.43	ANATIEVK	H(5)N(6)F(1)	2	P97300	Neuroplastin	Nptn	228	6	1.45288	0.000676701	0.322703	0.22442	(N(N(H(H(N(H))(N(F)))(H(N(H))(N)))))	complex			('(N(H))', '(N(F))', '(N(H))', '(N)')	(N(N(H(H(N(H)(F))(N))(H(N)(N(H))))))	complex			('(N(H)(F))', '(N)', '(N)', '(N(H))')	TRUE	TRUE	TRUE	FALSE
15	MouseBrain-Z-T-1	5579	3	1007.43	ANATIEVK	H(5)N(6)F(1)	2	P97300	Neuroplastin	Nptn	228	7	1.4522	0.00139163	0.296377	0.251422	(N(N(H(H(N(H))(N(H)))(H(N(F)))(N))))	complex		(N)	('(N(H))', '(N(H))', '(N(F))')	(N(N(H(H(N(H)(F))(N))(H(N)(N(H))))))	complex			('(N(H)(F))', '(N)', '(N)', '(N(H))')	TRUE	TRUE	FALSE	FALSE
15	MouseBrain-Z-T-1	5579	3	1007.43	ANATIEVK	H(5)N(6)F(1)	2	P97300	Neuroplastin	Nptn	228	8	1.45081	0.00155246	0.297856	0.251335	(N(N(H(H(N(H))(N(F)))(H(N(H)))(N))))	complex		(N)	('(N(H))', '(N(F))', '(N(H))')	(N(N(H(H(N(H)(F))(N))(H(N)(N(H))))))	complex			('(N(H)(F))', '(N)', '(N)', '(N(H))')	TRUE	TRUE	FALSE	FALSE
15	MouseBrain-Z-T-1	5579	3	1007.43	ANATIEVK	H(5)N(6)F(1)	2	P97300	Neuroplastin	Nptn	228	9	1.44926	0.012985	0.322286	0.228457	(N(N(H(H(N(H))(N(H)))(H(N(F))(N)))))	complex			('(N(H))', '(N(H))', '(N(F))', '(N)')	(N(N(H(H(N(H)(F))(N))(H(N)(N(H))))))	complex			('(N(H)(F))', '(N)', '(N)', '(N(H))')	TRUE	TRUE	TRUE	FALSE
15	MouseBrain-Z-T-1	5579	3	1007.43	ANATIEVK	H(5)N(6)F(1)	2	P97300	Neuroplastin	Nptn	228	10	1.43627	0.00535043	0.332999	0.23073	(N(N(H(H(N(H)))(H(N(H)))(N(N(F))))))	complex		(N(N(F)))	('(N(H))', '(N(H))')	(N(N(H(H(N(H)(F))(N))(H(N)(N(H))))))	complex			('(N(H)(F))', '(N)', '(N)', '(N(H))')	TRUE	TRUE	FALSE	FALSE
15	MouseBrain-Z-T-1	5579	3	1007.43	ANATIEVK	H(5)N(6)F(1)	2	P97300	Neuroplastin	Nptn	228	11	1.43092	0.00311073	0.503402	0.0656762	(N(N(H(H(N(H))(N(H)))(H(N)(N))))(F))	complex	(F)		('(N(H))', '(N(H))', '(N)', '(N)')	(N(N(H(H(N(H)(F))(N))(H(N)(N(H))))))	complex			('(N(H)(F))', '(N)', '(N)', '(N(H))')	TRUE	FALSE	TRUE	FALSE
15	MouseBrain-Z-T-1	5579	3	1007.43	ANATIEVK	H(5)N(6)F(1)	2	P97300	Neuroplastin	Nptn	228	12	1.42781	0.00514125	0.474638	0.0975518	(N(N(H(H(N(H))(N(H)))(H(N))(N)))(F))	complex	(F)	(N)	('(N(H))', '(N(H))', '(N)')	(N(N(H(H(N(H)(F))(N))(H(N)(N(H))))))	complex			('(N(H)(F))', '(N)', '(N)', '(N(H))')	TRUE	FALSE	FALSE	FALSE
15	MouseBrain-Z-T-1	5579	3	1007.43	ANATIEVK	H(5)N(6)F(1)	2	P97300	Neuroplastin	Nptn	228	13	1.42267	0.0529831	0.469799	0.107531	(N(N(H(H(N(H))(N))(H(N(H)))(N)))(F))	complex	(F)	(N)	('(N(H))', '(N)', '(N(H))')	(N(N(H(H(N(H)(F))(N))(H(N)(N(H))))))	complex			('(N(H)(F))', '(N)', '(N)', '(N(H))')	TRUE	FALSE	FALSE	FALSE
15	MouseBrain-Z-T-1	5579	3	1007.43	ANATIEVK	H(5)N(6)F(1)	2	P97300	Neuroplastin	Nptn	228	14	1.36969	0.0716554	0.497675	0.132638	(N(N(H(H(N(H))(N))(H(N(H))(N))))(F))	complex	(F)		('(N(H))', '(N)', '(N(H))', '(N)')	(N(N(H(H(N(H)(F))(N))(H(N)(N(H))))))	complex			('(N(H)(F))', '(N)', '(N)', '(N(H))')	TRUE	FALSE	TRUE	FALSE
15	MouseBrain-Z-T-1	5579	3	1007.43	ANATIEVK	H(5)N(6)F(1)	2	P97300	Neuroplastin	Nptn	228	15	1.29803		0.530757	0.171212	(N(N(H(H(N(H(N))))(H(N(H(N))))))(F))	complex	(F)		('(N(H(N)))', '(N(H(N)))')	(N(N(H(H(N(H)(F))(N))(H(N)(N(H))))))	complex			('(N(H)(F))', '(N)', '(N)', '(N(H))')	TRUE	FALSE	TRUE	FALSE
12	MouseBrain-Z-T-1	5734	3	1106.77	KNASNMEYR	H(5)N(4)A(1)F(2)	2	P97300	Neuroplastin	Nptn	196	1	1.75652	0.00348068	0.182729	0.0607466	(N(N(H(H(N(H(A))(F)))(H(N(H)))))(F))	complex	(F)		('(N(H(A))(F))', '(N(H))')	(N(N(H(H(N(H(A))))(H(N(H)(F)))))(F))	complex	(F)		('(N(H(A)))', '(N(H)(F))')	TRUE	TRUE	TRUE	FALSE
12	MouseBrain-Z-T-1	5734	3	1106.77	KNASNMEYR	H(5)N(4)A(1)F(2)	2	P97300	Neuroplastin	Nptn	196	2	1.75304	0.033643	0.144219	0.102737	(N(N(H(H(N(H(A))))(H(N(H(F))))))(F))	complex	(F)		('(N(H(A)))', '(N(H(F)))')	(N(N(H(H(N(H(A))))(H(N(H)(F)))))(F))	complex	(F)		('(N(H(A)))', '(N(H)(F))')	TRUE	TRUE	TRUE	FALSE
12	MouseBrain-Z-T-1	5734	3	1106.77	KNASNMEYR	H(5)N(4)A(1)F(2)	2	P97300	Neuroplastin	Nptn	196	3	1.7194	0.0109788	0.22151	0.0590896	(N(N(H(H(N(H(A))))(H(N(H)(F)))))(F))	complex	(F)		('(N(H(A)))', '(N(H)(F))')	(N(N(H(H(N(H(A))))(H(N(H)(F)))))(F))	complex	(F)		('(N(H(A)))', '(N(H)(F))')	TRUE	TRUE	TRUE	TRUE
12	MouseBrain-Z-T-1	5734	3	1106.77	KNASNMEYR	H(5)N(4)A(1)F(2)	2	P97300	Neuroplastin	Nptn	196	4	1.70842	0.0134135	0.224681	0.0668967	(N(N(H(H(N(H(A))(F))(N(H)))(H)))(F))	complex	(F)		('(N(H(A))(F))', '(N(H))')	(N(N(H(H(N(H(A))))(H(N(H)(F)))))(F))	complex	(F)		('(N(H(A)))', '(N(H)(F))')	TRUE	TRUE	TRUE	FALSE
12	MouseBrain-Z-T-1	5734	3	1106.77	KNASNMEYR	H(5)N(4)A(1)F(2)	2	P97300	Neuroplastin	Nptn	196	5	1.69501	0.0937221	0.255108	0.0498835	(N(N(H(H(N(H(A)))(N(H)(F)))(H)))(F))	complex	(F)		('(N(H(A)))', '(N(H)(F))')	(N(N(H(H(N(H(A))))(H(N(H)(F)))))(F))	complex	(F)		('(N(H(A)))', '(N(H)(F))')	TRUE	TRUE	TRUE	TRUE
12	MouseBrain-Z-T-1	5734	3	1106.77	KNASNMEYR	H(5)N(4)A(1)F(2)	2	P97300	Neuroplastin	Nptn	196	6	1.60129	0.0673068	0.369837	0.0288764	(N(N(H(H(H))(H(N(H(A)))(N(F)))))(F))	hybrid	(F)		('(N(H(A)))', '(N(F))')	(N(N(H(H(N(H(A))))(H(N(H)(F)))))(F))	complex	(F)		('(N(H(A)))', '(N(H)(F))')	FALSE	TRUE	TRUE	FALSE
12	MouseBrain-Z-T-1	5734	3	1106.77	KNASNMEYR	H(5)N(4)A(1)F(2)	2	P97300	Neuroplastin	Nptn	196	7	1.53398	0.00485835	0.394274	0.0717462	(N(N(H(H(N(H(A))(F)))(H(N(H)(F))))))	complex			('(N(H(A))(F))', '(N(H)(F))')	(N(N(H(H(N(H(A))))(H(N(H)(F)))))(F))	complex	(F)		('(N(H(A)))', '(N(H)(F))')	TRUE	FALSE	TRUE	FALSE
12	MouseBrain-Z-T-1	5734	3	1106.77	KNASNMEYR	H(5)N(4)A(1)F(2)	2	P97300	Neuroplastin	Nptn	196	8	1.52912	0.00430646	0.391284	0.0795944	(N(N(H(H(N(H)(A)))(H(N(H)(F)))))(F))	complex	(F)		('(N(H)(A))', '(N(H)(F))')	(N(N(H(H(N(H(A))))(H(N(H)(F)))))(F))	complex	(F)		('(N(H(A)))', '(N(H)(F))')	TRUE	TRUE	TRUE	FALSE
12	MouseBrain-Z-T-1	5734	3	1106.77	KNASNMEYR	H(5)N(4)A(1)F(2)	2	P97300	Neuroplastin	Nptn	196	9	1.52481	0.0136718	0.39192	0.0832655	(N(N(H(H(H))(H(N(H(A))(F)))(N)))(F))	hybrid	(F)	(N)	('(N(H(A))(F))',)	(N(N(H(H(N(H(A))))(H(N(H)(F)))))(F))	complex	(F)		('(N(H(A)))', '(N(H)(F))')	FALSE	TRUE	FALSE	FALSE
12	MouseBrain-Z-T-1	5734	3	1106.77	KNASNMEYR	H(5)N(4)A(1)F(2)	2	P97300	Neuroplastin	Nptn	196	10	1.51114	0.0513377	0.359209	0.129648	(N(N(H(H(H))(H(N(H(A))(F))(N))))(F))	hybrid	(F)		('(N(H(A))(F))', '(N)')	(N(N(H(H(N(H(A))))(H(N(H)(F)))))(F))	complex	(F)		('(N(H(A)))', '(N(H)(F))')	FALSE	TRUE	TRUE	FALSE
12	MouseBrain-Z-T-1	5734	3	1106.77	KNASNMEYR	H(5)N(4)A(1)F(2)	2	P97300	Neuroplastin	Nptn	196	11	1.45981	0.118774	0.4258	0.114395	(N(N(H(H(N(H(A))(F))(N(H)(F)))(H))))	complex			('(N(H(A))(F))', '(N(H)(F))')	(N(N(H(H(N(H(A))))(H(N(H)(F)))))(F))	complex	(F)		('(N(H(A)))', '(N(H)(F))')	TRUE	FALSE	TRUE	FALSE
12	MouseBrain-Z-T-1	5734	3	1106.77	KNASNMEYR	H(5)N(4)A(1)F(2)	2	P97300	Neuroplastin	Nptn	196	12	1.34103		0.568594	0.0903754	(N(N(H(H(H))(H(N(H(A))(F))(N(F))))))	hybrid			('(N(H(A))(F))', '(N(F))')	(N(N(H(H(N(H(A))))(H(N(H)(F)))))(F))	complex	(F)		('(N(H(A)))', '(N(H)(F))')	FALSE	FALSE	TRUE	FALSE
12	MouseBrain-Z-T-1	5886	2	1429.61	ANATIEVK	H(4)N(6)F(1)	2	P97300	Neuroplastin	Nptn	228	1	1.87586	0.0284763	0.067685	0.0564516	(N(N(H(H(N(H)(F)))(H(N)(N))(N))))	complex		(N)	('(N(H)(F))', '(N)', '(N)')	(N(N(H(H(N(H)(F)))(N)(H(N)(N)))))	complex		(N)	('(N(H)(F))', '(N)', '(N)')	TRUE	TRUE	TRUE	TRUE
12	MouseBrain-Z-T-1	5886	2	1429.61	ANATIEVK	H(4)N(6)F(1)	2	P97300	Neuroplastin	Nptn	228	2	1.84739	0.0228486	0.0659475	0.0866654	(N(N(H(H(N(H)(F))(N))(H(N)(N)))))	complex			('(N(H)(F))', '(N)', '(N)', '(N)')	(N(N(H(H(N(H)(F)))(N)(H(N)(N)))))	complex		(N)	('(N(H)(F))', '(N)', '(N)')	TRUE	TRUE	FALSE	FALSE
12	MouseBrain-Z-T-1	5886	2	1429.61	ANATIEVK	H(4)N(6)F(1)	2	P97300	Neuroplastin	Nptn	228	3	1.82454	0.00114276	0.069648	0.105814	(N(N(H(H(N(H))(N(F)))(H(N)(N)))))	complex			('(N(H))', '(N(F))', '(N)', '(N)')	(N(N(H(H(N(H)(F)))(N)(H(N)(N)))))	complex		(N)	('(N(H)(F))', '(N)', '(N)')	TRUE	TRUE	FALSE	FALSE
12	MouseBrain-Z-T-1	5886	2	1429.61	ANATIEVK	H(4)N(6)F(1)	2	P97300	Neuroplastin	Nptn	228	4	1.8234	0.0219435	0.0694381	0.107166	(N(N(H(H(N(H))(N))(H(N(F))(N)))))	complex			('(N(H))', '(N)', '(N(F))', '(N)')	(N(N(H(H(N(H)(F)))(N)(H(N)(N)))))	complex		(N)	('(N(H)(F))', '(N)', '(N)')	TRUE	TRUE	FALSE	FALSE
12	MouseBrain-Z-T-1	5886	2	1429.61	ANATIEVK	H(4)N(6)F(1)	2	P97300	Neuroplastin	Nptn	228	5	1.80145	0.0142014	0.0593922	0.139156	(N(N(H(H(N(H)(F))(N))(H(N))(N))))	complex		(N)	('(N(H)(F))', '(N)', '(N)')	(N(N(H(H(N(H)(F)))(N)(H(N)(N)))))	complex		(N)	('(N(H)(F))', '(N)', '(N)')	TRUE	TRUE	TRUE	TRUE
12	MouseBrain-Z-T-1	5886	2	1429.61	ANATIEVK	H(4)N(6)F(1)	2	P97300	Neuroplastin	Nptn	228	6	1.78725	0.006301	0.123093	0.0896562	(N(N(H(H(N(H)))(H(N(N)(F)))(N))))	complex		(N)	('(N(H))', '(N(N)(F))')	(N(N(H(H(N(H)(F)))(N)(H(N)(N)))))	complex		(N)	('(N(H)(F))', '(N)', '(N)')	TRUE	TRUE	TRUE	FALSE
12	MouseBrain-Z-T-1	5886	2	1429.61	ANATIEVK	H(4)N(6)F(1)	2	P97300	Neuroplastin	Nptn	228	7	1.78095	0.00360689	0.0643146	0.154736	(N(N(H(H(N(H))(N))(H(N(F)))(N))))	complex		(N)	('(N(H))', '(N)', '(N(F))')	(N(N(H(H(N(H)(F)))(N)(H(N)(N)))))	complex		(N)	('(N(H)(F))', '(N)', '(N)')	TRUE	TRUE	TRUE	FALSE
12	MouseBrain-Z-T-1	5886	2	1429.61	ANATIEVK	H(4)N(6)F(1)	2	P97300	Neuroplastin	Nptn	228	8	1.77734	0.0263454	0.0684654	0.154192	(N(N(H(H(N(H)))(H(N(F))(N))(N))))	complex		(N)	('(N(H))', '(N(F))', '(N)')	(N(N(H(H(N(H)(F)))(N)(H(N)(N)))))	complex		(N)	('(N(H)(F))', '(N)', '(N)')	TRUE	TRUE	TRUE	FALSE
12	MouseBrain-Z-T-1	5886	2	1429.61	ANATIEVK	H(4)N(6)F(1)	2	P97300	Neuroplastin	Nptn	228	9	1.751	0.308236	0.0729538	0.176049	(N(N(H(H(N(H))(N(F)))(H(N))(N))))	complex		(N)	('(N(H))', '(N(F))', '(N)')	(N(N(H(H(N(H)(F)))(N)(H(N)(N)))))	complex		(N)	('(N(H)(F))', '(N)', '(N)')	TRUE	TRUE	TRUE	FALSE
12	MouseBrain-Z-T-1	5886	2	1429.61	ANATIEVK	H(4)N(6)F(1)	2	P97300	Neuroplastin	Nptn	228	10	1.44276	0.00129633	0.389939	0.167299	(N(N(H(H(N(H))(N))(H(N)(N))))(F))	complex	(F)		('(N(H))', '(N)', '(N)', '(N)')	(N(N(H(H(N(H)(F)))(N)(H(N)(N)))))	complex		(N)	('(N(H)(F))', '(N)', '(N)')	TRUE	FALSE	FALSE	FALSE
12	MouseBrain-Z-T-1	5886	2	1429.61	ANATIEVK	H(4)N(6)F(1)	2	P97300	Neuroplastin	Nptn	228	11	1.44147	0.012295	0.378673	0.179861	(N(N(H(H(N(H)))(H(N)(N))(N)))(F))	complex	(F)	(N)	('(N(H))', '(N)', '(N)')	(N(N(H(H(N(H)(F)))(N)(H(N)(N)))))	complex		(N)	('(N(H)(F))', '(N)', '(N)')	TRUE	FALSE	TRUE	FALSE
12	MouseBrain-Z-T-1	5886	2	1429.61	ANATIEVK	H(4)N(6)F(1)	2	P97300	Neuroplastin	Nptn	228	12	1.42917		0.377109	0.19372	(N(N(H(H(N(H))(N))(H(N))(N)))(F))	complex	(F)	(N)	('(N(H))', '(N)', '(N)')	(N(N(H(H(N(H)(F)))(N)(H(N)(N)))))	complex		(N)	('(N(H)(F))', '(N)', '(N)')	TRUE	FALSE	TRUE	FALSE
12	MouseBrain-Z-T-1	5922	2	1429.61	ANATIEVK	H(4)N(6)F(1)	2	P97300	Neuroplastin	Nptn	228	1	1.89364	0.0209584	0.0543797	0.0519803	(N(N(H(H(N(H)(F)))(H(N)(N))(N))))	complex		(N)	('(N(H)(F))', '(N)', '(N)')	(N(N(H(H(N(H)(F)))(N)(H(N)(N)))))	complex		(N)	('(N(H)(F))', '(N)', '(N)')	TRUE	TRUE	TRUE	TRUE
12	MouseBrain-Z-T-1	5922	2	1429.61	ANATIEVK	H(4)N(6)F(1)	2	P97300	Neuroplastin	Nptn	228	2	1.87268	0.0205387	0.0739918	0.0533265	(N(N(H(H(N(H)(F))(N))(H(N)(N)))))	complex			('(N(H)(F))', '(N)', '(N)', '(N)')	(N(N(H(H(N(H)(F)))(N)(H(N)(N)))))	complex		(N)	('(N(H)(F))', '(N)', '(N)')	TRUE	TRUE	FALSE	FALSE
12	MouseBrain-Z-T-1	5922	2	1429.61	ANATIEVK	H(4)N(6)F(1)	2	P97300	Neuroplastin	Nptn	228	3	1.85214	0.0012507	0.0518358	0.0960212	(N(N(H(H(N(H)(F))(N))(H(N))(N))))	complex		(N)	('(N(H)(F))', '(N)', '(N)')	(N(N(H(H(N(H)(F)))(N)(H(N)(N)))))	complex		(N)	('(N(H)(F))', '(N)', '(N)')	TRUE	TRUE	TRUE	TRUE
12	MouseBrain-Z-T-1	5922	2	1429.61	ANATIEVK	H(4)N(6)F(1)	2	P97300	Neuroplastin	Nptn	228	4	1.85089	0.0170049	0.0676797	0.081428	(N(N(H(H(N(H))(N(F)))(H(N)(N)))))	complex			('(N(H))', '(N(F))', '(N)', '(N)')	(N(N(H(H(N(H)(F)))(N)(H(N)(N)))))	complex		(N)	('(N(H)(F))', '(N)', '(N)')	TRUE	TRUE	FALSE	FALSE
12	MouseBrain-Z-T-1	5922	2	1429.61	ANATIEVK	H(4)N(6)F(1)	2	P97300	Neuroplastin	Nptn	228	5	1.83389	0.0108632	0.0740438	0.0920688	(N(N(H(H(N(H))(N))(H(N(F))(N)))))	complex			('(N(H))', '(N)', '(N(F))', '(N)')	(N(N(H(H(N(H)(F)))(N)(H(N)(N)))))	complex		(N)	('(N(H)(F))', '(N)', '(N)')	TRUE	TRUE	FALSE	FALSE
12	MouseBrain-Z-T-1	5922	2	1429.61	ANATIEVK	H(4)N(6)F(1)	2	P97300	Neuroplastin	Nptn	228	6	1.82302	0.00154107	0.0537277	0.123248	(N(N(H(H(N(H)))(H(N(F))(N))(N))))	complex		(N)	('(N(H))', '(N(F))', '(N)')	(N(N(H(H(N(H)(F)))(N)(H(N)(N)))))	complex		(N)	('(N(H)(F))', '(N)', '(N)')	TRUE	TRUE	TRUE	FALSE
12	MouseBrain-Z-T-1	5922	2	1429.61	ANATIEVK	H(4)N(6)F(1)	2	P97300	Neuroplastin	Nptn	228	7	1.82148	0.0173482	0.0520974	0.12642	(N(N(H(H(N(H))(N))(H(N(F)))(N))))	complex		(N)	('(N(H))', '(N)', '(N(F))')	(N(N(H(H(N(H)(F)))(N)(H(N)(N)))))	complex		(N)	('(N(H)(F))', '(N)', '(N)')	TRUE	TRUE	TRUE	FALSE
12	MouseBrain-Z-T-1	5922	2	1429.61	ANATIEVK	H(4)N(6)F(1)	2	P97300	Neuroplastin	Nptn	228	8	1.80413	0.00382444	0.0575801	0.138285	(N(N(H(H(N(H))(N(F)))(H(N))(N))))	complex		(N)	('(N(H))', '(N(F))', '(N)')	(N(N(H(H(N(H)(F)))(N)(H(N)(N)))))	complex		(N)	('(N(H)(F))', '(N)', '(N)')	TRUE	TRUE	TRUE	FALSE
12	MouseBrain-Z-T-1	5922	2	1429.61	ANATIEVK	H(4)N(6)F(1)	2	P97300	Neuroplastin	Nptn	228	9	1.80031	0.322704	0.105316	0.0943735	(N(N(H(H(N(H)))(H(N(N)(F)))(N))))	complex		(N)	('(N(H))', '(N(N)(F))')	(N(N(H(H(N(H)(F)))(N)(H(N)(N)))))	complex		(N)	('(N(H)(F))', '(N)', '(N)')	TRUE	TRUE	TRUE	FALSE
12	MouseBrain-Z-T-1	5922	2	1429.61	ANATIEVK	H(4)N(6)F(1)	2	P97300	Neuroplastin	Nptn	228	10	1.47761	0.00243173	0.379248	0.143145	(N(N(H(H(N(H)))(H(N)(N))(N)))(F))	complex	(F)	(N)	('(N(H))', '(N)', '(N)')	(N(N(H(H(N(H)(F)))(N)(H(N)(N)))))	complex		(N)	('(N(H)(F))', '(N)', '(N)')	TRUE	FALSE	TRUE	FALSE
12	MouseBrain-Z-T-1	5922	2	1429.61	ANATIEVK	H(4)N(6)F(1)	2	P97300	Neuroplastin	Nptn	228	11	1.47517	0.00742045	0.39357	0.131255	(N(N(H(H(N(H))(N))(H(N)(N))))(F))	complex	(F)		('(N(H))', '(N)', '(N)', '(N)')	(N(N(H(H(N(H)(F)))(N)(H(N)(N)))))	complex		(N)	('(N(H)(F))', '(N)', '(N)')	TRUE	FALSE	FALSE	FALSE
12	MouseBrain-Z-T-1	5922	2	1429.61	ANATIEVK	H(4)N(6)F(1)	2	P97300	Neuroplastin	Nptn	228	12	1.46775		0.377298	0.154948	(N(N(H(H(N(H))(N))(H(N))(N)))(F))	complex	(F)	(N)	('(N(H))', '(N)', '(N)')	(N(N(H(H(N(H)(F)))(N)(H(N)(N)))))	complex		(N)	('(N(H)(F))', '(N)', '(N)')	TRUE	FALSE	TRUE	FALSE
12	MouseBrain-Z-T-1	5998	2	1429.61	ANATIEVK	H(4)N(6)F(1)	2	P97300	Neuroplastin	Nptn	228	1	1.87379	0.0425981	0.0850691	0.0411404	(N(N(H(H(N(H)(F)))(H(N)(N))(N))))	complex		(N)	('(N(H)(F))', '(N)', '(N)')	(N(N(H(H(N(H)(F)))(N)(H(N)(N)))))	complex		(N)	('(N(H)(F))', '(N)', '(N)')	TRUE	TRUE	TRUE	TRUE
12	MouseBrain-Z-T-1	5998	2	1429.61	ANATIEVK	H(4)N(6)F(1)	2	P97300	Neuroplastin	Nptn	228	2	1.83119	0.00551451	0.0813107	0.0874969	(N(N(H(H(N(H)))(H(N(N)(F)))(N))))	complex		(N)	('(N(H))', '(N(N)(F))')	(N(N(H(H(N(H)(F)))(N)(H(N)(N)))))	complex		(N)	('(N(H)(F))', '(N)', '(N)')	TRUE	TRUE	TRUE	FALSE
12	MouseBrain-Z-T-1	5998	2	1429.61	ANATIEVK	H(4)N(6)F(1)	2	P97300	Neuroplastin	Nptn	228	3	1.82568	0.00540633	0.109496	0.0648265	(N(N(H(H(N(H)(F))(N))(H(N)(N)))))	complex			('(N(H)(F))', '(N)', '(N)', '(N)')	(N(N(H(H(N(H)(F)))(N)(H(N)(N)))))	complex		(N)	('(N(H)(F))', '(N)', '(N)')	TRUE	TRUE	FALSE	FALSE
12	MouseBrain-Z-T-1	5998	2	1429.61	ANATIEVK	H(4)N(6)F(1)	2	P97300	Neuroplastin	Nptn	228	4	1.82027	0.0150541	0.0905072	0.0892213	(N(N(H(H(N(H))(N(F)))(H(N)(N)))))	complex			('(N(H))', '(N(F))', '(N)', '(N)')	(N(N(H(H(N(H)(F)))(N)(H(N)(N)))))	complex		(N)	('(N(H)(F))', '(N)', '(N)')	TRUE	TRUE	FALSE	FALSE
12	MouseBrain-Z-T-1	5998	2	1429.61	ANATIEVK	H(4)N(6)F(1)	2	P97300	Neuroplastin	Nptn	228	5	1.80522	0.00809108	0.0997332	0.0950493	(N(N(H(H(N(H))(N))(H(N(F))(N)))))	complex			('(N(H))', '(N)', '(N(F))', '(N)')	(N(N(H(H(N(H)(F)))(N)(H(N)(N)))))	complex		(N)	('(N(H)(F))', '(N)', '(N)')	TRUE	TRUE	FALSE	FALSE
12	MouseBrain-Z-T-1	5998	2	1429.61	ANATIEVK	H(4)N(6)F(1)	2	P97300	Neuroplastin	Nptn	228	6	1.79713	0.00984437	0.0852836	0.11759	(N(N(H(H(N(H)(F))(N))(H(N))(N))))	complex		(N)	('(N(H)(F))', '(N)', '(N)')	(N(N(H(H(N(H)(F)))(N)(H(N)(N)))))	complex		(N)	('(N(H)(F))', '(N)', '(N)')	TRUE	TRUE	TRUE	TRUE
12	MouseBrain-Z-T-1	5998	2	1429.61	ANATIEVK	H(4)N(6)F(1)	2	P97300	Neuroplastin	Nptn	228	7	1.78728	0.00317457	0.0732479	0.13947	(N(N(H(H(N(H)))(H(N(F))(N))(N))))	complex		(N)	('(N(H))', '(N(F))', '(N)')	(N(N(H(H(N(H)(F)))(N)(H(N)(N)))))	complex		(N)	('(N(H)(F))', '(N)', '(N)')	TRUE	TRUE	TRUE	FALSE
12	MouseBrain-Z-T-1	5998	2	1429.61	ANATIEVK	H(4)N(6)F(1)	2	P97300	Neuroplastin	Nptn	228	8	1.78411	0.0151642	0.0770112	0.138881	(N(N(H(H(N(H))(N))(H(N(F)))(N))))	complex		(N)	('(N(H))', '(N)', '(N(F))')	(N(N(H(H(N(H)(F)))(N)(H(N)(N)))))	complex		(N)	('(N(H)(F))', '(N)', '(N)')	TRUE	TRUE	TRUE	FALSE
12	MouseBrain-Z-T-1	5998	2	1429.61	ANATIEVK	H(4)N(6)F(1)	2	P97300	Neuroplastin	Nptn	228	9	1.76894	0.311568	0.0735023	0.157554	(N(N(H(H(N(H))(N(F)))(H(N))(N))))	complex		(N)	('(N(H))', '(N(F))', '(N)')	(N(N(H(H(N(H)(F)))(N)(H(N)(N)))))	complex		(N)	('(N(H)(F))', '(N)', '(N)')	TRUE	TRUE	TRUE	FALSE
12	MouseBrain-Z-T-1	5998	2	1429.61	ANATIEVK	H(4)N(6)F(1)	2	P97300	Neuroplastin	Nptn	228	10	1.45738	0.00206762	0.381342	0.161283	(N(N(H(H(N(H)))(H(N)(N))(N)))(F))	complex	(F)	(N)	('(N(H))', '(N)', '(N)')	(N(N(H(H(N(H)(F)))(N)(H(N)(N)))))	complex		(N)	('(N(H)(F))', '(N)', '(N)')	TRUE	FALSE	TRUE	FALSE
12	MouseBrain-Z-T-1	5998	2	1429.61	ANATIEVK	H(4)N(6)F(1)	2	P97300	Neuroplastin	Nptn	228	11	1.45531	0.00607174	0.397523	0.147169	(N(N(H(H(N(H))(N))(H(N)(N))))(F))	complex	(F)		('(N(H))', '(N)', '(N)', '(N)')	(N(N(H(H(N(H)(F)))(N)(H(N)(N)))))	complex		(N)	('(N(H)(F))', '(N)', '(N)')	TRUE	FALSE	FALSE	FALSE
12	MouseBrain-Z-T-1	5998	2	1429.61	ANATIEVK	H(4)N(6)F(1)	2	P97300	Neuroplastin	Nptn	228	12	1.44924		0.377906	0.172858	(N(N(H(H(N(H))(N))(H(N))(N)))(F))	complex	(F)	(N)	('(N(H))', '(N)', '(N)')	(N(N(H(H(N(H)(F)))(N)(H(N)(N)))))	complex		(N)	('(N(H)(F))', '(N)', '(N)')	TRUE	FALSE	TRUE	FALSE
10	MouseBrain-Z-T-1	6148	3	823.356	ANATIEVK	H(5)N(4)	2	P97300	Neuroplastin	Nptn	228	1	1.93736	0.287201	0.0449806	0.0176589	(N(N(H(H(H))(H(N(H)))(N))))	hybrid		(N)	('(N(H))',)	(N(N(H(H(N(H)))(N)(H(H)))))	hybrid		(N)	('(N(H))',)	TRUE	TRUE	TRUE	TRUE
10	MouseBrain-Z-T-1	6148	3	823.356	ANATIEVK	H(5)N(4)	2	P97300	Neuroplastin	Nptn	228	2	1.65016	0.157269	0.219662	0.130179	(N(N(H(H(H)(H))(H(N(N))))))	hybrid			('(N(N))',)	(N(N(H(H(N(H)))(N)(H(H)))))	hybrid		(N)	('(N(H))',)	TRUE	TRUE	FALSE	FALSE
10	MouseBrain-Z-T-1	6148	3	823.356	ANATIEVK	H(5)N(4)	2	P97300	Neuroplastin	Nptn	228	3	1.49289	0.0552632	0.25751	0.2496	(N(N(H(H(N(H))(N(H)))(H))))	complex			('(N(H))', '(N(H))')	(N(N(H(H(N(H)))(N)(H(H)))))	hybrid		(N)	('(N(H))',)	FALSE	TRUE	FALSE	FALSE
10	MouseBrain-Z-T-1	6148	3	823.356	ANATIEVK	H(5)N(4)	2	P97300	Neuroplastin	Nptn	228	4	1.43763	0.0403591	0.343148	0.219225	(N(N(H(H(N(H(H))))(H(N)))))	complex			('(N(H(H)))', '(N)')	(N(N(H(H(N(H)))(N)(H(H)))))	hybrid		(N)	('(N(H))',)	FALSE	TRUE	FALSE	FALSE
10	MouseBrain-Z-T-1	6148	3	823.356	ANATIEVK	H(5)N(4)	2	P97300	Neuroplastin	Nptn	228	5	1.39727	0.0301474	0.324084	0.278648	(N(N(H(H(H))(H(N(H))(N)))))	hybrid			('(N(H))', '(N)')	(N(N(H(H(N(H)))(N)(H(H)))))	hybrid		(N)	('(N(H))',)	TRUE	TRUE	FALSE	FALSE
10	MouseBrain-Z-T-1	6148	3	823.356	ANATIEVK	H(5)N(4)	2	P97300	Neuroplastin	Nptn	228	6	1.36712	0.146357	0.0276066	0.605273	(N(N(H(H(H)(H))(H(N))(N))))	hybrid		(N)	('(N)',)	(N(N(H(H(N(H)))(N)(H(H)))))	hybrid		(N)	('(N(H))',)	TRUE	TRUE	TRUE	FALSE
10	MouseBrain-Z-T-1	6148	3	823.356	ANATIEVK	H(5)N(4)	2	P97300	Neuroplastin	Nptn	228	7	1.22076	0.0777601	0.373881	0.405355	(N(N(H(H(N(H)))(H(N(H))))))	complex			('(N(H))', '(N(H))')	(N(N(H(H(N(H)))(N)(H(H)))))	hybrid		(N)	('(N(H))',)	FALSE	TRUE	FALSE	FALSE
10	MouseBrain-Z-T-1	6148	3	823.356	ANATIEVK	H(5)N(4)	2	P97300	Neuroplastin	Nptn	228	8	1.143	0.133428	0.322736	0.53426	(N(N(H(H(H)(H)(N))(H(N)))))	unknown			('(N)', '(N)')	(N(N(H(H(N(H)))(N)(H(H)))))	hybrid		(N)	('(N(H))',)	FALSE	TRUE	FALSE	FALSE
10	MouseBrain-Z-T-1	6148	3	823.356	ANATIEVK	H(5)N(4)	2	P97300	Neuroplastin	Nptn	228	9	1.00958	0.219452	0.20775	0.782674	(N(N(H(H(H)(H))(H(N)(N)))))	hybrid			('(N)', '(N)')	(N(N(H(H(N(H)))(N)(H(H)))))	hybrid		(N)	('(N(H))',)	TRUE	TRUE	FALSE	FALSE
10	MouseBrain-Z-T-1	6148	3	823.356	ANATIEVK	H(5)N(4)	2	P97300	Neuroplastin	Nptn	228	10	0.790124		0.242477	0.967399	(N(N(H(H(H(N))(H))(H)(N))))	unknown		(N)	('(H(N))',)	(N(N(H(H(N(H)))(N)(H(H)))))	hybrid		(N)	('(N(H))',)	FALSE	TRUE	TRUE	FALSE
2	MouseBrain-Z-T-1	6329	3	996.757	DGKPLLNDSR	H(6)N(3)F(2)	7	Q640R3	Hepatocyte cell adhesion molecule	Hepacam	189	1	1.85523	0.613248	0.0801671	0.0646003	(N(N(H(H(H)(H))(H(N(H)(F)))))(F))	hybrid	(F)		('(N(H)(F))',)	(N(N(H(H(N(H)(F)))(H(H)(H))))(F))	hybrid	(F)		('(N(H)(F))',)	TRUE	TRUE	TRUE	TRUE
2	MouseBrain-Z-T-1	6329	3	996.757	DGKPLLNDSR	H(6)N(3)F(2)	7	Q640R3	Hepatocyte cell adhesion molecule	Hepacam	189	2	1.24198		0.637563	0.120452	(N(N(H(H(H)(H))(H(N(H(F))(F))))))	hybrid			('(N(H(F))(F))',)	(N(N(H(H(N(H)(F)))(H(H)(H))))(F))	hybrid	(F)		('(N(H)(F))',)	TRUE	FALSE	TRUE	FALSE
23	MouseBrain-Z-T-1	6485	3	1027.09	LSVEcCANK	H(4)N(6)F(2)	7	Q62277	Synaptophysin	Syp	59	1	1.89096	0.0181837	0.0680374	0.0410021	(N(N(H(H(N(H)(F)))(H(N)(N))(N)))(F))	complex	(F)	(N)	('(N(H)(F))', '(N)', '(N)')	(N(N(H(H(N(H)(F)))(N)(H(N)(N))))(F))	complex	(F)	(N)	('(N(H)(F))', '(N)', '(N)')	TRUE	TRUE	TRUE	TRUE
23	MouseBrain-Z-T-1	6485	3	1027.09	LSVEcCANK	H(4)N(6)F(2)	7	Q62277	Synaptophysin	Syp	59	2	1.87278	0.0480814	0.0616197	0.0656035	(N(N(H(H(N(H)))(H(N(N)(F)))(N)))(F))	complex	(F)	(N)	('(N(H))', '(N(N)(F))')	(N(N(H(H(N(H)(F)))(N)(H(N)(N))))(F))	complex	(F)	(N)	('(N(H)(F))', '(N)', '(N)')	TRUE	TRUE	TRUE	FALSE
23	MouseBrain-Z-T-1	6485	3	1027.09	LSVEcCANK	H(4)N(6)F(2)	7	Q62277	Synaptophysin	Syp	59	3	1.8247	0.00586773	0.0678183	0.107486	(N(N(H(H(N(H)(F))(N))(H(N))(N)))(F))	complex	(F)	(N)	('(N(H)(F))', '(N)', '(N)')	(N(N(H(H(N(H)(F)))(N)(H(N)(N))))(F))	complex	(F)	(N)	('(N(H)(F))', '(N)', '(N)')	TRUE	TRUE	TRUE	TRUE
23	MouseBrain-Z-T-1	6485	3	1027.09	LSVEcCANK	H(4)N(6)F(2)	7	Q62277	Synaptophysin	Syp	59	4	1.81883	0.0360774	0.105383	0.0757891	(N(N(H(H(N(H)(F))(N))(H(N)(N))))(F))	complex	(F)		('(N(H)(F))', '(N)', '(N)', '(N)')	(N(N(H(H(N(H)(F)))(N)(H(N)(N))))(F))	complex	(F)	(N)	('(N(H)(F))', '(N)', '(N)')	TRUE	TRUE	FALSE	FALSE
23	MouseBrain-Z-T-1	6485	3	1027.09	LSVEcCANK	H(4)N(6)F(2)	7	Q62277	Synaptophysin	Syp	59	5	1.78275	0.00281428	0.11267	0.10458	(N(N(H(H(N(H))(N(F)))(H(N)(N))))(F))	complex	(F)		('(N(H))', '(N(F))', '(N)', '(N)')	(N(N(H(H(N(H)(F)))(N)(H(N)(N))))(F))	complex	(F)	(N)	('(N(H)(F))', '(N)', '(N)')	TRUE	TRUE	FALSE	FALSE
23	MouseBrain-Z-T-1	6485	3	1027.09	LSVEcCANK	H(4)N(6)F(2)	7	Q62277	Synaptophysin	Syp	59	6	1.77994	0.0110492	0.0701867	0.149877	(N(N(H(H(N(H)))(H(N(F))(N))(N)))(F))	complex	(F)	(N)	('(N(H))', '(N(F))', '(N)')	(N(N(H(H(N(H)(F)))(N)(H(N)(N))))(F))	complex	(F)	(N)	('(N(H)(F))', '(N)', '(N)')	TRUE	TRUE	TRUE	FALSE
23	MouseBrain-Z-T-1	6485	3	1027.09	LSVEcCANK	H(4)N(6)F(2)	7	Q62277	Synaptophysin	Syp	59	7	1.76889	0.000383956	0.0744329	0.15668	(N(N(H(H(N(H))(N))(H(N(F)))(N)))(F))	complex	(F)	(N)	('(N(H))', '(N)', '(N(F))')	(N(N(H(H(N(H)(F)))(N)(H(N)(N))))(F))	complex	(F)	(N)	('(N(H)(F))', '(N)', '(N)')	TRUE	TRUE	TRUE	FALSE
23	MouseBrain-Z-T-1	6485	3	1027.09	LSVEcCANK	H(4)N(6)F(2)	7	Q62277	Synaptophysin	Syp	59	8	1.7685	0.00274002	0.110968	0.120529	(N(N(H(H(N(H))(N))(H(N(F))(N))))(F))	complex	(F)		('(N(H))', '(N)', '(N(F))', '(N)')	(N(N(H(H(N(H)(F)))(N)(H(N)(N))))(F))	complex	(F)	(N)	('(N(H)(F))', '(N)', '(N)')	TRUE	TRUE	FALSE	FALSE
23	MouseBrain-Z-T-1	6485	3	1027.09	LSVEcCANK	H(4)N(6)F(2)	7	Q62277	Synaptophysin	Syp	59	9	1.76576	0.00484963	0.0708615	0.163376	(N(N(H(H(N(H))(N(F)))(H(N))(N)))(F))	complex	(F)	(N)	('(N(H))', '(N(F))', '(N)')	(N(N(H(H(N(H)(F)))(N)(H(N)(N))))(F))	complex	(F)	(N)	('(N(H)(F))', '(N)', '(N)')	TRUE	TRUE	TRUE	FALSE
23	MouseBrain-Z-T-1	6485	3	1027.09	LSVEcCANK	H(4)N(6)F(2)	7	Q62277	Synaptophysin	Syp	59	10	1.76091	0.0224315	0.176832	0.0622553	(N(N(H(H(N(H))(N))(H(N(N)(F)))))(F))	complex	(F)		('(N(H))', '(N)', '(N(N)(F))')	(N(N(H(H(N(H)(F)))(N)(H(N)(N))))(F))	complex	(F)	(N)	('(N(H)(F))', '(N)', '(N)')	TRUE	TRUE	FALSE	FALSE
23	MouseBrain-Z-T-1	6485	3	1027.09	LSVEcCANK	H(4)N(6)F(2)	7	Q62277	Synaptophysin	Syp	59	11	1.73848	0.00501796	0.232506	0.0290124	(N(N(H(H(N(H(F))(F)))(H(N)(N))(N))))	complex		(N)	('(N(H(F))(F))', '(N)', '(N)')	(N(N(H(H(N(H)(F)))(N)(H(N)(N))))(F))	complex	(F)	(N)	('(N(H)(F))', '(N)', '(N)')	TRUE	FALSE	TRUE	FALSE
23	MouseBrain-Z-T-1	6485	3	1027.09	LSVEcCANK	H(4)N(6)F(2)	7	Q62277	Synaptophysin	Syp	59	12	1.73346	0.0586471	0.0707244	0.195812	(N(N(H(H(N(H(F)))(N))(H(N))(N)))(F))	complex	(F)	(N)	('(N(H(F)))', '(N)', '(N)')	(N(N(H(H(N(H)(F)))(N)(H(N)(N))))(F))	complex	(F)	(N)	('(N(H)(F))', '(N)', '(N)')	TRUE	TRUE	TRUE	FALSE
23	MouseBrain-Z-T-1	6485	3	1027.09	LSVEcCANK	H(4)N(6)F(2)	7	Q62277	Synaptophysin	Syp	59	13	1.67482	0.0173914	0.220932	0.104252	(N(N(H(H(H))(H(N(N)(F))(N(N)))))(F))	hybrid	(F)		('(N(N)(F))', '(N(N))')	(N(N(H(H(N(H)(F)))(N)(H(N)(N))))(F))	complex	(F)	(N)	('(N(H)(F))', '(N)', '(N)')	FALSE	TRUE	FALSE	FALSE
23	MouseBrain-Z-T-1	6485	3	1027.09	LSVEcCANK	H(4)N(6)F(2)	7	Q62277	Synaptophysin	Syp	59	14	1.65743	0.0028312	0.239343	0.103231	(N(N(H(H(N(H)(F))(N))(H(N(F))(N)))))	complex			('(N(H)(F))', '(N)', '(N(F))', '(N)')	(N(N(H(H(N(H)(F)))(N)(H(N)(N))))(F))	complex	(F)	(N)	('(N(H)(F))', '(N)', '(N)')	TRUE	FALSE	FALSE	FALSE
23	MouseBrain-Z-T-1	6485	3	1027.09	LSVEcCANK	H(4)N(6)F(2)	7	Q62277	Synaptophysin	Syp	59	15	1.65459	0.0105347	0.238645	0.106761	(N(N(H(H(N(H)(F)))(H(N(F))(N))(N))))	complex		(N)	('(N(H)(F))', '(N(F))', '(N)')	(N(N(H(H(N(H)(F)))(N)(H(N)(N))))(F))	complex	(F)	(N)	('(N(H)(F))', '(N)', '(N)')	TRUE	FALSE	TRUE	FALSE
23	MouseBrain-Z-T-1	6485	3	1027.09	LSVEcCANK	H(4)N(6)F(2)	7	Q62277	Synaptophysin	Syp	59	16	1.64406	1.92099e-05	0.239327	0.116614	(N(N(H(H(N(H(F))(F))(N))(H(N)(N)))))	complex			('(N(H(F))(F))', '(N)', '(N)', '(N)')	(N(N(H(H(N(H)(F)))(N)(H(N)(N))))(F))	complex	(F)	(N)	('(N(H)(F))', '(N)', '(N)')	TRUE	FALSE	FALSE	FALSE
23	MouseBrain-Z-T-1	6485	3	1027.09	LSVEcCANK	H(4)N(6)F(2)	7	Q62277	Synaptophysin	Syp	59	17	1.64404	0.0295806	0.239054	0.116906	(N(N(H(H(N(H)(F))(N(F)))(H(N)(N)))))	complex			('(N(H)(F))', '(N(F))', '(N)', '(N)')	(N(N(H(H(N(H)(F)))(N)(H(N)(N))))(F))	complex	(F)	(N)	('(N(H)(F))', '(N)', '(N)')	TRUE	FALSE	FALSE	FALSE
23	MouseBrain-Z-T-1	6485	3	1027.09	LSVEcCANK	H(4)N(6)F(2)	7	Q62277	Synaptophysin	Syp	59	18	1.61446	0.0273771	0.238933	0.146608	(N(N(H(H(N(H)(F))(N))(H(N(F)))(N))))	complex		(N)	('(N(H)(F))', '(N)', '(N(F))')	(N(N(H(H(N(H)(F)))(N)(H(N)(N))))(F))	complex	(F)	(N)	('(N(H)(F))', '(N)', '(N)')	TRUE	FALSE	TRUE	FALSE
23	MouseBrain-Z-T-1	6485	3	1027.09	LSVEcCANK	H(4)N(6)F(2)	7	Q62277	Synaptophysin	Syp	59	19	1.58708	0.0758972	0.240174	0.172744	(N(N(H(H(N(H)(F))(N(F)))(H(N))(N))))	complex		(N)	('(N(H)(F))', '(N(F))', '(N)')	(N(N(H(H(N(H)(F)))(N)(H(N)(N))))(F))	complex	(F)	(N)	('(N(H)(F))', '(N)', '(N)')	TRUE	FALSE	TRUE	FALSE
23	MouseBrain-Z-T-1	6485	3	1027.09	LSVEcCANK	H(4)N(6)F(2)	7	Q62277	Synaptophysin	Syp	59	20	1.51118	0.00715641	0.237465	0.25135	(N(N(H(H(N(H))(N))(H(N(F))(N(F))))))	complex			('(N(H))', '(N)', '(N(F))', '(N(F))')	(N(N(H(H(N(H)(F)))(N)(H(N)(N))))(F))	complex	(F)	(N)	('(N(H)(F))', '(N)', '(N)')	TRUE	FALSE	FALSE	FALSE
23	MouseBrain-Z-T-1	6485	3	1027.09	LSVEcCANK	H(4)N(6)F(2)	7	Q62277	Synaptophysin	Syp	59	21	1.50403	0.0500868	0.241811	0.25416	(N(N(H(H(N(H))(N(F)))(H(N(F))(N)))))	complex			('(N(H))', '(N(F))', '(N(F))', '(N)')	(N(N(H(H(N(H)(F)))(N)(H(N)(N))))(F))	complex	(F)	(N)	('(N(H)(F))', '(N)', '(N)')	TRUE	FALSE	FALSE	FALSE
23	MouseBrain-Z-T-1	6485	3	1027.09	LSVEcCANK	H(4)N(6)F(2)	7	Q62277	Synaptophysin	Syp	59	22	1.45394	0.0138416	0.24087	0.305189	(N(N(H(H(N(H)))(H(N(F))(N(F)))(N))))	complex		(N)	('(N(H))', '(N(F))', '(N(F))')	(N(N(H(H(N(H)(F)))(N)(H(N)(N))))(F))	complex	(F)	(N)	('(N(H)(F))', '(N)', '(N)')	TRUE	FALSE	TRUE	FALSE
23	MouseBrain-Z-T-1	6485	3	1027.09	LSVEcCANK	H(4)N(6)F(2)	7	Q62277	Synaptophysin	Syp	59	23	1.4401		0.243177	0.316723	(N(N(H(H(N(H))(N(F)))(H(N(F)))(N))))	complex		(N)	('(N(H))', '(N(F))', '(N(F))')	(N(N(H(H(N(H)(F)))(N)(H(N)(N))))(F))	complex	(F)	(N)	('(N(H)(F))', '(N)', '(N)')	TRUE	FALSE	TRUE	FALSE
13	MouseBrain-Z-T-1	6532	3	956.415	DGKPLLNDSR	H(4)N(4)F(2)	7	Q640R3	Hepatocyte cell adhesion molecule	Hepacam	189	1	1.84694	0.163526	0.122581	0.0304796	(N(N(H(H(N(H)(F)))(H(N))))(F))	complex	(F)		('(N(H)(F))', '(N)')	(N(N(H(H(N(H)(F)))(H(N))))(F))	complex	(F)		('(N(H)(F))', '(N)')	TRUE	TRUE	TRUE	TRUE
13	MouseBrain-Z-T-1	6532	3	956.415	DGKPLLNDSR	H(4)N(4)F(2)	7	Q640R3	Hepatocyte cell adhesion molecule	Hepacam	189	2	1.68341	0.121477	0.27951	0.0370766	(N(N(H(H(N(H)(F)))(H)(N)))(F))	complex	(F)	(N)	('(N(H)(F))',)	(N(N(H(H(N(H)(F)))(H(N))))(F))	complex	(F)		('(N(H)(F))', '(N)')	TRUE	TRUE	FALSE	FALSE
13	MouseBrain-Z-T-1	6532	3	956.415	DGKPLLNDSR	H(4)N(4)F(2)	7	Q640R3	Hepatocyte cell adhesion molecule	Hepacam	189	3	1.56194	0.128712	0.238761	0.199302	(N(N(H(H(N(H)(F))(N))(H)))(F))	complex	(F)		('(N(H)(F))', '(N)')	(N(N(H(H(N(H)(F)))(H(N))))(F))	complex	(F)		('(N(H)(F))', '(N)')	TRUE	TRUE	TRUE	TRUE
13	MouseBrain-Z-T-1	6532	3	956.415	DGKPLLNDSR	H(4)N(4)F(2)	7	Q640R3	Hepatocyte cell adhesion molecule	Hepacam	189	4	1.43322	0.0216216	0.480851	0.0859238	(N(N(H(H(H))(H(N(F)))(N)))(F))	hybrid	(F)	(N)	('(N(F))',)	(N(N(H(H(N(H)(F)))(H(N))))(F))	complex	(F)		('(N(H)(F))', '(N)')	FALSE	TRUE	FALSE	FALSE
13	MouseBrain-Z-T-1	6532	3	956.415	DGKPLLNDSR	H(4)N(4)F(2)	7	Q640R3	Hepatocyte cell adhesion molecule	Hepacam	189	5	1.4116	0.00142762	0.403868	0.184528	(N(N(H(H(H))(H(N(F))(N))))(F))	hybrid	(F)		('(N(F))', '(N)')	(N(N(H(H(N(H)(F)))(H(N))))(F))	complex	(F)		('(N(H)(F))', '(N)')	FALSE	TRUE	TRUE	FALSE
13	MouseBrain-Z-T-1	6532	3	956.415	DGKPLLNDSR	H(4)N(4)F(2)	7	Q640R3	Hepatocyte cell adhesion molecule	Hepacam	189	6	1.41018	0.0168867	0.527131	0.0626933	(N(N(H(H(N(H(F))(F)))(H(N)))))	complex			('(N(H(F))(F))', '(N)')	(N(N(H(H(N(H)(F)))(H(N))))(F))	complex	(F)		('(N(H)(F))', '(N)')	TRUE	FALSE	TRUE	FALSE
13	MouseBrain-Z-T-1	6532	3	956.415	DGKPLLNDSR	H(4)N(4)F(2)	7	Q640R3	Hepatocyte cell adhesion molecule	Hepacam	189	7	1.39329	0.00387524	0.415404	0.191307	(N(N(H(H(N(H)))(H(N(F)))))(F))	complex	(F)		('(N(H))', '(N(F))')	(N(N(H(H(N(H)(F)))(H(N))))(F))	complex	(F)		('(N(H)(F))', '(N)')	TRUE	TRUE	TRUE	FALSE
13	MouseBrain-Z-T-1	6532	3	956.415	DGKPLLNDSR	H(4)N(4)F(2)	7	Q640R3	Hepatocyte cell adhesion molecule	Hepacam	189	8	1.38941	0.0145777	0.439511	0.171075	(N(N(H(H(N(H)(F)))(H(N(F))))))	complex			('(N(H)(F))', '(N(F))')	(N(N(H(H(N(H)(F)))(H(N))))(F))	complex	(F)		('(N(H)(F))', '(N)')	TRUE	FALSE	TRUE	FALSE
13	MouseBrain-Z-T-1	6532	3	956.415	DGKPLLNDSR	H(4)N(4)F(2)	7	Q640R3	Hepatocyte cell adhesion molecule	Hepacam	189	9	1.37484	0.000737528	0.548082	0.0770823	(N(N(H(H(N(H(F))(F)))(H)(N))))	complex		(N)	('(N(H(F))(F))',)	(N(N(H(H(N(H)(F)))(H(N))))(F))	complex	(F)		('(N(H)(F))', '(N)')	TRUE	FALSE	FALSE	FALSE
13	MouseBrain-Z-T-1	6532	3	956.415	DGKPLLNDSR	H(4)N(4)F(2)	7	Q640R3	Hepatocyte cell adhesion molecule	Hepacam	189	10	1.3741	0.0620317	0.33938	0.286522	(N(N(H(H(N(H))(N(F)))(H)))(F))	complex	(F)		('(N(H))', '(N(F))')	(N(N(H(H(N(H)(F)))(H(N))))(F))	complex	(F)		('(N(H)(F))', '(N)')	TRUE	TRUE	TRUE	FALSE
13	MouseBrain-Z-T-1	6532	3	956.415	DGKPLLNDSR	H(4)N(4)F(2)	7	Q640R3	Hepatocyte cell adhesion molecule	Hepacam	189	11	1.31207	0.0274585	0.614611	0.0733219	(N(N(H(H(H))(H(N(N)(F)))))(F))	hybrid	(F)		('(N(N)(F))',)	(N(N(H(H(N(H)(F)))(H(N))))(F))	complex	(F)		('(N(H)(F))', '(N)')	FALSE	TRUE	TRUE	FALSE
13	MouseBrain-Z-T-1	6532	3	956.415	DGKPLLNDSR	H(4)N(4)F(2)	7	Q640R3	Hepatocyte cell adhesion molecule	Hepacam	189	12	1.28461	0.382379	0.410803	0.304589	(N(N(H(H(N(H)(F))(N(F)))(H))))	complex			('(N(H)(F))', '(N(F))')	(N(N(H(H(N(H)(F)))(H(N))))(F))	complex	(F)		('(N(H)(F))', '(N)')	TRUE	FALSE	TRUE	FALSE
13	MouseBrain-Z-T-1	6532	3	956.415	DGKPLLNDSR	H(4)N(4)F(2)	7	Q640R3	Hepatocyte cell adhesion molecule	Hepacam	189	13	0.902229		0.718148	0.379622	(N(N(H(H(H))(H(N(F))(N(F))))))	hybrid			('(N(F))', '(N(F))')	(N(N(H(H(N(H)(F)))(H(N))))(F))	complex	(F)		('(N(H)(F))', '(N)')	FALSE	FALSE	TRUE	FALSE
23	MouseBrain-Z-T-1	6556	3	1027.09	LSVEcCANK	H(4)N(6)F(2)	7	Q62277	Synaptophysin	Syp	59	1	1.90169	0.0361586	0.0640155	0.0342971	(N(N(H(H(N(H)(F)))(H(N)(N))(N)))(F))	complex	(F)	(N)	('(N(H)(F))', '(N)', '(N)')	(N(N(H(H(N(H)(F)))(N)(H(N)(N))))(F))	complex	(F)	(N)	('(N(H)(F))', '(N)', '(N)')	TRUE	TRUE	TRUE	TRUE
23	MouseBrain-Z-T-1	6556	3	1027.09	LSVEcCANK	H(4)N(6)F(2)	7	Q62277	Synaptophysin	Syp	59	2	1.86553	0.0461392	0.0614109	0.0730603	(N(N(H(H(N(H)))(H(N(N)(F)))(N)))(F))	complex	(F)	(N)	('(N(H))', '(N(N)(F))')	(N(N(H(H(N(H)(F)))(N)(H(N)(N))))(F))	complex	(F)	(N)	('(N(H)(F))', '(N)', '(N)')	TRUE	TRUE	TRUE	FALSE
23	MouseBrain-Z-T-1	6556	3	1027.09	LSVEcCANK	H(4)N(6)F(2)	7	Q62277	Synaptophysin	Syp	59	3	1.81939	0.00820581	0.0635021	0.117108	(N(N(H(H(N(H)(F))(N))(H(N))(N)))(F))	complex	(F)	(N)	('(N(H)(F))', '(N)', '(N)')	(N(N(H(H(N(H)(F)))(N)(H(N)(N))))(F))	complex	(F)	(N)	('(N(H)(F))', '(N)', '(N)')	TRUE	TRUE	TRUE	TRUE
23	MouseBrain-Z-T-1	6556	3	1027.09	LSVEcCANK	H(4)N(6)F(2)	7	Q62277	Synaptophysin	Syp	59	4	1.81118	0.0337844	0.104136	0.0846797	(N(N(H(H(N(H)(F))(N))(H(N)(N))))(F))	complex	(F)		('(N(H)(F))', '(N)', '(N)', '(N)')	(N(N(H(H(N(H)(F)))(N)(H(N)(N))))(F))	complex	(F)	(N)	('(N(H)(F))', '(N)', '(N)')	TRUE	TRUE	FALSE	FALSE
23	MouseBrain-Z-T-1	6556	3	1027.09	LSVEcCANK	H(4)N(6)F(2)	7	Q62277	Synaptophysin	Syp	59	5	1.7774	0.00291225	0.11001	0.11259	(N(N(H(H(N(H))(N(F)))(H(N)(N))))(F))	complex	(F)		('(N(H))', '(N(F))', '(N)', '(N)')	(N(N(H(H(N(H)(F)))(N)(H(N)(N))))(F))	complex	(F)	(N)	('(N(H)(F))', '(N)', '(N)')	TRUE	TRUE	FALSE	FALSE
23	MouseBrain-Z-T-1	6556	3	1027.09	LSVEcCANK	H(4)N(6)F(2)	7	Q62277	Synaptophysin	Syp	59	6	1.77449	0.00854467	0.0666611	0.158852	(N(N(H(H(N(H)))(H(N(F))(N))(N)))(F))	complex	(F)	(N)	('(N(H))', '(N(F))', '(N)')	(N(N(H(H(N(H)(F)))(N)(H(N)(N))))(F))	complex	(F)	(N)	('(N(H)(F))', '(N)', '(N)')	TRUE	TRUE	TRUE	FALSE
23	MouseBrain-Z-T-1	6556	3	1027.09	LSVEcCANK	H(4)N(6)F(2)	7	Q62277	Synaptophysin	Syp	59	7	1.76594	0.0028323	0.0685329	0.165525	(N(N(H(H(N(H))(N))(H(N(F)))(N)))(F))	complex	(F)	(N)	('(N(H))', '(N)', '(N(F))')	(N(N(H(H(N(H)(F)))(N)(H(N)(N))))(F))	complex	(F)	(N)	('(N(H)(F))', '(N)', '(N)')	TRUE	TRUE	TRUE	FALSE
23	MouseBrain-Z-T-1	6556	3	1027.09	LSVEcCANK	H(4)N(6)F(2)	7	Q62277	Synaptophysin	Syp	59	8	1.76311	0.00299367	0.108311	0.128579	(N(N(H(H(N(H))(N))(H(N(F))(N))))(F))	complex	(F)		('(N(H))', '(N)', '(N(F))', '(N)')	(N(N(H(H(N(H)(F)))(N)(H(N)(N))))(F))	complex	(F)	(N)	('(N(H)(F))', '(N)', '(N)')	TRUE	TRUE	FALSE	FALSE
23	MouseBrain-Z-T-1	6556	3	1027.09	LSVEcCANK	H(4)N(6)F(2)	7	Q62277	Synaptophysin	Syp	59	9	1.76012	0.0020523	0.0670748	0.172809	(N(N(H(H(N(H))(N(F)))(H(N))(N)))(F))	complex	(F)	(N)	('(N(H))', '(N(F))', '(N)')	(N(N(H(H(N(H)(F)))(N)(H(N)(N))))(F))	complex	(F)	(N)	('(N(H)(F))', '(N)', '(N)')	TRUE	TRUE	TRUE	FALSE
23	MouseBrain-Z-T-1	6556	3	1027.09	LSVEcCANK	H(4)N(6)F(2)	7	Q62277	Synaptophysin	Syp	59	10	1.75806	0.0204274	0.173924	0.0680121	(N(N(H(H(N(H))(N))(H(N(N)(F)))))(F))	complex	(F)		('(N(H))', '(N)', '(N(N)(F))')	(N(N(H(H(N(H)(F)))(N)(H(N)(N))))(F))	complex	(F)	(N)	('(N(H)(F))', '(N)', '(N)')	TRUE	TRUE	FALSE	FALSE
23	MouseBrain-Z-T-1	6556	3	1027.09	LSVEcCANK	H(4)N(6)F(2)	7	Q62277	Synaptophysin	Syp	59	11	1.73764	0.0146597	0.227738	0.0346253	(N(N(H(H(N(H(F))(F)))(H(N)(N))(N))))	complex		(N)	('(N(H(F))(F))', '(N)', '(N)')	(N(N(H(H(N(H)(F)))(N)(H(N)(N))))(F))	complex	(F)	(N)	('(N(H)(F))', '(N)', '(N)')	TRUE	FALSE	TRUE	FALSE
23	MouseBrain-Z-T-1	6556	3	1027.09	LSVEcCANK	H(4)N(6)F(2)	7	Q62277	Synaptophysin	Syp	59	12	1.72298	0.0450307	0.0717908	0.205232	(N(N(H(H(N(H(F)))(N))(H(N))(N)))(F))	complex	(F)	(N)	('(N(H(F)))', '(N)', '(N)')	(N(N(H(H(N(H)(F)))(N)(H(N)(N))))(F))	complex	(F)	(N)	('(N(H)(F))', '(N)', '(N)')	TRUE	TRUE	TRUE	FALSE
23	MouseBrain-Z-T-1	6556	3	1027.09	LSVEcCANK	H(4)N(6)F(2)	7	Q62277	Synaptophysin	Syp	59	13	1.67795	0.0232551	0.213253	0.108801	(N(N(H(H(H))(H(N(N)(F))(N(N)))))(F))	hybrid	(F)		('(N(N)(F))', '(N(N))')	(N(N(H(H(N(H)(F)))(N)(H(N)(N))))(F))	complex	(F)	(N)	('(N(H)(F))', '(N)', '(N)')	FALSE	TRUE	FALSE	FALSE
23	MouseBrain-Z-T-1	6556	3	1027.09	LSVEcCANK	H(4)N(6)F(2)	7	Q62277	Synaptophysin	Syp	59	14	1.65469	0.00272267	0.232722	0.112587	(N(N(H(H(N(H)(F))(N))(H(N(F))(N)))))	complex			('(N(H)(F))', '(N)', '(N(F))', '(N)')	(N(N(H(H(N(H)(F)))(N)(H(N)(N))))(F))	complex	(F)	(N)	('(N(H)(F))', '(N)', '(N)')	TRUE	FALSE	FALSE	FALSE
23	MouseBrain-Z-T-1	6556	3	1027.09	LSVEcCANK	H(4)N(6)F(2)	7	Q62277	Synaptophysin	Syp	59	15	1.65197	0.0112437	0.231984	0.116047	(N(N(H(H(N(H)(F)))(H(N(F))(N))(N))))	complex		(N)	('(N(H)(F))', '(N(F))', '(N)')	(N(N(H(H(N(H)(F)))(N)(H(N)(N))))(F))	complex	(F)	(N)	('(N(H)(F))', '(N)', '(N)')	TRUE	FALSE	TRUE	FALSE
23	MouseBrain-Z-T-1	6556	3	1027.09	LSVEcCANK	H(4)N(6)F(2)	7	Q62277	Synaptophysin	Syp	59	16	1.64072	0.000825817	0.232732	0.126543	(N(N(H(H(N(H)(F))(N(F)))(H(N)(N)))))	complex			('(N(H)(F))', '(N(F))', '(N)', '(N)')	(N(N(H(H(N(H)(F)))(N)(H(N)(N))))(F))	complex	(F)	(N)	('(N(H)(F))', '(N)', '(N)')	TRUE	FALSE	FALSE	FALSE
23	MouseBrain-Z-T-1	6556	3	1027.09	LSVEcCANK	H(4)N(6)F(2)	7	Q62277	Synaptophysin	Syp	59	17	1.6399	0.0292974	0.233696	0.126405	(N(N(H(H(N(H(F))(F))(N))(H(N)(N)))))	complex			('(N(H(F))(F))', '(N)', '(N)', '(N)')	(N(N(H(H(N(H)(F)))(N)(H(N)(N))))(F))	complex	(F)	(N)	('(N(H)(F))', '(N)', '(N)')	TRUE	FALSE	FALSE	FALSE
23	MouseBrain-Z-T-1	6556	3	1027.09	LSVEcCANK	H(4)N(6)F(2)	7	Q62277	Synaptophysin	Syp	59	18	1.6106	0.0292259	0.232857	0.156541	(N(N(H(H(N(H)(F))(N))(H(N(F)))(N))))	complex		(N)	('(N(H)(F))', '(N)', '(N(F))')	(N(N(H(H(N(H)(F)))(N)(H(N)(N))))(F))	complex	(F)	(N)	('(N(H)(F))', '(N)', '(N)')	TRUE	FALSE	TRUE	FALSE
23	MouseBrain-Z-T-1	6556	3	1027.09	LSVEcCANK	H(4)N(6)F(2)	7	Q62277	Synaptophysin	Syp	59	19	1.58138	0.0737467	0.235751	0.182873	(N(N(H(H(N(H)(F))(N(F)))(H(N))(N))))	complex		(N)	('(N(H)(F))', '(N(F))', '(N)')	(N(N(H(H(N(H)(F)))(N)(H(N)(N))))(F))	complex	(F)	(N)	('(N(H)(F))', '(N)', '(N)')	TRUE	FALSE	TRUE	FALSE
23	MouseBrain-Z-T-1	6556	3	1027.09	LSVEcCANK	H(4)N(6)F(2)	7	Q62277	Synaptophysin	Syp	59	20	1.50763	0.00728055	0.231419	0.260952	(N(N(H(H(N(H))(N))(H(N(F))(N(F))))))	complex			('(N(H))', '(N)', '(N(F))', '(N(F))')	(N(N(H(H(N(H)(F)))(N)(H(N)(N))))(F))	complex	(F)	(N)	('(N(H)(F))', '(N)', '(N)')	TRUE	FALSE	FALSE	FALSE
23	MouseBrain-Z-T-1	6556	3	1027.09	LSVEcCANK	H(4)N(6)F(2)	7	Q62277	Synaptophysin	Syp	59	21	1.50035	0.0510533	0.235875	0.263776	(N(N(H(H(N(H))(N(F)))(H(N(F))(N)))))	complex			('(N(H))', '(N(F))', '(N(F))', '(N)')	(N(N(H(H(N(H)(F)))(N)(H(N)(N))))(F))	complex	(F)	(N)	('(N(H)(F))', '(N)', '(N)')	TRUE	FALSE	FALSE	FALSE
23	MouseBrain-Z-T-1	6556	3	1027.09	LSVEcCANK	H(4)N(6)F(2)	7	Q62277	Synaptophysin	Syp	59	22	1.4493	0.0140016	0.235658	0.315047	(N(N(H(H(N(H)))(H(N(F))(N(F)))(N))))	complex		(N)	('(N(H))', '(N(F))', '(N(F))')	(N(N(H(H(N(H)(F)))(N)(H(N)(N))))(F))	complex	(F)	(N)	('(N(H)(F))', '(N)', '(N)')	TRUE	FALSE	TRUE	FALSE
23	MouseBrain-Z-T-1	6556	3	1027.09	LSVEcCANK	H(4)N(6)F(2)	7	Q62277	Synaptophysin	Syp	59	23	1.43529		0.238134	0.326572	(N(N(H(H(N(H))(N(F)))(H(N(F)))(N))))	complex		(N)	('(N(H))', '(N(F))', '(N(F))')	(N(N(H(H(N(H)(F)))(N)(H(N)(N))))(F))	complex	(F)	(N)	('(N(H)(F))', '(N)', '(N)')	TRUE	FALSE	TRUE	FALSE
23	MouseBrain-Z-T-1	6558	2	1540.13	LSVEcCANK	H(4)N(6)F(2)	7	Q62277	Synaptophysin	Syp	59	1	1.85549	0.0300862	0.0720506	0.072462	(N(N(H(H(N(H)(F)))(H(N)(N))(N)))(F))	complex	(F)	(N)	('(N(H)(F))', '(N)', '(N)')	(N(N(H(H(N(H)(F)))(N)(H(N)(N))))(F))	complex	(F)	(N)	('(N(H)(F))', '(N)', '(N)')	TRUE	TRUE	TRUE	TRUE
23	MouseBrain-Z-T-1	6558	2	1540.13	LSVEcCANK	H(4)N(6)F(2)	7	Q62277	Synaptophysin	Syp	59	2	1.8254	0.03115	0.0800749	0.0945239	(N(N(H(H(N(H)(F))(N))(H(N)(N))))(F))	complex	(F)		('(N(H)(F))', '(N)', '(N)', '(N)')	(N(N(H(H(N(H)(F)))(N)(H(N)(N))))(F))	complex	(F)	(N)	('(N(H)(F))', '(N)', '(N)')	TRUE	TRUE	FALSE	FALSE
23	MouseBrain-Z-T-1	6558	2	1540.13	LSVEcCANK	H(4)N(6)F(2)	7	Q62277	Synaptophysin	Syp	59	3	1.79425	7.92017e-05	0.0695962	0.136153	(N(N(H(H(N(H)(F))(N))(H(N))(N)))(F))	complex	(F)	(N)	('(N(H)(F))', '(N)', '(N)')	(N(N(H(H(N(H)(F)))(N)(H(N)(N))))(F))	complex	(F)	(N)	('(N(H)(F))', '(N)', '(N)')	TRUE	TRUE	TRUE	TRUE
23	MouseBrain-Z-T-1	6558	2	1540.13	LSVEcCANK	H(4)N(6)F(2)	7	Q62277	Synaptophysin	Syp	59	4	1.79417	0.0200333	0.0809956	0.124833	(N(N(H(H(N(H)))(H(N(N)(F)))(N)))(F))	complex	(F)	(N)	('(N(H))', '(N(N)(F))')	(N(N(H(H(N(H)(F)))(N)(H(N)(N))))(F))	complex	(F)	(N)	('(N(H)(F))', '(N)', '(N)')	TRUE	TRUE	TRUE	FALSE
23	MouseBrain-Z-T-1	6558	2	1540.13	LSVEcCANK	H(4)N(6)F(2)	7	Q62277	Synaptophysin	Syp	59	5	1.77414	0.0360205	0.131553	0.094308	(N(N(H(H(N(H))(N))(H(N(N)(F)))))(F))	complex	(F)		('(N(H))', '(N)', '(N(N)(F))')	(N(N(H(H(N(H)(F)))(N)(H(N)(N))))(F))	complex	(F)	(N)	('(N(H)(F))', '(N)', '(N)')	TRUE	TRUE	FALSE	FALSE
23	MouseBrain-Z-T-1	6558	2	1540.13	LSVEcCANK	H(4)N(6)F(2)	7	Q62277	Synaptophysin	Syp	59	6	1.73812	0.00688057	0.0787267	0.183155	(N(N(H(H(N(H))(N(F)))(H(N)(N))))(F))	complex	(F)		('(N(H))', '(N(F))', '(N)', '(N)')	(N(N(H(H(N(H)(F)))(N)(H(N)(N))))(F))	complex	(F)	(N)	('(N(H)(F))', '(N)', '(N)')	TRUE	TRUE	FALSE	FALSE
23	MouseBrain-Z-T-1	6558	2	1540.13	LSVEcCANK	H(4)N(6)F(2)	7	Q62277	Synaptophysin	Syp	59	7	1.73124	0.0198044	0.0783168	0.190446	(N(N(H(H(N(H))(N))(H(N(F))(N))))(F))	complex	(F)		('(N(H))', '(N)', '(N(F))', '(N)')	(N(N(H(H(N(H)(F)))(N)(H(N)(N))))(F))	complex	(F)	(N)	('(N(H)(F))', '(N)', '(N)')	TRUE	TRUE	FALSE	FALSE
23	MouseBrain-Z-T-1	6558	2	1540.13	LSVEcCANK	H(4)N(6)F(2)	7	Q62277	Synaptophysin	Syp	59	8	1.71143	0.00395438	0.0675031	0.221064	(N(N(H(H(N(H))(N))(H(N(F)))(N)))(F))	complex	(F)	(N)	('(N(H))', '(N)', '(N(F))')	(N(N(H(H(N(H)(F)))(N)(H(N)(N))))(F))	complex	(F)	(N)	('(N(H)(F))', '(N)', '(N)')	TRUE	TRUE	TRUE	FALSE
23	MouseBrain-Z-T-1	6558	2	1540.13	LSVEcCANK	H(4)N(6)F(2)	7	Q62277	Synaptophysin	Syp	59	9	1.70748	0.0158069	0.0704188	0.222102	(N(N(H(H(N(H)))(H(N(F))(N))(N)))(F))	complex	(F)	(N)	('(N(H))', '(N(F))', '(N)')	(N(N(H(H(N(H)(F)))(N)(H(N)(N))))(F))	complex	(F)	(N)	('(N(H)(F))', '(N)', '(N)')	TRUE	TRUE	TRUE	FALSE
23	MouseBrain-Z-T-1	6558	2	1540.13	LSVEcCANK	H(4)N(6)F(2)	7	Q62277	Synaptophysin	Syp	59	10	1.69167	0.013156	0.163765	0.144563	(N(N(H(H(H))(H(N(N)(F))(N(N)))))(F))	hybrid	(F)		('(N(N)(F))', '(N(N))')	(N(N(H(H(N(H)(F)))(N)(H(N)(N))))(F))	complex	(F)	(N)	('(N(H)(F))', '(N)', '(N)')	FALSE	TRUE	FALSE	FALSE
23	MouseBrain-Z-T-1	6558	2	1540.13	LSVEcCANK	H(4)N(6)F(2)	7	Q62277	Synaptophysin	Syp	59	11	1.67852	0.0104615	0.0687287	0.252755	(N(N(H(H(N(H))(N(F)))(H(N))(N)))(F))	complex	(F)	(N)	('(N(H))', '(N(F))', '(N)')	(N(N(H(H(N(H)(F)))(N)(H(N)(N))))(F))	complex	(F)	(N)	('(N(H)(F))', '(N)', '(N)')	TRUE	TRUE	TRUE	FALSE
23	MouseBrain-Z-T-1	6558	2	1540.13	LSVEcCANK	H(4)N(6)F(2)	7	Q62277	Synaptophysin	Syp	59	12	1.66805	0.0353777	0.269336	0.0626095	(N(N(H(H(N(H(F))(F)))(H(N)(N))(N))))	complex		(N)	('(N(H(F))(F))', '(N)', '(N)')	(N(N(H(H(N(H)(F)))(N)(H(N)(N))))(F))	complex	(F)	(N)	('(N(H)(F))', '(N)', '(N)')	TRUE	FALSE	TRUE	FALSE
23	MouseBrain-Z-T-1	6558	2	1540.13	LSVEcCANK	H(4)N(6)F(2)	7	Q62277	Synaptophysin	Syp	59	13	1.63268	0.0054804	0.0919777	0.275346	(N(N(H(H(N(H(F)))(N))(H(N))(N)))(F))	complex	(F)	(N)	('(N(H(F)))', '(N)', '(N)')	(N(N(H(H(N(H)(F)))(N)(H(N)(N))))(F))	complex	(F)	(N)	('(N(H)(F))', '(N)', '(N)')	TRUE	TRUE	TRUE	FALSE
23	MouseBrain-Z-T-1	6558	2	1540.13	LSVEcCANK	H(4)N(6)F(2)	7	Q62277	Synaptophysin	Syp	59	14	1.6272	0.0095204	0.269607	0.103196	(N(N(H(H(N(H)(F))(N))(H(N(F))(N)))))	complex			('(N(H)(F))', '(N)', '(N(F))', '(N)')	(N(N(H(H(N(H)(F)))(N)(H(N)(N))))(F))	complex	(F)	(N)	('(N(H)(F))', '(N)', '(N)')	TRUE	FALSE	FALSE	FALSE
23	MouseBrain-Z-T-1	6558	2	1540.13	LSVEcCANK	H(4)N(6)F(2)	7	Q62277	Synaptophysin	Syp	59	15	1.61768	0.0095039	0.271599	0.110725	(N(N(H(H(N(H(F))(F))(N))(H(N)(N)))))	complex			('(N(H(F))(F))', '(N)', '(N)', '(N)')	(N(N(H(H(N(H)(F)))(N)(H(N)(N))))(F))	complex	(F)	(N)	('(N(H)(F))', '(N)', '(N)')	TRUE	FALSE	FALSE	FALSE
23	MouseBrain-Z-T-1	6558	2	1540.13	LSVEcCANK	H(4)N(6)F(2)	7	Q62277	Synaptophysin	Syp	59	16	1.60817	0.0285951	0.26915	0.122678	(N(N(H(H(N(H)(F)))(H(N(F))(N))(N))))	complex		(N)	('(N(H)(F))', '(N(F))', '(N)')	(N(N(H(H(N(H)(F)))(N)(H(N)(N))))(F))	complex	(F)	(N)	('(N(H)(F))', '(N)', '(N)')	TRUE	FALSE	TRUE	FALSE
23	MouseBrain-Z-T-1	6558	2	1540.13	LSVEcCANK	H(4)N(6)F(2)	7	Q62277	Synaptophysin	Syp	59	17	1.57958	0.0180276	0.270026	0.150397	(N(N(H(H(N(H)(F))(N))(H(N(F)))(N))))	complex		(N)	('(N(H)(F))', '(N)', '(N(F))')	(N(N(H(H(N(H)(F)))(N)(H(N)(N))))(F))	complex	(F)	(N)	('(N(H)(F))', '(N)', '(N)')	TRUE	FALSE	TRUE	FALSE
23	MouseBrain-Z-T-1	6558	2	1540.13	LSVEcCANK	H(4)N(6)F(2)	7	Q62277	Synaptophysin	Syp	59	18	1.56155	0.0271283	0.26981	0.168641	(N(N(H(H(N(H)(F))(N(F)))(H(N)(N)))))	complex			('(N(H)(F))', '(N(F))', '(N)', '(N)')	(N(N(H(H(N(H)(F)))(N)(H(N)(N))))(F))	complex	(F)	(N)	('(N(H)(F))', '(N)', '(N)')	TRUE	FALSE	FALSE	FALSE
23	MouseBrain-Z-T-1	6558	2	1540.13	LSVEcCANK	H(4)N(6)F(2)	7	Q62277	Synaptophysin	Syp	59	19	1.53442	0.00477662	0.273481	0.192097	(N(N(H(H(N(H))(N))(H(N(F))(N(F))))))	complex			('(N(H))', '(N)', '(N(F))', '(N(F))')	(N(N(H(H(N(H)(F)))(N)(H(N)(N))))(F))	complex	(F)	(N)	('(N(H)(F))', '(N)', '(N)')	TRUE	FALSE	FALSE	FALSE
23	MouseBrain-Z-T-1	6558	2	1540.13	LSVEcCANK	H(4)N(6)F(2)	7	Q62277	Synaptophysin	Syp	59	20	1.52964	0.0286284	0.271925	0.198431	(N(N(H(H(N(H))(N(F)))(H(N(F))(N)))))	complex			('(N(H))', '(N(F))', '(N(F))', '(N)')	(N(N(H(H(N(H)(F)))(N)(H(N)(N))))(F))	complex	(F)	(N)	('(N(H)(F))', '(N)', '(N)')	TRUE	FALSE	FALSE	FALSE
23	MouseBrain-Z-T-1	6558	2	1540.13	LSVEcCANK	H(4)N(6)F(2)	7	Q62277	Synaptophysin	Syp	59	21	1.50102	0.0509846	0.269976	0.229008	(N(N(H(H(N(H)(F))(N(F)))(H(N))(N))))	complex		(N)	('(N(H)(F))', '(N(F))', '(N)')	(N(N(H(H(N(H)(F)))(N)(H(N)(N))))(F))	complex	(F)	(N)	('(N(H)(F))', '(N)', '(N)')	TRUE	FALSE	TRUE	FALSE
23	MouseBrain-Z-T-1	6558	2	1540.13	LSVEcCANK	H(4)N(6)F(2)	7	Q62277	Synaptophysin	Syp	59	22	1.45003	0.0080527	0.270568	0.2794	(N(N(H(H(N(H)))(H(N(F))(N(F)))(N))))	complex		(N)	('(N(H))', '(N(F))', '(N(F))')	(N(N(H(H(N(H)(F)))(N)(H(N)(N))))(F))	complex	(F)	(N)	('(N(H)(F))', '(N)', '(N)')	TRUE	FALSE	TRUE	FALSE
23	MouseBrain-Z-T-1	6558	2	1540.13	LSVEcCANK	H(4)N(6)F(2)	7	Q62277	Synaptophysin	Syp	59	23	1.44198		0.270997	0.287025	(N(N(H(H(N(H))(N(F)))(H(N(F)))(N))))	complex		(N)	('(N(H))', '(N(F))', '(N(F))')	(N(N(H(H(N(H)(F)))(N)(H(N)(N))))(F))	complex	(F)	(N)	('(N(H)(F))', '(N)', '(N)')	TRUE	FALSE	TRUE	FALSE
13	MouseBrain-Z-T-1	6604	3	956.415	DGKPLLNDSR	H(4)N(4)F(2)	7	Q640R3	Hepatocyte cell adhesion molecule	Hepacam	189	1	1.84252	0.162108	0.123751	0.0337293	(N(N(H(H(N(H)(F)))(H(N))))(F))	complex	(F)		('(N(H)(F))', '(N)')	(N(N(H(H(N(H)(F)))(H(N))))(F))	complex	(F)		('(N(H)(F))', '(N)')	TRUE	TRUE	TRUE	TRUE
13	MouseBrain-Z-T-1	6604	3	956.415	DGKPLLNDSR	H(4)N(4)F(2)	7	Q640R3	Hepatocyte cell adhesion molecule	Hepacam	189	2	1.68041	0.0949694	0.294128	0.025461	(N(N(H(H(N(H)(F)))(H)(N)))(F))	complex	(F)	(N)	('(N(H)(F))',)	(N(N(H(H(N(H)(F)))(H(N))))(F))	complex	(F)		('(N(H)(F))', '(N)')	TRUE	TRUE	FALSE	FALSE
13	MouseBrain-Z-T-1	6604	3	956.415	DGKPLLNDSR	H(4)N(4)F(2)	7	Q640R3	Hepatocyte cell adhesion molecule	Hepacam	189	3	1.58544	0.153151	0.226512	0.188047	(N(N(H(H(N(H)(F))(N))(H)))(F))	complex	(F)		('(N(H)(F))', '(N)')	(N(N(H(H(N(H)(F)))(H(N))))(F))	complex	(F)		('(N(H)(F))', '(N)')	TRUE	TRUE	TRUE	TRUE
13	MouseBrain-Z-T-1	6604	3	956.415	DGKPLLNDSR	H(4)N(4)F(2)	7	Q640R3	Hepatocyte cell adhesion molecule	Hepacam	189	4	1.43229	0.012526	0.490694	0.0770147	(N(N(H(H(H))(H(N(F)))(N)))(F))	hybrid	(F)	(N)	('(N(F))',)	(N(N(H(H(N(H)(F)))(H(N))))(F))	complex	(F)		('(N(H)(F))', '(N)')	FALSE	TRUE	FALSE	FALSE
13	MouseBrain-Z-T-1	6604	3	956.415	DGKPLLNDSR	H(4)N(4)F(2)	7	Q640R3	Hepatocyte cell adhesion molecule	Hepacam	189	5	1.41977	0.00204233	0.406015	0.17422	(N(N(H(H(H))(H(N(F))(N))))(F))	hybrid	(F)		('(N(F))', '(N)')	(N(N(H(H(N(H)(F)))(H(N))))(F))	complex	(F)		('(N(H)(F))', '(N)')	FALSE	TRUE	TRUE	FALSE
13	MouseBrain-Z-T-1	6604	3	956.415	DGKPLLNDSR	H(4)N(4)F(2)	7	Q640R3	Hepatocyte cell adhesion molecule	Hepacam	189	6	1.41772	0.0176863	0.530152	0.0521247	(N(N(H(H(N(H(F))(F)))(H(N)))))	complex			('(N(H(F))(F))', '(N)')	(N(N(H(H(N(H)(F)))(H(N))))(F))	complex	(F)		('(N(H)(F))', '(N)')	TRUE	FALSE	TRUE	FALSE
13	MouseBrain-Z-T-1	6604	3	956.415	DGKPLLNDSR	H(4)N(4)F(2)	7	Q640R3	Hepatocyte cell adhesion molecule	Hepacam	189	7	1.40004	0.00319512	0.418659	0.181304	(N(N(H(H(N(H)))(H(N(F)))))(F))	complex	(F)		('(N(H))', '(N(F))')	(N(N(H(H(N(H)(F)))(H(N))))(F))	complex	(F)		('(N(H)(F))', '(N)')	TRUE	TRUE	TRUE	FALSE
13	MouseBrain-Z-T-1	6604	3	956.415	DGKPLLNDSR	H(4)N(4)F(2)	7	Q640R3	Hepatocyte cell adhesion molecule	Hepacam	189	8	1.39684	0.0132212	0.44295	0.160209	(N(N(H(H(N(H)(F)))(H(N(F))))))	complex			('(N(H)(F))', '(N(F))')	(N(N(H(H(N(H)(F)))(H(N))))(F))	complex	(F)		('(N(H)(F))', '(N)')	TRUE	FALSE	TRUE	FALSE
13	MouseBrain-Z-T-1	6604	3	956.415	DGKPLLNDSR	H(4)N(4)F(2)	7	Q640R3	Hepatocyte cell adhesion molecule	Hepacam	189	9	1.38362	0.000342344	0.340673	0.275706	(N(N(H(H(N(H))(N(F)))(H)))(F))	complex	(F)		('(N(H))', '(N(F))')	(N(N(H(H(N(H)(F)))(H(N))))(F))	complex	(F)		('(N(H)(F))', '(N)')	TRUE	TRUE	TRUE	FALSE
13	MouseBrain-Z-T-1	6604	3	956.415	DGKPLLNDSR	H(4)N(4)F(2)	7	Q640R3	Hepatocyte cell adhesion molecule	Hepacam	189	10	1.38328	0.0729858	0.551287	0.0654351	(N(N(H(H(N(H(F))(F)))(H)(N))))	complex		(N)	('(N(H(F))(F))',)	(N(N(H(H(N(H)(F)))(H(N))))(F))	complex	(F)		('(N(H)(F))', '(N)')	TRUE	FALSE	FALSE	FALSE
13	MouseBrain-Z-T-1	6604	3	956.415	DGKPLLNDSR	H(4)N(4)F(2)	7	Q640R3	Hepatocyte cell adhesion molecule	Hepacam	189	11	1.31029	0.0141058	0.612601	0.0771065	(N(N(H(H(H))(H(N(N)(F)))))(F))	hybrid	(F)		('(N(N)(F))',)	(N(N(H(H(N(H)(F)))(H(N))))(F))	complex	(F)		('(N(H)(F))', '(N)')	FALSE	TRUE	TRUE	FALSE
13	MouseBrain-Z-T-1	6604	3	956.415	DGKPLLNDSR	H(4)N(4)F(2)	7	Q640R3	Hepatocyte cell adhesion molecule	Hepacam	189	12	1.29619	0.388235	0.409998	0.293815	(N(N(H(H(N(H)(F))(N(F)))(H))))	complex			('(N(H)(F))', '(N(F))')	(N(N(H(H(N(H)(F)))(H(N))))(F))	complex	(F)		('(N(H)(F))', '(N)')	TRUE	FALSE	TRUE	FALSE
13	MouseBrain-Z-T-1	6604	3	956.415	DGKPLLNDSR	H(4)N(4)F(2)	7	Q640R3	Hepatocyte cell adhesion molecule	Hepacam	189	13	0.907952		0.722683	0.369365	(N(N(H(H(H))(H(N(F))(N(F))))))	hybrid			('(N(F))', '(N(F))')	(N(N(H(H(N(H)(F)))(H(N))))(F))	complex	(F)		('(N(H)(F))', '(N)')	FALSE	FALSE	TRUE	FALSE
23	MouseBrain-Z-T-1	6707	3	1027.09	LSVEcCANK	H(4)N(6)F(2)	7	Q62277	Synaptophysin	Syp	59	1	1.87162	0.0261077	0.0994675	0.028909	(N(N(H(H(N(H)(F)))(H(N)(N))(N)))(F))	complex	(F)	(N)	('(N(H)(F))', '(N)', '(N)')	(N(N(H(H(N(H)(F)))(N)(H(N)(N))))(F))	complex	(F)	(N)	('(N(H)(F))', '(N)', '(N)')	TRUE	TRUE	TRUE	TRUE
23	MouseBrain-Z-T-1	6707	3	1027.09	LSVEcCANK	H(4)N(6)F(2)	7	Q62277	Synaptophysin	Syp	59	2	1.84552	0.0583452	0.0738942	0.0805899	(N(N(H(H(N(H)))(H(N(N)(F)))(N)))(F))	complex	(F)	(N)	('(N(H))', '(N(N)(F))')	(N(N(H(H(N(H)(F)))(N)(H(N)(N))))(F))	complex	(F)	(N)	('(N(H)(F))', '(N)', '(N)')	TRUE	TRUE	TRUE	FALSE
23	MouseBrain-Z-T-1	6707	3	1027.09	LSVEcCANK	H(4)N(6)F(2)	7	Q62277	Synaptophysin	Syp	59	3	1.78717	0.0121265	0.119606	0.0932236	(N(N(H(H(N(H)(F))(N))(H(N)(N))))(F))	complex	(F)		('(N(H)(F))', '(N)', '(N)', '(N)')	(N(N(H(H(N(H)(F)))(N)(H(N)(N))))(F))	complex	(F)	(N)	('(N(H)(F))', '(N)', '(N)')	TRUE	TRUE	FALSE	FALSE
23	MouseBrain-Z-T-1	6707	3	1027.09	LSVEcCANK	H(4)N(6)F(2)	7	Q62277	Synaptophysin	Syp	59	4	1.77504	0.0102166	0.0987343	0.126222	(N(N(H(H(N(H)(F))(N))(H(N))(N)))(F))	complex	(F)	(N)	('(N(H)(F))', '(N)', '(N)')	(N(N(H(H(N(H)(F)))(N)(H(N)(N))))(F))	complex	(F)	(N)	('(N(H)(F))', '(N)', '(N)')	TRUE	TRUE	TRUE	TRUE
23	MouseBrain-Z-T-1	6707	3	1027.09	LSVEcCANK	H(4)N(6)F(2)	7	Q62277	Synaptophysin	Syp	59	5	1.76483	0.0140946	0.115564	0.119608	(N(N(H(H(N(H))(N(F)))(H(N)(N))))(F))	complex	(F)		('(N(H))', '(N(F))', '(N)', '(N)')	(N(N(H(H(N(H)(F)))(N)(H(N)(N))))(F))	complex	(F)	(N)	('(N(H)(F))', '(N)', '(N)')	TRUE	TRUE	FALSE	FALSE
23	MouseBrain-Z-T-1	6707	3	1027.09	LSVEcCANK	H(4)N(6)F(2)	7	Q62277	Synaptophysin	Syp	59	6	1.75073	0.00271122	0.174394	0.0748733	(N(N(H(H(N(H))(N))(H(N(N)(F)))))(F))	complex	(F)		('(N(H))', '(N)', '(N(N)(F))')	(N(N(H(H(N(H)(F)))(N)(H(N)(N))))(F))	complex	(F)	(N)	('(N(H)(F))', '(N)', '(N)')	TRUE	TRUE	FALSE	FALSE
23	MouseBrain-Z-T-1	6707	3	1027.09	LSVEcCANK	H(4)N(6)F(2)	7	Q62277	Synaptophysin	Syp	59	7	1.74802	0.00908698	0.11633	0.135648	(N(N(H(H(N(H))(N))(H(N(F))(N))))(F))	complex	(F)		('(N(H))', '(N)', '(N(F))', '(N)')	(N(N(H(H(N(H)(F)))(N)(H(N)(N))))(F))	complex	(F)	(N)	('(N(H)(F))', '(N)', '(N)')	TRUE	TRUE	FALSE	FALSE
23	MouseBrain-Z-T-1	6707	3	1027.09	LSVEcCANK	H(4)N(6)F(2)	7	Q62277	Synaptophysin	Syp	59	8	1.73893	0.010125	0.0939179	0.167147	(N(N(H(H(N(H)))(H(N(F))(N))(N)))(F))	complex	(F)	(N)	('(N(H))', '(N(F))', '(N)')	(N(N(H(H(N(H)(F)))(N)(H(N)(N))))(F))	complex	(F)	(N)	('(N(H)(F))', '(N)', '(N)')	TRUE	TRUE	TRUE	FALSE
23	MouseBrain-Z-T-1	6707	3	1027.09	LSVEcCANK	H(4)N(6)F(2)	7	Q62277	Synaptophysin	Syp	59	9	1.72881	0.00262277	0.0976609	0.173529	(N(N(H(H(N(H))(N))(H(N(F)))(N)))(F))	complex	(F)	(N)	('(N(H))', '(N)', '(N(F))')	(N(N(H(H(N(H)(F)))(N)(H(N)(N))))(F))	complex	(F)	(N)	('(N(H)(F))', '(N)', '(N)')	TRUE	TRUE	TRUE	FALSE
23	MouseBrain-Z-T-1	6707	3	1027.09	LSVEcCANK	H(4)N(6)F(2)	7	Q62277	Synaptophysin	Syp	59	10	1.72619	0.0374366	0.0923441	0.181469	(N(N(H(H(N(H))(N(F)))(H(N))(N)))(F))	complex	(F)	(N)	('(N(H))', '(N(F))', '(N)')	(N(N(H(H(N(H)(F)))(N)(H(N)(N))))(F))	complex	(F)	(N)	('(N(H)(F))', '(N)', '(N)')	TRUE	TRUE	TRUE	FALSE
23	MouseBrain-Z-T-1	6707	3	1027.09	LSVEcCANK	H(4)N(6)F(2)	7	Q62277	Synaptophysin	Syp	59	11	1.68875	0.0148443	0.0976604	0.213589	(N(N(H(H(N(H(F)))(N))(H(N))(N)))(F))	complex	(F)	(N)	('(N(H(F)))', '(N)', '(N)')	(N(N(H(H(N(H)(F)))(N)(H(N)(N))))(F))	complex	(F)	(N)	('(N(H)(F))', '(N)', '(N)')	TRUE	TRUE	TRUE	FALSE
23	MouseBrain-Z-T-1	6707	3	1027.09	LSVEcCANK	H(4)N(6)F(2)	7	Q62277	Synaptophysin	Syp	59	12	1.67391	0.0222945	0.283515	0.0425784	(N(N(H(H(N(H(F))(F)))(H(N)(N))(N))))	complex		(N)	('(N(H(F))(F))', '(N)', '(N)')	(N(N(H(H(N(H)(F)))(N)(H(N)(N))))(F))	complex	(F)	(N)	('(N(H)(F))', '(N)', '(N)')	TRUE	FALSE	TRUE	FALSE
23	MouseBrain-Z-T-1	6707	3	1027.09	LSVEcCANK	H(4)N(6)F(2)	7	Q62277	Synaptophysin	Syp	59	13	1.65161	0.0614513	0.232945	0.115443	(N(N(H(H(H))(H(N(N)(F))(N(N)))))(F))	hybrid	(F)		('(N(N)(F))', '(N(N))')	(N(N(H(H(N(H)(F)))(N)(H(N)(N))))(F))	complex	(F)	(N)	('(N(H)(F))', '(N)', '(N)')	FALSE	TRUE	FALSE	FALSE
23	MouseBrain-Z-T-1	6707	3	1027.09	LSVEcCANK	H(4)N(6)F(2)	7	Q62277	Synaptophysin	Syp	59	14	1.59016	0.00702851	0.2886	0.12124	(N(N(H(H(N(H)(F))(N))(H(N(F))(N)))))	complex			('(N(H)(F))', '(N)', '(N(F))', '(N)')	(N(N(H(H(N(H)(F)))(N)(H(N)(N))))(F))	complex	(F)	(N)	('(N(H)(F))', '(N)', '(N)')	TRUE	FALSE	FALSE	FALSE
23	MouseBrain-Z-T-1	6707	3	1027.09	LSVEcCANK	H(4)N(6)F(2)	7	Q62277	Synaptophysin	Syp	59	15	1.58313	0.00554026	0.291978	0.12489	(N(N(H(H(N(H)(F)))(H(N(F))(N))(N))))	complex		(N)	('(N(H)(F))', '(N(F))', '(N)')	(N(N(H(H(N(H)(F)))(N)(H(N)(N))))(F))	complex	(F)	(N)	('(N(H)(F))', '(N)', '(N)')	TRUE	FALSE	TRUE	FALSE
23	MouseBrain-Z-T-1	6707	3	1027.09	LSVEcCANK	H(4)N(6)F(2)	7	Q62277	Synaptophysin	Syp	59	16	1.57759	0.000673504	0.286882	0.135526	(N(N(H(H(N(H)(F))(N(F)))(H(N)(N)))))	complex			('(N(H)(F))', '(N(F))', '(N)', '(N)')	(N(N(H(H(N(H)(F)))(N)(H(N)(N))))(F))	complex	(F)	(N)	('(N(H)(F))', '(N)', '(N)')	TRUE	FALSE	FALSE	FALSE
23	MouseBrain-Z-T-1	6707	3	1027.09	LSVEcCANK	H(4)N(6)F(2)	7	Q62277	Synaptophysin	Syp	59	17	1.57692	0.0360735	0.28677	0.136312	(N(N(H(H(N(H(F))(F))(N))(H(N)(N)))))	complex			('(N(H(F))(F))', '(N)', '(N)', '(N)')	(N(N(H(H(N(H)(F)))(N)(H(N)(N))))(F))	complex	(F)	(N)	('(N(H)(F))', '(N)', '(N)')	TRUE	FALSE	FALSE	FALSE
23	MouseBrain-Z-T-1	6707	3	1027.09	LSVEcCANK	H(4)N(6)F(2)	7	Q62277	Synaptophysin	Syp	59	18	1.54084	0.0277316	0.293183	0.165972	(N(N(H(H(N(H)(F))(N))(H(N(F)))(N))))	complex		(N)	('(N(H)(F))', '(N)', '(N(F))')	(N(N(H(H(N(H)(F)))(N)(H(N)(N))))(F))	complex	(F)	(N)	('(N(H)(F))', '(N)', '(N)')	TRUE	FALSE	TRUE	FALSE
23	MouseBrain-Z-T-1	6707	3	1027.09	LSVEcCANK	H(4)N(6)F(2)	7	Q62277	Synaptophysin	Syp	59	19	1.51311	0.0667313	0.294314	0.192573	(N(N(H(H(N(H)(F))(N(F)))(H(N))(N))))	complex		(N)	('(N(H)(F))', '(N(F))', '(N)')	(N(N(H(H(N(H)(F)))(N)(H(N)(N))))(F))	complex	(F)	(N)	('(N(H)(F))', '(N)', '(N)')	TRUE	FALSE	TRUE	FALSE
23	MouseBrain-Z-T-1	6707	3	1027.09	LSVEcCANK	H(4)N(6)F(2)	7	Q62277	Synaptophysin	Syp	59	20	1.44638	0.00550189	0.283527	0.270092	(N(N(H(H(N(H))(N))(H(N(F))(N(F))))))	complex			('(N(H))', '(N)', '(N(F))', '(N(F))')	(N(N(H(H(N(H)(F)))(N)(H(N)(N))))(F))	complex	(F)	(N)	('(N(H)(F))', '(N)', '(N)')	TRUE	FALSE	FALSE	FALSE
23	MouseBrain-Z-T-1	6707	3	1027.09	LSVEcCANK	H(4)N(6)F(2)	7	Q62277	Synaptophysin	Syp	59	21	1.44088	0.0617571	0.286176	0.272944	(N(N(H(H(N(H))(N(F)))(H(N(F))(N)))))	complex			('(N(H))', '(N(F))', '(N(F))', '(N)')	(N(N(H(H(N(H)(F)))(N)(H(N)(N))))(F))	complex	(F)	(N)	('(N(H)(F))', '(N)', '(N)')	TRUE	FALSE	FALSE	FALSE
23	MouseBrain-Z-T-1	6707	3	1027.09	LSVEcCANK	H(4)N(6)F(2)	7	Q62277	Synaptophysin	Syp	59	22	1.37912	0.0142885	0.296111	0.324766	(N(N(H(H(N(H)))(H(N(F))(N(F)))(N))))	complex		(N)	('(N(H))', '(N(F))', '(N(F))')	(N(N(H(H(N(H)(F)))(N)(H(N)(N))))(F))	complex	(F)	(N)	('(N(H)(F))', '(N)', '(N)')	TRUE	FALSE	TRUE	FALSE
23	MouseBrain-Z-T-1	6707	3	1027.09	LSVEcCANK	H(4)N(6)F(2)	7	Q62277	Synaptophysin	Syp	59	23	1.36483		0.298927	0.336239	(N(N(H(H(N(H))(N(F)))(H(N(F)))(N))))	complex		(N)	('(N(H))', '(N(F))', '(N(F))')	(N(N(H(H(N(H)(F)))(N)(H(N)(N))))(F))	complex	(F)	(N)	('(N(H)(F))', '(N)', '(N)')	TRUE	FALSE	TRUE	FALSE
23	MouseBrain-Z-T-1	6718	3	1024.11	DGKPLLNDSR	H(4)N(5)F(2)	7	Q640R3	Hepatocyte cell adhesion molecule	Hepacam	189	1	1.85221	0.0386556	0.123225	0.0245626	(N(N(H(H(N(H)(F)))(H(N))(N)))(F))	complex	(F)	(N)	('(N(H)(F))', '(N)')	(N(N(H(H(N(H)(F)))(N)(H(N))))(F))	complex	(F)	(N)	('(N(H)(F))', '(N)')	TRUE	TRUE	TRUE	TRUE
23	MouseBrain-Z-T-1	6718	3	1024.11	DGKPLLNDSR	H(4)N(5)F(2)	7	Q640R3	Hepatocyte cell adhesion molecule	Hepacam	189	2	1.81356	0.0333821	0.159192	0.0272507	(N(N(H(H(N(H)(F)))(H(N)(N))))(F))	complex	(F)		('(N(H)(F))', '(N)', '(N)')	(N(N(H(H(N(H)(F)))(N)(H(N))))(F))	complex	(F)	(N)	('(N(H)(F))', '(N)')	TRUE	TRUE	FALSE	FALSE
23	MouseBrain-Z-T-1	6718	3	1024.11	DGKPLLNDSR	H(4)N(5)F(2)	7	Q640R3	Hepatocyte cell adhesion molecule	Hepacam	189	3	1.78018	0.166569	0.178107	0.0417175	(N(N(H(H(N(H)(F))(N))(H(N))))(F))	complex	(F)		('(N(H)(F))', '(N)', '(N)')	(N(N(H(H(N(H)(F)))(N)(H(N))))(F))	complex	(F)	(N)	('(N(H)(F))', '(N)')	TRUE	TRUE	FALSE	FALSE
23	MouseBrain-Z-T-1	6718	3	1024.11	DGKPLLNDSR	H(4)N(5)F(2)	7	Q640R3	Hepatocyte cell adhesion molecule	Hepacam	189	4	1.61361	0.0056859	0.290599	0.0957949	(N(N(H(H(N(H)(F))(N))(H)(N)))(F))	complex	(F)	(N)	('(N(H)(F))', '(N)')	(N(N(H(H(N(H)(F)))(N)(H(N))))(F))	complex	(F)	(N)	('(N(H)(F))', '(N)')	TRUE	TRUE	TRUE	TRUE
23	MouseBrain-Z-T-1	6718	3	1024.11	DGKPLLNDSR	H(4)N(5)F(2)	7	Q640R3	Hepatocyte cell adhesion molecule	Hepacam	189	5	1.60792	0.0825957	0.301247	0.0908328	(N(N(H(H(H))(H(N(F))(N))(N)))(F))	hybrid	(F)	(N)	('(N(F))', '(N)')	(N(N(H(H(N(H)(F)))(N)(H(N))))(F))	complex	(F)	(N)	('(N(H)(F))', '(N)')	FALSE	TRUE	TRUE	FALSE
23	MouseBrain-Z-T-1	6718	3	1024.11	DGKPLLNDSR	H(4)N(5)F(2)	7	Q640R3	Hepatocyte cell adhesion molecule	Hepacam	189	6	1.52532	0.0295052	0.413518	0.0611578	(N(N(H(H(N(H(F))(F)))(H(N))(N))))	complex		(N)	('(N(H(F))(F))', '(N)')	(N(N(H(H(N(H)(F)))(N)(H(N))))(F))	complex	(F)	(N)	('(N(H)(F))', '(N)')	TRUE	FALSE	TRUE	FALSE
23	MouseBrain-Z-T-1	6718	3	1024.11	DGKPLLNDSR	H(4)N(5)F(2)	7	Q640R3	Hepatocyte cell adhesion molecule	Hepacam	189	7	1.49582	0.0378653	0.372453	0.131728	(N(N(H(H(N(H))(N(F)))(H(N))))(F))	complex	(F)		('(N(H))', '(N(F))', '(N)')	(N(N(H(H(N(H)(F)))(N)(H(N))))(F))	complex	(F)	(N)	('(N(H)(F))', '(N)')	TRUE	TRUE	FALSE	FALSE
23	MouseBrain-Z-T-1	6718	3	1024.11	DGKPLLNDSR	H(4)N(5)F(2)	7	Q640R3	Hepatocyte cell adhesion molecule	Hepacam	189	8	1.45795	0.00166095	0.340854	0.201192	(N(N(H(H(N(H))(N))(H(N(F)))))(F))	complex	(F)		('(N(H))', '(N)', '(N(F))')	(N(N(H(H(N(H)(F)))(N)(H(N))))(F))	complex	(F)	(N)	('(N(H)(F))', '(N)')	TRUE	TRUE	FALSE	FALSE
23	MouseBrain-Z-T-1	6718	3	1024.11	DGKPLLNDSR	H(4)N(5)F(2)	7	Q640R3	Hepatocyte cell adhesion molecule	Hepacam	189	9	1.45629	0.0296943	0.350275	0.193432	(N(N(H(H(N(H)))(H(N(F))(N))))(F))	complex	(F)		('(N(H))', '(N(F))', '(N)')	(N(N(H(H(N(H)(F)))(N)(H(N))))(F))	complex	(F)	(N)	('(N(H)(F))', '(N)')	TRUE	TRUE	FALSE	FALSE
23	MouseBrain-Z-T-1	6718	3	1024.11	DGKPLLNDSR	H(4)N(5)F(2)	7	Q640R3	Hepatocyte cell adhesion molecule	Hepacam	189	10	1.4266	0.00463969	0.49184	0.0815612	(N(N(H(H(N(H(F))(F)))(H(N)(N)))))	complex			('(N(H(F))(F))', '(N)', '(N)')	(N(N(H(H(N(H)(F)))(N)(H(N))))(F))	complex	(F)	(N)	('(N(H)(F))', '(N)')	TRUE	FALSE	FALSE	FALSE
23	MouseBrain-Z-T-1	6718	3	1024.11	DGKPLLNDSR	H(4)N(5)F(2)	7	Q640R3	Hepatocyte cell adhesion molecule	Hepacam	189	11	1.42196	0.0182764	0.465288	0.112754	(N(N(H(H(N(H)(F)))(H(N(F))(N)))))	complex			('(N(H)(F))', '(N(F))', '(N)')	(N(N(H(H(N(H)(F)))(N)(H(N))))(F))	complex	(F)	(N)	('(N(H)(F))', '(N)')	TRUE	FALSE	FALSE	FALSE
23	MouseBrain-Z-T-1	6718	3	1024.11	DGKPLLNDSR	H(4)N(5)F(2)	7	Q640R3	Hepatocyte cell adhesion molecule	Hepacam	189	12	1.40368	0.0386414	0.521297	0.0750207	(N(N(H(H(N(H)))(H(N(N)(F)))))(F))	complex	(F)		('(N(H))', '(N(N)(F))')	(N(N(H(H(N(H)(F)))(N)(H(N))))(F))	complex	(F)	(N)	('(N(H)(F))', '(N)')	TRUE	TRUE	FALSE	FALSE
23	MouseBrain-Z-T-1	6718	3	1024.11	DGKPLLNDSR	H(4)N(5)F(2)	7	Q640R3	Hepatocyte cell adhesion molecule	Hepacam	189	13	1.36504	0.0335238	0.461266	0.173693	(N(N(H(H(N(H)(F))(N(F)))(H(N)))))	complex			('(N(H)(F))', '(N(F))', '(N)')	(N(N(H(H(N(H)(F)))(N)(H(N))))(F))	complex	(F)	(N)	('(N(H)(F))', '(N)')	TRUE	FALSE	FALSE	FALSE
23	MouseBrain-Z-T-1	6718	3	1024.11	DGKPLLNDSR	H(4)N(5)F(2)	7	Q640R3	Hepatocyte cell adhesion molecule	Hepacam	189	14	1.33152	0.0026312	0.466537	0.201946	(N(N(H(H(N(H)(F))(N))(H(N(F))))))	complex			('(N(H)(F))', '(N)', '(N(F))')	(N(N(H(H(N(H)(F)))(N)(H(N))))(F))	complex	(F)	(N)	('(N(H)(F))', '(N)')	TRUE	FALSE	FALSE	FALSE
23	MouseBrain-Z-T-1	6718	3	1024.11	DGKPLLNDSR	H(4)N(5)F(2)	7	Q640R3	Hepatocyte cell adhesion molecule	Hepacam	189	15	1.32889	0.00144567	0.465204	0.20591	(N(N(H(H(N(H)(F)))(H(N(F)))(N))))	complex		(N)	('(N(H)(F))', '(N(F))')	(N(N(H(H(N(H)(F)))(N)(H(N))))(F))	complex	(F)	(N)	('(N(H)(F))', '(N)')	TRUE	FALSE	TRUE	FALSE
23	MouseBrain-Z-T-1	6718	3	1024.11	DGKPLLNDSR	H(4)N(5)F(2)	7	Q640R3	Hepatocyte cell adhesion molecule	Hepacam	189	16	1.32744	0.02946	0.368255	0.304305	(N(N(H(H(N(H))(N(F)))(H)(N)))(F))	complex	(F)	(N)	('(N(H))', '(N(F))')	(N(N(H(H(N(H)(F)))(N)(H(N))))(F))	complex	(F)	(N)	('(N(H)(F))', '(N)')	TRUE	TRUE	TRUE	FALSE
23	MouseBrain-Z-T-1	6718	3	1024.11	DGKPLLNDSR	H(4)N(5)F(2)	7	Q640R3	Hepatocyte cell adhesion molecule	Hepacam	189	17	1.29798	0.0501157	0.357869	0.34415	(N(N(H(H(N(H)))(H(N(F)))(N)))(F))	complex	(F)	(N)	('(N(H))', '(N(F))')	(N(N(H(H(N(H)(F)))(N)(H(N))))(F))	complex	(F)	(N)	('(N(H)(F))', '(N)')	TRUE	TRUE	TRUE	FALSE
23	MouseBrain-Z-T-1	6718	3	1024.11	DGKPLLNDSR	H(4)N(5)F(2)	7	Q640R3	Hepatocyte cell adhesion molecule	Hepacam	189	18	1.24786	0.0136002	0.628835	0.1233	(N(N(H(H(N(H)(F)))(H(N(N)(F))))))	complex			('(N(H)(F))', '(N(N)(F))')	(N(N(H(H(N(H)(F)))(N)(H(N))))(F))	complex	(F)	(N)	('(N(H)(F))', '(N)')	TRUE	FALSE	FALSE	FALSE
23	MouseBrain-Z-T-1	6718	3	1024.11	DGKPLLNDSR	H(4)N(5)F(2)	7	Q640R3	Hepatocyte cell adhesion molecule	Hepacam	189	19	1.23426	0.150269	0.487916	0.27782	(N(N(H(H(N(H)(F))(N(F)))(H)(N))))	complex		(N)	('(N(H)(F))', '(N(F))')	(N(N(H(H(N(H)(F)))(N)(H(N))))(F))	complex	(F)	(N)	('(N(H)(F))', '(N)')	TRUE	FALSE	TRUE	FALSE
23	MouseBrain-Z-T-1	6718	3	1024.11	DGKPLLNDSR	H(4)N(5)F(2)	7	Q640R3	Hepatocyte cell adhesion molecule	Hepacam	189	20	1.084	0.057257	0.772782	0.143223	(N(N(H(H(N(H(F))(F)))(H(N(N))))))	complex			('(N(H(F))(F))', '(N(N))')	(N(N(H(H(N(H)(F)))(N)(H(N))))(F))	complex	(F)	(N)	('(N(H)(F))', '(N)')	TRUE	FALSE	FALSE	FALSE
23	MouseBrain-Z-T-1	6718	3	1024.11	DGKPLLNDSR	H(4)N(5)F(2)	7	Q640R3	Hepatocyte cell adhesion molecule	Hepacam	189	21	1.02674	0.00920015	0.598279	0.374983	(N(N(H(H(N(H))(N(F)))(H(N(F))))))	complex			('(N(H))', '(N(F))', '(N(F))')	(N(N(H(H(N(H)(F)))(N)(H(N))))(F))	complex	(F)	(N)	('(N(H)(F))', '(N)')	TRUE	FALSE	FALSE	FALSE
23	MouseBrain-Z-T-1	6718	3	1024.11	DGKPLLNDSR	H(4)N(5)F(2)	7	Q640R3	Hepatocyte cell adhesion molecule	Hepacam	189	22	1.01754	0.0347862	0.609426	0.373036	(N(N(H(H(N(H)))(H(N(F))(N(F))))))	complex			('(N(H))', '(N(F))', '(N(F))')	(N(N(H(H(N(H)(F)))(N)(H(N))))(F))	complex	(F)	(N)	('(N(H)(F))', '(N)')	TRUE	FALSE	FALSE	FALSE
23	MouseBrain-Z-T-1	6718	3	1024.11	DGKPLLNDSR	H(4)N(5)F(2)	7	Q640R3	Hepatocyte cell adhesion molecule	Hepacam	189	23	0.982752		0.576174	0.441074	(N(N(H(H(H))(H(N(F))(N(F)))(N))))	hybrid		(N)	('(N(F))', '(N(F))')	(N(N(H(H(N(H)(F)))(N)(H(N))))(F))	complex	(F)	(N)	('(N(H)(F))', '(N)')	FALSE	FALSE	TRUE	FALSE
23	MouseBrain-Z-T-1	6789	3	1024.11	DGKPLLNDSR	H(4)N(5)F(2)	7	Q640R3	Hepatocyte cell adhesion molecule	Hepacam	189	1	1.7184	0.0286061	0.251127	0.0304717	(N(N(H(H(N(H)(F)))(H(N))(N)))(F))	complex	(F)	(N)	('(N(H)(F))', '(N)')	(N(N(H(H(N(H)(F)))(N)(H(N))))(F))	complex	(F)	(N)	('(N(H)(F))', '(N)')	TRUE	TRUE	TRUE	TRUE
23	MouseBrain-Z-T-1	6789	3	1024.11	DGKPLLNDSR	H(4)N(5)F(2)	7	Q640R3	Hepatocyte cell adhesion molecule	Hepacam	189	2	1.6898	0.0156607	0.246207	0.063997	(N(N(H(H(N(H)(F))(N))(H)(N)))(F))	complex	(F)	(N)	('(N(H)(F))', '(N)')	(N(N(H(H(N(H)(F)))(N)(H(N))))(F))	complex	(F)	(N)	('(N(H)(F))', '(N)')	TRUE	TRUE	TRUE	TRUE
23	MouseBrain-Z-T-1	6789	3	1024.11	DGKPLLNDSR	H(4)N(5)F(2)	7	Q640R3	Hepatocyte cell adhesion molecule	Hepacam	189	3	1.67414	0.00814141	0.296251	0.0296142	(N(N(H(H(N(H)(F)))(H(N)(N))))(F))	complex	(F)		('(N(H)(F))', '(N)', '(N)')	(N(N(H(H(N(H)(F)))(N)(H(N))))(F))	complex	(F)	(N)	('(N(H)(F))', '(N)')	TRUE	TRUE	FALSE	FALSE
23	MouseBrain-Z-T-1	6789	3	1024.11	DGKPLLNDSR	H(4)N(5)F(2)	7	Q640R3	Hepatocyte cell adhesion molecule	Hepacam	189	4	1.66599	0.139642	0.299986	0.0340204	(N(N(H(H(N(H)(F))(N))(H(N))))(F))	complex	(F)		('(N(H)(F))', '(N)', '(N)')	(N(N(H(H(N(H)(F)))(N)(H(N))))(F))	complex	(F)	(N)	('(N(H)(F))', '(N)')	TRUE	TRUE	FALSE	FALSE
23	MouseBrain-Z-T-1	6789	3	1024.11	DGKPLLNDSR	H(4)N(5)F(2)	7	Q640R3	Hepatocyte cell adhesion molecule	Hepacam	189	5	1.52635	0.0613541	0.444597	0.0290507	(N(N(H(H(N(H(F))(F)))(H(N))(N))))	complex		(N)	('(N(H(F))(F))', '(N)')	(N(N(H(H(N(H)(F)))(N)(H(N))))(F))	complex	(F)	(N)	('(N(H)(F))', '(N)')	TRUE	FALSE	TRUE	FALSE
23	MouseBrain-Z-T-1	6789	3	1024.11	DGKPLLNDSR	H(4)N(5)F(2)	7	Q640R3	Hepatocyte cell adhesion molecule	Hepacam	189	6	1.465	0.0107737	0.436372	0.0986298	(N(N(H(H(N(H))(N(F)))(H(N))))(F))	complex	(F)		('(N(H))', '(N(F))', '(N)')	(N(N(H(H(N(H)(F)))(N)(H(N))))(F))	complex	(F)	(N)	('(N(H)(F))', '(N)')	TRUE	TRUE	FALSE	FALSE
23	MouseBrain-Z-T-1	6789	3	1024.11	DGKPLLNDSR	H(4)N(5)F(2)	7	Q640R3	Hepatocyte cell adhesion molecule	Hepacam	189	7	1.45422	0.013228	0.484477	0.0612985	(N(N(H(H(H))(H(N(F))(N))(N)))(F))	hybrid	(F)	(N)	('(N(F))', '(N)')	(N(N(H(H(N(H)(F)))(N)(H(N))))(F))	complex	(F)	(N)	('(N(H)(F))', '(N)')	FALSE	TRUE	TRUE	FALSE
23	MouseBrain-Z-T-1	6789	3	1024.11	DGKPLLNDSR	H(4)N(5)F(2)	7	Q640R3	Hepatocyte cell adhesion molecule	Hepacam	189	8	1.441	0.0231014	0.502542	0.0564614	(N(N(H(H(N(H)))(H(N(N)(F)))))(F))	complex	(F)		('(N(H))', '(N(N)(F))')	(N(N(H(H(N(H)(F)))(N)(H(N))))(F))	complex	(F)	(N)	('(N(H)(F))', '(N)')	TRUE	TRUE	FALSE	FALSE
23	MouseBrain-Z-T-1	6789	3	1024.11	DGKPLLNDSR	H(4)N(5)F(2)	7	Q640R3	Hepatocyte cell adhesion molecule	Hepacam	189	9	1.41789	0.0087068	0.313166	0.268939	(N(N(H(H(N(H))(N(F)))(H)(N)))(F))	complex	(F)	(N)	('(N(H))', '(N(F))')	(N(N(H(H(N(H)(F)))(N)(H(N))))(F))	complex	(F)	(N)	('(N(H)(F))', '(N)')	TRUE	TRUE	TRUE	FALSE
23	MouseBrain-Z-T-1	6789	3	1024.11	DGKPLLNDSR	H(4)N(5)F(2)	7	Q640R3	Hepatocyte cell adhesion molecule	Hepacam	189	10	1.40919	0.0108457	0.539435	0.0513775	(N(N(H(H(N(H(F))(F)))(H(N)(N)))))	complex			('(N(H(F))(F))', '(N)', '(N)')	(N(N(H(H(N(H)(F)))(N)(H(N))))(F))	complex	(F)	(N)	('(N(H)(F))', '(N)')	TRUE	FALSE	FALSE	FALSE
23	MouseBrain-Z-T-1	6789	3	1024.11	DGKPLLNDSR	H(4)N(5)F(2)	7	Q640R3	Hepatocyte cell adhesion molecule	Hepacam	189	11	1.39834	0.000545523	0.522945	0.0787129	(N(N(H(H(N(H)(F)))(H(N(F))(N)))))	complex			('(N(H)(F))', '(N(F))', '(N)')	(N(N(H(H(N(H)(F)))(N)(H(N))))(F))	complex	(F)	(N)	('(N(H)(F))', '(N)')	TRUE	FALSE	FALSE	FALSE
23	MouseBrain-Z-T-1	6789	3	1024.11	DGKPLLNDSR	H(4)N(5)F(2)	7	Q640R3	Hepatocyte cell adhesion molecule	Hepacam	189	12	1.3978	0.00446376	0.435952	0.166252	(N(N(H(H(N(H))(N))(H(N(F)))))(F))	complex	(F)		('(N(H))', '(N)', '(N(F))')	(N(N(H(H(N(H)(F)))(N)(H(N))))(F))	complex	(F)	(N)	('(N(H)(F))', '(N)')	TRUE	TRUE	FALSE	FALSE
23	MouseBrain-Z-T-1	6789	3	1024.11	DGKPLLNDSR	H(4)N(5)F(2)	7	Q640R3	Hepatocyte cell adhesion molecule	Hepacam	189	13	1.39333	0.0154004	0.447958	0.158709	(N(N(H(H(N(H)))(H(N(F))(N))))(F))	complex	(F)		('(N(H))', '(N(F))', '(N)')	(N(N(H(H(N(H)(F)))(N)(H(N))))(F))	complex	(F)	(N)	('(N(H)(F))', '(N)')	TRUE	TRUE	FALSE	FALSE
23	MouseBrain-Z-T-1	6789	3	1024.11	DGKPLLNDSR	H(4)N(5)F(2)	7	Q640R3	Hepatocyte cell adhesion molecule	Hepacam	189	14	1.37793	0.0210463	0.52877	0.0932971	(N(N(H(H(N(H)(F)))(H(N(N)(F))))))	complex			('(N(H)(F))', '(N(N)(F))')	(N(N(H(H(N(H)(F)))(N)(H(N))))(F))	complex	(F)	(N)	('(N(H)(F))', '(N)')	TRUE	FALSE	FALSE	FALSE
23	MouseBrain-Z-T-1	6789	3	1024.11	DGKPLLNDSR	H(4)N(5)F(2)	7	Q640R3	Hepatocyte cell adhesion molecule	Hepacam	189	15	1.35689	0.0178544	0.502956	0.140157	(N(N(H(H(N(H)(F))(N(F)))(H(N)))))	complex			('(N(H)(F))', '(N(F))', '(N)')	(N(N(H(H(N(H)(F)))(N)(H(N))))(F))	complex	(F)	(N)	('(N(H)(F))', '(N)')	TRUE	FALSE	FALSE	FALSE
23	MouseBrain-Z-T-1	6789	3	1024.11	DGKPLLNDSR	H(4)N(5)F(2)	7	Q640R3	Hepatocyte cell adhesion molecule	Hepacam	189	16	1.33903	0.0172185	0.489834	0.171134	(N(N(H(H(N(H)(F)))(H(N(F)))(N))))	complex		(N)	('(N(H)(F))', '(N(F))')	(N(N(H(H(N(H)(F)))(N)(H(N))))(F))	complex	(F)	(N)	('(N(H)(F))', '(N)')	TRUE	FALSE	TRUE	FALSE
23	MouseBrain-Z-T-1	6789	3	1024.11	DGKPLLNDSR	H(4)N(5)F(2)	7	Q640R3	Hepatocyte cell adhesion molecule	Hepacam	189	17	1.32181	0.00870024	0.510645	0.167542	(N(N(H(H(N(H)(F))(N))(H(N(F))))))	complex			('(N(H)(F))', '(N)', '(N(F))')	(N(N(H(H(N(H)(F)))(N)(H(N))))(F))	complex	(F)	(N)	('(N(H)(F))', '(N)')	TRUE	FALSE	FALSE	FALSE
23	MouseBrain-Z-T-1	6789	3	1024.11	DGKPLLNDSR	H(4)N(5)F(2)	7	Q640R3	Hepatocyte cell adhesion molecule	Hepacam	189	18	1.31311	0.049103	0.442855	0.244032	(N(N(H(H(N(H)(F))(N(F)))(H)(N))))	complex		(N)	('(N(H)(F))', '(N(F))')	(N(N(H(H(N(H)(F)))(N)(H(N))))(F))	complex	(F)	(N)	('(N(H)(F))', '(N)')	TRUE	FALSE	TRUE	FALSE
23	MouseBrain-Z-T-1	6789	3	1024.11	DGKPLLNDSR	H(4)N(5)F(2)	7	Q640R3	Hepatocyte cell adhesion molecule	Hepacam	189	19	1.26401	0.138722	0.426786	0.309204	(N(N(H(H(N(H)))(H(N(F)))(N)))(F))	complex	(F)	(N)	('(N(H))', '(N(F))')	(N(N(H(H(N(H)(F)))(N)(H(N))))(F))	complex	(F)	(N)	('(N(H)(F))', '(N)')	TRUE	TRUE	TRUE	FALSE
23	MouseBrain-Z-T-1	6789	3	1024.11	DGKPLLNDSR	H(4)N(5)F(2)	7	Q640R3	Hepatocyte cell adhesion molecule	Hepacam	189	20	1.12529	0.0932313	0.759865	0.114847	(N(N(H(H(N(H(F))(F)))(H(N(N))))))	complex			('(N(H(F))(F))', '(N(N))')	(N(N(H(H(N(H)(F)))(N)(H(N))))(F))	complex	(F)	(N)	('(N(H)(F))', '(N)')	TRUE	FALSE	FALSE	FALSE
23	MouseBrain-Z-T-1	6789	3	1024.11	DGKPLLNDSR	H(4)N(5)F(2)	7	Q640R3	Hepatocyte cell adhesion molecule	Hepacam	189	21	1.03206	0.0194991	0.628103	0.33984	(N(N(H(H(N(H))(N(F)))(H(N(F))))))	complex			('(N(H))', '(N(F))', '(N(F))')	(N(N(H(H(N(H)(F)))(N)(H(N))))(F))	complex	(F)	(N)	('(N(H)(F))', '(N)')	TRUE	FALSE	FALSE	FALSE
23	MouseBrain-Z-T-1	6789	3	1024.11	DGKPLLNDSR	H(4)N(5)F(2)	7	Q640R3	Hepatocyte cell adhesion molecule	Hepacam	189	22	1.01256	0.0823822	0.649406	0.338037	(N(N(H(H(N(H)))(H(N(F))(N(F))))))	complex			('(N(H))', '(N(F))', '(N(F))')	(N(N(H(H(N(H)(F)))(N)(H(N))))(F))	complex	(F)	(N)	('(N(H)(F))', '(N)')	TRUE	FALSE	FALSE	FALSE
23	MouseBrain-Z-T-1	6789	3	1024.11	DGKPLLNDSR	H(4)N(5)F(2)	7	Q640R3	Hepatocyte cell adhesion molecule	Hepacam	189	23	0.930175		0.663825	0.406	(N(N(H(H(H))(H(N(F))(N(F)))(N))))	hybrid		(N)	('(N(F))', '(N(F))')	(N(N(H(H(N(H)(F)))(N)(H(N))))(F))	complex	(F)	(N)	('(N(H)(F))', '(N)')	FALSE	FALSE	TRUE	FALSE
5	MouseBrain-Z-T-1	6925	2	1248.5	VNFTcCK	H(6)N(3)F(1)	2	P97797	Tyrosine-protein phosphatase non-receptor type substrate 1	Sirpa	168	1	1.83749	0.291847	0.126523	0.0359855	(N(N(H(H(H)(H))(H(N(H)(F))))))	hybrid			('(N(H)(F))',)	(N(N(H(H(N(H)(F)))(H(H)(H)))))	hybrid			('(N(H)(F))',)	TRUE	TRUE	TRUE	TRUE
5	MouseBrain-Z-T-1	6925	2	1248.5	VNFTcCK	H(6)N(3)F(1)	2	P97797	Tyrosine-protein phosphatase non-receptor type substrate 1	Sirpa	168	2	1.54564	0.0230211	0.373812	0.0805442	(N(N(H(H(H(H))(H))(H(N))))(F))	hybrid	(F)		('(N)',)	(N(N(H(H(N(H)(F)))(H(H)(H)))))	hybrid			('(N(H)(F))',)	TRUE	FALSE	TRUE	FALSE
5	MouseBrain-Z-T-1	6925	2	1248.5	VNFTcCK	H(6)N(3)F(1)	2	P97797	Tyrosine-protein phosphatase non-receptor type substrate 1	Sirpa	168	3	1.52262	0.113185	0.327786	0.149591	(N(N(H(H(H)(H))(H(N(H)))))(F))	hybrid	(F)		('(N(H))',)	(N(N(H(H(N(H)(F)))(H(H)(H)))))	hybrid			('(N(H)(F))',)	TRUE	FALSE	TRUE	FALSE
5	MouseBrain-Z-T-1	6925	2	1248.5	VNFTcCK	H(6)N(3)F(1)	2	P97797	Tyrosine-protein phosphatase non-receptor type substrate 1	Sirpa	168	4	1.40944	0.0379701	0.38332	0.207242	(N(N(H(H(H))(H(N(H(H))))))(F))	hybrid	(F)		('(N(H(H)))',)	(N(N(H(H(N(H)(F)))(H(H)(H)))))	hybrid			('(N(H)(F))',)	TRUE	FALSE	TRUE	FALSE
5	MouseBrain-Z-T-1	6925	2	1248.5	VNFTcCK	H(6)N(3)F(1)	2	P97797	Tyrosine-protein phosphatase non-receptor type substrate 1	Sirpa	168	5	1.37147		0.376395	0.252138	(N(N(H(H(H(H)))(H(N(H)))))(F))	hybrid	(F)		('(N(H))',)	(N(N(H(H(N(H)(F)))(H(H)(H)))))	hybrid			('(N(H)(F))',)	TRUE	FALSE	TRUE	FALSE
18	MouseBrain-Z-T-1	6931	3	961.746	DGKPLLNDSR	H(5)N(4)F(1)	7	Q640R3	Hepatocyte cell adhesion molecule	Hepacam	189	1	1.83573	0.281171	0.14864	0.0156343	(N(N(H(H(H))(H(N(H)))(N)))(F))	hybrid	(F)	(N)	('(N(H))',)	(N(N(H(H(N(H)))(N)(H(H))))(F))	hybrid	(F)	(N)	('(N(H))',)	TRUE	TRUE	TRUE	TRUE
18	MouseBrain-Z-T-1	6931	3	961.746	DGKPLLNDSR	H(5)N(4)F(1)	7	Q640R3	Hepatocyte cell adhesion molecule	Hepacam	189	2	1.55455	0.0404017	0.361693	0.083752	(N(N(H(H(H))(H(N(H))(N))))(F))	hybrid	(F)		('(N(H))', '(N)')	(N(N(H(H(N(H)))(N)(H(H))))(F))	hybrid	(F)	(N)	('(N(H))',)	TRUE	TRUE	FALSE	FALSE
18	MouseBrain-Z-T-1	6931	3	961.746	DGKPLLNDSR	H(5)N(4)F(1)	7	Q640R3	Hepatocyte cell adhesion molecule	Hepacam	189	3	1.51415	0.0953346	0.214704	0.271143	(N(N(H(H(H)(H))(H(N))(N)))(F))	hybrid	(F)	(N)	('(N)',)	(N(N(H(H(N(H)))(N)(H(H))))(F))	hybrid	(F)	(N)	('(N(H))',)	TRUE	TRUE	TRUE	FALSE
18	MouseBrain-Z-T-1	6931	3	961.746	DGKPLLNDSR	H(5)N(4)F(1)	7	Q640R3	Hepatocyte cell adhesion molecule	Hepacam	189	4	1.41882	0.020326	0.521281	0.0599008	(N(N(H(H(H))(H(N(H)(F)))(N))))	hybrid		(N)	('(N(H)(F))',)	(N(N(H(H(N(H)))(N)(H(H))))(F))	hybrid	(F)	(N)	('(N(H))',)	TRUE	FALSE	TRUE	FALSE
18	MouseBrain-Z-T-1	6931	3	961.746	DGKPLLNDSR	H(5)N(4)F(1)	7	Q640R3	Hepatocyte cell adhesion molecule	Hepacam	189	5	1.39849	0.029699	0.546385	0.0551227	(N(N(H(H(H))(H(N(H)(F))(N)))))	hybrid			('(N(H)(F))', '(N)')	(N(N(H(H(N(H)))(N)(H(H))))(F))	hybrid	(F)	(N)	('(N(H))',)	TRUE	FALSE	FALSE	FALSE
18	MouseBrain-Z-T-1	6931	3	961.746	DGKPLLNDSR	H(5)N(4)F(1)	7	Q640R3	Hepatocyte cell adhesion molecule	Hepacam	189	6	1.36879	0.0536431	0.494614	0.136593	(N(N(H(H(N(H(H))))(H(N))))(F))	complex	(F)		('(N(H(H)))', '(N)')	(N(N(H(H(N(H)))(N)(H(H))))(F))	hybrid	(F)	(N)	('(N(H))',)	FALSE	TRUE	FALSE	FALSE
18	MouseBrain-Z-T-1	6931	3	961.746	DGKPLLNDSR	H(5)N(4)F(1)	7	Q640R3	Hepatocyte cell adhesion molecule	Hepacam	189	7	1.31515	0.0116197	0.416925	0.267925	(N(N(H(H(N(H)))(H(N(H)))))(F))	complex	(F)		('(N(H))', '(N(H))')	(N(N(H(H(N(H)))(N)(H(H))))(F))	hybrid	(F)	(N)	('(N(H))',)	FALSE	TRUE	FALSE	FALSE
18	MouseBrain-Z-T-1	6931	3	961.746	DGKPLLNDSR	H(5)N(4)F(1)	7	Q640R3	Hepatocyte cell adhesion molecule	Hepacam	189	8	1.30353	0.00765183	0.555095	0.141374	(N(N(H(H(H)(H))(H(N(F)))(N))))	hybrid		(N)	('(N(F))',)	(N(N(H(H(N(H)))(N)(H(H))))(F))	hybrid	(F)	(N)	('(N(H))',)	TRUE	FALSE	TRUE	FALSE
18	MouseBrain-Z-T-1	6931	3	961.746	DGKPLLNDSR	H(5)N(4)F(1)	7	Q640R3	Hepatocyte cell adhesion molecule	Hepacam	189	9	1.29588	0.0446507	0.6017	0.102422	(N(N(H(H(H)(H))(H(N(N)))))(F))	hybrid	(F)		('(N(N))',)	(N(N(H(H(N(H)))(N)(H(H))))(F))	hybrid	(F)	(N)	('(N(H))',)	TRUE	TRUE	FALSE	FALSE
18	MouseBrain-Z-T-1	6931	3	961.746	DGKPLLNDSR	H(5)N(4)F(1)	7	Q640R3	Hepatocyte cell adhesion molecule	Hepacam	189	10	1.25123	0.0126031	0.568718	0.180054	(N(N(H(H(H)(H))(H(N(F))(N)))))	hybrid			('(N(F))', '(N)')	(N(N(H(H(N(H)))(N)(H(H))))(F))	hybrid	(F)	(N)	('(N(H))',)	TRUE	FALSE	FALSE	FALSE
18	MouseBrain-Z-T-1	6931	3	961.746	DGKPLLNDSR	H(5)N(4)F(1)	7	Q640R3	Hepatocyte cell adhesion molecule	Hepacam	189	11	1.23862	0.0110864	0.410358	0.351017	(N(N(H(H(N(H))(N(H)))(H)))(F))	complex	(F)		('(N(H))', '(N(H))')	(N(N(H(H(N(H)))(N)(H(H))))(F))	hybrid	(F)	(N)	('(N(H))',)	FALSE	TRUE	FALSE	FALSE
18	MouseBrain-Z-T-1	6931	3	961.746	DGKPLLNDSR	H(5)N(4)F(1)	7	Q640R3	Hepatocyte cell adhesion molecule	Hepacam	189	12	1.22754	0.0244102	0.573306	0.199155	(N(N(H(H(N(H)(F)))(H(N(H))))))	complex			('(N(H)(F))', '(N(H))')	(N(N(H(H(N(H)))(N)(H(H))))(F))	hybrid	(F)	(N)	('(N(H))',)	FALSE	FALSE	FALSE	FALSE
18	MouseBrain-Z-T-1	6931	3	961.746	DGKPLLNDSR	H(5)N(4)F(1)	7	Q640R3	Hepatocyte cell adhesion molecule	Hepacam	189	13	1.20313	0.0269068	0.379872	0.417	(N(N(H(H(H)(H))(H(N)(N))))(F))	hybrid	(F)		('(N)', '(N)')	(N(N(H(H(N(H)))(N)(H(H))))(F))	hybrid	(F)	(N)	('(N(H))',)	TRUE	TRUE	FALSE	FALSE
18	MouseBrain-Z-T-1	6931	3	961.746	DGKPLLNDSR	H(5)N(4)F(1)	7	Q640R3	Hepatocyte cell adhesion molecule	Hepacam	189	14	1.17622	0.0232981	0.552951	0.270827	(N(N(H(H(H))(H(N(H))(N(F))))))	hybrid			('(N(H))', '(N(F))')	(N(N(H(H(N(H)))(N)(H(H))))(F))	hybrid	(F)	(N)	('(N(H))',)	TRUE	FALSE	FALSE	FALSE
18	MouseBrain-Z-T-1	6931	3	961.746	DGKPLLNDSR	H(5)N(4)F(1)	7	Q640R3	Hepatocyte cell adhesion molecule	Hepacam	189	15	1.15292	0.0201224	0.725548	0.121528	(N(N(H(H(H)(H))(H(N(N)(F))))))	hybrid			('(N(N)(F))',)	(N(N(H(H(N(H)))(N)(H(H))))(F))	hybrid	(F)	(N)	('(N(H))',)	TRUE	FALSE	FALSE	FALSE
18	MouseBrain-Z-T-1	6931	3	961.746	DGKPLLNDSR	H(5)N(4)F(1)	7	Q640R3	Hepatocyte cell adhesion molecule	Hepacam	189	16	1.1328	0.0609578	0.510347	0.356852	(N(N(H(H(N(H(H)))(N))(H)))(F))	complex	(F)		('(N(H(H)))', '(N)')	(N(N(H(H(N(H)))(N)(H(H))))(F))	hybrid	(F)	(N)	('(N(H))',)	FALSE	TRUE	FALSE	FALSE
18	MouseBrain-Z-T-1	6931	3	961.746	DGKPLLNDSR	H(5)N(4)F(1)	7	Q640R3	Hepatocyte cell adhesion molecule	Hepacam	189	17	1.07184	0.0945104	0.626178	0.301978	(N(N(H(H(N(H)(F))(N(H)))(H))))	complex			('(N(H)(F))', '(N(H))')	(N(N(H(H(N(H)))(N)(H(H))))(F))	hybrid	(F)	(N)	('(N(H))',)	FALSE	FALSE	FALSE	FALSE
18	MouseBrain-Z-T-1	6931	3	961.746	DGKPLLNDSR	H(5)N(4)F(1)	7	Q640R3	Hepatocyte cell adhesion molecule	Hepacam	189	18	0.977333		0.760343	0.262324	(N(N(H(H(N(H(F))))(H(N(H))))))	complex			('(N(H(F)))', '(N(H))')	(N(N(H(H(N(H)))(N)(H(H))))(F))	hybrid	(F)	(N)	('(N(H))',)	FALSE	FALSE	FALSE	FALSE
5	MouseBrain-Z-T-1	7001	2	1248.5	VNFTcCK	H(6)N(3)F(1)	2	P97797	Tyrosine-protein phosphatase non-receptor type substrate 1	Sirpa	168	1	1.81768	0.269693	0.137112	0.0452036	(N(N(H(H(H)(H))(H(N(H)(F))))))	hybrid			('(N(H)(F))',)	(N(N(H(H(N(H)(F)))(H(H)(H)))))	hybrid			('(N(H)(F))',)	TRUE	TRUE	TRUE	TRUE
5	MouseBrain-Z-T-1	7001	2	1248.5	VNFTcCK	H(6)N(3)F(1)	2	P97797	Tyrosine-protein phosphatase non-receptor type substrate 1	Sirpa	168	2	1.54799	0.0524414	0.379605	0.0724035	(N(N(H(H(H(H))(H))(H(N))))(F))	hybrid	(F)		('(N)',)	(N(N(H(H(N(H)(F)))(H(H)(H)))))	hybrid			('(N(H)(F))',)	TRUE	FALSE	TRUE	FALSE
5	MouseBrain-Z-T-1	7001	2	1248.5	VNFTcCK	H(6)N(3)F(1)	2	P97797	Tyrosine-protein phosphatase non-receptor type substrate 1	Sirpa	168	3	1.49555	0.112682	0.333851	0.170598	(N(N(H(H(H)(H))(H(N(H)))))(F))	hybrid	(F)		('(N(H))',)	(N(N(H(H(N(H)(F)))(H(H)(H)))))	hybrid			('(N(H)(F))',)	TRUE	FALSE	TRUE	FALSE
5	MouseBrain-Z-T-1	7001	2	1248.5	VNFTcCK	H(6)N(3)F(1)	2	P97797	Tyrosine-protein phosphatase non-receptor type substrate 1	Sirpa	168	4	1.38287	0.0400493	0.392556	0.224575	(N(N(H(H(H))(H(N(H(H))))))(F))	hybrid	(F)		('(N(H(H)))',)	(N(N(H(H(N(H)(F)))(H(H)(H)))))	hybrid			('(N(H)(F))',)	TRUE	FALSE	TRUE	FALSE
5	MouseBrain-Z-T-1	7001	2	1248.5	VNFTcCK	H(6)N(3)F(1)	2	P97797	Tyrosine-protein phosphatase non-receptor type substrate 1	Sirpa	168	5	1.34282		0.382263	0.274918	(N(N(H(H(H(H)))(H(N(H)))))(F))	hybrid	(F)		('(N(H))',)	(N(N(H(H(N(H)(F)))(H(H)(H)))))	hybrid			('(N(H)(F))',)	TRUE	FALSE	TRUE	FALSE
12	MouseBrain-Z-T-1	7051	3	953.411	ANATIEVK	H(4)N(6)F(1)	2	P97300	Neuroplastin	Nptn	228	1	1.77419	0.0737226	0.149926	0.0758842	(N(N(H(H(N(H)(F)))(H(N)(N))(N))))	complex		(N)	('(N(H)(F))', '(N)', '(N)')	(N(N(H(H(N(H)))(N)(H(N)(N))))(F))	complex	(F)	(N)	('(N(H))', '(N)', '(N)')	TRUE	FALSE	TRUE	FALSE
12	MouseBrain-Z-T-1	7051	3	953.411	ANATIEVK	H(4)N(6)F(1)	2	P97300	Neuroplastin	Nptn	228	2	1.70047	0.013199	0.135258	0.164275	(N(N(H(H(N(H)(F))(N))(H(N))(N))))	complex		(N)	('(N(H)(F))', '(N)', '(N)')	(N(N(H(H(N(H)))(N)(H(N)(N))))(F))	complex	(F)	(N)	('(N(H))', '(N)', '(N)')	TRUE	FALSE	TRUE	FALSE
12	MouseBrain-Z-T-1	7051	3	953.411	ANATIEVK	H(4)N(6)F(1)	2	P97300	Neuroplastin	Nptn	228	3	1.68727	0.0309985	0.178747	0.133985	(N(N(H(H(N(H)(F))(N))(H(N)(N)))))	complex			('(N(H)(F))', '(N)', '(N)', '(N)')	(N(N(H(H(N(H)))(N)(H(N)(N))))(F))	complex	(F)	(N)	('(N(H))', '(N)', '(N)')	TRUE	FALSE	FALSE	FALSE
12	MouseBrain-Z-T-1	7051	3	953.411	ANATIEVK	H(4)N(6)F(1)	2	P97300	Neuroplastin	Nptn	228	4	1.65627	0.0134825	0.210103	0.133627	(N(N(H(H(N(H)))(H(N(N)(F)))(N))))	complex		(N)	('(N(H))', '(N(N)(F))')	(N(N(H(H(N(H)))(N)(H(N)(N))))(F))	complex	(F)	(N)	('(N(H))', '(N)', '(N)')	TRUE	FALSE	TRUE	FALSE
12	MouseBrain-Z-T-1	7051	3	953.411	ANATIEVK	H(4)N(6)F(1)	2	P97300	Neuroplastin	Nptn	228	5	1.64279	0.00275665	0.142165	0.215047	(N(N(H(H(N(H)))(H(N(F))(N))(N))))	complex		(N)	('(N(H))', '(N(F))', '(N)')	(N(N(H(H(N(H)))(N)(H(N)(N))))(F))	complex	(F)	(N)	('(N(H))', '(N)', '(N)')	TRUE	FALSE	TRUE	FALSE
12	MouseBrain-Z-T-1	7051	3	953.411	ANATIEVK	H(4)N(6)F(1)	2	P97300	Neuroplastin	Nptn	228	6	1.64003	0.0136317	0.185993	0.173976	(N(N(H(H(N(H))(N(F)))(H(N)(N)))))	complex			('(N(H))', '(N(F))', '(N)', '(N)')	(N(N(H(H(N(H)))(N)(H(N)(N))))(F))	complex	(F)	(N)	('(N(H))', '(N)', '(N)')	TRUE	FALSE	FALSE	FALSE
12	MouseBrain-Z-T-1	7051	3	953.411	ANATIEVK	H(4)N(6)F(1)	2	P97300	Neuroplastin	Nptn	228	7	1.6264	0.0106905	0.152834	0.220767	(N(N(H(H(N(H))(N))(H(N(F)))(N))))	complex		(N)	('(N(H))', '(N)', '(N(F))')	(N(N(H(H(N(H)))(N)(H(N)(N))))(F))	complex	(F)	(N)	('(N(H))', '(N)', '(N)')	TRUE	FALSE	TRUE	FALSE
12	MouseBrain-Z-T-1	7051	3	953.411	ANATIEVK	H(4)N(6)F(1)	2	P97300	Neuroplastin	Nptn	228	8	1.61571	0.00165327	0.191467	0.192824	(N(N(H(H(N(H))(N))(H(N(F))(N)))))	complex			('(N(H))', '(N)', '(N(F))', '(N)')	(N(N(H(H(N(H)))(N)(H(N)(N))))(F))	complex	(F)	(N)	('(N(H))', '(N)', '(N)')	TRUE	FALSE	FALSE	FALSE
12	MouseBrain-Z-T-1	7051	3	953.411	ANATIEVK	H(4)N(6)F(1)	2	P97300	Neuroplastin	Nptn	228	9	1.61406	0.0927103	0.149072	0.236873	(N(N(H(H(N(H))(N(F)))(H(N))(N))))	complex		(N)	('(N(H))', '(N(F))', '(N)')	(N(N(H(H(N(H)))(N)(H(N)(N))))(F))	complex	(F)	(N)	('(N(H))', '(N)', '(N)')	TRUE	FALSE	TRUE	FALSE
12	MouseBrain-Z-T-1	7051	3	953.411	ANATIEVK	H(4)N(6)F(1)	2	P97300	Neuroplastin	Nptn	228	10	1.52134	0.0351471	0.376199	0.102456	(N(N(H(H(N(H)))(H(N)(N))(N)))(F))	complex	(F)	(N)	('(N(H))', '(N)', '(N)')	(N(N(H(H(N(H)))(N)(H(N)(N))))(F))	complex	(F)	(N)	('(N(H))', '(N)', '(N)')	TRUE	TRUE	TRUE	TRUE
12	MouseBrain-Z-T-1	7051	3	953.411	ANATIEVK	H(4)N(6)F(1)	2	P97300	Neuroplastin	Nptn	228	11	1.4862	0.0172423	0.408968	0.104834	(N(N(H(H(N(H))(N))(H(N)(N))))(F))	complex	(F)		('(N(H))', '(N)', '(N)', '(N)')	(N(N(H(H(N(H)))(N)(H(N)(N))))(F))	complex	(F)	(N)	('(N(H))', '(N)', '(N)')	TRUE	TRUE	FALSE	FALSE
12	MouseBrain-Z-T-1	7051	3	953.411	ANATIEVK	H(4)N(6)F(1)	2	P97300	Neuroplastin	Nptn	228	12	1.46896		0.377001	0.154044	(N(N(H(H(N(H))(N))(H(N))(N)))(F))	complex	(F)	(N)	('(N(H))', '(N)', '(N)')	(N(N(H(H(N(H)))(N)(H(N)(N))))(F))	complex	(F)	(N)	('(N(H))', '(N)', '(N)')	TRUE	TRUE	TRUE	TRUE
2	MouseBrain-Z-T-1	7453	3	996.757	DGKPLLNDSR	H(6)N(3)F(2)	7	Q640R3	Hepatocyte cell adhesion molecule	Hepacam	189	1	1.79997	0.621166	0.107407	0.0926222	(N(N(H(H(H)(H))(H(N(H)(F)))))(F))	hybrid	(F)		('(N(H)(F))',)	(N(N(H(H(N(H)(F)))(H(H)(H))))(F))	hybrid	(F)		('(N(H)(F))',)	TRUE	TRUE	TRUE	TRUE
2	MouseBrain-Z-T-1	7453	3	996.757	DGKPLLNDSR	H(6)N(3)F(2)	7	Q640R3	Hepatocyte cell adhesion molecule	Hepacam	189	2	1.1788		0.674292	0.146903	(N(N(H(H(H)(H))(H(N(H(F))(F))))))	hybrid			('(N(H(F))(F))',)	(N(N(H(H(N(H)(F)))(H(H)(H))))(F))	hybrid	(F)		('(N(H)(F))',)	TRUE	FALSE	TRUE	FALSE
6	MouseBrain-Z-T-1	7565	2	1114.95	VNFTcCK	H(4)N(4)	2	P97797	Tyrosine-protein phosphatase non-receptor type substrate 1	Sirpa	168	1	1.83553	0.0893927	0.143384	0.0210895	(N(N(H(H(N(H)))(H)(N))))	complex		(N)	('(N(H))',)	(N(N(H(H(N(H)))(N)(H))))	complex		(N)	('(N(H))',)	TRUE	TRUE	TRUE	TRUE
6	MouseBrain-Z-T-1	7565	2	1114.95	VNFTcCK	H(4)N(4)	2	P97797	Tyrosine-protein phosphatase non-receptor type substrate 1	Sirpa	168	2	1.74613	0.180269	0.0843914	0.169475	(N(N(H(H(H))(H(N))(N))))	hybrid		(N)	('(N)',)	(N(N(H(H(N(H)))(N)(H))))	complex		(N)	('(N(H))',)	FALSE	TRUE	TRUE	FALSE
6	MouseBrain-Z-T-1	7565	2	1114.95	VNFTcCK	H(4)N(4)	2	P97797	Tyrosine-protein phosphatase non-receptor type substrate 1	Sirpa	168	3	1.56586	0.103463	0.157757	0.276379	(N(N(H(H(N(H)))(H(N)))))	complex			('(N(H))', '(N)')	(N(N(H(H(N(H)))(N)(H))))	complex		(N)	('(N(H))',)	TRUE	TRUE	FALSE	FALSE
6	MouseBrain-Z-T-1	7565	2	1114.95	VNFTcCK	H(4)N(4)	2	P97797	Tyrosine-protein phosphatase non-receptor type substrate 1	Sirpa	168	4	1.4624	0.0655274	0.301861	0.235737	(N(N(H(H(N(H))(N))(H))))	complex			('(N(H))', '(N)')	(N(N(H(H(N(H)))(N)(H))))	complex		(N)	('(N(H))',)	TRUE	TRUE	FALSE	FALSE
6	MouseBrain-Z-T-1	7565	2	1114.95	VNFTcCK	H(4)N(4)	2	P97797	Tyrosine-protein phosphatase non-receptor type substrate 1	Sirpa	168	5	1.39687	0.0326442	0.0955173	0.507609	(N(N(H(H(H))(H(N)(N)))))	hybrid			('(N)', '(N)')	(N(N(H(H(N(H)))(N)(H))))	complex		(N)	('(N(H))',)	FALSE	TRUE	FALSE	FALSE
6	MouseBrain-Z-T-1	7565	2	1114.95	VNFTcCK	H(4)N(4)	2	P97797	Tyrosine-protein phosphatase non-receptor type substrate 1	Sirpa	168	6	1.36423		0.401998	0.233772	(N(N(H(H(H))(H(N(N))))))	hybrid			('(N(N))',)	(N(N(H(H(N(H)))(N)(H))))	complex		(N)	('(N(H))',)	FALSE	TRUE	FALSE	FALSE
23	MouseBrain-Z-T-1	8056	3	1092.79	INNSTNEGMNVK	H(4)N(5)F(2)	2	P35436	Glutamate receptor ionotropic, NMDA 2A	Grin2a	443	1	1.88225	0.0529754	0.0889304	0.0288236	(N(N(H(H(N(H)(F)))(H(N))(N)))(F))	complex	(F)	(N)	('(N(H)(F))', '(N)')	(N(N(H(H(N(H)(F)))(N)(H(N))))(F))	complex	(F)	(N)	('(N(H)(F))', '(N)')	TRUE	TRUE	TRUE	TRUE
23	MouseBrain-Z-T-1	8056	3	1092.79	INNSTNEGMNVK	H(4)N(5)F(2)	2	P35436	Glutamate receptor ionotropic, NMDA 2A	Grin2a	443	2	1.82927	0.0737071	0.139158	0.0315709	(N(N(H(H(N(H)(F)))(H(N)(N))))(F))	complex	(F)		('(N(H)(F))', '(N)', '(N)')	(N(N(H(H(N(H)(F)))(N)(H(N))))(F))	complex	(F)	(N)	('(N(H)(F))', '(N)')	TRUE	TRUE	FALSE	FALSE
23	MouseBrain-Z-T-1	8056	3	1092.79	INNSTNEGMNVK	H(4)N(5)F(2)	2	P35436	Glutamate receptor ionotropic, NMDA 2A	Grin2a	443	3	1.75556	0.0229063	0.141673	0.102764	(N(N(H(H(N(H)(F))(N))(H(N))))(F))	complex	(F)		('(N(H)(F))', '(N)', '(N)')	(N(N(H(H(N(H)(F)))(N)(H(N))))(F))	complex	(F)	(N)	('(N(H)(F))', '(N)')	TRUE	TRUE	FALSE	FALSE
23	MouseBrain-Z-T-1	8056	3	1092.79	INNSTNEGMNVK	H(4)N(5)F(2)	2	P35436	Glutamate receptor ionotropic, NMDA 2A	Grin2a	443	4	1.73266	0.000459866	0.208994	0.0583492	(N(N(H(H(N(H(F))(F)))(H(N))(N))))	complex		(N)	('(N(H(F))(F))', '(N)')	(N(N(H(H(N(H)(F)))(N)(H(N))))(F))	complex	(F)	(N)	('(N(H)(F))', '(N)')	TRUE	FALSE	TRUE	FALSE
23	MouseBrain-Z-T-1	8056	3	1092.79	INNSTNEGMNVK	H(4)N(5)F(2)	2	P35436	Glutamate receptor ionotropic, NMDA 2A	Grin2a	443	5	1.7322	0.0095353	0.21548	0.0523229	(N(N(H(H(N(H(F))(F)))(H(N)(N)))))	complex			('(N(H(F))(F))', '(N)', '(N)')	(N(N(H(H(N(H)(F)))(N)(H(N))))(F))	complex	(F)	(N)	('(N(H)(F))', '(N)')	TRUE	FALSE	FALSE	FALSE
23	MouseBrain-Z-T-1	8056	3	1092.79	INNSTNEGMNVK	H(4)N(5)F(2)	2	P35436	Glutamate receptor ionotropic, NMDA 2A	Grin2a	443	6	1.72266	0.00884082	0.0985882	0.17875	(N(N(H(H(N(H)(F))(N))(H)(N)))(F))	complex	(F)	(N)	('(N(H)(F))', '(N)')	(N(N(H(H(N(H)(F)))(N)(H(N))))(F))	complex	(F)	(N)	('(N(H)(F))', '(N)')	TRUE	TRUE	TRUE	TRUE
23	MouseBrain-Z-T-1	8056	3	1092.79	INNSTNEGMNVK	H(4)N(5)F(2)	2	P35436	Glutamate receptor ionotropic, NMDA 2A	Grin2a	443	7	1.71382	0.0273757	0.116633	0.169545	(N(N(H(H(H))(H(N(F))(N))(N)))(F))	hybrid	(F)	(N)	('(N(F))', '(N)')	(N(N(H(H(N(H)(F)))(N)(H(N))))(F))	complex	(F)	(N)	('(N(H)(F))', '(N)')	FALSE	TRUE	TRUE	FALSE
23	MouseBrain-Z-T-1	8056	3	1092.79	INNSTNEGMNVK	H(4)N(5)F(2)	2	P35436	Glutamate receptor ionotropic, NMDA 2A	Grin2a	443	8	1.68645	0.00890633	0.176536	0.137018	(N(N(H(H(N(H))(N(F)))(H(N))))(F))	complex	(F)		('(N(H))', '(N(F))', '(N)')	(N(N(H(H(N(H)(F)))(N)(H(N))))(F))	complex	(F)	(N)	('(N(H)(F))', '(N)')	TRUE	TRUE	FALSE	FALSE
23	MouseBrain-Z-T-1	8056	3	1092.79	INNSTNEGMNVK	H(4)N(5)F(2)	2	P35436	Glutamate receptor ionotropic, NMDA 2A	Grin2a	443	9	1.67754	0.0161184	0.202023	0.120438	(N(N(H(H(N(H)))(H(N(N)(F)))))(F))	complex	(F)		('(N(H))', '(N(N)(F))')	(N(N(H(H(N(H)(F)))(N)(H(N))))(F))	complex	(F)	(N)	('(N(H)(F))', '(N)')	TRUE	TRUE	FALSE	FALSE
23	MouseBrain-Z-T-1	8056	3	1092.79	INNSTNEGMNVK	H(4)N(5)F(2)	2	P35436	Glutamate receptor ionotropic, NMDA 2A	Grin2a	443	10	1.66142	0.0289065	0.165355	0.173224	(N(N(H(H(N(H)))(H(N(F))(N))))(F))	complex	(F)		('(N(H))', '(N(F))', '(N)')	(N(N(H(H(N(H)(F)))(N)(H(N))))(F))	complex	(F)	(N)	('(N(H)(F))', '(N)')	TRUE	TRUE	FALSE	FALSE
23	MouseBrain-Z-T-1	8056	3	1092.79	INNSTNEGMNVK	H(4)N(5)F(2)	2	P35436	Glutamate receptor ionotropic, NMDA 2A	Grin2a	443	11	1.63251	0.0362214	0.167016	0.20047	(N(N(H(H(N(H))(N))(H(N(F)))))(F))	complex	(F)		('(N(H))', '(N)', '(N(F))')	(N(N(H(H(N(H)(F)))(N)(H(N))))(F))	complex	(F)	(N)	('(N(H)(F))', '(N)')	TRUE	TRUE	FALSE	FALSE
23	MouseBrain-Z-T-1	8056	3	1092.79	INNSTNEGMNVK	H(4)N(5)F(2)	2	P35436	Glutamate receptor ionotropic, NMDA 2A	Grin2a	443	12	1.59629	0.0024575	0.262957	0.140751	(N(N(H(H(N(H)(F)))(H(N(F))(N)))))	complex			('(N(H)(F))', '(N(F))', '(N)')	(N(N(H(H(N(H)(F)))(N)(H(N))))(F))	complex	(F)	(N)	('(N(H)(F))', '(N)')	TRUE	FALSE	FALSE	FALSE
23	MouseBrain-Z-T-1	8056	3	1092.79	INNSTNEGMNVK	H(4)N(5)F(2)	2	P35436	Glutamate receptor ionotropic, NMDA 2A	Grin2a	443	13	1.59384	0.0178901	0.255067	0.151098	(N(N(H(H(N(H)(F))(N))(H(N(F))))))	complex			('(N(H)(F))', '(N)', '(N(F))')	(N(N(H(H(N(H)(F)))(N)(H(N))))(F))	complex	(F)	(N)	('(N(H)(F))', '(N)')	TRUE	FALSE	FALSE	FALSE
23	MouseBrain-Z-T-1	8056	3	1092.79	INNSTNEGMNVK	H(4)N(5)F(2)	2	P35436	Glutamate receptor ionotropic, NMDA 2A	Grin2a	443	14	1.57595	0.00649021	0.115946	0.308109	(N(N(H(H(N(H)))(H(N(F)))(N)))(F))	complex	(F)	(N)	('(N(H))', '(N(F))')	(N(N(H(H(N(H)(F)))(N)(H(N))))(F))	complex	(F)	(N)	('(N(H)(F))', '(N)')	TRUE	TRUE	TRUE	FALSE
23	MouseBrain-Z-T-1	8056	3	1092.79	INNSTNEGMNVK	H(4)N(5)F(2)	2	P35436	Glutamate receptor ionotropic, NMDA 2A	Grin2a	443	15	1.56946	0.0133464	0.237917	0.192628	(N(N(H(H(N(H)(F)))(H(N(F)))(N))))	complex		(N)	('(N(H)(F))', '(N(F))')	(N(N(H(H(N(H)(F)))(N)(H(N))))(F))	complex	(F)	(N)	('(N(H)(F))', '(N)')	TRUE	FALSE	TRUE	FALSE
23	MouseBrain-Z-T-1	8056	3	1092.79	INNSTNEGMNVK	H(4)N(5)F(2)	2	P35436	Glutamate receptor ionotropic, NMDA 2A	Grin2a	443	16	1.55611	0.00508404	0.286367	0.157524	(N(N(H(H(N(H)(F)))(H(N(N)(F))))))	complex			('(N(H)(F))', '(N(N)(F))')	(N(N(H(H(N(H)(F)))(N)(H(N))))(F))	complex	(F)	(N)	('(N(H)(F))', '(N)')	TRUE	FALSE	FALSE	FALSE
23	MouseBrain-Z-T-1	8056	3	1092.79	INNSTNEGMNVK	H(4)N(5)F(2)	2	P35436	Glutamate receptor ionotropic, NMDA 2A	Grin2a	443	17	1.55102	0.029604	0.276774	0.172202	(N(N(H(H(N(H)(F))(N(F)))(H(N)))))	complex			('(N(H)(F))', '(N(F))', '(N)')	(N(N(H(H(N(H)(F)))(N)(H(N))))(F))	complex	(F)	(N)	('(N(H)(F))', '(N)')	TRUE	FALSE	FALSE	FALSE
23	MouseBrain-Z-T-1	8056	3	1092.79	INNSTNEGMNVK	H(4)N(5)F(2)	2	P35436	Glutamate receptor ionotropic, NMDA 2A	Grin2a	443	18	1.52142	0.0567143	0.124993	0.353586	(N(N(H(H(N(H))(N(F)))(H)(N)))(F))	complex	(F)	(N)	('(N(H))', '(N(F))')	(N(N(H(H(N(H)(F)))(N)(H(N))))(F))	complex	(F)	(N)	('(N(H)(F))', '(N)')	TRUE	TRUE	TRUE	FALSE
23	MouseBrain-Z-T-1	8056	3	1092.79	INNSTNEGMNVK	H(4)N(5)F(2)	2	P35436	Glutamate receptor ionotropic, NMDA 2A	Grin2a	443	19	1.46471	0.0074133	0.327328	0.207965	(N(N(H(H(N(H(F))(F)))(H(N(N))))))	complex			('(N(H(F))(F))', '(N(N))')	(N(N(H(H(N(H)(F)))(N)(H(N))))(F))	complex	(F)	(N)	('(N(H)(F))', '(N)')	TRUE	FALSE	FALSE	FALSE
23	MouseBrain-Z-T-1	8056	3	1092.79	INNSTNEGMNVK	H(4)N(5)F(2)	2	P35436	Glutamate receptor ionotropic, NMDA 2A	Grin2a	443	20	1.45729	0.104666	0.261427	0.28128	(N(N(H(H(N(H)(F))(N(F)))(H)(N))))	complex		(N)	('(N(H)(F))', '(N(F))')	(N(N(H(H(N(H)(F)))(N)(H(N))))(F))	complex	(F)	(N)	('(N(H)(F))', '(N)')	TRUE	FALSE	TRUE	FALSE
23	MouseBrain-Z-T-1	8056	3	1092.79	INNSTNEGMNVK	H(4)N(5)F(2)	2	P35436	Glutamate receptor ionotropic, NMDA 2A	Grin2a	443	21	1.35263	0.00603804	0.308558	0.338815	(N(N(H(H(N(H)))(H(N(F))(N(F))))))	complex			('(N(H))', '(N(F))', '(N(F))')	(N(N(H(H(N(H)(F)))(N)(H(N))))(F))	complex	(F)	(N)	('(N(H)(F))', '(N)')	TRUE	FALSE	FALSE	FALSE
23	MouseBrain-Z-T-1	8056	3	1092.79	INNSTNEGMNVK	H(4)N(5)F(2)	2	P35436	Glutamate receptor ionotropic, NMDA 2A	Grin2a	443	22	1.34659	0.0276358	0.317208	0.336203	(N(N(H(H(N(H))(N(F)))(H(N(F))))))	complex			('(N(H))', '(N(F))', '(N(F))')	(N(N(H(H(N(H)(F)))(N)(H(N))))(F))	complex	(F)	(N)	('(N(H)(F))', '(N)')	TRUE	FALSE	FALSE	FALSE
23	MouseBrain-Z-T-1	8056	3	1092.79	INNSTNEGMNVK	H(4)N(5)F(2)	2	P35436	Glutamate receptor ionotropic, NMDA 2A	Grin2a	443	23	1.31895		0.264816	0.416231	(N(N(H(H(H))(H(N(F))(N(F)))(N))))	hybrid		(N)	('(N(F))', '(N(F))')	(N(N(H(H(N(H)(F)))(N)(H(N))))(F))	complex	(F)	(N)	('(N(H)(F))', '(N)')	FALSE	FALSE	TRUE	FALSE
13	MouseBrain-Z-T-1	8365	3	1062.45	GcCKDNATDSVPLR	H(4)N(4)F(2)	5	Q91ZX7	Prolow-density lipoprotein receptor-related protein 1	Lrp1	2128	1	1.77693	0.120445	0.117081	0.105985	(N(N(H(H(N(H)(F)))(H)(N)))(F))	complex	(F)	(N)	('(N(H)(F))',)	(N(N(H(H(N(H)(F)))(N)(H)))(F))	complex	(F)	(N)	('(N(H)(F))',)	TRUE	TRUE	TRUE	TRUE
13	MouseBrain-Z-T-1	8365	3	1062.45	GcCKDNATDSVPLR	H(4)N(4)F(2)	5	Q91ZX7	Prolow-density lipoprotein receptor-related protein 1	Lrp1	2128	2	1.65649	0.0797301	0.267851	0.0756596	(N(N(H(H(N(H)(F)))(H(N))))(F))	complex	(F)		('(N(H)(F))', '(N)')	(N(N(H(H(N(H)(F)))(N)(H)))(F))	complex	(F)	(N)	('(N(H)(F))',)	TRUE	TRUE	FALSE	FALSE
13	MouseBrain-Z-T-1	8365	3	1062.45	GcCKDNATDSVPLR	H(4)N(4)F(2)	5	Q91ZX7	Prolow-density lipoprotein receptor-related protein 1	Lrp1	2128	3	1.57676	0.0281808	0.373696	0.0495455	(N(N(H(H(N(H(F))(F)))(H)(N))))	complex		(N)	('(N(H(F))(F))',)	(N(N(H(H(N(H)(F)))(N)(H)))(F))	complex	(F)	(N)	('(N(H)(F))',)	TRUE	FALSE	TRUE	FALSE
13	MouseBrain-Z-T-1	8365	3	1062.45	GcCKDNATDSVPLR	H(4)N(4)F(2)	5	Q91ZX7	Prolow-density lipoprotein receptor-related protein 1	Lrp1	2128	4	1.54858	0.00431304	0.395073	0.0563487	(N(N(H(H(N(H(F))(F)))(H(N)))))	complex			('(N(H(F))(F))', '(N)')	(N(N(H(H(N(H)(F)))(N)(H)))(F))	complex	(F)	(N)	('(N(H)(F))',)	TRUE	FALSE	FALSE	FALSE
13	MouseBrain-Z-T-1	8365	3	1062.45	GcCKDNATDSVPLR	H(4)N(4)F(2)	5	Q91ZX7	Prolow-density lipoprotein receptor-related protein 1	Lrp1	2128	5	1.54426	0.0268517	0.367904	0.0878308	(N(N(H(H(H))(H(N(F)))(N)))(F))	hybrid	(F)	(N)	('(N(F))',)	(N(N(H(H(N(H)(F)))(N)(H)))(F))	complex	(F)	(N)	('(N(H)(F))',)	FALSE	TRUE	TRUE	FALSE
13	MouseBrain-Z-T-1	8365	3	1062.45	GcCKDNATDSVPLR	H(4)N(4)F(2)	5	Q91ZX7	Prolow-density lipoprotein receptor-related protein 1	Lrp1	2128	6	1.51741	0.0592581	0.389932	0.0926544	(N(N(H(H(N(H)(F))(N))(H)))(F))	complex	(F)		('(N(H)(F))', '(N)')	(N(N(H(H(N(H)(F)))(N)(H)))(F))	complex	(F)	(N)	('(N(H)(F))',)	TRUE	TRUE	FALSE	FALSE
13	MouseBrain-Z-T-1	8365	3	1062.45	GcCKDNATDSVPLR	H(4)N(4)F(2)	5	Q91ZX7	Prolow-density lipoprotein receptor-related protein 1	Lrp1	2128	7	1.45816	0.0161426	0.482495	0.0593494	(N(N(H(H(N(H)(F)))(H(N(F))))))	complex			('(N(H)(F))', '(N(F))')	(N(N(H(H(N(H)(F)))(N)(H)))(F))	complex	(F)	(N)	('(N(H)(F))',)	TRUE	FALSE	FALSE	FALSE
13	MouseBrain-Z-T-1	8365	3	1062.45	GcCKDNATDSVPLR	H(4)N(4)F(2)	5	Q91ZX7	Prolow-density lipoprotein receptor-related protein 1	Lrp1	2128	8	1.44201	0.0257453	0.469015	0.0889721	(N(N(H(H(N(H)))(H(N(F)))))(F))	complex	(F)		('(N(H))', '(N(F))')	(N(N(H(H(N(H)(F)))(N)(H)))(F))	complex	(F)	(N)	('(N(H)(F))',)	TRUE	TRUE	FALSE	FALSE
13	MouseBrain-Z-T-1	8365	3	1062.45	GcCKDNATDSVPLR	H(4)N(4)F(2)	5	Q91ZX7	Prolow-density lipoprotein receptor-related protein 1	Lrp1	2128	9	1.41627	0.0315154	0.444206	0.139527	(N(N(H(H(N(H))(N(F)))(H)))(F))	complex	(F)		('(N(H))', '(N(F))')	(N(N(H(H(N(H)(F)))(N)(H)))(F))	complex	(F)	(N)	('(N(H)(F))',)	TRUE	TRUE	FALSE	FALSE
13	MouseBrain-Z-T-1	8365	3	1062.45	GcCKDNATDSVPLR	H(4)N(4)F(2)	5	Q91ZX7	Prolow-density lipoprotein receptor-related protein 1	Lrp1	2128	10	1.38475	0.00379426	0.501099	0.114149	(N(N(H(H(H))(H(N(F))(N))))(F))	hybrid	(F)		('(N(F))', '(N)')	(N(N(H(H(N(H)(F)))(N)(H)))(F))	complex	(F)	(N)	('(N(H)(F))',)	FALSE	TRUE	FALSE	FALSE
13	MouseBrain-Z-T-1	8365	3	1062.45	GcCKDNATDSVPLR	H(4)N(4)F(2)	5	Q91ZX7	Prolow-density lipoprotein receptor-related protein 1	Lrp1	2128	11	1.38096	0.1568	0.487632	0.131411	(N(N(H(H(N(H)(F))(N(F)))(H))))	complex			('(N(H)(F))', '(N(F))')	(N(N(H(H(N(H)(F)))(N)(H)))(F))	complex	(F)	(N)	('(N(H)(F))',)	TRUE	FALSE	FALSE	FALSE
13	MouseBrain-Z-T-1	8365	3	1062.45	GcCKDNATDSVPLR	H(4)N(4)F(2)	5	Q91ZX7	Prolow-density lipoprotein receptor-related protein 1	Lrp1	2128	12	1.22416	0.158881	0.644283	0.13156	(N(N(H(H(H))(H(N(N)(F)))))(F))	hybrid	(F)		('(N(N)(F))',)	(N(N(H(H(N(H)(F)))(N)(H)))(F))	complex	(F)	(N)	('(N(H)(F))',)	FALSE	TRUE	FALSE	FALSE
13	MouseBrain-Z-T-1	8365	3	1062.45	GcCKDNATDSVPLR	H(4)N(4)F(2)	5	Q91ZX7	Prolow-density lipoprotein receptor-related protein 1	Lrp1	2128	13	1.06528		0.707027	0.227697	(N(N(H(H(H))(H(N(F))(N(F))))))	hybrid			('(N(F))', '(N(F))')	(N(N(H(H(N(H)(F)))(N)(H)))(F))	complex	(F)	(N)	('(N(H)(F))',)	FALSE	FALSE	FALSE	FALSE
23	MouseBrain-Z-T-1	8794	3	1139.47	ANATIEVK	H(6)N(5)A(1)F(2)	2	P97300	Neuroplastin	Nptn	228	1	1.76991	0.01626	0.0957351	0.134351	(N(N(H(H(N(H(A))(F))(N(H)(F)))(H(N(H))))))	complex			('(N(H(A))(F))', '(N(H)(F))', '(N(H))')	(N(N(H(H(N(H(A))))(H(N(H))(N(H)(F)))))(F))	complex	(F)		('(N(H(A)))', '(N(H))', '(N(H)(F))')	TRUE	FALSE	TRUE	FALSE
23	MouseBrain-Z-T-1	8794	3	1139.47	ANATIEVK	H(6)N(5)A(1)F(2)	2	P97300	Neuroplastin	Nptn	228	2	1.75365	0.00493834	0.175769	0.0705781	(N(N(H(H(H))(H(N(H(A))(F))(N(H)(F)))(N))))	hybrid		(N)	('(N(H(A))(F))', '(N(H)(F))')	(N(N(H(H(N(H(A))))(H(N(H))(N(H)(F)))))(F))	complex	(F)		('(N(H(A)))', '(N(H))', '(N(H)(F))')	FALSE	FALSE	FALSE	FALSE
23	MouseBrain-Z-T-1	8794	3	1139.47	ANATIEVK	H(6)N(5)A(1)F(2)	2	P97300	Neuroplastin	Nptn	228	3	1.74872	0.00104001	0.116324	0.134961	(N(N(H(H(N(H(A))(F)))(H(N(H)(F))(N(H))))))	complex			('(N(H(A))(F))', '(N(H)(F))', '(N(H))')	(N(N(H(H(N(H(A))))(H(N(H))(N(H)(F)))))(F))	complex	(F)		('(N(H(A)))', '(N(H))', '(N(H)(F))')	TRUE	FALSE	TRUE	FALSE
23	MouseBrain-Z-T-1	8794	3	1139.47	ANATIEVK	H(6)N(5)A(1)F(2)	2	P97300	Neuroplastin	Nptn	228	4	1.74768	0.0021303	0.112816	0.139509	(N(N(H(H(N(H(A))(F))(N(H)))(H(N(H)(F))))))	complex			('(N(H(A))(F))', '(N(H))', '(N(H)(F))')	(N(N(H(H(N(H(A))))(H(N(H))(N(H)(F)))))(F))	complex	(F)		('(N(H(A)))', '(N(H))', '(N(H)(F))')	TRUE	FALSE	TRUE	FALSE
23	MouseBrain-Z-T-1	8794	3	1139.47	ANATIEVK	H(6)N(5)A(1)F(2)	2	P97300	Neuroplastin	Nptn	228	5	1.74554	0.00993637	0.187722	0.0667329	(N(N(H(H(H))(H(N(H(A)))(N(H(F))(F)))(N))))	hybrid		(N)	('(N(H(A)))', '(N(H(F))(F))')	(N(N(H(H(N(H(A))))(H(N(H))(N(H)(F)))))(F))	complex	(F)		('(N(H(A)))', '(N(H))', '(N(H)(F))')	FALSE	FALSE	FALSE	FALSE
23	MouseBrain-Z-T-1	8794	3	1139.47	ANATIEVK	H(6)N(5)A(1)F(2)	2	P97300	Neuroplastin	Nptn	228	6	1.73561	0.0191322	0.192144	0.0722472	(N(N(H(H(H)(H))(H(N(H(A))(F))(N(F)))(N))))	hybrid		(N)	('(N(H(A))(F))', '(N(F))')	(N(N(H(H(N(H(A))))(H(N(H))(N(H)(F)))))(F))	complex	(F)		('(N(H(A)))', '(N(H))', '(N(H)(F))')	FALSE	FALSE	FALSE	FALSE
23	MouseBrain-Z-T-1	8794	3	1139.47	ANATIEVK	H(6)N(5)A(1)F(2)	2	P97300	Neuroplastin	Nptn	228	7	1.71648	0.0331424	0.132419	0.151105	(N(N(H(H(N(H(N(H(A))))(F)))(H(N(H)(F))))))	complex			('(N(H(N(H(A))))(F))', '(N(H)(F))')	(N(N(H(H(N(H(A))))(H(N(H))(N(H)(F)))))(F))	complex	(F)		('(N(H(A)))', '(N(H))', '(N(H)(F))')	TRUE	FALSE	TRUE	FALSE
23	MouseBrain-Z-T-1	8794	3	1139.47	ANATIEVK	H(6)N(5)A(1)F(2)	2	P97300	Neuroplastin	Nptn	228	8	1.68333	0.00207877	0.171344	0.145322	(N(N(H(H(N(H(A)))(N(H)(F)))(H(N(H)(F))))))	complex			('(N(H(A)))', '(N(H)(F))', '(N(H)(F))')	(N(N(H(H(N(H(A))))(H(N(H))(N(H)(F)))))(F))	complex	(F)		('(N(H(A)))', '(N(H))', '(N(H)(F))')	TRUE	FALSE	TRUE	FALSE
23	MouseBrain-Z-T-1	8794	3	1139.47	ANATIEVK	H(6)N(5)A(1)F(2)	2	P97300	Neuroplastin	Nptn	228	9	1.68125	0.0361958	0.196737	0.122008	(N(N(H(H(N(H(A)))(N(H)))(H(N(H(F))(F))))))	complex			('(N(H(A)))', '(N(H))', '(N(H(F))(F))')	(N(N(H(H(N(H(A))))(H(N(H))(N(H)(F)))))(F))	complex	(F)		('(N(H(A)))', '(N(H))', '(N(H)(F))')	TRUE	FALSE	TRUE	FALSE
23	MouseBrain-Z-T-1	8794	3	1139.47	ANATIEVK	H(6)N(5)A(1)F(2)	2	P97300	Neuroplastin	Nptn	228	10	1.64506	0.0163418	0.176238	0.178703	(N(N(H(H(N(H(A))))(H(N(H)(F))(N(H)(F))))))	complex			('(N(H(A)))', '(N(H)(F))', '(N(H)(F))')	(N(N(H(H(N(H(A))))(H(N(H))(N(H)(F)))))(F))	complex	(F)		('(N(H(A)))', '(N(H))', '(N(H)(F))')	TRUE	FALSE	TRUE	FALSE
23	MouseBrain-Z-T-1	8794	3	1139.47	ANATIEVK	H(6)N(5)A(1)F(2)	2	P97300	Neuroplastin	Nptn	228	11	1.62872	0.0623232	0.140223	0.23106	(N(N(H(H(N(H(N(H)(F)))(F)))(H(N(H(A)))))))	complex			('(N(H(N(H)(F)))(F))', '(N(H(A)))')	(N(N(H(H(N(H(A))))(H(N(H))(N(H)(F)))))(F))	complex	(F)		('(N(H(A)))', '(N(H))', '(N(H)(F))')	TRUE	FALSE	TRUE	FALSE
23	MouseBrain-Z-T-1	8794	3	1139.47	ANATIEVK	H(6)N(5)A(1)F(2)	2	P97300	Neuroplastin	Nptn	228	12	1.56639	0.00530445	0.371547	0.0620587	(N(N(H(H(H)(H))(H(N(H(A)))(N(F)))(N)))(F))	hybrid	(F)	(N)	('(N(H(A)))', '(N(F))')	(N(N(H(H(N(H(A))))(H(N(H))(N(H)(F)))))(F))	complex	(F)		('(N(H(A)))', '(N(H))', '(N(H)(F))')	FALSE	TRUE	FALSE	FALSE
23	MouseBrain-Z-T-1	8794	3	1139.47	ANATIEVK	H(6)N(5)A(1)F(2)	2	P97300	Neuroplastin	Nptn	228	13	1.56109	0.0031679	0.345227	0.093683	(N(N(H(H(N(H(N(H(A))))))(H(N(H)(F)))))(F))	complex	(F)		('(N(H(N(H(A)))))', '(N(H)(F))')	(N(N(H(H(N(H(A))))(H(N(H))(N(H)(F)))))(F))	complex	(F)		('(N(H(A)))', '(N(H))', '(N(H)(F))')	TRUE	TRUE	TRUE	FALSE
23	MouseBrain-Z-T-1	8794	3	1139.47	ANATIEVK	H(6)N(5)A(1)F(2)	2	P97300	Neuroplastin	Nptn	228	14	1.55792	0.0141384	0.370926	0.0711523	(N(N(H(H(H))(H(N(H(A)))(N(H)(F)))(N)))(F))	hybrid	(F)	(N)	('(N(H(A)))', '(N(H)(F))')	(N(N(H(H(N(H(A))))(H(N(H))(N(H)(F)))))(F))	complex	(F)		('(N(H(A)))', '(N(H))', '(N(H)(F))')	FALSE	TRUE	FALSE	FALSE
23	MouseBrain-Z-T-1	8794	3	1139.47	ANATIEVK	H(6)N(5)A(1)F(2)	2	P97300	Neuroplastin	Nptn	228	15	1.54378	0.00142183	0.361541	0.0946751	(N(N(H(H(N(H(A))(F))(N(H)))(H(N(H)))))(F))	complex	(F)		('(N(H(A))(F))', '(N(H))', '(N(H))')	(N(N(H(H(N(H(A))))(H(N(H))(N(H)(F)))))(F))	complex	(F)		('(N(H(A)))', '(N(H))', '(N(H)(F))')	TRUE	TRUE	TRUE	FALSE
23	MouseBrain-Z-T-1	8794	3	1139.47	ANATIEVK	H(6)N(5)A(1)F(2)	2	P97300	Neuroplastin	Nptn	228	16	1.54236	0.00393081	0.375016	0.0826226	(N(N(H(H(H))(H(N(H(A))(F))(N(H)))(N)))(F))	hybrid	(F)	(N)	('(N(H(A))(F))', '(N(H))')	(N(N(H(H(N(H(A))))(H(N(H))(N(H)(F)))))(F))	complex	(F)		('(N(H(A)))', '(N(H))', '(N(H)(F))')	FALSE	TRUE	FALSE	FALSE
23	MouseBrain-Z-T-1	8794	3	1139.47	ANATIEVK	H(6)N(5)A(1)F(2)	2	P97300	Neuroplastin	Nptn	228	17	1.53843	0.00713037	0.369102	0.0924676	(N(N(H(H(N(H(A)))(N(H)(F)))(H(N(H)))))(F))	complex	(F)		('(N(H(A)))', '(N(H)(F))', '(N(H))')	(N(N(H(H(N(H(A))))(H(N(H))(N(H)(F)))))(F))	complex	(F)		('(N(H(A)))', '(N(H))', '(N(H)(F))')	TRUE	TRUE	TRUE	TRUE
23	MouseBrain-Z-T-1	8794	3	1139.47	ANATIEVK	H(6)N(5)A(1)F(2)	2	P97300	Neuroplastin	Nptn	228	18	1.5313	0.00244724	0.383073	0.0856267	(N(N(H(H(N(H(A))(F)))(H(N(H))(N(H)))))(F))	complex	(F)		('(N(H(A))(F))', '(N(H))', '(N(H))')	(N(N(H(H(N(H(A))))(H(N(H))(N(H)(F)))))(F))	complex	(F)		('(N(H(A)))', '(N(H))', '(N(H)(F))')	TRUE	TRUE	TRUE	FALSE
23	MouseBrain-Z-T-1	8794	3	1139.47	ANATIEVK	H(6)N(5)A(1)F(2)	2	P97300	Neuroplastin	Nptn	228	19	1.52885	0.0179079	0.377628	0.0935185	(N(N(H(H(H)(H))(H(N(H(A))(F))(N))(N)))(F))	hybrid	(F)	(N)	('(N(H(A))(F))', '(N)')	(N(N(H(H(N(H(A))))(H(N(H))(N(H)(F)))))(F))	complex	(F)		('(N(H(A)))', '(N(H))', '(N(H)(F))')	FALSE	TRUE	FALSE	FALSE
23	MouseBrain-Z-T-1	8794	3	1139.47	ANATIEVK	H(6)N(5)A(1)F(2)	2	P97300	Neuroplastin	Nptn	228	20	1.51095	0.0113555	0.400611	0.0884437	(N(N(H(H(N(H(H))))(H(N(H(A))(F)))(N)))(F))	complex	(F)	(N)	('(N(H(H)))', '(N(H(A))(F))')	(N(N(H(H(N(H(A))))(H(N(H))(N(H)(F)))))(F))	complex	(F)		('(N(H(A)))', '(N(H))', '(N(H)(F))')	TRUE	TRUE	FALSE	FALSE
23	MouseBrain-Z-T-1	8794	3	1139.47	ANATIEVK	H(6)N(5)A(1)F(2)	2	P97300	Neuroplastin	Nptn	228	21	1.49959	0.0215453	0.380368	0.120042	(N(N(H(H(N(H(A)))(N(H)))(H(N(H)(F)))))(F))	complex	(F)		('(N(H(A)))', '(N(H))', '(N(H)(F))')	(N(N(H(H(N(H(A))))(H(N(H))(N(H)(F)))))(F))	complex	(F)		('(N(H(A)))', '(N(H))', '(N(H)(F))')	TRUE	TRUE	TRUE	TRUE
23	MouseBrain-Z-T-1	8794	3	1139.47	ANATIEVK	H(6)N(5)A(1)F(2)	2	P97300	Neuroplastin	Nptn	228	22	1.47804	0.107908	0.381763	0.140192	(N(N(H(H(N(H(A))))(H(N(H)(F))(N(H)))))(F))	complex	(F)		('(N(H(A)))', '(N(H)(F))', '(N(H))')	(N(N(H(H(N(H(A))))(H(N(H))(N(H)(F)))))(F))	complex	(F)		('(N(H(A)))', '(N(H))', '(N(H)(F))')	TRUE	TRUE	TRUE	TRUE
23	MouseBrain-Z-T-1	8794	3	1139.47	ANATIEVK	H(6)N(5)A(1)F(2)	2	P97300	Neuroplastin	Nptn	228	23	1.37014		0.401854	0.22801	(N(N(H(H(N(H(N(H)(F)))))(H(N(H(A))))))(F))	complex	(F)		('(N(H(N(H)(F))))', '(N(H(A)))')	(N(N(H(H(N(H(A))))(H(N(H))(N(H)(F)))))(F))	complex	(F)		('(N(H(A)))', '(N(H))', '(N(H)(F))')	TRUE	TRUE	TRUE	FALSE
9	MouseBrain-Z-T-1	9202	3	1172.15	ANATIEVK	H(5)N(7)A(1)F(1)	2	P97300	Neuroplastin	Nptn	228	1	1.86287	0.0052736	0.0574089	0.0797227	(N(N(H(H(N(H(A)))(N(H)(F)))(H(N)(N))(N))))	complex		(N)	('(N(H(A)))', '(N(H)(F))', '(N)', '(N)')	(N(N(H(H(N(H(A))(F))(N))(N)(H(N)(N(H))))))	complex		(N)	('(N(H(A))(F))', '(N)', '(N)', '(N(H))')	TRUE	TRUE	TRUE	FALSE
9	MouseBrain-Z-T-1	9202	3	1172.15	ANATIEVK	H(5)N(7)A(1)F(1)	2	P97300	Neuroplastin	Nptn	228	2	1.85759	0.0089966	0.0632566	0.0791486	(N(N(H(H(N(H(A)))(N))(H(N(H)(F))(N))(N))))	complex		(N)	('(N(H(A)))', '(N)', '(N(H)(F))', '(N)')	(N(N(H(H(N(H(A))(F))(N))(N)(H(N)(N(H))))))	complex		(N)	('(N(H(A))(F))', '(N)', '(N)', '(N(H))')	TRUE	TRUE	TRUE	FALSE
9	MouseBrain-Z-T-1	9202	3	1172.15	ANATIEVK	H(5)N(7)A(1)F(1)	2	P97300	Neuroplastin	Nptn	228	3	1.8486	0.00254679	0.051741	0.0996607	(N(N(H(H(N(H(A))(F))(N(H)))(H(N)(N))(N))))	complex		(N)	('(N(H(A))(F))', '(N(H))', '(N)', '(N)')	(N(N(H(H(N(H(A))(F))(N))(N)(H(N)(N(H))))))	complex		(N)	('(N(H(A))(F))', '(N)', '(N)', '(N(H))')	TRUE	TRUE	TRUE	TRUE
9	MouseBrain-Z-T-1	9202	3	1172.15	ANATIEVK	H(5)N(7)A(1)F(1)	2	P97300	Neuroplastin	Nptn	228	4	1.84605	0.0802694	0.0619537	0.0919948	(N(N(H(H(N(H(A))(F))(N))(H(N(H))(N))(N))))	complex		(N)	('(N(H(A))(F))', '(N)', '(N(H))', '(N)')	(N(N(H(H(N(H(A))(F))(N))(N)(H(N)(N(H))))))	complex		(N)	('(N(H(A))(F))', '(N)', '(N)', '(N(H))')	TRUE	TRUE	TRUE	TRUE
9	MouseBrain-Z-T-1	9202	3	1172.15	ANATIEVK	H(5)N(7)A(1)F(1)	2	P97300	Neuroplastin	Nptn	228	5	1.76578	0.00467365	0.0652577	0.16896	(N(N(H(H(N(H(A)))(N(F)))(H(N(H))(N))(N))))	complex		(N)	('(N(H(A)))', '(N(F))', '(N(H))', '(N)')	(N(N(H(H(N(H(A))(F))(N))(N)(H(N)(N(H))))))	complex		(N)	('(N(H(A))(F))', '(N)', '(N)', '(N(H))')	TRUE	TRUE	TRUE	FALSE
9	MouseBrain-Z-T-1	9202	3	1172.15	ANATIEVK	H(5)N(7)A(1)F(1)	2	P97300	Neuroplastin	Nptn	228	6	1.76111	0.000120453	0.065748	0.173144	(N(N(H(H(N(H(A)))(N(H)))(H(N(F))(N))(N))))	complex		(N)	('(N(H(A)))', '(N(H))', '(N(F))', '(N)')	(N(N(H(H(N(H(A))(F))(N))(N)(H(N)(N(H))))))	complex		(N)	('(N(H(A))(F))', '(N)', '(N)', '(N(H))')	TRUE	TRUE	TRUE	FALSE
9	MouseBrain-Z-T-1	9202	3	1172.15	ANATIEVK	H(5)N(7)A(1)F(1)	2	P97300	Neuroplastin	Nptn	228	7	1.76099	0.237961	0.0587978	0.180214	(N(N(H(H(N(H(A)))(N))(H(N(H))(N(F)))(N))))	complex		(N)	('(N(H(A)))', '(N)', '(N(H))', '(N(F))')	(N(N(H(H(N(H(A))(F))(N))(N)(H(N)(N(H))))))	complex		(N)	('(N(H(A))(F))', '(N)', '(N)', '(N(H))')	TRUE	TRUE	TRUE	FALSE
9	MouseBrain-Z-T-1	9202	3	1172.15	ANATIEVK	H(5)N(7)A(1)F(1)	2	P97300	Neuroplastin	Nptn	228	8	1.52303	0.00684313	0.36197	0.115003	(N(N(H(H(N(H(A)))(N(H)))(H(N)(N))(N)))(F))	complex	(F)	(N)	('(N(H(A)))', '(N(H))', '(N)', '(N)')	(N(N(H(H(N(H(A))(F))(N))(N)(H(N)(N(H))))))	complex		(N)	('(N(H(A))(F))', '(N)', '(N)', '(N(H))')	TRUE	FALSE	TRUE	FALSE
9	MouseBrain-Z-T-1	9202	3	1172.15	ANATIEVK	H(5)N(7)A(1)F(1)	2	P97300	Neuroplastin	Nptn	228	9	1.51618		0.363836	0.11998	(N(N(H(H(N(H(A)))(N))(H(N(H))(N))(N)))(F))	complex	(F)	(N)	('(N(H(A)))', '(N)', '(N(H))', '(N)')	(N(N(H(H(N(H(A))(F))(N))(N)(H(N)(N(H))))))	complex		(N)	('(N(H(A))(F))', '(N)', '(N)', '(N(H))')	TRUE	FALSE	TRUE	FALSE
12	MouseBrain-Z-T-1	9289	3	1107.46	DGKPLLNDSR	H(5)N(4)A(1)F(2)	7	Q640R3	Hepatocyte cell adhesion molecule	Hepacam	189	1	1.70349	0.0436087	0.181099	0.115413	(N(N(H(H(N(H(A)))(N(H)(F)))(H)))(F))	complex	(F)		('(N(H(A)))', '(N(H)(F))')	(N(N(H(H(N(H(A))))(H(N(H)(F)))))(F))	complex	(F)		('(N(H(A)))', '(N(H)(F))')	TRUE	TRUE	TRUE	TRUE
12	MouseBrain-Z-T-1	9289	3	1107.46	DGKPLLNDSR	H(5)N(4)A(1)F(2)	7	Q640R3	Hepatocyte cell adhesion molecule	Hepacam	189	2	1.65988	0.0128861	0.214348	0.125772	(N(N(H(H(N(H(A))))(H(N(H)(F)))))(F))	complex	(F)		('(N(H(A)))', '(N(H)(F))')	(N(N(H(H(N(H(A))))(H(N(H)(F)))))(F))	complex	(F)		('(N(H(A)))', '(N(H)(F))')	TRUE	TRUE	TRUE	TRUE
12	MouseBrain-Z-T-1	9289	3	1107.46	DGKPLLNDSR	H(5)N(4)A(1)F(2)	7	Q640R3	Hepatocyte cell adhesion molecule	Hepacam	189	3	1.64699	0.0144682	0.176563	0.176443	(N(N(H(H(N(H(A))(F))(N(H)))(H)))(F))	complex	(F)		('(N(H(A))(F))', '(N(H))')	(N(N(H(H(N(H(A))))(H(N(H)(F)))))(F))	complex	(F)		('(N(H(A)))', '(N(H)(F))')	TRUE	TRUE	TRUE	FALSE
12	MouseBrain-Z-T-1	9289	3	1107.46	DGKPLLNDSR	H(5)N(4)A(1)F(2)	7	Q640R3	Hepatocyte cell adhesion molecule	Hepacam	189	4	1.63253	0.034833	0.227005	0.140469	(N(N(H(H(N(H(A))(F)))(H(N(H)))))(F))	complex	(F)		('(N(H(A))(F))', '(N(H))')	(N(N(H(H(N(H(A))))(H(N(H)(F)))))(F))	complex	(F)		('(N(H(A)))', '(N(H)(F))')	TRUE	TRUE	TRUE	FALSE
12	MouseBrain-Z-T-1	9289	3	1107.46	DGKPLLNDSR	H(5)N(4)A(1)F(2)	7	Q640R3	Hepatocyte cell adhesion molecule	Hepacam	189	5	1.59769	0.0302739	0.304727	0.0975799	(N(N(H(H(H))(H(N(H(A))(F))(N))))(F))	hybrid	(F)		('(N(H(A))(F))', '(N)')	(N(N(H(H(N(H(A))))(H(N(H)(F)))))(F))	complex	(F)		('(N(H(A)))', '(N(H)(F))')	FALSE	TRUE	TRUE	FALSE
12	MouseBrain-Z-T-1	9289	3	1107.46	DGKPLLNDSR	H(5)N(4)A(1)F(2)	7	Q640R3	Hepatocyte cell adhesion molecule	Hepacam	189	6	1.56742	0.0293635	0.299076	0.133505	(N(N(H(H(H))(H(N(H(A)))(N(F)))))(F))	hybrid	(F)		('(N(H(A)))', '(N(F))')	(N(N(H(H(N(H(A))))(H(N(H)(F)))))(F))	complex	(F)		('(N(H(A)))', '(N(H)(F))')	FALSE	TRUE	TRUE	FALSE
12	MouseBrain-Z-T-1	9289	3	1107.46	DGKPLLNDSR	H(5)N(4)A(1)F(2)	7	Q640R3	Hepatocyte cell adhesion molecule	Hepacam	189	7	1.53806	0.0640937	0.359803	0.102142	(N(N(H(H(H))(H(N(H(A))(F)))(N)))(F))	hybrid	(F)	(N)	('(N(H(A))(F))',)	(N(N(H(H(N(H(A))))(H(N(H)(F)))))(F))	complex	(F)		('(N(H(A)))', '(N(H)(F))')	FALSE	TRUE	FALSE	FALSE
12	MouseBrain-Z-T-1	9289	3	1107.46	DGKPLLNDSR	H(5)N(4)A(1)F(2)	7	Q640R3	Hepatocyte cell adhesion molecule	Hepacam	189	8	1.47396	0.0231331	0.341168	0.18487	(N(N(H(H(N(H(A))))(H(N(H(F))))))(F))	complex	(F)		('(N(H(A)))', '(N(H(F)))')	(N(N(H(H(N(H(A))))(H(N(H)(F)))))(F))	complex	(F)		('(N(H(A)))', '(N(H)(F))')	TRUE	TRUE	TRUE	FALSE
12	MouseBrain-Z-T-1	9289	3	1107.46	DGKPLLNDSR	H(5)N(4)A(1)F(2)	7	Q640R3	Hepatocyte cell adhesion molecule	Hepacam	189	9	1.45083	0.105762	0.396426	0.152745	(N(N(H(H(N(H)(A)))(H(N(H)(F)))))(F))	complex	(F)		('(N(H)(A))', '(N(H)(F))')	(N(N(H(H(N(H(A))))(H(N(H)(F)))))(F))	complex	(F)		('(N(H(A)))', '(N(H)(F))')	TRUE	TRUE	TRUE	FALSE
12	MouseBrain-Z-T-1	9289	3	1107.46	DGKPLLNDSR	H(5)N(4)A(1)F(2)	7	Q640R3	Hepatocyte cell adhesion molecule	Hepacam	189	10	1.34507	0.0504396	0.481413	0.17352	(N(N(H(H(N(H(A))(F)))(H(N(H)(F))))))	complex			('(N(H(A))(F))', '(N(H)(F))')	(N(N(H(H(N(H(A))))(H(N(H)(F)))))(F))	complex	(F)		('(N(H(A)))', '(N(H)(F))')	TRUE	FALSE	TRUE	FALSE
12	MouseBrain-Z-T-1	9289	3	1107.46	DGKPLLNDSR	H(5)N(4)A(1)F(2)	7	Q640R3	Hepatocyte cell adhesion molecule	Hepacam	189	11	1.29463	0.0254111	0.473288	0.232084	(N(N(H(H(N(H(A))(F))(N(H)(F)))(H))))	complex			('(N(H(A))(F))', '(N(H)(F))')	(N(N(H(H(N(H(A))))(H(N(H)(F)))))(F))	complex	(F)		('(N(H(A)))', '(N(H)(F))')	TRUE	FALSE	TRUE	FALSE
12	MouseBrain-Z-T-1	9289	3	1107.46	DGKPLLNDSR	H(5)N(4)A(1)F(2)	7	Q640R3	Hepatocyte cell adhesion molecule	Hepacam	189	12	1.26922		0.541929	0.188855	(N(N(H(H(H))(H(N(H(A))(F))(N(F))))))	hybrid			('(N(H(A))(F))', '(N(F))')	(N(N(H(H(N(H(A))))(H(N(H)(F)))))(F))	complex	(F)		('(N(H(A)))', '(N(H)(F))')	FALSE	FALSE	TRUE	FALSE
23	MouseBrain-Z-T-1	9721	3	969.435	LKFNSTIK	H(4)N(5)F(2)	4	P22723	Gamma-aminobutyric acid receptor subunit gamma-2	Gabrg2	128	1	1.75378	0.00718997	0.229451	0.0167734	(N(N(H(H(N(H)(F)))(H(N)(N))))(F))	complex	(F)		('(N(H)(F))', '(N)', '(N)')	(N(N(H(H(N(H)(F)))(H(N)(N))))(F))	complex	(F)		('(N(H)(F))', '(N)', '(N)')	TRUE	TRUE	TRUE	TRUE
23	MouseBrain-Z-T-1	9721	3	969.435	LKFNSTIK	H(4)N(5)F(2)	4	P22723	Gamma-aminobutyric acid receptor subunit gamma-2	Gabrg2	128	2	1.74659	0.0681455	0.234475	0.0189396	(N(N(H(H(N(H)(F)))(H(N))(N)))(F))	complex	(F)	(N)	('(N(H)(F))', '(N)')	(N(N(H(H(N(H)(F)))(H(N)(N))))(F))	complex	(F)		('(N(H)(F))', '(N)', '(N)')	TRUE	TRUE	FALSE	FALSE
23	MouseBrain-Z-T-1	9721	3	969.435	LKFNSTIK	H(4)N(5)F(2)	4	P22723	Gamma-aminobutyric acid receptor subunit gamma-2	Gabrg2	128	3	1.67844	0.0761502	0.235466	0.086094	(N(N(H(H(N(H)(F))(N))(H(N))))(F))	complex	(F)		('(N(H)(F))', '(N)', '(N)')	(N(N(H(H(N(H)(F)))(H(N)(N))))(F))	complex	(F)		('(N(H)(F))', '(N)', '(N)')	TRUE	TRUE	TRUE	TRUE
23	MouseBrain-Z-T-1	9721	3	969.435	LKFNSTIK	H(4)N(5)F(2)	4	P22723	Gamma-aminobutyric acid receptor subunit gamma-2	Gabrg2	128	4	1.60229	0.0491303	0.21977	0.177941	(N(N(H(H(H))(H(N(F))(N))(N)))(F))	hybrid	(F)	(N)	('(N(F))', '(N)')	(N(N(H(H(N(H)(F)))(H(N)(N))))(F))	complex	(F)		('(N(H)(F))', '(N)', '(N)')	FALSE	TRUE	FALSE	FALSE
23	MouseBrain-Z-T-1	9721	3	969.435	LKFNSTIK	H(4)N(5)F(2)	4	P22723	Gamma-aminobutyric acid receptor subunit gamma-2	Gabrg2	128	5	1.55316	0.00291567	0.278396	0.168445	(N(N(H(H(N(H)(F))(N))(H)(N)))(F))	complex	(F)	(N)	('(N(H)(F))', '(N)')	(N(N(H(H(N(H)(F)))(H(N)(N))))(F))	complex	(F)		('(N(H)(F))', '(N)', '(N)')	TRUE	TRUE	FALSE	FALSE
23	MouseBrain-Z-T-1	9721	3	969.435	LKFNSTIK	H(4)N(5)F(2)	4	P22723	Gamma-aminobutyric acid receptor subunit gamma-2	Gabrg2	128	6	1.55024	0.0243258	0.291981	0.157776	(N(N(H(H(N(H))(N(F)))(H(N))))(F))	complex	(F)		('(N(H))', '(N(F))', '(N)')	(N(N(H(H(N(H)(F)))(H(N)(N))))(F))	complex	(F)		('(N(H)(F))', '(N)', '(N)')	TRUE	TRUE	TRUE	FALSE
23	MouseBrain-Z-T-1	9721	3	969.435	LKFNSTIK	H(4)N(5)F(2)	4	P22723	Gamma-aminobutyric acid receptor subunit gamma-2	Gabrg2	128	7	1.52592	0.0145922	0.399217	0.0748653	(N(N(H(H(N(H)(F)))(H(N(F))(N)))))	complex			('(N(H)(F))', '(N(F))', '(N)')	(N(N(H(H(N(H)(F)))(H(N)(N))))(F))	complex	(F)		('(N(H)(F))', '(N)', '(N)')	TRUE	FALSE	TRUE	FALSE
23	MouseBrain-Z-T-1	9721	3	969.435	LKFNSTIK	H(4)N(5)F(2)	4	P22723	Gamma-aminobutyric acid receptor subunit gamma-2	Gabrg2	128	8	1.51133	0.00987445	0.430493	0.0581819	(N(N(H(H(N(H(F))(F)))(H(N))(N))))	complex		(N)	('(N(H(F))(F))', '(N)')	(N(N(H(H(N(H)(F)))(H(N)(N))))(F))	complex	(F)		('(N(H)(F))', '(N)', '(N)')	TRUE	FALSE	FALSE	FALSE
23	MouseBrain-Z-T-1	9721	3	969.435	LKFNSTIK	H(4)N(5)F(2)	4	P22723	Gamma-aminobutyric acid receptor subunit gamma-2	Gabrg2	128	9	1.50145	0.00915662	0.436259	0.0622899	(N(N(H(H(N(H(F))(F)))(H(N)(N)))))	complex			('(N(H(F))(F))', '(N)', '(N)')	(N(N(H(H(N(H)(F)))(H(N)(N))))(F))	complex	(F)		('(N(H)(F))', '(N)', '(N)')	TRUE	FALSE	TRUE	FALSE
23	MouseBrain-Z-T-1	9721	3	969.435	LKFNSTIK	H(4)N(5)F(2)	4	P22723	Gamma-aminobutyric acid receptor subunit gamma-2	Gabrg2	128	10	1.49229	0.0251976	0.406998	0.100708	(N(N(H(H(N(H)(F))(N(F)))(H(N)))))	complex			('(N(H)(F))', '(N(F))', '(N)')	(N(N(H(H(N(H)(F)))(H(N)(N))))(F))	complex	(F)		('(N(H)(F))', '(N)', '(N)')	TRUE	FALSE	TRUE	FALSE
23	MouseBrain-Z-T-1	9721	3	969.435	LKFNSTIK	H(4)N(5)F(2)	4	P22723	Gamma-aminobutyric acid receptor subunit gamma-2	Gabrg2	128	11	1.4671	0.0116884	0.269628	0.263275	(N(N(H(H(N(H)))(H(N(F))(N))))(F))	complex	(F)		('(N(H))', '(N(F))', '(N)')	(N(N(H(H(N(H)(F)))(H(N)(N))))(F))	complex	(F)		('(N(H)(F))', '(N)', '(N)')	TRUE	TRUE	TRUE	FALSE
23	MouseBrain-Z-T-1	9721	3	969.435	LKFNSTIK	H(4)N(5)F(2)	4	P22723	Gamma-aminobutyric acid receptor subunit gamma-2	Gabrg2	128	12	1.45541	0.00394402	0.258277	0.286314	(N(N(H(H(N(H))(N))(H(N(F)))))(F))	complex	(F)		('(N(H))', '(N)', '(N(F))')	(N(N(H(H(N(H)(F)))(H(N)(N))))(F))	complex	(F)		('(N(H)(F))', '(N)', '(N)')	TRUE	TRUE	TRUE	FALSE
23	MouseBrain-Z-T-1	9721	3	969.435	LKFNSTIK	H(4)N(5)F(2)	4	P22723	Gamma-aminobutyric acid receptor subunit gamma-2	Gabrg2	128	13	1.45146	0.0452865	0.393592	0.154944	(N(N(H(H(N(H)(F))(N))(H(N(F))))))	complex			('(N(H)(F))', '(N)', '(N(F))')	(N(N(H(H(N(H)(F)))(H(N)(N))))(F))	complex	(F)		('(N(H)(F))', '(N)', '(N)')	TRUE	FALSE	TRUE	FALSE
23	MouseBrain-Z-T-1	9721	3	969.435	LKFNSTIK	H(4)N(5)F(2)	4	P22723	Gamma-aminobutyric acid receptor subunit gamma-2	Gabrg2	128	14	1.40618	0.02105	0.522204	0.0716182	(N(N(H(H(N(H)))(H(N(N)(F)))))(F))	complex	(F)		('(N(H))', '(N(N)(F))')	(N(N(H(H(N(H)(F)))(H(N)(N))))(F))	complex	(F)		('(N(H)(F))', '(N)', '(N)')	TRUE	TRUE	TRUE	FALSE
23	MouseBrain-Z-T-1	9721	3	969.435	LKFNSTIK	H(4)N(5)F(2)	4	P22723	Gamma-aminobutyric acid receptor subunit gamma-2	Gabrg2	128	15	1.38513	0.000118428	0.228625	0.386248	(N(N(H(H(N(H)))(H(N(F)))(N)))(F))	complex	(F)	(N)	('(N(H))', '(N(F))')	(N(N(H(H(N(H)(F)))(H(N)(N))))(F))	complex	(F)		('(N(H)(F))', '(N)', '(N)')	TRUE	TRUE	FALSE	FALSE
23	MouseBrain-Z-T-1	9721	3	969.435	LKFNSTIK	H(4)N(5)F(2)	4	P22723	Gamma-aminobutyric acid receptor subunit gamma-2	Gabrg2	128	16	1.38501	0.0059297	0.427555	0.187436	(N(N(H(H(N(H)(F)))(H(N(F)))(N))))	complex		(N)	('(N(H)(F))', '(N(F))')	(N(N(H(H(N(H)(F)))(H(N)(N))))(F))	complex	(F)		('(N(H)(F))', '(N)', '(N)')	TRUE	FALSE	FALSE	FALSE
23	MouseBrain-Z-T-1	9721	3	969.435	LKFNSTIK	H(4)N(5)F(2)	4	P22723	Gamma-aminobutyric acid receptor subunit gamma-2	Gabrg2	128	17	1.37908	0.0482303	0.269873	0.351047	(N(N(H(H(N(H))(N(F)))(H)(N)))(F))	complex	(F)	(N)	('(N(H))', '(N(F))')	(N(N(H(H(N(H)(F)))(H(N)(N))))(F))	complex	(F)		('(N(H)(F))', '(N)', '(N)')	TRUE	TRUE	FALSE	FALSE
23	MouseBrain-Z-T-1	9721	3	969.435	LKFNSTIK	H(4)N(5)F(2)	4	P22723	Gamma-aminobutyric acid receptor subunit gamma-2	Gabrg2	128	18	1.33085	0.0689116	0.576797	0.0923535	(N(N(H(H(N(H)(F)))(H(N(N)(F))))))	complex			('(N(H)(F))', '(N(N)(F))')	(N(N(H(H(N(H)(F)))(H(N)(N))))(F))	complex	(F)		('(N(H)(F))', '(N)', '(N)')	TRUE	FALSE	TRUE	FALSE
23	MouseBrain-Z-T-1	9721	3	969.435	LKFNSTIK	H(4)N(5)F(2)	4	P22723	Gamma-aminobutyric acid receptor subunit gamma-2	Gabrg2	128	19	1.26194	0.00249566	0.446832	0.29123	(N(N(H(H(N(H)))(H(N(F))(N(F))))))	complex			('(N(H))', '(N(F))', '(N(F))')	(N(N(H(H(N(H)(F)))(H(N)(N))))(F))	complex	(F)		('(N(H)(F))', '(N)', '(N)')	TRUE	FALSE	TRUE	FALSE
23	MouseBrain-Z-T-1	9721	3	969.435	LKFNSTIK	H(4)N(5)F(2)	4	P22723	Gamma-aminobutyric acid receptor subunit gamma-2	Gabrg2	128	20	1.25944	0.0128704	0.448684	0.291874	(N(N(H(H(N(H))(N(F)))(H(N(F))))))	complex			('(N(H))', '(N(F))', '(N(F))')	(N(N(H(H(N(H)(F)))(H(N)(N))))(F))	complex	(F)		('(N(H)(F))', '(N)', '(N)')	TRUE	FALSE	TRUE	FALSE
23	MouseBrain-Z-T-1	9721	3	969.435	LKFNSTIK	H(4)N(5)F(2)	4	P22723	Gamma-aminobutyric acid receptor subunit gamma-2	Gabrg2	128	21	1.24657	0.0454827	0.486704	0.266724	(N(N(H(H(N(H)(F))(N(F)))(H)(N))))	complex		(N)	('(N(H)(F))', '(N(F))')	(N(N(H(H(N(H)(F)))(H(N)(N))))(F))	complex	(F)		('(N(H)(F))', '(N)', '(N)')	TRUE	FALSE	FALSE	FALSE
23	MouseBrain-Z-T-1	9721	3	969.435	LKFNSTIK	H(4)N(5)F(2)	4	P22723	Gamma-aminobutyric acid receptor subunit gamma-2	Gabrg2	128	22	1.20109	0.00496832	0.691658	0.107253	(N(N(H(H(N(H(F))(F)))(H(N(N))))))	complex			('(N(H(F))(F))', '(N(N))')	(N(N(H(H(N(H)(F)))(H(N)(N))))(F))	complex	(F)		('(N(H)(F))', '(N)', '(N)')	TRUE	FALSE	TRUE	FALSE
23	MouseBrain-Z-T-1	9721	3	969.435	LKFNSTIK	H(4)N(5)F(2)	4	P22723	Gamma-aminobutyric acid receptor subunit gamma-2	Gabrg2	128	23	1.19612		0.455627	0.348252	(N(N(H(H(H))(H(N(F))(N(F)))(N))))	hybrid		(N)	('(N(F))', '(N(F))')	(N(N(H(H(N(H)(F)))(H(N)(N))))(F))	complex	(F)		('(N(H)(F))', '(N)', '(N)')	FALSE	FALSE	FALSE	FALSE
13	MouseBrain-Z-T-1	10227	3	1204.83	PGDPGKDLASGENGTEcCR	H(4)N(4)F(2)	13	Q71M36	Chondroitin sulfate proteoglycan 5	Cspg5	355	1	1.69741	0.0361574	0.192233	0.110354	(N(N(H(H(N(H)(F)))(H)(N)))(F))	complex	(F)	(N)	('(N(H)(F))',)	(N(N(H(H(N(H(F))(F)))(N)(H))))	complex		(N)	('(N(H(F))(F))',)	TRUE	FALSE	TRUE	FALSE
13	MouseBrain-Z-T-1	10227	3	1204.83	PGDPGKDLASGENGTEcCR	H(4)N(4)F(2)	13	Q71M36	Chondroitin sulfate proteoglycan 5	Cspg5	355	2	1.66126	0.0266905	0.271118	0.067626	(N(N(H(H(N(H)(F))(N))(H)))(F))	complex	(F)		('(N(H)(F))', '(N)')	(N(N(H(H(N(H(F))(F)))(N)(H))))	complex		(N)	('(N(H(F))(F))',)	TRUE	FALSE	FALSE	FALSE
13	MouseBrain-Z-T-1	10227	3	1204.83	PGDPGKDLASGENGTEcCR	H(4)N(4)F(2)	13	Q71M36	Chondroitin sulfate proteoglycan 5	Cspg5	355	3	1.63457	0.00880694	0.301156	0.0642788	(N(N(H(H(N(H(F))(F)))(H(N)))))	complex			('(N(H(F))(F))', '(N)')	(N(N(H(H(N(H(F))(F)))(N)(H))))	complex		(N)	('(N(H(F))(F))',)	TRUE	TRUE	FALSE	FALSE
13	MouseBrain-Z-T-1	10227	3	1204.83	PGDPGKDLASGENGTEcCR	H(4)N(4)F(2)	13	Q71M36	Chondroitin sulfate proteoglycan 5	Cspg5	355	4	1.62576	0.00788355	0.234126	0.140116	(N(N(H(H(N(H)(F)))(H(N))))(F))	complex	(F)		('(N(H)(F))', '(N)')	(N(N(H(H(N(H(F))(F)))(N)(H))))	complex		(N)	('(N(H(F))(F))',)	TRUE	FALSE	FALSE	FALSE
13	MouseBrain-Z-T-1	10227	3	1204.83	PGDPGKDLASGENGTEcCR	H(4)N(4)F(2)	13	Q71M36	Chondroitin sulfate proteoglycan 5	Cspg5	355	5	1.61787	0.0242896	0.321562	0.0605627	(N(N(H(H(N(H(F))(F)))(H)(N))))	complex		(N)	('(N(H(F))(F))',)	(N(N(H(H(N(H(F))(F)))(N)(H))))	complex		(N)	('(N(H(F))(F))',)	TRUE	TRUE	TRUE	TRUE
13	MouseBrain-Z-T-1	10227	3	1204.83	PGDPGKDLASGENGTEcCR	H(4)N(4)F(2)	13	Q71M36	Chondroitin sulfate proteoglycan 5	Cspg5	355	6	1.59359	0.112277	0.339902	0.0665128	(N(N(H(H(N(H)(F)))(H(N(F))))))	complex			('(N(H)(F))', '(N(F))')	(N(N(H(H(N(H(F))(F)))(N)(H))))	complex		(N)	('(N(H(F))(F))',)	TRUE	TRUE	FALSE	FALSE
13	MouseBrain-Z-T-1	10227	3	1204.83	PGDPGKDLASGENGTEcCR	H(4)N(4)F(2)	13	Q71M36	Chondroitin sulfate proteoglycan 5	Cspg5	355	7	1.48131	0.0331784	0.411045	0.107646	(N(N(H(H(N(H)))(H(N(F)))))(F))	complex	(F)		('(N(H))', '(N(F))')	(N(N(H(H(N(H(F))(F)))(N)(H))))	complex		(N)	('(N(H(F))(F))',)	TRUE	FALSE	FALSE	FALSE
13	MouseBrain-Z-T-1	10227	3	1204.83	PGDPGKDLASGENGTEcCR	H(4)N(4)F(2)	13	Q71M36	Chondroitin sulfate proteoglycan 5	Cspg5	355	8	1.44813	0.0877928	0.397547	0.154324	(N(N(H(H(N(H)(F))(N(F)))(H))))	complex			('(N(H)(F))', '(N(F))')	(N(N(H(H(N(H(F))(F)))(N)(H))))	complex		(N)	('(N(H(F))(F))',)	TRUE	TRUE	FALSE	FALSE
13	MouseBrain-Z-T-1	10227	3	1204.83	PGDPGKDLASGENGTEcCR	H(4)N(4)F(2)	13	Q71M36	Chondroitin sulfate proteoglycan 5	Cspg5	355	9	1.36034	0.0894358	0.403595	0.236069	(N(N(H(H(N(H))(N(F)))(H)))(F))	complex	(F)		('(N(H))', '(N(F))')	(N(N(H(H(N(H(F))(F)))(N)(H))))	complex		(N)	('(N(H(F))(F))',)	TRUE	FALSE	FALSE	FALSE
13	MouseBrain-Z-T-1	10227	3	1204.83	PGDPGKDLASGENGTEcCR	H(4)N(4)F(2)	13	Q71M36	Chondroitin sulfate proteoglycan 5	Cspg5	355	10	1.2709	0.0637208	0.618568	0.110531	(N(N(H(H(H))(H(N(F)))(N)))(F))	hybrid	(F)	(N)	('(N(F))',)	(N(N(H(H(N(H(F))(F)))(N)(H))))	complex		(N)	('(N(H(F))(F))',)	FALSE	FALSE	TRUE	FALSE
13	MouseBrain-Z-T-1	10227	3	1204.83	PGDPGKDLASGENGTEcCR	H(4)N(4)F(2)	13	Q71M36	Chondroitin sulfate proteoglycan 5	Cspg5	355	11	1.20718	0.0734306	0.658417	0.134403	(N(N(H(H(H))(H(N(F))(N))))(F))	hybrid	(F)		('(N(F))', '(N)')	(N(N(H(H(N(H(F))(F)))(N)(H))))	complex		(N)	('(N(H(F))(F))',)	FALSE	FALSE	FALSE	FALSE
13	MouseBrain-Z-T-1	10227	3	1204.83	PGDPGKDLASGENGTEcCR	H(4)N(4)F(2)	13	Q71M36	Chondroitin sulfate proteoglycan 5	Cspg5	355	12	1.13375	0.0766154	0.707592	0.158659	(N(N(H(H(H))(H(N(N)(F)))))(F))	hybrid	(F)		('(N(N)(F))',)	(N(N(H(H(N(H(F))(F)))(N)(H))))	complex		(N)	('(N(H(F))(F))',)	FALSE	FALSE	FALSE	FALSE
13	MouseBrain-Z-T-1	10227	3	1204.83	PGDPGKDLASGENGTEcCR	H(4)N(4)F(2)	13	Q71M36	Chondroitin sulfate proteoglycan 5	Cspg5	355	13	1.05713		0.624198	0.318668	(N(N(H(H(H))(H(N(F))(N(F))))))	hybrid			('(N(F))', '(N(F))')	(N(N(H(H(N(H(F))(F)))(N)(H))))	complex		(N)	('(N(H(F))(F))',)	FALSE	TRUE	FALSE	FALSE
18	MouseBrain-Z-T-1	10230	3	1022.44	WTGHNVTVVQR	H(5)N(4)F(1)	5	Q91ZX7	Prolow-density lipoprotein receptor-related protein 1	Lrp1	1512	1	1.71549	0.167085	0.179513	0.104999	(N(N(H(H(H))(H(N(H)))(N)))(F))	hybrid	(F)	(N)	('(N(H))',)	(N(N(H(H(N(H)))(N)(H(H))))(F))	hybrid	(F)	(N)	('(N(H))',)	TRUE	TRUE	TRUE	TRUE
18	MouseBrain-Z-T-1	10230	3	1022.44	WTGHNVTVVQR	H(5)N(4)F(1)	5	Q91ZX7	Prolow-density lipoprotein receptor-related protein 1	Lrp1	1512	2	1.5484	0.0695609	0.317419	0.134179	(N(N(H(H(H))(H(N(H)(F)))(N))))	hybrid		(N)	('(N(H)(F))',)	(N(N(H(H(N(H)))(N)(H(H))))(F))	hybrid	(F)	(N)	('(N(H))',)	TRUE	FALSE	TRUE	FALSE
18	MouseBrain-Z-T-1	10230	3	1022.44	WTGHNVTVVQR	H(5)N(4)F(1)	5	Q91ZX7	Prolow-density lipoprotein receptor-related protein 1	Lrp1	1512	3	1.47884	0.014143	0.210499	0.31066	(N(N(H(H(H)(H))(H(N))(N)))(F))	hybrid	(F)	(N)	('(N)',)	(N(N(H(H(N(H)))(N)(H(H))))(F))	hybrid	(F)	(N)	('(N(H))',)	TRUE	TRUE	TRUE	FALSE
18	MouseBrain-Z-T-1	10230	3	1022.44	WTGHNVTVVQR	H(5)N(4)F(1)	5	Q91ZX7	Prolow-density lipoprotein receptor-related protein 1	Lrp1	1512	4	1.4647	0.0420788	0.326644	0.208657	(N(N(H(H(H))(H(N(H))(N))))(F))	hybrid	(F)		('(N(H))', '(N)')	(N(N(H(H(N(H)))(N)(H(H))))(F))	hybrid	(F)	(N)	('(N(H))',)	TRUE	TRUE	FALSE	FALSE
18	MouseBrain-Z-T-1	10230	3	1022.44	WTGHNVTVVQR	H(5)N(4)F(1)	5	Q91ZX7	Prolow-density lipoprotein receptor-related protein 1	Lrp1	1512	5	1.42262	0.0680411	0.39197	0.18541	(N(N(H(H(H))(H(N(H)(F))(N)))))	hybrid			('(N(H)(F))', '(N)')	(N(N(H(H(N(H)))(N)(H(H))))(F))	hybrid	(F)	(N)	('(N(H))',)	TRUE	FALSE	FALSE	FALSE
18	MouseBrain-Z-T-1	10230	3	1022.44	WTGHNVTVVQR	H(5)N(4)F(1)	5	Q91ZX7	Prolow-density lipoprotein receptor-related protein 1	Lrp1	1512	6	1.35458	0.0164991	0.484142	0.16128	(N(N(H(H(H)(H))(H(N(N)))))(F))	hybrid	(F)		('(N(N))',)	(N(N(H(H(N(H)))(N)(H(H))))(F))	hybrid	(F)	(N)	('(N(H))',)	TRUE	TRUE	FALSE	FALSE
18	MouseBrain-Z-T-1	10230	3	1022.44	WTGHNVTVVQR	H(5)N(4)F(1)	5	Q91ZX7	Prolow-density lipoprotein receptor-related protein 1	Lrp1	1512	7	1.33808	0.00449161	0.392226	0.269694	(N(N(H(H(H)(H))(H(N(F)))(N))))	hybrid		(N)	('(N(F))',)	(N(N(H(H(N(H)))(N)(H(H))))(F))	hybrid	(F)	(N)	('(N(H))',)	TRUE	FALSE	TRUE	FALSE
18	MouseBrain-Z-T-1	10230	3	1022.44	WTGHNVTVVQR	H(5)N(4)F(1)	5	Q91ZX7	Prolow-density lipoprotein receptor-related protein 1	Lrp1	1512	8	1.33359	0.0526775	0.444433	0.221979	(N(N(H(H(N(H(H))))(H(N))))(F))	complex	(F)		('(N(H(H)))', '(N)')	(N(N(H(H(N(H)))(N)(H(H))))(F))	hybrid	(F)	(N)	('(N(H))',)	FALSE	TRUE	FALSE	FALSE
18	MouseBrain-Z-T-1	10230	3	1022.44	WTGHNVTVVQR	H(5)N(4)F(1)	5	Q91ZX7	Prolow-density lipoprotein receptor-related protein 1	Lrp1	1512	9	1.28091	0.000690798	0.451579	0.267511	(N(N(H(H(N(H)(F)))(H(N(H))))))	complex			('(N(H)(F))', '(N(H))')	(N(N(H(H(N(H)))(N)(H(H))))(F))	hybrid	(F)	(N)	('(N(H))',)	FALSE	FALSE	FALSE	FALSE
18	MouseBrain-Z-T-1	10230	3	1022.44	WTGHNVTVVQR	H(5)N(4)F(1)	5	Q91ZX7	Prolow-density lipoprotein receptor-related protein 1	Lrp1	1512	10	1.28022	0.0352328	0.426826	0.292954	(N(N(H(H(H)(H))(H(N(F))(N)))))	hybrid			('(N(F))', '(N)')	(N(N(H(H(N(H)))(N)(H(H))))(F))	hybrid	(F)	(N)	('(N(H))',)	TRUE	FALSE	FALSE	FALSE
18	MouseBrain-Z-T-1	10230	3	1022.44	WTGHNVTVVQR	H(5)N(4)F(1)	5	Q91ZX7	Prolow-density lipoprotein receptor-related protein 1	Lrp1	1512	11	1.24499	0.0466861	0.59565	0.159363	(N(N(H(H(H)(H))(H(N(N)(F))))))	hybrid			('(N(N)(F))',)	(N(N(H(H(N(H)))(N)(H(H))))(F))	hybrid	(F)	(N)	('(N(H))',)	TRUE	FALSE	FALSE	FALSE
18	MouseBrain-Z-T-1	10230	3	1022.44	WTGHNVTVVQR	H(5)N(4)F(1)	5	Q91ZX7	Prolow-density lipoprotein receptor-related protein 1	Lrp1	1512	12	1.1983	0.0300833	0.430024	0.371676	(N(N(H(H(N(H)))(H(N(H)))))(F))	complex	(F)		('(N(H))', '(N(H))')	(N(N(H(H(N(H)))(N)(H(H))))(F))	hybrid	(F)	(N)	('(N(H))',)	FALSE	TRUE	FALSE	FALSE
18	MouseBrain-Z-T-1	10230	3	1022.44	WTGHNVTVVQR	H(5)N(4)F(1)	5	Q91ZX7	Prolow-density lipoprotein receptor-related protein 1	Lrp1	1512	13	1.16822	0.0391103	0.449965	0.381818	(N(N(H(H(N(H))(N(H)))(H)))(F))	complex	(F)		('(N(H))', '(N(H))')	(N(N(H(H(N(H)))(N)(H(H))))(F))	hybrid	(F)	(N)	('(N(H))',)	FALSE	TRUE	FALSE	FALSE
18	MouseBrain-Z-T-1	10230	3	1022.44	WTGHNVTVVQR	H(5)N(4)F(1)	5	Q91ZX7	Prolow-density lipoprotein receptor-related protein 1	Lrp1	1512	14	1.12911	0.000647047	0.524516	0.346377	(N(N(H(H(N(H)(F))(N(H)))(H))))	complex			('(N(H)(F))', '(N(H))')	(N(N(H(H(N(H)))(N)(H(H))))(F))	hybrid	(F)	(N)	('(N(H))',)	FALSE	FALSE	FALSE	FALSE
18	MouseBrain-Z-T-1	10230	3	1022.44	WTGHNVTVVQR	H(5)N(4)F(1)	5	Q91ZX7	Prolow-density lipoprotein receptor-related protein 1	Lrp1	1512	15	1.12846	0.023001	0.386008	0.485532	(N(N(H(H(H)(H))(H(N)(N))))(F))	hybrid	(F)		('(N)', '(N)')	(N(N(H(H(N(H)))(N)(H(H))))(F))	hybrid	(F)	(N)	('(N(H))',)	TRUE	TRUE	FALSE	FALSE
18	MouseBrain-Z-T-1	10230	3	1022.44	WTGHNVTVVQR	H(5)N(4)F(1)	5	Q91ZX7	Prolow-density lipoprotein receptor-related protein 1	Lrp1	1512	16	1.10546	0.0296029	0.479765	0.414776	(N(N(H(H(H))(H(N(H))(N(F))))))	hybrid			('(N(H))', '(N(F))')	(N(N(H(H(N(H)))(N)(H(H))))(F))	hybrid	(F)	(N)	('(N(H))',)	TRUE	FALSE	FALSE	FALSE
18	MouseBrain-Z-T-1	10230	3	1022.44	WTGHNVTVVQR	H(5)N(4)F(1)	5	Q91ZX7	Prolow-density lipoprotein receptor-related protein 1	Lrp1	1512	17	1.07586	0.048653	0.464167	0.459977	(N(N(H(H(N(H(H)))(N))(H)))(F))	complex	(F)		('(N(H(H)))', '(N)')	(N(N(H(H(N(H)))(N)(H(H))))(F))	hybrid	(F)	(N)	('(N(H))',)	FALSE	TRUE	FALSE	FALSE
18	MouseBrain-Z-T-1	10230	3	1022.44	WTGHNVTVVQR	H(5)N(4)F(1)	5	Q91ZX7	Prolow-density lipoprotein receptor-related protein 1	Lrp1	1512	18	1.0272		0.635374	0.337423	(N(N(H(H(N(H(F))))(H(N(H))))))	complex			('(N(H(F)))', '(N(H))')	(N(N(H(H(N(H)))(N)(H(H))))(F))	hybrid	(F)	(N)	('(N(H))',)	FALSE	FALSE	FALSE	FALSE
25	MouseBrain-Z-T-1	10702	3	1207.5	WNRGNESLPER	H(5)N(5)A(1)F(1)	5	Q8R464	Cell adhesion molecule 4	Cadm4	262	1	1.70937	0.0589357	0.176909	0.113721	(N(N(H(H(H))(H(N(H(A)))(N))(N)))(F))	hybrid	(F)	(N)	('(N(H(A)))', '(N)')	(N(N(H(H(N(H(A))))(N)(H(N(H)))))(F))	complex	(F)	(N)	('(N(H(A)))', '(N(H))')	FALSE	TRUE	TRUE	FALSE
25	MouseBrain-Z-T-1	10702	3	1207.5	WNRGNESLPER	H(5)N(5)A(1)F(1)	5	Q8R464	Cell adhesion molecule 4	Cadm4	262	2	1.65043	0.0349846	0.157671	0.191895	(N(N(H(H(N(H(A))))(H(N(H)))(N)))(F))	complex	(F)	(N)	('(N(H(A)))', '(N(H))')	(N(N(H(H(N(H(A))))(N)(H(N(H)))))(F))	complex	(F)	(N)	('(N(H(A)))', '(N(H))')	TRUE	TRUE	TRUE	TRUE
25	MouseBrain-Z-T-1	10702	3	1207.5	WNRGNESLPER	H(5)N(5)A(1)F(1)	5	Q8R464	Cell adhesion molecule 4	Cadm4	262	3	1.61545	0.00270187	0.218326	0.166225	(N(N(H(H(N(H(A)))(N(H)))(H(N))))(F))	complex	(F)		('(N(H(A)))', '(N(H))', '(N)')	(N(N(H(H(N(H(A))))(N)(H(N(H)))))(F))	complex	(F)	(N)	('(N(H(A)))', '(N(H))')	TRUE	TRUE	FALSE	FALSE
25	MouseBrain-Z-T-1	10702	3	1207.5	WNRGNESLPER	H(5)N(5)A(1)F(1)	5	Q8R464	Cell adhesion molecule 4	Cadm4	262	4	1.61275	0.00168728	0.238886	0.148367	(N(N(H(H(N(H(A)))(N(H)))(H)(N)))(F))	complex	(F)	(N)	('(N(H(A)))', '(N(H))')	(N(N(H(H(N(H(A))))(N)(H(N(H)))))(F))	complex	(F)	(N)	('(N(H(A)))', '(N(H))')	TRUE	TRUE	TRUE	TRUE
25	MouseBrain-Z-T-1	10702	3	1207.5	WNRGNESLPER	H(5)N(5)A(1)F(1)	5	Q8R464	Cell adhesion molecule 4	Cadm4	262	5	1.61106	0.0329994	0.227839	0.161101	(N(N(H(H(N(H(A))))(H(N(H))(N))))(F))	complex	(F)		('(N(H(A)))', '(N(H))', '(N)')	(N(N(H(H(N(H(A))))(N)(H(N(H)))))(F))	complex	(F)	(N)	('(N(H(A)))', '(N(H))')	TRUE	TRUE	FALSE	FALSE
25	MouseBrain-Z-T-1	10702	3	1207.5	WNRGNESLPER	H(5)N(5)A(1)F(1)	5	Q8R464	Cell adhesion molecule 4	Cadm4	262	6	1.57806	0.0038787	0.219268	0.202672	(N(N(H(H(N(H(A)))(N))(H(N(H)))))(F))	complex	(F)		('(N(H(A)))', '(N)', '(N(H))')	(N(N(H(H(N(H(A))))(N)(H(N(H)))))(F))	complex	(F)	(N)	('(N(H(A)))', '(N(H))')	TRUE	TRUE	FALSE	FALSE
25	MouseBrain-Z-T-1	10702	3	1207.5	WNRGNESLPER	H(5)N(5)A(1)F(1)	5	Q8R464	Cell adhesion molecule 4	Cadm4	262	7	1.57418	0.0569091	0.32061	0.105208	(N(N(H(H(N(H)(A)))(H(N(H)))(N)))(F))	complex	(F)	(N)	('(N(H)(A))', '(N(H))')	(N(N(H(H(N(H(A))))(N)(H(N(H)))))(F))	complex	(F)	(N)	('(N(H(A)))', '(N(H))')	TRUE	TRUE	TRUE	FALSE
25	MouseBrain-Z-T-1	10702	3	1207.5	WNRGNESLPER	H(5)N(5)A(1)F(1)	5	Q8R464	Cell adhesion molecule 4	Cadm4	262	8	1.51727	0.15861	0.379402	0.103325	(N(N(H(H(N(H)(A)))(H(N(H))(N))))(F))	complex	(F)		('(N(H)(A))', '(N(H))', '(N)')	(N(N(H(H(N(H(A))))(N)(H(N(H)))))(F))	complex	(F)	(N)	('(N(H(A)))', '(N(H))')	TRUE	TRUE	FALSE	FALSE
25	MouseBrain-Z-T-1	10702	3	1207.5	WNRGNESLPER	H(5)N(5)A(1)F(1)	5	Q8R464	Cell adhesion molecule 4	Cadm4	262	9	1.35866	0.0397008	0.54912	0.0922172	(N(N(H(H(N(H(A))(F)))(H(N(H)))(N))))	complex		(N)	('(N(H(A))(F))', '(N(H))')	(N(N(H(H(N(H(A))))(N)(H(N(H)))))(F))	complex	(F)	(N)	('(N(H(A)))', '(N(H))')	TRUE	FALSE	TRUE	FALSE
25	MouseBrain-Z-T-1	10702	3	1207.5	WNRGNESLPER	H(5)N(5)A(1)F(1)	5	Q8R464	Cell adhesion molecule 4	Cadm4	262	10	1.31896	0.011038	0.574432	0.106606	(N(N(H(H(N(H(A))))(H(N(H)(F)))(N))))	complex		(N)	('(N(H(A)))', '(N(H)(F))')	(N(N(H(H(N(H(A))))(N)(H(N(H)))))(F))	complex	(F)	(N)	('(N(H(A)))', '(N(H))')	TRUE	FALSE	TRUE	FALSE
25	MouseBrain-Z-T-1	10702	3	1207.5	WNRGNESLPER	H(5)N(5)A(1)F(1)	5	Q8R464	Cell adhesion molecule 4	Cadm4	262	11	1.30792	0.0121236	0.6166	0.0754763	(N(N(H(H(N(H(A)))(N))(H(N(H)(F))))))	complex			('(N(H(A)))', '(N)', '(N(H)(F))')	(N(N(H(H(N(H(A))))(N)(H(N(H)))))(F))	complex	(F)	(N)	('(N(H(A)))', '(N(H))')	TRUE	FALSE	FALSE	FALSE
25	MouseBrain-Z-T-1	10702	3	1207.5	WNRGNESLPER	H(5)N(5)A(1)F(1)	5	Q8R464	Cell adhesion molecule 4	Cadm4	262	12	1.2958	0.00263901	0.593687	0.110513	(N(N(H(H(N(H(A)))(N(H)(F)))(H(N)))))	complex			('(N(H(A)))', '(N(H)(F))', '(N)')	(N(N(H(H(N(H(A))))(N)(H(N(H)))))(F))	complex	(F)	(N)	('(N(H(A)))', '(N(H))')	TRUE	FALSE	FALSE	FALSE
25	MouseBrain-Z-T-1	10702	3	1207.5	WNRGNESLPER	H(5)N(5)A(1)F(1)	5	Q8R464	Cell adhesion molecule 4	Cadm4	262	13	1.29316	0.00559463	0.631089	0.0757501	(N(N(H(H(N(H(A))(F)))(H(N(H))(N)))))	complex			('(N(H(A))(F))', '(N(H))', '(N)')	(N(N(H(H(N(H(A))))(N)(H(N(H)))))(F))	complex	(F)	(N)	('(N(H(A)))', '(N(H))')	TRUE	FALSE	FALSE	FALSE
25	MouseBrain-Z-T-1	10702	3	1207.5	WNRGNESLPER	H(5)N(5)A(1)F(1)	5	Q8R464	Cell adhesion molecule 4	Cadm4	262	14	1.28757	0.00173563	0.463539	0.248894	(N(N(H(H(N(H(A)))(N(F)))(H(N(H))))))	complex			('(N(H(A)))', '(N(F))', '(N(H))')	(N(N(H(H(N(H(A))))(N)(H(N(H)))))(F))	complex	(F)	(N)	('(N(H(A)))', '(N(H))')	TRUE	FALSE	FALSE	FALSE
25	MouseBrain-Z-T-1	10702	3	1207.5	WNRGNESLPER	H(5)N(5)A(1)F(1)	5	Q8R464	Cell adhesion molecule 4	Cadm4	262	15	1.28583	0.00489048	0.472175	0.241993	(N(N(H(H(N(H(A))))(H(N(H))(N(F))))))	complex			('(N(H(A)))', '(N(H))', '(N(F))')	(N(N(H(H(N(H(A))))(N)(H(N(H)))))(F))	complex	(F)	(N)	('(N(H(A)))', '(N(H))')	TRUE	FALSE	FALSE	FALSE
25	MouseBrain-Z-T-1	10702	3	1207.5	WNRGNESLPER	H(5)N(5)A(1)F(1)	5	Q8R464	Cell adhesion molecule 4	Cadm4	262	16	1.28094	0.0005576	0.592219	0.126841	(N(N(H(H(N(H(A))(F))(N))(H(N(H))))))	complex			('(N(H(A))(F))', '(N)', '(N(H))')	(N(N(H(H(N(H(A))))(N)(H(N(H)))))(F))	complex	(F)	(N)	('(N(H(A)))', '(N(H))')	TRUE	FALSE	FALSE	FALSE
25	MouseBrain-Z-T-1	10702	3	1207.5	WNRGNESLPER	H(5)N(5)A(1)F(1)	5	Q8R464	Cell adhesion molecule 4	Cadm4	262	17	1.28038	0.00688013	0.624189	0.0954282	(N(N(H(H(N(H)(A)))(H(N(H)(F)))(N))))	complex		(N)	('(N(H)(A))', '(N(H)(F))')	(N(N(H(H(N(H(A))))(N)(H(N(H)))))(F))	complex	(F)	(N)	('(N(H(A)))', '(N(H))')	TRUE	FALSE	TRUE	FALSE
25	MouseBrain-Z-T-1	10702	3	1207.5	WNRGNESLPER	H(5)N(5)A(1)F(1)	5	Q8R464	Cell adhesion molecule 4	Cadm4	262	18	1.2735	0.00354925	0.647434	0.0790635	(N(N(H(H(N(H(A))))(H(N(H)(F))(N)))))	complex			('(N(H(A)))', '(N(H)(F))', '(N)')	(N(N(H(H(N(H(A))))(N)(H(N(H)))))(F))	complex	(F)	(N)	('(N(H(A)))', '(N(H))')	TRUE	FALSE	FALSE	FALSE
25	MouseBrain-Z-T-1	10702	3	1207.5	WNRGNESLPER	H(5)N(5)A(1)F(1)	5	Q8R464	Cell adhesion molecule 4	Cadm4	262	19	1.26995	0.0219069	0.499829	0.230218	(N(N(H(H(N(H(A)))(N(H)))(H(N(F))))))	complex			('(N(H(A)))', '(N(H))', '(N(F))')	(N(N(H(H(N(H(A))))(N)(H(N(H)))))(F))	complex	(F)	(N)	('(N(H(A)))', '(N(H))')	TRUE	FALSE	FALSE	FALSE
25	MouseBrain-Z-T-1	10702	3	1207.5	WNRGNESLPER	H(5)N(5)A(1)F(1)	5	Q8R464	Cell adhesion molecule 4	Cadm4	262	20	1.24805	0.0387071	0.589762	0.162191	(N(N(H(H(N(H(A))(F))(N(H)))(H(N)))))	complex			('(N(H(A))(F))', '(N(H))', '(N)')	(N(N(H(H(N(H(A))))(N)(H(N(H)))))(F))	complex	(F)	(N)	('(N(H(A)))', '(N(H))')	TRUE	FALSE	FALSE	FALSE
25	MouseBrain-Z-T-1	10702	3	1207.5	WNRGNESLPER	H(5)N(5)A(1)F(1)	5	Q8R464	Cell adhesion molecule 4	Cadm4	262	21	1.20934	0.0127407	0.643918	0.146743	(N(N(H(H(N(H(A)))(N(H)(F)))(H)(N))))	complex		(N)	('(N(H(A)))', '(N(H)(F))')	(N(N(H(H(N(H(A))))(N)(H(N(H)))))(F))	complex	(F)	(N)	('(N(H(A)))', '(N(H))')	TRUE	FALSE	TRUE	FALSE
25	MouseBrain-Z-T-1	10702	3	1207.5	WNRGNESLPER	H(5)N(5)A(1)F(1)	5	Q8R464	Cell adhesion molecule 4	Cadm4	262	22	1.1966	0.0121411	0.656394	0.147007	(N(N(H(H(H))(H(N(H(A)))(N(F)))(N))))	hybrid		(N)	('(N(H(A)))', '(N(F))')	(N(N(H(H(N(H(A))))(N)(H(N(H)))))(F))	complex	(F)	(N)	('(N(H(A)))', '(N(H))')	FALSE	FALSE	TRUE	FALSE
25	MouseBrain-Z-T-1	10702	3	1207.5	WNRGNESLPER	H(5)N(5)A(1)F(1)	5	Q8R464	Cell adhesion molecule 4	Cadm4	262	23	1.18446	0.0116891	0.645846	0.169696	(N(N(H(H(N(H(A))(F))(N(H)))(H)(N))))	complex		(N)	('(N(H(A))(F))', '(N(H))')	(N(N(H(H(N(H(A))))(N)(H(N(H)))))(F))	complex	(F)	(N)	('(N(H(A)))', '(N(H))')	TRUE	FALSE	TRUE	FALSE
25	MouseBrain-Z-T-1	10702	3	1207.5	WNRGNESLPER	H(5)N(5)A(1)F(1)	5	Q8R464	Cell adhesion molecule 4	Cadm4	262	24	1.17277	0.0680849	0.627117	0.200114	(N(N(H(H(H))(H(N(N(H(A))))(N))))(F))	hybrid	(F)		('(N(N(H(A))))', '(N)')	(N(N(H(H(N(H(A))))(N)(H(N(H)))))(F))	complex	(F)	(N)	('(N(H(A)))', '(N(H))')	FALSE	TRUE	FALSE	FALSE
25	MouseBrain-Z-T-1	10702	3	1207.5	WNRGNESLPER	H(5)N(5)A(1)F(1)	5	Q8R464	Cell adhesion molecule 4	Cadm4	262	25	1.10468		0.79159	0.103726	(N(N(H(H(H))(H(N(H(A))(F))(N))(N))))	hybrid		(N)	('(N(H(A))(F))', '(N)')	(N(N(H(H(N(H(A))))(N)(H(N(H)))))(F))	complex	(F)	(N)	('(N(H(A)))', '(N(H))')	FALSE	FALSE	TRUE	FALSE
4	MouseBrain-Z-T-1	10979	3	1273.86	VLTNQESPYQNHTGR	H(6)N(4)A(1)	11	P98086	Complement C1q subcomponent subunit A	C1qa	146	1	1.85222	0.143247	0.0947898	0.0529857	(N(N(H(H(H))(H(N(H(A)))(N(H))))))	hybrid			('(N(H(A)))', '(N(H))')	(N(N(H(H(N(H(A)))(N(H)))(H(H)))))	hybrid			('(N(H(A)))', '(N(H))')	TRUE	TRUE	TRUE	TRUE
4	MouseBrain-Z-T-1	10979	3	1273.86	VLTNQESPYQNHTGR	H(6)N(4)A(1)	11	P98086	Complement C1q subcomponent subunit A	C1qa	146	2	1.70898	0.0476162	0.226075	0.0649473	(N(N(H(H(H)(H))(H(N(H(A))))(N))))	hybrid		(N)	('(N(H(A)))',)	(N(N(H(H(N(H(A)))(N(H)))(H(H)))))	hybrid			('(N(H(A)))', '(N(H))')	TRUE	TRUE	FALSE	FALSE
4	MouseBrain-Z-T-1	10979	3	1273.86	VLTNQESPYQNHTGR	H(6)N(4)A(1)	11	P98086	Complement C1q subcomponent subunit A	C1qa	146	3	1.66136	0.0561681	0.201659	0.13698	(N(N(H(H(H)(H))(H(N(H(A)))(N)))))	hybrid			('(N(H(A)))', '(N)')	(N(N(H(H(N(H(A)))(N(H)))(H(H)))))	hybrid			('(N(H(A)))', '(N(H))')	TRUE	TRUE	TRUE	FALSE
4	MouseBrain-Z-T-1	10979	3	1273.86	VLTNQESPYQNHTGR	H(6)N(4)A(1)	11	P98086	Complement C1q subcomponent subunit A	C1qa	146	4	1.60519		0.255297	0.13951	(N(N(H(H(N(H(H))))(H(N(H(A)))))))	complex			('(N(H(H)))', '(N(H(A)))')	(N(N(H(H(N(H(A)))(N(H)))(H(H)))))	hybrid			('(N(H(A)))', '(N(H))')	FALSE	TRUE	TRUE	FALSE
10	MouseBrain-Z-T-1	11743	3	1236.22	GKANSTGTLVITNPTR	H(6)N(4)F(2)	4	P12960	Contactin-1	Cntn1	494	1	1.80171	0.0808245	0.164557	0.0337365	(N(N(H(H(H)(H))(H(N(H)(F)))(N)))(F))	hybrid	(F)	(N)	('(N(H)(F))',)	(N(N(H(H(N(H)(F))(N(H)))(H(H))))(F))	hybrid	(F)		('(N(H)(F))', '(N(H))')	TRUE	TRUE	FALSE	FALSE
10	MouseBrain-Z-T-1	11743	3	1236.22	GKANSTGTLVITNPTR	H(6)N(4)F(2)	4	P12960	Contactin-1	Cntn1	494	2	1.72088	0.0704119	0.259555	0.0195633	(N(N(H(H(H))(H(N(H)(F))(N(H)))))(F))	hybrid	(F)		('(N(H)(F))', '(N(H))')	(N(N(H(H(N(H)(F))(N(H)))(H(H))))(F))	hybrid	(F)		('(N(H)(F))', '(N(H))')	TRUE	TRUE	TRUE	TRUE
10	MouseBrain-Z-T-1	11743	3	1236.22	GKANSTGTLVITNPTR	H(6)N(4)F(2)	4	P12960	Contactin-1	Cntn1	494	3	1.65047	0.00820889	0.245308	0.104222	(N(N(H(H(H)(H))(H(N(H))(N(F)))))(F))	hybrid	(F)		('(N(H))', '(N(F))')	(N(N(H(H(N(H)(F))(N(H)))(H(H))))(F))	hybrid	(F)		('(N(H)(F))', '(N(H))')	TRUE	TRUE	TRUE	FALSE
10	MouseBrain-Z-T-1	11743	3	1236.22	GKANSTGTLVITNPTR	H(6)N(4)F(2)	4	P12960	Contactin-1	Cntn1	494	4	1.64226	0.132422	0.309058	0.0486814	(N(N(H(H(H)(H))(H(N(H)(F))(N))))(F))	hybrid	(F)		('(N(H)(F))', '(N)')	(N(N(H(H(N(H)(F))(N(H)))(H(H))))(F))	hybrid	(F)		('(N(H)(F))', '(N(H))')	TRUE	TRUE	TRUE	FALSE
10	MouseBrain-Z-T-1	11743	3	1236.22	GKANSTGTLVITNPTR	H(6)N(4)F(2)	4	P12960	Contactin-1	Cntn1	494	5	1.50984	0.052272	0.373875	0.116287	(N(N(H(H(H)(H))(H(N(H)(F))(N(F))))))	hybrid			('(N(H)(F))', '(N(F))')	(N(N(H(H(N(H)(F))(N(H)))(H(H))))(F))	hybrid	(F)		('(N(H)(F))', '(N(H))')	TRUE	FALSE	TRUE	FALSE
10	MouseBrain-Z-T-1	11743	3	1236.22	GKANSTGTLVITNPTR	H(6)N(4)F(2)	4	P12960	Contactin-1	Cntn1	494	6	1.45757	0.0212653	0.415922	0.126512	(N(N(H(H(H)(H))(H(N(H(F))(F)))(N))))	hybrid		(N)	('(N(H(F))(F))',)	(N(N(H(H(N(H)(F))(N(H)))(H(H))))(F))	hybrid	(F)		('(N(H)(F))', '(N(H))')	TRUE	FALSE	FALSE	FALSE
10	MouseBrain-Z-T-1	11743	3	1236.22	GKANSTGTLVITNPTR	H(6)N(4)F(2)	4	P12960	Contactin-1	Cntn1	494	7	1.4363	0.0263484	0.397406	0.166293	(N(N(H(H(H))(H(N(H)(F))(N(H)(F))))))	hybrid			('(N(H)(F))', '(N(H)(F))')	(N(N(H(H(N(H)(F))(N(H)))(H(H))))(F))	hybrid	(F)		('(N(H)(F))', '(N(H))')	TRUE	FALSE	TRUE	FALSE
10	MouseBrain-Z-T-1	11743	3	1236.22	GKANSTGTLVITNPTR	H(6)N(4)F(2)	4	P12960	Contactin-1	Cntn1	494	8	1.40995	0.029975	0.405474	0.184573	(N(N(H(H(H))(H(N(H(F))(F))(N(H))))))	hybrid			('(N(H(F))(F))', '(N(H))')	(N(N(H(H(N(H)(F))(N(H)))(H(H))))(F))	hybrid	(F)		('(N(H)(F))', '(N(H))')	TRUE	FALSE	TRUE	FALSE
10	MouseBrain-Z-T-1	11743	3	1236.22	GKANSTGTLVITNPTR	H(6)N(4)F(2)	4	P12960	Contactin-1	Cntn1	494	9	1.37998	0.181738	0.505132	0.11489	(N(N(H(H(N(H(H))))(H(N(H)(F)))))(F))	complex	(F)		('(N(H(H)))', '(N(H)(F))')	(N(N(H(H(N(H)(F))(N(H)))(H(H))))(F))	hybrid	(F)		('(N(H)(F))', '(N(H))')	FALSE	TRUE	TRUE	FALSE
10	MouseBrain-Z-T-1	11743	3	1236.22	GKANSTGTLVITNPTR	H(6)N(4)F(2)	4	P12960	Contactin-1	Cntn1	494	10	1.19824		0.559738	0.242023	(N(N(H(H(N(H(H)(F))))(H(N(H)))))(F))	complex	(F)		('(N(H(H)(F)))', '(N(H))')	(N(N(H(H(N(H)(F))(N(H)))(H(H))))(F))	hybrid	(F)		('(N(H)(F))', '(N(H))')	FALSE	TRUE	TRUE	FALSE
3	MouseBrain-Z-T-1	11879	3	1060.49	GKANSTGTLVITNPTR	H(4)N(3)F(2)	4	P12960	Contactin-1	Cntn1	494	1	1.8816	0.0500232	0.0729306	0.0454644	(N(N(H(H(N(H)(F)))(H)))(F))	complex	(F)		('(N(H)(F))',)	(N(N(H(H(N(H)(F)))(H)))(F))	complex	(F)		('(N(H)(F))',)	TRUE	TRUE	TRUE	TRUE
3	MouseBrain-Z-T-1	11879	3	1060.49	GKANSTGTLVITNPTR	H(4)N(3)F(2)	4	P12960	Contactin-1	Cntn1	494	2	1.83158	0.422318	0.0802761	0.0881421	(N(N(H(H(N(H(F))))(H)))(F))	complex	(F)		('(N(H(F)))',)	(N(N(H(H(N(H)(F)))(H)))(F))	complex	(F)		('(N(H)(F))',)	TRUE	TRUE	TRUE	FALSE
3	MouseBrain-Z-T-1	11879	3	1060.49	GKANSTGTLVITNPTR	H(4)N(3)F(2)	4	P12960	Contactin-1	Cntn1	494	3	1.40926		0.470498	0.120238	(N(N(H(H(H))(H(N(F)))))(F))	hybrid	(F)		('(N(F))',)	(N(N(H(H(N(H)(F)))(H)))(F))	complex	(F)		('(N(H)(F))',)	FALSE	TRUE	TRUE	FALSE
8	MouseBrain-Z-T-1	11894	3	1138.85	GKANSTGTLVITNPTR	H(6)N(4)	4	P12960	Contactin-1	Cntn1	494	1	1.62991	0.0288691	0.349045	0.0210437	(N(N(H(H(H)(H))(H(N(H)))(N))))	hybrid		(N)	('(N(H))',)	(N(N(H(H(N(H))(N(H)))(H(H)))))	hybrid			('(N(H))', '(N(H))')	TRUE	TRUE	FALSE	FALSE
8	MouseBrain-Z-T-1	11894	3	1138.85	GKANSTGTLVITNPTR	H(6)N(4)	4	P12960	Contactin-1	Cntn1	494	2	1.60104	0.112627	0.333248	0.0657104	(N(N(H(H(H)(H))(H(N(H))(N)))))	hybrid			('(N(H))', '(N)')	(N(N(H(H(N(H))(N(H)))(H(H)))))	hybrid			('(N(H))', '(N(H))')	TRUE	TRUE	TRUE	FALSE
8	MouseBrain-Z-T-1	11894	3	1138.85	GKANSTGTLVITNPTR	H(6)N(4)	4	P12960	Contactin-1	Cntn1	494	3	1.48841	0.0165048	0.294737	0.216848	(N(N(H(H(H))(H(N(H))(N(H))))))	hybrid			('(N(H))', '(N(H))')	(N(N(H(H(N(H))(N(H)))(H(H)))))	hybrid			('(N(H))', '(N(H))')	TRUE	TRUE	TRUE	TRUE
8	MouseBrain-Z-T-1	11894	3	1138.85	GKANSTGTLVITNPTR	H(6)N(4)	4	P12960	Contactin-1	Cntn1	494	4	1.47191	0.0988439	0.385064	0.143026	(N(N(H(H(H(H))(H))(H(N))(N))))	hybrid		(N)	('(N)',)	(N(N(H(H(N(H))(N(H)))(H(H)))))	hybrid			('(N(H))', '(N(H))')	TRUE	TRUE	FALSE	FALSE
8	MouseBrain-Z-T-1	11894	3	1138.85	GKANSTGTLVITNPTR	H(6)N(4)	4	P12960	Contactin-1	Cntn1	494	5	1.37307	0.171658	0.481002	0.145932	(N(N(H(H(H(H))(H))(H(N)(N)))))	hybrid			('(N)', '(N)')	(N(N(H(H(N(H))(N(H)))(H(H)))))	hybrid			('(N(H))', '(N(H))')	TRUE	TRUE	TRUE	FALSE
8	MouseBrain-Z-T-1	11894	3	1138.85	GKANSTGTLVITNPTR	H(6)N(4)	4	P12960	Contactin-1	Cntn1	494	6	1.20141	0.0365179	0.518452	0.28014	(N(N(H(H(N(H(H))))(H(N(H))))))	complex			('(N(H(H)))', '(N(H))')	(N(N(H(H(N(H))(N(H)))(H(H)))))	hybrid			('(N(H))', '(N(H))')	FALSE	TRUE	TRUE	FALSE
8	MouseBrain-Z-T-1	11894	3	1138.85	GKANSTGTLVITNPTR	H(6)N(4)	4	P12960	Contactin-1	Cntn1	494	7	1.16489	0.332138	0.337058	0.498052	(N(N(H(H(H)(H))(H(H)(N))(N))))	unknown		(N)	('(N)',)	(N(N(H(H(N(H))(N(H)))(H(H)))))	hybrid			('(N(H))', '(N(H))')	FALSE	TRUE	FALSE	FALSE
8	MouseBrain-Z-T-1	11894	3	1138.85	GKANSTGTLVITNPTR	H(6)N(4)	4	P12960	Contactin-1	Cntn1	494	8	0.832752		0.512078	0.655171	(N(N(H(H(H(N(H))))(H(N(H))))))	unknown			('(H(N(H)))', '(N(H))')	(N(N(H(H(N(H))(N(H)))(H(H)))))	hybrid			('(N(H))', '(N(H))')	FALSE	TRUE	TRUE	FALSE
17	MouseBrain-Z-T-1	11942	3	1182.2	GKANSTGTLVITNPTR	H(5)N(4)F(2)	4	P12960	Contactin-1	Cntn1	494	1	1.86551	0.126781	0.101976	0.0325122	(N(N(H(H(H))(H(N(H)(F)))(N)))(F))	hybrid	(F)	(N)	('(N(H)(F))',)	(N(N(H(H(N(H)(F)))(N)(H(H))))(F))	hybrid	(F)	(N)	('(N(H)(F))',)	TRUE	TRUE	TRUE	TRUE
17	MouseBrain-Z-T-1	11942	3	1182.2	GKANSTGTLVITNPTR	H(5)N(4)F(2)	4	P12960	Contactin-1	Cntn1	494	2	1.73873	0.00819083	0.237182	0.0240868	(N(N(H(H(H))(H(N(H)(F))(N))))(F))	hybrid	(F)		('(N(H)(F))', '(N)')	(N(N(H(H(N(H)(F)))(N)(H(H))))(F))	hybrid	(F)	(N)	('(N(H)(F))',)	TRUE	TRUE	FALSE	FALSE
17	MouseBrain-Z-T-1	11942	3	1182.2	GKANSTGTLVITNPTR	H(5)N(4)F(2)	4	P12960	Contactin-1	Cntn1	494	3	1.73054	0.120646	0.219895	0.049565	(N(N(H(H(H)(H))(H(N(F)))(N)))(F))	hybrid	(F)	(N)	('(N(F))',)	(N(N(H(H(N(H)(F)))(N)(H(H))))(F))	hybrid	(F)	(N)	('(N(H)(F))',)	TRUE	TRUE	TRUE	FALSE
17	MouseBrain-Z-T-1	11942	3	1182.2	GKANSTGTLVITNPTR	H(5)N(4)F(2)	4	P12960	Contactin-1	Cntn1	494	4	1.60989	0.0199482	0.268019	0.122087	(N(N(H(H(H))(H(N(H))(N(F)))))(F))	hybrid	(F)		('(N(H))', '(N(F))')	(N(N(H(H(N(H)(F)))(N)(H(H))))(F))	hybrid	(F)	(N)	('(N(H)(F))',)	TRUE	TRUE	FALSE	FALSE
17	MouseBrain-Z-T-1	11942	3	1182.2	GKANSTGTLVITNPTR	H(5)N(4)F(2)	4	P12960	Contactin-1	Cntn1	494	5	1.58995	0.0430125	0.295689	0.114365	(N(N(H(H(N(H)(F)))(H(N(H)))))(F))	complex	(F)		('(N(H)(F))', '(N(H))')	(N(N(H(H(N(H)(F)))(N)(H(H))))(F))	hybrid	(F)	(N)	('(N(H)(F))',)	FALSE	TRUE	FALSE	FALSE
17	MouseBrain-Z-T-1	11942	3	1182.2	GKANSTGTLVITNPTR	H(5)N(4)F(2)	4	P12960	Contactin-1	Cntn1	494	6	1.54693	0.0717727	0.344517	0.108549	(N(N(H(H(H))(H(N(H)(F))(N(F))))))	hybrid			('(N(H)(F))', '(N(F))')	(N(N(H(H(N(H)(F)))(N)(H(H))))(F))	hybrid	(F)	(N)	('(N(H)(F))',)	TRUE	FALSE	FALSE	FALSE
17	MouseBrain-Z-T-1	11942	3	1182.2	GKANSTGTLVITNPTR	H(5)N(4)F(2)	4	P12960	Contactin-1	Cntn1	494	7	1.47516	0.00565693	0.41637	0.108469	(N(N(H(H(H))(H(N(H(F))(F)))(N))))	hybrid		(N)	('(N(H(F))(F))',)	(N(N(H(H(N(H)(F)))(N)(H(H))))(F))	hybrid	(F)	(N)	('(N(H)(F))',)	TRUE	FALSE	TRUE	FALSE
17	MouseBrain-Z-T-1	11942	3	1182.2	GKANSTGTLVITNPTR	H(5)N(4)F(2)	4	P12960	Contactin-1	Cntn1	494	8	1.4695	0.00673816	0.417105	0.113391	(N(N(H(H(N(H)(F)))(H(N(H)(F))))))	complex			('(N(H)(F))', '(N(H)(F))')	(N(N(H(H(N(H)(F)))(N)(H(H))))(F))	hybrid	(F)	(N)	('(N(H)(F))',)	FALSE	FALSE	FALSE	FALSE
17	MouseBrain-Z-T-1	11942	3	1182.2	GKANSTGTLVITNPTR	H(5)N(4)F(2)	4	P12960	Contactin-1	Cntn1	494	9	1.46277	0.00765547	0.336928	0.200306	(N(N(H(H(H)(H))(H(N(F))(N))))(F))	hybrid	(F)		('(N(F))', '(N)')	(N(N(H(H(N(H)(F)))(N)(H(H))))(F))	hybrid	(F)	(N)	('(N(H)(F))',)	TRUE	TRUE	FALSE	FALSE
17	MouseBrain-Z-T-1	11942	3	1182.2	GKANSTGTLVITNPTR	H(5)N(4)F(2)	4	P12960	Contactin-1	Cntn1	494	10	1.45511	0.0210932	0.345658	0.199231	(N(N(H(H(N(H)(F))(N(H)))(H)))(F))	complex	(F)		('(N(H)(F))', '(N(H))')	(N(N(H(H(N(H)(F)))(N)(H(H))))(F))	hybrid	(F)	(N)	('(N(H)(F))',)	FALSE	TRUE	FALSE	FALSE
17	MouseBrain-Z-T-1	11942	3	1182.2	GKANSTGTLVITNPTR	H(5)N(4)F(2)	4	P12960	Contactin-1	Cntn1	494	11	1.43402	0.0232261	0.350896	0.215087	(N(N(H(H(N(H(F))))(H(N(H)))))(F))	complex	(F)		('(N(H(F)))', '(N(H))')	(N(N(H(H(N(H)(F)))(N)(H(H))))(F))	hybrid	(F)	(N)	('(N(H)(F))',)	FALSE	TRUE	FALSE	FALSE
17	MouseBrain-Z-T-1	11942	3	1182.2	GKANSTGTLVITNPTR	H(5)N(4)F(2)	4	P12960	Contactin-1	Cntn1	494	12	1.41079	0.0284019	0.442473	0.146737	(N(N(H(H(N(H(F))(F)))(H(N(H))))))	complex			('(N(H(F))(F))', '(N(H))')	(N(N(H(H(N(H)(F)))(N)(H(H))))(F))	hybrid	(F)	(N)	('(N(H)(F))',)	FALSE	FALSE	FALSE	FALSE
17	MouseBrain-Z-T-1	11942	3	1182.2	GKANSTGTLVITNPTR	H(5)N(4)F(2)	4	P12960	Contactin-1	Cntn1	494	13	1.38239	0.0532309	0.435518	0.182093	(N(N(H(H(H))(H(N(H(F))(F))(N)))))	hybrid			('(N(H(F))(F))', '(N)')	(N(N(H(H(N(H)(F)))(N)(H(H))))(F))	hybrid	(F)	(N)	('(N(H)(F))',)	TRUE	FALSE	FALSE	FALSE
17	MouseBrain-Z-T-1	11942	3	1182.2	GKANSTGTLVITNPTR	H(5)N(4)F(2)	4	P12960	Contactin-1	Cntn1	494	14	1.32916	0.0161403	0.452418	0.218423	(N(N(H(H(H)(H))(H(N(F))(N(F))))))	hybrid			('(N(F))', '(N(F))')	(N(N(H(H(N(H)(F)))(N)(H(H))))(F))	hybrid	(F)	(N)	('(N(H)(F))',)	TRUE	FALSE	FALSE	FALSE
17	MouseBrain-Z-T-1	11942	3	1182.2	GKANSTGTLVITNPTR	H(5)N(4)F(2)	4	P12960	Contactin-1	Cntn1	494	15	1.31302	0.00440784	0.471244	0.215738	(N(N(H(H(N(H(H)(F))))(H(N))))(F))	complex	(F)		('(N(H(H)(F)))', '(N)')	(N(N(H(H(N(H)(F)))(N)(H(H))))(F))	hybrid	(F)	(N)	('(N(H)(F))',)	FALSE	TRUE	FALSE	FALSE
17	MouseBrain-Z-T-1	11942	3	1182.2	GKANSTGTLVITNPTR	H(5)N(4)F(2)	4	P12960	Contactin-1	Cntn1	494	16	1.30861	0.242464	0.451559	0.239831	(N(N(H(H(N(H)(F))(N(H)(F)))(H))))	complex			('(N(H)(F))', '(N(H)(F))')	(N(N(H(H(N(H)(F)))(N)(H(H))))(F))	hybrid	(F)	(N)	('(N(H)(F))',)	FALSE	FALSE	FALSE	FALSE
17	MouseBrain-Z-T-1	11942	3	1182.2	GKANSTGTLVITNPTR	H(5)N(4)F(2)	4	P12960	Contactin-1	Cntn1	494	17	1.06615		0.641505	0.292349	(N(N(H(H(N(H(F))))(H(N(H(F)))))))	complex			('(N(H(F)))', '(N(H(F)))')	(N(N(H(H(N(H)(F)))(N)(H(H))))(F))	hybrid	(F)	(N)	('(N(H)(F))',)	FALSE	FALSE	FALSE	FALSE
3	MouseBrain-Z-T-1	11963	3	1060.49	GKANSTGTLVITNPTR	H(4)N(3)F(2)	4	P12960	Contactin-1	Cntn1	494	1	1.86736	0.0488655	0.0885981	0.0440398	(N(N(H(H(N(H)(F)))(H)))(F))	complex	(F)		('(N(H)(F))',)	(N(N(H(H(N(H)(F)))(H)))(F))	complex	(F)		('(N(H)(F))',)	TRUE	TRUE	TRUE	TRUE
3	MouseBrain-Z-T-1	11963	3	1060.49	GKANSTGTLVITNPTR	H(4)N(3)F(2)	4	P12960	Contactin-1	Cntn1	494	2	1.8185	0.402645	0.0928914	0.0886121	(N(N(H(H(N(H(F))))(H)))(F))	complex	(F)		('(N(H(F)))',)	(N(N(H(H(N(H)(F)))(H)))(F))	complex	(F)		('(N(H)(F))',)	TRUE	TRUE	TRUE	FALSE
3	MouseBrain-Z-T-1	11963	3	1060.49	GKANSTGTLVITNPTR	H(4)N(3)F(2)	4	P12960	Contactin-1	Cntn1	494	3	1.41585		0.465252	0.118896	(N(N(H(H(H))(H(N(F)))))(F))	hybrid	(F)		('(N(F))',)	(N(N(H(H(N(H)(F)))(H)))(F))	complex	(F)		('(N(H)(F))',)	FALSE	TRUE	TRUE	FALSE
17	MouseBrain-Z-T-1	12033	3	1182.2	GKANSTGTLVITNPTR	H(5)N(4)F(2)	4	P12960	Contactin-1	Cntn1	494	1	1.86324	0.146967	0.118167	0.018592	(N(N(H(H(H))(H(N(H)(F)))(N)))(F))	hybrid	(F)	(N)	('(N(H)(F))',)	(N(N(H(H(N(H)(F)))(N)(H(H))))(F))	hybrid	(F)	(N)	('(N(H)(F))',)	TRUE	TRUE	TRUE	TRUE
17	MouseBrain-Z-T-1	12033	3	1182.2	GKANSTGTLVITNPTR	H(5)N(4)F(2)	4	P12960	Contactin-1	Cntn1	494	2	1.71627	0.012171	0.219924	0.063802	(N(N(H(H(H)(H))(H(N(F)))(N)))(F))	hybrid	(F)	(N)	('(N(F))',)	(N(N(H(H(N(H)(F)))(N)(H(H))))(F))	hybrid	(F)	(N)	('(N(H)(F))',)	TRUE	TRUE	TRUE	FALSE
17	MouseBrain-Z-T-1	12033	3	1182.2	GKANSTGTLVITNPTR	H(5)N(4)F(2)	4	P12960	Contactin-1	Cntn1	494	3	1.7041	0.135736	0.281446	0.0144506	(N(N(H(H(H))(H(N(H)(F))(N))))(F))	hybrid	(F)		('(N(H)(F))', '(N)')	(N(N(H(H(N(H)(F)))(N)(H(H))))(F))	hybrid	(F)	(N)	('(N(H)(F))',)	TRUE	TRUE	FALSE	FALSE
17	MouseBrain-Z-T-1	12033	3	1182.2	GKANSTGTLVITNPTR	H(5)N(4)F(2)	4	P12960	Contactin-1	Cntn1	494	4	1.56837	0.0716173	0.290412	0.14122	(N(N(H(H(H))(H(N(H))(N(F)))))(F))	hybrid	(F)		('(N(H))', '(N(F))')	(N(N(H(H(N(H)(F)))(N)(H(H))))(F))	hybrid	(F)	(N)	('(N(H)(F))',)	TRUE	TRUE	FALSE	FALSE
17	MouseBrain-Z-T-1	12033	3	1182.2	GKANSTGTLVITNPTR	H(5)N(4)F(2)	4	P12960	Contactin-1	Cntn1	494	5	1.49675	0.0165294	0.368048	0.135202	(N(N(H(H(N(H)(F)))(H(N(H)))))(F))	complex	(F)		('(N(H)(F))', '(N(H))')	(N(N(H(H(N(H)(F)))(N)(H(H))))(F))	hybrid	(F)	(N)	('(N(H)(F))',)	FALSE	TRUE	FALSE	FALSE
17	MouseBrain-Z-T-1	12033	3	1182.2	GKANSTGTLVITNPTR	H(5)N(4)F(2)	4	P12960	Contactin-1	Cntn1	494	6	1.48022	0.0413934	0.391034	0.128745	(N(N(H(H(H))(H(N(H)(F))(N(F))))))	hybrid			('(N(H)(F))', '(N(F))')	(N(N(H(H(N(H)(F)))(N)(H(H))))(F))	hybrid	(F)	(N)	('(N(H)(F))',)	TRUE	FALSE	FALSE	FALSE
17	MouseBrain-Z-T-1	12033	3	1182.2	GKANSTGTLVITNPTR	H(5)N(4)F(2)	4	P12960	Contactin-1	Cntn1	494	7	1.43883	0.0124473	0.341159	0.220014	(N(N(H(H(H)(H))(H(N(F))(N))))(F))	hybrid	(F)		('(N(F))', '(N)')	(N(N(H(H(N(H)(F)))(N)(H(H))))(F))	hybrid	(F)	(N)	('(N(H)(F))',)	TRUE	TRUE	FALSE	FALSE
17	MouseBrain-Z-T-1	12033	3	1182.2	GKANSTGTLVITNPTR	H(5)N(4)F(2)	4	P12960	Contactin-1	Cntn1	494	8	1.42638	0.0420642	0.443917	0.129703	(N(N(H(H(H))(H(N(H(F))(F)))(N))))	hybrid		(N)	('(N(H(F))(F))',)	(N(N(H(H(N(H)(F)))(N)(H(H))))(F))	hybrid	(F)	(N)	('(N(H)(F))',)	TRUE	FALSE	TRUE	FALSE
17	MouseBrain-Z-T-1	12033	3	1182.2	GKANSTGTLVITNPTR	H(5)N(4)F(2)	4	P12960	Contactin-1	Cntn1	494	9	1.38432	0.0156677	0.482126	0.133559	(N(N(H(H(N(H)(F)))(H(N(H)(F))))))	complex			('(N(H)(F))', '(N(H)(F))')	(N(N(H(H(N(H)(F)))(N)(H(H))))(F))	hybrid	(F)	(N)	('(N(H)(F))',)	FALSE	FALSE	FALSE	FALSE
17	MouseBrain-Z-T-1	12033	3	1182.2	GKANSTGTLVITNPTR	H(5)N(4)F(2)	4	P12960	Contactin-1	Cntn1	494	10	1.36865	0.022676	0.411596	0.219756	(N(N(H(H(N(H)(F))(N(H)))(H)))(F))	complex	(F)		('(N(H)(F))', '(N(H))')	(N(N(H(H(N(H)(F)))(N)(H(H))))(F))	hybrid	(F)	(N)	('(N(H)(F))',)	FALSE	TRUE	FALSE	FALSE
17	MouseBrain-Z-T-1	12033	3	1182.2	GKANSTGTLVITNPTR	H(5)N(4)F(2)	4	P12960	Contactin-1	Cntn1	494	11	1.34597	0.00924187	0.418703	0.235325	(N(N(H(H(N(H(F))))(H(N(H)))))(F))	complex	(F)		('(N(H(F)))', '(N(H))')	(N(N(H(H(N(H)(F)))(N)(H(H))))(F))	hybrid	(F)	(N)	('(N(H)(F))',)	FALSE	TRUE	FALSE	FALSE
17	MouseBrain-Z-T-1	12033	3	1182.2	GKANSTGTLVITNPTR	H(5)N(4)F(2)	4	P12960	Contactin-1	Cntn1	494	12	1.33673	0.0106504	0.495233	0.168037	(N(N(H(H(N(H(F))(F)))(H(N(H))))))	complex			('(N(H(F))(F))', '(N(H))')	(N(N(H(H(N(H)(F)))(N)(H(H))))(F))	hybrid	(F)	(N)	('(N(H)(F))',)	FALSE	FALSE	FALSE	FALSE
17	MouseBrain-Z-T-1	12033	3	1182.2	GKANSTGTLVITNPTR	H(5)N(4)F(2)	4	P12960	Contactin-1	Cntn1	494	13	1.32608	0.0171647	0.470205	0.203715	(N(N(H(H(H))(H(N(H(F))(F))(N)))))	hybrid			('(N(H(F))(F))', '(N)')	(N(N(H(H(N(H)(F)))(N)(H(H))))(F))	hybrid	(F)	(N)	('(N(H)(F))',)	TRUE	FALSE	FALSE	FALSE
17	MouseBrain-Z-T-1	12033	3	1182.2	GKANSTGTLVITNPTR	H(5)N(4)F(2)	4	P12960	Contactin-1	Cntn1	494	14	1.30891	0.0475002	0.452097	0.238988	(N(N(H(H(H)(H))(H(N(F))(N(F))))))	hybrid			('(N(F))', '(N(F))')	(N(N(H(H(N(H)(F)))(N)(H(H))))(F))	hybrid	(F)	(N)	('(N(H)(F))',)	TRUE	FALSE	FALSE	FALSE
17	MouseBrain-Z-T-1	12033	3	1182.2	GKANSTGTLVITNPTR	H(5)N(4)F(2)	4	P12960	Contactin-1	Cntn1	494	15	1.26141	0.03121	0.508751	0.229834	(N(N(H(H(N(H(H)(F))))(H(N))))(F))	complex	(F)		('(N(H(H)(F)))', '(N)')	(N(N(H(H(N(H)(F)))(N)(H(H))))(F))	hybrid	(F)	(N)	('(N(H)(F))',)	FALSE	TRUE	FALSE	FALSE
17	MouseBrain-Z-T-1	12033	3	1182.2	GKANSTGTLVITNPTR	H(5)N(4)F(2)	4	P12960	Contactin-1	Cntn1	494	16	1.2302	0.213398	0.509451	0.260344	(N(N(H(H(N(H)(F))(N(H)(F)))(H))))	complex			('(N(H)(F))', '(N(H)(F))')	(N(N(H(H(N(H)(F)))(N)(H(H))))(F))	hybrid	(F)	(N)	('(N(H)(F))',)	FALSE	FALSE	FALSE	FALSE
17	MouseBrain-Z-T-1	12033	3	1182.2	GKANSTGTLVITNPTR	H(5)N(4)F(2)	4	P12960	Contactin-1	Cntn1	494	17	1.01681		0.669595	0.313599	(N(N(H(H(N(H(F))))(H(N(H(F)))))))	complex			('(N(H(F)))', '(N(H(F)))')	(N(N(H(H(N(H)(F)))(N)(H(H))))(F))	hybrid	(F)	(N)	('(N(H)(F))',)	FALSE	FALSE	FALSE	FALSE
3	MouseBrain-Z-T-1	12036	3	1060.49	GKANSTGTLVITNPTR	H(4)N(3)F(2)	4	P12960	Contactin-1	Cntn1	494	1	1.88011	0.0453726	0.0772699	0.0426159	(N(N(H(H(N(H)(F)))(H)))(F))	complex	(F)		('(N(H)(F))',)	(N(N(H(H(N(H)(F)))(H)))(F))	complex	(F)		('(N(H)(F))',)	TRUE	TRUE	TRUE	TRUE
3	MouseBrain-Z-T-1	12036	3	1060.49	GKANSTGTLVITNPTR	H(4)N(3)F(2)	4	P12960	Contactin-1	Cntn1	494	2	1.83474	0.426657	0.0733978	0.0918606	(N(N(H(H(N(H(F))))(H)))(F))	complex	(F)		('(N(H(F)))',)	(N(N(H(H(N(H)(F)))(H)))(F))	complex	(F)		('(N(H)(F))',)	TRUE	TRUE	TRUE	FALSE
3	MouseBrain-Z-T-1	12036	3	1060.49	GKANSTGTLVITNPTR	H(4)N(3)F(2)	4	P12960	Contactin-1	Cntn1	494	3	1.40809		0.475152	0.116763	(N(N(H(H(H))(H(N(F)))))(F))	hybrid	(F)		('(N(F))',)	(N(N(H(H(N(H)(F)))(H)))(F))	complex	(F)		('(N(H)(F))',)	FALSE	TRUE	TRUE	FALSE
6	MouseBrain-Z-T-1	12079	3	1030.81	GKANSTGTLVITNPTR	H(4)N(4)	4	P12960	Contactin-1	Cntn1	494	1	1.67326	0.0642009	0.287965	0.0387763	(N(N(H(H(N(H)))(H)(N))))	complex		(N)	('(N(H))',)	(N(N(H(H(N(H)))(N)(H))))	complex		(N)	('(N(H))',)	TRUE	TRUE	TRUE	TRUE
6	MouseBrain-Z-T-1	12079	3	1030.81	GKANSTGTLVITNPTR	H(4)N(4)	4	P12960	Contactin-1	Cntn1	494	2	1.60906	0.0424648	0.146282	0.24466	(N(N(H(H(H))(H(N))(N))))	hybrid		(N)	('(N)',)	(N(N(H(H(N(H)))(N)(H))))	complex		(N)	('(N(H))',)	FALSE	TRUE	TRUE	FALSE
6	MouseBrain-Z-T-1	12079	3	1030.81	GKANSTGTLVITNPTR	H(4)N(4)	4	P12960	Contactin-1	Cntn1	494	3	1.56659	0.0819434	0.258484	0.174923	(N(N(H(H(N(H)))(H(N)))))	complex			('(N(H))', '(N)')	(N(N(H(H(N(H)))(N)(H))))	complex		(N)	('(N(H))',)	TRUE	TRUE	FALSE	FALSE
6	MouseBrain-Z-T-1	12079	3	1030.81	GKANSTGTLVITNPTR	H(4)N(4)	4	P12960	Contactin-1	Cntn1	494	4	1.48465	0.0802554	0.26751	0.24784	(N(N(H(H(H))(H(N)(N)))))	hybrid			('(N)', '(N)')	(N(N(H(H(N(H)))(N)(H))))	complex		(N)	('(N(H))',)	FALSE	TRUE	FALSE	FALSE
6	MouseBrain-Z-T-1	12079	3	1030.81	GKANSTGTLVITNPTR	H(4)N(4)	4	P12960	Contactin-1	Cntn1	494	5	1.40439	0.144442	0.37783	0.217775	(N(N(H(H(N(H))(N))(H))))	complex			('(N(H))', '(N)')	(N(N(H(H(N(H)))(N)(H))))	complex		(N)	('(N(H))',)	TRUE	TRUE	FALSE	FALSE
6	MouseBrain-Z-T-1	12079	3	1030.81	GKANSTGTLVITNPTR	H(4)N(4)	4	P12960	Contactin-1	Cntn1	494	6	1.25995		0.588798	0.151249	(N(N(H(H(H))(H(N(N))))))	hybrid			('(N(N))',)	(N(N(H(H(N(H)))(N)(H))))	complex		(N)	('(N(H))',)	FALSE	TRUE	FALSE	FALSE
6	MouseBrain-Z-T-1	12159	3	1030.81	GKANSTGTLVITNPTR	H(4)N(4)	4	P12960	Contactin-1	Cntn1	494	1	1.66623	0.0865879	0.296898	0.0368674	(N(N(H(H(N(H)))(H)(N))))	complex		(N)	('(N(H))',)	(N(N(H(H(N(H)))(N)(H))))	complex		(N)	('(N(H))',)	TRUE	TRUE	TRUE	TRUE
6	MouseBrain-Z-T-1	12159	3	1030.81	GKANSTGTLVITNPTR	H(4)N(4)	4	P12960	Contactin-1	Cntn1	494	2	1.57965	0.00227994	0.178682	0.241671	(N(N(H(H(H))(H(N))(N))))	hybrid		(N)	('(N)',)	(N(N(H(H(N(H)))(N)(H))))	complex		(N)	('(N(H))',)	FALSE	TRUE	TRUE	FALSE
6	MouseBrain-Z-T-1	12159	3	1030.81	GKANSTGTLVITNPTR	H(4)N(4)	4	P12960	Contactin-1	Cntn1	494	3	1.57737	0.102405	0.248506	0.174127	(N(N(H(H(N(H)))(H(N)))))	complex			('(N(H))', '(N)')	(N(N(H(H(N(H)))(N)(H))))	complex		(N)	('(N(H))',)	TRUE	TRUE	FALSE	FALSE
6	MouseBrain-Z-T-1	12159	3	1030.81	GKANSTGTLVITNPTR	H(4)N(4)	4	P12960	Contactin-1	Cntn1	494	4	1.47496	0.0676706	0.280166	0.244872	(N(N(H(H(H))(H(N)(N)))))	hybrid			('(N)', '(N)')	(N(N(H(H(N(H)))(N)(H))))	complex		(N)	('(N(H))',)	FALSE	TRUE	FALSE	FALSE
6	MouseBrain-Z-T-1	12159	3	1030.81	GKANSTGTLVITNPTR	H(4)N(4)	4	P12960	Contactin-1	Cntn1	494	5	1.40729	0.159796	0.375771	0.216938	(N(N(H(H(N(H))(N))(H))))	complex			('(N(H))', '(N)')	(N(N(H(H(N(H)))(N)(H))))	complex		(N)	('(N(H))',)	TRUE	TRUE	FALSE	FALSE
6	MouseBrain-Z-T-1	12159	3	1030.81	GKANSTGTLVITNPTR	H(4)N(4)	4	P12960	Contactin-1	Cntn1	494	6	1.2475		0.604819	0.147686	(N(N(H(H(H))(H(N(N))))))	hybrid			('(N(N))',)	(N(N(H(H(N(H)))(N)(H))))	complex		(N)	('(N(H))',)	FALSE	TRUE	FALSE	FALSE
3	MouseBrain-Z-T-1	12289	2	1381.56	AMDNVTVR	H(5)N(3)A(1)F(1)	4	Q99PJ0	Neurotrimin	Ntm	44	1	1.81932	0.00488621	0.0775455	0.103132	(N(N(H(H(H))(H(N(H(A))))))(F))	hybrid	(F)		('(N(H(A)))',)	(N(N(H(H(N(H)(A)))(H(H))))(F))	hybrid	(F)		('(N(H)(A))',)	TRUE	TRUE	TRUE	FALSE
3	MouseBrain-Z-T-1	12289	2	1381.56	AMDNVTVR	H(5)N(3)A(1)F(1)	4	Q99PJ0	Neurotrimin	Ntm	44	2	1.81444	0.537434	0.103751	0.081813	(N(N(H(H(H))(H(N(H)(A)))))(F))	hybrid	(F)		('(N(H)(A))',)	(N(N(H(H(N(H)(A)))(H(H))))(F))	hybrid	(F)		('(N(H)(A))',)	TRUE	TRUE	TRUE	TRUE
3	MouseBrain-Z-T-1	12289	2	1381.56	AMDNVTVR	H(5)N(3)A(1)F(1)	4	Q99PJ0	Neurotrimin	Ntm	44	3	1.277		0.565105	0.157893	(N(N(H(H(H))(H(N(H(A))(F))))))	hybrid			('(N(H(A))(F))',)	(N(N(H(H(N(H)(A)))(H(H))))(F))	hybrid	(F)		('(N(H)(A))',)	TRUE	FALSE	TRUE	FALSE
27	MouseBrain-Z-T-1	12357	3	1331.58	KVLVAPPSEEANTTK	H(5)N(5)A(1)F(2)	12	P43006	Excitatory amino acid transporter 2	Slc1a2	205	1	1.65916	0.00208822	0.287686	0.0531539	(N(N(H(H(N(H(A))(F))(N(H)))(H(N))))(F))	complex	(F)		('(N(H(A))(F))', '(N(H))', '(N)')	(N(N(H(H(N(H(A))(F)))(H(N)(N(H)))))(F))	complex	(F)		('(N(H(A))(F))', '(N)', '(N(H))')	TRUE	TRUE	TRUE	TRUE
27	MouseBrain-Z-T-1	12357	3	1331.58	KVLVAPPSEEANTTK	H(5)N(5)A(1)F(2)	12	P43006	Excitatory amino acid transporter 2	Slc1a2	205	2	1.65707	0.000169645	0.287717	0.0552117	(N(N(H(H(N(H(A))(F))(N))(H(N(H)))))(F))	complex	(F)		('(N(H(A))(F))', '(N)', '(N(H))')	(N(N(H(H(N(H(A))(F)))(H(N)(N(H)))))(F))	complex	(F)		('(N(H(A))(F))', '(N)', '(N(H))')	TRUE	TRUE	TRUE	TRUE
27	MouseBrain-Z-T-1	12357	3	1331.58	KVLVAPPSEEANTTK	H(5)N(5)A(1)F(2)	12	P43006	Excitatory amino acid transporter 2	Slc1a2	205	3	1.6569	0.0105982	0.296504	0.0465938	(N(N(H(H(N(H(A))(F)))(H(N(H))(N))))(F))	complex	(F)		('(N(H(A))(F))', '(N(H))', '(N)')	(N(N(H(H(N(H(A))(F)))(H(N)(N(H)))))(F))	complex	(F)		('(N(H(A))(F))', '(N)', '(N(H))')	TRUE	TRUE	TRUE	TRUE
27	MouseBrain-Z-T-1	12357	3	1331.58	KVLVAPPSEEANTTK	H(5)N(5)A(1)F(2)	12	P43006	Excitatory amino acid transporter 2	Slc1a2	205	4	1.6463	0.00152925	0.303115	0.0505816	(N(N(H(H(N(H(A))))(H(N(H)(F))(N))))(F))	complex	(F)		('(N(H(A)))', '(N(H)(F))', '(N)')	(N(N(H(H(N(H(A))(F)))(H(N)(N(H)))))(F))	complex	(F)		('(N(H(A))(F))', '(N)', '(N(H))')	TRUE	TRUE	TRUE	FALSE
27	MouseBrain-Z-T-1	12357	3	1331.58	KVLVAPPSEEANTTK	H(5)N(5)A(1)F(2)	12	P43006	Excitatory amino acid transporter 2	Slc1a2	205	5	1.64477	0.000270983	0.305542	0.0496839	(N(N(H(H(N(H(A)))(N))(H(N(H)(F)))))(F))	complex	(F)		('(N(H(A)))', '(N)', '(N(H)(F))')	(N(N(H(H(N(H(A))(F)))(H(N)(N(H)))))(F))	complex	(F)		('(N(H(A))(F))', '(N)', '(N(H))')	TRUE	TRUE	TRUE	FALSE
27	MouseBrain-Z-T-1	12357	3	1331.58	KVLVAPPSEEANTTK	H(5)N(5)A(1)F(2)	12	P43006	Excitatory amino acid transporter 2	Slc1a2	205	6	1.6445	0.0249597	0.308675	0.0468221	(N(N(H(H(N(H(A)))(N(H)(F)))(H(N))))(F))	complex	(F)		('(N(H(A)))', '(N(H)(F))', '(N)')	(N(N(H(H(N(H(A))(F)))(H(N)(N(H)))))(F))	complex	(F)		('(N(H(A))(F))', '(N)', '(N(H))')	TRUE	TRUE	TRUE	FALSE
27	MouseBrain-Z-T-1	12357	3	1331.58	KVLVAPPSEEANTTK	H(5)N(5)A(1)F(2)	12	P43006	Excitatory amino acid transporter 2	Slc1a2	205	7	1.61954	0.0134716	0.31537	0.0650858	(N(N(H(H(N(H(A))(F))(N))(H(N(H)(F))))))	complex			('(N(H(A))(F))', '(N)', '(N(H)(F))')	(N(N(H(H(N(H(A))(F)))(H(N)(N(H)))))(F))	complex	(F)		('(N(H(A))(F))', '(N)', '(N(H))')	TRUE	FALSE	TRUE	FALSE
27	MouseBrain-Z-T-1	12357	3	1331.58	KVLVAPPSEEANTTK	H(5)N(5)A(1)F(2)	12	P43006	Excitatory amino acid transporter 2	Slc1a2	205	8	1.60607	0.0011767	0.331682	0.0622456	(N(N(H(H(H))(H(N(H(A))(F))(N))(N)))(F))	hybrid	(F)	(N)	('(N(H(A))(F))', '(N)')	(N(N(H(H(N(H(A))(F)))(H(N)(N(H)))))(F))	complex	(F)		('(N(H(A))(F))', '(N)', '(N(H))')	FALSE	TRUE	FALSE	FALSE
27	MouseBrain-Z-T-1	12357	3	1331.58	KVLVAPPSEEANTTK	H(5)N(5)A(1)F(2)	12	P43006	Excitatory amino acid transporter 2	Slc1a2	205	9	1.6049	0.00800535	0.33383	0.0612744	(N(N(H(H(N(H(A))(F)))(H(N(H)(F))(N)))))	complex			('(N(H(A))(F))', '(N(H)(F))', '(N)')	(N(N(H(H(N(H(A))(F)))(H(N)(N(H)))))(F))	complex	(F)		('(N(H(A))(F))', '(N)', '(N(H))')	TRUE	FALSE	TRUE	FALSE
27	MouseBrain-Z-T-1	12357	3	1331.58	KVLVAPPSEEANTTK	H(5)N(5)A(1)F(2)	12	P43006	Excitatory amino acid transporter 2	Slc1a2	205	10	1.59689	0.004898	0.342673	0.0604368	(N(N(H(H(N(H(A))))(H(N(H)(F)))(N)))(F))	complex	(F)	(N)	('(N(H(A)))', '(N(H)(F))')	(N(N(H(H(N(H(A))(F)))(H(N)(N(H)))))(F))	complex	(F)		('(N(H(A))(F))', '(N)', '(N(H))')	TRUE	TRUE	FALSE	FALSE
27	MouseBrain-Z-T-1	12357	3	1331.58	KVLVAPPSEEANTTK	H(5)N(5)A(1)F(2)	12	P43006	Excitatory amino acid transporter 2	Slc1a2	205	11	1.59199	0.02501	0.327756	0.0802517	(N(N(H(H(N(H(A))(F)))(H(N(H)))(N)))(F))	complex	(F)	(N)	('(N(H(A))(F))', '(N(H))')	(N(N(H(H(N(H(A))(F)))(H(N)(N(H)))))(F))	complex	(F)		('(N(H(A))(F))', '(N)', '(N(H))')	TRUE	TRUE	FALSE	FALSE
27	MouseBrain-Z-T-1	12357	3	1331.58	KVLVAPPSEEANTTK	H(5)N(5)A(1)F(2)	12	P43006	Excitatory amino acid transporter 2	Slc1a2	205	12	1.56698	0.0033715	0.339091	0.0939267	(N(N(H(H(N(H(A))(F))(N(H)(F)))(H(N)))))	complex			('(N(H(A))(F))', '(N(H)(F))', '(N)')	(N(N(H(H(N(H(A))(F)))(H(N)(N(H)))))(F))	complex	(F)		('(N(H(A))(F))', '(N)', '(N(H))')	TRUE	FALSE	TRUE	FALSE
27	MouseBrain-Z-T-1	12357	3	1331.58	KVLVAPPSEEANTTK	H(5)N(5)A(1)F(2)	12	P43006	Excitatory amino acid transporter 2	Slc1a2	205	13	1.56361	0.000122981	0.362285	0.0741049	(N(N(H(H(N(H(A))(F))(N(H)))(H)(N)))(F))	complex	(F)	(N)	('(N(H(A))(F))', '(N(H))')	(N(N(H(H(N(H(A))(F)))(H(N)(N(H)))))(F))	complex	(F)		('(N(H(A))(F))', '(N)', '(N(H))')	TRUE	TRUE	FALSE	FALSE
27	MouseBrain-Z-T-1	12357	3	1331.58	KVLVAPPSEEANTTK	H(5)N(5)A(1)F(2)	12	P43006	Excitatory amino acid transporter 2	Slc1a2	205	14	1.56349	0.00869834	0.381416	0.0550968	(N(N(H(H(N(H(A))(F)))(H(N(H)(F)))(N))))	complex		(N)	('(N(H(A))(F))', '(N(H)(F))')	(N(N(H(H(N(H(A))(F)))(H(N)(N(H)))))(F))	complex	(F)		('(N(H(A))(F))', '(N)', '(N(H))')	TRUE	FALSE	FALSE	FALSE
27	MouseBrain-Z-T-1	12357	3	1331.58	KVLVAPPSEEANTTK	H(5)N(5)A(1)F(2)	12	P43006	Excitatory amino acid transporter 2	Slc1a2	205	15	1.55479	0.0263479	0.383619	0.0615914	(N(N(H(H(N(H(A)))(N(H)(F)))(H)(N)))(F))	complex	(F)	(N)	('(N(H(A)))', '(N(H)(F))')	(N(N(H(H(N(H(A))(F)))(H(N)(N(H)))))(F))	complex	(F)		('(N(H(A))(F))', '(N)', '(N(H))')	TRUE	TRUE	FALSE	FALSE
27	MouseBrain-Z-T-1	12357	3	1331.58	KVLVAPPSEEANTTK	H(5)N(5)A(1)F(2)	12	P43006	Excitatory amino acid transporter 2	Slc1a2	205	16	1.52844	0.032453	0.395205	0.0763538	(N(N(H(H(N(H(A))(F)))(H(N(H))(N(F))))))	complex			('(N(H(A))(F))', '(N(H))', '(N(F))')	(N(N(H(H(N(H(A))(F)))(H(N)(N(H)))))(F))	complex	(F)		('(N(H(A))(F))', '(N)', '(N(H))')	TRUE	FALSE	TRUE	FALSE
27	MouseBrain-Z-T-1	12357	3	1331.58	KVLVAPPSEEANTTK	H(5)N(5)A(1)F(2)	12	P43006	Excitatory amino acid transporter 2	Slc1a2	205	17	1.49599	0.0133015	0.39005	0.113961	(N(N(H(H(N(H(A))(F))(N(H)))(H(N(F))))))	complex			('(N(H(A))(F))', '(N(H))', '(N(F))')	(N(N(H(H(N(H(A))(F)))(H(N)(N(H)))))(F))	complex	(F)		('(N(H(A))(F))', '(N)', '(N(H))')	TRUE	FALSE	TRUE	FALSE
27	MouseBrain-Z-T-1	12357	3	1331.58	KVLVAPPSEEANTTK	H(5)N(5)A(1)F(2)	12	P43006	Excitatory amino acid transporter 2	Slc1a2	205	18	1.48269	0.000555133	0.402454	0.114859	(N(N(H(H(N(H(A))(F))(N(F)))(H(N(H))))))	complex			('(N(H(A))(F))', '(N(F))', '(N(H))')	(N(N(H(H(N(H(A))(F)))(H(N)(N(H)))))(F))	complex	(F)		('(N(H(A))(F))', '(N)', '(N(H))')	TRUE	FALSE	TRUE	FALSE
27	MouseBrain-Z-T-1	12357	3	1331.58	KVLVAPPSEEANTTK	H(5)N(5)A(1)F(2)	12	P43006	Excitatory amino acid transporter 2	Slc1a2	205	19	1.48213	0.00907305	0.431801	0.0860675	(N(N(H(H(N(H(A)))(N(F)))(H(N(H)(F))))))	complex			('(N(H(A)))', '(N(F))', '(N(H)(F))')	(N(N(H(H(N(H(A))(F)))(H(N)(N(H)))))(F))	complex	(F)		('(N(H(A))(F))', '(N)', '(N(H))')	TRUE	FALSE	TRUE	FALSE
27	MouseBrain-Z-T-1	12357	3	1331.58	KVLVAPPSEEANTTK	H(5)N(5)A(1)F(2)	12	P43006	Excitatory amino acid transporter 2	Slc1a2	205	20	1.47306	0.000226402	0.427992	0.0989497	(N(N(H(H(N(H(A))))(H(N(H)(F))(N(F))))))	complex			('(N(H(A)))', '(N(H)(F))', '(N(F))')	(N(N(H(H(N(H(A))(F)))(H(N)(N(H)))))(F))	complex	(F)		('(N(H(A))(F))', '(N)', '(N(H))')	TRUE	FALSE	TRUE	FALSE
27	MouseBrain-Z-T-1	12357	3	1331.58	KVLVAPPSEEANTTK	H(5)N(5)A(1)F(2)	12	P43006	Excitatory amino acid transporter 2	Slc1a2	205	21	1.47283	0.0155348	0.413643	0.113525	(N(N(H(H(N(H(A)))(N(H)(F)))(H(N(F))))))	complex			('(N(H(A)))', '(N(H)(F))', '(N(F))')	(N(N(H(H(N(H(A))(F)))(H(N)(N(H)))))(F))	complex	(F)		('(N(H(A))(F))', '(N)', '(N(H))')	TRUE	FALSE	TRUE	FALSE
27	MouseBrain-Z-T-1	12357	3	1331.58	KVLVAPPSEEANTTK	H(5)N(5)A(1)F(2)	12	P43006	Excitatory amino acid transporter 2	Slc1a2	205	22	1.4573	0.0302285	0.447471	0.0952318	(N(N(H(H(H))(H(N(H(A)))(N(F)))(N)))(F))	hybrid	(F)	(N)	('(N(H(A)))', '(N(F))')	(N(N(H(H(N(H(A))(F)))(H(N)(N(H)))))(F))	complex	(F)		('(N(H(A))(F))', '(N)', '(N(H))')	FALSE	TRUE	FALSE	FALSE
27	MouseBrain-Z-T-1	12357	3	1331.58	KVLVAPPSEEANTTK	H(5)N(5)A(1)F(2)	12	P43006	Excitatory amino acid transporter 2	Slc1a2	205	23	1.42707	0.0978526	0.409445	0.163486	(N(N(H(H(N(H(A))(F))(N(H)(F)))(H)(N))))	complex		(N)	('(N(H(A))(F))', '(N(H)(F))')	(N(N(H(H(N(H(A))(F)))(H(N)(N(H)))))(F))	complex	(F)		('(N(H(A))(F))', '(N)', '(N(H))')	TRUE	FALSE	FALSE	FALSE
27	MouseBrain-Z-T-1	12357	3	1331.58	KVLVAPPSEEANTTK	H(5)N(5)A(1)F(2)	12	P43006	Excitatory amino acid transporter 2	Slc1a2	205	24	1.32922	0.00617205	0.52275	0.148033	(N(N(H(H(N(H(A))))(H(N(H))(N(F)))))(F))	complex	(F)		('(N(H(A)))', '(N(H))', '(N(F))')	(N(N(H(H(N(H(A))(F)))(H(N)(N(H)))))(F))	complex	(F)		('(N(H(A))(F))', '(N)', '(N(H))')	TRUE	TRUE	TRUE	FALSE
27	MouseBrain-Z-T-1	12357	3	1331.58	KVLVAPPSEEANTTK	H(5)N(5)A(1)F(2)	12	P43006	Excitatory amino acid transporter 2	Slc1a2	205	25	1.32304	0.00915649	0.500895	0.176061	(N(N(H(H(N(H(A)))(N(H)))(H(N(F)))))(F))	complex	(F)		('(N(H(A)))', '(N(H))', '(N(F))')	(N(N(H(H(N(H(A))(F)))(H(N)(N(H)))))(F))	complex	(F)		('(N(H(A))(F))', '(N)', '(N(H))')	TRUE	TRUE	TRUE	FALSE
27	MouseBrain-Z-T-1	12357	3	1331.58	KVLVAPPSEEANTTK	H(5)N(5)A(1)F(2)	12	P43006	Excitatory amino acid transporter 2	Slc1a2	205	26	1.31389	0.0368211	0.517019	0.169093	(N(N(H(H(N(H(A)))(N(F)))(H(N(H)))))(F))	complex	(F)		('(N(H(A)))', '(N(F))', '(N(H))')	(N(N(H(H(N(H(A))(F)))(H(N)(N(H)))))(F))	complex	(F)		('(N(H(A))(F))', '(N)', '(N(H))')	TRUE	TRUE	TRUE	FALSE
27	MouseBrain-Z-T-1	12357	3	1331.58	KVLVAPPSEEANTTK	H(5)N(5)A(1)F(2)	12	P43006	Excitatory amino acid transporter 2	Slc1a2	205	27	1.27707		0.609429	0.113504	(N(N(H(H(H))(H(N(H(A))(F))(N(F)))(N))))	hybrid		(N)	('(N(H(A))(F))', '(N(F))')	(N(N(H(H(N(H(A))(F)))(H(N)(N(H)))))(F))	complex	(F)		('(N(H(A))(F))', '(N)', '(N(H))')	FALSE	FALSE	FALSE	FALSE
27	MouseBrain-Z-T-1	12499	3	1331.58	KVLVAPPSEEANTTK	H(5)N(5)A(1)F(2)	12	P43006	Excitatory amino acid transporter 2	Slc1a2	205	1	1.78051	0.00742464	0.140669	0.0788165	(N(N(H(H(N(H(A))))(H(N(H)(F))(N))))(F))	complex	(F)		('(N(H(A)))', '(N(H)(F))', '(N)')	(N(N(H(H(N(H(A))(F)))(H(N)(N(H)))))(F))	complex	(F)		('(N(H(A))(F))', '(N)', '(N(H))')	TRUE	TRUE	TRUE	FALSE
27	MouseBrain-Z-T-1	12499	3	1331.58	KVLVAPPSEEANTTK	H(5)N(5)A(1)F(2)	12	P43006	Excitatory amino acid transporter 2	Slc1a2	205	2	1.77309	0.00552559	0.146908	0.080002	(N(N(H(H(N(H(A))(F)))(H(N(H))(N))))(F))	complex	(F)		('(N(H(A))(F))', '(N(H))', '(N)')	(N(N(H(H(N(H(A))(F)))(H(N)(N(H)))))(F))	complex	(F)		('(N(H(A))(F))', '(N)', '(N(H))')	TRUE	TRUE	TRUE	TRUE
27	MouseBrain-Z-T-1	12499	3	1331.58	KVLVAPPSEEANTTK	H(5)N(5)A(1)F(2)	12	P43006	Excitatory amino acid transporter 2	Slc1a2	205	3	1.76756	0.00350925	0.147944	0.0844921	(N(N(H(H(N(H(A)))(N))(H(N(H)(F)))))(F))	complex	(F)		('(N(H(A)))', '(N)', '(N(H)(F))')	(N(N(H(H(N(H(A))(F)))(H(N)(N(H)))))(F))	complex	(F)		('(N(H(A))(F))', '(N)', '(N(H))')	TRUE	TRUE	TRUE	FALSE
27	MouseBrain-Z-T-1	12499	3	1331.58	KVLVAPPSEEANTTK	H(5)N(5)A(1)F(2)	12	P43006	Excitatory amino acid transporter 2	Slc1a2	205	4	1.76405	0.0078772	0.149818	0.0861275	(N(N(H(H(N(H(A)))(N(H)(F)))(H(N))))(F))	complex	(F)		('(N(H(A)))', '(N(H)(F))', '(N)')	(N(N(H(H(N(H(A))(F)))(H(N)(N(H)))))(F))	complex	(F)		('(N(H(A))(F))', '(N)', '(N(H))')	TRUE	TRUE	TRUE	FALSE
27	MouseBrain-Z-T-1	12499	3	1331.58	KVLVAPPSEEANTTK	H(5)N(5)A(1)F(2)	12	P43006	Excitatory amino acid transporter 2	Slc1a2	205	5	1.75618	0.011715	0.148799	0.0950236	(N(N(H(H(N(H(A))(F))(N(H)))(H(N))))(F))	complex	(F)		('(N(H(A))(F))', '(N(H))', '(N)')	(N(N(H(H(N(H(A))(F)))(H(N)(N(H)))))(F))	complex	(F)		('(N(H(A))(F))', '(N)', '(N(H))')	TRUE	TRUE	TRUE	TRUE
27	MouseBrain-Z-T-1	12499	3	1331.58	KVLVAPPSEEANTTK	H(5)N(5)A(1)F(2)	12	P43006	Excitatory amino acid transporter 2	Slc1a2	205	6	1.74446	0.0414816	0.158098	0.0974399	(N(N(H(H(N(H(A))(F))(N))(H(N(H)))))(F))	complex	(F)		('(N(H(A))(F))', '(N)', '(N(H))')	(N(N(H(H(N(H(A))(F)))(H(N)(N(H)))))(F))	complex	(F)		('(N(H(A))(F))', '(N)', '(N(H))')	TRUE	TRUE	TRUE	TRUE
27	MouseBrain-Z-T-1	12499	3	1331.58	KVLVAPPSEEANTTK	H(5)N(5)A(1)F(2)	12	P43006	Excitatory amino acid transporter 2	Slc1a2	205	7	1.70298	0.0372379	0.184028	0.112991	(N(N(H(H(N(H(A))))(H(N(H)(F)))(N)))(F))	complex	(F)	(N)	('(N(H(A)))', '(N(H)(F))')	(N(N(H(H(N(H(A))(F)))(H(N)(N(H)))))(F))	complex	(F)		('(N(H(A))(F))', '(N)', '(N(H))')	TRUE	TRUE	FALSE	FALSE
27	MouseBrain-Z-T-1	12499	3	1331.58	KVLVAPPSEEANTTK	H(5)N(5)A(1)F(2)	12	P43006	Excitatory amino acid transporter 2	Slc1a2	205	8	1.66574	0.0119957	0.200358	0.133899	(N(N(H(H(N(H(A))(F)))(H(N(H)))(N)))(F))	complex	(F)	(N)	('(N(H(A))(F))', '(N(H))')	(N(N(H(H(N(H(A))(F)))(H(N)(N(H)))))(F))	complex	(F)		('(N(H(A))(F))', '(N)', '(N(H))')	TRUE	TRUE	FALSE	FALSE
27	MouseBrain-Z-T-1	12499	3	1331.58	KVLVAPPSEEANTTK	H(5)N(5)A(1)F(2)	12	P43006	Excitatory amino acid transporter 2	Slc1a2	205	9	1.65375	0.0238582	0.248514	0.0977383	(N(N(H(H(H))(H(N(H(A))(F))(N))(N)))(F))	hybrid	(F)	(N)	('(N(H(A))(F))', '(N)')	(N(N(H(H(N(H(A))(F)))(H(N)(N(H)))))(F))	complex	(F)		('(N(H(A))(F))', '(N)', '(N(H))')	FALSE	TRUE	FALSE	FALSE
27	MouseBrain-Z-T-1	12499	3	1331.58	KVLVAPPSEEANTTK	H(5)N(5)A(1)F(2)	12	P43006	Excitatory amino acid transporter 2	Slc1a2	205	10	1.62989	0.00598621	0.282153	0.0879577	(N(N(H(H(N(H(A))(F))(N))(H(N(H)(F))))))	complex			('(N(H(A))(F))', '(N)', '(N(H)(F))')	(N(N(H(H(N(H(A))(F)))(H(N)(N(H)))))(F))	complex	(F)		('(N(H(A))(F))', '(N)', '(N(H))')	TRUE	FALSE	TRUE	FALSE
27	MouseBrain-Z-T-1	12499	3	1331.58	KVLVAPPSEEANTTK	H(5)N(5)A(1)F(2)	12	P43006	Excitatory amino acid transporter 2	Slc1a2	205	11	1.6239	0.0140386	0.28874	0.0873566	(N(N(H(H(N(H(A))(F)))(H(N(H)(F))(N)))))	complex			('(N(H(A))(F))', '(N(H)(F))', '(N)')	(N(N(H(H(N(H(A))(F)))(H(N)(N(H)))))(F))	complex	(F)		('(N(H(A))(F))', '(N)', '(N(H))')	TRUE	FALSE	TRUE	FALSE
27	MouseBrain-Z-T-1	12499	3	1331.58	KVLVAPPSEEANTTK	H(5)N(5)A(1)F(2)	12	P43006	Excitatory amino acid transporter 2	Slc1a2	205	12	1.60986	0.00965019	0.266142	0.123994	(N(N(H(H(N(H(A))(F))(N(H)))(H)(N)))(F))	complex	(F)	(N)	('(N(H(A))(F))', '(N(H))')	(N(N(H(H(N(H(A))(F)))(H(N)(N(H)))))(F))	complex	(F)		('(N(H(A))(F))', '(N)', '(N(H))')	TRUE	TRUE	FALSE	FALSE
27	MouseBrain-Z-T-1	12499	3	1331.58	KVLVAPPSEEANTTK	H(5)N(5)A(1)F(2)	12	P43006	Excitatory amino acid transporter 2	Slc1a2	205	13	1.60021	0.0211216	0.292376	0.10741	(N(N(H(H(N(H(A)))(N(H)(F)))(H)(N)))(F))	complex	(F)	(N)	('(N(H(A)))', '(N(H)(F))')	(N(N(H(H(N(H(A))(F)))(H(N)(N(H)))))(F))	complex	(F)		('(N(H(A))(F))', '(N)', '(N(H))')	TRUE	TRUE	FALSE	FALSE
27	MouseBrain-Z-T-1	12499	3	1331.58	KVLVAPPSEEANTTK	H(5)N(5)A(1)F(2)	12	P43006	Excitatory amino acid transporter 2	Slc1a2	205	14	1.57909	0.0230726	0.290428	0.130479	(N(N(H(H(N(H(A))(F))(N(H)(F)))(H(N)))))	complex			('(N(H(A))(F))', '(N(H)(F))', '(N)')	(N(N(H(H(N(H(A))(F)))(H(N)(N(H)))))(F))	complex	(F)		('(N(H(A))(F))', '(N)', '(N(H))')	TRUE	FALSE	TRUE	FALSE
27	MouseBrain-Z-T-1	12499	3	1331.58	KVLVAPPSEEANTTK	H(5)N(5)A(1)F(2)	12	P43006	Excitatory amino acid transporter 2	Slc1a2	205	15	1.55602	0.00286562	0.346677	0.0973029	(N(N(H(H(N(H(A))(F)))(H(N(H)(F)))(N))))	complex		(N)	('(N(H(A))(F))', '(N(H)(F))')	(N(N(H(H(N(H(A))(F)))(H(N)(N(H)))))(F))	complex	(F)		('(N(H(A))(F))', '(N)', '(N(H))')	TRUE	FALSE	FALSE	FALSE
27	MouseBrain-Z-T-1	12499	3	1331.58	KVLVAPPSEEANTTK	H(5)N(5)A(1)F(2)	12	P43006	Excitatory amino acid transporter 2	Slc1a2	205	16	1.55315	0.0290248	0.323431	0.123414	(N(N(H(H(N(H(A))(F)))(H(N(H))(N(F))))))	complex			('(N(H(A))(F))', '(N(H))', '(N(F))')	(N(N(H(H(N(H(A))(F)))(H(N)(N(H)))))(F))	complex	(F)		('(N(H(A))(F))', '(N)', '(N(H))')	TRUE	FALSE	TRUE	FALSE
27	MouseBrain-Z-T-1	12499	3	1331.58	KVLVAPPSEEANTTK	H(5)N(5)A(1)F(2)	12	P43006	Excitatory amino acid transporter 2	Slc1a2	205	17	1.52413	0.0127319	0.340062	0.135808	(N(N(H(H(N(H(A)))(N(F)))(H(N(H)(F))))))	complex			('(N(H(A)))', '(N(F))', '(N(H)(F))')	(N(N(H(H(N(H(A))(F)))(H(N)(N(H)))))(F))	complex	(F)		('(N(H(A))(F))', '(N)', '(N(H))')	TRUE	FALSE	TRUE	FALSE
27	MouseBrain-Z-T-1	12499	3	1331.58	KVLVAPPSEEANTTK	H(5)N(5)A(1)F(2)	12	P43006	Excitatory amino acid transporter 2	Slc1a2	205	18	1.5114	0.00150482	0.329552	0.159051	(N(N(H(H(N(H(A))(F))(N(H)))(H(N(F))))))	complex			('(N(H(A))(F))', '(N(H))', '(N(F))')	(N(N(H(H(N(H(A))(F)))(H(N)(N(H)))))(F))	complex	(F)		('(N(H(A))(F))', '(N)', '(N(H))')	TRUE	FALSE	TRUE	FALSE
27	MouseBrain-Z-T-1	12499	3	1331.58	KVLVAPPSEEANTTK	H(5)N(5)A(1)F(2)	12	P43006	Excitatory amino acid transporter 2	Slc1a2	205	19	1.50989	0.00408922	0.341455	0.148652	(N(N(H(H(N(H(A))))(H(N(H)(F))(N(F))))))	complex			('(N(H(A)))', '(N(H)(F))', '(N(F))')	(N(N(H(H(N(H(A))(F)))(H(N)(N(H)))))(F))	complex	(F)		('(N(H(A))(F))', '(N)', '(N(H))')	TRUE	FALSE	TRUE	FALSE
27	MouseBrain-Z-T-1	12499	3	1331.58	KVLVAPPSEEANTTK	H(5)N(5)A(1)F(2)	12	P43006	Excitatory amino acid transporter 2	Slc1a2	205	20	1.5058	0.00106507	0.35204	0.142156	(N(N(H(H(H))(H(N(H(A)))(N(F)))(N)))(F))	hybrid	(F)	(N)	('(N(H(A)))', '(N(F))')	(N(N(H(H(N(H(A))(F)))(H(N)(N(H)))))(F))	complex	(F)		('(N(H(A))(F))', '(N)', '(N(H))')	FALSE	TRUE	FALSE	FALSE
27	MouseBrain-Z-T-1	12499	3	1331.58	KVLVAPPSEEANTTK	H(5)N(5)A(1)F(2)	12	P43006	Excitatory amino acid transporter 2	Slc1a2	205	21	1.50474	0.0042421	0.333105	0.162157	(N(N(H(H(N(H(A)))(N(H)(F)))(H(N(F))))))	complex			('(N(H(A)))', '(N(H)(F))', '(N(F))')	(N(N(H(H(N(H(A))(F)))(H(N)(N(H)))))(F))	complex	(F)		('(N(H(A))(F))', '(N)', '(N(H))')	TRUE	FALSE	TRUE	FALSE
27	MouseBrain-Z-T-1	12499	3	1331.58	KVLVAPPSEEANTTK	H(5)N(5)A(1)F(2)	12	P43006	Excitatory amino acid transporter 2	Slc1a2	205	22	1.5005	0.077017	0.339274	0.16023	(N(N(H(H(N(H(A))(F))(N(F)))(H(N(H))))))	complex			('(N(H(A))(F))', '(N(F))', '(N(H))')	(N(N(H(H(N(H(A))(F)))(H(N)(N(H)))))(F))	complex	(F)		('(N(H(A))(F))', '(N)', '(N(H))')	TRUE	FALSE	TRUE	FALSE
27	MouseBrain-Z-T-1	12499	3	1331.58	KVLVAPPSEEANTTK	H(5)N(5)A(1)F(2)	12	P43006	Excitatory amino acid transporter 2	Slc1a2	205	23	1.42348	0.0352771	0.374245	0.202276	(N(N(H(H(N(H(A))(F))(N(H)(F)))(H)(N))))	complex		(N)	('(N(H(A))(F))', '(N(H)(F))')	(N(N(H(H(N(H(A))(F)))(H(N)(N(H)))))(F))	complex	(F)		('(N(H(A))(F))', '(N)', '(N(H))')	TRUE	FALSE	FALSE	FALSE
27	MouseBrain-Z-T-1	12499	3	1331.58	KVLVAPPSEEANTTK	H(5)N(5)A(1)F(2)	12	P43006	Excitatory amino acid transporter 2	Slc1a2	205	24	1.3882	0.0050059	0.420118	0.19168	(N(N(H(H(N(H(A))))(H(N(H))(N(F)))))(F))	complex	(F)		('(N(H(A)))', '(N(H))', '(N(F))')	(N(N(H(H(N(H(A))(F)))(H(N)(N(H)))))(F))	complex	(F)		('(N(H(A))(F))', '(N)', '(N(H))')	TRUE	TRUE	TRUE	FALSE
27	MouseBrain-Z-T-1	12499	3	1331.58	KVLVAPPSEEANTTK	H(5)N(5)A(1)F(2)	12	P43006	Excitatory amino acid transporter 2	Slc1a2	205	25	1.3832	0.0125846	0.396721	0.220083	(N(N(H(H(N(H(A)))(N(H)))(H(N(F)))))(F))	complex	(F)		('(N(H(A)))', '(N(H))', '(N(F))')	(N(N(H(H(N(H(A))(F)))(H(N)(N(H)))))(F))	complex	(F)		('(N(H(A))(F))', '(N)', '(N(H))')	TRUE	TRUE	TRUE	FALSE
27	MouseBrain-Z-T-1	12499	3	1331.58	KVLVAPPSEEANTTK	H(5)N(5)A(1)F(2)	12	P43006	Excitatory amino acid transporter 2	Slc1a2	205	26	1.37061	0.130137	0.415105	0.214283	(N(N(H(H(N(H(A)))(N(F)))(H(N(H)))))(F))	complex	(F)		('(N(H(A)))', '(N(F))', '(N(H))')	(N(N(H(H(N(H(A))(F)))(H(N)(N(H)))))(F))	complex	(F)		('(N(H(A))(F))', '(N)', '(N(H))')	TRUE	TRUE	TRUE	FALSE
27	MouseBrain-Z-T-1	12499	3	1331.58	KVLVAPPSEEANTTK	H(5)N(5)A(1)F(2)	12	P43006	Excitatory amino acid transporter 2	Slc1a2	205	27	1.24048		0.597477	0.162048	(N(N(H(H(H))(H(N(H(A))(F))(N(F)))(N))))	hybrid		(N)	('(N(H(A))(F))', '(N(F))')	(N(N(H(H(N(H(A))(F)))(H(N)(N(H)))))(F))	complex	(F)		('(N(H(A))(F))', '(N)', '(N(H))')	FALSE	FALSE	FALSE	FALSE
12	MouseBrain-Z-T-1	12572	3	1263.89	KVLVAPPSEEANTTK	H(5)N(4)A(1)F(2)	12	P43006	Excitatory amino acid transporter 2	Slc1a2	205	1	1.75889	0.055944	0.167834	0.0732727	(N(N(H(H(N(H(A))))(H(N(H)(F)))))(F))	complex	(F)		('(N(H(A)))', '(N(H)(F))')	(N(N(H(H(N(H(A))(F)))(H(N(H)))))(F))	complex	(F)		('(N(H(A))(F))', '(N(H))')	TRUE	TRUE	TRUE	FALSE
12	MouseBrain-Z-T-1	12572	3	1263.89	KVLVAPPSEEANTTK	H(5)N(4)A(1)F(2)	12	P43006	Excitatory amino acid transporter 2	Slc1a2	205	2	1.70295	0.0630633	0.213964	0.0830866	(N(N(H(H(N(H(A))(F)))(H(N(H)))))(F))	complex	(F)		('(N(H(A))(F))', '(N(H))')	(N(N(H(H(N(H(A))(F)))(H(N(H)))))(F))	complex	(F)		('(N(H(A))(F))', '(N(H))')	TRUE	TRUE	TRUE	TRUE
12	MouseBrain-Z-T-1	12572	3	1263.89	KVLVAPPSEEANTTK	H(5)N(4)A(1)F(2)	12	P43006	Excitatory amino acid transporter 2	Slc1a2	205	3	1.63989	0.00812178	0.292493	0.0676217	(N(N(H(H(N(H(A)))(N(H)(F)))(H)))(F))	complex	(F)		('(N(H(A)))', '(N(H)(F))')	(N(N(H(H(N(H(A))(F)))(H(N(H)))))(F))	complex	(F)		('(N(H(A))(F))', '(N(H))')	TRUE	TRUE	TRUE	FALSE
12	MouseBrain-Z-T-1	12572	3	1263.89	KVLVAPPSEEANTTK	H(5)N(4)A(1)F(2)	12	P43006	Excitatory amino acid transporter 2	Slc1a2	205	4	1.63176	0.0211789	0.260021	0.108215	(N(N(H(H(N(H(A))(F))(N(H)))(H)))(F))	complex	(F)		('(N(H(A))(F))', '(N(H))')	(N(N(H(H(N(H(A))(F)))(H(N(H)))))(F))	complex	(F)		('(N(H(A))(F))', '(N(H))')	TRUE	TRUE	TRUE	TRUE
12	MouseBrain-Z-T-1	12572	3	1263.89	KVLVAPPSEEANTTK	H(5)N(4)A(1)F(2)	12	P43006	Excitatory amino acid transporter 2	Slc1a2	205	5	1.61059	0.0324575	0.293977	0.0954376	(N(N(H(H(N(H(A))))(H(N(H(F))))))(F))	complex	(F)		('(N(H(A)))', '(N(H(F)))')	(N(N(H(H(N(H(A))(F)))(H(N(H)))))(F))	complex	(F)		('(N(H(A))(F))', '(N(H))')	TRUE	TRUE	TRUE	FALSE
12	MouseBrain-Z-T-1	12572	3	1263.89	KVLVAPPSEEANTTK	H(5)N(4)A(1)F(2)	12	P43006	Excitatory amino acid transporter 2	Slc1a2	205	6	1.57813	0.00845869	0.348144	0.0737289	(N(N(H(H(H))(H(N(H(A))(F))(N))))(F))	hybrid	(F)		('(N(H(A))(F))', '(N)')	(N(N(H(H(N(H(A))(F)))(H(N(H)))))(F))	complex	(F)		('(N(H(A))(F))', '(N(H))')	FALSE	TRUE	TRUE	FALSE
12	MouseBrain-Z-T-1	12572	3	1263.89	KVLVAPPSEEANTTK	H(5)N(4)A(1)F(2)	12	P43006	Excitatory amino acid transporter 2	Slc1a2	205	7	1.56967	0.0741797	0.332279	0.0980525	(N(N(H(H(N(H)(A)))(H(N(H)(F)))))(F))	complex	(F)		('(N(H)(A))', '(N(H)(F))')	(N(N(H(H(N(H(A))(F)))(H(N(H)))))(F))	complex	(F)		('(N(H(A))(F))', '(N(H))')	TRUE	TRUE	TRUE	FALSE
12	MouseBrain-Z-T-1	12572	3	1263.89	KVLVAPPSEEANTTK	H(5)N(4)A(1)F(2)	12	P43006	Excitatory amino acid transporter 2	Slc1a2	205	8	1.49549	0.00526372	0.376245	0.128266	(N(N(H(H(H))(H(N(H(A)))(N(F)))))(F))	hybrid	(F)		('(N(H(A)))', '(N(F))')	(N(N(H(H(N(H(A))(F)))(H(N(H)))))(F))	complex	(F)		('(N(H(A))(F))', '(N(H))')	FALSE	TRUE	TRUE	FALSE
12	MouseBrain-Z-T-1	12572	3	1263.89	KVLVAPPSEEANTTK	H(5)N(4)A(1)F(2)	12	P43006	Excitatory amino acid transporter 2	Slc1a2	205	9	1.49023	0.00883691	0.419782	0.0899927	(N(N(H(H(N(H(A))(F)))(H(N(H)(F))))))	complex			('(N(H(A))(F))', '(N(H)(F))')	(N(N(H(H(N(H(A))(F)))(H(N(H)))))(F))	complex	(F)		('(N(H(A))(F))', '(N(H))')	TRUE	FALSE	TRUE	FALSE
12	MouseBrain-Z-T-1	12572	3	1263.89	KVLVAPPSEEANTTK	H(5)N(4)A(1)F(2)	12	P43006	Excitatory amino acid transporter 2	Slc1a2	205	10	1.48139	0.0733017	0.436541	0.0820701	(N(N(H(H(H))(H(N(H(A))(F)))(N)))(F))	hybrid	(F)	(N)	('(N(H(A))(F))',)	(N(N(H(H(N(H(A))(F)))(H(N(H)))))(F))	complex	(F)		('(N(H(A))(F))', '(N(H))')	FALSE	TRUE	FALSE	FALSE
12	MouseBrain-Z-T-1	12572	3	1263.89	KVLVAPPSEEANTTK	H(5)N(4)A(1)F(2)	12	P43006	Excitatory amino acid transporter 2	Slc1a2	205	11	1.40809	0.0970445	0.440979	0.150934	(N(N(H(H(N(H(A))(F))(N(H)(F)))(H))))	complex			('(N(H(A))(F))', '(N(H)(F))')	(N(N(H(H(N(H(A))(F)))(H(N(H)))))(F))	complex	(F)		('(N(H(A))(F))', '(N(H))')	TRUE	FALSE	TRUE	FALSE
12	MouseBrain-Z-T-1	12572	3	1263.89	KVLVAPPSEEANTTK	H(5)N(4)A(1)F(2)	12	P43006	Excitatory amino acid transporter 2	Slc1a2	205	12	1.31104		0.540502	0.148456	(N(N(H(H(H))(H(N(H(A))(F))(N(F))))))	hybrid			('(N(H(A))(F))', '(N(F))')	(N(N(H(H(N(H(A))(F)))(H(N(H)))))(F))	complex	(F)		('(N(H(A))(F))', '(N(H))')	FALSE	FALSE	TRUE	FALSE
18	MouseBrain-Z-T-1	13108	3	1194.17	cCEGPGVPTVTVHNTTDK	H(5)N(4)F(1)	13	Q9Z218	Dipeptidyl aminopeptidase-like protein 6	Dpp6	505	1	1.77757	0.120789	0.195712	0.0267206	(N(N(H(H(H))(H(N(H)(F)))(N))))	hybrid		(N)	('(N(H)(F))',)	(N(N(H(H(N(H)(F)))(N)(H(H)))))	hybrid		(N)	('(N(H)(F))',)	TRUE	TRUE	TRUE	TRUE
18	MouseBrain-Z-T-1	13108	3	1194.17	cCEGPGVPTVTVHNTTDK	H(5)N(4)F(1)	13	Q9Z218	Dipeptidyl aminopeptidase-like protein 6	Dpp6	505	2	1.65678	0.0429553	0.286875	0.0563465	(N(N(H(H(H))(H(N(H)(F))(N)))))	hybrid			('(N(H)(F))', '(N)')	(N(N(H(H(N(H)(F)))(N)(H(H)))))	hybrid		(N)	('(N(H)(F))',)	TRUE	TRUE	FALSE	FALSE
18	MouseBrain-Z-T-1	13108	3	1194.17	cCEGPGVPTVTVHNTTDK	H(5)N(4)F(1)	13	Q9Z218	Dipeptidyl aminopeptidase-like protein 6	Dpp6	505	3	1.61382	0.0488356	0.356234	0.0299429	(N(N(H(H(H))(H(N(H)))(N)))(F))	hybrid	(F)	(N)	('(N(H))',)	(N(N(H(H(N(H)(F)))(N)(H(H)))))	hybrid		(N)	('(N(H)(F))',)	TRUE	FALSE	TRUE	FALSE
18	MouseBrain-Z-T-1	13108	3	1194.17	cCEGPGVPTVTVHNTTDK	H(5)N(4)F(1)	13	Q9Z218	Dipeptidyl aminopeptidase-like protein 6	Dpp6	505	4	1.56499	0.0339168	0.40539	0.0296224	(N(N(H(H(H))(H(N(H))(N))))(F))	hybrid	(F)		('(N(H))', '(N)')	(N(N(H(H(N(H)(F)))(N)(H(H)))))	hybrid		(N)	('(N(H)(F))',)	TRUE	FALSE	FALSE	FALSE
18	MouseBrain-Z-T-1	13108	3	1194.17	cCEGPGVPTVTVHNTTDK	H(5)N(4)F(1)	13	Q9Z218	Dipeptidyl aminopeptidase-like protein 6	Dpp6	505	5	1.53107	0.111461	0.322853	0.146077	(N(N(H(H(H)(H))(H(N(F)))(N))))	hybrid		(N)	('(N(F))',)	(N(N(H(H(N(H)(F)))(N)(H(H)))))	hybrid		(N)	('(N(H)(F))',)	TRUE	TRUE	TRUE	FALSE
18	MouseBrain-Z-T-1	13108	3	1194.17	cCEGPGVPTVTVHNTTDK	H(5)N(4)F(1)	13	Q9Z218	Dipeptidyl aminopeptidase-like protein 6	Dpp6	505	6	1.41961	0.0505775	0.358062	0.222328	(N(N(H(H(N(H)(F)))(H(N(H))))))	complex			('(N(H)(F))', '(N(H))')	(N(N(H(H(N(H)(F)))(N)(H(H)))))	hybrid		(N)	('(N(H)(F))',)	FALSE	TRUE	FALSE	FALSE
18	MouseBrain-Z-T-1	13108	3	1194.17	cCEGPGVPTVTVHNTTDK	H(5)N(4)F(1)	13	Q9Z218	Dipeptidyl aminopeptidase-like protein 6	Dpp6	505	7	1.36903	0.0150325	0.327237	0.303731	(N(N(H(H(H))(H(N(H))(N(F))))))	hybrid			('(N(H))', '(N(F))')	(N(N(H(H(N(H)(F)))(N)(H(H)))))	hybrid		(N)	('(N(H)(F))',)	TRUE	TRUE	FALSE	FALSE
18	MouseBrain-Z-T-1	13108	3	1194.17	cCEGPGVPTVTVHNTTDK	H(5)N(4)F(1)	13	Q9Z218	Dipeptidyl aminopeptidase-like protein 6	Dpp6	505	8	1.354	0.00578331	0.381319	0.264682	(N(N(H(H(H)(H))(H(N))(N)))(F))	hybrid	(F)	(N)	('(N)',)	(N(N(H(H(N(H)(F)))(N)(H(H)))))	hybrid		(N)	('(N(H)(F))',)	TRUE	FALSE	TRUE	FALSE
18	MouseBrain-Z-T-1	13108	3	1194.17	cCEGPGVPTVTVHNTTDK	H(5)N(4)F(1)	13	Q9Z218	Dipeptidyl aminopeptidase-like protein 6	Dpp6	505	9	1.34822	0.0188936	0.417919	0.233865	(N(N(H(H(H)(H))(H(N(F))(N)))))	hybrid			('(N(F))', '(N)')	(N(N(H(H(N(H)(F)))(N)(H(H)))))	hybrid		(N)	('(N(H)(F))',)	TRUE	TRUE	FALSE	FALSE
18	MouseBrain-Z-T-1	13108	3	1194.17	cCEGPGVPTVTVHNTTDK	H(5)N(4)F(1)	13	Q9Z218	Dipeptidyl aminopeptidase-like protein 6	Dpp6	505	10	1.32932	0.0243528	0.391931	0.278747	(N(N(H(H(N(H)(F))(N(H)))(H))))	complex			('(N(H)(F))', '(N(H))')	(N(N(H(H(N(H)(F)))(N)(H(H)))))	hybrid		(N)	('(N(H)(F))',)	FALSE	TRUE	FALSE	FALSE
18	MouseBrain-Z-T-1	13108	3	1194.17	cCEGPGVPTVTVHNTTDK	H(5)N(4)F(1)	13	Q9Z218	Dipeptidyl aminopeptidase-like protein 6	Dpp6	505	11	1.30497	0.099436	0.435412	0.259619	(N(N(H(H(N(H(F))))(H(N(H))))))	complex			('(N(H(F)))', '(N(H))')	(N(N(H(H(N(H)(F)))(N)(H(H)))))	hybrid		(N)	('(N(H)(F))',)	FALSE	TRUE	FALSE	FALSE
18	MouseBrain-Z-T-1	13108	3	1194.17	cCEGPGVPTVTVHNTTDK	H(5)N(4)F(1)	13	Q9Z218	Dipeptidyl aminopeptidase-like protein 6	Dpp6	505	12	1.20553	0.028929	0.596795	0.197671	(N(N(H(H(N(H(H))))(H(N))))(F))	complex	(F)		('(N(H(H)))', '(N)')	(N(N(H(H(N(H)(F)))(N)(H(H)))))	hybrid		(N)	('(N(H)(F))',)	FALSE	FALSE	FALSE	FALSE
18	MouseBrain-Z-T-1	13108	3	1194.17	cCEGPGVPTVTVHNTTDK	H(5)N(4)F(1)	13	Q9Z218	Dipeptidyl aminopeptidase-like protein 6	Dpp6	505	13	1.1766	0.0430516	0.577824	0.245571	(N(N(H(H(N(H)))(H(N(H)))))(F))	complex	(F)		('(N(H))', '(N(H))')	(N(N(H(H(N(H)(F)))(N)(H(H)))))	hybrid		(N)	('(N(H)(F))',)	FALSE	FALSE	FALSE	FALSE
18	MouseBrain-Z-T-1	13108	3	1194.17	cCEGPGVPTVTVHNTTDK	H(5)N(4)F(1)	13	Q9Z218	Dipeptidyl aminopeptidase-like protein 6	Dpp6	505	14	1.13355	0.0152483	0.563787	0.30266	(N(N(H(H(N(H))(N(H)))(H)))(F))	complex	(F)		('(N(H))', '(N(H))')	(N(N(H(H(N(H)(F)))(N)(H(H)))))	hybrid		(N)	('(N(H)(F))',)	FALSE	FALSE	FALSE	FALSE
18	MouseBrain-Z-T-1	13108	3	1194.17	cCEGPGVPTVTVHNTTDK	H(5)N(4)F(1)	13	Q9Z218	Dipeptidyl aminopeptidase-like protein 6	Dpp6	505	15	1.1183	0.0328507	0.766761	0.114934	(N(N(H(H(H)(H))(H(N(N)))))(F))	hybrid	(F)		('(N(N))',)	(N(N(H(H(N(H)(F)))(N)(H(H)))))	hybrid		(N)	('(N(H)(F))',)	TRUE	FALSE	FALSE	FALSE
18	MouseBrain-Z-T-1	13108	3	1194.17	cCEGPGVPTVTVHNTTDK	H(5)N(4)F(1)	13	Q9Z218	Dipeptidyl aminopeptidase-like protein 6	Dpp6	505	16	1.08545	0.0640281	0.438855	0.475691	(N(N(H(H(H)(H))(H(N)(N))))(F))	hybrid	(F)		('(N)', '(N)')	(N(N(H(H(N(H)(F)))(N)(H(H)))))	hybrid		(N)	('(N(H)(F))',)	TRUE	FALSE	FALSE	FALSE
18	MouseBrain-Z-T-1	13108	3	1194.17	cCEGPGVPTVTVHNTTDK	H(5)N(4)F(1)	13	Q9Z218	Dipeptidyl aminopeptidase-like protein 6	Dpp6	505	17	1.02143	0.00592877	0.817594	0.16098	(N(N(H(H(H)(H))(H(N(N)(F))))))	hybrid			('(N(N)(F))',)	(N(N(H(H(N(H)(F)))(N)(H(H)))))	hybrid		(N)	('(N(H)(F))',)	TRUE	TRUE	FALSE	FALSE
18	MouseBrain-Z-T-1	13108	3	1194.17	cCEGPGVPTVTVHNTTDK	H(5)N(4)F(1)	13	Q9Z218	Dipeptidyl aminopeptidase-like protein 6	Dpp6	505	18	1.0155		0.58036	0.404143	(N(N(H(H(N(H(H)))(N))(H)))(F))	complex	(F)		('(N(H(H)))', '(N)')	(N(N(H(H(N(H)(F)))(N)(H(H)))))	hybrid		(N)	('(N(H)(F))',)	FALSE	FALSE	FALSE	FALSE
18	MouseBrain-Z-T-1	13177	3	1194.17	cCEGPGVPTVTVHNTTDK	H(5)N(4)F(1)	13	Q9Z218	Dipeptidyl aminopeptidase-like protein 6	Dpp6	505	1	1.7494	0.12964	0.197981	0.0526202	(N(N(H(H(H))(H(N(H)(F)))(N))))	hybrid		(N)	('(N(H)(F))',)	(N(N(H(H(N(H)(F)))(N)(H(H)))))	hybrid		(N)	('(N(H)(F))',)	TRUE	TRUE	TRUE	TRUE
18	MouseBrain-Z-T-1	13177	3	1194.17	cCEGPGVPTVTVHNTTDK	H(5)N(4)F(1)	13	Q9Z218	Dipeptidyl aminopeptidase-like protein 6	Dpp6	505	2	1.61976	0.00387835	0.291655	0.0885858	(N(N(H(H(H))(H(N(H)(F))(N)))))	hybrid			('(N(H)(F))', '(N)')	(N(N(H(H(N(H)(F)))(N)(H(H)))))	hybrid		(N)	('(N(H)(F))',)	TRUE	TRUE	FALSE	FALSE
18	MouseBrain-Z-T-1	13177	3	1194.17	cCEGPGVPTVTVHNTTDK	H(5)N(4)F(1)	13	Q9Z218	Dipeptidyl aminopeptidase-like protein 6	Dpp6	505	3	1.61588	0.0341233	0.335534	0.0485859	(N(N(H(H(H))(H(N(H)))(N)))(F))	hybrid	(F)	(N)	('(N(H))',)	(N(N(H(H(N(H)(F)))(N)(H(H)))))	hybrid		(N)	('(N(H)(F))',)	TRUE	FALSE	TRUE	FALSE
18	MouseBrain-Z-T-1	13177	3	1194.17	cCEGPGVPTVTVHNTTDK	H(5)N(4)F(1)	13	Q9Z218	Dipeptidyl aminopeptidase-like protein 6	Dpp6	505	4	1.58176	0.0945406	0.376301	0.0419417	(N(N(H(H(H))(H(N(H))(N))))(F))	hybrid	(F)		('(N(H))', '(N)')	(N(N(H(H(N(H)(F)))(N)(H(H)))))	hybrid		(N)	('(N(H)(F))',)	TRUE	FALSE	FALSE	FALSE
18	MouseBrain-Z-T-1	13177	3	1194.17	cCEGPGVPTVTVHNTTDK	H(5)N(4)F(1)	13	Q9Z218	Dipeptidyl aminopeptidase-like protein 6	Dpp6	505	5	1.48722	0.0963033	0.333292	0.179492	(N(N(H(H(H)(H))(H(N(F)))(N))))	hybrid		(N)	('(N(F))',)	(N(N(H(H(N(H)(F)))(N)(H(H)))))	hybrid		(N)	('(N(H)(F))',)	TRUE	TRUE	TRUE	FALSE
18	MouseBrain-Z-T-1	13177	3	1194.17	cCEGPGVPTVTVHNTTDK	H(5)N(4)F(1)	13	Q9Z218	Dipeptidyl aminopeptidase-like protein 6	Dpp6	505	6	1.39091	0.0561588	0.352599	0.256487	(N(N(H(H(N(H)(F)))(H(N(H))))))	complex			('(N(H)(F))', '(N(H))')	(N(N(H(H(N(H)(F)))(N)(H(H)))))	hybrid		(N)	('(N(H)(F))',)	FALSE	TRUE	FALSE	FALSE
18	MouseBrain-Z-T-1	13177	3	1194.17	cCEGPGVPTVTVHNTTDK	H(5)N(4)F(1)	13	Q9Z218	Dipeptidyl aminopeptidase-like protein 6	Dpp6	505	7	1.33475	0.00058455	0.367675	0.29757	(N(N(H(H(H)(H))(H(N))(N)))(F))	hybrid	(F)	(N)	('(N)',)	(N(N(H(H(N(H)(F)))(N)(H(H)))))	hybrid		(N)	('(N(H)(F))',)	TRUE	FALSE	TRUE	FALSE
18	MouseBrain-Z-T-1	13177	3	1194.17	cCEGPGVPTVTVHNTTDK	H(5)N(4)F(1)	13	Q9Z218	Dipeptidyl aminopeptidase-like protein 6	Dpp6	505	8	1.33417	0.0183822	0.328238	0.337592	(N(N(H(H(H))(H(N(H))(N(F))))))	hybrid			('(N(H))', '(N(F))')	(N(N(H(H(N(H)(F)))(N)(H(H)))))	hybrid		(N)	('(N(H)(F))',)	TRUE	TRUE	FALSE	FALSE
18	MouseBrain-Z-T-1	13177	3	1194.17	cCEGPGVPTVTVHNTTDK	H(5)N(4)F(1)	13	Q9Z218	Dipeptidyl aminopeptidase-like protein 6	Dpp6	505	9	1.31579	0.00417135	0.41798	0.266233	(N(N(H(H(H)(H))(H(N(F))(N)))))	hybrid			('(N(F))', '(N)')	(N(N(H(H(N(H)(F)))(N)(H(H)))))	hybrid		(N)	('(N(H)(F))',)	TRUE	TRUE	FALSE	FALSE
18	MouseBrain-Z-T-1	13177	3	1194.17	cCEGPGVPTVTVHNTTDK	H(5)N(4)F(1)	13	Q9Z218	Dipeptidyl aminopeptidase-like protein 6	Dpp6	505	10	1.31162	0.0560016	0.375649	0.312734	(N(N(H(H(N(H)(F))(N(H)))(H))))	complex			('(N(H)(F))', '(N(H))')	(N(N(H(H(N(H)(F)))(N)(H(H)))))	hybrid		(N)	('(N(H)(F))',)	FALSE	TRUE	FALSE	FALSE
18	MouseBrain-Z-T-1	13177	3	1194.17	cCEGPGVPTVTVHNTTDK	H(5)N(4)F(1)	13	Q9Z218	Dipeptidyl aminopeptidase-like protein 6	Dpp6	505	11	1.25561	0.0544391	0.45067	0.293715	(N(N(H(H(N(H(F))))(H(N(H))))))	complex			('(N(H(F)))', '(N(H))')	(N(N(H(H(N(H)(F)))(N)(H(H)))))	hybrid		(N)	('(N(H)(F))',)	FALSE	TRUE	FALSE	FALSE
18	MouseBrain-Z-T-1	13177	3	1194.17	cCEGPGVPTVTVHNTTDK	H(5)N(4)F(1)	13	Q9Z218	Dipeptidyl aminopeptidase-like protein 6	Dpp6	505	12	1.20118	0.0351472	0.570844	0.227981	(N(N(H(H(N(H(H))))(H(N))))(F))	complex	(F)		('(N(H(H)))', '(N)')	(N(N(H(H(N(H)(F)))(N)(H(H)))))	hybrid		(N)	('(N(H)(F))',)	FALSE	FALSE	FALSE	FALSE
18	MouseBrain-Z-T-1	13177	3	1194.17	cCEGPGVPTVTVHNTTDK	H(5)N(4)F(1)	13	Q9Z218	Dipeptidyl aminopeptidase-like protein 6	Dpp6	505	13	1.16603	0.0346749	0.555018	0.278954	(N(N(H(H(N(H)))(H(N(H)))))(F))	complex	(F)		('(N(H))', '(N(H))')	(N(N(H(H(N(H)(F)))(N)(H(H)))))	hybrid		(N)	('(N(H)(F))',)	FALSE	FALSE	FALSE	FALSE
18	MouseBrain-Z-T-1	13177	3	1194.17	cCEGPGVPTVTVHNTTDK	H(5)N(4)F(1)	13	Q9Z218	Dipeptidyl aminopeptidase-like protein 6	Dpp6	505	14	1.13135	0.00466385	0.533213	0.335433	(N(N(H(H(N(H))(N(H)))(H)))(F))	complex	(F)		('(N(H))', '(N(H))')	(N(N(H(H(N(H)(F)))(N)(H(H)))))	hybrid		(N)	('(N(H)(F))',)	FALSE	FALSE	FALSE	FALSE
18	MouseBrain-Z-T-1	13177	3	1194.17	cCEGPGVPTVTVHNTTDK	H(5)N(4)F(1)	13	Q9Z218	Dipeptidyl aminopeptidase-like protein 6	Dpp6	505	15	1.12669	0.0562598	0.736955	0.136355	(N(N(H(H(H)(H))(H(N(N)))))(F))	hybrid	(F)		('(N(N))',)	(N(N(H(H(N(H)(F)))(N)(H(H)))))	hybrid		(N)	('(N(H)(F))',)	TRUE	FALSE	FALSE	FALSE
18	MouseBrain-Z-T-1	13177	3	1194.17	cCEGPGVPTVTVHNTTDK	H(5)N(4)F(1)	13	Q9Z218	Dipeptidyl aminopeptidase-like protein 6	Dpp6	505	16	1.07043	0.0590419	0.420446	0.509124	(N(N(H(H(H)(H))(H(N)(N))))(F))	hybrid	(F)		('(N)', '(N)')	(N(N(H(H(N(H)(F)))(N)(H(H)))))	hybrid		(N)	('(N(H)(F))',)	TRUE	FALSE	FALSE	FALSE
18	MouseBrain-Z-T-1	13177	3	1194.17	cCEGPGVPTVTVHNTTDK	H(5)N(4)F(1)	13	Q9Z218	Dipeptidyl aminopeptidase-like protein 6	Dpp6	505	17	1.01139	0.00428902	0.551412	0.4372	(N(N(H(H(N(H(H)))(N))(H)))(F))	complex	(F)		('(N(H(H)))', '(N)')	(N(N(H(H(N(H)(F)))(N)(H(H)))))	hybrid		(N)	('(N(H)(F))',)	FALSE	FALSE	FALSE	FALSE
18	MouseBrain-Z-T-1	13177	3	1194.17	cCEGPGVPTVTVHNTTDK	H(5)N(4)F(1)	13	Q9Z218	Dipeptidyl aminopeptidase-like protein 6	Dpp6	505	18	1.0071		0.799556	0.193345	(N(N(H(H(H)(H))(H(N(N)(F))))))	hybrid			('(N(N)(F))',)	(N(N(H(H(N(H)(F)))(N)(H(H)))))	hybrid		(N)	('(N(H)(F))',)	TRUE	TRUE	FALSE	FALSE
8	MouseBrain-Z-T-1	13242	3	1199.5	cCEGPGVPTVTVHNTTDK	H(6)N(4)	13	Q9Z218	Dipeptidyl aminopeptidase-like protein 6	Dpp6	505	1	1.78495	0.093734	0.145571	0.06948	(N(N(H(H(H)(H))(H(N(H)))(N))))	hybrid		(N)	('(N(H))',)	(N(N(H(H(N(H))(N))(H(H)(H)))))	hybrid			('(N(H))', '(N)')	TRUE	TRUE	FALSE	FALSE
8	MouseBrain-Z-T-1	13242	3	1199.5	cCEGPGVPTVTVHNTTDK	H(6)N(4)	13	Q9Z218	Dipeptidyl aminopeptidase-like protein 6	Dpp6	505	2	1.69122	0.12669	0.263469	0.0453158	(N(N(H(H(H(H))(H))(H(N))(N))))	hybrid		(N)	('(N)',)	(N(N(H(H(N(H))(N))(H(H)(H)))))	hybrid			('(N(H))', '(N)')	TRUE	TRUE	FALSE	FALSE
8	MouseBrain-Z-T-1	13242	3	1199.5	cCEGPGVPTVTVHNTTDK	H(6)N(4)	13	Q9Z218	Dipeptidyl aminopeptidase-like protein 6	Dpp6	505	3	1.56453	0.0569562	0.327453	0.108022	(N(N(H(H(H)(H))(H(N(H))(N)))))	hybrid			('(N(H))', '(N)')	(N(N(H(H(N(H))(N))(H(H)(H)))))	hybrid			('(N(H))', '(N)')	TRUE	TRUE	TRUE	TRUE
8	MouseBrain-Z-T-1	13242	3	1199.5	cCEGPGVPTVTVHNTTDK	H(6)N(4)	13	Q9Z218	Dipeptidyl aminopeptidase-like protein 6	Dpp6	505	4	1.50757	0.0354771	0.387647	0.104784	(N(N(H(H(H))(H(N(H))(N(H))))))	hybrid			('(N(H))', '(N(H))')	(N(N(H(H(N(H))(N))(H(H)(H)))))	hybrid			('(N(H))', '(N)')	TRUE	TRUE	TRUE	FALSE
8	MouseBrain-Z-T-1	13242	3	1199.5	cCEGPGVPTVTVHNTTDK	H(6)N(4)	13	Q9Z218	Dipeptidyl aminopeptidase-like protein 6	Dpp6	505	5	1.47209	0.0048019	0.430753	0.097155	(N(N(H(H(H(H))(H))(H(N)(N)))))	hybrid			('(N)', '(N)')	(N(N(H(H(N(H))(N))(H(H)(H)))))	hybrid			('(N(H))', '(N)')	TRUE	TRUE	TRUE	FALSE
8	MouseBrain-Z-T-1	13242	3	1199.5	cCEGPGVPTVTVHNTTDK	H(6)N(4)	13	Q9Z218	Dipeptidyl aminopeptidase-like protein 6	Dpp6	505	6	1.46729	0.282909	0.216053	0.316657	(N(N(H(H(H)(H))(H(H)(N))(N))))	unknown		(N)	('(N)',)	(N(N(H(H(N(H))(N))(H(H)(H)))))	hybrid			('(N(H))', '(N)')	FALSE	TRUE	FALSE	FALSE
8	MouseBrain-Z-T-1	13242	3	1199.5	cCEGPGVPTVTVHNTTDK	H(6)N(4)	13	Q9Z218	Dipeptidyl aminopeptidase-like protein 6	Dpp6	505	7	1.18438	0.429424	0.616246	0.199372	(N(N(H(H(N(H(H))))(H(N(H))))))	complex			('(N(H(H)))', '(N(H))')	(N(N(H(H(N(H))(N))(H(H)(H)))))	hybrid			('(N(H))', '(N)')	FALSE	TRUE	TRUE	FALSE
8	MouseBrain-Z-T-1	13242	3	1199.5	cCEGPGVPTVTVHNTTDK	H(6)N(4)	13	Q9Z218	Dipeptidyl aminopeptidase-like protein 6	Dpp6	505	8	0.754958		0.611981	0.633062	(N(N(H(H(H(N(H))))(H(N(H))))))	unknown			('(H(N(H)))', '(N(H))')	(N(N(H(H(N(H))(N))(H(H)(H)))))	hybrid			('(N(H))', '(N)')	FALSE	TRUE	TRUE	FALSE
18	MouseBrain-Z-T-1	13248	3	1194.17	cCEGPGVPTVTVHNTTDK	H(5)N(4)F(1)	13	Q9Z218	Dipeptidyl aminopeptidase-like protein 6	Dpp6	505	1	1.76444	0.126992	0.181977	0.0535848	(N(N(H(H(H))(H(N(H)(F)))(N))))	hybrid		(N)	('(N(H)(F))',)	(N(N(H(H(N(H)(F)))(N)(H(H)))))	hybrid		(N)	('(N(H)(F))',)	TRUE	TRUE	TRUE	TRUE
18	MouseBrain-Z-T-1	13248	3	1194.17	cCEGPGVPTVTVHNTTDK	H(5)N(4)F(1)	13	Q9Z218	Dipeptidyl aminopeptidase-like protein 6	Dpp6	505	2	1.63745	0.021484	0.272953	0.0896013	(N(N(H(H(H))(H(N(H)(F))(N)))))	hybrid			('(N(H)(F))', '(N)')	(N(N(H(H(N(H)(F)))(N)(H(H)))))	hybrid		(N)	('(N(H)(F))',)	TRUE	TRUE	FALSE	FALSE
18	MouseBrain-Z-T-1	13248	3	1194.17	cCEGPGVPTVTVHNTTDK	H(5)N(4)F(1)	13	Q9Z218	Dipeptidyl aminopeptidase-like protein 6	Dpp6	505	3	1.61596	0.0240584	0.332979	0.0510593	(N(N(H(H(H))(H(N(H)))(N)))(F))	hybrid	(F)	(N)	('(N(H))',)	(N(N(H(H(N(H)(F)))(N)(H(H)))))	hybrid		(N)	('(N(H)(F))',)	TRUE	FALSE	TRUE	FALSE
18	MouseBrain-Z-T-1	13248	3	1194.17	cCEGPGVPTVTVHNTTDK	H(5)N(4)F(1)	13	Q9Z218	Dipeptidyl aminopeptidase-like protein 6	Dpp6	505	4	1.5919	0.0903406	0.363388	0.0447083	(N(N(H(H(H))(H(N(H))(N))))(F))	hybrid	(F)		('(N(H))', '(N)')	(N(N(H(H(N(H)(F)))(N)(H(H)))))	hybrid		(N)	('(N(H)(F))',)	TRUE	FALSE	FALSE	FALSE
18	MouseBrain-Z-T-1	13248	3	1194.17	cCEGPGVPTVTVHNTTDK	H(5)N(4)F(1)	13	Q9Z218	Dipeptidyl aminopeptidase-like protein 6	Dpp6	505	5	1.50156	0.113194	0.318274	0.180163	(N(N(H(H(H)(H))(H(N(F)))(N))))	hybrid		(N)	('(N(F))',)	(N(N(H(H(N(H)(F)))(N)(H(H)))))	hybrid		(N)	('(N(H)(F))',)	TRUE	TRUE	TRUE	FALSE
18	MouseBrain-Z-T-1	13248	3	1194.17	cCEGPGVPTVTVHNTTDK	H(5)N(4)F(1)	13	Q9Z218	Dipeptidyl aminopeptidase-like protein 6	Dpp6	505	6	1.38837	0.0440748	0.354059	0.257572	(N(N(H(H(N(H)(F)))(H(N(H))))))	complex			('(N(H)(F))', '(N(H))')	(N(N(H(H(N(H)(F)))(N)(H(H)))))	hybrid		(N)	('(N(H)(F))',)	FALSE	TRUE	FALSE	FALSE
18	MouseBrain-Z-T-1	13248	3	1194.17	cCEGPGVPTVTVHNTTDK	H(5)N(4)F(1)	13	Q9Z218	Dipeptidyl aminopeptidase-like protein 6	Dpp6	505	7	1.34429	0.0116041	0.356935	0.298771	(N(N(H(H(H)(H))(H(N))(N)))(F))	hybrid	(F)	(N)	('(N)',)	(N(N(H(H(N(H)(F)))(N)(H(H)))))	hybrid		(N)	('(N(H)(F))',)	TRUE	FALSE	TRUE	FALSE
18	MouseBrain-Z-T-1	13248	3	1194.17	cCEGPGVPTVTVHNTTDK	H(5)N(4)F(1)	13	Q9Z218	Dipeptidyl aminopeptidase-like protein 6	Dpp6	505	8	1.33269	0.00274862	0.328582	0.338728	(N(N(H(H(H))(H(N(H))(N(F))))))	hybrid			('(N(H))', '(N(F))')	(N(N(H(H(N(H)(F)))(N)(H(H)))))	hybrid		(N)	('(N(H)(F))',)	TRUE	TRUE	FALSE	FALSE
18	MouseBrain-Z-T-1	13248	3	1194.17	cCEGPGVPTVTVHNTTDK	H(5)N(4)F(1)	13	Q9Z218	Dipeptidyl aminopeptidase-like protein 6	Dpp6	505	9	1.32994	0.0340185	0.402843	0.267216	(N(N(H(H(H)(H))(H(N(F))(N)))))	hybrid			('(N(F))', '(N)')	(N(N(H(H(N(H)(F)))(N)(H(H)))))	hybrid		(N)	('(N(H)(F))',)	TRUE	TRUE	FALSE	FALSE
18	MouseBrain-Z-T-1	13248	3	1194.17	cCEGPGVPTVTVHNTTDK	H(5)N(4)F(1)	13	Q9Z218	Dipeptidyl aminopeptidase-like protein 6	Dpp6	505	10	1.29592	0.0552559	0.390044	0.314033	(N(N(H(H(N(H)(F))(N(H)))(H))))	complex			('(N(H)(F))', '(N(H))')	(N(N(H(H(N(H)(F)))(N)(H(H)))))	hybrid		(N)	('(N(H)(F))',)	FALSE	TRUE	FALSE	FALSE
18	MouseBrain-Z-T-1	13248	3	1194.17	cCEGPGVPTVTVHNTTDK	H(5)N(4)F(1)	13	Q9Z218	Dipeptidyl aminopeptidase-like protein 6	Dpp6	505	11	1.24067	0.032866	0.464128	0.295205	(N(N(H(H(N(H(F))))(H(N(H))))))	complex			('(N(H(F)))', '(N(H))')	(N(N(H(H(N(H)(F)))(N)(H(H)))))	hybrid		(N)	('(N(H)(F))',)	FALSE	TRUE	FALSE	FALSE
18	MouseBrain-Z-T-1	13248	3	1194.17	cCEGPGVPTVTVHNTTDK	H(5)N(4)F(1)	13	Q9Z218	Dipeptidyl aminopeptidase-like protein 6	Dpp6	505	12	1.2078	0.0368374	0.562433	0.229766	(N(N(H(H(N(H(H))))(H(N))))(F))	complex	(F)		('(N(H(H)))', '(N)')	(N(N(H(H(N(H)(F)))(N)(H(H)))))	hybrid		(N)	('(N(H)(F))',)	FALSE	FALSE	FALSE	FALSE
18	MouseBrain-Z-T-1	13248	3	1194.17	cCEGPGVPTVTVHNTTDK	H(5)N(4)F(1)	13	Q9Z218	Dipeptidyl aminopeptidase-like protein 6	Dpp6	505	13	1.17096	0.0320798	0.548516	0.28052	(N(N(H(H(N(H)))(H(N(H)))))(F))	complex	(F)		('(N(H))', '(N(H))')	(N(N(H(H(N(H)(F)))(N)(H(H)))))	hybrid		(N)	('(N(H)(F))',)	FALSE	FALSE	FALSE	FALSE
18	MouseBrain-Z-T-1	13248	3	1194.17	cCEGPGVPTVTVHNTTDK	H(5)N(4)F(1)	13	Q9Z218	Dipeptidyl aminopeptidase-like protein 6	Dpp6	505	14	1.13888	0.00510094	0.723093	0.138023	(N(N(H(H(H)(H))(H(N(N)))))(F))	hybrid	(F)		('(N(N))',)	(N(N(H(H(N(H)(F)))(N)(H(H)))))	hybrid		(N)	('(N(H)(F))',)	TRUE	FALSE	FALSE	FALSE
18	MouseBrain-Z-T-1	13248	3	1194.17	cCEGPGVPTVTVHNTTDK	H(5)N(4)F(1)	13	Q9Z218	Dipeptidyl aminopeptidase-like protein 6	Dpp6	505	15	1.13378	0.0544304	0.529458	0.336759	(N(N(H(H(N(H))(N(H)))(H)))(F))	complex	(F)		('(N(H))', '(N(H))')	(N(N(H(H(N(H)(F)))(N)(H(H)))))	hybrid		(N)	('(N(H)(F))',)	FALSE	FALSE	FALSE	FALSE
18	MouseBrain-Z-T-1	13248	3	1194.17	cCEGPGVPTVTVHNTTDK	H(5)N(4)F(1)	13	Q9Z218	Dipeptidyl aminopeptidase-like protein 6	Dpp6	505	16	1.07935	0.0392597	0.410359	0.510288	(N(N(H(H(H)(H))(H(N)(N))))(F))	hybrid	(F)		('(N)', '(N)')	(N(N(H(H(N(H)(F)))(N)(H(H)))))	hybrid		(N)	('(N(H)(F))',)	TRUE	FALSE	FALSE	FALSE
18	MouseBrain-Z-T-1	13248	3	1194.17	cCEGPGVPTVTVHNTTDK	H(5)N(4)F(1)	13	Q9Z218	Dipeptidyl aminopeptidase-like protein 6	Dpp6	505	17	1.04009	0.0235695	0.765633	0.194274	(N(N(H(H(H)(H))(H(N(N)(F))))))	hybrid			('(N(N)(F))',)	(N(N(H(H(N(H)(F)))(N)(H(H)))))	hybrid		(N)	('(N(H)(F))',)	TRUE	TRUE	FALSE	FALSE
18	MouseBrain-Z-T-1	13248	3	1194.17	cCEGPGVPTVTVHNTTDK	H(5)N(4)F(1)	13	Q9Z218	Dipeptidyl aminopeptidase-like protein 6	Dpp6	505	18	1.01652		0.544825	0.438652	(N(N(H(H(N(H(H)))(N))(H)))(F))	complex	(F)		('(N(H(H)))', '(N)')	(N(N(H(H(N(H)(F)))(N)(H(H)))))	hybrid		(N)	('(N(H)(F))',)	FALSE	FALSE	FALSE	FALSE
4	MouseBrain-Z-T-1	13275	3	1056.47	VLVAPPSEEANTTK	H(5)N(3)F(2)	11	P43006	Excitatory amino acid transporter 2	Slc1a2	205	1	1.83058	0.00344537	0.0725916	0.0968262	(N(N(H(H(H))(H(N(H)(F)))))(F))	hybrid	(F)		('(N(H)(F))',)	(N(N(H(H(N(H)(F)))(H(H))))(F))	hybrid	(F)		('(N(H)(F))',)	TRUE	TRUE	TRUE	TRUE
4	MouseBrain-Z-T-1	13275	3	1056.47	VLVAPPSEEANTTK	H(5)N(3)F(2)	11	P43006	Excitatory amino acid transporter 2	Slc1a2	205	2	1.82714	0.0218098	0.065615	0.107248	(N(N(H(H(H))(H(N(H(F))))))(F))	hybrid	(F)		('(N(H(F)))',)	(N(N(H(H(N(H)(F)))(H(H))))(F))	hybrid	(F)		('(N(H)(F))',)	TRUE	TRUE	TRUE	FALSE
4	MouseBrain-Z-T-1	13275	3	1056.47	VLVAPPSEEANTTK	H(5)N(3)F(2)	11	P43006	Excitatory amino acid transporter 2	Slc1a2	205	3	1.80533	0.251384	0.105511	0.0891623	(N(N(H(H(H)(H))(H(N(F)))))(F))	hybrid	(F)		('(N(F))',)	(N(N(H(H(N(H)(F)))(H(H))))(F))	hybrid	(F)		('(N(H)(F))',)	TRUE	TRUE	TRUE	FALSE
4	MouseBrain-Z-T-1	13275	3	1056.47	VLVAPPSEEANTTK	H(5)N(3)F(2)	11	P43006	Excitatory amino acid transporter 2	Slc1a2	205	4	1.55394		0.284308	0.16175	(N(N(H(H(H))(H(N(H(F))(F))))))	hybrid			('(N(H(F))(F))',)	(N(N(H(H(N(H)(F)))(H(H))))(F))	hybrid	(F)		('(N(H)(F))',)	TRUE	FALSE	TRUE	FALSE
8	MouseBrain-Z-T-1	14900	2	1613.65	GTDNITVR	H(5)N(4)A(2)F(1)	4	Q8BLK3	Limbic system-associated membrane protein	Lsamp	40	1	1.74386	0.0231984	0.111816	0.144321	(N(N(H(H(N(H(A))(A)))(H(N(H)))))(F))	complex	(F)		('(N(H(A))(A))', '(N(H))')	(N(N(H(H(N(H(A))))(H(N(H(A))))))(F))	complex	(F)		('(N(H(A)))', '(N(H(A)))')	TRUE	TRUE	TRUE	FALSE
8	MouseBrain-Z-T-1	14900	2	1613.65	GTDNITVR	H(5)N(4)A(2)F(1)	4	Q8BLK3	Limbic system-associated membrane protein	Lsamp	40	2	1.72066	0.00105838	0.113804	0.165531	(N(N(H(H(N(H(A))))(H(N(H)(A)))))(F))	complex	(F)		('(N(H(A)))', '(N(H)(A))')	(N(N(H(H(N(H(A))))(H(N(H(A))))))(F))	complex	(F)		('(N(H(A)))', '(N(H(A)))')	TRUE	TRUE	TRUE	FALSE
8	MouseBrain-Z-T-1	14900	2	1613.65	GTDNITVR	H(5)N(4)A(2)F(1)	4	Q8BLK3	Limbic system-associated membrane protein	Lsamp	40	3	1.71961	0.143531	0.0981795	0.182214	(N(N(H(H(N(H(A))))(H(N(H(A))))))(F))	complex	(F)		('(N(H(A)))', '(N(H(A)))')	(N(N(H(H(N(H(A))))(H(N(H(A))))))(F))	complex	(F)		('(N(H(A)))', '(N(H(A)))')	TRUE	TRUE	TRUE	TRUE
8	MouseBrain-Z-T-1	14900	2	1613.65	GTDNITVR	H(5)N(4)A(2)F(1)	4	Q8BLK3	Limbic system-associated membrane protein	Lsamp	40	4	1.57608	0.0725619	0.233412	0.190512	(N(N(H(H(N(H(A)))(N(H(A))))(H)))(F))	complex	(F)		('(N(H(A)))', '(N(H(A)))')	(N(N(H(H(N(H(A))))(H(N(H(A))))))(F))	complex	(F)		('(N(H(A)))', '(N(H(A)))')	TRUE	TRUE	TRUE	TRUE
8	MouseBrain-Z-T-1	14900	2	1613.65	GTDNITVR	H(5)N(4)A(2)F(1)	4	Q8BLK3	Limbic system-associated membrane protein	Lsamp	40	5	1.50351	0.300719	0.249829	0.246657	(N(N(H(H(H))(H(N(H(A(A)))))(N)))(F))	hybrid	(F)	(N)	('(N(H(A(A))))',)	(N(N(H(H(N(H(A))))(H(N(H(A))))))(F))	complex	(F)		('(N(H(A)))', '(N(H(A)))')	FALSE	TRUE	FALSE	FALSE
8	MouseBrain-Z-T-1	14900	2	1613.65	GTDNITVR	H(5)N(4)A(2)F(1)	4	Q8BLK3	Limbic system-associated membrane protein	Lsamp	40	6	1.20279	0.00467551	0.638029	0.159176	(N(N(H(H(H))(H(N(H(A(A)))(F)))(N))))	hybrid		(N)	('(N(H(A(A)))(F))',)	(N(N(H(H(N(H(A))))(H(N(H(A))))))(F))	complex	(F)		('(N(H(A)))', '(N(H(A)))')	FALSE	FALSE	FALSE	FALSE
8	MouseBrain-Z-T-1	14900	2	1613.65	GTDNITVR	H(5)N(4)A(2)F(1)	4	Q8BLK3	Limbic system-associated membrane protein	Lsamp	40	7	1.19812	0.0176413	0.600399	0.201482	(N(N(H(H(N(H(A))(F)))(H(N(H(A)))))))	complex			('(N(H(A))(F))', '(N(H(A)))')	(N(N(H(H(N(H(A))))(H(N(H(A))))))(F))	complex	(F)		('(N(H(A)))', '(N(H(A)))')	TRUE	FALSE	TRUE	FALSE
8	MouseBrain-Z-T-1	14900	2	1613.65	GTDNITVR	H(5)N(4)A(2)F(1)	4	Q8BLK3	Limbic system-associated membrane protein	Lsamp	40	8	1.18048		0.630528	0.188994	(N(N(H(H(N(H(A))(F))(N(H(A))))(H))))	complex			('(N(H(A))(F))', '(N(H(A)))')	(N(N(H(H(N(H(A))))(H(N(H(A))))))(F))	complex	(F)		('(N(H(A)))', '(N(H(A)))')	TRUE	FALSE	TRUE	FALSE
9	MouseBrain-Z-T-1	14905	3	1134.83	MHLNGSNVQVLHR	H(4)N(4)A(1)F(1)	4	Q91ZX7	Prolow-density lipoprotein receptor-related protein 1	Lrp1	3090	1	1.74151	0.0273213	0.127756	0.130732	(N(N(H(H(N(H(A))))(H(N))))(F))	complex	(F)		('(N(H(A)))', '(N)')	(N(N(H(H(N(H(A))))(H(N))))(F))	complex	(F)		('(N(H(A)))', '(N)')	TRUE	TRUE	TRUE	TRUE
9	MouseBrain-Z-T-1	14905	3	1134.83	MHLNGSNVQVLHR	H(4)N(4)A(1)F(1)	4	Q91ZX7	Prolow-density lipoprotein receptor-related protein 1	Lrp1	3090	2	1.71419	0.24489	0.179609	0.1062	(N(N(H(H(N(H(A))))(H)(N)))(F))	complex	(F)	(N)	('(N(H(A)))',)	(N(N(H(H(N(H(A))))(H(N))))(F))	complex	(F)		('(N(H(A)))', '(N)')	TRUE	TRUE	FALSE	FALSE
9	MouseBrain-Z-T-1	14905	3	1134.83	MHLNGSNVQVLHR	H(4)N(4)A(1)F(1)	4	Q91ZX7	Prolow-density lipoprotein receptor-related protein 1	Lrp1	3090	3	1.4693	0.00880444	0.366035	0.164665	(N(N(H(H(N(H(A))(F)))(H(N)))))	complex			('(N(H(A))(F))', '(N)')	(N(N(H(H(N(H(A))))(H(N))))(F))	complex	(F)		('(N(H(A)))', '(N)')	TRUE	FALSE	TRUE	FALSE
9	MouseBrain-Z-T-1	14905	3	1134.83	MHLNGSNVQVLHR	H(4)N(4)A(1)F(1)	4	Q91ZX7	Prolow-density lipoprotein receptor-related protein 1	Lrp1	3090	4	1.4605	0.0451771	0.194093	0.345411	(N(N(H(H(N(H(A)))(N))(H)))(F))	complex	(F)		('(N(H(A)))', '(N)')	(N(N(H(H(N(H(A))))(H(N))))(F))	complex	(F)		('(N(H(A)))', '(N)')	TRUE	TRUE	TRUE	TRUE
9	MouseBrain-Z-T-1	14905	3	1134.83	MHLNGSNVQVLHR	H(4)N(4)A(1)F(1)	4	Q91ZX7	Prolow-density lipoprotein receptor-related protein 1	Lrp1	3090	5	1.41532	0.0422571	0.456476	0.128205	(N(N(H(H(N(H(A))(F)))(H)(N))))	complex		(N)	('(N(H(A))(F))',)	(N(N(H(H(N(H(A))))(H(N))))(F))	complex	(F)		('(N(H(A)))', '(N)')	TRUE	FALSE	FALSE	FALSE
9	MouseBrain-Z-T-1	14905	3	1134.83	MHLNGSNVQVLHR	H(4)N(4)A(1)F(1)	4	Q91ZX7	Prolow-density lipoprotein receptor-related protein 1	Lrp1	3090	6	1.37306	0.0552051	0.40392	0.223019	(N(N(H(H(N(H(A))(F))(N))(H))))	complex			('(N(H(A))(F))', '(N)')	(N(N(H(H(N(H(A))))(H(N))))(F))	complex	(F)		('(N(H(A)))', '(N)')	TRUE	FALSE	TRUE	FALSE
9	MouseBrain-Z-T-1	14905	3	1134.83	MHLNGSNVQVLHR	H(4)N(4)A(1)F(1)	4	Q91ZX7	Prolow-density lipoprotein receptor-related protein 1	Lrp1	3090	7	1.31786	0.0183865	0.392694	0.289449	(N(N(H(H(N(H(A))))(H(N(F))))))	complex			('(N(H(A)))', '(N(F))')	(N(N(H(H(N(H(A))))(H(N))))(F))	complex	(F)		('(N(H(A)))', '(N)')	TRUE	FALSE	TRUE	FALSE
9	MouseBrain-Z-T-1	14905	3	1134.83	MHLNGSNVQVLHR	H(4)N(4)A(1)F(1)	4	Q91ZX7	Prolow-density lipoprotein receptor-related protein 1	Lrp1	3090	8	1.29947	0.199796	0.576459	0.124071	(N(N(H(H(H))(H(N(N(A))))))(F))	hybrid	(F)		('(N(N(A)))',)	(N(N(H(H(N(H(A))))(H(N))))(F))	complex	(F)		('(N(H(A)))', '(N)')	FALSE	TRUE	TRUE	FALSE
9	MouseBrain-Z-T-1	14905	3	1134.83	MHLNGSNVQVLHR	H(4)N(4)A(1)F(1)	4	Q91ZX7	Prolow-density lipoprotein receptor-related protein 1	Lrp1	3090	9	1.09967		0.394532	0.505794	(N(N(H(H(N(H(A)))(N(F)))(H))))	complex			('(N(H(A)))', '(N(F))')	(N(N(H(H(N(H(A))))(H(N))))(F))	complex	(F)		('(N(H(A)))', '(N)')	TRUE	FALSE	TRUE	FALSE
19	MouseBrain-Z-T-1	14960	3	1078.12	QMVENFSPNQTK	H(4)N(5)F(1)	5	Q810U3	Neurofascin	Nfasc	877	1	1.82938	0.0145779	0.119198	0.0514246	(N(N(H(H(N(H)))(H(N))(N)))(F))	complex	(F)	(N)	('(N(H))', '(N)')	(N(N(H(H(N(H)(F)))(N)(H(N)))))	complex		(N)	('(N(H)(F))', '(N)')	TRUE	FALSE	TRUE	FALSE
19	MouseBrain-Z-T-1	14960	3	1078.12	QMVENFSPNQTK	H(4)N(5)F(1)	5	Q810U3	Neurofascin	Nfasc	877	2	1.8148	0.0340525	0.107848	0.077352	(N(N(H(H(N(H))(N))(H)(N)))(F))	complex	(F)	(N)	('(N(H))', '(N)')	(N(N(H(H(N(H)(F)))(N)(H(N)))))	complex		(N)	('(N(H)(F))', '(N)')	TRUE	FALSE	TRUE	FALSE
19	MouseBrain-Z-T-1	14960	3	1078.12	QMVENFSPNQTK	H(4)N(5)F(1)	5	Q810U3	Neurofascin	Nfasc	877	3	1.78075	0.0117905	0.175994	0.0432589	(N(N(H(H(N(H)))(H(N)(N))))(F))	complex	(F)		('(N(H))', '(N)', '(N)')	(N(N(H(H(N(H)(F)))(N)(H(N)))))	complex		(N)	('(N(H)(F))', '(N)')	TRUE	FALSE	FALSE	FALSE
19	MouseBrain-Z-T-1	14960	3	1078.12	QMVENFSPNQTK	H(4)N(5)F(1)	5	Q810U3	Neurofascin	Nfasc	877	4	1.76896	0.0551216	0.177111	0.0539317	(N(N(H(H(N(H))(N))(H(N))))(F))	complex	(F)		('(N(H))', '(N)', '(N)')	(N(N(H(H(N(H)(F)))(N)(H(N)))))	complex		(N)	('(N(H)(F))', '(N)')	TRUE	FALSE	FALSE	FALSE
19	MouseBrain-Z-T-1	14960	3	1078.12	QMVENFSPNQTK	H(4)N(5)F(1)	5	Q810U3	Neurofascin	Nfasc	877	5	1.71384	0.00701982	0.14563	0.140534	(N(N(H(H(H))(H(N)(N))(N)))(F))	hybrid	(F)	(N)	('(N)', '(N)')	(N(N(H(H(N(H)(F)))(N)(H(N)))))	complex		(N)	('(N(H)(F))', '(N)')	FALSE	FALSE	TRUE	FALSE
19	MouseBrain-Z-T-1	14960	3	1078.12	QMVENFSPNQTK	H(4)N(5)F(1)	5	Q810U3	Neurofascin	Nfasc	877	6	1.70682	0.0188351	0.241863	0.0513215	(N(N(H(H(N(H)(F)))(H(N))(N))))	complex		(N)	('(N(H)(F))', '(N)')	(N(N(H(H(N(H)(F)))(N)(H(N)))))	complex		(N)	('(N(H)(F))', '(N)')	TRUE	TRUE	TRUE	TRUE
19	MouseBrain-Z-T-1	14960	3	1078.12	QMVENFSPNQTK	H(4)N(5)F(1)	5	Q810U3	Neurofascin	Nfasc	877	7	1.68798	0.016376	0.26021	0.0518097	(N(N(H(H(N(H)(F)))(H(N)(N)))))	complex			('(N(H)(F))', '(N)', '(N)')	(N(N(H(H(N(H)(F)))(N)(H(N)))))	complex		(N)	('(N(H)(F))', '(N)')	TRUE	TRUE	FALSE	FALSE
19	MouseBrain-Z-T-1	14960	3	1078.12	QMVENFSPNQTK	H(4)N(5)F(1)	5	Q810U3	Neurofascin	Nfasc	877	8	1.6716	0.0339167	0.25945	0.0689456	(N(N(H(H(N(H)))(H(N(N)))))(F))	complex	(F)		('(N(H))', '(N(N))')	(N(N(H(H(N(H)(F)))(N)(H(N)))))	complex		(N)	('(N(H)(F))', '(N)')	TRUE	FALSE	FALSE	FALSE
19	MouseBrain-Z-T-1	14960	3	1078.12	QMVENFSPNQTK	H(4)N(5)F(1)	5	Q810U3	Neurofascin	Nfasc	877	9	1.63769	0.00660117	0.292528	0.0697838	(N(N(H(H(H))(H(N(N)(F)))(N))))	hybrid		(N)	('(N(N)(F))',)	(N(N(H(H(N(H)(F)))(N)(H(N)))))	complex		(N)	('(N(H)(F))', '(N)')	FALSE	TRUE	TRUE	FALSE
19	MouseBrain-Z-T-1	14960	3	1078.12	QMVENFSPNQTK	H(4)N(5)F(1)	5	Q810U3	Neurofascin	Nfasc	877	10	1.63109	0.000948035	0.279416	0.0894976	(N(N(H(H(N(H)(F))(N))(H)(N))))	complex		(N)	('(N(H)(F))', '(N)')	(N(N(H(H(N(H)(F)))(N)(H(N)))))	complex		(N)	('(N(H)(F))', '(N)')	TRUE	TRUE	TRUE	TRUE
19	MouseBrain-Z-T-1	14960	3	1078.12	QMVENFSPNQTK	H(4)N(5)F(1)	5	Q810U3	Neurofascin	Nfasc	877	11	1.63014	0.00381045	0.298718	0.0711431	(N(N(H(H(H))(H(N(F))(N))(N))))	hybrid		(N)	('(N(F))', '(N)')	(N(N(H(H(N(H)(F)))(N)(H(N)))))	complex		(N)	('(N(H)(F))', '(N)')	FALSE	TRUE	TRUE	FALSE
19	MouseBrain-Z-T-1	14960	3	1078.12	QMVENFSPNQTK	H(4)N(5)F(1)	5	Q810U3	Neurofascin	Nfasc	877	12	1.62633	9.54946e-05	0.269241	0.10443	(N(N(H(H(N(H)(F))(N))(H(N)))))	complex			('(N(H)(F))', '(N)', '(N)')	(N(N(H(H(N(H)(F)))(N)(H(N)))))	complex		(N)	('(N(H)(F))', '(N)')	TRUE	TRUE	FALSE	FALSE
19	MouseBrain-Z-T-1	14960	3	1078.12	QMVENFSPNQTK	H(4)N(5)F(1)	5	Q810U3	Neurofascin	Nfasc	877	13	1.62623	0.0449251	0.294847	0.0789206	(N(N(H(H(N(H)))(H(N(N)(F))))))	complex			('(N(H))', '(N(N)(F))')	(N(N(H(H(N(H)(F)))(N)(H(N)))))	complex		(N)	('(N(H)(F))', '(N)')	TRUE	TRUE	FALSE	FALSE
19	MouseBrain-Z-T-1	14960	3	1078.12	QMVENFSPNQTK	H(4)N(5)F(1)	5	Q810U3	Neurofascin	Nfasc	877	14	1.58131	0.0555669	0.336684	0.0820087	(N(N(H(H(N(H)(F)))(H(N(N))))))	complex			('(N(H)(F))', '(N(N))')	(N(N(H(H(N(H)(F)))(N)(H(N)))))	complex		(N)	('(N(H)(F))', '(N)')	TRUE	TRUE	FALSE	FALSE
19	MouseBrain-Z-T-1	14960	3	1078.12	QMVENFSPNQTK	H(4)N(5)F(1)	5	Q810U3	Neurofascin	Nfasc	877	15	1.52574	0.00145929	0.271084	0.203175	(N(N(H(H(N(H)))(H(N(F)))(N))))	complex		(N)	('(N(H))', '(N(F))')	(N(N(H(H(N(H)(F)))(N)(H(N)))))	complex		(N)	('(N(H)(F))', '(N)')	TRUE	TRUE	TRUE	FALSE
19	MouseBrain-Z-T-1	14960	3	1078.12	QMVENFSPNQTK	H(4)N(5)F(1)	5	Q810U3	Neurofascin	Nfasc	877	16	1.52428	0.0141428	0.276365	0.199354	(N(N(H(H(N(H)))(H(N(F))(N)))))	complex			('(N(H))', '(N(F))', '(N)')	(N(N(H(H(N(H)(F)))(N)(H(N)))))	complex		(N)	('(N(H)(F))', '(N)')	TRUE	TRUE	FALSE	FALSE
19	MouseBrain-Z-T-1	14960	3	1078.12	QMVENFSPNQTK	H(4)N(5)F(1)	5	Q810U3	Neurofascin	Nfasc	877	17	1.51014	0.0856361	0.280035	0.209826	(N(N(H(H(N(H))(N))(H(N(F))))))	complex			('(N(H))', '(N)', '(N(F))')	(N(N(H(H(N(H)(F)))(N)(H(N)))))	complex		(N)	('(N(H)(F))', '(N)')	TRUE	TRUE	FALSE	FALSE
19	MouseBrain-Z-T-1	14960	3	1078.12	QMVENFSPNQTK	H(4)N(5)F(1)	5	Q810U3	Neurofascin	Nfasc	877	18	1.4245	0.0707077	0.296633	0.278864	(N(N(H(H(N(H))(N(F)))(H)(N))))	complex		(N)	('(N(H))', '(N(F))')	(N(N(H(H(N(H)(F)))(N)(H(N)))))	complex		(N)	('(N(H)(F))', '(N)')	TRUE	TRUE	TRUE	FALSE
19	MouseBrain-Z-T-1	14960	3	1078.12	QMVENFSPNQTK	H(4)N(5)F(1)	5	Q810U3	Neurofascin	Nfasc	877	19	1.35379		0.278542	0.367663	(N(N(H(H(N(H))(N(F)))(H(N)))))	complex			('(N(H))', '(N(F))', '(N)')	(N(N(H(H(N(H)(F)))(N)(H(N)))))	complex		(N)	('(N(H)(F))', '(N)')	TRUE	TRUE	FALSE	FALSE
4	MouseBrain-Z-T-1	15362	3	967.099	KNITDLVEGAK	H(5)N(3)F(2)	2	Q8BY89	Choline transporter-like protein 2	Slc44a2	200	1	1.85419	0.090081	0.0476234	0.0981842	(N(N(H(H(H))(H(N(H)(F)))))(F))	hybrid	(F)		('(N(H)(F))',)	(N(N(H(H(N(H)(F)))(H(H))))(F))	hybrid	(F)		('(N(H)(F))',)	TRUE	TRUE	TRUE	TRUE
4	MouseBrain-Z-T-1	15362	3	967.099	KNITDLVEGAK	H(5)N(3)F(2)	2	Q8BY89	Choline transporter-like protein 2	Slc44a2	200	2	1.76411	0.274122	0.10545	0.130439	(N(N(H(H(H))(H(N(H(F))))))(F))	hybrid	(F)		('(N(H(F)))',)	(N(N(H(H(N(H)(F)))(H(H))))(F))	hybrid	(F)		('(N(H)(F))',)	TRUE	TRUE	TRUE	FALSE
4	MouseBrain-Z-T-1	15362	3	967.099	KNITDLVEGAK	H(5)N(3)F(2)	2	Q8BY89	Choline transporter-like protein 2	Slc44a2	200	3	1.48999	0.314635	0.436606	0.0734044	(N(N(H(H(H)(H))(H(N(F)))))(F))	hybrid	(F)		('(N(F))',)	(N(N(H(H(N(H)(F)))(H(H))))(F))	hybrid	(F)		('(N(H)(F))',)	TRUE	TRUE	TRUE	FALSE
4	MouseBrain-Z-T-1	15362	3	967.099	KNITDLVEGAK	H(5)N(3)F(2)	2	Q8BY89	Choline transporter-like protein 2	Slc44a2	200	4	1.17535		0.681372	0.143273	(N(N(H(H(H))(H(N(H(F))(F))))))	hybrid			('(N(H(F))(F))',)	(N(N(H(H(N(H)(F)))(H(H))))(F))	hybrid	(F)		('(N(H)(F))',)	TRUE	FALSE	TRUE	FALSE
19	MouseBrain-Z-T-1	16331	3	1186.18	VLVAPPSEEANTTK	H(4)N(5)A(1)F(1)	11	P43006	Excitatory amino acid transporter 2	Slc1a2	205	1	1.79604	0.0313928	0.177536	0.0264241	(N(N(H(H(N(H(A))))(H(N)(N))))(F))	complex	(F)		('(N(H(A)))', '(N)', '(N)')	(N(N(H(H(N(H(A))))(H(N)(N))))(F))	complex	(F)		('(N(H(A)))', '(N)', '(N)')	TRUE	TRUE	TRUE	TRUE
19	MouseBrain-Z-T-1	16331	3	1186.18	VLVAPPSEEANTTK	H(4)N(5)A(1)F(1)	11	P43006	Excitatory amino acid transporter 2	Slc1a2	205	2	1.76465	0.00544999	0.18774	0.0476127	(N(N(H(H(N(H(A)))(N))(H(N))))(F))	complex	(F)		('(N(H(A)))', '(N)', '(N)')	(N(N(H(H(N(H(A))))(H(N)(N))))(F))	complex	(F)		('(N(H(A)))', '(N)', '(N)')	TRUE	TRUE	TRUE	TRUE
19	MouseBrain-Z-T-1	16331	3	1186.18	VLVAPPSEEANTTK	H(4)N(5)A(1)F(1)	11	P43006	Excitatory amino acid transporter 2	Slc1a2	205	3	1.7592	0.0350256	0.208358	0.0324445	(N(N(H(H(N(H(A))))(H(N))(N)))(F))	complex	(F)	(N)	('(N(H(A)))', '(N)')	(N(N(H(H(N(H(A))))(H(N)(N))))(F))	complex	(F)		('(N(H(A)))', '(N)', '(N)')	TRUE	TRUE	FALSE	FALSE
19	MouseBrain-Z-T-1	16331	3	1186.18	VLVAPPSEEANTTK	H(4)N(5)A(1)F(1)	11	P43006	Excitatory amino acid transporter 2	Slc1a2	205	4	1.72417	0.0297723	0.205248	0.0705805	(N(N(H(H(N(H(A)))(N))(H)(N)))(F))	complex	(F)	(N)	('(N(H(A)))', '(N)')	(N(N(H(H(N(H(A))))(H(N)(N))))(F))	complex	(F)		('(N(H(A)))', '(N)', '(N)')	TRUE	TRUE	FALSE	FALSE
19	MouseBrain-Z-T-1	16331	3	1186.18	VLVAPPSEEANTTK	H(4)N(5)A(1)F(1)	11	P43006	Excitatory amino acid transporter 2	Slc1a2	205	5	1.6944	0.00576661	0.22135	0.0842503	(N(N(H(H(N(H)(A)))(H(N))(N)))(F))	complex	(F)	(N)	('(N(H)(A))', '(N)')	(N(N(H(H(N(H(A))))(H(N)(N))))(F))	complex	(F)		('(N(H(A)))', '(N)', '(N)')	TRUE	TRUE	FALSE	FALSE
19	MouseBrain-Z-T-1	16331	3	1186.18	VLVAPPSEEANTTK	H(4)N(5)A(1)F(1)	11	P43006	Excitatory amino acid transporter 2	Slc1a2	205	6	1.68863	0.067719	0.194773	0.116595	(N(N(H(H(N(H)(A))(N))(H(N))))(F))	complex	(F)		('(N(H)(A))', '(N)', '(N)')	(N(N(H(H(N(H(A))))(H(N)(N))))(F))	complex	(F)		('(N(H(A)))', '(N)', '(N)')	TRUE	TRUE	TRUE	FALSE
19	MouseBrain-Z-T-1	16331	3	1186.18	VLVAPPSEEANTTK	H(4)N(5)A(1)F(1)	11	P43006	Excitatory amino acid transporter 2	Slc1a2	205	7	1.62091	0.0278847	0.205093	0.173993	(N(N(H(H(N(H)))(H(N(N(A))))))(F))	complex	(F)		('(N(H))', '(N(N(A)))')	(N(N(H(H(N(H(A))))(H(N)(N))))(F))	complex	(F)		('(N(H(A)))', '(N)', '(N)')	TRUE	TRUE	TRUE	FALSE
19	MouseBrain-Z-T-1	16331	3	1186.18	VLVAPPSEEANTTK	H(4)N(5)A(1)F(1)	11	P43006	Excitatory amino acid transporter 2	Slc1a2	205	8	1.59303	0.00136544	0.336061	0.07091	(N(N(H(H(N(H(A))(F)))(H(N))(N))))	complex		(N)	('(N(H(A))(F))', '(N)')	(N(N(H(H(N(H(A))))(H(N)(N))))(F))	complex	(F)		('(N(H(A)))', '(N)', '(N)')	TRUE	FALSE	FALSE	FALSE
19	MouseBrain-Z-T-1	16331	3	1186.18	VLVAPPSEEANTTK	H(4)N(5)A(1)F(1)	11	P43006	Excitatory amino acid transporter 2	Slc1a2	205	9	1.59166	0.0143434	0.33412	0.0742163	(N(N(H(H(N(H(A))))(H(N(F))(N)))))	complex			('(N(H(A)))', '(N(F))', '(N)')	(N(N(H(H(N(H(A))))(H(N)(N))))(F))	complex	(F)		('(N(H(A)))', '(N)', '(N)')	TRUE	FALSE	TRUE	FALSE
19	MouseBrain-Z-T-1	16331	3	1186.18	VLVAPPSEEANTTK	H(4)N(5)A(1)F(1)	11	P43006	Excitatory amino acid transporter 2	Slc1a2	205	10	1.57732	0.0319053	0.344586	0.0780945	(N(N(H(H(N(H(A)))(N))(H(N(F))))))	complex			('(N(H(A)))', '(N)', '(N(F))')	(N(N(H(H(N(H(A))))(H(N)(N))))(F))	complex	(F)		('(N(H(A)))', '(N)', '(N)')	TRUE	FALSE	TRUE	FALSE
19	MouseBrain-Z-T-1	16331	3	1186.18	VLVAPPSEEANTTK	H(4)N(5)A(1)F(1)	11	P43006	Excitatory amino acid transporter 2	Slc1a2	205	11	1.54541	0.00534231	0.322813	0.131772	(N(N(H(H(N(H(A))(F)))(H(N)(N)))))	complex			('(N(H(A))(F))', '(N)', '(N)')	(N(N(H(H(N(H(A))))(H(N)(N))))(F))	complex	(F)		('(N(H(A)))', '(N)', '(N)')	TRUE	FALSE	TRUE	FALSE
19	MouseBrain-Z-T-1	16331	3	1186.18	VLVAPPSEEANTTK	H(4)N(5)A(1)F(1)	11	P43006	Excitatory amino acid transporter 2	Slc1a2	205	12	1.54007	0.00262707	0.347284	0.112643	(N(N(H(H(N(H(A))(F))(N))(H)(N))))	complex		(N)	('(N(H(A))(F))', '(N)')	(N(N(H(H(N(H(A))))(H(N)(N))))(F))	complex	(F)		('(N(H(A)))', '(N)', '(N)')	TRUE	FALSE	FALSE	FALSE
19	MouseBrain-Z-T-1	16331	3	1186.18	VLVAPPSEEANTTK	H(4)N(5)A(1)F(1)	11	P43006	Excitatory amino acid transporter 2	Slc1a2	205	13	1.53745	0.0186879	0.341826	0.120729	(N(N(H(H(N(H(A)))(N(F)))(H(N)))))	complex			('(N(H(A)))', '(N(F))', '(N)')	(N(N(H(H(N(H(A))))(H(N)(N))))(F))	complex	(F)		('(N(H(A)))', '(N)', '(N)')	TRUE	FALSE	TRUE	FALSE
19	MouseBrain-Z-T-1	16331	3	1186.18	VLVAPPSEEANTTK	H(4)N(5)A(1)F(1)	11	P43006	Excitatory amino acid transporter 2	Slc1a2	205	14	1.51876	0.010939	0.325047	0.156195	(N(N(H(H(N(H(A))(F))(N))(H(N)))))	complex			('(N(H(A))(F))', '(N)', '(N)')	(N(N(H(H(N(H(A))))(H(N)(N))))(F))	complex	(F)		('(N(H(A)))', '(N)', '(N)')	TRUE	FALSE	TRUE	FALSE
19	MouseBrain-Z-T-1	16331	3	1186.18	VLVAPPSEEANTTK	H(4)N(5)A(1)F(1)	11	P43006	Excitatory amino acid transporter 2	Slc1a2	205	15	1.50782	0.0157476	0.349011	0.14317	(N(N(H(H(N(H(A))))(H(N(N)(F))))))	complex			('(N(H(A)))', '(N(N)(F))')	(N(N(H(H(N(H(A))))(H(N)(N))))(F))	complex	(F)		('(N(H(A)))', '(N)', '(N)')	TRUE	FALSE	TRUE	FALSE
19	MouseBrain-Z-T-1	16331	3	1186.18	VLVAPPSEEANTTK	H(4)N(5)A(1)F(1)	11	P43006	Excitatory amino acid transporter 2	Slc1a2	205	16	1.49207	0.0119729	0.359201	0.148728	(N(N(H(H(N(H)(A)))(H(N(N)(F))))))	complex			('(N(H)(A))', '(N(N)(F))')	(N(N(H(H(N(H(A))))(H(N)(N))))(F))	complex	(F)		('(N(H(A)))', '(N)', '(N)')	TRUE	FALSE	TRUE	FALSE
19	MouseBrain-Z-T-1	16331	3	1186.18	VLVAPPSEEANTTK	H(4)N(5)A(1)F(1)	11	P43006	Excitatory amino acid transporter 2	Slc1a2	205	17	1.4801	0.0157809	0.359011	0.160891	(N(N(H(H(N(H(A))))(H(N(F)))(N))))	complex		(N)	('(N(H(A)))', '(N(F))')	(N(N(H(H(N(H(A))))(H(N)(N))))(F))	complex	(F)		('(N(H(A)))', '(N)', '(N)')	TRUE	FALSE	FALSE	FALSE
19	MouseBrain-Z-T-1	16331	3	1186.18	VLVAPPSEEANTTK	H(4)N(5)A(1)F(1)	11	P43006	Excitatory amino acid transporter 2	Slc1a2	205	18	1.46432	0.0881445	0.376992	0.158691	(N(N(H(H(N(H)(F)))(H(N(N(A)))))))	complex			('(N(H)(F))', '(N(N(A)))')	(N(N(H(H(N(H(A))))(H(N)(N))))(F))	complex	(F)		('(N(H(A)))', '(N)', '(N)')	TRUE	FALSE	TRUE	FALSE
19	MouseBrain-Z-T-1	16331	3	1186.18	VLVAPPSEEANTTK	H(4)N(5)A(1)F(1)	11	P43006	Excitatory amino acid transporter 2	Slc1a2	205	19	1.37617		0.352385	0.271442	(N(N(H(H(N(H(A)))(N(F)))(H)(N))))	complex		(N)	('(N(H(A)))', '(N(F))')	(N(N(H(H(N(H(A))))(H(N)(N))))(F))	complex	(F)		('(N(H(A)))', '(N)', '(N)')	TRUE	FALSE	FALSE	FALSE
1	MouseBrain-Z-T-1	17498	3	1169.45	AMDNVTVR	H(6)N(3)A(3)F(1)	4	Q99PJ0	Neurotrimin	Ntm	44	1	1.70426		0.0634048	0.232333	(N(N(H(H(H)(H))(H(N(H(A(A)))(A)))))(F))	hybrid	(F)		('(N(H(A(A)))(A))',)	(N(N(H(H(N(H(A(A)))(A)))(H(H)(H))))(F))	hybrid	(F)		('(N(H(A(A)))(A))',)	TRUE	TRUE	TRUE	TRUE
18	MouseBrain-Z-T-1	17510	3	1258.19	GGSLWLNcCSTNcCPRPER	H(5)N(4)F(1)	7	Q60625	Intercellular adhesion molecule 5	Icam5	54	1	1.63945	0.397405	0.200746	0.159802	(N(N(H(H(H)(H))(H(N(N)(F))))))	hybrid			('(N(N)(F))',)	(N(N(H(H(N(N)))(H(H)(H))))(F))	hybrid	(F)		('(N(N))',)	TRUE	FALSE	TRUE	FALSE
18	MouseBrain-Z-T-1	17510	3	1258.19	GGSLWLNcCSTNcCPRPER	H(5)N(4)F(1)	7	Q60625	Intercellular adhesion molecule 5	Icam5	54	2	1.24205	0.0861955	0.597618	0.160334	(N(N(H(H(H)(H))(H(N(N)))))(F))	hybrid	(F)		('(N(N))',)	(N(N(H(H(N(N)))(H(H)(H))))(F))	hybrid	(F)		('(N(N))',)	TRUE	TRUE	TRUE	TRUE
18	MouseBrain-Z-T-1	17510	3	1258.19	GGSLWLNcCSTNcCPRPER	H(5)N(4)F(1)	7	Q60625	Intercellular adhesion molecule 5	Icam5	54	3	1.15585	0.00290009	0.617431	0.226717	(N(N(H(H(H)(H))(H(N(F)))(N))))	hybrid		(N)	('(N(F))',)	(N(N(H(H(N(N)))(H(H)(H))))(F))	hybrid	(F)		('(N(N))',)	TRUE	FALSE	FALSE	FALSE
18	MouseBrain-Z-T-1	17510	3	1258.19	GGSLWLNcCSTNcCPRPER	H(5)N(4)F(1)	7	Q60625	Intercellular adhesion molecule 5	Icam5	54	4	1.15295	0.006596	0.71848	0.128567	(N(N(H(H(H))(H(N(H)))(N)))(F))	hybrid	(F)	(N)	('(N(H))',)	(N(N(H(H(N(N)))(H(H)(H))))(F))	hybrid	(F)		('(N(N))',)	TRUE	TRUE	FALSE	FALSE
18	MouseBrain-Z-T-1	17510	3	1258.19	GGSLWLNcCSTNcCPRPER	H(5)N(4)F(1)	7	Q60625	Intercellular adhesion molecule 5	Icam5	54	5	1.14636	0.0545259	0.704467	0.149177	(N(N(H(H(H))(H(N(H)(F)))(N))))	hybrid		(N)	('(N(H)(F))',)	(N(N(H(H(N(N)))(H(H)(H))))(F))	hybrid	(F)		('(N(N))',)	TRUE	FALSE	FALSE	FALSE
18	MouseBrain-Z-T-1	17510	3	1258.19	GGSLWLNcCSTNcCPRPER	H(5)N(4)F(1)	7	Q60625	Intercellular adhesion molecule 5	Icam5	54	6	1.09183	0.0157648	0.734165	0.174005	(N(N(H(H(H))(H(N(H))(N))))(F))	hybrid	(F)		('(N(H))', '(N)')	(N(N(H(H(N(N)))(H(H)(H))))(F))	hybrid	(F)		('(N(N))',)	TRUE	TRUE	TRUE	FALSE
18	MouseBrain-Z-T-1	17510	3	1258.19	GGSLWLNcCSTNcCPRPER	H(5)N(4)F(1)	7	Q60625	Intercellular adhesion molecule 5	Icam5	54	7	1.07607	0.0722158	0.756167	0.167767	(N(N(H(H(H))(H(N(H)(F))(N)))))	hybrid			('(N(H)(F))', '(N)')	(N(N(H(H(N(N)))(H(H)(H))))(F))	hybrid	(F)		('(N(N))',)	TRUE	FALSE	TRUE	FALSE
18	MouseBrain-Z-T-1	17510	3	1258.19	GGSLWLNcCSTNcCPRPER	H(5)N(4)F(1)	7	Q60625	Intercellular adhesion molecule 5	Icam5	54	8	1.00385	0.0114592	0.700899	0.295251	(N(N(H(H(H))(H(N(H))(N(F))))))	hybrid			('(N(H))', '(N(F))')	(N(N(H(H(N(N)))(H(H)(H))))(F))	hybrid	(F)		('(N(N))',)	TRUE	FALSE	TRUE	FALSE
18	MouseBrain-Z-T-1	17510	3	1258.19	GGSLWLNcCSTNcCPRPER	H(5)N(4)F(1)	7	Q60625	Intercellular adhesion molecule 5	Icam5	54	9	0.99239	0.0586256	0.639187	0.368422	(N(N(H(H(H)(H))(H(N(F))(N)))))	hybrid			('(N(F))', '(N)')	(N(N(H(H(N(N)))(H(H)(H))))(F))	hybrid	(F)		('(N(N))',)	TRUE	FALSE	TRUE	FALSE
18	MouseBrain-Z-T-1	17510	3	1258.19	GGSLWLNcCSTNcCPRPER	H(5)N(4)F(1)	7	Q60625	Intercellular adhesion molecule 5	Icam5	54	10	0.933765	0.0316201	0.623062	0.443173	(N(N(H(H(H)(H))(H(N))(N)))(F))	hybrid	(F)	(N)	('(N)',)	(N(N(H(H(N(N)))(H(H)(H))))(F))	hybrid	(F)		('(N(N))',)	TRUE	TRUE	FALSE	FALSE
18	MouseBrain-Z-T-1	17510	3	1258.19	GGSLWLNcCSTNcCPRPER	H(5)N(4)F(1)	7	Q60625	Intercellular adhesion molecule 5	Icam5	54	11	0.902145	0.0394421	0.791031	0.306825	(N(N(H(H(N(H)(F)))(H(N(H))))))	complex			('(N(H)(F))', '(N(H))')	(N(N(H(H(N(N)))(H(H)(H))))(F))	hybrid	(F)		('(N(N))',)	FALSE	FALSE	TRUE	FALSE
18	MouseBrain-Z-T-1	17510	3	1258.19	GGSLWLNcCSTNcCPRPER	H(5)N(4)F(1)	7	Q60625	Intercellular adhesion molecule 5	Icam5	54	12	0.862703	0.0192974	0.803042	0.334255	(N(N(H(H(N(H)(F))(N(H)))(H))))	complex			('(N(H)(F))', '(N(H))')	(N(N(H(H(N(N)))(H(H)(H))))(F))	hybrid	(F)		('(N(N))',)	FALSE	FALSE	TRUE	FALSE
18	MouseBrain-Z-T-1	17510	3	1258.19	GGSLWLNcCSTNcCPRPER	H(5)N(4)F(1)	7	Q60625	Intercellular adhesion molecule 5	Icam5	54	13	0.843405	0.0105123	0.841411	0.315183	(N(N(H(H(N(H(H))))(H(N))))(F))	complex	(F)		('(N(H(H)))', '(N)')	(N(N(H(H(N(N)))(H(H)(H))))(F))	hybrid	(F)		('(N(N))',)	FALSE	TRUE	TRUE	FALSE
18	MouseBrain-Z-T-1	17510	3	1258.19	GGSLWLNcCSTNcCPRPER	H(5)N(4)F(1)	7	Q60625	Intercellular adhesion molecule 5	Icam5	54	14	0.832893	0.0410897	0.832883	0.334224	(N(N(H(H(N(H))(N(H)))(H)))(F))	complex	(F)		('(N(H))', '(N(H))')	(N(N(H(H(N(N)))(H(H)(H))))(F))	hybrid	(F)		('(N(N))',)	FALSE	TRUE	TRUE	FALSE
18	MouseBrain-Z-T-1	17510	3	1258.19	GGSLWLNcCSTNcCPRPER	H(5)N(4)F(1)	7	Q60625	Intercellular adhesion molecule 5	Icam5	54	15	0.791803	0.00674136	0.837369	0.370828	(N(N(H(H(N(H)))(H(N(H)))))(F))	complex	(F)		('(N(H))', '(N(H))')	(N(N(H(H(N(N)))(H(H)(H))))(F))	hybrid	(F)		('(N(N))',)	FALSE	TRUE	TRUE	FALSE
18	MouseBrain-Z-T-1	17510	3	1258.19	GGSLWLNcCSTNcCPRPER	H(5)N(4)F(1)	7	Q60625	Intercellular adhesion molecule 5	Icam5	54	16	0.785062	0.0556773	0.837618	0.37732	(N(N(H(H(N(H(F))))(H(N(H))))))	complex			('(N(H(F)))', '(N(H))')	(N(N(H(H(N(N)))(H(H)(H))))(F))	hybrid	(F)		('(N(N))',)	FALSE	FALSE	TRUE	FALSE
18	MouseBrain-Z-T-1	17510	3	1258.19	GGSLWLNcCSTNcCPRPER	H(5)N(4)F(1)	7	Q60625	Intercellular adhesion molecule 5	Icam5	54	17	0.729385	0.0348861	0.837889	0.432726	(N(N(H(H(N(H(H)))(N))(H)))(F))	complex	(F)		('(N(H(H)))', '(N)')	(N(N(H(H(N(N)))(H(H)(H))))(F))	hybrid	(F)		('(N(N))',)	FALSE	TRUE	TRUE	FALSE
18	MouseBrain-Z-T-1	17510	3	1258.19	GGSLWLNcCSTNcCPRPER	H(5)N(4)F(1)	7	Q60625	Intercellular adhesion molecule 5	Icam5	54	18	0.694499		0.704217	0.601284	(N(N(H(H(H)(H))(H(N)(N))))(F))	hybrid	(F)		('(N)', '(N)')	(N(N(H(H(N(N)))(H(H)(H))))(F))	hybrid	(F)		('(N(N))',)	TRUE	TRUE	TRUE	FALSE
1	MouseBrain-Z-T-1	17571	3	1169.45	AMDNVTVR	H(6)N(3)A(3)F(1)	4	Q99PJ0	Neurotrimin	Ntm	44	1	1.71008		0.0746512	0.215268	(N(N(H(H(H)(H))(H(N(H(A(A)))(A)))))(F))	hybrid	(F)		('(N(H(A(A)))(A))',)	(N(N(H(H(N(H(A(A)))(A)))(H(H)(H))))(F))	hybrid	(F)		('(N(H(A(A)))(A))',)	TRUE	TRUE	TRUE	TRUE
13	MouseBrain-Z-T-1	18005	3	1395.59	SDVPNTSPNSTSQHVAEFETER	H(4)N(4)F(2)	5	B9EKR1	Receptor-type tyrosine-protein phosphatase zeta	Ptprz1	497	1	1.68636	0.108623	0.262724	0.0509161	(N(N(H(H(N(H)(F)))(H)(N)))(F))	complex	(F)	(N)	('(N(H)(F))',)	(N(N(H(H(N(H)(F)))(N)(H)))(F))	complex	(F)	(N)	('(N(H)(F))',)	TRUE	TRUE	TRUE	TRUE
13	MouseBrain-Z-T-1	18005	3	1395.59	SDVPNTSPNSTSQHVAEFETER	H(4)N(4)F(2)	5	B9EKR1	Receptor-type tyrosine-protein phosphatase zeta	Ptprz1	497	2	1.57774	0.00847771	0.365281	0.0569826	(N(N(H(H(N(H)(F)))(H(N))))(F))	complex	(F)		('(N(H)(F))', '(N)')	(N(N(H(H(N(H)(F)))(N)(H)))(F))	complex	(F)	(N)	('(N(H)(F))',)	TRUE	TRUE	FALSE	FALSE
13	MouseBrain-Z-T-1	18005	3	1395.59	SDVPNTSPNSTSQHVAEFETER	H(4)N(4)F(2)	5	B9EKR1	Receptor-type tyrosine-protein phosphatase zeta	Ptprz1	497	3	1.56926	0.0140847	0.382963	0.047778	(N(N(H(H(N(H(F))(F)))(H)(N))))	complex		(N)	('(N(H(F))(F))',)	(N(N(H(H(N(H)(F)))(N)(H)))(F))	complex	(F)	(N)	('(N(H)(F))',)	TRUE	FALSE	TRUE	FALSE
13	MouseBrain-Z-T-1	18005	3	1395.59	SDVPNTSPNSTSQHVAEFETER	H(4)N(4)F(2)	5	B9EKR1	Receptor-type tyrosine-protein phosphatase zeta	Ptprz1	497	4	1.55517	0.0278608	0.396156	0.04867	(N(N(H(H(N(H(F))(F)))(H(N)))))	complex			('(N(H(F))(F))', '(N)')	(N(N(H(H(N(H)(F)))(N)(H)))(F))	complex	(F)	(N)	('(N(H)(F))',)	TRUE	FALSE	FALSE	FALSE
13	MouseBrain-Z-T-1	18005	3	1395.59	SDVPNTSPNSTSQHVAEFETER	H(4)N(4)F(2)	5	B9EKR1	Receptor-type tyrosine-protein phosphatase zeta	Ptprz1	497	5	1.52731	0.0060324	0.39166	0.0810266	(N(N(H(H(N(H)(F))(N))(H)))(F))	complex	(F)		('(N(H)(F))', '(N)')	(N(N(H(H(N(H)(F)))(N)(H)))(F))	complex	(F)	(N)	('(N(H)(F))',)	TRUE	TRUE	FALSE	FALSE
13	MouseBrain-Z-T-1	18005	3	1395.59	SDVPNTSPNSTSQHVAEFETER	H(4)N(4)F(2)	5	B9EKR1	Receptor-type tyrosine-protein phosphatase zeta	Ptprz1	497	6	1.52128	0.026132	0.352653	0.126066	(N(N(H(H(N(H)(F)))(H(N(F))))))	complex			('(N(H)(F))', '(N(F))')	(N(N(H(H(N(H)(F)))(N)(H)))(F))	complex	(F)	(N)	('(N(H)(F))',)	TRUE	FALSE	FALSE	FALSE
13	MouseBrain-Z-T-1	18005	3	1395.59	SDVPNTSPNSTSQHVAEFETER	H(4)N(4)F(2)	5	B9EKR1	Receptor-type tyrosine-protein phosphatase zeta	Ptprz1	497	7	1.49515	0.015494	0.380766	0.124085	(N(N(H(H(N(H)(F))(N(F)))(H))))	complex			('(N(H)(F))', '(N(F))')	(N(N(H(H(N(H)(F)))(N)(H)))(F))	complex	(F)	(N)	('(N(H)(F))',)	TRUE	FALSE	FALSE	FALSE
13	MouseBrain-Z-T-1	18005	3	1395.59	SDVPNTSPNSTSQHVAEFETER	H(4)N(4)F(2)	5	B9EKR1	Receptor-type tyrosine-protein phosphatase zeta	Ptprz1	497	8	1.47966	0.0359263	0.451835	0.06851	(N(N(H(H(H))(H(N(F)))(N)))(F))	hybrid	(F)	(N)	('(N(F))',)	(N(N(H(H(N(H)(F)))(N)(H)))(F))	complex	(F)	(N)	('(N(H)(F))',)	FALSE	TRUE	TRUE	FALSE
13	MouseBrain-Z-T-1	18005	3	1395.59	SDVPNTSPNSTSQHVAEFETER	H(4)N(4)F(2)	5	B9EKR1	Receptor-type tyrosine-protein phosphatase zeta	Ptprz1	497	9	1.44373	0.0306198	0.404244	0.152028	(N(N(H(H(N(H)))(H(N(F)))))(F))	complex	(F)		('(N(H))', '(N(F))')	(N(N(H(H(N(H)(F)))(N)(H)))(F))	complex	(F)	(N)	('(N(H)(F))',)	TRUE	TRUE	FALSE	FALSE
13	MouseBrain-Z-T-1	18005	3	1395.59	SDVPNTSPNSTSQHVAEFETER	H(4)N(4)F(2)	5	B9EKR1	Receptor-type tyrosine-protein phosphatase zeta	Ptprz1	497	10	1.41311	0.0468641	0.403787	0.183104	(N(N(H(H(N(H))(N(F)))(H)))(F))	complex	(F)		('(N(H))', '(N(F))')	(N(N(H(H(N(H)(F)))(N)(H)))(F))	complex	(F)	(N)	('(N(H)(F))',)	TRUE	TRUE	FALSE	FALSE
13	MouseBrain-Z-T-1	18005	3	1395.59	SDVPNTSPNSTSQHVAEFETER	H(4)N(4)F(2)	5	B9EKR1	Receptor-type tyrosine-protein phosphatase zeta	Ptprz1	497	11	1.36624	0.034267	0.404548	0.229207	(N(N(H(H(H))(H(N(F))(N(F))))))	hybrid			('(N(F))', '(N(F))')	(N(N(H(H(N(H)(F)))(N)(H)))(F))	complex	(F)	(N)	('(N(H)(F))',)	FALSE	FALSE	FALSE	FALSE
13	MouseBrain-Z-T-1	18005	3	1395.59	SDVPNTSPNSTSQHVAEFETER	H(4)N(4)F(2)	5	B9EKR1	Receptor-type tyrosine-protein phosphatase zeta	Ptprz1	497	12	1.33198	0.0360997	0.553504	0.114518	(N(N(H(H(H))(H(N(N)(F)))))(F))	hybrid	(F)		('(N(N)(F))',)	(N(N(H(H(N(H)(F)))(N)(H)))(F))	complex	(F)	(N)	('(N(H)(F))',)	FALSE	TRUE	FALSE	FALSE
13	MouseBrain-Z-T-1	18005	3	1395.59	SDVPNTSPNSTSQHVAEFETER	H(4)N(4)F(2)	5	B9EKR1	Receptor-type tyrosine-protein phosphatase zeta	Ptprz1	497	13	1.29588		0.476847	0.227275	(N(N(H(H(H))(H(N(F))(N))))(F))	hybrid	(F)		('(N(F))', '(N)')	(N(N(H(H(N(H)(F)))(N)(H)))(F))	complex	(F)	(N)	('(N(H)(F))',)	FALSE	TRUE	FALSE	FALSE
13	MouseBrain-Z-T-1	18099	3	1395.59	SDVPNTSPNSTSQHVAEFETER	H(4)N(4)F(2)	5	B9EKR1	Receptor-type tyrosine-protein phosphatase zeta	Ptprz1	497	1	1.71001	0.0389082	0.258821	0.0311657	(N(N(H(H(N(H)(F)))(H(N))))(F))	complex	(F)		('(N(H)(F))', '(N)')	(N(N(H(H(N(H)(F)))(N)(H)))(F))	complex	(F)	(N)	('(N(H)(F))',)	TRUE	TRUE	FALSE	FALSE
13	MouseBrain-Z-T-1	18099	3	1395.59	SDVPNTSPNSTSQHVAEFETER	H(4)N(4)F(2)	5	B9EKR1	Receptor-type tyrosine-protein phosphatase zeta	Ptprz1	497	2	1.6711	0.00250789	0.269056	0.0598394	(N(N(H(H(H))(H(N(F)))(N)))(F))	hybrid	(F)	(N)	('(N(F))',)	(N(N(H(H(N(H)(F)))(N)(H)))(F))	complex	(F)	(N)	('(N(H)(F))',)	FALSE	TRUE	TRUE	FALSE
13	MouseBrain-Z-T-1	18099	3	1395.59	SDVPNTSPNSTSQHVAEFETER	H(4)N(4)F(2)	5	B9EKR1	Receptor-type tyrosine-protein phosphatase zeta	Ptprz1	497	3	1.6686	0.035156	0.292396	0.0390069	(N(N(H(H(N(H)(F)))(H)(N)))(F))	complex	(F)	(N)	('(N(H)(F))',)	(N(N(H(H(N(H)(F)))(N)(H)))(F))	complex	(F)	(N)	('(N(H)(F))',)	TRUE	TRUE	TRUE	TRUE
13	MouseBrain-Z-T-1	18099	3	1395.59	SDVPNTSPNSTSQHVAEFETER	H(4)N(4)F(2)	5	B9EKR1	Receptor-type tyrosine-protein phosphatase zeta	Ptprz1	497	4	1.63344	0.0247337	0.303378	0.0631816	(N(N(H(H(N(H)(F))(N))(H)))(F))	complex	(F)		('(N(H)(F))', '(N)')	(N(N(H(H(N(H)(F)))(N)(H)))(F))	complex	(F)	(N)	('(N(H)(F))',)	TRUE	TRUE	FALSE	FALSE
13	MouseBrain-Z-T-1	18099	3	1395.59	SDVPNTSPNSTSQHVAEFETER	H(4)N(4)F(2)	5	B9EKR1	Receptor-type tyrosine-protein phosphatase zeta	Ptprz1	497	5	1.60871	0.00580907	0.358378	0.0329148	(N(N(H(H(N(H(F))(F)))(H)(N))))	complex		(N)	('(N(H(F))(F))',)	(N(N(H(H(N(H)(F)))(N)(H)))(F))	complex	(F)	(N)	('(N(H)(F))',)	TRUE	FALSE	TRUE	FALSE
13	MouseBrain-Z-T-1	18099	3	1395.59	SDVPNTSPNSTSQHVAEFETER	H(4)N(4)F(2)	5	B9EKR1	Receptor-type tyrosine-protein phosphatase zeta	Ptprz1	497	6	1.6029	0.0590107	0.354819	0.0422827	(N(N(H(H(N(H(F))(F)))(H(N)))))	complex			('(N(H(F))(F))', '(N)')	(N(N(H(H(N(H)(F)))(N)(H)))(F))	complex	(F)	(N)	('(N(H)(F))',)	TRUE	FALSE	FALSE	FALSE
13	MouseBrain-Z-T-1	18099	3	1395.59	SDVPNTSPNSTSQHVAEFETER	H(4)N(4)F(2)	5	B9EKR1	Receptor-type tyrosine-protein phosphatase zeta	Ptprz1	497	7	1.54389	0.0153462	0.29164	0.164472	(N(N(H(H(N(H)))(H(N(F)))))(F))	complex	(F)		('(N(H))', '(N(F))')	(N(N(H(H(N(H)(F)))(N)(H)))(F))	complex	(F)	(N)	('(N(H)(F))',)	TRUE	TRUE	FALSE	FALSE
13	MouseBrain-Z-T-1	18099	3	1395.59	SDVPNTSPNSTSQHVAEFETER	H(4)N(4)F(2)	5	B9EKR1	Receptor-type tyrosine-protein phosphatase zeta	Ptprz1	497	8	1.52854	0.0420022	0.384356	0.0871033	(N(N(H(H(H))(H(N(N)(F)))))(F))	hybrid	(F)		('(N(N)(F))',)	(N(N(H(H(N(H)(F)))(N)(H)))(F))	complex	(F)	(N)	('(N(H)(F))',)	FALSE	TRUE	FALSE	FALSE
13	MouseBrain-Z-T-1	18099	3	1395.59	SDVPNTSPNSTSQHVAEFETER	H(4)N(4)F(2)	5	B9EKR1	Receptor-type tyrosine-protein phosphatase zeta	Ptprz1	497	9	1.48654	0.0224574	0.373124	0.140337	(N(N(H(H(N(H)(F)))(H(N(F))))))	complex			('(N(H)(F))', '(N(F))')	(N(N(H(H(N(H)(F)))(N)(H)))(F))	complex	(F)	(N)	('(N(H)(F))',)	TRUE	FALSE	FALSE	FALSE
13	MouseBrain-Z-T-1	18099	3	1395.59	SDVPNTSPNSTSQHVAEFETER	H(4)N(4)F(2)	5	B9EKR1	Receptor-type tyrosine-protein phosphatase zeta	Ptprz1	497	10	1.46408	0.0227867	0.292538	0.243381	(N(N(H(H(H))(H(N(F))(N))))(F))	hybrid	(F)		('(N(F))', '(N)')	(N(N(H(H(N(H)(F)))(N)(H)))(F))	complex	(F)	(N)	('(N(H)(F))',)	FALSE	TRUE	FALSE	FALSE
13	MouseBrain-Z-T-1	18099	3	1395.59	SDVPNTSPNSTSQHVAEFETER	H(4)N(4)F(2)	5	B9EKR1	Receptor-type tyrosine-protein phosphatase zeta	Ptprz1	497	11	1.44129	0.0246923	0.417177	0.141528	(N(N(H(H(N(H)(F))(N(F)))(H))))	complex			('(N(H)(F))', '(N(F))')	(N(N(H(H(N(H)(F)))(N)(H)))(F))	complex	(F)	(N)	('(N(H)(F))',)	TRUE	FALSE	FALSE	FALSE
13	MouseBrain-Z-T-1	18099	3	1395.59	SDVPNTSPNSTSQHVAEFETER	H(4)N(4)F(2)	5	B9EKR1	Receptor-type tyrosine-protein phosphatase zeta	Ptprz1	497	12	1.4166	0.0458377	0.381336	0.202061	(N(N(H(H(N(H))(N(F)))(H)))(F))	complex	(F)		('(N(H))', '(N(F))')	(N(N(H(H(N(H)(F)))(N)(H)))(F))	complex	(F)	(N)	('(N(H)(F))',)	TRUE	TRUE	FALSE	FALSE
13	MouseBrain-Z-T-1	18099	3	1395.59	SDVPNTSPNSTSQHVAEFETER	H(4)N(4)F(2)	5	B9EKR1	Receptor-type tyrosine-protein phosphatase zeta	Ptprz1	497	13	1.37076		0.384015	0.24522	(N(N(H(H(H))(H(N(F))(N(F))))))	hybrid			('(N(F))', '(N(F))')	(N(N(H(H(N(H)(F)))(N)(H)))(F))	complex	(F)	(N)	('(N(H)(F))',)	FALSE	FALSE	FALSE	FALSE
13	MouseBrain-Z-T-1	18202	3	1395.59	SDVPNTSPNSTSQHVAEFETER	H(4)N(4)F(2)	5	B9EKR1	Receptor-type tyrosine-protein phosphatase zeta	Ptprz1	497	1	1.7677	0.099585	0.193591	0.0387039	(N(N(H(H(N(H)(F)))(H)(N)))(F))	complex	(F)	(N)	('(N(H)(F))',)	(N(N(H(H(N(H)(F)))(N)(H)))(F))	complex	(F)	(N)	('(N(H)(F))',)	TRUE	TRUE	TRUE	TRUE
13	MouseBrain-Z-T-1	18202	3	1395.59	SDVPNTSPNSTSQHVAEFETER	H(4)N(4)F(2)	5	B9EKR1	Receptor-type tyrosine-protein phosphatase zeta	Ptprz1	497	2	1.66812	0.0636166	0.293308	0.0385725	(N(N(H(H(N(H)(F)))(H(N))))(F))	complex	(F)		('(N(H)(F))', '(N)')	(N(N(H(H(N(H)(F)))(N)(H)))(F))	complex	(F)	(N)	('(N(H)(F))',)	TRUE	TRUE	FALSE	FALSE
13	MouseBrain-Z-T-1	18202	3	1395.59	SDVPNTSPNSTSQHVAEFETER	H(4)N(4)F(2)	5	B9EKR1	Receptor-type tyrosine-protein phosphatase zeta	Ptprz1	497	3	1.6045	0.0862105	0.328307	0.0671901	(N(N(H(H(N(H)(F))(N))(H)))(F))	complex	(F)		('(N(H)(F))', '(N)')	(N(N(H(H(N(H)(F)))(N)(H)))(F))	complex	(F)	(N)	('(N(H)(F))',)	TRUE	TRUE	FALSE	FALSE
13	MouseBrain-Z-T-1	18202	3	1395.59	SDVPNTSPNSTSQHVAEFETER	H(4)N(4)F(2)	5	B9EKR1	Receptor-type tyrosine-protein phosphatase zeta	Ptprz1	497	4	1.51829	0.0105522	0.422498	0.059209	(N(N(H(H(H))(H(N(F)))(N)))(F))	hybrid	(F)	(N)	('(N(F))',)	(N(N(H(H(N(H)(F)))(N)(H)))(F))	complex	(F)	(N)	('(N(H)(F))',)	FALSE	TRUE	TRUE	FALSE
13	MouseBrain-Z-T-1	18202	3	1395.59	SDVPNTSPNSTSQHVAEFETER	H(4)N(4)F(2)	5	B9EKR1	Receptor-type tyrosine-protein phosphatase zeta	Ptprz1	497	5	1.50774	0.000950445	0.33526	0.156999	(N(N(H(H(N(H)))(H(N(F)))))(F))	complex	(F)		('(N(H))', '(N(F))')	(N(N(H(H(N(H)(F)))(N)(H)))(F))	complex	(F)	(N)	('(N(H)(F))',)	TRUE	TRUE	FALSE	FALSE
13	MouseBrain-Z-T-1	18202	3	1395.59	SDVPNTSPNSTSQHVAEFETER	H(4)N(4)F(2)	5	B9EKR1	Receptor-type tyrosine-protein phosphatase zeta	Ptprz1	497	6	1.50679	0.0144579	0.46435	0.0288605	(N(N(H(H(N(H(F))(F)))(H)(N))))	complex		(N)	('(N(H(F))(F))',)	(N(N(H(H(N(H)(F)))(N)(H)))(F))	complex	(F)	(N)	('(N(H)(F))',)	TRUE	FALSE	TRUE	FALSE
13	MouseBrain-Z-T-1	18202	3	1395.59	SDVPNTSPNSTSQHVAEFETER	H(4)N(4)F(2)	5	B9EKR1	Receptor-type tyrosine-protein phosphatase zeta	Ptprz1	497	7	1.49233	0.020499	0.47196	0.0357077	(N(N(H(H(N(H(F))(F)))(H(N)))))	complex			('(N(H(F))(F))', '(N)')	(N(N(H(H(N(H)(F)))(N)(H)))(F))	complex	(F)	(N)	('(N(H)(F))',)	TRUE	FALSE	FALSE	FALSE
13	MouseBrain-Z-T-1	18202	3	1395.59	SDVPNTSPNSTSQHVAEFETER	H(4)N(4)F(2)	5	B9EKR1	Receptor-type tyrosine-protein phosphatase zeta	Ptprz1	497	8	1.47183	0.000959518	0.335959	0.192208	(N(N(H(H(N(H))(N(F)))(H)))(F))	complex	(F)		('(N(H))', '(N(F))')	(N(N(H(H(N(H)(F)))(N)(H)))(F))	complex	(F)	(N)	('(N(H)(F))',)	TRUE	TRUE	FALSE	FALSE
13	MouseBrain-Z-T-1	18202	3	1395.59	SDVPNTSPNSTSQHVAEFETER	H(4)N(4)F(2)	5	B9EKR1	Receptor-type tyrosine-protein phosphatase zeta	Ptprz1	497	9	1.47087	0.015573	0.398541	0.130586	(N(N(H(H(N(H)(F)))(H(N(F))))))	complex			('(N(H)(F))', '(N(F))')	(N(N(H(H(N(H)(F)))(N)(H)))(F))	complex	(F)	(N)	('(N(H)(F))',)	TRUE	FALSE	FALSE	FALSE
13	MouseBrain-Z-T-1	18202	3	1395.59	SDVPNTSPNSTSQHVAEFETER	H(4)N(4)F(2)	5	B9EKR1	Receptor-type tyrosine-protein phosphatase zeta	Ptprz1	497	10	1.4553	0.0538806	0.415117	0.129582	(N(N(H(H(N(H)(F))(N(F)))(H))))	complex			('(N(H)(F))', '(N(F))')	(N(N(H(H(N(H)(F)))(N)(H)))(F))	complex	(F)	(N)	('(N(H)(F))',)	TRUE	FALSE	FALSE	FALSE
13	MouseBrain-Z-T-1	18202	3	1395.59	SDVPNTSPNSTSQHVAEFETER	H(4)N(4)F(2)	5	B9EKR1	Receptor-type tyrosine-protein phosphatase zeta	Ptprz1	497	11	1.40142	0.0727865	0.501155	0.0974254	(N(N(H(H(H))(H(N(N)(F)))))(F))	hybrid	(F)		('(N(N)(F))',)	(N(N(H(H(N(H)(F)))(N)(H)))(F))	complex	(F)	(N)	('(N(H)(F))',)	FALSE	TRUE	FALSE	FALSE
13	MouseBrain-Z-T-1	18202	3	1395.59	SDVPNTSPNSTSQHVAEFETER	H(4)N(4)F(2)	5	B9EKR1	Receptor-type tyrosine-protein phosphatase zeta	Ptprz1	497	12	1.32863	0.0130691	0.436886	0.23448	(N(N(H(H(H))(H(N(F))(N))))(F))	hybrid	(F)		('(N(F))', '(N)')	(N(N(H(H(N(H)(F)))(N)(H)))(F))	complex	(F)	(N)	('(N(H)(F))',)	FALSE	TRUE	FALSE	FALSE
13	MouseBrain-Z-T-1	18202	3	1395.59	SDVPNTSPNSTSQHVAEFETER	H(4)N(4)F(2)	5	B9EKR1	Receptor-type tyrosine-protein phosphatase zeta	Ptprz1	497	13	1.31556		0.448487	0.235949	(N(N(H(H(H))(H(N(F))(N(F))))))	hybrid			('(N(F))', '(N(F))')	(N(N(H(H(N(H)(F)))(N)(H)))(F))	complex	(F)	(N)	('(N(H)(F))',)	FALSE	FALSE	FALSE	FALSE
13	MouseBrain-Z-T-1	18354	4	890.392	WScCDHKQNITYLLK	H(4)N(4)F(2)	8	Q63912	Oligodendrocyte-myelin glycoprotein	Omg	234	1	1.8079	0.103612	0.147453	0.0446423	(N(N(H(H(N(H)(F)))(H)(N)))(F))	complex	(F)	(N)	('(N(H)(F))',)	(N(N(H(H(N(H)(F)))(N)(H)))(F))	complex	(F)	(N)	('(N(H)(F))',)	TRUE	TRUE	TRUE	TRUE
13	MouseBrain-Z-T-1	18354	4	890.392	WScCDHKQNITYLLK	H(4)N(4)F(2)	8	Q63912	Oligodendrocyte-myelin glycoprotein	Omg	234	2	1.70429	0.172932	0.195034	0.100674	(N(N(H(H(H))(H(N(F)))(N)))(F))	hybrid	(F)	(N)	('(N(F))',)	(N(N(H(H(N(H)(F)))(N)(H)))(F))	complex	(F)	(N)	('(N(H)(F))',)	FALSE	TRUE	TRUE	FALSE
13	MouseBrain-Z-T-1	18354	4	890.392	WScCDHKQNITYLLK	H(4)N(4)F(2)	8	Q63912	Oligodendrocyte-myelin glycoprotein	Omg	234	3	1.53136	0.00463519	0.432473	0.0361664	(N(N(H(H(N(H)(F)))(H(N))))(F))	complex	(F)		('(N(H)(F))', '(N)')	(N(N(H(H(N(H)(F)))(N)(H)))(F))	complex	(F)	(N)	('(N(H)(F))',)	TRUE	TRUE	FALSE	FALSE
13	MouseBrain-Z-T-1	18354	4	890.392	WScCDHKQNITYLLK	H(4)N(4)F(2)	8	Q63912	Oligodendrocyte-myelin glycoprotein	Omg	234	4	1.52673	0.0106626	0.403382	0.0698933	(N(N(H(H(N(H(F))(F)))(H)(N))))	complex		(N)	('(N(H(F))(F))',)	(N(N(H(H(N(H)(F)))(N)(H)))(F))	complex	(F)	(N)	('(N(H)(F))',)	TRUE	FALSE	TRUE	FALSE
13	MouseBrain-Z-T-1	18354	4	890.392	WScCDHKQNITYLLK	H(4)N(4)F(2)	8	Q63912	Oligodendrocyte-myelin glycoprotein	Omg	234	5	1.51606	0.102133	0.451148	0.0327898	(N(N(H(H(N(H(F))(F)))(H(N)))))	complex			('(N(H(F))(F))', '(N)')	(N(N(H(H(N(H)(F)))(N)(H)))(F))	complex	(F)	(N)	('(N(H)(F))',)	TRUE	FALSE	FALSE	FALSE
13	MouseBrain-Z-T-1	18354	4	890.392	WScCDHKQNITYLLK	H(4)N(4)F(2)	8	Q63912	Oligodendrocyte-myelin glycoprotein	Omg	234	6	1.41393	0.0321554	0.422012	0.164058	(N(N(H(H(H))(H(N(F))(N))))(F))	hybrid	(F)		('(N(F))', '(N)')	(N(N(H(H(N(H)(F)))(N)(H)))(F))	complex	(F)	(N)	('(N(H)(F))',)	FALSE	TRUE	FALSE	FALSE
13	MouseBrain-Z-T-1	18354	4	890.392	WScCDHKQNITYLLK	H(4)N(4)F(2)	8	Q63912	Oligodendrocyte-myelin glycoprotein	Omg	234	7	1.38177	0.0081036	0.43923	0.178996	(N(N(H(H(N(H)(F))(N))(H)))(F))	complex	(F)		('(N(H)(F))', '(N)')	(N(N(H(H(N(H)(F)))(N)(H)))(F))	complex	(F)	(N)	('(N(H)(F))',)	TRUE	TRUE	FALSE	FALSE
13	MouseBrain-Z-T-1	18354	4	890.392	WScCDHKQNITYLLK	H(4)N(4)F(2)	8	Q63912	Oligodendrocyte-myelin glycoprotein	Omg	234	8	1.37367	0.039673	0.573167	0.0531625	(N(N(H(H(H))(H(N(N)(F)))))(F))	hybrid	(F)		('(N(N)(F))',)	(N(N(H(H(N(H)(F)))(N)(H)))(F))	complex	(F)	(N)	('(N(H)(F))',)	FALSE	TRUE	FALSE	FALSE
13	MouseBrain-Z-T-1	18354	4	890.392	WScCDHKQNITYLLK	H(4)N(4)F(2)	8	Q63912	Oligodendrocyte-myelin glycoprotein	Omg	234	9	1.334	0.00832498	0.53062	0.135382	(N(N(H(H(N(H)))(H(N(F)))))(F))	complex	(F)		('(N(H))', '(N(F))')	(N(N(H(H(N(H)(F)))(N)(H)))(F))	complex	(F)	(N)	('(N(H)(F))',)	TRUE	TRUE	FALSE	FALSE
13	MouseBrain-Z-T-1	18354	4	890.392	WScCDHKQNITYLLK	H(4)N(4)F(2)	8	Q63912	Oligodendrocyte-myelin glycoprotein	Omg	234	10	1.32567	0.0606561	0.442685	0.231642	(N(N(H(H(N(H))(N(F)))(H)))(F))	complex	(F)		('(N(H))', '(N(F))')	(N(N(H(H(N(H)(F)))(N)(H)))(F))	complex	(F)	(N)	('(N(H)(F))',)	TRUE	TRUE	FALSE	FALSE
13	MouseBrain-Z-T-1	18354	4	890.392	WScCDHKQNITYLLK	H(4)N(4)F(2)	8	Q63912	Oligodendrocyte-myelin glycoprotein	Omg	234	11	1.26502	0.0213748	0.56913	0.165853	(N(N(H(H(H))(H(N(F))(N(F))))))	hybrid			('(N(F))', '(N(F))')	(N(N(H(H(N(H)(F)))(N)(H)))(F))	complex	(F)	(N)	('(N(H)(F))',)	FALSE	FALSE	FALSE	FALSE
13	MouseBrain-Z-T-1	18354	4	890.392	WScCDHKQNITYLLK	H(4)N(4)F(2)	8	Q63912	Oligodendrocyte-myelin glycoprotein	Omg	234	12	1.24364	0.0301303	0.562909	0.19345	(N(N(H(H(N(H)(F))(N(F)))(H))))	complex			('(N(H)(F))', '(N(F))')	(N(N(H(H(N(H)(F)))(N)(H)))(F))	complex	(F)	(N)	('(N(H)(F))',)	TRUE	FALSE	FALSE	FALSE
13	MouseBrain-Z-T-1	18354	4	890.392	WScCDHKQNITYLLK	H(4)N(4)F(2)	8	Q63912	Oligodendrocyte-myelin glycoprotein	Omg	234	13	1.21351		0.646205	0.140283	(N(N(H(H(N(H)(F)))(H(N(F))))))	complex			('(N(H)(F))', '(N(F))')	(N(N(H(H(N(H)(F)))(N)(H)))(F))	complex	(F)	(N)	('(N(H)(F))',)	TRUE	FALSE	FALSE	FALSE
17	MouseBrain-Z-T-1	18560	3	1205.19	THNLTNLNPDLQYR	H(5)N(4)F(2)	3	P11627	Neural cell adhesion molecule L1	L1cam	978	1	1.78613	0.0261467	0.155704	0.0581624	(N(N(H(H(H))(H(N(H)(F)))(N)))(F))	hybrid	(F)	(N)	('(N(H)(F))',)	(N(N(H(H(N(H)(F))(N))(H(H))))(F))	hybrid	(F)		('(N(H)(F))', '(N)')	TRUE	TRUE	FALSE	FALSE
17	MouseBrain-Z-T-1	18560	3	1205.19	THNLTNLNPDLQYR	H(5)N(4)F(2)	3	P11627	Neural cell adhesion molecule L1	L1cam	978	2	1.75999	0.0712981	0.18647	0.0535429	(N(N(H(H(H)(H))(H(N(F)))(N)))(F))	hybrid	(F)	(N)	('(N(F))',)	(N(N(H(H(N(H)(F))(N))(H(H))))(F))	hybrid	(F)		('(N(H)(F))', '(N)')	TRUE	TRUE	FALSE	FALSE
17	MouseBrain-Z-T-1	18560	3	1205.19	THNLTNLNPDLQYR	H(5)N(4)F(2)	3	P11627	Neural cell adhesion molecule L1	L1cam	978	3	1.68869	0.0137919	0.256022	0.0552896	(N(N(H(H(H))(H(N(H)(F))(N))))(F))	hybrid	(F)		('(N(H)(F))', '(N)')	(N(N(H(H(N(H)(F))(N))(H(H))))(F))	hybrid	(F)		('(N(H)(F))', '(N)')	TRUE	TRUE	TRUE	TRUE
17	MouseBrain-Z-T-1	18560	3	1205.19	THNLTNLNPDLQYR	H(5)N(4)F(2)	3	P11627	Neural cell adhesion molecule L1	L1cam	978	4	1.6749	0.0354567	0.231115	0.0939886	(N(N(H(H(H))(H(N(H(F))(F)))(N))))	hybrid		(N)	('(N(H(F))(F))',)	(N(N(H(H(N(H)(F))(N))(H(H))))(F))	hybrid	(F)		('(N(H)(F))', '(N)')	TRUE	FALSE	FALSE	FALSE
17	MouseBrain-Z-T-1	18560	3	1205.19	THNLTNLNPDLQYR	H(5)N(4)F(2)	3	P11627	Neural cell adhesion molecule L1	L1cam	978	5	1.63944	0.0197007	0.254828	0.105732	(N(N(H(H(H))(H(N(H))(N(F)))))(F))	hybrid	(F)		('(N(H))', '(N(F))')	(N(N(H(H(N(H)(F))(N))(H(H))))(F))	hybrid	(F)		('(N(H)(F))', '(N)')	TRUE	TRUE	TRUE	FALSE
17	MouseBrain-Z-T-1	18560	3	1205.19	THNLTNLNPDLQYR	H(5)N(4)F(2)	3	P11627	Neural cell adhesion molecule L1	L1cam	978	6	1.61974	0.0588998	0.296308	0.0839522	(N(N(H(H(H)(H))(H(N(F))(N))))(F))	hybrid	(F)		('(N(F))', '(N)')	(N(N(H(H(N(H)(F))(N))(H(H))))(F))	hybrid	(F)		('(N(H)(F))', '(N)')	TRUE	TRUE	TRUE	FALSE
17	MouseBrain-Z-T-1	18560	3	1205.19	THNLTNLNPDLQYR	H(5)N(4)F(2)	3	P11627	Neural cell adhesion molecule L1	L1cam	978	7	1.56084	0.00176602	0.294269	0.144891	(N(N(H(H(N(H)(F)))(H(N(H)))))(F))	complex	(F)		('(N(H)(F))', '(N(H))')	(N(N(H(H(N(H)(F))(N))(H(H))))(F))	hybrid	(F)		('(N(H)(F))', '(N)')	FALSE	TRUE	TRUE	FALSE
17	MouseBrain-Z-T-1	18560	3	1205.19	THNLTNLNPDLQYR	H(5)N(4)F(2)	3	P11627	Neural cell adhesion molecule L1	L1cam	978	8	1.55907	0.0160369	0.298752	0.142174	(N(N(H(H(H))(H(N(H(F))(F))(N)))))	hybrid			('(N(H(F))(F))', '(N)')	(N(N(H(H(N(H)(F))(N))(H(H))))(F))	hybrid	(F)		('(N(H)(F))', '(N)')	TRUE	FALSE	TRUE	FALSE
17	MouseBrain-Z-T-1	18560	3	1205.19	THNLTNLNPDLQYR	H(5)N(4)F(2)	3	P11627	Neural cell adhesion molecule L1	L1cam	978	9	1.54304	0.0413647	0.280331	0.176632	(N(N(H(H(N(H(F))(F)))(H(N(H))))))	complex			('(N(H(F))(F))', '(N(H))')	(N(N(H(H(N(H)(F))(N))(H(H))))(F))	hybrid	(F)		('(N(H)(F))', '(N)')	FALSE	FALSE	TRUE	FALSE
17	MouseBrain-Z-T-1	18560	3	1205.19	THNLTNLNPDLQYR	H(5)N(4)F(2)	3	P11627	Neural cell adhesion molecule L1	L1cam	978	10	1.50167	0.007337	0.278526	0.219802	(N(N(H(H(H))(H(N(H)(F))(N(F))))))	hybrid			('(N(H)(F))', '(N(F))')	(N(N(H(H(N(H)(F))(N))(H(H))))(F))	hybrid	(F)		('(N(H)(F))', '(N)')	TRUE	FALSE	TRUE	FALSE
17	MouseBrain-Z-T-1	18560	3	1205.19	THNLTNLNPDLQYR	H(5)N(4)F(2)	3	P11627	Neural cell adhesion molecule L1	L1cam	978	11	1.49434	0.0331748	0.356215	0.14945	(N(N(H(H(N(H)(F)))(H(N(H)(F))))))	complex			('(N(H)(F))', '(N(H)(F))')	(N(N(H(H(N(H)(F))(N))(H(H))))(F))	hybrid	(F)		('(N(H)(F))', '(N)')	FALSE	FALSE	TRUE	FALSE
17	MouseBrain-Z-T-1	18560	3	1205.19	THNLTNLNPDLQYR	H(5)N(4)F(2)	3	P11627	Neural cell adhesion molecule L1	L1cam	978	12	1.46116	0.0026744	0.345547	0.193293	(N(N(H(H(N(H(F))))(H(N(H)))))(F))	complex	(F)		('(N(H(F)))', '(N(H))')	(N(N(H(H(N(H)(F))(N))(H(H))))(F))	hybrid	(F)		('(N(H)(F))', '(N)')	FALSE	TRUE	TRUE	FALSE
17	MouseBrain-Z-T-1	18560	3	1205.19	THNLTNLNPDLQYR	H(5)N(4)F(2)	3	P11627	Neural cell adhesion molecule L1	L1cam	978	13	1.45849	0.0498252	0.323055	0.218459	(N(N(H(H(N(H)(F))(N(H)))(H)))(F))	complex	(F)		('(N(H)(F))', '(N(H))')	(N(N(H(H(N(H)(F))(N))(H(H))))(F))	hybrid	(F)		('(N(H)(F))', '(N)')	FALSE	TRUE	TRUE	FALSE
17	MouseBrain-Z-T-1	18560	3	1205.19	THNLTNLNPDLQYR	H(5)N(4)F(2)	3	P11627	Neural cell adhesion molecule L1	L1cam	978	14	1.40866	0.038114	0.380797	0.210542	(N(N(H(H(N(H(H)(F))))(H(N))))(F))	complex	(F)		('(N(H(H)(F)))', '(N)')	(N(N(H(H(N(H)(F))(N))(H(H))))(F))	hybrid	(F)		('(N(H)(F))', '(N)')	FALSE	TRUE	TRUE	FALSE
17	MouseBrain-Z-T-1	18560	3	1205.19	THNLTNLNPDLQYR	H(5)N(4)F(2)	3	P11627	Neural cell adhesion molecule L1	L1cam	978	15	1.37055	0.039059	0.360109	0.269345	(N(N(H(H(N(H)(F))(N(H)(F)))(H))))	complex			('(N(H)(F))', '(N(H)(F))')	(N(N(H(H(N(H)(F))(N))(H(H))))(F))	hybrid	(F)		('(N(H)(F))', '(N)')	FALSE	FALSE	TRUE	FALSE
17	MouseBrain-Z-T-1	18560	3	1205.19	THNLTNLNPDLQYR	H(5)N(4)F(2)	3	P11627	Neural cell adhesion molecule L1	L1cam	978	16	1.33149	0.0482552	0.416954	0.251559	(N(N(H(H(H)(H))(H(N(F))(N(F))))))	hybrid			('(N(F))', '(N(F))')	(N(N(H(H(N(H)(F))(N))(H(H))))(F))	hybrid	(F)		('(N(H)(F))', '(N)')	TRUE	FALSE	TRUE	FALSE
17	MouseBrain-Z-T-1	18560	3	1205.19	THNLTNLNPDLQYR	H(5)N(4)F(2)	3	P11627	Neural cell adhesion molecule L1	L1cam	978	17	1.28323		0.45412	0.262647	(N(N(H(H(N(H(F))))(H(N(H(F)))))))	complex			('(N(H(F)))', '(N(H(F)))')	(N(N(H(H(N(H)(F))(N))(H(H))))(F))	hybrid	(F)		('(N(H)(F))', '(N)')	FALSE	FALSE	TRUE	FALSE
14	MouseBrain-Z-T-1	18631	3	1102.49	THNLTNLNPDLQYR	H(4)N(4)F(1)	3	P11627	Neural cell adhesion molecule L1	L1cam	978	1	1.65847	0.0197881	0.292722	0.0488119	(N(N(H(H(N(H)))(H)(N)))(F))	complex	(F)	(N)	('(N(H))',)	(N(N(H(H(N(H)))(N)(H)))(F))	complex	(F)	(N)	('(N(H))',)	TRUE	TRUE	TRUE	TRUE
14	MouseBrain-Z-T-1	18631	3	1102.49	THNLTNLNPDLQYR	H(4)N(4)F(1)	3	P11627	Neural cell adhesion molecule L1	L1cam	978	2	1.63868	0.0971594	0.188146	0.173176	(N(N(H(H(N(H)(F)))(H(N)))))	complex			('(N(H)(F))', '(N)')	(N(N(H(H(N(H)))(N)(H)))(F))	complex	(F)	(N)	('(N(H))',)	TRUE	FALSE	FALSE	FALSE
14	MouseBrain-Z-T-1	18631	3	1102.49	THNLTNLNPDLQYR	H(4)N(4)F(1)	3	P11627	Neural cell adhesion molecule L1	L1cam	978	3	1.54152	0.0351562	0.273942	0.184539	(N(N(H(H(H))(H(N(F)))(N))))	hybrid		(N)	('(N(F))',)	(N(N(H(H(N(H)))(N)(H)))(F))	complex	(F)	(N)	('(N(H))',)	FALSE	FALSE	TRUE	FALSE
14	MouseBrain-Z-T-1	18631	3	1102.49	THNLTNLNPDLQYR	H(4)N(4)F(1)	3	P11627	Neural cell adhesion molecule L1	L1cam	978	4	1.50636	0.0188997	0.354431	0.139207	(N(N(H(H(N(H)(F)))(H)(N))))	complex		(N)	('(N(H)(F))',)	(N(N(H(H(N(H)))(N)(H)))(F))	complex	(F)	(N)	('(N(H))',)	TRUE	FALSE	TRUE	FALSE
14	MouseBrain-Z-T-1	18631	3	1102.49	THNLTNLNPDLQYR	H(4)N(4)F(1)	3	P11627	Neural cell adhesion molecule L1	L1cam	978	5	1.48746	0.027364	0.320031	0.192507	(N(N(H(H(N(H)))(H(N))))(F))	complex	(F)		('(N(H))', '(N)')	(N(N(H(H(N(H)))(N)(H)))(F))	complex	(F)	(N)	('(N(H))',)	TRUE	TRUE	FALSE	FALSE
14	MouseBrain-Z-T-1	18631	3	1102.49	THNLTNLNPDLQYR	H(4)N(4)F(1)	3	P11627	Neural cell adhesion molecule L1	L1cam	978	6	1.4601	0.066065	0.187584	0.352318	(N(N(H(H(H))(H(N))(N)))(F))	hybrid	(F)	(N)	('(N)',)	(N(N(H(H(N(H)))(N)(H)))(F))	complex	(F)	(N)	('(N(H))',)	FALSE	TRUE	TRUE	FALSE
14	MouseBrain-Z-T-1	18631	3	1102.49	THNLTNLNPDLQYR	H(4)N(4)F(1)	3	P11627	Neural cell adhesion molecule L1	L1cam	978	7	1.39403	0.0819634	0.32971	0.276256	(N(N(H(H(N(H)(F))(N))(H))))	complex			('(N(H)(F))', '(N)')	(N(N(H(H(N(H)))(N)(H)))(F))	complex	(F)	(N)	('(N(H))',)	TRUE	FALSE	FALSE	FALSE
14	MouseBrain-Z-T-1	18631	3	1102.49	THNLTNLNPDLQYR	H(4)N(4)F(1)	3	P11627	Neural cell adhesion molecule L1	L1cam	978	8	1.31207	0.00443524	0.418903	0.269027	(N(N(H(H(N(H(F))))(H(N)))))	complex			('(N(H(F)))', '(N)')	(N(N(H(H(N(H)))(N)(H)))(F))	complex	(F)	(N)	('(N(H))',)	TRUE	FALSE	FALSE	FALSE
14	MouseBrain-Z-T-1	18631	3	1102.49	THNLTNLNPDLQYR	H(4)N(4)F(1)	3	P11627	Neural cell adhesion molecule L1	L1cam	978	9	1.30763	0.0191046	0.553239	0.139126	(N(N(H(H(H))(H(N(N)(F))))))	hybrid			('(N(N)(F))',)	(N(N(H(H(N(H)))(N)(H)))(F))	complex	(F)	(N)	('(N(H))',)	FALSE	FALSE	FALSE	FALSE
14	MouseBrain-Z-T-1	18631	3	1102.49	THNLTNLNPDLQYR	H(4)N(4)F(1)	3	P11627	Neural cell adhesion molecule L1	L1cam	978	10	1.28853	0.0661114	0.402134	0.309336	(N(N(H(H(N(H))(N))(H)))(F))	complex	(F)		('(N(H))', '(N)')	(N(N(H(H(N(H)))(N)(H)))(F))	complex	(F)	(N)	('(N(H))',)	TRUE	TRUE	FALSE	FALSE
14	MouseBrain-Z-T-1	18631	3	1102.49	THNLTNLNPDLQYR	H(4)N(4)F(1)	3	P11627	Neural cell adhesion molecule L1	L1cam	978	11	1.22242	0.0199152	0.35632	0.421261	(N(N(H(H(H))(H(N(F))(N)))))	hybrid			('(N(F))', '(N)')	(N(N(H(H(N(H)))(N)(H)))(F))	complex	(F)	(N)	('(N(H))',)	FALSE	FALSE	FALSE	FALSE
14	MouseBrain-Z-T-1	18631	3	1102.49	THNLTNLNPDLQYR	H(4)N(4)F(1)	3	P11627	Neural cell adhesion molecule L1	L1cam	978	12	1.2025	0.0284445	0.405689	0.391808	(N(N(H(H(N(H)))(H(N(F))))))	complex			('(N(H))', '(N(F))')	(N(N(H(H(N(H)))(N)(H)))(F))	complex	(F)	(N)	('(N(H))',)	TRUE	FALSE	FALSE	FALSE
14	MouseBrain-Z-T-1	18631	3	1102.49	THNLTNLNPDLQYR	H(4)N(4)F(1)	3	P11627	Neural cell adhesion molecule L1	L1cam	978	13	1.17406	0.0724026	0.280759	0.545182	(N(N(H(H(H))(H(N)(N))))(F))	hybrid	(F)		('(N)', '(N)')	(N(N(H(H(N(H)))(N)(H)))(F))	complex	(F)	(N)	('(N(H))',)	FALSE	TRUE	FALSE	FALSE
14	MouseBrain-Z-T-1	18631	3	1102.49	THNLTNLNPDLQYR	H(4)N(4)F(1)	3	P11627	Neural cell adhesion molecule L1	L1cam	978	14	1.10166		0.430864	0.467479	(N(N(H(H(N(H))(N(F)))(H))))	complex			('(N(H))', '(N(F))')	(N(N(H(H(N(H)))(N)(H)))(F))	complex	(F)	(N)	('(N(H))',)	TRUE	FALSE	FALSE	FALSE
13	MouseBrain-Z-T-1	18821	4	1117.73	IGSYNGTAGDSLSYHQGRPFSTEDR	H(4)N(4)F(2)	5	Q8BYI9	Tenascin-R	Tnr	1261	1	1.77586	0.11362	0.134063	0.0900729	(N(N(H(H(N(H)(F)))(H)(N)))(F))	complex	(F)	(N)	('(N(H)(F))',)	(N(N(H(H(N(H)(F)))(N)(H)))(F))	complex	(F)	(N)	('(N(H)(F))',)	TRUE	TRUE	TRUE	TRUE
13	MouseBrain-Z-T-1	18821	4	1117.73	IGSYNGTAGDSLSYHQGRPFSTEDR	H(4)N(4)F(2)	5	Q8BYI9	Tenascin-R	Tnr	1261	2	1.66224	0.0112642	0.254573	0.0831828	(N(N(H(H(H))(H(N(F)))(N)))(F))	hybrid	(F)	(N)	('(N(F))',)	(N(N(H(H(N(H)(F)))(N)(H)))(F))	complex	(F)	(N)	('(N(H)(F))',)	FALSE	TRUE	TRUE	FALSE
13	MouseBrain-Z-T-1	18821	4	1117.73	IGSYNGTAGDSLSYHQGRPFSTEDR	H(4)N(4)F(2)	5	Q8BYI9	Tenascin-R	Tnr	1261	3	1.65098	0.161876	0.314632	0.0343878	(N(N(H(H(N(H)(F)))(H(N))))(F))	complex	(F)		('(N(H)(F))', '(N)')	(N(N(H(H(N(H)(F)))(N)(H)))(F))	complex	(F)	(N)	('(N(H)(F))',)	TRUE	TRUE	FALSE	FALSE
13	MouseBrain-Z-T-1	18821	4	1117.73	IGSYNGTAGDSLSYHQGRPFSTEDR	H(4)N(4)F(2)	5	Q8BYI9	Tenascin-R	Tnr	1261	4	1.4891	0.0117988	0.456883	0.0540133	(N(N(H(H(N(H(F))(F)))(H(N)))))	complex			('(N(H(F))(F))', '(N)')	(N(N(H(H(N(H)(F)))(N)(H)))(F))	complex	(F)	(N)	('(N(H)(F))',)	TRUE	FALSE	FALSE	FALSE
13	MouseBrain-Z-T-1	18821	4	1117.73	IGSYNGTAGDSLSYHQGRPFSTEDR	H(4)N(4)F(2)	5	Q8BYI9	Tenascin-R	Tnr	1261	5	1.4773	0.0469703	0.488842	0.0338531	(N(N(H(H(H))(H(N(N)(F)))))(F))	hybrid	(F)		('(N(N)(F))',)	(N(N(H(H(N(H)(F)))(N)(H)))(F))	complex	(F)	(N)	('(N(H)(F))',)	FALSE	TRUE	FALSE	FALSE
13	MouseBrain-Z-T-1	18821	4	1117.73	IGSYNGTAGDSLSYHQGRPFSTEDR	H(4)N(4)F(2)	5	Q8BYI9	Tenascin-R	Tnr	1261	6	1.43033	0.022785	0.339625	0.230041	(N(N(H(H(N(H)(F))(N))(H)))(F))	complex	(F)		('(N(H)(F))', '(N)')	(N(N(H(H(N(H)(F)))(N)(H)))(F))	complex	(F)	(N)	('(N(H)(F))',)	TRUE	TRUE	FALSE	FALSE
13	MouseBrain-Z-T-1	18821	4	1117.73	IGSYNGTAGDSLSYHQGRPFSTEDR	H(4)N(4)F(2)	5	Q8BYI9	Tenascin-R	Tnr	1261	7	1.40755	0.0134271	0.352725	0.239726	(N(N(H(H(H))(H(N(F))(N))))(F))	hybrid	(F)		('(N(F))', '(N)')	(N(N(H(H(N(H)(F)))(N)(H)))(F))	complex	(F)	(N)	('(N(H)(F))',)	FALSE	TRUE	FALSE	FALSE
13	MouseBrain-Z-T-1	18821	4	1117.73	IGSYNGTAGDSLSYHQGRPFSTEDR	H(4)N(4)F(2)	5	Q8BYI9	Tenascin-R	Tnr	1261	8	1.39412	0.0202887	0.483701	0.122177	(N(N(H(H(N(H(F))(F)))(H)(N))))	complex		(N)	('(N(H(F))(F))',)	(N(N(H(H(N(H)(F)))(N)(H)))(F))	complex	(F)	(N)	('(N(H)(F))',)	TRUE	FALSE	TRUE	FALSE
13	MouseBrain-Z-T-1	18821	4	1117.73	IGSYNGTAGDSLSYHQGRPFSTEDR	H(4)N(4)F(2)	5	Q8BYI9	Tenascin-R	Tnr	1261	9	1.37383	0.057041	0.432512	0.193654	(N(N(H(H(N(H)))(H(N(F)))))(F))	complex	(F)		('(N(H))', '(N(F))')	(N(N(H(H(N(H)(F)))(N)(H)))(F))	complex	(F)	(N)	('(N(H)(F))',)	TRUE	TRUE	FALSE	FALSE
13	MouseBrain-Z-T-1	18821	4	1117.73	IGSYNGTAGDSLSYHQGRPFSTEDR	H(4)N(4)F(2)	5	Q8BYI9	Tenascin-R	Tnr	1261	10	1.31679	0.114013	0.488549	0.194659	(N(N(H(H(N(H)(F)))(H(N(F))))))	complex			('(N(H)(F))', '(N(F))')	(N(N(H(H(N(H)(F)))(N)(H)))(F))	complex	(F)	(N)	('(N(H)(F))',)	TRUE	FALSE	FALSE	FALSE
13	MouseBrain-Z-T-1	18821	4	1117.73	IGSYNGTAGDSLSYHQGRPFSTEDR	H(4)N(4)F(2)	5	Q8BYI9	Tenascin-R	Tnr	1261	11	1.20278	0.00780175	0.433082	0.364139	(N(N(H(H(N(H))(N(F)))(H)))(F))	complex	(F)		('(N(H))', '(N(F))')	(N(N(H(H(N(H)(F)))(N)(H)))(F))	complex	(F)	(N)	('(N(H)(F))',)	TRUE	TRUE	FALSE	FALSE
13	MouseBrain-Z-T-1	18821	4	1117.73	IGSYNGTAGDSLSYHQGRPFSTEDR	H(4)N(4)F(2)	5	Q8BYI9	Tenascin-R	Tnr	1261	12	1.19498	0.0193654	0.545666	0.259357	(N(N(H(H(H))(H(N(F))(N(F))))))	hybrid			('(N(F))', '(N(F))')	(N(N(H(H(N(H)(F)))(N)(H)))(F))	complex	(F)	(N)	('(N(H)(F))',)	FALSE	FALSE	FALSE	FALSE
13	MouseBrain-Z-T-1	18821	4	1117.73	IGSYNGTAGDSLSYHQGRPFSTEDR	H(4)N(4)F(2)	5	Q8BYI9	Tenascin-R	Tnr	1261	13	1.17561		0.515551	0.308837	(N(N(H(H(N(H)(F))(N(F)))(H))))	complex			('(N(H)(F))', '(N(F))')	(N(N(H(H(N(H)(F)))(N)(H)))(F))	complex	(F)	(N)	('(N(H)(F))',)	TRUE	FALSE	FALSE	FALSE
6	MouseBrain-Z-T-1	19418	3	1300.89	TNETQTYWGGSLPVHQK	H(4)N(5)A(1)	2	Q99P47	Contactin-associated protein-like 4	Cntnap4	708	1	1.81242	0.0276997	0.154294	0.0332828	(N(N(H(H(N(H(A))))(H(N))(N))))	complex		(N)	('(N(H(A)))', '(N)')	(N(N(H(H(N(H(A))))(N)(H(N)))))	complex		(N)	('(N(H(A)))', '(N)')	TRUE	TRUE	TRUE	TRUE
6	MouseBrain-Z-T-1	19418	3	1300.89	TNETQTYWGGSLPVHQK	H(4)N(5)A(1)	2	Q99P47	Contactin-associated protein-like 4	Cntnap4	708	2	1.78472	0.0216082	0.195098	0.0201785	(N(N(H(H(N(H(A))))(H(N)(N)))))	complex			('(N(H(A)))', '(N)', '(N)')	(N(N(H(H(N(H(A))))(N)(H(N)))))	complex		(N)	('(N(H(A)))', '(N)')	TRUE	TRUE	FALSE	FALSE
6	MouseBrain-Z-T-1	19418	3	1300.89	TNETQTYWGGSLPVHQK	H(4)N(5)A(1)	2	Q99P47	Contactin-associated protein-like 4	Cntnap4	708	3	1.76312	0.160832	0.169701	0.067184	(N(N(H(H(N(H)(A)))(H(N))(N))))	complex		(N)	('(N(H)(A))', '(N)')	(N(N(H(H(N(H(A))))(N)(H(N)))))	complex		(N)	('(N(H(A)))', '(N)')	TRUE	TRUE	TRUE	FALSE
6	MouseBrain-Z-T-1	19418	3	1300.89	TNETQTYWGGSLPVHQK	H(4)N(5)A(1)	2	Q99P47	Contactin-associated protein-like 4	Cntnap4	708	4	1.60228	0.0376622	0.257501	0.140217	(N(N(H(H(N(H(A)))(N))(H(N)))))	complex			('(N(H(A)))', '(N)', '(N)')	(N(N(H(H(N(H(A))))(N)(H(N)))))	complex		(N)	('(N(H(A)))', '(N)')	TRUE	TRUE	FALSE	FALSE
6	MouseBrain-Z-T-1	19418	3	1300.89	TNETQTYWGGSLPVHQK	H(4)N(5)A(1)	2	Q99P47	Contactin-associated protein-like 4	Cntnap4	708	5	1.56462	0.0176733	0.217812	0.217567	(N(N(H(H(N(H(A)))(N))(H)(N))))	complex		(N)	('(N(H(A)))', '(N)')	(N(N(H(H(N(H(A))))(N)(H(N)))))	complex		(N)	('(N(H(A)))', '(N)')	TRUE	TRUE	TRUE	TRUE
6	MouseBrain-Z-T-1	19418	3	1300.89	TNETQTYWGGSLPVHQK	H(4)N(5)A(1)	2	Q99P47	Contactin-associated protein-like 4	Cntnap4	708	6	1.54695		0.380646	0.0724069	(N(N(H(H(H))(H(N(N(A))))(N))))	hybrid		(N)	('(N(N(A)))',)	(N(N(H(H(N(H(A))))(N)(H(N)))))	complex		(N)	('(N(H(A)))', '(N)')	FALSE	TRUE	TRUE	FALSE
10	MouseBrain-Z-T-1	19538	3	1232.86	ISPGKNATGMEVGWYR	H(6)N(4)F(1)	6	Q61885	Myelin-oligodendrocyte glycoprotein	Mog	59	1	1.76258	0.163645	0.217695	0.0197208	(N(N(H(H(H)(H))(H(N(H)))(N)))(F))	hybrid	(F)	(N)	('(N(H))',)	(N(N(H(H(N(H)))(N)(H(H)(H))))(F))	hybrid	(F)	(N)	('(N(H))',)	TRUE	TRUE	TRUE	TRUE
10	MouseBrain-Z-T-1	19538	3	1232.86	ISPGKNATGMEVGWYR	H(6)N(4)F(1)	6	Q61885	Myelin-oligodendrocyte glycoprotein	Mog	59	2	1.59894	0.0202514	0.257545	0.143515	(N(N(H(H(H))(H(N(H))(N(H)))))(F))	hybrid	(F)		('(N(H))', '(N(H))')	(N(N(H(H(N(H)))(N)(H(H)(H))))(F))	hybrid	(F)	(N)	('(N(H))',)	TRUE	TRUE	FALSE	FALSE
10	MouseBrain-Z-T-1	19538	3	1232.86	ISPGKNATGMEVGWYR	H(6)N(4)F(1)	6	Q61885	Myelin-oligodendrocyte glycoprotein	Mog	59	3	1.57869	0.0893364	0.257292	0.16402	(N(N(H(H(H)(H))(H(N(H))(N))))(F))	hybrid	(F)		('(N(H))', '(N)')	(N(N(H(H(N(H)))(N)(H(H)(H))))(F))	hybrid	(F)	(N)	('(N(H))',)	TRUE	TRUE	FALSE	FALSE
10	MouseBrain-Z-T-1	19538	3	1232.86	ISPGKNATGMEVGWYR	H(6)N(4)F(1)	6	Q61885	Myelin-oligodendrocyte glycoprotein	Mog	59	4	1.48935	0.0142216	0.360309	0.150339	(N(N(H(H(H))(H(N(H)(F))(N(H))))))	hybrid			('(N(H)(F))', '(N(H))')	(N(N(H(H(N(H)))(N)(H(H)(H))))(F))	hybrid	(F)	(N)	('(N(H))',)	TRUE	FALSE	FALSE	FALSE
10	MouseBrain-Z-T-1	19538	3	1232.86	ISPGKNATGMEVGWYR	H(6)N(4)F(1)	6	Q61885	Myelin-oligodendrocyte glycoprotein	Mog	59	5	1.47513	0.0309765	0.494827	0.0300428	(N(N(H(H(H)(H))(H(N(H)(F)))(N))))	hybrid		(N)	('(N(H)(F))',)	(N(N(H(H(N(H)))(N)(H(H)(H))))(F))	hybrid	(F)	(N)	('(N(H))',)	TRUE	FALSE	TRUE	FALSE
10	MouseBrain-Z-T-1	19538	3	1232.86	ISPGKNATGMEVGWYR	H(6)N(4)F(1)	6	Q61885	Myelin-oligodendrocyte glycoprotein	Mog	59	6	1.44415	0.099698	0.368436	0.187411	(N(N(H(H(H(H))(H))(H(N))(N)))(F))	hybrid	(F)	(N)	('(N)',)	(N(N(H(H(N(H)))(N)(H(H)(H))))(F))	hybrid	(F)	(N)	('(N(H))',)	TRUE	TRUE	TRUE	FALSE
10	MouseBrain-Z-T-1	19538	3	1232.86	ISPGKNATGMEVGWYR	H(6)N(4)F(1)	6	Q61885	Myelin-oligodendrocyte glycoprotein	Mog	59	7	1.34446	0.0681404	0.620755	0.0347896	(N(N(H(H(H)(H))(H(N(H)(F))(N)))))	hybrid			('(N(H)(F))', '(N)')	(N(N(H(H(N(H)))(N)(H(H)(H))))(F))	hybrid	(F)	(N)	('(N(H))',)	TRUE	FALSE	FALSE	FALSE
10	MouseBrain-Z-T-1	19538	3	1232.86	ISPGKNATGMEVGWYR	H(6)N(4)F(1)	6	Q61885	Myelin-oligodendrocyte glycoprotein	Mog	59	8	1.27631	0.0151845	0.546222	0.177463	(N(N(H(H(N(H(H))))(H(N(H)))))(F))	complex	(F)		('(N(H(H)))', '(N(H))')	(N(N(H(H(N(H)))(N)(H(H)(H))))(F))	hybrid	(F)	(N)	('(N(H))',)	FALSE	TRUE	FALSE	FALSE
10	MouseBrain-Z-T-1	19538	3	1232.86	ISPGKNATGMEVGWYR	H(6)N(4)F(1)	6	Q61885	Myelin-oligodendrocyte glycoprotein	Mog	59	9	1.26113	0.443423	0.500408	0.238462	(N(N(H(H(H)(H))(H(N(H))(N(F))))))	hybrid			('(N(H))', '(N(F))')	(N(N(H(H(N(H)))(N)(H(H)(H))))(F))	hybrid	(F)	(N)	('(N(H))',)	TRUE	FALSE	FALSE	FALSE
10	MouseBrain-Z-T-1	19538	3	1232.86	ISPGKNATGMEVGWYR	H(6)N(4)F(1)	6	Q61885	Myelin-oligodendrocyte glycoprotein	Mog	59	10	0.817707		0.539105	0.643187	(N(N(H(H(H(N(H))))(H(N(H)))))(F))	unknown	(F)		('(H(N(H)))', '(N(H))')	(N(N(H(H(N(H)))(N)(H(H)(H))))(F))	hybrid	(F)	(N)	('(N(H))',)	FALSE	TRUE	FALSE	FALSE
10	MouseBrain-Z-T-1	19623	3	1232.86	ISPGKNATGMEVGWYR	H(6)N(4)F(1)	6	Q61885	Myelin-oligodendrocyte glycoprotein	Mog	59	1	1.77598	0.26231	0.207211	0.0168079	(N(N(H(H(H)(H))(H(N(H)))(N)))(F))	hybrid	(F)	(N)	('(N(H))',)	(N(N(H(H(N(H)))(N)(H(H)(H))))(F))	hybrid	(F)	(N)	('(N(H))',)	TRUE	TRUE	TRUE	TRUE
10	MouseBrain-Z-T-1	19623	3	1232.86	ISPGKNATGMEVGWYR	H(6)N(4)F(1)	6	Q61885	Myelin-oligodendrocyte glycoprotein	Mog	59	2	1.51367	0.0245486	0.333394	0.152935	(N(N(H(H(H))(H(N(H))(N(H)))))(F))	hybrid	(F)		('(N(H))', '(N(H))')	(N(N(H(H(N(H)))(N)(H(H)(H))))(F))	hybrid	(F)	(N)	('(N(H))',)	TRUE	TRUE	FALSE	FALSE
10	MouseBrain-Z-T-1	19623	3	1232.86	ISPGKNATGMEVGWYR	H(6)N(4)F(1)	6	Q61885	Myelin-oligodendrocyte glycoprotein	Mog	59	3	1.48912	0.00114071	0.472091	0.0387869	(N(N(H(H(H)(H))(H(N(H)(F)))(N))))	hybrid		(N)	('(N(H)(F))',)	(N(N(H(H(N(H)))(N)(H(H)(H))))(F))	hybrid	(F)	(N)	('(N(H))',)	TRUE	FALSE	TRUE	FALSE
10	MouseBrain-Z-T-1	19623	3	1232.86	ISPGKNATGMEVGWYR	H(6)N(4)F(1)	6	Q61885	Myelin-oligodendrocyte glycoprotein	Mog	59	4	1.48798	0.00989488	0.33494	0.177078	(N(N(H(H(H)(H))(H(N(H))(N))))(F))	hybrid	(F)		('(N(H))', '(N)')	(N(N(H(H(N(H)))(N)(H(H)(H))))(F))	hybrid	(F)	(N)	('(N(H))',)	TRUE	TRUE	FALSE	FALSE
10	MouseBrain-Z-T-1	19623	3	1232.86	ISPGKNATGMEVGWYR	H(6)N(4)F(1)	6	Q61885	Myelin-oligodendrocyte glycoprotein	Mog	59	5	1.47809	0.0357374	0.321183	0.20073	(N(N(H(H(H(H))(H))(H(N))(N)))(F))	hybrid	(F)	(N)	('(N)',)	(N(N(H(H(N(H)))(N)(H(H)(H))))(F))	hybrid	(F)	(N)	('(N(H))',)	TRUE	TRUE	TRUE	FALSE
10	MouseBrain-Z-T-1	19623	3	1232.86	ISPGKNATGMEVGWYR	H(6)N(4)F(1)	6	Q61885	Myelin-oligodendrocyte glycoprotein	Mog	59	6	1.44235	0.107767	0.396963	0.160687	(N(N(H(H(H))(H(N(H)(F))(N(H))))))	hybrid			('(N(H)(F))', '(N(H))')	(N(N(H(H(N(H)))(N)(H(H)(H))))(F))	hybrid	(F)	(N)	('(N(H))',)	TRUE	FALSE	FALSE	FALSE
10	MouseBrain-Z-T-1	19623	3	1232.86	ISPGKNATGMEVGWYR	H(6)N(4)F(1)	6	Q61885	Myelin-oligodendrocyte glycoprotein	Mog	59	7	1.33458	0.100566	0.636409	0.0290083	(N(N(H(H(H)(H))(H(N(H)(F))(N)))))	hybrid			('(N(H)(F))', '(N)')	(N(N(H(H(N(H)))(N)(H(H)(H))))(F))	hybrid	(F)	(N)	('(N(H))',)	TRUE	FALSE	FALSE	FALSE
10	MouseBrain-Z-T-1	19623	3	1232.86	ISPGKNATGMEVGWYR	H(6)N(4)F(1)	6	Q61885	Myelin-oligodendrocyte glycoprotein	Mog	59	8	1.23402	0.0357961	0.51589	0.250094	(N(N(H(H(H)(H))(H(N(H))(N(F))))))	hybrid			('(N(H))', '(N(F))')	(N(N(H(H(N(H)))(N)(H(H)(H))))(F))	hybrid	(F)	(N)	('(N(H))',)	TRUE	FALSE	FALSE	FALSE
10	MouseBrain-Z-T-1	19623	3	1232.86	ISPGKNATGMEVGWYR	H(6)N(4)F(1)	6	Q61885	Myelin-oligodendrocyte glycoprotein	Mog	59	9	1.19822	0.44839	0.61337	0.188409	(N(N(H(H(N(H(H))))(H(N(H)))))(F))	complex	(F)		('(N(H(H)))', '(N(H))')	(N(N(H(H(N(H)))(N)(H(H)(H))))(F))	hybrid	(F)	(N)	('(N(H))',)	FALSE	TRUE	FALSE	FALSE
10	MouseBrain-Z-T-1	19623	3	1232.86	ISPGKNATGMEVGWYR	H(6)N(4)F(1)	6	Q61885	Myelin-oligodendrocyte glycoprotein	Mog	59	10	0.74983		0.6031	0.64707	(N(N(H(H(H(N(H))))(H(N(H)))))(F))	unknown	(F)		('(H(N(H)))', '(N(H))')	(N(N(H(H(N(H)))(N)(H(H)(H))))(F))	hybrid	(F)	(N)	('(N(H))',)	FALSE	TRUE	FALSE	FALSE
14	MouseBrain-Z-T-1	19771	3	1124.82	ISPGKNATGMEVGWYR	H(4)N(4)F(1)	6	Q61885	Myelin-oligodendrocyte glycoprotein	Mog	59	1	1.73391	0.00136053	0.143085	0.123006	(N(N(H(H(N(H)))(H)(N)))(F))	complex	(F)	(N)	('(N(H))',)	(N(N(H(H(N(H)))(N)(H)))(F))	complex	(F)	(N)	('(N(H))',)	TRUE	TRUE	TRUE	TRUE
14	MouseBrain-Z-T-1	19771	3	1124.82	ISPGKNATGMEVGWYR	H(4)N(4)F(1)	6	Q61885	Myelin-oligodendrocyte glycoprotein	Mog	59	2	1.73255	0.143543	0.232549	0.0349034	(N(N(H(H(N(H)))(H(N))))(F))	complex	(F)		('(N(H))', '(N)')	(N(N(H(H(N(H)))(N)(H)))(F))	complex	(F)	(N)	('(N(H))',)	TRUE	TRUE	FALSE	FALSE
14	MouseBrain-Z-T-1	19771	3	1124.82	ISPGKNATGMEVGWYR	H(4)N(4)F(1)	6	Q61885	Myelin-oligodendrocyte glycoprotein	Mog	59	3	1.58901	0.130833	0.394745	0.0162496	(N(N(H(H(N(H)(F)))(H(N)))))	complex			('(N(H)(F))', '(N)')	(N(N(H(H(N(H)))(N)(H)))(F))	complex	(F)	(N)	('(N(H))',)	TRUE	FALSE	FALSE	FALSE
14	MouseBrain-Z-T-1	19771	3	1124.82	ISPGKNATGMEVGWYR	H(4)N(4)F(1)	6	Q61885	Myelin-oligodendrocyte glycoprotein	Mog	59	4	1.45817	0.0368814	0.521485	0.0203431	(N(N(H(H(N(H)(F)))(H)(N))))	complex		(N)	('(N(H)(F))',)	(N(N(H(H(N(H)))(N)(H)))(F))	complex	(F)	(N)	('(N(H))',)	TRUE	FALSE	TRUE	FALSE
14	MouseBrain-Z-T-1	19771	3	1124.82	ISPGKNATGMEVGWYR	H(4)N(4)F(1)	6	Q61885	Myelin-oligodendrocyte glycoprotein	Mog	59	5	1.42129	0.0180828	0.536412	0.042297	(N(N(H(H(H))(H(N))(N)))(F))	hybrid	(F)	(N)	('(N)',)	(N(N(H(H(N(H)))(N)(H)))(F))	complex	(F)	(N)	('(N(H))',)	FALSE	TRUE	TRUE	FALSE
14	MouseBrain-Z-T-1	19771	3	1124.82	ISPGKNATGMEVGWYR	H(4)N(4)F(1)	6	Q61885	Myelin-oligodendrocyte glycoprotein	Mog	59	6	1.40321	0.119976	0.380109	0.216683	(N(N(H(H(N(H))(N))(H)))(F))	complex	(F)		('(N(H))', '(N)')	(N(N(H(H(N(H)))(N)(H)))(F))	complex	(F)	(N)	('(N(H))',)	TRUE	TRUE	FALSE	FALSE
14	MouseBrain-Z-T-1	19771	3	1124.82	ISPGKNATGMEVGWYR	H(4)N(4)F(1)	6	Q61885	Myelin-oligodendrocyte glycoprotein	Mog	59	7	1.28323	0.0325392	0.4866	0.230168	(N(N(H(H(N(H)))(H(N(F))))))	complex			('(N(H))', '(N(F))')	(N(N(H(H(N(H)))(N)(H)))(F))	complex	(F)	(N)	('(N(H))',)	TRUE	FALSE	FALSE	FALSE
14	MouseBrain-Z-T-1	19771	3	1124.82	ISPGKNATGMEVGWYR	H(4)N(4)F(1)	6	Q61885	Myelin-oligodendrocyte glycoprotein	Mog	59	8	1.25069	0.0302989	0.589847	0.159461	(N(N(H(H(H))(H(N)(N))))(F))	hybrid	(F)		('(N)', '(N)')	(N(N(H(H(N(H)))(N)(H)))(F))	complex	(F)	(N)	('(N(H))',)	FALSE	TRUE	FALSE	FALSE
14	MouseBrain-Z-T-1	19771	3	1124.82	ISPGKNATGMEVGWYR	H(4)N(4)F(1)	6	Q61885	Myelin-oligodendrocyte glycoprotein	Mog	59	9	1.22039	0.000991715	0.632375	0.147231	(N(N(H(H(N(H)(F))(N))(H))))	complex			('(N(H)(F))', '(N)')	(N(N(H(H(N(H)))(N)(H)))(F))	complex	(F)	(N)	('(N(H))',)	TRUE	FALSE	FALSE	FALSE
14	MouseBrain-Z-T-1	19771	3	1124.82	ISPGKNATGMEVGWYR	H(4)N(4)F(1)	6	Q61885	Myelin-oligodendrocyte glycoprotein	Mog	59	10	1.2194	0.0590494	0.672112	0.108486	(N(N(H(H(N(H(F))))(H(N)))))	complex			('(N(H(F)))', '(N)')	(N(N(H(H(N(H)))(N)(H)))(F))	complex	(F)	(N)	('(N(H))',)	TRUE	FALSE	FALSE	FALSE
14	MouseBrain-Z-T-1	19771	3	1124.82	ISPGKNATGMEVGWYR	H(4)N(4)F(1)	6	Q61885	Myelin-oligodendrocyte glycoprotein	Mog	59	11	1.16035	0.104315	0.804921	0.0347263	(N(N(H(H(H))(H(N(N)(F))))))	hybrid			('(N(N)(F))',)	(N(N(H(H(N(H)))(N)(H)))(F))	complex	(F)	(N)	('(N(H))',)	FALSE	FALSE	FALSE	FALSE
14	MouseBrain-Z-T-1	19771	3	1124.82	ISPGKNATGMEVGWYR	H(4)N(4)F(1)	6	Q61885	Myelin-oligodendrocyte glycoprotein	Mog	59	12	1.05604	0.00566469	0.688325	0.255637	(N(N(H(H(H))(H(N(F))(N)))))	hybrid			('(N(F))', '(N)')	(N(N(H(H(N(H)))(N)(H)))(F))	complex	(F)	(N)	('(N(H))',)	FALSE	FALSE	FALSE	FALSE
14	MouseBrain-Z-T-1	19771	3	1124.82	ISPGKNATGMEVGWYR	H(4)N(4)F(1)	6	Q61885	Myelin-oligodendrocyte glycoprotein	Mog	59	13	1.05037	0.059993	0.695316	0.254311	(N(N(H(H(H))(H(N(F)))(N))))	hybrid		(N)	('(N(F))',)	(N(N(H(H(N(H)))(N)(H)))(F))	complex	(F)	(N)	('(N(H))',)	FALSE	FALSE	TRUE	FALSE
14	MouseBrain-Z-T-1	19771	3	1124.82	ISPGKNATGMEVGWYR	H(4)N(4)F(1)	6	Q61885	Myelin-oligodendrocyte glycoprotein	Mog	59	14	0.99038		0.556373	0.453247	(N(N(H(H(N(H))(N(F)))(H))))	complex			('(N(H))', '(N(F))')	(N(N(H(H(N(H)))(N)(H)))(F))	complex	(F)	(N)	('(N(H))',)	TRUE	FALSE	FALSE	FALSE
13	MouseBrain-Z-T-1	19773	3	1391.25	VLVAPPSEEANTTK	H(6)N(5)A(2)F(1)	11	P43006	Excitatory amino acid transporter 2	Slc1a2	205	1	1.74839	0.0498234	0.166236	0.0853688	(N(N(H(H(H))(H(N(H(A)))(N(H(A))))(N)))(F))	hybrid	(F)	(N)	('(N(H(A)))', '(N(H(A)))')	(N(N(H(H(N(H(A))(A)))(H(N(H))(N(H)))))(F))	complex	(F)		('(N(H(A))(A))', '(N(H))', '(N(H))')	FALSE	TRUE	FALSE	FALSE
13	MouseBrain-Z-T-1	19773	3	1391.25	VLVAPPSEEANTTK	H(6)N(5)A(2)F(1)	11	P43006	Excitatory amino acid transporter 2	Slc1a2	205	2	1.69857	0.0105375	0.175262	0.126167	(N(N(H(H(N(H(A))(A)))(H(N(H))(N(H)))))(F))	complex	(F)		('(N(H(A))(A))', '(N(H))', '(N(H))')	(N(N(H(H(N(H(A))(A)))(H(N(H))(N(H)))))(F))	complex	(F)		('(N(H(A))(A))', '(N(H))', '(N(H))')	TRUE	TRUE	TRUE	TRUE
13	MouseBrain-Z-T-1	19773	3	1391.25	VLVAPPSEEANTTK	H(6)N(5)A(2)F(1)	11	P43006	Excitatory amino acid transporter 2	Slc1a2	205	3	1.68803	0.0221414	0.181143	0.130823	(N(N(H(H(N(H(A)))(N(H(A))))(H(N(H)))))(F))	complex	(F)		('(N(H(A)))', '(N(H(A)))', '(N(H))')	(N(N(H(H(N(H(A))(A)))(H(N(H))(N(H)))))(F))	complex	(F)		('(N(H(A))(A))', '(N(H))', '(N(H))')	TRUE	TRUE	TRUE	FALSE
13	MouseBrain-Z-T-1	19773	3	1391.25	VLVAPPSEEANTTK	H(6)N(5)A(2)F(1)	11	P43006	Excitatory amino acid transporter 2	Slc1a2	205	4	1.66589	0.00274473	0.246383	0.087724	(N(N(H(H(H))(H(N(H(A))(F))(N(H(A))))(N))))	hybrid		(N)	('(N(H(A))(F))', '(N(H(A)))')	(N(N(H(H(N(H(A))(A)))(H(N(H))(N(H)))))(F))	complex	(F)		('(N(H(A))(A))', '(N(H))', '(N(H))')	FALSE	FALSE	FALSE	FALSE
13	MouseBrain-Z-T-1	19773	3	1391.25	VLVAPPSEEANTTK	H(6)N(5)A(2)F(1)	11	P43006	Excitatory amino acid transporter 2	Slc1a2	205	5	1.66315	0.0322563	0.174028	0.162824	(N(N(H(H(N(H(A)))(N(H)))(H(N(H(A))))))(F))	complex	(F)		('(N(H(A)))', '(N(H))', '(N(H(A)))')	(N(N(H(H(N(H(A))(A)))(H(N(H))(N(H)))))(F))	complex	(F)		('(N(H(A))(A))', '(N(H))', '(N(H))')	TRUE	TRUE	TRUE	FALSE
13	MouseBrain-Z-T-1	19773	3	1391.25	VLVAPPSEEANTTK	H(6)N(5)A(2)F(1)	11	P43006	Excitatory amino acid transporter 2	Slc1a2	205	6	1.63089	0.00709982	0.190329	0.17878	(N(N(H(H(N(H(H))))(H(N(H(A(A)))))(N)))(F))	complex	(F)	(N)	('(N(H(H)))', '(N(H(A(A))))')	(N(N(H(H(N(H(A))(A)))(H(N(H))(N(H)))))(F))	complex	(F)		('(N(H(A))(A))', '(N(H))', '(N(H))')	TRUE	TRUE	FALSE	FALSE
13	MouseBrain-Z-T-1	19773	3	1391.25	VLVAPPSEEANTTK	H(6)N(5)A(2)F(1)	11	P43006	Excitatory amino acid transporter 2	Slc1a2	205	7	1.62379	0.0018217	0.273674	0.102534	(N(N(H(H(N(H(A))(F))(N(H(A))))(H(N(H))))))	complex			('(N(H(A))(F))', '(N(H(A)))', '(N(H))')	(N(N(H(H(N(H(A))(A)))(H(N(H))(N(H)))))(F))	complex	(F)		('(N(H(A))(A))', '(N(H))', '(N(H))')	TRUE	FALSE	TRUE	FALSE
13	MouseBrain-Z-T-1	19773	3	1391.25	VLVAPPSEEANTTK	H(6)N(5)A(2)F(1)	11	P43006	Excitatory amino acid transporter 2	Slc1a2	205	8	1.62197	0.024761	0.172378	0.205652	(N(N(H(H(N(H(N(H(A))))))(H(N(H(A))))))(F))	complex	(F)		('(N(H(N(H(A)))))', '(N(H(A)))')	(N(N(H(H(N(H(A))(A)))(H(N(H))(N(H)))))(F))	complex	(F)		('(N(H(A))(A))', '(N(H))', '(N(H))')	TRUE	TRUE	TRUE	FALSE
13	MouseBrain-Z-T-1	19773	3	1391.25	VLVAPPSEEANTTK	H(6)N(5)A(2)F(1)	11	P43006	Excitatory amino acid transporter 2	Slc1a2	205	9	1.59721	0.00576344	0.269696	0.133095	(N(N(H(H(N(H(A))(A)))(H(N(H)(F))(N(H))))))	complex			('(N(H(A))(A))', '(N(H)(F))', '(N(H))')	(N(N(H(H(N(H(A))(A)))(H(N(H))(N(H)))))(F))	complex	(F)		('(N(H(A))(A))', '(N(H))', '(N(H))')	TRUE	FALSE	TRUE	FALSE
13	MouseBrain-Z-T-1	19773	3	1391.25	VLVAPPSEEANTTK	H(6)N(5)A(2)F(1)	11	P43006	Excitatory amino acid transporter 2	Slc1a2	205	10	1.59145	0.0299044	0.277296	0.131258	(N(N(H(H(N(H(A))(F))(N(H)))(H(N(H(A)))))))	complex			('(N(H(A))(F))', '(N(H))', '(N(H(A)))')	(N(N(H(H(N(H(A))(A)))(H(N(H))(N(H)))))(F))	complex	(F)		('(N(H(A))(A))', '(N(H))', '(N(H))')	TRUE	FALSE	TRUE	FALSE
13	MouseBrain-Z-T-1	19773	3	1391.25	VLVAPPSEEANTTK	H(6)N(5)A(2)F(1)	11	P43006	Excitatory amino acid transporter 2	Slc1a2	205	11	1.56154	0.00546299	0.299544	0.138915	(N(N(H(H(N(H(A)))(N(H)(F)))(H(N(H(A)))))))	complex			('(N(H(A)))', '(N(H)(F))', '(N(H(A)))')	(N(N(H(H(N(H(A))(A)))(H(N(H))(N(H)))))(F))	complex	(F)		('(N(H(A))(A))', '(N(H))', '(N(H))')	TRUE	FALSE	TRUE	FALSE
13	MouseBrain-Z-T-1	19773	3	1391.25	VLVAPPSEEANTTK	H(6)N(5)A(2)F(1)	11	P43006	Excitatory amino acid transporter 2	Slc1a2	205	12	1.55608	0.0118542	0.282043	0.161878	(N(N(H(H(N(H(A))(F)))(H(N(H(A)))(N(H))))))	complex			('(N(H(A))(F))', '(N(H(A)))', '(N(H))')	(N(N(H(H(N(H(A))(A)))(H(N(H))(N(H)))))(F))	complex	(F)		('(N(H(A))(A))', '(N(H))', '(N(H))')	TRUE	FALSE	TRUE	FALSE
13	MouseBrain-Z-T-1	19773	3	1391.25	VLVAPPSEEANTTK	H(6)N(5)A(2)F(1)	11	P43006	Excitatory amino acid transporter 2	Slc1a2	205	13	1.54422		0.311767	0.144009	(N(N(H(H(N(H(A)))(N(H(A))))(H(N(H)(F))))))	complex			('(N(H(A)))', '(N(H(A)))', '(N(H)(F))')	(N(N(H(H(N(H(A))(A)))(H(N(H))(N(H)))))(F))	complex	(F)		('(N(H(A))(A))', '(N(H))', '(N(H))')	TRUE	FALSE	TRUE	FALSE
5	MouseBrain-Z-T-1	19879	3	1094.13	FLEPYNDSIQAQK	H(6)N(3)F(1)	6	P14231	Sodium/potassium-transporting ATPase subunit beta-2	Atp1b2	118	1	1.8796	0.136807	0.0639089	0.0564953	(N(N(H(H(H)(H))(H(N(H)(F))))))	hybrid			('(N(H)(F))',)	(N(N(H(H(N(H)(F)))(H(H)(H)))))	hybrid			('(N(H)(F))',)	TRUE	TRUE	TRUE	TRUE
5	MouseBrain-Z-T-1	19879	3	1094.13	FLEPYNDSIQAQK	H(6)N(3)F(1)	6	P14231	Sodium/potassium-transporting ATPase subunit beta-2	Atp1b2	118	2	1.74279	0.0874843	0.208232	0.0489795	(N(N(H(H(H)(H))(H(N(H)))))(F))	hybrid	(F)		('(N(H))',)	(N(N(H(H(N(H)(F)))(H(H)(H)))))	hybrid			('(N(H)(F))',)	TRUE	FALSE	TRUE	FALSE
5	MouseBrain-Z-T-1	19879	3	1094.13	FLEPYNDSIQAQK	H(6)N(3)F(1)	6	P14231	Sodium/potassium-transporting ATPase subunit beta-2	Atp1b2	118	3	1.6553	0.0436173	0.239791	0.104905	(N(N(H(H(H(H))(H))(H(N))))(F))	hybrid	(F)		('(N)',)	(N(N(H(H(N(H)(F)))(H(H)(H)))))	hybrid			('(N(H)(F))',)	TRUE	FALSE	TRUE	FALSE
5	MouseBrain-Z-T-1	19879	3	1094.13	FLEPYNDSIQAQK	H(6)N(3)F(1)	6	P14231	Sodium/potassium-transporting ATPase subunit beta-2	Atp1b2	118	4	1.61169	0.00551344	0.233399	0.154914	(N(N(H(H(H))(H(N(H(H))))))(F))	hybrid	(F)		('(N(H(H)))',)	(N(N(H(H(N(H)(F)))(H(H)(H)))))	hybrid			('(N(H)(F))',)	TRUE	FALSE	TRUE	FALSE
5	MouseBrain-Z-T-1	19879	3	1094.13	FLEPYNDSIQAQK	H(6)N(3)F(1)	6	P14231	Sodium/potassium-transporting ATPase subunit beta-2	Atp1b2	118	5	1.60617		0.235278	0.158549	(N(N(H(H(H(H)))(H(N(H)))))(F))	hybrid	(F)		('(N(H))',)	(N(N(H(H(N(H)(F)))(H(H)(H)))))	hybrid			('(N(H)(F))',)	TRUE	FALSE	TRUE	FALSE
5	MouseBrain-Z-T-1	19892	2	1640.69	FLEPYNDSIQAQK	H(6)N(3)F(1)	6	P14231	Sodium/potassium-transporting ATPase subunit beta-2	Atp1b2	118	1	1.76353	0.153144	0.11122	0.125249	(N(N(H(H(H)(H))(H(N(H)(F))))))	hybrid			('(N(H)(F))',)	(N(N(H(H(N(H)(F)))(H(H)(H)))))	hybrid			('(N(H)(F))',)	TRUE	TRUE	TRUE	TRUE
5	MouseBrain-Z-T-1	19892	2	1640.69	FLEPYNDSIQAQK	H(6)N(3)F(1)	6	P14231	Sodium/potassium-transporting ATPase subunit beta-2	Atp1b2	118	2	1.61039	0.027632	0.313303	0.07631	(N(N(H(H(H(H))(H))(H(N))))(F))	hybrid	(F)		('(N)',)	(N(N(H(H(N(H)(F)))(H(H)(H)))))	hybrid			('(N(H)(F))',)	TRUE	FALSE	TRUE	FALSE
5	MouseBrain-Z-T-1	19892	2	1640.69	FLEPYNDSIQAQK	H(6)N(3)F(1)	6	P14231	Sodium/potassium-transporting ATPase subunit beta-2	Atp1b2	118	3	1.58276	0.140429	0.284389	0.132856	(N(N(H(H(H)(H))(H(N(H)))))(F))	hybrid	(F)		('(N(H))',)	(N(N(H(H(N(H)(F)))(H(H)(H)))))	hybrid			('(N(H)(F))',)	TRUE	FALSE	TRUE	FALSE
5	MouseBrain-Z-T-1	19892	2	1640.69	FLEPYNDSIQAQK	H(6)N(3)F(1)	6	P14231	Sodium/potassium-transporting ATPase subunit beta-2	Atp1b2	118	4	1.44233	0.0321553	0.291403	0.266271	(N(N(H(H(H(H)))(H(N(H)))))(F))	hybrid	(F)		('(N(H))',)	(N(N(H(H(N(H)(F)))(H(H)(H)))))	hybrid			('(N(H)(F))',)	TRUE	FALSE	TRUE	FALSE
5	MouseBrain-Z-T-1	19892	2	1640.69	FLEPYNDSIQAQK	H(6)N(3)F(1)	6	P14231	Sodium/potassium-transporting ATPase subunit beta-2	Atp1b2	118	5	1.41017		0.301987	0.287843	(N(N(H(H(H))(H(N(H(H))))))(F))	hybrid	(F)		('(N(H(H)))',)	(N(N(H(H(N(H)(F)))(H(H)(H)))))	hybrid			('(N(H)(F))',)	TRUE	FALSE	TRUE	FALSE
12	MouseBrain-Z-T-1	20293	3	1546.63	SDVPNTSPNSTSQHVAEFETER	H(5)N(4)A(1)F(2)	5	B9EKR1	Receptor-type tyrosine-protein phosphatase zeta	Ptprz1	497	1	1.63118	0.00326273	0.294911	0.0739119	(N(N(H(H(N(H(A))(F))(N(H)))(H)))(F))	complex	(F)		('(N(H(A))(F))', '(N(H))')	(N(N(H(H(N(H(A))))(H(N(H)(F)))))(F))	complex	(F)		('(N(H(A)))', '(N(H)(F))')	TRUE	TRUE	TRUE	FALSE
12	MouseBrain-Z-T-1	20293	3	1546.63	SDVPNTSPNSTSQHVAEFETER	H(5)N(4)A(1)F(2)	5	B9EKR1	Receptor-type tyrosine-protein phosphatase zeta	Ptprz1	497	2	1.62791	0.00923646	0.269007	0.103079	(N(N(H(H(N(H(A))(F)))(H(N(H)))))(F))	complex	(F)		('(N(H(A))(F))', '(N(H))')	(N(N(H(H(N(H(A))))(H(N(H)(F)))))(F))	complex	(F)		('(N(H(A)))', '(N(H)(F))')	TRUE	TRUE	TRUE	FALSE
12	MouseBrain-Z-T-1	20293	3	1546.63	SDVPNTSPNSTSQHVAEFETER	H(5)N(4)A(1)F(2)	5	B9EKR1	Receptor-type tyrosine-protein phosphatase zeta	Ptprz1	497	3	1.61868	0.000132373	0.289783	0.0915391	(N(N(H(H(N(H(A)))(N(H)(F)))(H)))(F))	complex	(F)		('(N(H(A)))', '(N(H)(F))')	(N(N(H(H(N(H(A))))(H(N(H)(F)))))(F))	complex	(F)		('(N(H(A)))', '(N(H)(F))')	TRUE	TRUE	TRUE	TRUE
12	MouseBrain-Z-T-1	20293	3	1546.63	SDVPNTSPNSTSQHVAEFETER	H(5)N(4)A(1)F(2)	5	B9EKR1	Receptor-type tyrosine-protein phosphatase zeta	Ptprz1	497	4	1.61855	0.0159939	0.254668	0.126787	(N(N(H(H(N(H(A))))(H(N(H)(F)))))(F))	complex	(F)		('(N(H(A)))', '(N(H)(F))')	(N(N(H(H(N(H(A))))(H(N(H)(F)))))(F))	complex	(F)		('(N(H(A)))', '(N(H)(F))')	TRUE	TRUE	TRUE	TRUE
12	MouseBrain-Z-T-1	20293	3	1546.63	SDVPNTSPNSTSQHVAEFETER	H(5)N(4)A(1)F(2)	5	B9EKR1	Receptor-type tyrosine-protein phosphatase zeta	Ptprz1	497	5	1.60255	0.0113738	0.281406	0.116043	(N(N(H(H(N(H(A))))(H(N(H(F))))))(F))	complex	(F)		('(N(H(A)))', '(N(H(F)))')	(N(N(H(H(N(H(A))))(H(N(H)(F)))))(F))	complex	(F)		('(N(H(A)))', '(N(H)(F))')	TRUE	TRUE	TRUE	FALSE
12	MouseBrain-Z-T-1	20293	3	1546.63	SDVPNTSPNSTSQHVAEFETER	H(5)N(4)A(1)F(2)	5	B9EKR1	Receptor-type tyrosine-protein phosphatase zeta	Ptprz1	497	6	1.59118	0.00459656	0.284019	0.124804	(N(N(H(H(N(H)(A)))(H(N(H)(F)))))(F))	complex	(F)		('(N(H)(A))', '(N(H)(F))')	(N(N(H(H(N(H(A))))(H(N(H)(F)))))(F))	complex	(F)		('(N(H(A)))', '(N(H)(F))')	TRUE	TRUE	TRUE	FALSE
12	MouseBrain-Z-T-1	20293	3	1546.63	SDVPNTSPNSTSQHVAEFETER	H(5)N(4)A(1)F(2)	5	B9EKR1	Receptor-type tyrosine-protein phosphatase zeta	Ptprz1	497	7	1.58658	0.0260799	0.328215	0.0852037	(N(N(H(H(H))(H(N(H(A)))(N(F)))))(F))	hybrid	(F)		('(N(H(A)))', '(N(F))')	(N(N(H(H(N(H(A))))(H(N(H)(F)))))(F))	complex	(F)		('(N(H(A)))', '(N(H)(F))')	FALSE	TRUE	TRUE	FALSE
12	MouseBrain-Z-T-1	20293	3	1546.63	SDVPNTSPNSTSQHVAEFETER	H(5)N(4)A(1)F(2)	5	B9EKR1	Receptor-type tyrosine-protein phosphatase zeta	Ptprz1	497	8	1.5605	0.0330054	0.351764	0.087735	(N(N(H(H(H))(H(N(H(A))(F))(N))))(F))	hybrid	(F)		('(N(H(A))(F))', '(N)')	(N(N(H(H(N(H(A))))(H(N(H)(F)))))(F))	complex	(F)		('(N(H(A)))', '(N(H)(F))')	FALSE	TRUE	TRUE	FALSE
12	MouseBrain-Z-T-1	20293	3	1546.63	SDVPNTSPNSTSQHVAEFETER	H(5)N(4)A(1)F(2)	5	B9EKR1	Receptor-type tyrosine-protein phosphatase zeta	Ptprz1	497	9	1.5275	0.0381584	0.380666	0.0918387	(N(N(H(H(H))(H(N(H(A))(F)))(N)))(F))	hybrid	(F)	(N)	('(N(H(A))(F))',)	(N(N(H(H(N(H(A))))(H(N(H)(F)))))(F))	complex	(F)		('(N(H(A)))', '(N(H)(F))')	FALSE	TRUE	FALSE	FALSE
12	MouseBrain-Z-T-1	20293	3	1546.63	SDVPNTSPNSTSQHVAEFETER	H(5)N(4)A(1)F(2)	5	B9EKR1	Receptor-type tyrosine-protein phosphatase zeta	Ptprz1	497	10	1.48934	0.0176143	0.39953	0.111133	(N(N(H(H(N(H(A))(F))(N(H)(F)))(H))))	complex			('(N(H(A))(F))', '(N(H)(F))')	(N(N(H(H(N(H(A))))(H(N(H)(F)))))(F))	complex	(F)		('(N(H(A)))', '(N(H)(F))')	TRUE	FALSE	TRUE	FALSE
12	MouseBrain-Z-T-1	20293	3	1546.63	SDVPNTSPNSTSQHVAEFETER	H(5)N(4)A(1)F(2)	5	B9EKR1	Receptor-type tyrosine-protein phosphatase zeta	Ptprz1	497	11	1.47172	0.0220965	0.434744	0.093533	(N(N(H(H(H))(H(N(H(A))(F))(N(F))))))	hybrid			('(N(H(A))(F))', '(N(F))')	(N(N(H(H(N(H(A))))(H(N(H)(F)))))(F))	complex	(F)		('(N(H(A)))', '(N(H)(F))')	FALSE	FALSE	TRUE	FALSE
12	MouseBrain-Z-T-1	20293	3	1546.63	SDVPNTSPNSTSQHVAEFETER	H(5)N(4)A(1)F(2)	5	B9EKR1	Receptor-type tyrosine-protein phosphatase zeta	Ptprz1	497	12	1.44963		0.41061	0.139763	(N(N(H(H(N(H(A))(F)))(H(N(H)(F))))))	complex			('(N(H(A))(F))', '(N(H)(F))')	(N(N(H(H(N(H(A))))(H(N(H)(F)))))(F))	complex	(F)		('(N(H(A)))', '(N(H)(F))')	TRUE	FALSE	TRUE	FALSE
19	MouseBrain-Z-T-1	20320	3	1362.23	GTNESEASSTQFTTEIDAPK	H(5)N(5)F(1)	3	Q8BYI9	Tenascin-R	Tnr	581	1	1.62832	0.0392611	0.271694	0.0999866	(N(N(H(H(N(H)))(H(N(H)))(N)))(F))	complex	(F)	(N)	('(N(H))', '(N(H))')	(N(N(H(H(N(H)(F)))(H(N)(N(H))))))	complex			('(N(H)(F))', '(N)', '(N(H))')	TRUE	FALSE	FALSE	FALSE
19	MouseBrain-Z-T-1	20320	3	1362.23	GTNESEASSTQFTTEIDAPK	H(5)N(5)F(1)	3	Q8BYI9	Tenascin-R	Tnr	581	2	1.58906	0.101154	0.257015	0.153926	(N(N(H(H(N(H))(N))(H(N(H)))))(F))	complex	(F)		('(N(H))', '(N)', '(N(H))')	(N(N(H(H(N(H)(F)))(H(N)(N(H))))))	complex			('(N(H)(F))', '(N)', '(N(H))')	TRUE	FALSE	TRUE	FALSE
[truncated: 48,313 more rows]
