# Supplementary material for: Prediction of glycopeptide fragment mass spectra by deep learning
Source: Nat Commun. 2024 Mar 19;15:2448. doi: 10.1038/s41467-024-46771-1 (PMC10951270; doi:10.1038/s41467-024-46771-1)
Supplement: Supplementary file 6 — Supplementary Data 3 [file 41467_2024_46771_MOESM6_ESM.xlsx]

## Sheet: Description
Supplementary Data 3. Results of the holdout set of Human1 by searching with predicted spectral libraries.
Top 1 candidates with all of core fucosylation, bisecting HexNAc, and branches matched with the original glycan structure
Top 1 candidates with any of core fucosylation, bisecting HexNAc, or branches not matched with the original glycan structure
Candidates with all of core fucosylation, bisecting HexNAc, and branches matched with the original glycan structure
Spectral matches with only 1 candidate
Other candidates

## Sheet: Human1 Holdout
NumCandidates	RunName	ScanNumber	PrecursorCharge	PrecursorMZ	ModifiedSequence	GlycanComposition	GlycanPosition	ProteinID	ProteinDescription	GeneName	ProteinGlycosite	Rank	Score	DeltaScore	SA_Yions	SA_Bions	GlycanStruct	GlycanType	CoreFucose	Bisection	Branches	OriginalGlycanStruct	OriginalGlycanType	OriginalCoreFucose	OriginalBisection	OriginalBranches	MatchGlycanType	MatchCoreFucose	MatchBisection	MatchBranches
7	sp_cotton_fraction1_IGP1_xin_20210101	8529	3	837.337	HNSTGcCLR	H(5)N(3)F(1)	2	P10909	Clusterin	CLU	291	1	1.74463	0.156283	0.19173	0.063644	(N(N(H(H(H))(H(N(H)))))(F))	hybrid	(F)		('(N(H))',)	(N(N(H(H(N))(H(H)(H))))(F))	hybrid	(F)		('(N)',)	TRUE	TRUE	TRUE	FALSE
7	sp_cotton_fraction1_IGP1_xin_20210101	8529	3	837.337	HNSTGcCLR	H(5)N(3)F(1)	2	P10909	Clusterin	CLU	291	2	1.58834	0.0506044	0.325932	0.0857251	(N(N(H(H(H))(H(N(H)(F))))))	hybrid			('(N(H)(F))',)	(N(N(H(H(N))(H(H)(H))))(F))	hybrid	(F)		('(N)',)	TRUE	FALSE	TRUE	FALSE
7	sp_cotton_fraction1_IGP1_xin_20210101	8529	3	837.337	HNSTGcCLR	H(5)N(3)F(1)	2	P10909	Clusterin	CLU	291	3	1.53774	0.00727435	0.361723	0.100538	(N(N(H(H(H)(H))(H(N(F))))))	hybrid			('(N(F))',)	(N(N(H(H(N))(H(H)(H))))(F))	hybrid	(F)		('(N)',)	TRUE	FALSE	TRUE	FALSE
7	sp_cotton_fraction1_IGP1_xin_20210101	8529	3	837.337	HNSTGcCLR	H(5)N(3)F(1)	2	P10909	Clusterin	CLU	291	4	1.53046	0.0249566	0.420005	0.0495303	(N(N(H(H(N(H)))(H)))(F(H)))	complex	(F(H))		('(N(H))',)	(N(N(H(H(N))(H(H)(H))))(F))	hybrid	(F)		('(N)',)	FALSE	FALSE	TRUE	FALSE
7	sp_cotton_fraction1_IGP1_xin_20210101	8529	3	837.337	HNSTGcCLR	H(5)N(3)F(1)	2	P10909	Clusterin	CLU	291	5	1.50551	0.108963	0.316547	0.177945	(N(N(H(H(H)(H))(H(N))))(F))	hybrid	(F)		('(N)',)	(N(N(H(H(N))(H(H)(H))))(F))	hybrid	(F)		('(N)',)	TRUE	TRUE	TRUE	TRUE
7	sp_cotton_fraction1_IGP1_xin_20210101	8529	3	837.337	HNSTGcCLR	H(5)N(3)F(1)	2	P10909	Clusterin	CLU	291	6	1.39655	0.706043	0.485036	0.118419	(N(N(H(H(N(H(H))))(H)))(F))	complex	(F)		('(N(H(H)))',)	(N(N(H(H(N))(H(H)(H))))(F))	hybrid	(F)		('(N)',)	FALSE	TRUE	TRUE	FALSE
7	sp_cotton_fraction1_IGP1_xin_20210101	8529	3	837.337	HNSTGcCLR	H(5)N(3)F(1)	2	P10909	Clusterin	CLU	291	7	0.690502		0.309498	1	(N(N(H(H(H)(H))(H)(N)))(F))	high_mannose	(F)	(N)	()	(N(N(H(H(N))(H(H)(H))))(F))	hybrid	(F)		('(N)',)	FALSE	TRUE	FALSE	FALSE
6	sp_cotton_fraction1_IGP1_xin_20210101	8559	3	905.721	NLSQDQEHGRK	H(4)N(3)F(1)	1	Q02383	Semenogelin-2	SEMG2	272	1	1.85172	0.299128	0.106956	0.0413257	(N(N(H(H(N(H)))(H)))(F))	complex	(F)		('(N(H))',)	(N(N(H(H(N(H)))(H)))(F))	complex	(F)		('(N(H))',)	TRUE	TRUE	TRUE	TRUE
6	sp_cotton_fraction1_IGP1_xin_20210101	8559	3	905.721	NLSQDQEHGRK	H(4)N(3)F(1)	1	Q02383	Semenogelin-2	SEMG2	272	2	1.55259	0.408443	0.0718895	0.37552	(N(N(H(H(H))(H(N))))(F))	hybrid	(F)		('(N)',)	(N(N(H(H(N(H)))(H)))(F))	complex	(F)		('(N(H))',)	FALSE	TRUE	TRUE	FALSE
6	sp_cotton_fraction1_IGP1_xin_20210101	8559	3	905.721	NLSQDQEHGRK	H(4)N(3)F(1)	1	Q02383	Semenogelin-2	SEMG2	272	3	1.14415	0.00854633	0.778553	0.0772994	(N(N(H(H(N(H(F))))(H))))	complex			('(N(H(F)))',)	(N(N(H(H(N(H)))(H)))(F))	complex	(F)		('(N(H))',)	TRUE	FALSE	TRUE	FALSE
6	sp_cotton_fraction1_IGP1_xin_20210101	8559	3	905.721	NLSQDQEHGRK	H(4)N(3)F(1)	1	Q02383	Semenogelin-2	SEMG2	272	4	1.1356	0.0932895	0.779546	0.0848527	(N(N(H(H(N(H)(F)))(H))))	complex			('(N(H)(F))',)	(N(N(H(H(N(H)))(H)))(F))	complex	(F)		('(N(H))',)	TRUE	FALSE	TRUE	FALSE
6	sp_cotton_fraction1_IGP1_xin_20210101	8559	3	905.721	NLSQDQEHGRK	H(4)N(3)F(1)	1	Q02383	Semenogelin-2	SEMG2	272	5	1.04231	0.462347	0.799337	0.158352	(N(N(H(H(H))(H(N(F))))))	hybrid			('(N(F))',)	(N(N(H(H(N(H)))(H)))(F))	complex	(F)		('(N(H))',)	FALSE	FALSE	TRUE	FALSE
6	sp_cotton_fraction1_IGP1_xin_20210101	8559	3	905.721	NLSQDQEHGRK	H(4)N(3)F(1)	1	Q02383	Semenogelin-2	SEMG2	272	6	0.579965		0.420035	1	(N(N(H(H(H))(H)(N)))(F))	high_mannose	(F)	(N)	()	(N(N(H(H(N(H)))(H)))(F))	complex	(F)		('(N(H))',)	FALSE	TRUE	FALSE	FALSE
15	sp_cotton_fraction1_IGP1_xin_20210101	8640	4	894.624	NLSQDQEHGRK	H(5)N(5)F(3)	1	Q02383	Semenogelin-2	SEMG2	272	1	1.81492	0.0884897	0.14432	0.0407549	(N(N(H(H(N(H(F))(F)))(H(N(H))(N))))(F))	complex	(F)		('(N(H(F))(F))', '(N(H))', '(N)')	(N(N(H(H(N(H(F))(F)))(H(N)(N(H)))))(F))	complex	(F)		('(N(H(F))(F))', '(N)', '(N(H))')	TRUE	TRUE	TRUE	TRUE
15	sp_cotton_fraction1_IGP1_xin_20210101	8640	4	894.624	NLSQDQEHGRK	H(5)N(5)F(3)	1	Q02383	Semenogelin-2	SEMG2	272	2	1.72644	0.00267433	0.189596	0.0839686	(N(N(H(H(N(H)(F)))(H(N(H))(N(F)))))(F))	complex	(F)		('(N(H)(F))', '(N(H))', '(N(F))')	(N(N(H(H(N(H(F))(F)))(H(N)(N(H)))))(F))	complex	(F)		('(N(H(F))(F))', '(N)', '(N(H))')	TRUE	TRUE	TRUE	FALSE
15	sp_cotton_fraction1_IGP1_xin_20210101	8640	4	894.624	NLSQDQEHGRK	H(5)N(5)F(3)	1	Q02383	Semenogelin-2	SEMG2	272	3	1.72376	0.0283207	0.158604	0.117635	(N(N(H(H(N(H)(F))(N))(H(N(H)(F)))))(F))	complex	(F)		('(N(H)(F))', '(N)', '(N(H)(F))')	(N(N(H(H(N(H(F))(F)))(H(N)(N(H)))))(F))	complex	(F)		('(N(H(F))(F))', '(N)', '(N(H))')	TRUE	TRUE	TRUE	FALSE
15	sp_cotton_fraction1_IGP1_xin_20210101	8640	4	894.624	NLSQDQEHGRK	H(5)N(5)F(3)	1	Q02383	Semenogelin-2	SEMG2	272	4	1.69544	0.00207817	0.191442	0.113118	(N(N(H(H(N(H)(F))(N(H)(F)))(H(N))))(F))	complex	(F)		('(N(H)(F))', '(N(H)(F))', '(N)')	(N(N(H(H(N(H(F))(F)))(H(N)(N(H)))))(F))	complex	(F)		('(N(H(F))(F))', '(N)', '(N(H))')	TRUE	TRUE	TRUE	FALSE
15	sp_cotton_fraction1_IGP1_xin_20210101	8640	4	894.624	NLSQDQEHGRK	H(5)N(5)F(3)	1	Q02383	Semenogelin-2	SEMG2	272	5	1.69336	0.00327185	0.213499	0.0931393	(N(N(H(H(N(H)(F))(N(H)))(H(N(F)))))(F))	complex	(F)		('(N(H)(F))', '(N(H))', '(N(F))')	(N(N(H(H(N(H(F))(F)))(H(N)(N(H)))))(F))	complex	(F)		('(N(H(F))(F))', '(N)', '(N(H))')	TRUE	TRUE	TRUE	FALSE
15	sp_cotton_fraction1_IGP1_xin_20210101	8640	4	894.624	NLSQDQEHGRK	H(5)N(5)F(3)	1	Q02383	Semenogelin-2	SEMG2	272	6	1.69009	0.0251806	0.212272	0.097638	(N(N(H(H(N(H)(F))(N(F)))(H(N(H)))))(F))	complex	(F)		('(N(H)(F))', '(N(F))', '(N(H))')	(N(N(H(H(N(H(F))(F)))(H(N)(N(H)))))(F))	complex	(F)		('(N(H(F))(F))', '(N)', '(N(H))')	TRUE	TRUE	TRUE	FALSE
15	sp_cotton_fraction1_IGP1_xin_20210101	8640	4	894.624	NLSQDQEHGRK	H(5)N(5)F(3)	1	Q02383	Semenogelin-2	SEMG2	272	7	1.66491	0.0617275	0.274744	0.0603462	(N(N(H(H(H))(H(N(H)(F))(N(F)))(N)))(F))	hybrid	(F)	(N)	('(N(H)(F))', '(N(F))')	(N(N(H(H(N(H(F))(F)))(H(N)(N(H)))))(F))	complex	(F)		('(N(H(F))(F))', '(N)', '(N(H))')	FALSE	TRUE	FALSE	FALSE
15	sp_cotton_fraction1_IGP1_xin_20210101	8640	4	894.624	NLSQDQEHGRK	H(5)N(5)F(3)	1	Q02383	Semenogelin-2	SEMG2	272	8	1.60318	0.00404764	0.360636	0.0361825	(N(N(H(H(N(H)(F)))(H(N(H)(F)))(N)))(F))	complex	(F)	(N)	('(N(H)(F))', '(N(H)(F))')	(N(N(H(H(N(H(F))(F)))(H(N)(N(H)))))(F))	complex	(F)		('(N(H(F))(F))', '(N)', '(N(H))')	TRUE	TRUE	FALSE	FALSE
15	sp_cotton_fraction1_IGP1_xin_20210101	8640	4	894.624	NLSQDQEHGRK	H(5)N(5)F(3)	1	Q02383	Semenogelin-2	SEMG2	272	9	1.59913	0.0245417	0.342526	0.0583397	(N(N(H(H(N(H(F))(F)))(H(N(H)))(N)))(F))	complex	(F)	(N)	('(N(H(F))(F))', '(N(H))')	(N(N(H(H(N(H(F))(F)))(H(N)(N(H)))))(F))	complex	(F)		('(N(H(F))(F))', '(N)', '(N(H))')	TRUE	TRUE	FALSE	FALSE
15	sp_cotton_fraction1_IGP1_xin_20210101	8640	4	894.624	NLSQDQEHGRK	H(5)N(5)F(3)	1	Q02383	Semenogelin-2	SEMG2	272	10	1.57459	0.0231874	0.397184	0.0282238	(N(N(H(H(N(H)(F))(N(H)(F)))(H)(N)))(F))	complex	(F)	(N)	('(N(H)(F))', '(N(H)(F))')	(N(N(H(H(N(H(F))(F)))(H(N)(N(H)))))(F))	complex	(F)		('(N(H(F))(F))', '(N)', '(N(H))')	TRUE	TRUE	FALSE	FALSE
15	sp_cotton_fraction1_IGP1_xin_20210101	8640	4	894.624	NLSQDQEHGRK	H(5)N(5)F(3)	1	Q02383	Semenogelin-2	SEMG2	272	11	1.55141	0.0165979	0.390806	0.0577889	(N(N(H(H(N(H(F))))(H(N(H(F))))(N)))(F))	complex	(F)	(N)	('(N(H(F)))', '(N(H(F)))')	(N(N(H(H(N(H(F))(F)))(H(N)(N(H)))))(F))	complex	(F)		('(N(H(F))(F))', '(N)', '(N(H))')	TRUE	TRUE	FALSE	FALSE
15	sp_cotton_fraction1_IGP1_xin_20210101	8640	4	894.624	NLSQDQEHGRK	H(5)N(5)F(3)	1	Q02383	Semenogelin-2	SEMG2	272	12	1.53481	0.151111	0.335868	0.129325	(N(N(H(H(H)(H))(H(N(F))(N(F)))(N)))(F))	hybrid	(F)	(N)	('(N(F))', '(N(F))')	(N(N(H(H(N(H(F))(F)))(H(N)(N(H)))))(F))	complex	(F)		('(N(H(F))(F))', '(N)', '(N(H))')	FALSE	TRUE	FALSE	FALSE
15	sp_cotton_fraction1_IGP1_xin_20210101	8640	4	894.624	NLSQDQEHGRK	H(5)N(5)F(3)	1	Q02383	Semenogelin-2	SEMG2	272	13	1.3837	0.00684008	0.547517	0.068786	(N(N(H(H(N(H(F))(F)))(H(N(H)(F)))(N))))	complex		(N)	('(N(H(F))(F))', '(N(H)(F))')	(N(N(H(H(N(H(F))(F)))(H(N)(N(H)))))(F))	complex	(F)		('(N(H(F))(F))', '(N)', '(N(H))')	TRUE	FALSE	FALSE	FALSE
15	sp_cotton_fraction1_IGP1_xin_20210101	8640	4	894.624	NLSQDQEHGRK	H(5)N(5)F(3)	1	Q02383	Semenogelin-2	SEMG2	272	14	1.37686	0.00916824	0.510662	0.112481	(N(N(H(H(N(H)(F))(N(F)))(H(N(H)(F))))))	complex			('(N(H)(F))', '(N(F))', '(N(H)(F))')	(N(N(H(H(N(H(F))(F)))(H(N)(N(H)))))(F))	complex	(F)		('(N(H(F))(F))', '(N)', '(N(H))')	TRUE	FALSE	TRUE	FALSE
15	sp_cotton_fraction1_IGP1_xin_20210101	8640	4	894.624	NLSQDQEHGRK	H(5)N(5)F(3)	1	Q02383	Semenogelin-2	SEMG2	272	15	1.36769		0.490059	0.142253	(N(N(H(H(N(H)(F))(N(H)(F)))(H(N(F))))))	complex			('(N(H)(F))', '(N(H)(F))', '(N(F))')	(N(N(H(H(N(H(F))(F)))(H(N)(N(H)))))(F))	complex	(F)		('(N(H(F))(F))', '(N)', '(N(H))')	TRUE	FALSE	TRUE	FALSE
15	sp_cotton_fraction1_IGP1_xin_20210101	8817	4	894.624	NLSQDQEHGRK	H(5)N(5)F(3)	1	Q02383	Semenogelin-2	SEMG2	272	1	1.77386	0.0603879	0.177137	0.0490047	(N(N(H(H(N(H(F))(F)))(H(N(H))(N))))(F))	complex	(F)		('(N(H(F))(F))', '(N(H))', '(N)')	(N(N(H(H(N(H(F))(F)))(H(N)(N(H)))))(F))	complex	(F)		('(N(H(F))(F))', '(N)', '(N(H))')	TRUE	TRUE	TRUE	TRUE
15	sp_cotton_fraction1_IGP1_xin_20210101	8817	4	894.624	NLSQDQEHGRK	H(5)N(5)F(3)	1	Q02383	Semenogelin-2	SEMG2	272	2	1.71347	0.0305212	0.205826	0.0807038	(N(N(H(H(N(H)(F)))(H(N(H))(N(F)))))(F))	complex	(F)		('(N(H)(F))', '(N(H))', '(N(F))')	(N(N(H(H(N(H(F))(F)))(H(N)(N(H)))))(F))	complex	(F)		('(N(H(F))(F))', '(N)', '(N(H))')	TRUE	TRUE	TRUE	FALSE
15	sp_cotton_fraction1_IGP1_xin_20210101	8817	4	894.624	NLSQDQEHGRK	H(5)N(5)F(3)	1	Q02383	Semenogelin-2	SEMG2	272	3	1.68295	0.000526683	0.193739	0.123312	(N(N(H(H(N(H)(F))(N))(H(N(H)(F)))))(F))	complex	(F)		('(N(H)(F))', '(N)', '(N(H)(F))')	(N(N(H(H(N(H(F))(F)))(H(N)(N(H)))))(F))	complex	(F)		('(N(H(F))(F))', '(N)', '(N(H))')	TRUE	TRUE	TRUE	FALSE
15	sp_cotton_fraction1_IGP1_xin_20210101	8817	4	894.624	NLSQDQEHGRK	H(5)N(5)F(3)	1	Q02383	Semenogelin-2	SEMG2	272	4	1.68242	0.0052839	0.228741	0.0888366	(N(N(H(H(N(H)(F))(N(H)))(H(N(F)))))(F))	complex	(F)		('(N(H)(F))', '(N(H))', '(N(F))')	(N(N(H(H(N(H(F))(F)))(H(N)(N(H)))))(F))	complex	(F)		('(N(H(F))(F))', '(N)', '(N(H))')	TRUE	TRUE	TRUE	FALSE
15	sp_cotton_fraction1_IGP1_xin_20210101	8817	4	894.624	NLSQDQEHGRK	H(5)N(5)F(3)	1	Q02383	Semenogelin-2	SEMG2	272	5	1.67714	0.01778	0.229667	0.0931952	(N(N(H(H(N(H)(F))(N(F)))(H(N(H)))))(F))	complex	(F)		('(N(H)(F))', '(N(F))', '(N(H))')	(N(N(H(H(N(H(F))(F)))(H(N)(N(H)))))(F))	complex	(F)		('(N(H(F))(F))', '(N)', '(N(H))')	TRUE	TRUE	TRUE	FALSE
15	sp_cotton_fraction1_IGP1_xin_20210101	8817	4	894.624	NLSQDQEHGRK	H(5)N(5)F(3)	1	Q02383	Semenogelin-2	SEMG2	272	6	1.65936	0.0141732	0.221837	0.118805	(N(N(H(H(N(H)(F))(N(H)(F)))(H(N))))(F))	complex	(F)		('(N(H)(F))', '(N(H)(F))', '(N)')	(N(N(H(H(N(H(F))(F)))(H(N)(N(H)))))(F))	complex	(F)		('(N(H(F))(F))', '(N)', '(N(H))')	TRUE	TRUE	TRUE	FALSE
15	sp_cotton_fraction1_IGP1_xin_20210101	8817	4	894.624	NLSQDQEHGRK	H(5)N(5)F(3)	1	Q02383	Semenogelin-2	SEMG2	272	7	1.64518	0.0655385	0.299884	0.054931	(N(N(H(H(H))(H(N(H)(F))(N(F)))(N)))(F))	hybrid	(F)	(N)	('(N(H)(F))', '(N(F))')	(N(N(H(H(N(H(F))(F)))(H(N)(N(H)))))(F))	complex	(F)		('(N(H(F))(F))', '(N)', '(N(H))')	FALSE	TRUE	FALSE	FALSE
15	sp_cotton_fraction1_IGP1_xin_20210101	8817	4	894.624	NLSQDQEHGRK	H(5)N(5)F(3)	1	Q02383	Semenogelin-2	SEMG2	272	8	1.57965	0.00846086	0.385686	0.0346671	(N(N(H(H(N(H)(F)))(H(N(H)(F)))(N)))(F))	complex	(F)	(N)	('(N(H)(F))', '(N(H)(F))')	(N(N(H(H(N(H(F))(F)))(H(N)(N(H)))))(F))	complex	(F)		('(N(H(F))(F))', '(N)', '(N(H))')	TRUE	TRUE	FALSE	FALSE
15	sp_cotton_fraction1_IGP1_xin_20210101	8817	4	894.624	NLSQDQEHGRK	H(5)N(5)F(3)	1	Q02383	Semenogelin-2	SEMG2	272	9	1.57119	0.0210161	0.370916	0.0578985	(N(N(H(H(N(H(F))(F)))(H(N(H)))(N)))(F))	complex	(F)	(N)	('(N(H(F))(F))', '(N(H))')	(N(N(H(H(N(H(F))(F)))(H(N)(N(H)))))(F))	complex	(F)		('(N(H(F))(F))', '(N)', '(N(H))')	TRUE	TRUE	FALSE	FALSE
15	sp_cotton_fraction1_IGP1_xin_20210101	8817	4	894.624	NLSQDQEHGRK	H(5)N(5)F(3)	1	Q02383	Semenogelin-2	SEMG2	272	10	1.55017	0.0114932	0.418314	0.0315165	(N(N(H(H(N(H)(F))(N(H)(F)))(H)(N)))(F))	complex	(F)	(N)	('(N(H)(F))', '(N(H)(F))')	(N(N(H(H(N(H(F))(F)))(H(N)(N(H)))))(F))	complex	(F)		('(N(H(F))(F))', '(N)', '(N(H))')	TRUE	TRUE	FALSE	FALSE
15	sp_cotton_fraction1_IGP1_xin_20210101	8817	4	894.624	NLSQDQEHGRK	H(5)N(5)F(3)	1	Q02383	Semenogelin-2	SEMG2	272	11	1.53868	0.0195769	0.402713	0.0586107	(N(N(H(H(N(H(F))))(H(N(H(F))))(N)))(F))	complex	(F)	(N)	('(N(H(F)))', '(N(H(F)))')	(N(N(H(H(N(H(F))(F)))(H(N)(N(H)))))(F))	complex	(F)		('(N(H(F))(F))', '(N)', '(N(H))')	TRUE	TRUE	FALSE	FALSE
15	sp_cotton_fraction1_IGP1_xin_20210101	8817	4	894.624	NLSQDQEHGRK	H(5)N(5)F(3)	1	Q02383	Semenogelin-2	SEMG2	272	12	1.5191	0.124589	0.356077	0.124824	(N(N(H(H(H)(H))(H(N(F))(N(F)))(N)))(F))	hybrid	(F)	(N)	('(N(F))', '(N(F))')	(N(N(H(H(N(H(F))(F)))(H(N)(N(H)))))(F))	complex	(F)		('(N(H(F))(F))', '(N)', '(N(H))')	FALSE	TRUE	FALSE	FALSE
15	sp_cotton_fraction1_IGP1_xin_20210101	8817	4	894.624	NLSQDQEHGRK	H(5)N(5)F(3)	1	Q02383	Semenogelin-2	SEMG2	272	13	1.39451	0.00636846	0.496641	0.108849	(N(N(H(H(N(H)(F))(N(F)))(H(N(H)(F))))))	complex			('(N(H)(F))', '(N(F))', '(N(H)(F))')	(N(N(H(H(N(H(F))(F)))(H(N)(N(H)))))(F))	complex	(F)		('(N(H(F))(F))', '(N)', '(N(H))')	TRUE	FALSE	TRUE	FALSE
15	sp_cotton_fraction1_IGP1_xin_20210101	8817	4	894.624	NLSQDQEHGRK	H(5)N(5)F(3)	1	Q02383	Semenogelin-2	SEMG2	272	14	1.38814	0.000611772	0.474384	0.137474	(N(N(H(H(N(H)(F))(N(H)(F)))(H(N(F))))))	complex			('(N(H)(F))', '(N(H)(F))', '(N(F))')	(N(N(H(H(N(H(F))(F)))(H(N)(N(H)))))(F))	complex	(F)		('(N(H(F))(F))', '(N)', '(N(H))')	TRUE	FALSE	TRUE	FALSE
15	sp_cotton_fraction1_IGP1_xin_20210101	8817	4	894.624	NLSQDQEHGRK	H(5)N(5)F(3)	1	Q02383	Semenogelin-2	SEMG2	272	15	1.38753		0.542976	0.0694939	(N(N(H(H(N(H(F))(F)))(H(N(H)(F)))(N))))	complex		(N)	('(N(H(F))(F))', '(N(H)(F))')	(N(N(H(H(N(H(F))(F)))(H(N)(N(H)))))(F))	complex	(F)		('(N(H(F))(F))', '(N)', '(N(H))')	TRUE	FALSE	FALSE	FALSE
15	sp_cotton_fraction1_IGP1_xin_20210101	8947	2	1276.02	HNSTGcCLR	H(4)N(4)F(1)	2	P10909	Clusterin	CLU	291	1	1.85631	0.168713	0.0864535	0.0572316	(N(N(H(H(N(H)))(H(N))))(F))	complex	(F)		('(N(H))', '(N)')	(N(N(H(H(N(H)))(H(N))))(F))	complex	(F)		('(N(H))', '(N)')	TRUE	TRUE	TRUE	TRUE
15	sp_cotton_fraction1_IGP1_xin_20210101	8947	2	1276.02	HNSTGcCLR	H(4)N(4)F(1)	2	P10909	Clusterin	CLU	291	2	1.6876	0.161686	0.250402	0.0619967	(N(N(H(H(N(H)))(H)(N)))(F))	complex	(F)	(N)	('(N(H))',)	(N(N(H(H(N(H)))(H(N))))(F))	complex	(F)		('(N(H))', '(N)')	TRUE	TRUE	FALSE	FALSE
15	sp_cotton_fraction1_IGP1_xin_20210101	8947	2	1276.02	HNSTGcCLR	H(4)N(4)F(1)	2	P10909	Clusterin	CLU	291	3	1.52592	0.079056	0.33196	0.142124	(N(N(H(H(N(H))(N))(H)))(F))	complex	(F)		('(N(H))', '(N)')	(N(N(H(H(N(H)))(H(N))))(F))	complex	(F)		('(N(H))', '(N)')	TRUE	TRUE	TRUE	TRUE
15	sp_cotton_fraction1_IGP1_xin_20210101	8947	2	1276.02	HNSTGcCLR	H(4)N(4)F(1)	2	P10909	Clusterin	CLU	291	4	1.44686	0.00255734	0.52982	0.0233202	(N(N(H(H(N(H)(F)))(H)(N))))	complex		(N)	('(N(H)(F))',)	(N(N(H(H(N(H)))(H(N))))(F))	complex	(F)		('(N(H))', '(N)')	TRUE	FALSE	FALSE	FALSE
15	sp_cotton_fraction1_IGP1_xin_20210101	8947	2	1276.02	HNSTGcCLR	H(4)N(4)F(1)	2	P10909	Clusterin	CLU	291	5	1.4443	0.0425252	0.207521	0.348176	(N(N(H(H(H))(H(N))(N)))(F))	hybrid	(F)	(N)	('(N)',)	(N(N(H(H(N(H)))(H(N))))(F))	complex	(F)		('(N(H))', '(N)')	FALSE	TRUE	FALSE	FALSE
15	sp_cotton_fraction1_IGP1_xin_20210101	8947	2	1276.02	HNSTGcCLR	H(4)N(4)F(1)	2	P10909	Clusterin	CLU	291	6	1.40178	0.000593743	0.292657	0.305566	(N(N(H(H(H))(H(N(N)))))(F))	hybrid	(F)		('(N(N))',)	(N(N(H(H(N(H)))(H(N))))(F))	complex	(F)		('(N(H))', '(N)')	FALSE	TRUE	TRUE	FALSE
15	sp_cotton_fraction1_IGP1_xin_20210101	8947	2	1276.02	HNSTGcCLR	H(4)N(4)F(1)	2	P10909	Clusterin	CLU	291	7	1.40118	0.0180558	0.557399	0.041418	(N(N(H(H(N(H)(F))(N))(H))))	complex			('(N(H)(F))', '(N)')	(N(N(H(H(N(H)))(H(N))))(F))	complex	(F)		('(N(H))', '(N)')	TRUE	FALSE	TRUE	FALSE
15	sp_cotton_fraction1_IGP1_xin_20210101	8947	2	1276.02	HNSTGcCLR	H(4)N(4)F(1)	2	P10909	Clusterin	CLU	291	8	1.38313	0.00400461	0.50416	0.112712	(N(N(H(H(N(H)))(H(N(F))))))	complex			('(N(H))', '(N(F))')	(N(N(H(H(N(H)))(H(N))))(F))	complex	(F)		('(N(H))', '(N)')	TRUE	FALSE	TRUE	FALSE
15	sp_cotton_fraction1_IGP1_xin_20210101	8947	2	1276.02	HNSTGcCLR	H(4)N(4)F(1)	2	P10909	Clusterin	CLU	291	9	1.37912	0.0259044	0.527294	0.0935833	(N(N(H(H(N(H)(F)))(H(N)))))	complex			('(N(H)(F))', '(N)')	(N(N(H(H(N(H)))(H(N))))(F))	complex	(F)		('(N(H))', '(N)')	TRUE	FALSE	TRUE	FALSE
15	sp_cotton_fraction1_IGP1_xin_20210101	8947	2	1276.02	HNSTGcCLR	H(4)N(4)F(1)	2	P10909	Clusterin	CLU	291	10	1.35322	0.0248136	0.289012	0.357769	(N(N(H(H(H))(H(N)(N))))(F))	hybrid	(F)		('(N)', '(N)')	(N(N(H(H(N(H)))(H(N))))(F))	complex	(F)		('(N(H))', '(N)')	FALSE	TRUE	TRUE	FALSE
15	sp_cotton_fraction1_IGP1_xin_20210101	8947	2	1276.02	HNSTGcCLR	H(4)N(4)F(1)	2	P10909	Clusterin	CLU	291	11	1.32841	0.032852	0.496063	0.175532	(N(N(H(H(H))(H(N(F))(N)))))	hybrid			('(N(F))', '(N)')	(N(N(H(H(N(H)))(H(N))))(F))	complex	(F)		('(N(H))', '(N)')	FALSE	FALSE	TRUE	FALSE
15	sp_cotton_fraction1_IGP1_xin_20210101	8947	2	1276.02	HNSTGcCLR	H(4)N(4)F(1)	2	P10909	Clusterin	CLU	291	12	1.29555	0.0186099	0.58468	0.119767	(N(N(H(H(N(H(F))))(H(N)))))	complex			('(N(H(F)))', '(N)')	(N(N(H(H(N(H)))(H(N))))(F))	complex	(F)		('(N(H))', '(N)')	TRUE	FALSE	TRUE	FALSE
15	sp_cotton_fraction1_IGP1_xin_20210101	8947	2	1276.02	HNSTGcCLR	H(4)N(4)F(1)	2	P10909	Clusterin	CLU	291	13	1.27694	0.0338876	0.580283	0.142774	(N(N(H(H(H))(H(N(F)))(N))))	hybrid		(N)	('(N(F))',)	(N(N(H(H(N(H)))(H(N))))(F))	complex	(F)		('(N(H))', '(N)')	FALSE	FALSE	FALSE	FALSE
15	sp_cotton_fraction1_IGP1_xin_20210101	8947	2	1276.02	HNSTGcCLR	H(4)N(4)F(1)	2	P10909	Clusterin	CLU	291	14	1.24306	0.0147048	0.600266	0.156678	(N(N(H(H(N(H))(N(F)))(H))))	complex			('(N(H))', '(N(F))')	(N(N(H(H(N(H)))(H(N))))(F))	complex	(F)		('(N(H))', '(N)')	TRUE	FALSE	TRUE	FALSE
15	sp_cotton_fraction1_IGP1_xin_20210101	8947	2	1276.02	HNSTGcCLR	H(4)N(4)F(1)	2	P10909	Clusterin	CLU	291	15	1.22835		0.590923	0.180726	(N(N(H(H(H))(H(N(N)(F))))))	hybrid			('(N(N)(F))',)	(N(N(H(H(N(H)))(H(N))))(F))	complex	(F)		('(N(H))', '(N)')	FALSE	FALSE	TRUE	FALSE
13	sp_cotton_fraction1_IGP1_xin_20210101	8951	4	766.827	NLSQDQEHGRK	H(4)N(4)F(2)	1	Q02383	Semenogelin-2	SEMG2	272	1	1.79659	0.0240744	0.154406	0.0490071	(N(N(H(H(N(H)(F)))(H(N))))(F))	complex	(F)		('(N(H)(F))', '(N)')	(N(N(H(H(N(H)(F)))(H(N))))(F))	complex	(F)		('(N(H)(F))', '(N)')	TRUE	TRUE	TRUE	TRUE
13	sp_cotton_fraction1_IGP1_xin_20210101	8951	4	766.827	NLSQDQEHGRK	H(4)N(4)F(2)	1	Q02383	Semenogelin-2	SEMG2	272	2	1.77251	0.0522932	0.136301	0.0911865	(N(N(H(H(H))(H(N(F))(N))))(F))	hybrid	(F)		('(N(F))', '(N)')	(N(N(H(H(N(H)(F)))(H(N))))(F))	complex	(F)		('(N(H)(F))', '(N)')	FALSE	TRUE	TRUE	FALSE
13	sp_cotton_fraction1_IGP1_xin_20210101	8951	4	766.827	NLSQDQEHGRK	H(4)N(4)F(2)	1	Q02383	Semenogelin-2	SEMG2	272	3	1.72022	0.0354929	0.20957	0.0702108	(N(N(H(H(N(H)(F))(N))(H)))(F))	complex	(F)		('(N(H)(F))', '(N)')	(N(N(H(H(N(H)(F)))(H(N))))(F))	complex	(F)		('(N(H)(F))', '(N)')	TRUE	TRUE	TRUE	TRUE
13	sp_cotton_fraction1_IGP1_xin_20210101	8951	4	766.827	NLSQDQEHGRK	H(4)N(4)F(2)	1	Q02383	Semenogelin-2	SEMG2	272	4	1.68473	0.0138818	0.136049	0.179225	(N(N(H(H(N(H)))(H(N(F)))))(F))	complex	(F)		('(N(H))', '(N(F))')	(N(N(H(H(N(H)(F)))(H(N))))(F))	complex	(F)		('(N(H)(F))', '(N)')	TRUE	TRUE	TRUE	FALSE
13	sp_cotton_fraction1_IGP1_xin_20210101	8951	4	766.827	NLSQDQEHGRK	H(4)N(4)F(2)	1	Q02383	Semenogelin-2	SEMG2	272	5	1.67084	0.00464704	0.168466	0.16069	(N(N(H(H(H))(H(N(F)))(N)))(F))	hybrid	(F)	(N)	('(N(F))',)	(N(N(H(H(N(H)(F)))(H(N))))(F))	complex	(F)		('(N(H)(F))', '(N)')	FALSE	TRUE	FALSE	FALSE
13	sp_cotton_fraction1_IGP1_xin_20210101	8951	4	766.827	NLSQDQEHGRK	H(4)N(4)F(2)	1	Q02383	Semenogelin-2	SEMG2	272	6	1.6662	0.0531031	0.246839	0.0869635	(N(N(H(H(H))(H(N(N)(F)))))(F))	hybrid	(F)		('(N(N)(F))',)	(N(N(H(H(N(H)(F)))(H(N))))(F))	complex	(F)		('(N(H)(F))', '(N)')	FALSE	TRUE	TRUE	FALSE
13	sp_cotton_fraction1_IGP1_xin_20210101	8951	4	766.827	NLSQDQEHGRK	H(4)N(4)F(2)	1	Q02383	Semenogelin-2	SEMG2	272	7	1.61309	0.0839341	0.181891	0.205014	(N(N(H(H(N(H))(N(F)))(H)))(F))	complex	(F)		('(N(H))', '(N(F))')	(N(N(H(H(N(H)(F)))(H(N))))(F))	complex	(F)		('(N(H)(F))', '(N)')	TRUE	TRUE	TRUE	FALSE
13	sp_cotton_fraction1_IGP1_xin_20210101	8951	4	766.827	NLSQDQEHGRK	H(4)N(4)F(2)	1	Q02383	Semenogelin-2	SEMG2	272	8	1.52916	0.193528	0.36236	0.108479	(N(N(H(H(N(H)(F)))(H)(N)))(F))	complex	(F)	(N)	('(N(H)(F))',)	(N(N(H(H(N(H)(F)))(H(N))))(F))	complex	(F)		('(N(H)(F))', '(N)')	TRUE	TRUE	FALSE	FALSE
13	sp_cotton_fraction1_IGP1_xin_20210101	8951	4	766.827	NLSQDQEHGRK	H(4)N(4)F(2)	1	Q02383	Semenogelin-2	SEMG2	272	9	1.33563	0.0838715	0.635598	0.028769	(N(N(H(H(N(H(F))(F)))(H(N)))))	complex			('(N(H(F))(F))', '(N)')	(N(N(H(H(N(H)(F)))(H(N))))(F))	complex	(F)		('(N(H)(F))', '(N)')	TRUE	FALSE	TRUE	FALSE
13	sp_cotton_fraction1_IGP1_xin_20210101	8951	4	766.827	NLSQDQEHGRK	H(4)N(4)F(2)	1	Q02383	Semenogelin-2	SEMG2	272	10	1.25176	0.0732452	0.605297	0.142942	(N(N(H(H(N(H)(F))(N(F)))(H))))	complex			('(N(H)(F))', '(N(F))')	(N(N(H(H(N(H)(F)))(H(N))))(F))	complex	(F)		('(N(H)(F))', '(N)')	TRUE	FALSE	TRUE	FALSE
13	sp_cotton_fraction1_IGP1_xin_20210101	8951	4	766.827	NLSQDQEHGRK	H(4)N(4)F(2)	1	Q02383	Semenogelin-2	SEMG2	272	11	1.17852	0.0166106	0.628804	0.19268	(N(N(H(H(N(H)(F)))(H(N(F))))))	complex			('(N(H)(F))', '(N(F))')	(N(N(H(H(N(H)(F)))(H(N))))(F))	complex	(F)		('(N(H)(F))', '(N)')	TRUE	FALSE	TRUE	FALSE
13	sp_cotton_fraction1_IGP1_xin_20210101	8951	4	766.827	NLSQDQEHGRK	H(4)N(4)F(2)	1	Q02383	Semenogelin-2	SEMG2	272	12	1.16191	0.0162915	0.650449	0.187646	(N(N(H(H(N(H(F))(F)))(H)(N))))	complex		(N)	('(N(H(F))(F))',)	(N(N(H(H(N(H)(F)))(H(N))))(F))	complex	(F)		('(N(H)(F))', '(N)')	TRUE	FALSE	FALSE	FALSE
13	sp_cotton_fraction1_IGP1_xin_20210101	8951	4	766.827	NLSQDQEHGRK	H(4)N(4)F(2)	1	Q02383	Semenogelin-2	SEMG2	272	13	1.14561		0.632588	0.221798	(N(N(H(H(H))(H(N(F))(N(F))))))	hybrid			('(N(F))', '(N(F))')	(N(N(H(H(N(H)(F)))(H(N))))(F))	complex	(F)		('(N(H)(F))', '(N)')	FALSE	FALSE	TRUE	FALSE
18	sp_cotton_fraction1_IGP1_xin_20210101	8979	2	1613.67	NLSQDQEHGRK	H(5)N(4)F(2)	1	Q02383	Semenogelin-2	SEMG2	272	1	1.80687	0.148765	0.166568	0.0265655	(N(N(H(H(N(H)(F)))(H(N(H)))))(F))	complex	(F)		('(N(H)(F))', '(N(H))')	(N(N(H(H(N(H)(F)))(H(N(H)))))(F))	complex	(F)		('(N(H)(F))', '(N(H))')	TRUE	TRUE	TRUE	TRUE
18	sp_cotton_fraction1_IGP1_xin_20210101	8979	2	1613.67	NLSQDQEHGRK	H(5)N(4)F(2)	1	Q02383	Semenogelin-2	SEMG2	272	2	1.6581	0.011628	0.260119	0.0817798	(N(N(H(H(H))(H(N(H))(N(F)))))(F))	hybrid	(F)		('(N(H))', '(N(F))')	(N(N(H(H(N(H)(F)))(H(N(H)))))(F))	complex	(F)		('(N(H)(F))', '(N(H))')	FALSE	TRUE	TRUE	FALSE
18	sp_cotton_fraction1_IGP1_xin_20210101	8979	2	1613.67	NLSQDQEHGRK	H(5)N(4)F(2)	1	Q02383	Semenogelin-2	SEMG2	272	3	1.64647	0.0086473	0.281163	0.0723637	(N(N(H(H(N(H)(F))(N(H)))(H)))(F))	complex	(F)		('(N(H)(F))', '(N(H))')	(N(N(H(H(N(H)(F)))(H(N(H)))))(F))	complex	(F)		('(N(H)(F))', '(N(H))')	TRUE	TRUE	TRUE	TRUE
18	sp_cotton_fraction1_IGP1_xin_20210101	8979	2	1613.67	NLSQDQEHGRK	H(5)N(4)F(2)	1	Q02383	Semenogelin-2	SEMG2	272	4	1.63783	0.027262	0.2873	0.0748733	(N(N(H(H(H))(H(N(H)(F)))(N)))(F))	hybrid	(F)	(N)	('(N(H)(F))',)	(N(N(H(H(N(H)(F)))(H(N(H)))))(F))	complex	(F)		('(N(H)(F))', '(N(H))')	FALSE	TRUE	FALSE	FALSE
18	sp_cotton_fraction1_IGP1_xin_20210101	8979	2	1613.67	NLSQDQEHGRK	H(5)N(4)F(2)	1	Q02383	Semenogelin-2	SEMG2	272	5	1.61056	0.00616952	0.236336	0.1531	(N(N(H(H(N(H(F))))(H(N(H)))))(F))	complex	(F)		('(N(H(F)))', '(N(H))')	(N(N(H(H(N(H)(F)))(H(N(H)))))(F))	complex	(F)		('(N(H)(F))', '(N(H))')	TRUE	TRUE	TRUE	FALSE
18	sp_cotton_fraction1_IGP1_xin_20210101	8979	2	1613.67	NLSQDQEHGRK	H(5)N(4)F(2)	1	Q02383	Semenogelin-2	SEMG2	272	6	1.60439	0.0192179	0.357599	0.0380063	(N(N(H(H(N(H(F))(F)))(H(N(H))))))	complex			('(N(H(F))(F))', '(N(H))')	(N(N(H(H(N(H)(F)))(H(N(H)))))(F))	complex	(F)		('(N(H)(F))', '(N(H))')	TRUE	FALSE	TRUE	FALSE
18	sp_cotton_fraction1_IGP1_xin_20210101	8979	2	1613.67	NLSQDQEHGRK	H(5)N(4)F(2)	1	Q02383	Semenogelin-2	SEMG2	272	7	1.58518	0.0235955	0.329611	0.0852125	(N(N(H(H(H))(H(N(H)(F))(N))))(F))	hybrid	(F)		('(N(H)(F))', '(N)')	(N(N(H(H(N(H)(F)))(H(N(H)))))(F))	complex	(F)		('(N(H)(F))', '(N(H))')	FALSE	TRUE	TRUE	FALSE
18	sp_cotton_fraction1_IGP1_xin_20210101	8979	2	1613.67	NLSQDQEHGRK	H(5)N(4)F(2)	1	Q02383	Semenogelin-2	SEMG2	272	8	1.56158	0.0158588	0.26601	0.172409	(N(N(H(H(H)(H))(H(N(N)(F)))))(F))	hybrid	(F)		('(N(N)(F))',)	(N(N(H(H(N(H)(F)))(H(N(H)))))(F))	complex	(F)		('(N(H)(F))', '(N(H))')	FALSE	TRUE	TRUE	FALSE
18	sp_cotton_fraction1_IGP1_xin_20210101	8979	2	1613.67	NLSQDQEHGRK	H(5)N(4)F(2)	1	Q02383	Semenogelin-2	SEMG2	272	9	1.54572	0.0374498	0.383606	0.0706713	(N(N(H(H(H))(H(N(H(F))(F)))(N))))	hybrid		(N)	('(N(H(F))(F))',)	(N(N(H(H(N(H)(F)))(H(N(H)))))(F))	complex	(F)		('(N(H)(F))', '(N(H))')	FALSE	FALSE	FALSE	FALSE
18	sp_cotton_fraction1_IGP1_xin_20210101	8979	2	1613.67	NLSQDQEHGRK	H(5)N(4)F(2)	1	Q02383	Semenogelin-2	SEMG2	272	10	1.50827	0.0102623	0.423718	0.0680097	(N(N(H(H(H)(H))(H(N(F))(N))))(F))	hybrid	(F)		('(N(F))', '(N)')	(N(N(H(H(N(H)(F)))(H(N(H)))))(F))	complex	(F)		('(N(H)(F))', '(N(H))')	FALSE	TRUE	TRUE	FALSE
18	sp_cotton_fraction1_IGP1_xin_20210101	8979	2	1613.67	NLSQDQEHGRK	H(5)N(4)F(2)	1	Q02383	Semenogelin-2	SEMG2	272	11	1.49801	0.01677	0.402982	0.0990075	(N(N(H(H(H)(H))(H(N(F)))(N)))(F))	hybrid	(F)	(N)	('(N(F))',)	(N(N(H(H(N(H)(F)))(H(N(H)))))(F))	complex	(F)		('(N(H)(F))', '(N(H))')	FALSE	TRUE	FALSE	FALSE
18	sp_cotton_fraction1_IGP1_xin_20210101	8979	2	1613.67	NLSQDQEHGRK	H(5)N(4)F(2)	1	Q02383	Semenogelin-2	SEMG2	272	12	1.48124	0.0406178	0.436094	0.0826657	(N(N(H(H(H))(H(N(H(F))(F))(N)))))	hybrid			('(N(H(F))(F))', '(N)')	(N(N(H(H(N(H)(F)))(H(N(H)))))(F))	complex	(F)		('(N(H)(F))', '(N(H))')	FALSE	FALSE	TRUE	FALSE
18	sp_cotton_fraction1_IGP1_xin_20210101	8979	2	1613.67	NLSQDQEHGRK	H(5)N(4)F(2)	1	Q02383	Semenogelin-2	SEMG2	272	13	1.44062	0.0601751	0.34069	0.218687	(N(N(H(H(N(H(H)(F))))(H(N))))(F))	complex	(F)		('(N(H(H)(F)))', '(N)')	(N(N(H(H(N(H)(F)))(H(N(H)))))(F))	complex	(F)		('(N(H)(F))', '(N(H))')	TRUE	TRUE	TRUE	FALSE
18	sp_cotton_fraction1_IGP1_xin_20210101	8979	2	1613.67	NLSQDQEHGRK	H(5)N(4)F(2)	1	Q02383	Semenogelin-2	SEMG2	272	14	1.38045	0.00819102	0.569539	0.0500138	(N(N(H(H(N(H)(F))(N(H)(F)))(H))))	complex			('(N(H)(F))', '(N(H)(F))')	(N(N(H(H(N(H)(F)))(H(N(H)))))(F))	complex	(F)		('(N(H)(F))', '(N(H))')	TRUE	FALSE	TRUE	FALSE
18	sp_cotton_fraction1_IGP1_xin_20210101	8979	2	1613.67	NLSQDQEHGRK	H(5)N(4)F(2)	1	Q02383	Semenogelin-2	SEMG2	272	15	1.37226	0.0533884	0.564736	0.0630075	(N(N(H(H(H))(H(N(H)(F))(N(F))))))	hybrid			('(N(H)(F))', '(N(F))')	(N(N(H(H(N(H)(F)))(H(N(H)))))(F))	complex	(F)		('(N(H)(F))', '(N(H))')	FALSE	FALSE	TRUE	FALSE
18	sp_cotton_fraction1_IGP1_xin_20210101	8979	2	1613.67	NLSQDQEHGRK	H(5)N(4)F(2)	1	Q02383	Semenogelin-2	SEMG2	272	16	1.31887	0.0645937	0.574497	0.106635	(N(N(H(H(N(H(F))))(H(N(H(F)))))))	complex			('(N(H(F)))', '(N(H(F)))')	(N(N(H(H(N(H)(F)))(H(N(H)))))(F))	complex	(F)		('(N(H)(F))', '(N(H))')	TRUE	FALSE	TRUE	FALSE
18	sp_cotton_fraction1_IGP1_xin_20210101	8979	2	1613.67	NLSQDQEHGRK	H(5)N(4)F(2)	1	Q02383	Semenogelin-2	SEMG2	272	17	1.25427	0.119657	0.578394	0.167331	(N(N(H(H(N(H)(F)))(H(N(H)(F))))))	complex			('(N(H)(F))', '(N(H)(F))')	(N(N(H(H(N(H)(F)))(H(N(H)))))(F))	complex	(F)		('(N(H)(F))', '(N(H))')	TRUE	FALSE	TRUE	FALSE
18	sp_cotton_fraction1_IGP1_xin_20210101	8979	2	1613.67	NLSQDQEHGRK	H(5)N(4)F(2)	1	Q02383	Semenogelin-2	SEMG2	272	18	1.13462		0.593894	0.271488	(N(N(H(H(H)(H))(H(N(F))(N(F))))))	hybrid			('(N(F))', '(N(F))')	(N(N(H(H(N(H)(F)))(H(N(H)))))(F))	complex	(F)		('(N(H)(F))', '(N(H))')	FALSE	FALSE	TRUE	FALSE
13	sp_cotton_fraction1_IGP1_xin_20210101	9126	4	766.827	NLSQDQEHGRK	H(4)N(4)F(2)	1	Q02383	Semenogelin-2	SEMG2	272	1	1.8522	0.0733864	0.104786	0.0430095	(N(N(H(H(N(H)(F)))(H(N))))(F))	complex	(F)		('(N(H)(F))', '(N)')	(N(N(H(H(N(H)(F)))(H(N))))(F))	complex	(F)		('(N(H)(F))', '(N)')	TRUE	TRUE	TRUE	TRUE
13	sp_cotton_fraction1_IGP1_xin_20210101	9126	4	766.827	NLSQDQEHGRK	H(4)N(4)F(2)	1	Q02383	Semenogelin-2	SEMG2	272	2	1.77882	0.0138412	0.14009	0.0810918	(N(N(H(H(H))(H(N(F))(N))))(F))	hybrid	(F)		('(N(F))', '(N)')	(N(N(H(H(N(H)(F)))(H(N))))(F))	complex	(F)		('(N(H)(F))', '(N)')	FALSE	TRUE	TRUE	FALSE
13	sp_cotton_fraction1_IGP1_xin_20210101	9126	4	766.827	NLSQDQEHGRK	H(4)N(4)F(2)	1	Q02383	Semenogelin-2	SEMG2	272	3	1.76498	0.0482123	0.168854	0.0661692	(N(N(H(H(N(H)(F))(N))(H)))(F))	complex	(F)		('(N(H)(F))', '(N)')	(N(N(H(H(N(H)(F)))(H(N))))(F))	complex	(F)		('(N(H)(F))', '(N)')	TRUE	TRUE	TRUE	TRUE
13	sp_cotton_fraction1_IGP1_xin_20210101	9126	4	766.827	NLSQDQEHGRK	H(4)N(4)F(2)	1	Q02383	Semenogelin-2	SEMG2	272	4	1.71676	0.03065	0.202482	0.080753	(N(N(H(H(H))(H(N(N)(F)))))(F))	hybrid	(F)		('(N(N)(F))',)	(N(N(H(H(N(H)(F)))(H(N))))(F))	complex	(F)		('(N(H)(F))', '(N)')	FALSE	TRUE	TRUE	FALSE
13	sp_cotton_fraction1_IGP1_xin_20210101	9126	4	766.827	NLSQDQEHGRK	H(4)N(4)F(2)	1	Q02383	Semenogelin-2	SEMG2	272	5	1.68612	0.00761146	0.141104	0.172781	(N(N(H(H(N(H)))(H(N(F)))))(F))	complex	(F)		('(N(H))', '(N(F))')	(N(N(H(H(N(H)(F)))(H(N))))(F))	complex	(F)		('(N(H)(F))', '(N)')	TRUE	TRUE	TRUE	FALSE
13	sp_cotton_fraction1_IGP1_xin_20210101	9126	4	766.827	NLSQDQEHGRK	H(4)N(4)F(2)	1	Q02383	Semenogelin-2	SEMG2	272	6	1.6785	0.0335105	0.167123	0.154374	(N(N(H(H(H))(H(N(F)))(N)))(F))	hybrid	(F)	(N)	('(N(F))',)	(N(N(H(H(N(H)(F)))(H(N))))(F))	complex	(F)		('(N(H)(F))', '(N)')	FALSE	TRUE	FALSE	FALSE
13	sp_cotton_fraction1_IGP1_xin_20210101	9126	4	766.827	NLSQDQEHGRK	H(4)N(4)F(2)	1	Q02383	Semenogelin-2	SEMG2	272	7	1.64499	0.0845107	0.15588	0.199127	(N(N(H(H(N(H))(N(F)))(H)))(F))	complex	(F)		('(N(H))', '(N(F))')	(N(N(H(H(N(H)(F)))(H(N))))(F))	complex	(F)		('(N(H)(F))', '(N)')	TRUE	TRUE	TRUE	FALSE
13	sp_cotton_fraction1_IGP1_xin_20210101	9126	4	766.827	NLSQDQEHGRK	H(4)N(4)F(2)	1	Q02383	Semenogelin-2	SEMG2	272	8	1.56048	0.161747	0.329032	0.110486	(N(N(H(H(N(H)(F)))(H)(N)))(F))	complex	(F)	(N)	('(N(H)(F))',)	(N(N(H(H(N(H)(F)))(H(N))))(F))	complex	(F)		('(N(H)(F))', '(N)')	TRUE	TRUE	FALSE	FALSE
13	sp_cotton_fraction1_IGP1_xin_20210101	9126	4	766.827	NLSQDQEHGRK	H(4)N(4)F(2)	1	Q02383	Semenogelin-2	SEMG2	272	9	1.39874	0.0806789	0.580704	0.0205605	(N(N(H(H(N(H(F))(F)))(H(N)))))	complex			('(N(H(F))(F))', '(N)')	(N(N(H(H(N(H)(F)))(H(N))))(F))	complex	(F)		('(N(H)(F))', '(N)')	TRUE	FALSE	TRUE	FALSE
13	sp_cotton_fraction1_IGP1_xin_20210101	9126	4	766.827	NLSQDQEHGRK	H(4)N(4)F(2)	1	Q02383	Semenogelin-2	SEMG2	272	10	1.31806	0.080381	0.544321	0.137622	(N(N(H(H(N(H)(F))(N(F)))(H))))	complex			('(N(H)(F))', '(N(F))')	(N(N(H(H(N(H)(F)))(H(N))))(F))	complex	(F)		('(N(H)(F))', '(N)')	TRUE	FALSE	TRUE	FALSE
13	sp_cotton_fraction1_IGP1_xin_20210101	9126	4	766.827	NLSQDQEHGRK	H(4)N(4)F(2)	1	Q02383	Semenogelin-2	SEMG2	272	11	1.23768	0.0269622	0.574728	0.187596	(N(N(H(H(N(H)(F)))(H(N(F))))))	complex			('(N(H)(F))', '(N(F))')	(N(N(H(H(N(H)(F)))(H(N))))(F))	complex	(F)		('(N(H)(F))', '(N)')	TRUE	FALSE	TRUE	FALSE
13	sp_cotton_fraction1_IGP1_xin_20210101	9126	4	766.827	NLSQDQEHGRK	H(4)N(4)F(2)	1	Q02383	Semenogelin-2	SEMG2	272	12	1.21071	0.0055527	0.597823	0.191463	(N(N(H(H(N(H(F))(F)))(H)(N))))	complex		(N)	('(N(H(F))(F))',)	(N(N(H(H(N(H)(F)))(H(N))))(F))	complex	(F)		('(N(H)(F))', '(N)')	TRUE	FALSE	FALSE	FALSE
13	sp_cotton_fraction1_IGP1_xin_20210101	9126	4	766.827	NLSQDQEHGRK	H(4)N(4)F(2)	1	Q02383	Semenogelin-2	SEMG2	272	13	1.20516		0.578568	0.216271	(N(N(H(H(H))(H(N(F))(N(F))))))	hybrid			('(N(F))', '(N(F))')	(N(N(H(H(N(H)(F)))(H(N))))(F))	complex	(F)		('(N(H)(F))', '(N)')	FALSE	FALSE	TRUE	FALSE
1	sp_cotton_fraction1_IGP1_xin_20210101	9172	3	1362.24	LIDNNKTEK	H(6)N(5)F(7)	5	P07602	Prosaposin	PSAP	332	1	1.87333		0.0994268	0.0272471	(N(N(H(H(N(H(F))(F))(N(H(F))(F)))(H(N(H(F))(F)))))(F))	complex	(F)		('(N(H(F))(F))', '(N(H(F))(F))', '(N(H(F))(F))')	(N(N(H(H(N(H(F))(F)))(H(N(H(F))(F))(N(H(F))(F)))))(F))	complex	(F)		('(N(H(F))(F))', '(N(H(F))(F))', '(N(H(F))(F))')	TRUE	TRUE	TRUE	TRUE
1	sp_cotton_fraction1_IGP1_xin_20210101	9309	3	1287.51	NLSQDQEHGR	H(7)N(4)F(5)	1	Q02383	Semenogelin-2	SEMG2	272	1	1.87369		0.0983138	0.0279942	(N(N(H(H(H)(H))(H(N(H(F))(F))(N(H(F))(F)))))(F))	hybrid	(F)		('(N(H(F))(F))', '(N(H(F))(F))')	(N(N(H(H(N(H(F))(F))(N(H(F))(F)))(H(H)(H))))(F))	hybrid	(F)		('(N(H(F))(F))', '(N(H(F))(F))')	TRUE	TRUE	TRUE	TRUE
13	sp_cotton_fraction1_IGP1_xin_20210101	9338	3	899.699	HNSTGcCLR	H(4)N(4)F(2)	2	P10909	Clusterin	CLU	291	1	1.79234	0.0321065	0.119351	0.0883118	(N(N(H(H(N(H)(F)))(H(N))))(F))	complex	(F)		('(N(H)(F))', '(N)')	(N(N(H(H(N(H)(F)))(H(N))))(F))	complex	(F)		('(N(H)(F))', '(N)')	TRUE	TRUE	TRUE	TRUE
13	sp_cotton_fraction1_IGP1_xin_20210101	9338	3	899.699	HNSTGcCLR	H(4)N(4)F(2)	2	P10909	Clusterin	CLU	291	2	1.76023	0.0461732	0.201851	0.0379184	(N(N(H(H(N(H)(F)))(H)(N)))(F))	complex	(F)	(N)	('(N(H)(F))',)	(N(N(H(H(N(H)(F)))(H(N))))(F))	complex	(F)		('(N(H)(F))', '(N)')	TRUE	TRUE	FALSE	FALSE
13	sp_cotton_fraction1_IGP1_xin_20210101	9338	3	899.699	HNSTGcCLR	H(4)N(4)F(2)	2	P10909	Clusterin	CLU	291	3	1.71406	0.0858631	0.188006	0.0979366	(N(N(H(H(N(H)(F))(N))(H)))(F))	complex	(F)		('(N(H)(F))', '(N)')	(N(N(H(H(N(H)(F)))(H(N))))(F))	complex	(F)		('(N(H)(F))', '(N)')	TRUE	TRUE	TRUE	TRUE
13	sp_cotton_fraction1_IGP1_xin_20210101	9338	3	899.699	HNSTGcCLR	H(4)N(4)F(2)	2	P10909	Clusterin	CLU	291	4	1.62819	0.00749801	0.245936	0.12587	(N(N(H(H(H))(H(N(F)))(N)))(F))	hybrid	(F)	(N)	('(N(F))',)	(N(N(H(H(N(H)(F)))(H(N))))(F))	complex	(F)		('(N(H)(F))', '(N)')	FALSE	TRUE	FALSE	FALSE
13	sp_cotton_fraction1_IGP1_xin_20210101	9338	3	899.699	HNSTGcCLR	H(4)N(4)F(2)	2	P10909	Clusterin	CLU	291	5	1.6207	0.0285085	0.210434	0.16887	(N(N(H(H(H))(H(N(F))(N))))(F))	hybrid	(F)		('(N(F))', '(N)')	(N(N(H(H(N(H)(F)))(H(N))))(F))	complex	(F)		('(N(H)(F))', '(N)')	FALSE	TRUE	TRUE	FALSE
13	sp_cotton_fraction1_IGP1_xin_20210101	9338	3	899.699	HNSTGcCLR	H(4)N(4)F(2)	2	P10909	Clusterin	CLU	291	6	1.59219	0.114385	0.223099	0.184714	(N(N(H(H(N(H)))(H(N(F)))))(F))	complex	(F)		('(N(H))', '(N(F))')	(N(N(H(H(N(H)(F)))(H(N))))(F))	complex	(F)		('(N(H)(F))', '(N)')	TRUE	TRUE	TRUE	FALSE
13	sp_cotton_fraction1_IGP1_xin_20210101	9338	3	899.699	HNSTGcCLR	H(4)N(4)F(2)	2	P10909	Clusterin	CLU	291	7	1.4778	0.0204934	0.415087	0.10711	(N(N(H(H(N(H)(F))(N(F)))(H))))	complex			('(N(H)(F))', '(N(F))')	(N(N(H(H(N(H)(F)))(H(N))))(F))	complex	(F)		('(N(H)(F))', '(N)')	TRUE	FALSE	TRUE	FALSE
13	sp_cotton_fraction1_IGP1_xin_20210101	9338	3	899.699	HNSTGcCLR	H(4)N(4)F(2)	2	P10909	Clusterin	CLU	291	8	1.45731	0.00499348	0.189943	0.352748	(N(N(H(H(N(H))(N(F)))(H)))(F))	complex	(F)		('(N(H))', '(N(F))')	(N(N(H(H(N(H)(F)))(H(N))))(F))	complex	(F)		('(N(H)(F))', '(N)')	TRUE	TRUE	TRUE	FALSE
13	sp_cotton_fraction1_IGP1_xin_20210101	9338	3	899.699	HNSTGcCLR	H(4)N(4)F(2)	2	P10909	Clusterin	CLU	291	9	1.45232	0.0124544	0.483851	0.0638331	(N(N(H(H(N(H(F))(F)))(H(N)))))	complex			('(N(H(F))(F))', '(N)')	(N(N(H(H(N(H)(F)))(H(N))))(F))	complex	(F)		('(N(H)(F))', '(N)')	TRUE	FALSE	TRUE	FALSE
13	sp_cotton_fraction1_IGP1_xin_20210101	9338	3	899.699	HNSTGcCLR	H(4)N(4)F(2)	2	P10909	Clusterin	CLU	291	10	1.43986	0.0218397	0.391092	0.169046	(N(N(H(H(H))(H(N(N)(F)))))(F))	hybrid	(F)		('(N(N)(F))',)	(N(N(H(H(N(H)(F)))(H(N))))(F))	complex	(F)		('(N(H)(F))', '(N)')	FALSE	TRUE	TRUE	FALSE
13	sp_cotton_fraction1_IGP1_xin_20210101	9338	3	899.699	HNSTGcCLR	H(4)N(4)F(2)	2	P10909	Clusterin	CLU	291	11	1.41802	0.0914093	0.489629	0.0923499	(N(N(H(H(N(H(F))(F)))(H)(N))))	complex		(N)	('(N(H(F))(F))',)	(N(N(H(H(N(H)(F)))(H(N))))(F))	complex	(F)		('(N(H)(F))', '(N)')	TRUE	FALSE	FALSE	FALSE
13	sp_cotton_fraction1_IGP1_xin_20210101	9338	3	899.699	HNSTGcCLR	H(4)N(4)F(2)	2	P10909	Clusterin	CLU	291	12	1.32661	0.151133	0.498693	0.174695	(N(N(H(H(N(H)(F)))(H(N(F))))))	complex			('(N(H)(F))', '(N(F))')	(N(N(H(H(N(H)(F)))(H(N))))(F))	complex	(F)		('(N(H)(F))', '(N)')	TRUE	FALSE	TRUE	FALSE
13	sp_cotton_fraction1_IGP1_xin_20210101	9338	3	899.699	HNSTGcCLR	H(4)N(4)F(2)	2	P10909	Clusterin	CLU	291	13	1.17548		0.45641	0.36811	(N(N(H(H(H))(H(N(F))(N(F))))))	hybrid			('(N(F))', '(N(F))')	(N(N(H(H(N(H)(F)))(H(N))))(F))	complex	(F)		('(N(H)(F))', '(N)')	FALSE	FALSE	TRUE	FALSE
13	sp_cotton_fraction1_IGP1_xin_20210101	9362	3	899.699	HNSTGcCLR	H(4)N(4)F(2)	2	P10909	Clusterin	CLU	291	1	1.81068	0.0519736	0.10994	0.0793805	(N(N(H(H(N(H)(F)))(H(N))))(F))	complex	(F)		('(N(H)(F))', '(N)')	(N(N(H(H(N(H)(F)))(H(N))))(F))	complex	(F)		('(N(H)(F))', '(N)')	TRUE	TRUE	TRUE	TRUE
13	sp_cotton_fraction1_IGP1_xin_20210101	9362	3	899.699	HNSTGcCLR	H(4)N(4)F(2)	2	P10909	Clusterin	CLU	291	2	1.75871	0.0513703	0.196593	0.0447013	(N(N(H(H(N(H)(F)))(H)(N)))(F))	complex	(F)	(N)	('(N(H)(F))',)	(N(N(H(H(N(H)(F)))(H(N))))(F))	complex	(F)		('(N(H)(F))', '(N)')	TRUE	TRUE	FALSE	FALSE
13	sp_cotton_fraction1_IGP1_xin_20210101	9362	3	899.699	HNSTGcCLR	H(4)N(4)F(2)	2	P10909	Clusterin	CLU	291	3	1.70734	0.0896617	0.1852	0.107465	(N(N(H(H(N(H)(F))(N))(H)))(F))	complex	(F)		('(N(H)(F))', '(N)')	(N(N(H(H(N(H)(F)))(H(N))))(F))	complex	(F)		('(N(H)(F))', '(N)')	TRUE	TRUE	TRUE	TRUE
13	sp_cotton_fraction1_IGP1_xin_20210101	9362	3	899.699	HNSTGcCLR	H(4)N(4)F(2)	2	P10909	Clusterin	CLU	291	4	1.61767	0.011373	0.250133	0.132193	(N(N(H(H(H))(H(N(F)))(N)))(F))	hybrid	(F)	(N)	('(N(F))',)	(N(N(H(H(N(H)(F)))(H(N))))(F))	complex	(F)		('(N(H)(F))', '(N)')	FALSE	TRUE	FALSE	FALSE
13	sp_cotton_fraction1_IGP1_xin_20210101	9362	3	899.699	HNSTGcCLR	H(4)N(4)F(2)	2	P10909	Clusterin	CLU	291	5	1.6063	0.0267087	0.216349	0.177351	(N(N(H(H(H))(H(N(F))(N))))(F))	hybrid	(F)		('(N(F))', '(N)')	(N(N(H(H(N(H)(F)))(H(N))))(F))	complex	(F)		('(N(H)(F))', '(N)')	FALSE	TRUE	TRUE	FALSE
13	sp_cotton_fraction1_IGP1_xin_20210101	9362	3	899.699	HNSTGcCLR	H(4)N(4)F(2)	2	P10909	Clusterin	CLU	291	6	1.57959	0.113018	0.227718	0.19269	(N(N(H(H(N(H)))(H(N(F)))))(F))	complex	(F)		('(N(H))', '(N(F))')	(N(N(H(H(N(H)(F)))(H(N))))(F))	complex	(F)		('(N(H)(F))', '(N)')	TRUE	TRUE	TRUE	FALSE
13	sp_cotton_fraction1_IGP1_xin_20210101	9362	3	899.699	HNSTGcCLR	H(4)N(4)F(2)	2	P10909	Clusterin	CLU	291	7	1.46657	0.0146682	0.416925	0.116501	(N(N(H(H(N(H)(F))(N(F)))(H))))	complex			('(N(H)(F))', '(N(F))')	(N(N(H(H(N(H)(F)))(H(N))))(F))	complex	(F)		('(N(H)(F))', '(N)')	TRUE	FALSE	TRUE	FALSE
13	sp_cotton_fraction1_IGP1_xin_20210101	9362	3	899.699	HNSTGcCLR	H(4)N(4)F(2)	2	P10909	Clusterin	CLU	291	8	1.45191	0.008178	0.492226	0.0558684	(N(N(H(H(N(H(F))(F)))(H(N)))))	complex			('(N(H(F))(F))', '(N)')	(N(N(H(H(N(H)(F)))(H(N))))(F))	complex	(F)		('(N(H)(F))', '(N)')	TRUE	FALSE	TRUE	FALSE
13	sp_cotton_fraction1_IGP1_xin_20210101	9362	3	899.699	HNSTGcCLR	H(4)N(4)F(2)	2	P10909	Clusterin	CLU	291	9	1.44373	0.000144933	0.395151	0.161121	(N(N(H(H(H))(H(N(N)(F)))))(F))	hybrid	(F)		('(N(N)(F))',)	(N(N(H(H(N(H)(F)))(H(N))))(F))	complex	(F)		('(N(H)(F))', '(N)')	FALSE	TRUE	TRUE	FALSE
13	sp_cotton_fraction1_IGP1_xin_20210101	9362	3	899.699	HNSTGcCLR	H(4)N(4)F(2)	2	P10909	Clusterin	CLU	291	10	1.44358	0.0403141	0.194321	0.362096	(N(N(H(H(N(H))(N(F)))(H)))(F))	complex	(F)		('(N(H))', '(N(F))')	(N(N(H(H(N(H)(F)))(H(N))))(F))	complex	(F)		('(N(H)(F))', '(N)')	TRUE	TRUE	TRUE	FALSE
13	sp_cotton_fraction1_IGP1_xin_20210101	9362	3	899.699	HNSTGcCLR	H(4)N(4)F(2)	2	P10909	Clusterin	CLU	291	11	1.40327	0.0907042	0.498667	0.0980643	(N(N(H(H(N(H(F))(F)))(H)(N))))	complex		(N)	('(N(H(F))(F))',)	(N(N(H(H(N(H)(F)))(H(N))))(F))	complex	(F)		('(N(H)(F))', '(N)')	TRUE	FALSE	FALSE	FALSE
13	sp_cotton_fraction1_IGP1_xin_20210101	9362	3	899.699	HNSTGcCLR	H(4)N(4)F(2)	2	P10909	Clusterin	CLU	291	12	1.31256	0.1503	0.503958	0.183477	(N(N(H(H(N(H)(F)))(H(N(F))))))	complex			('(N(H)(F))', '(N(F))')	(N(N(H(H(N(H)(F)))(H(N))))(F))	complex	(F)		('(N(H)(F))', '(N)')	TRUE	FALSE	TRUE	FALSE
13	sp_cotton_fraction1_IGP1_xin_20210101	9362	3	899.699	HNSTGcCLR	H(4)N(4)F(2)	2	P10909	Clusterin	CLU	291	13	1.16226		0.460472	0.377264	(N(N(H(H(H))(H(N(F))(N(F))))))	hybrid			('(N(F))', '(N(F))')	(N(N(H(H(N(H)(F)))(H(N))))(F))	complex	(F)		('(N(H)(F))', '(N)')	FALSE	FALSE	TRUE	FALSE
15	sp_cotton_fraction1_IGP1_xin_20210101	9432	4	894.624	NLSQDQEHGRK	H(5)N(5)F(3)	1	Q02383	Semenogelin-2	SEMG2	272	1	1.79577	0.0738927	0.169665	0.0345694	(N(N(H(H(N(H(F))(F)))(H(N(H))(N))))(F))	complex	(F)		('(N(H(F))(F))', '(N(H))', '(N)')	(N(N(H(H(N(H(F))(F)))(H(N)(N(H)))))(F))	complex	(F)		('(N(H(F))(F))', '(N)', '(N(H))')	TRUE	TRUE	TRUE	TRUE
15	sp_cotton_fraction1_IGP1_xin_20210101	9432	4	894.624	NLSQDQEHGRK	H(5)N(5)F(3)	1	Q02383	Semenogelin-2	SEMG2	272	2	1.72187	0.00251365	0.18687	0.091257	(N(N(H(H(N(H)(F)))(H(N(H))(N(F)))))(F))	complex	(F)		('(N(H)(F))', '(N(H))', '(N(F))')	(N(N(H(H(N(H(F))(F)))(H(N)(N(H)))))(F))	complex	(F)		('(N(H(F))(F))', '(N)', '(N(H))')	TRUE	TRUE	TRUE	FALSE
15	sp_cotton_fraction1_IGP1_xin_20210101	9432	4	894.624	NLSQDQEHGRK	H(5)N(5)F(3)	1	Q02383	Semenogelin-2	SEMG2	272	3	1.71936	0.0127849	0.17081	0.109831	(N(N(H(H(N(H)(F))(N(H)(F)))(H(N))))(F))	complex	(F)		('(N(H)(F))', '(N(H)(F))', '(N)')	(N(N(H(H(N(H(F))(F)))(H(N)(N(H)))))(F))	complex	(F)		('(N(H(F))(F))', '(N)', '(N(H))')	TRUE	TRUE	TRUE	FALSE
15	sp_cotton_fraction1_IGP1_xin_20210101	9432	4	894.624	NLSQDQEHGRK	H(5)N(5)F(3)	1	Q02383	Semenogelin-2	SEMG2	272	4	1.70657	0.00901483	0.17912	0.114305	(N(N(H(H(N(H)(F))(N))(H(N(H)(F)))))(F))	complex	(F)		('(N(H)(F))', '(N)', '(N(H)(F))')	(N(N(H(H(N(H(F))(F)))(H(N)(N(H)))))(F))	complex	(F)		('(N(H(F))(F))', '(N)', '(N(H))')	TRUE	TRUE	TRUE	FALSE
15	sp_cotton_fraction1_IGP1_xin_20210101	9432	4	894.624	NLSQDQEHGRK	H(5)N(5)F(3)	1	Q02383	Semenogelin-2	SEMG2	272	5	1.69756	0.000886511	0.197028	0.105412	(N(N(H(H(N(H)(F))(N(F)))(H(N(H)))))(F))	complex	(F)		('(N(H)(F))', '(N(F))', '(N(H))')	(N(N(H(H(N(H(F))(F)))(H(N)(N(H)))))(F))	complex	(F)		('(N(H(F))(F))', '(N)', '(N(H))')	TRUE	TRUE	TRUE	FALSE
15	sp_cotton_fraction1_IGP1_xin_20210101	9432	4	894.624	NLSQDQEHGRK	H(5)N(5)F(3)	1	Q02383	Semenogelin-2	SEMG2	272	6	1.69667	0.0548578	0.202227	0.1011	(N(N(H(H(N(H)(F))(N(H)))(H(N(F)))))(F))	complex	(F)		('(N(H)(F))', '(N(H))', '(N(F))')	(N(N(H(H(N(H(F))(F)))(H(N)(N(H)))))(F))	complex	(F)		('(N(H(F))(F))', '(N)', '(N(H))')	TRUE	TRUE	TRUE	FALSE
15	sp_cotton_fraction1_IGP1_xin_20210101	9432	4	894.624	NLSQDQEHGRK	H(5)N(5)F(3)	1	Q02383	Semenogelin-2	SEMG2	272	7	1.64182	0.0649876	0.290904	0.0672805	(N(N(H(H(H))(H(N(H)(F))(N(F)))(N)))(F))	hybrid	(F)	(N)	('(N(H)(F))', '(N(F))')	(N(N(H(H(N(H(F))(F)))(H(N)(N(H)))))(F))	complex	(F)		('(N(H(F))(F))', '(N)', '(N(H))')	FALSE	TRUE	FALSE	FALSE
15	sp_cotton_fraction1_IGP1_xin_20210101	9432	4	894.624	NLSQDQEHGRK	H(5)N(5)F(3)	1	Q02383	Semenogelin-2	SEMG2	272	8	1.57683	0.0015724	0.364575	0.0585979	(N(N(H(H(N(H(F))(F)))(H(N(H)))(N)))(F))	complex	(F)	(N)	('(N(H(F))(F))', '(N(H))')	(N(N(H(H(N(H(F))(F)))(H(N)(N(H)))))(F))	complex	(F)		('(N(H(F))(F))', '(N)', '(N(H))')	TRUE	TRUE	FALSE	FALSE
15	sp_cotton_fraction1_IGP1_xin_20210101	9432	4	894.624	NLSQDQEHGRK	H(5)N(5)F(3)	1	Q02383	Semenogelin-2	SEMG2	272	9	1.57526	0.0266009	0.387668	0.0370772	(N(N(H(H(N(H)(F)))(H(N(H)(F)))(N)))(F))	complex	(F)	(N)	('(N(H)(F))', '(N(H)(F))')	(N(N(H(H(N(H(F))(F)))(H(N)(N(H)))))(F))	complex	(F)		('(N(H(F))(F))', '(N)', '(N(H))')	TRUE	TRUE	FALSE	FALSE
15	sp_cotton_fraction1_IGP1_xin_20210101	9432	4	894.624	NLSQDQEHGRK	H(5)N(5)F(3)	1	Q02383	Semenogelin-2	SEMG2	272	10	1.54865	0.00335072	0.426598	0.0247478	(N(N(H(H(N(H)(F))(N(H)(F)))(H)(N)))(F))	complex	(F)	(N)	('(N(H)(F))', '(N(H)(F))')	(N(N(H(H(N(H(F))(F)))(H(N)(N(H)))))(F))	complex	(F)		('(N(H(F))(F))', '(N)', '(N(H))')	TRUE	TRUE	FALSE	FALSE
15	sp_cotton_fraction1_IGP1_xin_20210101	9432	4	894.624	NLSQDQEHGRK	H(5)N(5)F(3)	1	Q02383	Semenogelin-2	SEMG2	272	11	1.5453	0.0258553	0.320301	0.134396	(N(N(H(H(H)(H))(H(N(F))(N(F)))(N)))(F))	hybrid	(F)	(N)	('(N(F))', '(N(F))')	(N(N(H(H(N(H(F))(F)))(H(N)(N(H)))))(F))	complex	(F)		('(N(H(F))(F))', '(N)', '(N(H))')	FALSE	TRUE	FALSE	FALSE
15	sp_cotton_fraction1_IGP1_xin_20210101	9432	4	894.624	NLSQDQEHGRK	H(5)N(5)F(3)	1	Q02383	Semenogelin-2	SEMG2	272	12	1.51945	0.157813	0.423908	0.0566437	(N(N(H(H(N(H(F))))(H(N(H(F))))(N)))(F))	complex	(F)	(N)	('(N(H(F)))', '(N(H(F)))')	(N(N(H(H(N(H(F))(F)))(H(N)(N(H)))))(F))	complex	(F)		('(N(H(F))(F))', '(N)', '(N(H))')	TRUE	TRUE	FALSE	FALSE
15	sp_cotton_fraction1_IGP1_xin_20210101	9432	4	894.624	NLSQDQEHGRK	H(5)N(5)F(3)	1	Q02383	Semenogelin-2	SEMG2	272	13	1.36163	0.026683	0.570825	0.0675401	(N(N(H(H(N(H(F))(F)))(H(N(H)(F)))(N))))	complex		(N)	('(N(H(F))(F))', '(N(H)(F))')	(N(N(H(H(N(H(F))(F)))(H(N)(N(H)))))(F))	complex	(F)		('(N(H(F))(F))', '(N)', '(N(H))')	TRUE	FALSE	FALSE	FALSE
15	sp_cotton_fraction1_IGP1_xin_20210101	9432	4	894.624	NLSQDQEHGRK	H(5)N(5)F(3)	1	Q02383	Semenogelin-2	SEMG2	272	14	1.33495	0.0106527	0.545023	0.120025	(N(N(H(H(N(H)(F))(N(F)))(H(N(H)(F))))))	complex			('(N(H)(F))', '(N(F))', '(N(H)(F))')	(N(N(H(H(N(H(F))(F)))(H(N)(N(H)))))(F))	complex	(F)		('(N(H(F))(F))', '(N)', '(N(H))')	TRUE	FALSE	TRUE	FALSE
15	sp_cotton_fraction1_IGP1_xin_20210101	9432	4	894.624	NLSQDQEHGRK	H(5)N(5)F(3)	1	Q02383	Semenogelin-2	SEMG2	272	15	1.3243		0.526573	0.149128	(N(N(H(H(N(H)(F))(N(H)(F)))(H(N(F))))))	complex			('(N(H)(F))', '(N(H)(F))', '(N(F))')	(N(N(H(H(N(H(F))(F)))(H(N)(N(H)))))(F))	complex	(F)		('(N(H(F))(F))', '(N)', '(N(H))')	TRUE	FALSE	TRUE	FALSE
16	sp_cotton_fraction1_IGP1_xin_20210101	9487	2	1539.61	HNSTGcCLR	H(6)N(5)F(1)	2	P10909	Clusterin	CLU	291	1	1.83334	0.0930294	0.132541	0.0341169	(N(N(H(H(N(H))(N(H)))(H(N(H)))))(F))	complex	(F)		('(N(H))', '(N(H))', '(N(H))')	(N(N(H(H(N(H)))(H(N(H))(N(H)))))(F))	complex	(F)		('(N(H))', '(N(H))', '(N(H))')	TRUE	TRUE	TRUE	TRUE
16	sp_cotton_fraction1_IGP1_xin_20210101	9487	2	1539.61	HNSTGcCLR	H(6)N(5)F(1)	2	P10909	Clusterin	CLU	291	2	1.74031	0.108222	0.210276	0.0494111	(N(N(H(H(H))(H(N(H))(N(H)))(N)))(F))	hybrid	(F)	(N)	('(N(H))', '(N(H))')	(N(N(H(H(N(H)))(H(N(H))(N(H)))))(F))	complex	(F)		('(N(H))', '(N(H))', '(N(H))')	FALSE	TRUE	FALSE	FALSE
16	sp_cotton_fraction1_IGP1_xin_20210101	9487	2	1539.61	HNSTGcCLR	H(6)N(5)F(1)	2	P10909	Clusterin	CLU	291	3	1.63209	0.0168458	0.293839	0.0740703	(N(N(H(H(H)(H))(H(N(H))(N))(N)))(F))	hybrid	(F)	(N)	('(N(H))', '(N)')	(N(N(H(H(N(H)))(H(N(H))(N(H)))))(F))	complex	(F)		('(N(H))', '(N(H))', '(N(H))')	FALSE	TRUE	FALSE	FALSE
16	sp_cotton_fraction1_IGP1_xin_20210101	9487	2	1539.61	HNSTGcCLR	H(6)N(5)F(1)	2	P10909	Clusterin	CLU	291	4	1.61525	0.153943	0.275326	0.109428	(N(N(H(H(N(H)))(H(N(H)))(N(H))))(F))	complex	(F)	(N(H))	('(N(H))', '(N(H))')	(N(N(H(H(N(H)))(H(N(H))(N(H)))))(F))	complex	(F)		('(N(H))', '(N(H))', '(N(H))')	TRUE	TRUE	FALSE	FALSE
16	sp_cotton_fraction1_IGP1_xin_20210101	9487	2	1539.61	HNSTGcCLR	H(6)N(5)F(1)	2	P10909	Clusterin	CLU	291	5	1.4613	0.0185263	0.492077	0.0466207	(N(N(H(H(H)(H))(H(N(H))(N(N)))))(F))	hybrid	(F)		('(N(H))', '(N(N))')	(N(N(H(H(N(H)))(H(N(H))(N(H)))))(F))	complex	(F)		('(N(H))', '(N(H))', '(N(H))')	FALSE	TRUE	TRUE	FALSE
16	sp_cotton_fraction1_IGP1_xin_20210101	9487	2	1539.61	HNSTGcCLR	H(6)N(5)F(1)	2	P10909	Clusterin	CLU	291	6	1.44278	0.0319066	0.31368	0.243544	(N(N(H(H(N(H(N(H)))))(H(N(H)))))(F))	complex	(F)		('(N(H(N(H))))', '(N(H))')	(N(N(H(H(N(H)))(H(N(H))(N(H)))))(F))	complex	(F)		('(N(H))', '(N(H))', '(N(H))')	TRUE	TRUE	TRUE	FALSE
16	sp_cotton_fraction1_IGP1_xin_20210101	9487	2	1539.61	HNSTGcCLR	H(6)N(5)F(1)	2	P10909	Clusterin	CLU	291	7	1.41087	0.0185469	0.503019	0.0861117	(N(N(H(H(N(H)(F))(N(H)))(H(N(H))))))	complex			('(N(H)(F))', '(N(H))', '(N(H))')	(N(N(H(H(N(H)))(H(N(H))(N(H)))))(F))	complex	(F)		('(N(H))', '(N(H))', '(N(H))')	TRUE	FALSE	TRUE	FALSE
16	sp_cotton_fraction1_IGP1_xin_20210101	9487	2	1539.61	HNSTGcCLR	H(6)N(5)F(1)	2	P10909	Clusterin	CLU	291	8	1.39232	0.0297445	0.504112	0.103565	(N(N(H(H(N(H)(F)))(H(N(H))(N(H))))))	complex			('(N(H)(F))', '(N(H))', '(N(H))')	(N(N(H(H(N(H)))(H(N(H))(N(H)))))(F))	complex	(F)		('(N(H))', '(N(H))', '(N(H))')	TRUE	FALSE	TRUE	FALSE
16	sp_cotton_fraction1_IGP1_xin_20210101	9487	2	1539.61	HNSTGcCLR	H(6)N(5)F(1)	2	P10909	Clusterin	CLU	291	9	1.36258	0.017363	0.514044	0.123377	(N(N(H(H(H))(H(N(H)(F))(N(H)))(N))))	hybrid		(N)	('(N(H)(F))', '(N(H))')	(N(N(H(H(N(H)))(H(N(H))(N(H)))))(F))	complex	(F)		('(N(H))', '(N(H))', '(N(H))')	FALSE	FALSE	FALSE	FALSE
16	sp_cotton_fraction1_IGP1_xin_20210101	9487	2	1539.61	HNSTGcCLR	H(6)N(5)F(1)	2	P10909	Clusterin	CLU	291	10	1.34522	0.0748187	0.54772	0.107064	(N(N(H(H(H)(H))(H(N(H))(N(F)))(N))))	hybrid		(N)	('(N(H))', '(N(F))')	(N(N(H(H(N(H)))(H(N(H))(N(H)))))(F))	complex	(F)		('(N(H))', '(N(H))', '(N(H))')	FALSE	FALSE	FALSE	FALSE
16	sp_cotton_fraction1_IGP1_xin_20210101	9487	2	1539.61	HNSTGcCLR	H(6)N(5)F(1)	2	P10909	Clusterin	CLU	291	11	1.2704	0.0241842	0.553631	0.175972	(N(N(H(H(H)(H))(H(N(H)(F))(N))(N))))	hybrid		(N)	('(N(H)(F))', '(N)')	(N(N(H(H(N(H)))(H(N(H))(N(H)))))(F))	complex	(F)		('(N(H))', '(N(H))', '(N(H))')	FALSE	FALSE	FALSE	FALSE
16	sp_cotton_fraction1_IGP1_xin_20210101	9487	2	1539.61	HNSTGcCLR	H(6)N(5)F(1)	2	P10909	Clusterin	CLU	291	12	1.24621	0.0152808	0.436595	0.317193	(N(N(H(H(N(H(H))))(H(N(H(N))))))(F))	complex	(F)		('(N(H(H)))', '(N(H(N)))')	(N(N(H(H(N(H)))(H(N(H))(N(H)))))(F))	complex	(F)		('(N(H))', '(N(H))', '(N(H))')	TRUE	TRUE	TRUE	FALSE
16	sp_cotton_fraction1_IGP1_xin_20210101	9487	2	1539.61	HNSTGcCLR	H(6)N(5)F(1)	2	P10909	Clusterin	CLU	291	13	1.23093	0.00602371	0.473805	0.295264	(N(N(H(H(N(H(N(H)))))(H(N(H)(F))))))	complex			('(N(H(N(H))))', '(N(H)(F))')	(N(N(H(H(N(H)))(H(N(H))(N(H)))))(F))	complex	(F)		('(N(H))', '(N(H))', '(N(H))')	TRUE	FALSE	TRUE	FALSE
16	sp_cotton_fraction1_IGP1_xin_20210101	9487	2	1539.61	HNSTGcCLR	H(6)N(5)F(1)	2	P10909	Clusterin	CLU	291	14	1.22491	0.00997951	0.609832	0.16526	(N(N(H(H(N(H(H))))(H(N(H)))(N)))(F))	complex	(F)	(N)	('(N(H(H)))', '(N(H))')	(N(N(H(H(N(H)))(H(N(H))(N(H)))))(F))	complex	(F)		('(N(H))', '(N(H))', '(N(H))')	TRUE	TRUE	FALSE	FALSE
16	sp_cotton_fraction1_IGP1_xin_20210101	9487	2	1539.61	HNSTGcCLR	H(6)N(5)F(1)	2	P10909	Clusterin	CLU	291	15	1.21493	0.0753371	0.461972	0.3231	(N(N(H(H(N(H(N(H)))(F)))(H(N(H))))))	complex			('(N(H(N(H)))(F))', '(N(H))')	(N(N(H(H(N(H)))(H(N(H))(N(H)))))(F))	complex	(F)		('(N(H))', '(N(H))', '(N(H))')	TRUE	FALSE	TRUE	FALSE
16	sp_cotton_fraction1_IGP1_xin_20210101	9487	2	1539.61	HNSTGcCLR	H(6)N(5)F(1)	2	P10909	Clusterin	CLU	291	16	1.13959		0.686206	0.174203	(N(N(H(H(H)(H))(H(N(H)(F))(N(N))))))	hybrid			('(N(H)(F))', '(N(N))')	(N(N(H(H(N(H)))(H(N(H))(N(H)))))(F))	complex	(F)		('(N(H))', '(N(H))', '(N(H))')	FALSE	FALSE	TRUE	FALSE
18	sp_cotton_fraction1_IGP1_xin_20210101	9925	4	807.34	NLSQDQEHGRK	H(5)N(4)F(2)	1	Q02383	Semenogelin-2	SEMG2	272	1	1.90888	0.0636819	0.0645403	0.0265782	(N(N(H(H(N(H)(F)))(H(N(H)))))(F))	complex	(F)		('(N(H)(F))', '(N(H))')	(N(N(H(H(N(H)(F))(N))(H(H))))(F))	hybrid	(F)		('(N(H)(F))', '(N)')	FALSE	TRUE	TRUE	FALSE
18	sp_cotton_fraction1_IGP1_xin_20210101	9925	4	807.34	NLSQDQEHGRK	H(5)N(4)F(2)	1	Q02383	Semenogelin-2	SEMG2	272	2	1.8452	0.0640447	0.124729	0.0300718	(N(N(H(H(N(H(F))))(H(N(H)))))(F))	complex	(F)		('(N(H(F)))', '(N(H))')	(N(N(H(H(N(H)(F))(N))(H(H))))(F))	hybrid	(F)		('(N(H)(F))', '(N)')	FALSE	TRUE	TRUE	FALSE
18	sp_cotton_fraction1_IGP1_xin_20210101	9925	4	807.34	NLSQDQEHGRK	H(5)N(4)F(2)	1	Q02383	Semenogelin-2	SEMG2	272	3	1.78115	0.0640591	0.113337	0.105509	(N(N(H(H(H))(H(N(H)(F))(N))))(F))	hybrid	(F)		('(N(H)(F))', '(N)')	(N(N(H(H(N(H)(F))(N))(H(H))))(F))	hybrid	(F)		('(N(H)(F))', '(N)')	TRUE	TRUE	TRUE	TRUE
18	sp_cotton_fraction1_IGP1_xin_20210101	9925	4	807.34	NLSQDQEHGRK	H(5)N(4)F(2)	1	Q02383	Semenogelin-2	SEMG2	272	4	1.7171	0.00347345	0.159337	0.123567	(N(N(H(H(H))(H(N(H))(N(F)))))(F))	hybrid	(F)		('(N(H))', '(N(F))')	(N(N(H(H(N(H)(F))(N))(H(H))))(F))	hybrid	(F)		('(N(H)(F))', '(N)')	TRUE	TRUE	TRUE	FALSE
18	sp_cotton_fraction1_IGP1_xin_20210101	9925	4	807.34	NLSQDQEHGRK	H(5)N(4)F(2)	1	Q02383	Semenogelin-2	SEMG2	272	5	1.71362	0.00178416	0.183857	0.10252	(N(N(H(H(H)(H))(H(N(F))(N))))(F))	hybrid	(F)		('(N(F))', '(N)')	(N(N(H(H(N(H)(F))(N))(H(H))))(F))	hybrid	(F)		('(N(H)(F))', '(N)')	TRUE	TRUE	TRUE	FALSE
18	sp_cotton_fraction1_IGP1_xin_20210101	9925	4	807.34	NLSQDQEHGRK	H(5)N(4)F(2)	1	Q02383	Semenogelin-2	SEMG2	272	6	1.71184	0.138645	0.196109	0.092053	(N(N(H(H(H))(H(N(H)(F)))(N)))(F))	hybrid	(F)	(N)	('(N(H)(F))',)	(N(N(H(H(N(H)(F))(N))(H(H))))(F))	hybrid	(F)		('(N(H)(F))', '(N)')	TRUE	TRUE	FALSE	FALSE
18	sp_cotton_fraction1_IGP1_xin_20210101	9925	4	807.34	NLSQDQEHGRK	H(5)N(4)F(2)	1	Q02383	Semenogelin-2	SEMG2	272	7	1.57319	0.0464752	0.319221	0.107586	(N(N(H(H(N(H)(F))(N(H)))(H)))(F))	complex	(F)		('(N(H)(F))', '(N(H))')	(N(N(H(H(N(H)(F))(N))(H(H))))(F))	hybrid	(F)		('(N(H)(F))', '(N)')	FALSE	TRUE	TRUE	FALSE
18	sp_cotton_fraction1_IGP1_xin_20210101	9925	4	807.34	NLSQDQEHGRK	H(5)N(4)F(2)	1	Q02383	Semenogelin-2	SEMG2	272	8	1.52672	0.0850857	0.257749	0.215533	(N(N(H(H(N(H(H)(F))))(H(N))))(F))	complex	(F)		('(N(H(H)(F)))', '(N)')	(N(N(H(H(N(H)(F))(N))(H(H))))(F))	hybrid	(F)		('(N(H)(F))', '(N)')	FALSE	TRUE	TRUE	FALSE
18	sp_cotton_fraction1_IGP1_xin_20210101	9925	4	807.34	NLSQDQEHGRK	H(5)N(4)F(2)	1	Q02383	Semenogelin-2	SEMG2	272	9	1.44163	0.111703	0.412502	0.145866	(N(N(H(H(H)(H))(H(N(F)))(N)))(F))	hybrid	(F)	(N)	('(N(F))',)	(N(N(H(H(N(H)(F))(N))(H(H))))(F))	hybrid	(F)		('(N(H)(F))', '(N)')	TRUE	TRUE	FALSE	FALSE
18	sp_cotton_fraction1_IGP1_xin_20210101	9925	4	807.34	NLSQDQEHGRK	H(5)N(4)F(2)	1	Q02383	Semenogelin-2	SEMG2	272	10	1.32993	0.00850864	0.617591	0.0524803	(N(N(H(H(N(H(F))(F)))(H(N(H))))))	complex			('(N(H(F))(F))', '(N(H))')	(N(N(H(H(N(H)(F))(N))(H(H))))(F))	hybrid	(F)		('(N(H)(F))', '(N)')	FALSE	FALSE	TRUE	FALSE
18	sp_cotton_fraction1_IGP1_xin_20210101	9925	4	807.34	NLSQDQEHGRK	H(5)N(4)F(2)	1	Q02383	Semenogelin-2	SEMG2	272	11	1.32142	0.0157661	0.494501	0.184078	(N(N(H(H(H)(H))(H(N(N)(F)))))(F))	hybrid	(F)		('(N(N)(F))',)	(N(N(H(H(N(H)(F))(N))(H(H))))(F))	hybrid	(F)		('(N(H)(F))', '(N)')	TRUE	TRUE	TRUE	FALSE
18	sp_cotton_fraction1_IGP1_xin_20210101	9925	4	807.34	NLSQDQEHGRK	H(5)N(4)F(2)	1	Q02383	Semenogelin-2	SEMG2	272	12	1.30565	0.0421175	0.631788	0.0625577	(N(N(H(H(H))(H(N(H(F))(F)))(N))))	hybrid		(N)	('(N(H(F))(F))',)	(N(N(H(H(N(H)(F))(N))(H(H))))(F))	hybrid	(F)		('(N(H)(F))', '(N)')	TRUE	FALSE	FALSE	FALSE
18	sp_cotton_fraction1_IGP1_xin_20210101	9925	4	807.34	NLSQDQEHGRK	H(5)N(4)F(2)	1	Q02383	Semenogelin-2	SEMG2	272	13	1.26354	0.000868885	0.644933	0.0915301	(N(N(H(H(N(H)(F)))(H(N(H)(F))))))	complex			('(N(H)(F))', '(N(H)(F))')	(N(N(H(H(N(H)(F))(N))(H(H))))(F))	hybrid	(F)		('(N(H)(F))', '(N)')	FALSE	FALSE	TRUE	FALSE
18	sp_cotton_fraction1_IGP1_xin_20210101	9925	4	807.34	NLSQDQEHGRK	H(5)N(4)F(2)	1	Q02383	Semenogelin-2	SEMG2	272	14	1.26267	0.0189782	0.652303	0.0850289	(N(N(H(H(H))(H(N(H(F))(F))(N)))))	hybrid			('(N(H(F))(F))', '(N)')	(N(N(H(H(N(H)(F))(N))(H(H))))(F))	hybrid	(F)		('(N(H)(F))', '(N)')	TRUE	FALSE	TRUE	FALSE
18	sp_cotton_fraction1_IGP1_xin_20210101	9925	4	807.34	NLSQDQEHGRK	H(5)N(4)F(2)	1	Q02383	Semenogelin-2	SEMG2	272	15	1.24369	0.0112312	0.647848	0.108462	(N(N(H(H(H)(H))(H(N(F))(N(F))))))	hybrid			('(N(F))', '(N(F))')	(N(N(H(H(N(H)(F))(N))(H(H))))(F))	hybrid	(F)		('(N(H)(F))', '(N)')	TRUE	FALSE	TRUE	FALSE
18	sp_cotton_fraction1_IGP1_xin_20210101	9925	4	807.34	NLSQDQEHGRK	H(5)N(4)F(2)	1	Q02383	Semenogelin-2	SEMG2	272	16	1.23246	0.0111082	0.643387	0.124155	(N(N(H(H(N(H(F))))(H(N(H(F)))))))	complex			('(N(H(F)))', '(N(H(F)))')	(N(N(H(H(N(H)(F))(N))(H(H))))(F))	hybrid	(F)		('(N(H)(F))', '(N)')	FALSE	FALSE	TRUE	FALSE
18	sp_cotton_fraction1_IGP1_xin_20210101	9925	4	807.34	NLSQDQEHGRK	H(5)N(4)F(2)	1	Q02383	Semenogelin-2	SEMG2	272	17	1.22135	0.0149716	0.655715	0.122935	(N(N(H(H(H))(H(N(H)(F))(N(F))))))	hybrid			('(N(H)(F))', '(N(F))')	(N(N(H(H(N(H)(F))(N))(H(H))))(F))	hybrid	(F)		('(N(H)(F))', '(N)')	TRUE	FALSE	TRUE	FALSE
18	sp_cotton_fraction1_IGP1_xin_20210101	9925	4	807.34	NLSQDQEHGRK	H(5)N(4)F(2)	1	Q02383	Semenogelin-2	SEMG2	272	18	1.20638		0.652224	0.141397	(N(N(H(H(N(H)(F))(N(H)(F)))(H))))	complex			('(N(H)(F))', '(N(H)(F))')	(N(N(H(H(N(H)(F))(N))(H(H))))(F))	hybrid	(F)		('(N(H)(F))', '(N)')	FALSE	FALSE	TRUE	FALSE
4	sp_cotton_fraction1_IGP1_xin_20210101	10937	3	1197.14	HNSTGcCLR	H(7)N(6)F(2)	2	P10909	Clusterin	CLU	291	1	1.82419	0.33736	0.144867	0.0309423	(N(N(H(H(N(H)(F))(N(H)))(H(N(H))(N(H)))))(F))	complex	(F)		('(N(H)(F))', '(N(H))', '(N(H))', '(N(H))')	(N(N(H(H(N(H)(F))(N(H)))(H(N(H))(N(H)))))(F))	complex	(F)		('(N(H)(F))', '(N(H))', '(N(H))', '(N(H))')	TRUE	TRUE	TRUE	TRUE
4	sp_cotton_fraction1_IGP1_xin_20210101	10937	3	1197.14	HNSTGcCLR	H(7)N(6)F(2)	2	P10909	Clusterin	CLU	291	2	1.48683	0.022762	0.432937	0.0802324	(N(N(H(H(N(H(F))(F))(N(H)))(H(N(H))(N(H))))))	complex			('(N(H(F))(F))', '(N(H))', '(N(H))', '(N(H))')	(N(N(H(H(N(H)(F))(N(H)))(H(N(H))(N(H)))))(F))	complex	(F)		('(N(H)(F))', '(N(H))', '(N(H))', '(N(H))')	TRUE	FALSE	TRUE	FALSE
4	sp_cotton_fraction1_IGP1_xin_20210101	10937	3	1197.14	HNSTGcCLR	H(7)N(6)F(2)	2	P10909	Clusterin	CLU	291	3	1.46407	0.0069356	0.443309	0.092623	(N(N(H(H(N(H)(F))(N(H)(F)))(H(N(H))(N(H))))))	complex			('(N(H)(F))', '(N(H)(F))', '(N(H))', '(N(H))')	(N(N(H(H(N(H)(F))(N(H)))(H(N(H))(N(H)))))(F))	complex	(F)		('(N(H)(F))', '(N(H))', '(N(H))', '(N(H))')	TRUE	FALSE	TRUE	FALSE
4	sp_cotton_fraction1_IGP1_xin_20210101	10937	3	1197.14	HNSTGcCLR	H(7)N(6)F(2)	2	P10909	Clusterin	CLU	291	4	1.45713		0.44888	0.0939873	(N(N(H(H(N(H)(F))(N(H)))(H(N(H)(F))(N(H))))))	complex			('(N(H)(F))', '(N(H))', '(N(H)(F))', '(N(H))')	(N(N(H(H(N(H)(F))(N(H)))(H(N(H))(N(H)))))(F))	complex	(F)		('(N(H)(F))', '(N(H))', '(N(H))', '(N(H))')	TRUE	FALSE	TRUE	FALSE
2	sp_cotton_fraction1_IGP1_xin_20210101	10996	3	1231.48	SNSSoxMHITDcCR	H(6)N(4)F(4)	2	P07998	Ribonuclease pancreatic	RNASE1	104	1	1.7706	0.15685	0.207919	0.0214823	(N(N(H(H(H))(H(N(H(F))(F))(N(H)(F)))))(F))	hybrid	(F)		('(N(H(F))(F))', '(N(H)(F))')	(N(N(H(H(N(H(F))(F))(N(H)(F)))(H(H))))(F))	hybrid	(F)		('(N(H(F))(F))', '(N(H)(F))')	TRUE	TRUE	TRUE	TRUE
2	sp_cotton_fraction1_IGP1_xin_20210101	10996	3	1231.48	SNSSoxMHITDcCR	H(6)N(4)F(4)	2	P07998	Ribonuclease pancreatic	RNASE1	104	2	1.61375		0.339689	0.0465621	(N(N(H(H(H))(H(N(H(F))(F))(N(H(F))(F))))))	hybrid			('(N(H(F))(F))', '(N(H(F))(F))')	(N(N(H(H(N(H(F))(F))(N(H)(F)))(H(H))))(F))	hybrid	(F)		('(N(H(F))(F))', '(N(H)(F))')	TRUE	FALSE	TRUE	FALSE
8	sp_cotton_fraction1_IGP1_xin_20210101	11016	2	1685.67	HNSTGcCLR	H(6)N(5)F(3)	2	P10909	Clusterin	CLU	291	1	1.60573	0.0320898	0.222224	0.172046	(N(N(H(H(N(H(F))(F)))(H(N(H))(N(H)))))(F))	complex	(F)		('(N(H(F))(F))', '(N(H))', '(N(H))')	(N(N(H(H(N(H(F))(F)))(H(N(H))(N(H)))))(F))	complex	(F)		('(N(H(F))(F))', '(N(H))', '(N(H))')	TRUE	TRUE	TRUE	TRUE
8	sp_cotton_fraction1_IGP1_xin_20210101	11016	2	1685.67	HNSTGcCLR	H(6)N(5)F(3)	2	P10909	Clusterin	CLU	291	2	1.57364	0.049345	0.216636	0.209723	(N(N(H(H(H))(H(N(H)(F))(N(H)(F)))(N)))(F))	hybrid	(F)	(N)	('(N(H)(F))', '(N(H)(F))')	(N(N(H(H(N(H(F))(F)))(H(N(H))(N(H)))))(F))	complex	(F)		('(N(H(F))(F))', '(N(H))', '(N(H))')	FALSE	TRUE	FALSE	FALSE
8	sp_cotton_fraction1_IGP1_xin_20210101	11016	2	1685.67	HNSTGcCLR	H(6)N(5)F(3)	2	P10909	Clusterin	CLU	291	3	1.5243	0.0103523	0.28291	0.192794	(N(N(H(H(H))(H(N(H(F))(F))(N(H)))(N)))(F))	hybrid	(F)	(N)	('(N(H(F))(F))', '(N(H))')	(N(N(H(H(N(H(F))(F)))(H(N(H))(N(H)))))(F))	complex	(F)		('(N(H(F))(F))', '(N(H))', '(N(H))')	FALSE	TRUE	FALSE	FALSE
8	sp_cotton_fraction1_IGP1_xin_20210101	11016	2	1685.67	HNSTGcCLR	H(6)N(5)F(3)	2	P10909	Clusterin	CLU	291	4	1.51394	0.0226104	0.281016	0.20504	(N(N(H(H(N(H)(F))(N(H)(F)))(H(N(H)))))(F))	complex	(F)		('(N(H)(F))', '(N(H)(F))', '(N(H))')	(N(N(H(H(N(H(F))(F)))(H(N(H))(N(H)))))(F))	complex	(F)		('(N(H(F))(F))', '(N(H))', '(N(H))')	TRUE	TRUE	TRUE	FALSE
8	sp_cotton_fraction1_IGP1_xin_20210101	11016	2	1685.67	HNSTGcCLR	H(6)N(5)F(3)	2	P10909	Clusterin	CLU	291	5	1.49133	0.0645111	0.288569	0.220098	(N(N(H(H(N(H)(F))(N(H)))(H(N(H)(F)))))(F))	complex	(F)		('(N(H)(F))', '(N(H))', '(N(H)(F))')	(N(N(H(H(N(H(F))(F)))(H(N(H))(N(H)))))(F))	complex	(F)		('(N(H(F))(F))', '(N(H))', '(N(H))')	TRUE	TRUE	TRUE	FALSE
8	sp_cotton_fraction1_IGP1_xin_20210101	11016	2	1685.67	HNSTGcCLR	H(6)N(5)F(3)	2	P10909	Clusterin	CLU	291	6	1.42682	0.0808568	0.337604	0.235574	(N(N(H(H(H)(H))(H(N(H)(F))(N(F)))(N)))(F))	hybrid	(F)	(N)	('(N(H)(F))', '(N(F))')	(N(N(H(H(N(H(F))(F)))(H(N(H))(N(H)))))(F))	complex	(F)		('(N(H(F))(F))', '(N(H))', '(N(H))')	FALSE	TRUE	FALSE	FALSE
8	sp_cotton_fraction1_IGP1_xin_20210101	11016	2	1685.67	HNSTGcCLR	H(6)N(5)F(3)	2	P10909	Clusterin	CLU	291	7	1.34597	0.292827	0.470945	0.18309	(N(N(H(H(N(H(F))(F)))(H(N(H)(F))(N(H))))))	complex			('(N(H(F))(F))', '(N(H)(F))', '(N(H))')	(N(N(H(H(N(H(F))(F)))(H(N(H))(N(H)))))(F))	complex	(F)		('(N(H(F))(F))', '(N(H))', '(N(H))')	TRUE	FALSE	TRUE	FALSE
8	sp_cotton_fraction1_IGP1_xin_20210101	11016	2	1685.67	HNSTGcCLR	H(6)N(5)F(3)	2	P10909	Clusterin	CLU	291	8	1.05314		0.666787	0.280075	(N(N(H(H(N(H)(F))(N(H)(F)))(H(N(H)(F))))))	complex			('(N(H)(F))', '(N(H)(F))', '(N(H)(F))')	(N(N(H(H(N(H(F))(F)))(H(N(H))(N(H)))))(F))	complex	(F)		('(N(H(F))(F))', '(N(H))', '(N(H))')	TRUE	FALSE	TRUE	FALSE
4	sp_cotton_fraction1_IGP1_xin_20210101	11116	3	1197.14	HNSTGcCLR	H(7)N(6)F(2)	2	P10909	Clusterin	CLU	291	1	1.75348	0.207948	0.17774	0.068779	(N(N(H(H(N(H)(F))(N(H)))(H(N(H))(N(H)))))(F))	complex	(F)		('(N(H)(F))', '(N(H))', '(N(H))', '(N(H))')	(N(N(H(H(N(H)(F))(N(H)))(H(N(H))(N(H)))))(F))	complex	(F)		('(N(H)(F))', '(N(H))', '(N(H))', '(N(H))')	TRUE	TRUE	TRUE	TRUE
4	sp_cotton_fraction1_IGP1_xin_20210101	11116	3	1197.14	HNSTGcCLR	H(7)N(6)F(2)	2	P10909	Clusterin	CLU	291	2	1.54553	0.0386155	0.389095	0.0653715	(N(N(H(H(N(H(F))(F))(N(H)))(H(N(H))(N(H))))))	complex			('(N(H(F))(F))', '(N(H))', '(N(H))', '(N(H))')	(N(N(H(H(N(H)(F))(N(H)))(H(N(H))(N(H)))))(F))	complex	(F)		('(N(H)(F))', '(N(H))', '(N(H))', '(N(H))')	TRUE	FALSE	TRUE	FALSE
4	sp_cotton_fraction1_IGP1_xin_20210101	11116	3	1197.14	HNSTGcCLR	H(7)N(6)F(2)	2	P10909	Clusterin	CLU	291	3	1.50692	0.0169296	0.40758	0.0855015	(N(N(H(H(N(H)(F))(N(H)(F)))(H(N(H))(N(H))))))	complex			('(N(H)(F))', '(N(H)(F))', '(N(H))', '(N(H))')	(N(N(H(H(N(H)(F))(N(H)))(H(N(H))(N(H)))))(F))	complex	(F)		('(N(H)(F))', '(N(H))', '(N(H))', '(N(H))')	TRUE	FALSE	TRUE	FALSE
4	sp_cotton_fraction1_IGP1_xin_20210101	11116	3	1197.14	HNSTGcCLR	H(7)N(6)F(2)	2	P10909	Clusterin	CLU	291	4	1.48999		0.419973	0.0900382	(N(N(H(H(N(H)(F))(N(H)))(H(N(H)(F))(N(H))))))	complex			('(N(H)(F))', '(N(H))', '(N(H)(F))', '(N(H))')	(N(N(H(H(N(H)(F))(N(H)))(H(N(H))(N(H)))))(F))	complex	(F)		('(N(H)(F))', '(N(H))', '(N(H))', '(N(H))')	TRUE	FALSE	TRUE	FALSE
8	sp_cotton_fraction1_IGP1_xin_20210101	11126	2	1685.67	HNSTGcCLR	H(6)N(5)F(3)	2	P10909	Clusterin	CLU	291	1	1.47959	0.0077831	0.303132	0.217274	(N(N(H(H(N(H)(F))(N(H)(F)))(H(N(H)))))(F))	complex	(F)		('(N(H)(F))', '(N(H)(F))', '(N(H))')	(N(N(H(H(N(H(F))(F)))(H(N(H))(N(H)))))(F))	complex	(F)		('(N(H(F))(F))', '(N(H))', '(N(H))')	TRUE	TRUE	TRUE	FALSE
8	sp_cotton_fraction1_IGP1_xin_20210101	11126	2	1685.67	HNSTGcCLR	H(6)N(5)F(3)	2	P10909	Clusterin	CLU	291	2	1.47181	0.0255801	0.296165	0.232024	(N(N(H(H(N(H)(F))(N(H)))(H(N(H)(F)))))(F))	complex	(F)		('(N(H)(F))', '(N(H))', '(N(H)(F))')	(N(N(H(H(N(H(F))(F)))(H(N(H))(N(H)))))(F))	complex	(F)		('(N(H(F))(F))', '(N(H))', '(N(H))')	TRUE	TRUE	TRUE	FALSE
8	sp_cotton_fraction1_IGP1_xin_20210101	11126	2	1685.67	HNSTGcCLR	H(6)N(5)F(3)	2	P10909	Clusterin	CLU	291	3	1.44623	0.0150859	0.359452	0.194317	(N(N(H(H(N(H(F))(F)))(H(N(H)(F))(N(H))))))	complex			('(N(H(F))(F))', '(N(H)(F))', '(N(H))')	(N(N(H(H(N(H(F))(F)))(H(N(H))(N(H)))))(F))	complex	(F)		('(N(H(F))(F))', '(N(H))', '(N(H))')	TRUE	FALSE	TRUE	FALSE
8	sp_cotton_fraction1_IGP1_xin_20210101	11126	2	1685.67	HNSTGcCLR	H(6)N(5)F(3)	2	P10909	Clusterin	CLU	291	4	1.43115	0.0789388	0.386045	0.182809	(N(N(H(H(N(H(F))(F)))(H(N(H))(N(H)))))(F))	complex	(F)		('(N(H(F))(F))', '(N(H))', '(N(H))')	(N(N(H(H(N(H(F))(F)))(H(N(H))(N(H)))))(F))	complex	(F)		('(N(H(F))(F))', '(N(H))', '(N(H))')	TRUE	TRUE	TRUE	TRUE
8	sp_cotton_fraction1_IGP1_xin_20210101	11126	2	1685.67	HNSTGcCLR	H(6)N(5)F(3)	2	P10909	Clusterin	CLU	291	5	1.35221	0.000996012	0.357834	0.289959	(N(N(H(H(N(H)(F))(N(H)(F)))(H(N(H)(F))))))	complex			('(N(H)(F))', '(N(H)(F))', '(N(H)(F))')	(N(N(H(H(N(H(F))(F)))(H(N(H))(N(H)))))(F))	complex	(F)		('(N(H(F))(F))', '(N(H))', '(N(H))')	TRUE	FALSE	TRUE	FALSE
8	sp_cotton_fraction1_IGP1_xin_20210101	11126	2	1685.67	HNSTGcCLR	H(6)N(5)F(3)	2	P10909	Clusterin	CLU	291	6	1.35121	0.0184952	0.448552	0.200238	(N(N(H(H(H))(H(N(H(F))(F))(N(H)))(N)))(F))	hybrid	(F)	(N)	('(N(H(F))(F))', '(N(H))')	(N(N(H(H(N(H(F))(F)))(H(N(H))(N(H)))))(F))	complex	(F)		('(N(H(F))(F))', '(N(H))', '(N(H))')	FALSE	TRUE	FALSE	FALSE
8	sp_cotton_fraction1_IGP1_xin_20210101	11126	2	1685.67	HNSTGcCLR	H(6)N(5)F(3)	2	P10909	Clusterin	CLU	291	7	1.33272	0.0764485	0.451565	0.21572	(N(N(H(H(H))(H(N(H)(F))(N(H)(F)))(N)))(F))	hybrid	(F)	(N)	('(N(H)(F))', '(N(H)(F))')	(N(N(H(H(N(H(F))(F)))(H(N(H))(N(H)))))(F))	complex	(F)		('(N(H(F))(F))', '(N(H))', '(N(H))')	FALSE	TRUE	FALSE	FALSE
8	sp_cotton_fraction1_IGP1_xin_20210101	11126	2	1685.67	HNSTGcCLR	H(6)N(5)F(3)	2	P10909	Clusterin	CLU	291	8	1.25627		0.502204	0.241529	(N(N(H(H(H)(H))(H(N(H)(F))(N(F)))(N)))(F))	hybrid	(F)	(N)	('(N(H)(F))', '(N(F))')	(N(N(H(H(N(H(F))(F)))(H(N(H))(N(H)))))(F))	complex	(F)		('(N(H(F))(F))', '(N(H))', '(N(H))')	FALSE	TRUE	FALSE	FALSE
4	sp_cotton_fraction1_IGP1_xin_20210101	11140	3	1197.14	HNSTGcCLR	H(7)N(6)F(2)	2	P10909	Clusterin	CLU	291	1	1.73813	0.199059	0.18475	0.0771193	(N(N(H(H(N(H)(F))(N(H)))(H(N(H))(N(H)))))(F))	complex	(F)		('(N(H)(F))', '(N(H))', '(N(H))', '(N(H))')	(N(N(H(H(N(H)(F))(N(H)))(H(N(H))(N(H)))))(F))	complex	(F)		('(N(H)(F))', '(N(H))', '(N(H))', '(N(H))')	TRUE	TRUE	TRUE	TRUE
4	sp_cotton_fraction1_IGP1_xin_20210101	11140	3	1197.14	HNSTGcCLR	H(7)N(6)F(2)	2	P10909	Clusterin	CLU	291	2	1.53907	0.0377376	0.400194	0.0607343	(N(N(H(H(N(H(F))(F))(N(H)))(H(N(H))(N(H))))))	complex			('(N(H(F))(F))', '(N(H))', '(N(H))', '(N(H))')	(N(N(H(H(N(H)(F))(N(H)))(H(N(H))(N(H)))))(F))	complex	(F)		('(N(H)(F))', '(N(H))', '(N(H))', '(N(H))')	TRUE	FALSE	TRUE	FALSE
4	sp_cotton_fraction1_IGP1_xin_20210101	11140	3	1197.14	HNSTGcCLR	H(7)N(6)F(2)	2	P10909	Clusterin	CLU	291	3	1.50133	0.0166149	0.415954	0.0827117	(N(N(H(H(N(H)(F))(N(H)(F)))(H(N(H))(N(H))))))	complex			('(N(H)(F))', '(N(H)(F))', '(N(H))', '(N(H))')	(N(N(H(H(N(H)(F))(N(H)))(H(N(H))(N(H)))))(F))	complex	(F)		('(N(H)(F))', '(N(H))', '(N(H))', '(N(H))')	TRUE	FALSE	TRUE	FALSE
4	sp_cotton_fraction1_IGP1_xin_20210101	11140	3	1197.14	HNSTGcCLR	H(7)N(6)F(2)	2	P10909	Clusterin	CLU	291	4	1.48472		0.428017	0.0872645	(N(N(H(H(N(H)(F))(N(H)))(H(N(H)(F))(N(H))))))	complex			('(N(H)(F))', '(N(H))', '(N(H)(F))', '(N(H))')	(N(N(H(H(N(H)(F))(N(H)))(H(N(H))(N(H)))))(F))	complex	(F)		('(N(H)(F))', '(N(H))', '(N(H))', '(N(H))')	TRUE	FALSE	TRUE	FALSE
2	sp_cotton_fraction1_IGP1_xin_20210101	11213	3	1231.48	SNSSoxMHITDcCR	H(6)N(4)F(4)	2	P07998	Ribonuclease pancreatic	RNASE1	104	1	1.85545	0.24582	0.125095	0.0194531	(N(N(H(H(H))(H(N(H(F))(F))(N(H)(F)))))(F))	hybrid	(F)		('(N(H(F))(F))', '(N(H)(F))')	(N(N(H(H(N(H(F))(F))(N(H)(F)))(H(H))))(F))	hybrid	(F)		('(N(H(F))(F))', '(N(H)(F))')	TRUE	TRUE	TRUE	TRUE
2	sp_cotton_fraction1_IGP1_xin_20210101	11213	3	1231.48	SNSSoxMHITDcCR	H(6)N(4)F(4)	2	P07998	Ribonuclease pancreatic	RNASE1	104	2	1.60963		0.359938	0.0304296	(N(N(H(H(H))(H(N(H(F))(F))(N(H(F))(F))))))	hybrid			('(N(H(F))(F))', '(N(H(F))(F))')	(N(N(H(H(N(H(F))(F))(N(H)(F)))(H(H))))(F))	hybrid	(F)		('(N(H(F))(F))', '(N(H)(F))')	TRUE	FALSE	TRUE	FALSE
2	sp_cotton_fraction1_IGP1_xin_20210101	11333	3	909.009	HNFSHcCcCSK	H(4)N(3)A(1)	2	P43652	Afamin	AFM	109	1	1.82653	0.0485994	0.112183	0.0612922	(N(N(H(H(N(H(A))))(H))))	complex			('(N(H(A)))',)	(N(N(H(H(N(H(A))))(H))))	complex			('(N(H(A)))',)	TRUE	TRUE	TRUE	TRUE
2	sp_cotton_fraction1_IGP1_xin_20210101	11333	3	909.009	HNFSHcCcCSK	H(4)N(3)A(1)	2	P43652	Afamin	AFM	109	2	1.77793		0.118169	0.103905	(N(N(H(H(N(H)(A)))(H))))	complex			('(N(H)(A))',)	(N(N(H(H(N(H(A))))(H))))	complex			('(N(H(A)))',)	TRUE	TRUE	TRUE	FALSE
18	sp_cotton_fraction1_IGP1_xin_20210101	11690	4	922.892	NQHQTKNLSQDQEHGR	H(5)N(4)F(1)	7	Q02383	Semenogelin-2	SEMG2	272	1	1.30659	0.0170548	0.663477	0.0299332	(N(N(H(H(N(H)))(H(N(H)))))(F))	complex	(F)		('(N(H))', '(N(H))')	(N(N(H(H(N(H)))(H(N(H)))))(F))	complex	(F)		('(N(H))', '(N(H))')	TRUE	TRUE	TRUE	TRUE
18	sp_cotton_fraction1_IGP1_xin_20210101	11690	4	922.892	NQHQTKNLSQDQEHGR	H(5)N(4)F(1)	7	Q02383	Semenogelin-2	SEMG2	272	2	1.28954	0.0121165	0.656226	0.0542389	(N(N(H(H(N(H))(N(H)))(H)))(F))	complex	(F)		('(N(H))', '(N(H))')	(N(N(H(H(N(H)))(H(N(H)))))(F))	complex	(F)		('(N(H))', '(N(H))')	TRUE	TRUE	TRUE	TRUE
18	sp_cotton_fraction1_IGP1_xin_20210101	11690	4	922.892	NQHQTKNLSQDQEHGR	H(5)N(4)F(1)	7	Q02383	Semenogelin-2	SEMG2	272	3	1.27742	0.0197533	0.637354	0.0852273	(N(N(H(H(H))(H(N(H)(F)))(N))))	hybrid		(N)	('(N(H)(F))',)	(N(N(H(H(N(H)))(H(N(H)))))(F))	complex	(F)		('(N(H))', '(N(H))')	FALSE	FALSE	FALSE	FALSE
18	sp_cotton_fraction1_IGP1_xin_20210101	11690	4	922.892	NQHQTKNLSQDQEHGR	H(5)N(4)F(1)	7	Q02383	Semenogelin-2	SEMG2	272	4	1.25767	0.00989556	0.699273	0.0430623	(N(N(H(H(N(H(F))))(H(N(H))))))	complex			('(N(H(F)))', '(N(H))')	(N(N(H(H(N(H)))(H(N(H)))))(F))	complex	(F)		('(N(H))', '(N(H))')	TRUE	FALSE	TRUE	FALSE
18	sp_cotton_fraction1_IGP1_xin_20210101	11690	4	922.892	NQHQTKNLSQDQEHGR	H(5)N(4)F(1)	7	Q02383	Semenogelin-2	SEMG2	272	5	1.24777	0.00807775	0.672053	0.0801771	(N(N(H(H(N(H)(F)))(H(N(H))))))	complex			('(N(H)(F))', '(N(H))')	(N(N(H(H(N(H)))(H(N(H)))))(F))	complex	(F)		('(N(H))', '(N(H))')	TRUE	FALSE	TRUE	FALSE
18	sp_cotton_fraction1_IGP1_xin_20210101	11690	4	922.892	NQHQTKNLSQDQEHGR	H(5)N(4)F(1)	7	Q02383	Semenogelin-2	SEMG2	272	6	1.23969	0.0112206	0.646159	0.114149	(N(N(H(H(H))(H(N(H))(N(F))))))	hybrid			('(N(H))', '(N(F))')	(N(N(H(H(N(H)))(H(N(H)))))(F))	complex	(F)		('(N(H))', '(N(H))')	FALSE	FALSE	TRUE	FALSE
18	sp_cotton_fraction1_IGP1_xin_20210101	11690	4	922.892	NQHQTKNLSQDQEHGR	H(5)N(4)F(1)	7	Q02383	Semenogelin-2	SEMG2	272	7	1.22847	0.0123361	0.606776	0.164753	(N(N(H(H(H)(H))(H(N(F)))(N))))	hybrid		(N)	('(N(F))',)	(N(N(H(H(N(H)))(H(N(H)))))(F))	complex	(F)		('(N(H))', '(N(H))')	FALSE	FALSE	FALSE	FALSE
18	sp_cotton_fraction1_IGP1_xin_20210101	11690	4	922.892	NQHQTKNLSQDQEHGR	H(5)N(4)F(1)	7	Q02383	Semenogelin-2	SEMG2	272	8	1.21614	0.0183362	0.608237	0.175628	(N(N(H(H(H)(H))(H(N(F))(N)))))	hybrid			('(N(F))', '(N)')	(N(N(H(H(N(H)))(H(N(H)))))(F))	complex	(F)		('(N(H))', '(N(H))')	FALSE	FALSE	TRUE	FALSE
18	sp_cotton_fraction1_IGP1_xin_20210101	11690	4	922.892	NQHQTKNLSQDQEHGR	H(5)N(4)F(1)	7	Q02383	Semenogelin-2	SEMG2	272	9	1.1978	0.00173839	0.642823	0.159378	(N(N(H(H(H))(H(N(H)))(N)))(F))	hybrid	(F)	(N)	('(N(H))',)	(N(N(H(H(N(H)))(H(N(H)))))(F))	complex	(F)		('(N(H))', '(N(H))')	FALSE	TRUE	FALSE	FALSE
18	sp_cotton_fraction1_IGP1_xin_20210101	11690	4	922.892	NQHQTKNLSQDQEHGR	H(5)N(4)F(1)	7	Q02383	Semenogelin-2	SEMG2	272	10	1.19606	0.00588095	0.730197	0.0737421	(N(N(H(H(N(H)(F))(N(H)))(H))))	complex			('(N(H)(F))', '(N(H))')	(N(N(H(H(N(H)))(H(N(H)))))(F))	complex	(F)		('(N(H))', '(N(H))')	TRUE	FALSE	TRUE	FALSE
18	sp_cotton_fraction1_IGP1_xin_20210101	11690	4	922.892	NQHQTKNLSQDQEHGR	H(5)N(4)F(1)	7	Q02383	Semenogelin-2	SEMG2	272	11	1.19018	0.00241239	0.734498	0.0753228	(N(N(H(H(H))(H(N(H))(N))))(F))	hybrid	(F)		('(N(H))', '(N)')	(N(N(H(H(N(H)))(H(N(H)))))(F))	complex	(F)		('(N(H))', '(N(H))')	FALSE	TRUE	TRUE	FALSE
18	sp_cotton_fraction1_IGP1_xin_20210101	11690	4	922.892	NQHQTKNLSQDQEHGR	H(5)N(4)F(1)	7	Q02383	Semenogelin-2	SEMG2	272	12	1.18777	0.0161781	0.694675	0.117558	(N(N(H(H(H))(H(N(H)(F))(N)))))	hybrid			('(N(H)(F))', '(N)')	(N(N(H(H(N(H)))(H(N(H)))))(F))	complex	(F)		('(N(H))', '(N(H))')	FALSE	FALSE	TRUE	FALSE
18	sp_cotton_fraction1_IGP1_xin_20210101	11690	4	922.892	NQHQTKNLSQDQEHGR	H(5)N(4)F(1)	7	Q02383	Semenogelin-2	SEMG2	272	13	1.17159	0.0430527	0.695434	0.132977	(N(N(H(H(N(H(H)))(N))(H)))(F))	complex	(F)		('(N(H(H)))', '(N)')	(N(N(H(H(N(H)))(H(N(H)))))(F))	complex	(F)		('(N(H))', '(N(H))')	TRUE	TRUE	TRUE	FALSE
18	sp_cotton_fraction1_IGP1_xin_20210101	11690	4	922.892	NQHQTKNLSQDQEHGR	H(5)N(4)F(1)	7	Q02383	Semenogelin-2	SEMG2	272	14	1.12854	0.05223	0.676053	0.195411	(N(N(H(H(H)(H))(H(N)(N))))(F))	hybrid	(F)		('(N)', '(N)')	(N(N(H(H(N(H)))(H(N(H)))))(F))	complex	(F)		('(N(H))', '(N(H))')	FALSE	TRUE	TRUE	FALSE
18	sp_cotton_fraction1_IGP1_xin_20210101	11690	4	922.892	NQHQTKNLSQDQEHGR	H(5)N(4)F(1)	7	Q02383	Semenogelin-2	SEMG2	272	15	1.07631	0.0298631	0.746693	0.177001	(N(N(H(H(H)(H))(H(N(N)))))(F))	hybrid	(F)		('(N(N))',)	(N(N(H(H(N(H)))(H(N(H)))))(F))	complex	(F)		('(N(H))', '(N(H))')	FALSE	TRUE	TRUE	FALSE
18	sp_cotton_fraction1_IGP1_xin_20210101	11690	4	922.892	NQHQTKNLSQDQEHGR	H(5)N(4)F(1)	7	Q02383	Semenogelin-2	SEMG2	272	16	1.04644	0.0226353	0.728003	0.225554	(N(N(H(H(N(H(H))))(H(N))))(F))	complex	(F)		('(N(H(H)))', '(N)')	(N(N(H(H(N(H)))(H(N(H)))))(F))	complex	(F)		('(N(H))', '(N(H))')	TRUE	TRUE	TRUE	FALSE
18	sp_cotton_fraction1_IGP1_xin_20210101	11690	4	922.892	NQHQTKNLSQDQEHGR	H(5)N(4)F(1)	7	Q02383	Semenogelin-2	SEMG2	272	17	1.02381	0.00677151	0.634759	0.341433	(N(N(H(H(H)(H))(H(N))(N)))(F))	hybrid	(F)	(N)	('(N)',)	(N(N(H(H(N(H)))(H(N(H)))))(F))	complex	(F)		('(N(H))', '(N(H))')	FALSE	TRUE	FALSE	FALSE
18	sp_cotton_fraction1_IGP1_xin_20210101	11690	4	922.892	NQHQTKNLSQDQEHGR	H(5)N(4)F(1)	7	Q02383	Semenogelin-2	SEMG2	272	18	1.01704		0.860245	0.122718	(N(N(H(H(H)(H))(H(N(N)(F))))))	hybrid			('(N(N)(F))',)	(N(N(H(H(N(H)))(H(N(H)))))(F))	complex	(F)		('(N(H))', '(N(H))')	FALSE	FALSE	TRUE	FALSE
18	sp_cotton_fraction1_IGP1_xin_20210101	11874	4	922.892	NQHQTKNLSQDQEHGR	H(5)N(4)F(1)	7	Q02383	Semenogelin-2	SEMG2	272	1	1.21185	0.00440453	0.737144	0.0510076	(N(N(H(H(N(H))(N(H)))(H)))(F))	complex	(F)		('(N(H))', '(N(H))')	(N(N(H(H(N(H)))(H(N(H)))))(F))	complex	(F)		('(N(H))', '(N(H))')	TRUE	TRUE	TRUE	TRUE
18	sp_cotton_fraction1_IGP1_xin_20210101	11874	4	922.892	NQHQTKNLSQDQEHGR	H(5)N(4)F(1)	7	Q02383	Semenogelin-2	SEMG2	272	2	1.20744	0.0441132	0.762841	0.0297153	(N(N(H(H(N(H)))(H(N(H)))))(F))	complex	(F)		('(N(H))', '(N(H))')	(N(N(H(H(N(H)))(H(N(H)))))(F))	complex	(F)		('(N(H))', '(N(H))')	TRUE	TRUE	TRUE	TRUE
18	sp_cotton_fraction1_IGP1_xin_20210101	11874	4	922.892	NQHQTKNLSQDQEHGR	H(5)N(4)F(1)	7	Q02383	Semenogelin-2	SEMG2	272	3	1.16333	0.0208759	0.699669	0.137	(N(N(H(H(N(H(H)))(N))(H)))(F))	complex	(F)		('(N(H(H)))', '(N)')	(N(N(H(H(N(H)))(H(N(H)))))(F))	complex	(F)		('(N(H))', '(N(H))')	TRUE	TRUE	TRUE	FALSE
18	sp_cotton_fraction1_IGP1_xin_20210101	11874	4	922.892	NQHQTKNLSQDQEHGR	H(5)N(4)F(1)	7	Q02383	Semenogelin-2	SEMG2	272	4	1.14245	0.0259811	0.81654	0.0410057	(N(N(H(H(N(H(F))))(H(N(H))))))	complex			('(N(H(F)))', '(N(H))')	(N(N(H(H(N(H)))(H(N(H)))))(F))	complex	(F)		('(N(H))', '(N(H))')	TRUE	FALSE	TRUE	FALSE
18	sp_cotton_fraction1_IGP1_xin_20210101	11874	4	922.892	NQHQTKNLSQDQEHGR	H(5)N(4)F(1)	7	Q02383	Semenogelin-2	SEMG2	272	5	1.11647	0.0110436	0.806038	0.0774884	(N(N(H(H(H))(H(N(H))(N))))(F))	hybrid	(F)		('(N(H))', '(N)')	(N(N(H(H(N(H)))(H(N(H)))))(F))	complex	(F)		('(N(H))', '(N(H))')	FALSE	TRUE	TRUE	FALSE
18	sp_cotton_fraction1_IGP1_xin_20210101	11874	4	922.892	NQHQTKNLSQDQEHGR	H(5)N(4)F(1)	7	Q02383	Semenogelin-2	SEMG2	272	6	1.10543	1.32999e-05	0.811397	0.0831732	(N(N(H(H(N(H)(F)))(H(N(H))))))	complex			('(N(H)(F))', '(N(H))')	(N(N(H(H(N(H)))(H(N(H)))))(F))	complex	(F)		('(N(H))', '(N(H))')	TRUE	FALSE	TRUE	FALSE
18	sp_cotton_fraction1_IGP1_xin_20210101	11874	4	922.892	NQHQTKNLSQDQEHGR	H(5)N(4)F(1)	7	Q02383	Semenogelin-2	SEMG2	272	7	1.10542	0.00646268	0.732286	0.162297	(N(N(H(H(H))(H(N(H)))(N)))(F))	hybrid	(F)	(N)	('(N(H))',)	(N(N(H(H(N(H)))(H(N(H)))))(F))	complex	(F)		('(N(H))', '(N(H))')	FALSE	TRUE	FALSE	FALSE
18	sp_cotton_fraction1_IGP1_xin_20210101	11874	4	922.892	NQHQTKNLSQDQEHGR	H(5)N(4)F(1)	7	Q02383	Semenogelin-2	SEMG2	272	8	1.09895	0.0146206	0.825002	0.0760442	(N(N(H(H(N(H)(F))(N(H)))(H))))	complex			('(N(H)(F))', '(N(H))')	(N(N(H(H(N(H)))(H(N(H)))))(F))	complex	(F)		('(N(H))', '(N(H))')	TRUE	FALSE	TRUE	FALSE
18	sp_cotton_fraction1_IGP1_xin_20210101	11874	4	922.892	NQHQTKNLSQDQEHGR	H(5)N(4)F(1)	7	Q02383	Semenogelin-2	SEMG2	272	9	1.08433	0.00380928	0.82735	0.088317	(N(N(H(H(H))(H(N(H)(F)))(N))))	hybrid		(N)	('(N(H)(F))',)	(N(N(H(H(N(H)))(H(N(H)))))(F))	complex	(F)		('(N(H))', '(N(H))')	FALSE	FALSE	FALSE	FALSE
18	sp_cotton_fraction1_IGP1_xin_20210101	11874	4	922.892	NQHQTKNLSQDQEHGR	H(5)N(4)F(1)	7	Q02383	Semenogelin-2	SEMG2	272	10	1.08052	0.0124146	0.690548	0.228928	(N(N(H(H(N(H(H))))(H(N))))(F))	complex	(F)		('(N(H(H)))', '(N)')	(N(N(H(H(N(H)))(H(N(H)))))(F))	complex	(F)		('(N(H))', '(N(H))')	TRUE	TRUE	TRUE	FALSE
18	sp_cotton_fraction1_IGP1_xin_20210101	11874	4	922.892	NQHQTKNLSQDQEHGR	H(5)N(4)F(1)	7	Q02383	Semenogelin-2	SEMG2	272	11	1.06811	0.00238806	0.816862	0.115029	(N(N(H(H(H))(H(N(H))(N(F))))))	hybrid			('(N(H))', '(N(F))')	(N(N(H(H(N(H)))(H(N(H)))))(F))	complex	(F)		('(N(H))', '(N(H))')	FALSE	FALSE	TRUE	FALSE
18	sp_cotton_fraction1_IGP1_xin_20210101	11874	4	922.892	NQHQTKNLSQDQEHGR	H(5)N(4)F(1)	7	Q02383	Semenogelin-2	SEMG2	272	12	1.06572	0.0317407	0.814037	0.120242	(N(N(H(H(H))(H(N(H)(F))(N)))))	hybrid			('(N(H)(F))', '(N)')	(N(N(H(H(N(H)))(H(N(H)))))(F))	complex	(F)		('(N(H))', '(N(H))')	FALSE	FALSE	TRUE	FALSE
18	sp_cotton_fraction1_IGP1_xin_20210101	11874	4	922.892	NQHQTKNLSQDQEHGR	H(5)N(4)F(1)	7	Q02383	Semenogelin-2	SEMG2	272	13	1.03398	0.019196	0.78642	0.179599	(N(N(H(H(H)(H))(H(N(N)))))(F))	hybrid	(F)		('(N(N))',)	(N(N(H(H(N(H)))(H(N(H)))))(F))	complex	(F)		('(N(H))', '(N(H))')	FALSE	TRUE	TRUE	FALSE
18	sp_cotton_fraction1_IGP1_xin_20210101	11874	4	922.892	NQHQTKNLSQDQEHGR	H(5)N(4)F(1)	7	Q02383	Semenogelin-2	SEMG2	272	14	1.01478	0.0076651	0.860085	0.12513	(N(N(H(H(H)(H))(H(N(N)(F))))))	hybrid			('(N(N)(F))',)	(N(N(H(H(N(H)))(H(N(H)))))(F))	complex	(F)		('(N(H))', '(N(H))')	FALSE	FALSE	TRUE	FALSE
18	sp_cotton_fraction1_IGP1_xin_20210101	11874	4	922.892	NQHQTKNLSQDQEHGR	H(5)N(4)F(1)	7	Q02383	Semenogelin-2	SEMG2	272	15	1.00712	0.00575085	0.794789	0.198091	(N(N(H(H(H)(H))(H(N)(N))))(F))	hybrid	(F)		('(N)', '(N)')	(N(N(H(H(N(H)))(H(N(H)))))(F))	complex	(F)		('(N(H))', '(N(H))')	FALSE	TRUE	TRUE	FALSE
18	sp_cotton_fraction1_IGP1_xin_20210101	11874	4	922.892	NQHQTKNLSQDQEHGR	H(5)N(4)F(1)	7	Q02383	Semenogelin-2	SEMG2	272	16	1.00137	0.00537769	0.820666	0.177966	(N(N(H(H(H)(H))(H(N(F))(N)))))	hybrid			('(N(F))', '(N)')	(N(N(H(H(N(H)))(H(N(H)))))(F))	complex	(F)		('(N(H))', '(N(H))')	FALSE	FALSE	TRUE	FALSE
18	sp_cotton_fraction1_IGP1_xin_20210101	11874	4	922.892	NQHQTKNLSQDQEHGR	H(5)N(4)F(1)	7	Q02383	Semenogelin-2	SEMG2	272	17	0.995991	0.0817203	0.837359	0.16665	(N(N(H(H(H)(H))(H(N(F)))(N))))	hybrid		(N)	('(N(F))',)	(N(N(H(H(N(H)))(H(N(H)))))(F))	complex	(F)		('(N(H))', '(N(H))')	FALSE	FALSE	FALSE	FALSE
18	sp_cotton_fraction1_IGP1_xin_20210101	11874	4	922.892	NQHQTKNLSQDQEHGR	H(5)N(4)F(1)	7	Q02383	Semenogelin-2	SEMG2	272	18	0.914271		0.741278	0.344452	(N(N(H(H(H)(H))(H(N))(N)))(F))	hybrid	(F)	(N)	('(N)',)	(N(N(H(H(N(H)))(H(N(H)))))(F))	complex	(F)		('(N(H))', '(N(H))')	FALSE	TRUE	FALSE	FALSE
18	sp_cotton_fraction1_IGP1_xin_20210101	12070	4	922.892	NQHQTKNLSQDQEHGR	H(5)N(4)F(1)	7	Q02383	Semenogelin-2	SEMG2	272	1	1.55966	0.0111743	0.393981	0.0463623	(N(N(H(H(H))(H(N(H))(N))))(F))	hybrid	(F)		('(N(H))', '(N)')	(N(N(H(H(N(H)))(H(N(H)))))(F))	complex	(F)		('(N(H))', '(N(H))')	FALSE	TRUE	TRUE	FALSE
18	sp_cotton_fraction1_IGP1_xin_20210101	12070	4	922.892	NQHQTKNLSQDQEHGR	H(5)N(4)F(1)	7	Q02383	Semenogelin-2	SEMG2	272	2	1.54848	0.0136892	0.419627	0.03189	(N(N(H(H(N(H)))(H(N(H)))))(F))	complex	(F)		('(N(H))', '(N(H))')	(N(N(H(H(N(H)))(H(N(H)))))(F))	complex	(F)		('(N(H))', '(N(H))')	TRUE	TRUE	TRUE	TRUE
18	sp_cotton_fraction1_IGP1_xin_20210101	12070	4	922.892	NQHQTKNLSQDQEHGR	H(5)N(4)F(1)	7	Q02383	Semenogelin-2	SEMG2	272	3	1.53479	0.0498871	0.339714	0.125493	(N(N(H(H(H))(H(N(H)))(N)))(F))	hybrid	(F)	(N)	('(N(H))',)	(N(N(H(H(N(H)))(H(N(H)))))(F))	complex	(F)		('(N(H))', '(N(H))')	FALSE	TRUE	FALSE	FALSE
18	sp_cotton_fraction1_IGP1_xin_20210101	12070	4	922.892	NQHQTKNLSQDQEHGR	H(5)N(4)F(1)	7	Q02383	Semenogelin-2	SEMG2	272	4	1.48491	0.0692351	0.422601	0.0924931	(N(N(H(H(N(H))(N(H)))(H)))(F))	complex	(F)		('(N(H))', '(N(H))')	(N(N(H(H(N(H)))(H(N(H)))))(F))	complex	(F)		('(N(H))', '(N(H))')	TRUE	TRUE	TRUE	TRUE
18	sp_cotton_fraction1_IGP1_xin_20210101	12070	4	922.892	NQHQTKNLSQDQEHGR	H(5)N(4)F(1)	7	Q02383	Semenogelin-2	SEMG2	272	5	1.41567	0.00720886	0.483115	0.101213	(N(N(H(H(N(H(H)))(N))(H)))(F))	complex	(F)		('(N(H(H)))', '(N)')	(N(N(H(H(N(H)))(H(N(H)))))(F))	complex	(F)		('(N(H))', '(N(H))')	TRUE	TRUE	TRUE	FALSE
18	sp_cotton_fraction1_IGP1_xin_20210101	12070	4	922.892	NQHQTKNLSQDQEHGR	H(5)N(4)F(1)	7	Q02383	Semenogelin-2	SEMG2	272	6	1.40846	0.00377803	0.541782	0.0497554	(N(N(H(H(H))(H(N(H)(F)))(N))))	hybrid		(N)	('(N(H)(F))',)	(N(N(H(H(N(H)))(H(N(H)))))(F))	complex	(F)		('(N(H))', '(N(H))')	FALSE	FALSE	FALSE	FALSE
18	sp_cotton_fraction1_IGP1_xin_20210101	12070	4	922.892	NQHQTKNLSQDQEHGR	H(5)N(4)F(1)	7	Q02383	Semenogelin-2	SEMG2	272	7	1.40468	0.00092467	0.434481	0.160834	(N(N(H(H(H)(H))(H(N)(N))))(F))	hybrid	(F)		('(N)', '(N)')	(N(N(H(H(N(H)))(H(N(H)))))(F))	complex	(F)		('(N(H))', '(N(H))')	FALSE	TRUE	TRUE	FALSE
18	sp_cotton_fraction1_IGP1_xin_20210101	12070	4	922.892	NQHQTKNLSQDQEHGR	H(5)N(4)F(1)	7	Q02383	Semenogelin-2	SEMG2	272	8	1.40376	0.0169702	0.554189	0.0420511	(N(N(H(H(N(H)(F)))(H(N(H))))))	complex			('(N(H)(F))', '(N(H))')	(N(N(H(H(N(H)))(H(N(H)))))(F))	complex	(F)		('(N(H))', '(N(H))')	TRUE	FALSE	TRUE	FALSE
18	sp_cotton_fraction1_IGP1_xin_20210101	12070	4	922.892	NQHQTKNLSQDQEHGR	H(5)N(4)F(1)	7	Q02383	Semenogelin-2	SEMG2	272	9	1.38679	0.00448898	0.470565	0.142646	(N(N(H(H(H)(H))(H(N(N)))))(F))	hybrid	(F)		('(N(N))',)	(N(N(H(H(N(H)))(H(N(H)))))(F))	complex	(F)		('(N(H))', '(N(H))')	FALSE	TRUE	TRUE	FALSE
18	sp_cotton_fraction1_IGP1_xin_20210101	12070	4	922.892	NQHQTKNLSQDQEHGR	H(5)N(4)F(1)	7	Q02383	Semenogelin-2	SEMG2	272	10	1.3823	0.00424341	0.535116	0.0825839	(N(N(H(H(H))(H(N(H)(F))(N)))))	hybrid			('(N(H)(F))', '(N)')	(N(N(H(H(N(H)))(H(N(H)))))(F))	complex	(F)		('(N(H))', '(N(H))')	FALSE	FALSE	TRUE	FALSE
18	sp_cotton_fraction1_IGP1_xin_20210101	12070	4	922.892	NQHQTKNLSQDQEHGR	H(5)N(4)F(1)	7	Q02383	Semenogelin-2	SEMG2	272	11	1.37806	0.0151353	0.584578	0.0373649	(N(N(H(H(N(H)(F))(N(H)))(H))))	complex			('(N(H)(F))', '(N(H))')	(N(N(H(H(N(H)))(H(N(H)))))(F))	complex	(F)		('(N(H))', '(N(H))')	TRUE	FALSE	TRUE	FALSE
18	sp_cotton_fraction1_IGP1_xin_20210101	12070	4	922.892	NQHQTKNLSQDQEHGR	H(5)N(4)F(1)	7	Q02383	Semenogelin-2	SEMG2	272	12	1.36292	0.0217377	0.57806	0.0590187	(N(N(H(H(N(H(F))))(H(N(H))))))	complex			('(N(H(F)))', '(N(H))')	(N(N(H(H(N(H)))(H(N(H)))))(F))	complex	(F)		('(N(H))', '(N(H))')	TRUE	FALSE	TRUE	FALSE
18	sp_cotton_fraction1_IGP1_xin_20210101	12070	4	922.892	NQHQTKNLSQDQEHGR	H(5)N(4)F(1)	7	Q02383	Semenogelin-2	SEMG2	272	13	1.34118	0.028237	0.562779	0.0960373	(N(N(H(H(H))(H(N(H))(N(F))))))	hybrid			('(N(H))', '(N(F))')	(N(N(H(H(N(H)))(H(N(H)))))(F))	complex	(F)		('(N(H))', '(N(H))')	FALSE	FALSE	TRUE	FALSE
18	sp_cotton_fraction1_IGP1_xin_20210101	12070	4	922.892	NQHQTKNLSQDQEHGR	H(5)N(4)F(1)	7	Q02383	Semenogelin-2	SEMG2	272	14	1.31295	0.0383642	0.495759	0.191294	(N(N(H(H(N(H(H))))(H(N))))(F))	complex	(F)		('(N(H(H)))', '(N)')	(N(N(H(H(N(H)))(H(N(H)))))(F))	complex	(F)		('(N(H))', '(N(H))')	TRUE	TRUE	TRUE	FALSE
18	sp_cotton_fraction1_IGP1_xin_20210101	12070	4	922.892	NQHQTKNLSQDQEHGR	H(5)N(4)F(1)	7	Q02383	Semenogelin-2	SEMG2	272	15	1.27458	0.0205698	0.638161	0.0872562	(N(N(H(H(H)(H))(H(N(N)(F))))))	hybrid			('(N(N)(F))',)	(N(N(H(H(N(H)))(H(N(H)))))(F))	complex	(F)		('(N(H))', '(N(H))')	FALSE	FALSE	TRUE	FALSE
18	sp_cotton_fraction1_IGP1_xin_20210101	12070	4	922.892	NQHQTKNLSQDQEHGR	H(5)N(4)F(1)	7	Q02383	Semenogelin-2	SEMG2	272	16	1.25401	0.0755932	0.602511	0.143476	(N(N(H(H(H)(H))(H(N(F))(N)))))	hybrid			('(N(F))', '(N)')	(N(N(H(H(N(H)))(H(N(H)))))(F))	complex	(F)		('(N(H))', '(N(H))')	FALSE	FALSE	TRUE	FALSE
18	sp_cotton_fraction1_IGP1_xin_20210101	12070	4	922.892	NQHQTKNLSQDQEHGR	H(5)N(4)F(1)	7	Q02383	Semenogelin-2	SEMG2	272	17	1.17842	0.0158295	0.684898	0.136682	(N(N(H(H(H)(H))(H(N(F)))(N))))	hybrid		(N)	('(N(F))',)	(N(N(H(H(N(H)))(H(N(H)))))(F))	complex	(F)		('(N(H))', '(N(H))')	FALSE	FALSE	FALSE	FALSE
18	sp_cotton_fraction1_IGP1_xin_20210101	12070	4	922.892	NQHQTKNLSQDQEHGR	H(5)N(4)F(1)	7	Q02383	Semenogelin-2	SEMG2	272	18	1.16259		0.53128	0.30613	(N(N(H(H(H)(H))(H(N))(N)))(F))	hybrid	(F)	(N)	('(N)',)	(N(N(H(H(N(H)))(H(N(H)))))(F))	complex	(F)		('(N(H))', '(N(H))')	FALSE	TRUE	FALSE	FALSE
5	sp_cotton_fraction1_IGP1_xin_20210101	12607	2	1264.03	NATLAEQAK	H(6)N(3)	1	Q9Y4L1	Hypoxia up-regulated protein 1	HYOU1	869	1	1.83533	0.0254284	0.0928543	0.0718187	(N(N(H(H(H(H))(H))(H(N)))))	hybrid			('(N)',)	(N(N(H(H(N(H)))(H(H)(H)))))	hybrid			('(N(H))',)	TRUE	TRUE	TRUE	FALSE
5	sp_cotton_fraction1_IGP1_xin_20210101	12607	2	1264.03	NATLAEQAK	H(6)N(3)	1	Q9Y4L1	Hypoxia up-regulated protein 1	HYOU1	869	2	1.8099	0.0182596	0.160165	0.0299365	(N(N(H(H(H(H)))(H(N(H))))))	hybrid			('(N(H))',)	(N(N(H(H(N(H)))(H(H)(H)))))	hybrid			('(N(H))',)	TRUE	TRUE	TRUE	TRUE
5	sp_cotton_fraction1_IGP1_xin_20210101	12607	2	1264.03	NATLAEQAK	H(6)N(3)	1	Q9Y4L1	Hypoxia up-regulated protein 1	HYOU1	869	3	1.79164	0.863208	0.119525	0.0888355	(N(N(H(H(H)(H))(H(N(H))))))	hybrid			('(N(H))',)	(N(N(H(H(N(H)))(H(H)(H)))))	hybrid			('(N(H))',)	TRUE	TRUE	TRUE	TRUE
5	sp_cotton_fraction1_IGP1_xin_20210101	12607	2	1264.03	NATLAEQAK	H(6)N(3)	1	Q9Y4L1	Hypoxia up-regulated protein 1	HYOU1	869	4	0.928431	0.157412	0.104457	0.967112	(N(N(H(H(H(N)))(H(H)(H)))))	unknown			('(H(N))',)	(N(N(H(H(N(H)))(H(H)(H)))))	hybrid			('(N(H))',)	FALSE	TRUE	TRUE	FALSE
5	sp_cotton_fraction1_IGP1_xin_20210101	12607	2	1264.03	NATLAEQAK	H(6)N(3)	1	Q9Y4L1	Hypoxia up-regulated protein 1	HYOU1	869	5	0.771019		0.228981	1	(N(N(H(H(H)(H))(H(H))(N))))	high_mannose		(N)	()	(N(N(H(H(N(H)))(H(H)(H)))))	hybrid			('(N(H))',)	FALSE	TRUE	FALSE	FALSE
8	sp_cotton_fraction1_IGP1_xin_20210101	13145	2	1558.14	LNSSTIK	H(7)N(6)	2	P13473	Lysosome-associated membrane glycoprotein 2	LAMP2	275	1	1.87639	0.146283	0.114693	0.00891772	(N(N(H(H(N(H))(N(H)))(H(N(H))(N(H))))))	complex			('(N(H))', '(N(H))', '(N(H))', '(N(H))')	(N(N(H(H(N(H))(N(H)))(H(N(H))(N(H))))))	complex			('(N(H))', '(N(H))', '(N(H))', '(N(H))')	TRUE	TRUE	TRUE	TRUE
8	sp_cotton_fraction1_IGP1_xin_20210101	13145	2	1558.14	LNSSTIK	H(7)N(6)	2	P13473	Lysosome-associated membrane glycoprotein 2	LAMP2	275	2	1.73011	0.00296019	0.219717	0.0501764	(N(N(H(H(H(H))(H))(H(N(H))(N(N)))(N))))	hybrid		(N)	('(N(H))', '(N(N))')	(N(N(H(H(N(H))(N(H)))(H(N(H))(N(H))))))	complex			('(N(H))', '(N(H))', '(N(H))', '(N(H))')	FALSE	TRUE	FALSE	FALSE
8	sp_cotton_fraction1_IGP1_xin_20210101	13145	2	1558.14	LNSSTIK	H(7)N(6)	2	P13473	Lysosome-associated membrane glycoprotein 2	LAMP2	275	3	1.72715	0.0997988	0.157425	0.115429	(N(N(H(H(N(H(N(H)))))(H(N(H))(N(H))))))	complex			('(N(H(N(H))))', '(N(H))', '(N(H))')	(N(N(H(H(N(H))(N(H)))(H(N(H))(N(H))))))	complex			('(N(H))', '(N(H))', '(N(H))', '(N(H))')	TRUE	TRUE	TRUE	FALSE
8	sp_cotton_fraction1_IGP1_xin_20210101	13145	2	1558.14	LNSSTIK	H(7)N(6)	2	P13473	Lysosome-associated membrane glycoprotein 2	LAMP2	275	4	1.62735	0.019625	0.213598	0.159054	(N(N(H(H(H(H))(H(H)))(H(N(N))(N(N))))))	hybrid			('(N(N))', '(N(N))')	(N(N(H(H(N(H))(N(H)))(H(N(H))(N(H))))))	complex			('(N(H))', '(N(H))', '(N(H))', '(N(H))')	FALSE	TRUE	TRUE	FALSE
8	sp_cotton_fraction1_IGP1_xin_20210101	13145	2	1558.14	LNSSTIK	H(7)N(6)	2	P13473	Lysosome-associated membrane glycoprotein 2	LAMP2	275	5	1.60772	0.15624	0.195094	0.197184	(N(N(H(H(N(H(N(H))))(N(H)))(H(N(H))))))	complex			('(N(H(N(H))))', '(N(H))', '(N(H))')	(N(N(H(H(N(H))(N(H)))(H(N(H))(N(H))))))	complex			('(N(H))', '(N(H))', '(N(H))', '(N(H))')	TRUE	TRUE	TRUE	FALSE
8	sp_cotton_fraction1_IGP1_xin_20210101	13145	2	1558.14	LNSSTIK	H(7)N(6)	2	P13473	Lysosome-associated membrane glycoprotein 2	LAMP2	275	6	1.45148	0.015555	0.250782	0.297736	(N(N(H(H(N(H(H)))(N))(H(N(H(H))))(N))))	complex		(N)	('(N(H(H)))', '(N)', '(N(H(H)))')	(N(N(H(H(N(H))(N(H)))(H(N(H))(N(H))))))	complex			('(N(H))', '(N(H))', '(N(H))', '(N(H))')	TRUE	TRUE	FALSE	FALSE
8	sp_cotton_fraction1_IGP1_xin_20210101	13145	2	1558.14	LNSSTIK	H(7)N(6)	2	P13473	Lysosome-associated membrane glycoprotein 2	LAMP2	275	7	1.43593	0.11201	0.300228	0.263844	(N(N(H(H(H)(H))(H(N(H(N(H))))(N))(N))))	hybrid		(N)	('(N(H(N(H))))', '(N)')	(N(N(H(H(N(H))(N(H)))(H(N(H))(N(H))))))	complex			('(N(H))', '(N(H))', '(N(H))', '(N(H))')	FALSE	TRUE	FALSE	FALSE
8	sp_cotton_fraction1_IGP1_xin_20210101	13145	2	1558.14	LNSSTIK	H(7)N(6)	2	P13473	Lysosome-associated membrane glycoprotein 2	LAMP2	275	8	1.32392		0.202378	0.473705	(N(N(H(H(N(H(N(H)))))(H(N(H(N(H))))))))	complex			('(N(H(N(H))))', '(N(H(N(H))))')	(N(N(H(H(N(H))(N(H)))(H(N(H))(N(H))))))	complex			('(N(H))', '(N(H))', '(N(H))', '(N(H))')	TRUE	TRUE	TRUE	FALSE
15	sp_cotton_fraction1_IGP1_xin_20210101	14250	3	899.366	NETHFDAGAK	H(4)N(4)F(1)	1	P12821	Angiotensin-converting enzyme	ACE	509	1	1.87529	0.0484321	0.0724604	0.0522457	(N(N(H(H(N(H)))(H(N))))(F))	complex	(F)		('(N(H))', '(N)')	(N(N(H(H(N(H)))(H(N))))(F))	complex	(F)		('(N(H))', '(N)')	TRUE	TRUE	TRUE	TRUE
15	sp_cotton_fraction1_IGP1_xin_20210101	14250	3	899.366	NETHFDAGAK	H(4)N(4)F(1)	1	P12821	Angiotensin-converting enzyme	ACE	509	2	1.82686	0.0453353	0.131571	0.0415672	(N(N(H(H(N(H)))(H)(N)))(F))	complex	(F)	(N)	('(N(H))',)	(N(N(H(H(N(H)))(H(N))))(F))	complex	(F)		('(N(H))', '(N)')	TRUE	TRUE	FALSE	FALSE
15	sp_cotton_fraction1_IGP1_xin_20210101	14250	3	899.366	NETHFDAGAK	H(4)N(4)F(1)	1	P12821	Angiotensin-converting enzyme	ACE	509	3	1.78153	0.0721019	0.179445	0.0390286	(N(N(H(H(H))(H(N)(N))))(F))	hybrid	(F)		('(N)', '(N)')	(N(N(H(H(N(H)))(H(N))))(F))	complex	(F)		('(N(H))', '(N)')	FALSE	TRUE	TRUE	FALSE
15	sp_cotton_fraction1_IGP1_xin_20210101	14250	3	899.366	NETHFDAGAK	H(4)N(4)F(1)	1	P12821	Angiotensin-converting enzyme	ACE	509	4	1.70942	0.0069015	0.151173	0.139403	(N(N(H(H(N(H))(N))(H)))(F))	complex	(F)		('(N(H))', '(N)')	(N(N(H(H(N(H)))(H(N))))(F))	complex	(F)		('(N(H))', '(N)')	TRUE	TRUE	TRUE	TRUE
15	sp_cotton_fraction1_IGP1_xin_20210101	14250	3	899.366	NETHFDAGAK	H(4)N(4)F(1)	1	P12821	Angiotensin-converting enzyme	ACE	509	5	1.70252	0.0835821	0.143589	0.153888	(N(N(H(H(H))(H(N))(N)))(F))	hybrid	(F)	(N)	('(N)',)	(N(N(H(H(N(H)))(H(N))))(F))	complex	(F)		('(N(H))', '(N)')	FALSE	TRUE	FALSE	FALSE
15	sp_cotton_fraction1_IGP1_xin_20210101	14250	3	899.366	NETHFDAGAK	H(4)N(4)F(1)	1	P12821	Angiotensin-converting enzyme	ACE	509	6	1.61894	0.0365656	0.241552	0.139507	(N(N(H(H(H))(H(N(N)))))(F))	hybrid	(F)		('(N(N))',)	(N(N(H(H(N(H)))(H(N))))(F))	complex	(F)		('(N(H))', '(N)')	FALSE	TRUE	TRUE	FALSE
15	sp_cotton_fraction1_IGP1_xin_20210101	14250	3	899.366	NETHFDAGAK	H(4)N(4)F(1)	1	P12821	Angiotensin-converting enzyme	ACE	509	7	1.58238	0.0202053	0.358539	0.0590855	(N(N(H(H(N(H)(F))(N))(H))))	complex			('(N(H)(F))', '(N)')	(N(N(H(H(N(H)))(H(N))))(F))	complex	(F)		('(N(H))', '(N)')	TRUE	FALSE	TRUE	FALSE
15	sp_cotton_fraction1_IGP1_xin_20210101	14250	3	899.366	NETHFDAGAK	H(4)N(4)F(1)	1	P12821	Angiotensin-converting enzyme	ACE	509	8	1.56217	0.0125841	0.368512	0.0693174	(N(N(H(H(N(H)(F)))(H)(N))))	complex		(N)	('(N(H)(F))',)	(N(N(H(H(N(H)))(H(N))))(F))	complex	(F)		('(N(H))', '(N)')	TRUE	FALSE	FALSE	FALSE
15	sp_cotton_fraction1_IGP1_xin_20210101	14250	3	899.366	NETHFDAGAK	H(4)N(4)F(1)	1	P12821	Angiotensin-converting enzyme	ACE	509	9	1.54959	0.0202737	0.396458	0.0539555	(N(N(H(H(H))(H(N(F)))(N))))	hybrid		(N)	('(N(F))',)	(N(N(H(H(N(H)))(H(N))))(F))	complex	(F)		('(N(H))', '(N)')	FALSE	FALSE	FALSE	FALSE
15	sp_cotton_fraction1_IGP1_xin_20210101	14250	3	899.366	NETHFDAGAK	H(4)N(4)F(1)	1	P12821	Angiotensin-converting enzyme	ACE	509	10	1.52931	0.00797282	0.341251	0.129436	(N(N(H(H(N(H)(F)))(H(N)))))	complex			('(N(H)(F))', '(N)')	(N(N(H(H(N(H)))(H(N))))(F))	complex	(F)		('(N(H))', '(N)')	TRUE	FALSE	TRUE	FALSE
15	sp_cotton_fraction1_IGP1_xin_20210101	14250	3	899.366	NETHFDAGAK	H(4)N(4)F(1)	1	P12821	Angiotensin-converting enzyme	ACE	509	11	1.52134	0.0095331	0.358456	0.120204	(N(N(H(H(H))(H(N(F))(N)))))	hybrid			('(N(F))', '(N)')	(N(N(H(H(N(H)))(H(N))))(F))	complex	(F)		('(N(H))', '(N)')	FALSE	FALSE	TRUE	FALSE
15	sp_cotton_fraction1_IGP1_xin_20210101	14250	3	899.366	NETHFDAGAK	H(4)N(4)F(1)	1	P12821	Angiotensin-converting enzyme	ACE	509	12	1.51181	0.0417762	0.40107	0.0871236	(N(N(H(H(N(H(F))))(H(N)))))	complex			('(N(H(F)))', '(N)')	(N(N(H(H(N(H)))(H(N))))(F))	complex	(F)		('(N(H))', '(N)')	TRUE	FALSE	TRUE	FALSE
15	sp_cotton_fraction1_IGP1_xin_20210101	14250	3	899.366	NETHFDAGAK	H(4)N(4)F(1)	1	P12821	Angiotensin-converting enzyme	ACE	509	13	1.47003	0.114368	0.364968	0.165001	(N(N(H(H(N(H)))(H(N(F))))))	complex			('(N(H))', '(N(F))')	(N(N(H(H(N(H)))(H(N))))(F))	complex	(F)		('(N(H))', '(N)')	TRUE	FALSE	TRUE	FALSE
15	sp_cotton_fraction1_IGP1_xin_20210101	14250	3	899.366	NETHFDAGAK	H(4)N(4)F(1)	1	P12821	Angiotensin-converting enzyme	ACE	509	14	1.35566	0.00746555	0.378621	0.265717	(N(N(H(H(N(H))(N(F)))(H))))	complex			('(N(H))', '(N(F))')	(N(N(H(H(N(H)))(H(N))))(F))	complex	(F)		('(N(H))', '(N)')	TRUE	FALSE	TRUE	FALSE
15	sp_cotton_fraction1_IGP1_xin_20210101	14250	3	899.366	NETHFDAGAK	H(4)N(4)F(1)	1	P12821	Angiotensin-converting enzyme	ACE	509	15	1.3482		0.440031	0.211772	(N(N(H(H(H))(H(N(N)(F))))))	hybrid			('(N(N)(F))',)	(N(N(H(H(N(H)))(H(N))))(F))	complex	(F)		('(N(H))', '(N)')	FALSE	FALSE	TRUE	FALSE
8	sp_cotton_fraction1_IGP1_xin_20210101	15549	3	993.062	NGTAVcCATNR	H(5)N(4)A(1)	1	P05156	Complement factor I	CFI	70	1	1.90215	0.0127522	0.0696456	0.0282007	(N(N(H(H(N(H(A))))(H(N(H))))))	complex			('(N(H(A)))', '(N(H))')	(N(N(H(H(N(H(A))))(H(N(H))))))	complex			('(N(H(A)))', '(N(H))')	TRUE	TRUE	TRUE	TRUE
8	sp_cotton_fraction1_IGP1_xin_20210101	15549	3	993.062	NGTAVcCATNR	H(5)N(4)A(1)	1	P05156	Complement factor I	CFI	70	2	1.8894	0.00165042	0.0819136	0.0286849	(N(N(H(H(H))(H(N(H(A)))(N)))))	hybrid			('(N(H(A)))', '(N)')	(N(N(H(H(N(H(A))))(H(N(H))))))	complex			('(N(H(A)))', '(N(H))')	FALSE	TRUE	TRUE	FALSE
8	sp_cotton_fraction1_IGP1_xin_20210101	15549	3	993.062	NGTAVcCATNR	H(5)N(4)A(1)	1	P05156	Complement factor I	CFI	70	3	1.88775	0.0424371	0.0554909	0.056758	(N(N(H(H(N(H)(A)))(H(N(H))))))	complex			('(N(H)(A))', '(N(H))')	(N(N(H(H(N(H(A))))(H(N(H))))))	complex			('(N(H(A)))', '(N(H))')	TRUE	TRUE	TRUE	FALSE
8	sp_cotton_fraction1_IGP1_xin_20210101	15549	3	993.062	NGTAVcCATNR	H(5)N(4)A(1)	1	P05156	Complement factor I	CFI	70	4	1.84531	0.0498537	0.0729714	0.0817146	(N(N(H(H(H))(H(N(H)(A))(N)))))	hybrid			('(N(H)(A))', '(N)')	(N(N(H(H(N(H(A))))(H(N(H))))))	complex			('(N(H(A)))', '(N(H))')	FALSE	TRUE	TRUE	FALSE
8	sp_cotton_fraction1_IGP1_xin_20210101	15549	3	993.062	NGTAVcCATNR	H(5)N(4)A(1)	1	P05156	Complement factor I	CFI	70	5	1.79546	0.0082787	0.106981	0.0975588	(N(N(H(H(H))(H(N(H(A))))(N))))	hybrid		(N)	('(N(H(A)))',)	(N(N(H(H(N(H(A))))(H(N(H))))))	complex			('(N(H(A)))', '(N(H))')	FALSE	TRUE	FALSE	FALSE
8	sp_cotton_fraction1_IGP1_xin_20210101	15549	3	993.062	NGTAVcCATNR	H(5)N(4)A(1)	1	P05156	Complement factor I	CFI	70	6	1.78718	0.0253029	0.13433	0.0784886	(N(N(H(H(N(H(A)))(N(H)))(H))))	complex			('(N(H(A)))', '(N(H))')	(N(N(H(H(N(H(A))))(H(N(H))))))	complex			('(N(H(A)))', '(N(H))')	TRUE	TRUE	TRUE	TRUE
8	sp_cotton_fraction1_IGP1_xin_20210101	15549	3	993.062	NGTAVcCATNR	H(5)N(4)A(1)	1	P05156	Complement factor I	CFI	70	7	1.76188	0.28924	0.126724	0.111397	(N(N(H(H(H))(H(N(H)(A)))(N))))	hybrid		(N)	('(N(H)(A))',)	(N(N(H(H(N(H(A))))(H(N(H))))))	complex			('(N(H(A)))', '(N(H))')	FALSE	TRUE	FALSE	FALSE
8	sp_cotton_fraction1_IGP1_xin_20210101	15549	3	993.062	NGTAVcCATNR	H(5)N(4)A(1)	1	P05156	Complement factor I	CFI	70	8	1.47264		0.256013	0.271348	(N(N(H(H(H)(H))(H(N(N(A)))))))	hybrid			('(N(N(A)))',)	(N(N(H(H(N(H(A))))(H(N(H))))))	complex			('(N(H(A)))', '(N(H))')	FALSE	TRUE	TRUE	FALSE
8	sp_cotton_fraction1_IGP1_xin_20210101	15741	3	993.062	NGTAVcCATNR	H(5)N(4)A(1)	1	P05156	Complement factor I	CFI	70	1	1.9338	0.0256444	0.0471026	0.0190933	(N(N(H(H(N(H(A))))(H(N(H))))))	complex			('(N(H(A)))', '(N(H))')	(N(N(H(H(N(H(A))))(H(N(H))))))	complex			('(N(H(A)))', '(N(H))')	TRUE	TRUE	TRUE	TRUE
8	sp_cotton_fraction1_IGP1_xin_20210101	15741	3	993.062	NGTAVcCATNR	H(5)N(4)A(1)	1	P05156	Complement factor I	CFI	70	2	1.90816	0.00512608	0.0616547	0.0301857	(N(N(H(H(H))(H(N(H(A)))(N)))))	hybrid			('(N(H(A)))', '(N)')	(N(N(H(H(N(H(A))))(H(N(H))))))	complex			('(N(H(A)))', '(N(H))')	FALSE	TRUE	TRUE	FALSE
8	sp_cotton_fraction1_IGP1_xin_20210101	15741	3	993.062	NGTAVcCATNR	H(5)N(4)A(1)	1	P05156	Complement factor I	CFI	70	3	1.90303	0.0384363	0.04571	0.0512564	(N(N(H(H(N(H)(A)))(H(N(H))))))	complex			('(N(H)(A))', '(N(H))')	(N(N(H(H(N(H(A))))(H(N(H))))))	complex			('(N(H(A)))', '(N(H))')	TRUE	TRUE	TRUE	FALSE
8	sp_cotton_fraction1_IGP1_xin_20210101	15741	3	993.062	NGTAVcCATNR	H(5)N(4)A(1)	1	P05156	Complement factor I	CFI	70	4	1.8646	0.103448	0.0623318	0.0730709	(N(N(H(H(H))(H(N(H)(A))(N)))))	hybrid			('(N(H)(A))', '(N)')	(N(N(H(H(N(H(A))))(H(N(H))))))	complex			('(N(H(A)))', '(N(H))')	FALSE	TRUE	TRUE	FALSE
8	sp_cotton_fraction1_IGP1_xin_20210101	15741	3	993.062	NGTAVcCATNR	H(5)N(4)A(1)	1	P05156	Complement factor I	CFI	70	5	1.76115	0.00274003	0.141272	0.0975789	(N(N(H(H(N(H(A)))(N(H)))(H))))	complex			('(N(H(A)))', '(N(H))')	(N(N(H(H(N(H(A))))(H(N(H))))))	complex			('(N(H(A)))', '(N(H))')	TRUE	TRUE	TRUE	TRUE
8	sp_cotton_fraction1_IGP1_xin_20210101	15741	3	993.062	NGTAVcCATNR	H(5)N(4)A(1)	1	P05156	Complement factor I	CFI	70	6	1.75841	0.0332272	0.126418	0.115172	(N(N(H(H(H))(H(N(H(A))))(N))))	hybrid		(N)	('(N(H(A)))',)	(N(N(H(H(N(H(A))))(H(N(H))))))	complex			('(N(H(A)))', '(N(H))')	FALSE	TRUE	FALSE	FALSE
8	sp_cotton_fraction1_IGP1_xin_20210101	15741	3	993.062	NGTAVcCATNR	H(5)N(4)A(1)	1	P05156	Complement factor I	CFI	70	7	1.72518	0.280447	0.143967	0.130851	(N(N(H(H(H))(H(N(H)(A)))(N))))	hybrid		(N)	('(N(H)(A))',)	(N(N(H(H(N(H(A))))(H(N(H))))))	complex			('(N(H(A)))', '(N(H))')	FALSE	TRUE	FALSE	FALSE
8	sp_cotton_fraction1_IGP1_xin_20210101	15741	3	993.062	NGTAVcCATNR	H(5)N(4)A(1)	1	P05156	Complement factor I	CFI	70	8	1.44474		0.263589	0.291676	(N(N(H(H(H)(H))(H(N(N(A)))))))	hybrid			('(N(N(A)))',)	(N(N(H(H(N(H(A))))(H(N(H))))))	complex			('(N(H(A)))', '(N(H))')	FALSE	TRUE	TRUE	FALSE
18	sp_cotton_fraction1_IGP1_xin_20210101	15823	3	1002.07	NETHFDAGAK	H(5)N(4)F(2)	1	P12821	Angiotensin-converting enzyme	ACE	509	1	1.79425	0.0372668	0.182707	0.023044	(N(N(H(H(N(H)(F)))(H(N(H)))))(F))	complex	(F)		('(N(H)(F))', '(N(H))')	(N(N(H(H(N(H)(F)))(H(N(H)))))(F))	complex	(F)		('(N(H)(F))', '(N(H))')	TRUE	TRUE	TRUE	TRUE
18	sp_cotton_fraction1_IGP1_xin_20210101	15823	3	1002.07	NETHFDAGAK	H(5)N(4)F(2)	1	P12821	Angiotensin-converting enzyme	ACE	509	2	1.75698	0.00522407	0.157004	0.0860135	(N(N(H(H(H))(H(N(H)(F)))(N)))(F))	hybrid	(F)	(N)	('(N(H)(F))',)	(N(N(H(H(N(H)(F)))(H(N(H)))))(F))	complex	(F)		('(N(H)(F))', '(N(H))')	FALSE	TRUE	FALSE	FALSE
18	sp_cotton_fraction1_IGP1_xin_20210101	15823	3	1002.07	NETHFDAGAK	H(5)N(4)F(2)	1	P12821	Angiotensin-converting enzyme	ACE	509	3	1.75176	0.00250263	0.207956	0.0402854	(N(N(H(H(H))(H(N(H)(F))(N))))(F))	hybrid	(F)		('(N(H)(F))', '(N)')	(N(N(H(H(N(H)(F)))(H(N(H)))))(F))	complex	(F)		('(N(H)(F))', '(N(H))')	FALSE	TRUE	TRUE	FALSE
18	sp_cotton_fraction1_IGP1_xin_20210101	15823	3	1002.07	NETHFDAGAK	H(5)N(4)F(2)	1	P12821	Angiotensin-converting enzyme	ACE	509	4	1.74926	0.108711	0.212906	0.037838	(N(N(H(H(N(H(F))))(H(N(H)))))(F))	complex	(F)		('(N(H(F)))', '(N(H))')	(N(N(H(H(N(H)(F)))(H(N(H)))))(F))	complex	(F)		('(N(H)(F))', '(N(H))')	TRUE	TRUE	TRUE	FALSE
18	sp_cotton_fraction1_IGP1_xin_20210101	15823	3	1002.07	NETHFDAGAK	H(5)N(4)F(2)	1	P12821	Angiotensin-converting enzyme	ACE	509	5	1.64054	0.023337	0.261207	0.0982484	(N(N(H(H(H)(H))(H(N(F))(N))))(F))	hybrid	(F)		('(N(F))', '(N)')	(N(N(H(H(N(H)(F)))(H(N(H)))))(F))	complex	(F)		('(N(H)(F))', '(N(H))')	FALSE	TRUE	TRUE	FALSE
18	sp_cotton_fraction1_IGP1_xin_20210101	15823	3	1002.07	NETHFDAGAK	H(5)N(4)F(2)	1	P12821	Angiotensin-converting enzyme	ACE	509	6	1.61721	0.0164231	0.303053	0.0797391	(N(N(H(H(N(H)(F))(N(H)))(H)))(F))	complex	(F)		('(N(H)(F))', '(N(H))')	(N(N(H(H(N(H)(F)))(H(N(H)))))(F))	complex	(F)		('(N(H)(F))', '(N(H))')	TRUE	TRUE	TRUE	TRUE
18	sp_cotton_fraction1_IGP1_xin_20210101	15823	3	1002.07	NETHFDAGAK	H(5)N(4)F(2)	1	P12821	Angiotensin-converting enzyme	ACE	509	7	1.60078	0.0679296	0.262926	0.136289	(N(N(H(H(H))(H(N(H))(N(F)))))(F))	hybrid	(F)		('(N(H))', '(N(F))')	(N(N(H(H(N(H)(F)))(H(N(H)))))(F))	complex	(F)		('(N(H)(F))', '(N(H))')	FALSE	TRUE	TRUE	FALSE
18	sp_cotton_fraction1_IGP1_xin_20210101	15823	3	1002.07	NETHFDAGAK	H(5)N(4)F(2)	1	P12821	Angiotensin-converting enzyme	ACE	509	8	1.53285	0.00432714	0.411435	0.0557097	(N(N(H(H(N(H)(F)))(H(N(H)(F))))))	complex			('(N(H)(F))', '(N(H)(F))')	(N(N(H(H(N(H)(F)))(H(N(H)))))(F))	complex	(F)		('(N(H)(F))', '(N(H))')	TRUE	FALSE	TRUE	FALSE
18	sp_cotton_fraction1_IGP1_xin_20210101	15823	3	1002.07	NETHFDAGAK	H(5)N(4)F(2)	1	P12821	Angiotensin-converting enzyme	ACE	509	9	1.52853	0.00610456	0.419732	0.0517401	(N(N(H(H(N(H(F))(F)))(H(N(H))))))	complex			('(N(H(F))(F))', '(N(H))')	(N(N(H(H(N(H)(F)))(H(N(H)))))(F))	complex	(F)		('(N(H)(F))', '(N(H))')	TRUE	FALSE	TRUE	FALSE
18	sp_cotton_fraction1_IGP1_xin_20210101	15823	3	1002.07	NETHFDAGAK	H(5)N(4)F(2)	1	P12821	Angiotensin-converting enzyme	ACE	509	10	1.52242	0.0198931	0.368504	0.109073	(N(N(H(H(H))(H(N(H(F))(F)))(N))))	hybrid		(N)	('(N(H(F))(F))',)	(N(N(H(H(N(H)(F)))(H(N(H)))))(F))	complex	(F)		('(N(H)(F))', '(N(H))')	FALSE	FALSE	FALSE	FALSE
18	sp_cotton_fraction1_IGP1_xin_20210101	15823	3	1002.07	NETHFDAGAK	H(5)N(4)F(2)	1	P12821	Angiotensin-converting enzyme	ACE	509	11	1.50253	0.0165866	0.447564	0.0499058	(N(N(H(H(H))(H(N(H(F))(F))(N)))))	hybrid			('(N(H(F))(F))', '(N)')	(N(N(H(H(N(H)(F)))(H(N(H)))))(F))	complex	(F)		('(N(H)(F))', '(N(H))')	FALSE	FALSE	TRUE	FALSE
18	sp_cotton_fraction1_IGP1_xin_20210101	15823	3	1002.07	NETHFDAGAK	H(5)N(4)F(2)	1	P12821	Angiotensin-converting enzyme	ACE	509	12	1.48594	0.00372991	0.311327	0.202729	(N(N(H(H(N(H(H)(F))))(H(N))))(F))	complex	(F)		('(N(H(H)(F)))', '(N)')	(N(N(H(H(N(H)(F)))(H(N(H)))))(F))	complex	(F)		('(N(H)(F))', '(N(H))')	TRUE	TRUE	TRUE	FALSE
18	sp_cotton_fraction1_IGP1_xin_20210101	15823	3	1002.07	NETHFDAGAK	H(5)N(4)F(2)	1	P12821	Angiotensin-converting enzyme	ACE	509	13	1.48221	0.0689659	0.313244	0.204542	(N(N(H(H(H)(H))(H(N(F)))(N)))(F))	hybrid	(F)	(N)	('(N(F))',)	(N(N(H(H(N(H)(F)))(H(N(H)))))(F))	complex	(F)		('(N(H)(F))', '(N(H))')	FALSE	TRUE	FALSE	FALSE
18	sp_cotton_fraction1_IGP1_xin_20210101	15823	3	1002.07	NETHFDAGAK	H(5)N(4)F(2)	1	P12821	Angiotensin-converting enzyme	ACE	509	14	1.41325	0.00844903	0.44346	0.143293	(N(N(H(H(N(H(F))))(H(N(H(F)))))))	complex			('(N(H(F)))', '(N(H(F)))')	(N(N(H(H(N(H)(F)))(H(N(H)))))(F))	complex	(F)		('(N(H)(F))', '(N(H))')	TRUE	FALSE	TRUE	FALSE
18	sp_cotton_fraction1_IGP1_xin_20210101	15823	3	1002.07	NETHFDAGAK	H(5)N(4)F(2)	1	P12821	Angiotensin-converting enzyme	ACE	509	15	1.4048	0.00703829	0.483944	0.111257	(N(N(H(H(H)(H))(H(N(F))(N(F))))))	hybrid			('(N(F))', '(N(F))')	(N(N(H(H(N(H)(F)))(H(N(H)))))(F))	complex	(F)		('(N(H)(F))', '(N(H))')	FALSE	FALSE	TRUE	FALSE
18	sp_cotton_fraction1_IGP1_xin_20210101	15823	3	1002.07	NETHFDAGAK	H(5)N(4)F(2)	1	P12821	Angiotensin-converting enzyme	ACE	509	16	1.39776	0.00486897	0.419819	0.18242	(N(N(H(H(H)(H))(H(N(N)(F)))))(F))	hybrid	(F)		('(N(N)(F))',)	(N(N(H(H(N(H)(F)))(H(N(H)))))(F))	complex	(F)		('(N(H)(F))', '(N(H))')	FALSE	TRUE	TRUE	FALSE
18	sp_cotton_fraction1_IGP1_xin_20210101	15823	3	1002.07	NETHFDAGAK	H(5)N(4)F(2)	1	P12821	Angiotensin-converting enzyme	ACE	509	17	1.39289	0.0273994	0.487024	0.120084	(N(N(H(H(N(H)(F))(N(H)(F)))(H))))	complex			('(N(H)(F))', '(N(H)(F))')	(N(N(H(H(N(H)(F)))(H(N(H)))))(F))	complex	(F)		('(N(H)(F))', '(N(H))')	TRUE	FALSE	TRUE	FALSE
18	sp_cotton_fraction1_IGP1_xin_20210101	15823	3	1002.07	NETHFDAGAK	H(5)N(4)F(2)	1	P12821	Angiotensin-converting enzyme	ACE	509	18	1.36549		0.487804	0.146704	(N(N(H(H(H))(H(N(H)(F))(N(F))))))	hybrid			('(N(H)(F))', '(N(F))')	(N(N(H(H(N(H)(F)))(H(N(H)))))(F))	complex	(F)		('(N(H)(F))', '(N(H))')	FALSE	FALSE	TRUE	FALSE
14	sp_cotton_fraction1_IGP1_xin_20210101	16774	3	1269.49	HNSTGcCLR	H(6)N(5)A(2)F(2)	2	P10909	Clusterin	CLU	291	1	1.69944	0.0503694	0.211996	0.0885631	(N(N(H(H(N(H(A))(F)))(H(N(H(A)))(N(H)))))(F))	complex	(F)		('(N(H(A))(F))', '(N(H(A)))', '(N(H))')	(N(N(H(H(N(H(A))(F)))(H(N(H))(N(H(A))))))(F))	complex	(F)		('(N(H(A))(F))', '(N(H))', '(N(H(A)))')	TRUE	TRUE	TRUE	TRUE
14	sp_cotton_fraction1_IGP1_xin_20210101	16774	3	1269.49	HNSTGcCLR	H(6)N(5)A(2)F(2)	2	P10909	Clusterin	CLU	291	2	1.64907	0.0083263	0.224516	0.126413	(N(N(H(H(N(H(A)))(N(H)(F)))(H(N(H(A))))))(F))	complex	(F)		('(N(H(A)))', '(N(H)(F))', '(N(H(A)))')	(N(N(H(H(N(H(A))(F)))(H(N(H))(N(H(A))))))(F))	complex	(F)		('(N(H(A))(F))', '(N(H))', '(N(H(A)))')	TRUE	TRUE	TRUE	FALSE
14	sp_cotton_fraction1_IGP1_xin_20210101	16774	3	1269.49	HNSTGcCLR	H(6)N(5)A(2)F(2)	2	P10909	Clusterin	CLU	291	3	1.64074	0.00705151	0.23926	0.119996	(N(N(H(H(N(H(A)))(N(H(A))))(H(N(H)(F)))))(F))	complex	(F)		('(N(H(A)))', '(N(H(A)))', '(N(H)(F))')	(N(N(H(H(N(H(A))(F)))(H(N(H))(N(H(A))))))(F))	complex	(F)		('(N(H(A))(F))', '(N(H))', '(N(H(A)))')	TRUE	TRUE	TRUE	FALSE
14	sp_cotton_fraction1_IGP1_xin_20210101	16774	3	1269.49	HNSTGcCLR	H(6)N(5)A(2)F(2)	2	P10909	Clusterin	CLU	291	4	1.63369	0.000142789	0.261851	0.104455	(N(N(H(H(N(H(A))(F))(N(H)))(H(N(H(A))))))(F))	complex	(F)		('(N(H(A))(F))', '(N(H))', '(N(H(A)))')	(N(N(H(H(N(H(A))(F)))(H(N(H))(N(H(A))))))(F))	complex	(F)		('(N(H(A))(F))', '(N(H))', '(N(H(A)))')	TRUE	TRUE	TRUE	TRUE
14	sp_cotton_fraction1_IGP1_xin_20210101	16774	3	1269.49	HNSTGcCLR	H(6)N(5)A(2)F(2)	2	P10909	Clusterin	CLU	291	5	1.63355	0.13032	0.237094	0.129356	(N(N(H(H(N(H(A))(F))(N(H(A))))(H(N(H)))))(F))	complex	(F)		('(N(H(A))(F))', '(N(H(A)))', '(N(H))')	(N(N(H(H(N(H(A))(F)))(H(N(H))(N(H(A))))))(F))	complex	(F)		('(N(H(A))(F))', '(N(H))', '(N(H(A)))')	TRUE	TRUE	TRUE	TRUE
14	sp_cotton_fraction1_IGP1_xin_20210101	16774	3	1269.49	HNSTGcCLR	H(6)N(5)A(2)F(2)	2	P10909	Clusterin	CLU	291	6	1.50323	0.00910341	0.346756	0.150014	(N(N(H(H(H))(H(N(H(A))(F))(N(H(A))))(N)))(F))	hybrid	(F)	(N)	('(N(H(A))(F))', '(N(H(A)))')	(N(N(H(H(N(H(A))(F)))(H(N(H))(N(H(A))))))(F))	complex	(F)		('(N(H(A))(F))', '(N(H))', '(N(H(A)))')	FALSE	TRUE	FALSE	FALSE
14	sp_cotton_fraction1_IGP1_xin_20210101	16774	3	1269.49	HNSTGcCLR	H(6)N(5)A(2)F(2)	2	P10909	Clusterin	CLU	291	7	1.49413	0.0447333	0.417207	0.0886659	(N(N(H(H(N(H(A))(F))(N(H)))(H(N(H(A))(F))))))	complex			('(N(H(A))(F))', '(N(H))', '(N(H(A))(F))')	(N(N(H(H(N(H(A))(F)))(H(N(H))(N(H(A))))))(F))	complex	(F)		('(N(H(A))(F))', '(N(H))', '(N(H(A)))')	TRUE	FALSE	TRUE	FALSE
14	sp_cotton_fraction1_IGP1_xin_20210101	16774	3	1269.49	HNSTGcCLR	H(6)N(5)A(2)F(2)	2	P10909	Clusterin	CLU	291	8	1.44939	0.0128658	0.408492	0.142115	(N(N(H(H(N(H(A))(F))(N(H(A))(F)))(H(N(H))))))	complex			('(N(H(A))(F))', '(N(H(A))(F))', '(N(H))')	(N(N(H(H(N(H(A))(F)))(H(N(H))(N(H(A))))))(F))	complex	(F)		('(N(H(A))(F))', '(N(H))', '(N(H(A)))')	TRUE	FALSE	TRUE	FALSE
14	sp_cotton_fraction1_IGP1_xin_20210101	16774	3	1269.49	HNSTGcCLR	H(6)N(5)A(2)F(2)	2	P10909	Clusterin	CLU	291	9	1.43653	0.0290565	0.409317	0.154155	(N(N(H(H(N(H(A))(F))(N(H)(F)))(H(N(H(A)))))))	complex			('(N(H(A))(F))', '(N(H)(F))', '(N(H(A)))')	(N(N(H(H(N(H(A))(F)))(H(N(H))(N(H(A))))))(F))	complex	(F)		('(N(H(A))(F))', '(N(H))', '(N(H(A)))')	TRUE	FALSE	TRUE	FALSE
14	sp_cotton_fraction1_IGP1_xin_20210101	16774	3	1269.49	HNSTGcCLR	H(6)N(5)A(2)F(2)	2	P10909	Clusterin	CLU	291	10	1.40747	0.0213842	0.468376	0.124153	(N(N(H(H(N(H(A))(F)))(H(N(H(A)))(N(H)(F))))))	complex			('(N(H(A))(F))', '(N(H(A)))', '(N(H)(F))')	(N(N(H(H(N(H(A))(F)))(H(N(H))(N(H(A))))))(F))	complex	(F)		('(N(H(A))(F))', '(N(H))', '(N(H(A)))')	TRUE	FALSE	TRUE	FALSE
14	sp_cotton_fraction1_IGP1_xin_20210101	16774	3	1269.49	HNSTGcCLR	H(6)N(5)A(2)F(2)	2	P10909	Clusterin	CLU	291	11	1.38609	0.000203179	0.460369	0.153544	(N(N(H(H(N(H(A))(F))(N(H(A))))(H(N(H)(F))))))	complex			('(N(H(A))(F))', '(N(H(A)))', '(N(H)(F))')	(N(N(H(H(N(H(A))(F)))(H(N(H))(N(H(A))))))(F))	complex	(F)		('(N(H(A))(F))', '(N(H))', '(N(H(A)))')	TRUE	FALSE	TRUE	FALSE
14	sp_cotton_fraction1_IGP1_xin_20210101	16774	3	1269.49	HNSTGcCLR	H(6)N(5)A(2)F(2)	2	P10909	Clusterin	CLU	291	12	1.38588	0.0294618	0.475777	0.138339	(N(N(H(H(N(H(A))(A)))(H(N(H)(F))(N(H)(F))))))	complex			('(N(H(A))(A))', '(N(H)(F))', '(N(H)(F))')	(N(N(H(H(N(H(A))(F)))(H(N(H))(N(H(A))))))(F))	complex	(F)		('(N(H(A))(F))', '(N(H))', '(N(H(A)))')	TRUE	FALSE	TRUE	FALSE
14	sp_cotton_fraction1_IGP1_xin_20210101	16774	3	1269.49	HNSTGcCLR	H(6)N(5)A(2)F(2)	2	P10909	Clusterin	CLU	291	13	1.35642	0.0014969	0.467829	0.175749	(N(N(H(H(H))(H(N(H(A))(F))(N(H(A))(F)))(N))))	hybrid		(N)	('(N(H(A))(F))', '(N(H(A))(F))')	(N(N(H(H(N(H(A))(F)))(H(N(H))(N(H(A))))))(F))	complex	(F)		('(N(H(A))(F))', '(N(H))', '(N(H(A)))')	FALSE	FALSE	FALSE	FALSE
14	sp_cotton_fraction1_IGP1_xin_20210101	16774	3	1269.49	HNSTGcCLR	H(6)N(5)A(2)F(2)	2	P10909	Clusterin	CLU	291	14	1.35493		0.509669	0.135406	(N(N(H(H(N(H(A)))(N(H)(A)))(H(N(H(F))(F))))))	complex			('(N(H(A)))', '(N(H)(A))', '(N(H(F))(F))')	(N(N(H(H(N(H(A))(F)))(H(N(H))(N(H(A))))))(F))	complex	(F)		('(N(H(A))(F))', '(N(H))', '(N(H(A)))')	TRUE	FALSE	TRUE	FALSE
23	sp_cotton_fraction1_IGP1_xin_20210101	17029	4	913.37	NLSQDQEHGR	H(5)N(6)F(3)	1	Q02383	Semenogelin-2	SEMG2	272	1	1.82428	0.0228931	0.110755	0.0649611	(N(N(H(H(N(H(F))(F))(N))(H(N(H))(N))))(F))	complex	(F)		('(N(H(F))(F))', '(N)', '(N(H))', '(N)')	(N(N(H(H(N(H)(F))(N))(H(N)(N(H)(F)))))(F))	complex	(F)		('(N(H)(F))', '(N)', '(N)', '(N(H)(F))')	TRUE	TRUE	TRUE	FALSE
23	sp_cotton_fraction1_IGP1_xin_20210101	17029	4	913.37	NLSQDQEHGR	H(5)N(6)F(3)	1	Q02383	Semenogelin-2	SEMG2	272	2	1.80139	0.0120346	0.135341	0.0632688	(N(N(H(H(N(H)(F))(N))(H(N(H)(F))(N))))(F))	complex	(F)		('(N(H)(F))', '(N)', '(N(H)(F))', '(N)')	(N(N(H(H(N(H)(F))(N))(H(N)(N(H)(F)))))(F))	complex	(F)		('(N(H)(F))', '(N)', '(N)', '(N(H)(F))')	TRUE	TRUE	TRUE	TRUE
23	sp_cotton_fraction1_IGP1_xin_20210101	17029	4	913.37	NLSQDQEHGR	H(5)N(6)F(3)	1	Q02383	Semenogelin-2	SEMG2	272	3	1.78936	0.027683	0.0969749	0.113669	(N(N(H(H(N(H)(F))(N))(H(N(H))(N(F)))))(F))	complex	(F)		('(N(H)(F))', '(N)', '(N(H))', '(N(F))')	(N(N(H(H(N(H)(F))(N))(H(N)(N(H)(F)))))(F))	complex	(F)		('(N(H)(F))', '(N)', '(N)', '(N(H)(F))')	TRUE	TRUE	TRUE	FALSE
23	sp_cotton_fraction1_IGP1_xin_20210101	17029	4	913.37	NLSQDQEHGR	H(5)N(6)F(3)	1	Q02383	Semenogelin-2	SEMG2	272	4	1.76167	0.00897255	0.105412	0.132915	(N(N(H(H(N(H)(F))(N(F)))(H(N(H))(N))))(F))	complex	(F)		('(N(H)(F))', '(N(F))', '(N(H))', '(N)')	(N(N(H(H(N(H)(F))(N))(H(N)(N(H)(F)))))(F))	complex	(F)		('(N(H)(F))', '(N)', '(N)', '(N(H)(F))')	TRUE	TRUE	TRUE	FALSE
23	sp_cotton_fraction1_IGP1_xin_20210101	17029	4	913.37	NLSQDQEHGR	H(5)N(6)F(3)	1	Q02383	Semenogelin-2	SEMG2	272	5	1.7527	0.00506804	0.113145	0.134155	(N(N(H(H(N(H)(F))(N(H)))(H(N(F))(N))))(F))	complex	(F)		('(N(H)(F))', '(N(H))', '(N(F))', '(N)')	(N(N(H(H(N(H)(F))(N))(H(N)(N(H)(F)))))(F))	complex	(F)		('(N(H)(F))', '(N)', '(N)', '(N(H)(F))')	TRUE	TRUE	TRUE	FALSE
23	sp_cotton_fraction1_IGP1_xin_20210101	17029	4	913.37	NLSQDQEHGR	H(5)N(6)F(3)	1	Q02383	Semenogelin-2	SEMG2	272	6	1.74763	0.0805518	0.146706	0.105661	(N(N(H(H(N(H)(F))(N(H)(F)))(H(N)(N))))(F))	complex	(F)		('(N(H)(F))', '(N(H)(F))', '(N)', '(N)')	(N(N(H(H(N(H)(F))(N))(H(N)(N(H)(F)))))(F))	complex	(F)		('(N(H)(F))', '(N)', '(N)', '(N(H)(F))')	TRUE	TRUE	TRUE	TRUE
23	sp_cotton_fraction1_IGP1_xin_20210101	17029	4	913.37	NLSQDQEHGR	H(5)N(6)F(3)	1	Q02383	Semenogelin-2	SEMG2	272	7	1.66708	0.00497936	0.227984	0.104936	(N(N(H(H(N(H(F))(F)))(H(N(H))(N))(N)))(F))	complex	(F)	(N)	('(N(H(F))(F))', '(N(H))', '(N)')	(N(N(H(H(N(H)(F))(N))(H(N)(N(H)(F)))))(F))	complex	(F)		('(N(H)(F))', '(N)', '(N)', '(N(H)(F))')	TRUE	TRUE	FALSE	FALSE
23	sp_cotton_fraction1_IGP1_xin_20210101	17029	4	913.37	NLSQDQEHGR	H(5)N(6)F(3)	1	Q02383	Semenogelin-2	SEMG2	272	8	1.6621	0.0516854	0.235394	0.102504	(N(N(H(H(N(H)(F))(N))(H(N(H)(F)))(N)))(F))	complex	(F)	(N)	('(N(H)(F))', '(N)', '(N(H)(F))')	(N(N(H(H(N(H)(F))(N))(H(N)(N(H)(F)))))(F))	complex	(F)		('(N(H)(F))', '(N)', '(N)', '(N(H)(F))')	TRUE	TRUE	FALSE	FALSE
23	sp_cotton_fraction1_IGP1_xin_20210101	17029	4	913.37	NLSQDQEHGR	H(5)N(6)F(3)	1	Q02383	Semenogelin-2	SEMG2	272	9	1.61042	0.0226643	0.23678	0.152804	(N(N(H(H(N(H(F))(F)))(H(N(H))(N(N)))))(F))	complex	(F)		('(N(H(F))(F))', '(N(H))', '(N(N))')	(N(N(H(H(N(H)(F))(N))(H(N)(N(H)(F)))))(F))	complex	(F)		('(N(H)(F))', '(N)', '(N)', '(N(H)(F))')	TRUE	TRUE	TRUE	FALSE
23	sp_cotton_fraction1_IGP1_xin_20210101	17029	4	913.37	NLSQDQEHGR	H(5)N(6)F(3)	1	Q02383	Semenogelin-2	SEMG2	272	10	1.58775	0.00706729	0.2124	0.199848	(N(N(H(H(N(H)(F))(N(H)))(H(N(N)(F)))))(F))	complex	(F)		('(N(H)(F))', '(N(H))', '(N(N)(F))')	(N(N(H(H(N(H)(F))(N))(H(N)(N(H)(F)))))(F))	complex	(F)		('(N(H)(F))', '(N)', '(N)', '(N(H)(F))')	TRUE	TRUE	TRUE	FALSE
23	sp_cotton_fraction1_IGP1_xin_20210101	17029	4	913.37	NLSQDQEHGR	H(5)N(6)F(3)	1	Q02383	Semenogelin-2	SEMG2	272	11	1.58068	0.00435939	0.239956	0.17936	(N(N(H(H(N(H)(F))(N(H)(F)))(H(N))(N)))(F))	complex	(F)	(N)	('(N(H)(F))', '(N(H)(F))', '(N)')	(N(N(H(H(N(H)(F))(N))(H(N)(N(H)(F)))))(F))	complex	(F)		('(N(H)(F))', '(N)', '(N)', '(N(H)(F))')	TRUE	TRUE	FALSE	FALSE
23	sp_cotton_fraction1_IGP1_xin_20210101	17029	4	913.37	NLSQDQEHGR	H(5)N(6)F(3)	1	Q02383	Semenogelin-2	SEMG2	272	12	1.57632	0.0448188	0.245108	0.178568	(N(N(H(H(H)(H))(H(N(N)(F))(N(N)(F)))))(F))	hybrid	(F)		('(N(N)(F))', '(N(N)(F))')	(N(N(H(H(N(H)(F))(N))(H(N)(N(H)(F)))))(F))	complex	(F)		('(N(H)(F))', '(N)', '(N)', '(N(H)(F))')	FALSE	TRUE	TRUE	FALSE
23	sp_cotton_fraction1_IGP1_xin_20210101	17029	4	913.37	NLSQDQEHGR	H(5)N(6)F(3)	1	Q02383	Semenogelin-2	SEMG2	272	13	1.53151	0.0195508	0.269589	0.198905	(N(N(H(H(N(H)(F)))(H(N(H))(N(F)))(N)))(F))	complex	(F)	(N)	('(N(H)(F))', '(N(H))', '(N(F))')	(N(N(H(H(N(H)(F))(N))(H(N)(N(H)(F)))))(F))	complex	(F)		('(N(H)(F))', '(N)', '(N)', '(N(H)(F))')	TRUE	TRUE	FALSE	FALSE
23	sp_cotton_fraction1_IGP1_xin_20210101	17029	4	913.37	NLSQDQEHGR	H(5)N(6)F(3)	1	Q02383	Semenogelin-2	SEMG2	272	14	1.51196	0.00623156	0.266989	0.221055	(N(N(H(H(N(H)(F))(N(F)))(H(N(H)))(N)))(F))	complex	(F)	(N)	('(N(H)(F))', '(N(F))', '(N(H))')	(N(N(H(H(N(H)(F))(N))(H(N)(N(H)(F)))))(F))	complex	(F)		('(N(H)(F))', '(N)', '(N)', '(N(H)(F))')	TRUE	TRUE	FALSE	FALSE
23	sp_cotton_fraction1_IGP1_xin_20210101	17029	4	913.37	NLSQDQEHGR	H(5)N(6)F(3)	1	Q02383	Semenogelin-2	SEMG2	272	15	1.50572	0.0341407	0.273011	0.221265	(N(N(H(H(N(H)(F))(N(H)))(H(N(F)))(N)))(F))	complex	(F)	(N)	('(N(H)(F))', '(N(H))', '(N(F))')	(N(N(H(H(N(H)(F))(N))(H(N)(N(H)(F)))))(F))	complex	(F)		('(N(H)(F))', '(N)', '(N)', '(N(H)(F))')	TRUE	TRUE	FALSE	FALSE
23	sp_cotton_fraction1_IGP1_xin_20210101	17029	4	913.37	NLSQDQEHGR	H(5)N(6)F(3)	1	Q02383	Semenogelin-2	SEMG2	272	16	1.47158	0.000274251	0.202529	0.325887	(N(N(H(H(N(H))(N(F)))(H(N(H))(N(F)))))(F))	complex	(F)		('(N(H))', '(N(F))', '(N(H))', '(N(F))')	(N(N(H(H(N(H)(F))(N))(H(N)(N(H)(F)))))(F))	complex	(F)		('(N(H)(F))', '(N)', '(N)', '(N(H)(F))')	TRUE	TRUE	TRUE	FALSE
23	sp_cotton_fraction1_IGP1_xin_20210101	17029	4	913.37	NLSQDQEHGR	H(5)N(6)F(3)	1	Q02383	Semenogelin-2	SEMG2	272	17	1.47131	0.015711	0.198388	0.330303	(N(N(H(H(N(H))(N(H)))(H(N(F))(N(F)))))(F))	complex	(F)		('(N(H))', '(N(H))', '(N(F))', '(N(F))')	(N(N(H(H(N(H)(F))(N))(H(N)(N(H)(F)))))(F))	complex	(F)		('(N(H)(F))', '(N)', '(N)', '(N(H)(F))')	TRUE	TRUE	TRUE	FALSE
23	sp_cotton_fraction1_IGP1_xin_20210101	17029	4	913.37	NLSQDQEHGR	H(5)N(6)F(3)	1	Q02383	Semenogelin-2	SEMG2	272	18	1.4556	0.0344955	0.421111	0.123291	(N(N(H(H(N(H)(F))(N(F)))(H(N(H)(F))(N)))))	complex			('(N(H)(F))', '(N(F))', '(N(H)(F))', '(N)')	(N(N(H(H(N(H)(F))(N))(H(N)(N(H)(F)))))(F))	complex	(F)		('(N(H)(F))', '(N)', '(N)', '(N(H)(F))')	TRUE	FALSE	TRUE	FALSE
23	sp_cotton_fraction1_IGP1_xin_20210101	17029	4	913.37	NLSQDQEHGR	H(5)N(6)F(3)	1	Q02383	Semenogelin-2	SEMG2	272	19	1.4211	0.0883571	0.415124	0.163774	(N(N(H(H(N(H)(F))(N(H)(F)))(H(N(F))(N)))))	complex			('(N(H)(F))', '(N(H)(F))', '(N(F))', '(N)')	(N(N(H(H(N(H)(F))(N))(H(N)(N(H)(F)))))(F))	complex	(F)		('(N(H)(F))', '(N)', '(N)', '(N(H)(F))')	TRUE	FALSE	TRUE	FALSE
23	sp_cotton_fraction1_IGP1_xin_20210101	17029	4	913.37	NLSQDQEHGR	H(5)N(6)F(3)	1	Q02383	Semenogelin-2	SEMG2	272	20	1.33275	0.0275658	0.470159	0.197096	(N(N(H(H(N(H)(F))(N(F)))(H(N(H)(F)))(N))))	complex		(N)	('(N(H)(F))', '(N(F))', '(N(H)(F))')	(N(N(H(H(N(H)(F))(N))(H(N)(N(H)(F)))))(F))	complex	(F)		('(N(H)(F))', '(N)', '(N)', '(N(H)(F))')	TRUE	FALSE	FALSE	FALSE
23	sp_cotton_fraction1_IGP1_xin_20210101	17029	4	913.37	NLSQDQEHGR	H(5)N(6)F(3)	1	Q02383	Semenogelin-2	SEMG2	272	21	1.30518	0.00835344	0.468457	0.226363	(N(N(H(H(N(H)(F))(N(H)(F)))(H(N(F)))(N))))	complex		(N)	('(N(H)(F))', '(N(H)(F))', '(N(F))')	(N(N(H(H(N(H)(F))(N))(H(N)(N(H)(F)))))(F))	complex	(F)		('(N(H)(F))', '(N)', '(N)', '(N(H)(F))')	TRUE	FALSE	FALSE	FALSE
23	sp_cotton_fraction1_IGP1_xin_20210101	17029	4	913.37	NLSQDQEHGR	H(5)N(6)F(3)	1	Q02383	Semenogelin-2	SEMG2	272	22	1.29683	0.00268812	0.403349	0.299825	(N(N(H(H(N(H)(F))(N(H)))(H(N(F))(N(F))))))	complex			('(N(H)(F))', '(N(H))', '(N(F))', '(N(F))')	(N(N(H(H(N(H)(F))(N))(H(N)(N(H)(F)))))(F))	complex	(F)		('(N(H)(F))', '(N)', '(N)', '(N(H)(F))')	TRUE	FALSE	TRUE	FALSE
23	sp_cotton_fraction1_IGP1_xin_20210101	17029	4	913.37	NLSQDQEHGR	H(5)N(6)F(3)	1	Q02383	Semenogelin-2	SEMG2	272	23	1.29414		0.405255	0.300607	(N(N(H(H(N(H)(F))(N(F)))(H(N(H))(N(F))))))	complex			('(N(H)(F))', '(N(F))', '(N(H))', '(N(F))')	(N(N(H(H(N(H)(F))(N))(H(N)(N(H)(F)))))(F))	complex	(F)		('(N(H)(F))', '(N)', '(N)', '(N(H)(F))')	TRUE	FALSE	TRUE	FALSE
21	sp_cotton_fraction1_IGP1_xin_20210101	17408	3	1116.11	QGNNHTcCTWK	H(4)N(5)A(1)F(1)	4	Q16610	Extracellular matrix protein 1	ECM1	354	1	1.72257	0.0943741	0.229877	0.0475517	(N(N(H(H(N(H(A))))(H(N(N)(F))))))	complex			('(N(H(A)))', '(N(N)(F))')	(N(N(H(H(N(H(A))))(N)(H(N))))(F))	complex	(F)	(N)	('(N(H(A)))', '(N)')	TRUE	FALSE	FALSE	FALSE
21	sp_cotton_fraction1_IGP1_xin_20210101	17408	3	1116.11	QGNNHTcCTWK	H(4)N(5)A(1)F(1)	4	Q16610	Extracellular matrix protein 1	ECM1	354	2	1.6282	0.0445179	0.279485	0.0923176	(N(N(H(H(N(H(A))(F))(N))(H(N)))))	complex			('(N(H(A))(F))', '(N)', '(N)')	(N(N(H(H(N(H(A))))(N)(H(N))))(F))	complex	(F)	(N)	('(N(H(A)))', '(N)')	TRUE	FALSE	FALSE	FALSE
21	sp_cotton_fraction1_IGP1_xin_20210101	17408	3	1116.11	QGNNHTcCTWK	H(4)N(5)A(1)F(1)	4	Q16610	Extracellular matrix protein 1	ECM1	354	3	1.58368	0.0109409	0.336972	0.0793478	(N(N(H(H(N(H(A))(F)))(H(N(N))))))	complex			('(N(H(A))(F))', '(N(N))')	(N(N(H(H(N(H(A))))(N)(H(N))))(F))	complex	(F)	(N)	('(N(H(A)))', '(N)')	TRUE	FALSE	FALSE	FALSE
21	sp_cotton_fraction1_IGP1_xin_20210101	17408	3	1116.11	QGNNHTcCTWK	H(4)N(5)A(1)F(1)	4	Q16610	Extracellular matrix protein 1	ECM1	354	4	1.57274	0.0173117	0.271362	0.155899	(N(N(H(H(N(H(A))(F)))(H(N)(N)))))	complex			('(N(H(A))(F))', '(N)', '(N)')	(N(N(H(H(N(H(A))))(N)(H(N))))(F))	complex	(F)	(N)	('(N(H(A)))', '(N)')	TRUE	FALSE	FALSE	FALSE
21	sp_cotton_fraction1_IGP1_xin_20210101	17408	3	1116.11	QGNNHTcCTWK	H(4)N(5)A(1)F(1)	4	Q16610	Extracellular matrix protein 1	ECM1	354	5	1.55543	0.00202353	0.371876	0.0726969	(N(N(H(H(N(H(A))))(H(N(F))(N)))))	complex			('(N(H(A)))', '(N(F))', '(N)')	(N(N(H(H(N(H(A))))(N)(H(N))))(F))	complex	(F)	(N)	('(N(H(A)))', '(N)')	TRUE	FALSE	FALSE	FALSE
21	sp_cotton_fraction1_IGP1_xin_20210101	17408	3	1116.11	QGNNHTcCTWK	H(4)N(5)A(1)F(1)	4	Q16610	Extracellular matrix protein 1	ECM1	354	6	1.5534	0.00520139	0.351637	0.094959	(N(N(H(H(N(H(A))(F)))(H(N))(N))))	complex		(N)	('(N(H(A))(F))', '(N)')	(N(N(H(H(N(H(A))))(N)(H(N))))(F))	complex	(F)	(N)	('(N(H(A)))', '(N)')	TRUE	FALSE	TRUE	FALSE
21	sp_cotton_fraction1_IGP1_xin_20210101	17408	3	1116.11	QGNNHTcCTWK	H(4)N(5)A(1)F(1)	4	Q16610	Extracellular matrix protein 1	ECM1	354	7	1.5482	0.0524701	0.37311	0.0786882	(N(N(H(H(N(H(A)))(N))(H(N(F))))))	complex			('(N(H(A)))', '(N)', '(N(F))')	(N(N(H(H(N(H(A))))(N)(H(N))))(F))	complex	(F)	(N)	('(N(H(A)))', '(N)')	TRUE	FALSE	FALSE	FALSE
21	sp_cotton_fraction1_IGP1_xin_20210101	17408	3	1116.11	QGNNHTcCTWK	H(4)N(5)A(1)F(1)	4	Q16610	Extracellular matrix protein 1	ECM1	354	8	1.49573	0.0907315	0.406934	0.097334	(N(N(H(H(N(H(A)))(N(F)))(H(N)))))	complex			('(N(H(A)))', '(N(F))', '(N)')	(N(N(H(H(N(H(A))))(N)(H(N))))(F))	complex	(F)	(N)	('(N(H(A)))', '(N)')	TRUE	FALSE	FALSE	FALSE
21	sp_cotton_fraction1_IGP1_xin_20210101	17408	3	1116.11	QGNNHTcCTWK	H(4)N(5)A(1)F(1)	4	Q16610	Extracellular matrix protein 1	ECM1	354	9	1.405	0.00981232	0.502983	0.0920164	(N(N(H(H(N(H(A))(F))(N))(H)(N))))	complex		(N)	('(N(H(A))(F))', '(N)')	(N(N(H(H(N(H(A))))(N)(H(N))))(F))	complex	(F)	(N)	('(N(H(A)))', '(N)')	TRUE	FALSE	TRUE	FALSE
21	sp_cotton_fraction1_IGP1_xin_20210101	17408	3	1116.11	QGNNHTcCTWK	H(4)N(5)A(1)F(1)	4	Q16610	Extracellular matrix protein 1	ECM1	354	10	1.39519	0.000235566	0.488174	0.116638	(N(N(H(H(N(H(A))))(H(N(F)))(N))))	complex		(N)	('(N(H(A)))', '(N(F))')	(N(N(H(H(N(H(A))))(N)(H(N))))(F))	complex	(F)	(N)	('(N(H(A)))', '(N)')	TRUE	FALSE	TRUE	FALSE
21	sp_cotton_fraction1_IGP1_xin_20210101	17408	3	1116.11	QGNNHTcCTWK	H(4)N(5)A(1)F(1)	4	Q16610	Extracellular matrix protein 1	ECM1	354	11	1.39495	0.00803306	0.529708	0.0753395	(N(N(H(H(N(H(A)))(N))(H(N))))(F))	complex	(F)		('(N(H(A)))', '(N)', '(N)')	(N(N(H(H(N(H(A))))(N)(H(N))))(F))	complex	(F)	(N)	('(N(H(A)))', '(N)')	TRUE	TRUE	FALSE	FALSE
21	sp_cotton_fraction1_IGP1_xin_20210101	17408	3	1116.11	QGNNHTcCTWK	H(4)N(5)A(1)F(1)	4	Q16610	Extracellular matrix protein 1	ECM1	354	12	1.38692	0.0157872	0.550524	0.0625565	(N(N(H(H(N(H(A))))(H(N(N)))))(F))	complex	(F)		('(N(H(A)))', '(N(N))')	(N(N(H(H(N(H(A))))(N)(H(N))))(F))	complex	(F)	(N)	('(N(H(A)))', '(N)')	TRUE	TRUE	FALSE	FALSE
21	sp_cotton_fraction1_IGP1_xin_20210101	17408	3	1116.11	QGNNHTcCTWK	H(4)N(5)A(1)F(1)	4	Q16610	Extracellular matrix protein 1	ECM1	354	13	1.37113	0.0158586	0.511059	0.117808	(N(N(H(H(N(H)(A))(N))(H(N))))(F))	complex	(F)		('(N(H)(A))', '(N)', '(N)')	(N(N(H(H(N(H(A))))(N)(H(N))))(F))	complex	(F)	(N)	('(N(H(A)))', '(N)')	TRUE	TRUE	FALSE	FALSE
21	sp_cotton_fraction1_IGP1_xin_20210101	17408	3	1116.11	QGNNHTcCTWK	H(4)N(5)A(1)F(1)	4	Q16610	Extracellular matrix protein 1	ECM1	354	14	1.35527	0.0106976	0.570139	0.0745869	(N(N(H(H(N(H(A))))(H(N))(N)))(F))	complex	(F)	(N)	('(N(H(A)))', '(N)')	(N(N(H(H(N(H(A))))(N)(H(N))))(F))	complex	(F)	(N)	('(N(H(A)))', '(N)')	TRUE	TRUE	TRUE	TRUE
21	sp_cotton_fraction1_IGP1_xin_20210101	17408	3	1116.11	QGNNHTcCTWK	H(4)N(5)A(1)F(1)	4	Q16610	Extracellular matrix protein 1	ECM1	354	15	1.34458	0.000180734	0.529247	0.126177	(N(N(H(H(N(H(A))))(H(N)(N))))(F))	complex	(F)		('(N(H(A)))', '(N)', '(N)')	(N(N(H(H(N(H(A))))(N)(H(N))))(F))	complex	(F)	(N)	('(N(H(A)))', '(N)')	TRUE	TRUE	FALSE	FALSE
21	sp_cotton_fraction1_IGP1_xin_20210101	17408	3	1116.11	QGNNHTcCTWK	H(4)N(5)A(1)F(1)	4	Q16610	Extracellular matrix protein 1	ECM1	354	16	1.3444	0.00139425	0.503678	0.151927	(N(N(H(H(N(H)(A)))(H(N)(N))))(F))	complex	(F)		('(N(H)(A))', '(N)', '(N)')	(N(N(H(H(N(H(A))))(N)(H(N))))(F))	complex	(F)	(N)	('(N(H(A)))', '(N)')	TRUE	TRUE	FALSE	FALSE
21	sp_cotton_fraction1_IGP1_xin_20210101	17408	3	1116.11	QGNNHTcCTWK	H(4)N(5)A(1)F(1)	4	Q16610	Extracellular matrix protein 1	ECM1	354	17	1.343	0.00553619	0.531338	0.125661	(N(N(H(H(N(H)(A)))(H(N))(N)))(F))	complex	(F)	(N)	('(N(H)(A))', '(N)')	(N(N(H(H(N(H(A))))(N)(H(N))))(F))	complex	(F)	(N)	('(N(H(A)))', '(N)')	TRUE	TRUE	TRUE	FALSE
21	sp_cotton_fraction1_IGP1_xin_20210101	17408	3	1116.11	QGNNHTcCTWK	H(4)N(5)A(1)F(1)	4	Q16610	Extracellular matrix protein 1	ECM1	354	18	1.33746	0.026855	0.556802	0.105733	(N(N(H(H(N(H)))(H(N(N(A))))))(F))	complex	(F)		('(N(H))', '(N(N(A)))')	(N(N(H(H(N(H(A))))(N)(H(N))))(F))	complex	(F)	(N)	('(N(H(A)))', '(N)')	TRUE	TRUE	FALSE	FALSE
21	sp_cotton_fraction1_IGP1_xin_20210101	17408	3	1116.11	QGNNHTcCTWK	H(4)N(5)A(1)F(1)	4	Q16610	Extracellular matrix protein 1	ECM1	354	19	1.31061	0.0139903	0.550313	0.139077	(N(N(H(H(N(H(A)))(N(F)))(H)(N))))	complex		(N)	('(N(H(A)))', '(N(F))')	(N(N(H(H(N(H(A))))(N)(H(N))))(F))	complex	(F)	(N)	('(N(H(A)))', '(N)')	TRUE	FALSE	TRUE	FALSE
21	sp_cotton_fraction1_IGP1_xin_20210101	17408	3	1116.11	QGNNHTcCTWK	H(4)N(5)A(1)F(1)	4	Q16610	Extracellular matrix protein 1	ECM1	354	20	1.29662	0.00133591	0.604602	0.0987787	(N(N(H(H(N(H(A)))(N))(H)(N)))(F))	complex	(F)	(N)	('(N(H(A)))', '(N)')	(N(N(H(H(N(H(A))))(N)(H(N))))(F))	complex	(F)	(N)	('(N(H(A)))', '(N)')	TRUE	TRUE	TRUE	TRUE
21	sp_cotton_fraction1_IGP1_xin_20210101	17408	3	1116.11	QGNNHTcCTWK	H(4)N(5)A(1)F(1)	4	Q16610	Extracellular matrix protein 1	ECM1	354	21	1.29528		0.582447	0.12227	(N(N(H(H(H))(H(N(N(A)))(N))))(F))	hybrid	(F)		('(N(N(A)))', '(N)')	(N(N(H(H(N(H(A))))(N)(H(N))))(F))	complex	(F)	(N)	('(N(H(A)))', '(N)')	FALSE	TRUE	FALSE	FALSE
10	sp_cotton_fraction1_IGP1_xin_20210101	17893	3	1339.2	NLSQDQEHGR	H(6)N(7)F(3)	1	Q02383	Semenogelin-2	SEMG2	272	1	1.72134	0.0154674	0.210861	0.0678029	(N(N(H(H(N(H(F))(F))(N))(H(N(H))(N(H))(N))))(F))	complex	(F)		('(N(H(F))(F))', '(N)', '(N(H))', '(N(H))', '(N)')	(N(N(H(H(N(H(F))(F))(N))(H(N)(N(H))(N(H)))))(F))	complex	(F)		('(N(H(F))(F))', '(N)', '(N)', '(N(H))', '(N(H))')	TRUE	TRUE	TRUE	TRUE
10	sp_cotton_fraction1_IGP1_xin_20210101	17893	3	1339.2	NLSQDQEHGR	H(6)N(7)F(3)	1	Q02383	Semenogelin-2	SEMG2	272	2	1.70587	0.0941176	0.234424	0.059707	(N(N(H(H(N(H)(F))(N(H))(N))(H(N(H)(F))(N))))(F))	complex	(F)		('(N(H)(F))', '(N(H))', '(N)', '(N(H)(F))', '(N)')	(N(N(H(H(N(H(F))(F))(N))(H(N)(N(H))(N(H)))))(F))	complex	(F)		('(N(H(F))(F))', '(N)', '(N)', '(N(H))', '(N(H))')	TRUE	TRUE	TRUE	FALSE
10	sp_cotton_fraction1_IGP1_xin_20210101	17893	3	1339.2	NLSQDQEHGR	H(6)N(7)F(3)	1	Q02383	Semenogelin-2	SEMG2	272	3	1.61175	0.0345276	0.279576	0.108673	(N(N(H(H(N(H)(F))(N(H)))(H(N(H)(F))(N))(N)))(F))	complex	(F)	(N)	('(N(H)(F))', '(N(H))', '(N(H)(F))', '(N)')	(N(N(H(H(N(H(F))(F))(N))(H(N)(N(H))(N(H)))))(F))	complex	(F)		('(N(H(F))(F))', '(N)', '(N)', '(N(H))', '(N(H))')	TRUE	TRUE	FALSE	FALSE
10	sp_cotton_fraction1_IGP1_xin_20210101	17893	3	1339.2	NLSQDQEHGR	H(6)N(7)F(3)	1	Q02383	Semenogelin-2	SEMG2	272	4	1.57722	0.0782549	0.269286	0.15349	(N(N(H(H(N(H)(F))(N(H)(F)))(H(N(H))(N))(N)))(F))	complex	(F)	(N)	('(N(H)(F))', '(N(H)(F))', '(N(H))', '(N)')	(N(N(H(H(N(H(F))(F))(N))(H(N)(N(H))(N(H)))))(F))	complex	(F)		('(N(H(F))(F))', '(N)', '(N)', '(N(H))', '(N(H))')	TRUE	TRUE	FALSE	FALSE
10	sp_cotton_fraction1_IGP1_xin_20210101	17893	3	1339.2	NLSQDQEHGR	H(6)N(7)F(3)	1	Q02383	Semenogelin-2	SEMG2	272	5	1.49897	0.0194993	0.399042	0.101989	(N(N(H(H(N(H)(F))(N(H)(F)))(H(N(H)(F))(N))(N))))	complex		(N)	('(N(H)(F))', '(N(H)(F))', '(N(H)(F))', '(N)')	(N(N(H(H(N(H(F))(F))(N))(H(N)(N(H))(N(H)))))(F))	complex	(F)		('(N(H(F))(F))', '(N)', '(N)', '(N(H))', '(N(H))')	TRUE	FALSE	FALSE	FALSE
10	sp_cotton_fraction1_IGP1_xin_20210101	17893	3	1339.2	NLSQDQEHGR	H(6)N(7)F(3)	1	Q02383	Semenogelin-2	SEMG2	272	6	1.47947	0.085983	0.294058	0.226472	(N(N(H(H(N(H)(F))(N(H)))(H(N(H))(N(N)(F)))))(F))	complex	(F)		('(N(H)(F))', '(N(H))', '(N(H))', '(N(N)(F))')	(N(N(H(H(N(H(F))(F))(N))(H(N)(N(H))(N(H)))))(F))	complex	(F)		('(N(H(F))(F))', '(N)', '(N)', '(N(H))', '(N(H))')	TRUE	TRUE	TRUE	FALSE
10	sp_cotton_fraction1_IGP1_xin_20210101	17893	3	1339.2	NLSQDQEHGR	H(6)N(7)F(3)	1	Q02383	Semenogelin-2	SEMG2	272	7	1.39349	0.00369536	0.338828	0.267686	(N(N(H(H(N(H)(F))(N(F)))(H(N(H))(N(H)))(N)))(F))	complex	(F)	(N)	('(N(H)(F))', '(N(F))', '(N(H))', '(N(H))')	(N(N(H(H(N(H(F))(F))(N))(H(N)(N(H))(N(H)))))(F))	complex	(F)		('(N(H(F))(F))', '(N)', '(N)', '(N(H))', '(N(H))')	TRUE	TRUE	FALSE	FALSE
10	sp_cotton_fraction1_IGP1_xin_20210101	17893	3	1339.2	NLSQDQEHGR	H(6)N(7)F(3)	1	Q02383	Semenogelin-2	SEMG2	272	8	1.38979	0.034072	0.342231	0.267978	(N(N(H(H(N(H)(F))(N(H)))(H(N(H))(N(F)))(N)))(F))	complex	(F)	(N)	('(N(H)(F))', '(N(H))', '(N(H))', '(N(F))')	(N(N(H(H(N(H(F))(F))(N))(H(N)(N(H))(N(H)))))(F))	complex	(F)		('(N(H(F))(F))', '(N)', '(N)', '(N(H))', '(N(H))')	TRUE	TRUE	FALSE	FALSE
10	sp_cotton_fraction1_IGP1_xin_20210101	17893	3	1339.2	NLSQDQEHGR	H(6)N(7)F(3)	1	Q02383	Semenogelin-2	SEMG2	272	9	1.35572	0.0127212	0.42648	0.2178	(N(N(H(H(N(H)(F))(N(H)))(H(N(H)(F))(N(F)))(N))))	complex		(N)	('(N(H)(F))', '(N(H))', '(N(H)(F))', '(N(F))')	(N(N(H(H(N(H(F))(F))(N))(H(N)(N(H))(N(H)))))(F))	complex	(F)		('(N(H(F))(F))', '(N)', '(N)', '(N(H))', '(N(H))')	TRUE	FALSE	FALSE	FALSE
10	sp_cotton_fraction1_IGP1_xin_20210101	17893	3	1339.2	NLSQDQEHGR	H(6)N(7)F(3)	1	Q02383	Semenogelin-2	SEMG2	272	10	1.343		0.424199	0.232803	(N(N(H(H(N(H)(F))(N(H)(F)))(H(N(H))(N(F)))(N))))	complex		(N)	('(N(H)(F))', '(N(H)(F))', '(N(H))', '(N(F))')	(N(N(H(H(N(H(F))(F))(N))(H(N)(N(H))(N(H)))))(F))	complex	(F)		('(N(H(F))(F))', '(N)', '(N)', '(N(H))', '(N(H))')	TRUE	FALSE	FALSE	FALSE
10	sp_cotton_fraction1_IGP1_xin_20210101	18103	3	1339.2	NLSQDQEHGR	H(6)N(7)F(3)	1	Q02383	Semenogelin-2	SEMG2	272	1	1.68855	0.0199542	0.219688	0.0917616	(N(N(H(H(N(H(F))(F))(N))(H(N(H))(N(H))(N))))(F))	complex	(F)		('(N(H(F))(F))', '(N)', '(N(H))', '(N(H))', '(N)')	(N(N(H(H(N(H(F))(F))(N))(H(N)(N(H))(N(H)))))(F))	complex	(F)		('(N(H(F))(F))', '(N)', '(N)', '(N(H))', '(N(H))')	TRUE	TRUE	TRUE	TRUE
10	sp_cotton_fraction1_IGP1_xin_20210101	18103	3	1339.2	NLSQDQEHGR	H(6)N(7)F(3)	1	Q02383	Semenogelin-2	SEMG2	272	2	1.6686	0.00637696	0.245321	0.0860833	(N(N(H(H(N(H)(F))(N(H))(N))(H(N(H)(F))(N))))(F))	complex	(F)		('(N(H)(F))', '(N(H))', '(N)', '(N(H)(F))', '(N)')	(N(N(H(H(N(H(F))(F))(N))(H(N)(N(H))(N(H)))))(F))	complex	(F)		('(N(H(F))(F))', '(N)', '(N)', '(N(H))', '(N(H))')	TRUE	TRUE	TRUE	FALSE
10	sp_cotton_fraction1_IGP1_xin_20210101	18103	3	1339.2	NLSQDQEHGR	H(6)N(7)F(3)	1	Q02383	Semenogelin-2	SEMG2	272	3	1.66222	0.0342909	0.272351	0.0654303	(N(N(H(H(N(H)(F))(N(H)))(H(N(H)(F))(N))(N)))(F))	complex	(F)	(N)	('(N(H)(F))', '(N(H))', '(N(H)(F))', '(N)')	(N(N(H(H(N(H(F))(F))(N))(H(N)(N(H))(N(H)))))(F))	complex	(F)		('(N(H(F))(F))', '(N)', '(N)', '(N(H))', '(N(H))')	TRUE	TRUE	FALSE	FALSE
10	sp_cotton_fraction1_IGP1_xin_20210101	18103	3	1339.2	NLSQDQEHGR	H(6)N(7)F(3)	1	Q02383	Semenogelin-2	SEMG2	272	4	1.62793	0.0841846	0.265816	0.106256	(N(N(H(H(N(H)(F))(N(H)(F)))(H(N(H))(N))(N)))(F))	complex	(F)	(N)	('(N(H)(F))', '(N(H)(F))', '(N(H))', '(N)')	(N(N(H(H(N(H(F))(F))(N))(H(N)(N(H))(N(H)))))(F))	complex	(F)		('(N(H(F))(F))', '(N)', '(N)', '(N(H))', '(N(H))')	TRUE	TRUE	FALSE	FALSE
10	sp_cotton_fraction1_IGP1_xin_20210101	18103	3	1339.2	NLSQDQEHGR	H(6)N(7)F(3)	1	Q02383	Semenogelin-2	SEMG2	272	5	1.54374	0.0191448	0.395497	0.0607601	(N(N(H(H(N(H)(F))(N(H)(F)))(H(N(H)(F))(N))(N))))	complex		(N)	('(N(H)(F))', '(N(H)(F))', '(N(H)(F))', '(N)')	(N(N(H(H(N(H(F))(F))(N))(H(N)(N(H))(N(H)))))(F))	complex	(F)		('(N(H(F))(F))', '(N)', '(N)', '(N(H))', '(N(H))')	TRUE	FALSE	FALSE	FALSE
10	sp_cotton_fraction1_IGP1_xin_20210101	18103	3	1339.2	NLSQDQEHGR	H(6)N(7)F(3)	1	Q02383	Semenogelin-2	SEMG2	272	6	1.5246	0.0815944	0.294749	0.180652	(N(N(H(H(N(H)(F))(N(H)))(H(N(H))(N(N)(F)))))(F))	complex	(F)		('(N(H)(F))', '(N(H))', '(N(H))', '(N(N)(F))')	(N(N(H(H(N(H(F))(F))(N))(H(N)(N(H))(N(H)))))(F))	complex	(F)		('(N(H(F))(F))', '(N)', '(N)', '(N(H))', '(N(H))')	TRUE	TRUE	TRUE	FALSE
10	sp_cotton_fraction1_IGP1_xin_20210101	18103	3	1339.2	NLSQDQEHGR	H(6)N(7)F(3)	1	Q02383	Semenogelin-2	SEMG2	272	7	1.443	0.00229043	0.332637	0.224359	(N(N(H(H(N(H)(F))(N(F)))(H(N(H))(N(H)))(N)))(F))	complex	(F)	(N)	('(N(H)(F))', '(N(F))', '(N(H))', '(N(H))')	(N(N(H(H(N(H(F))(F))(N))(H(N)(N(H))(N(H)))))(F))	complex	(F)		('(N(H(F))(F))', '(N)', '(N)', '(N(H))', '(N(H))')	TRUE	TRUE	FALSE	FALSE
10	sp_cotton_fraction1_IGP1_xin_20210101	18103	3	1339.2	NLSQDQEHGR	H(6)N(7)F(3)	1	Q02383	Semenogelin-2	SEMG2	272	8	1.44071	0.0386931	0.334555	0.224731	(N(N(H(H(N(H)(F))(N(H)))(H(N(H))(N(F)))(N)))(F))	complex	(F)	(N)	('(N(H)(F))', '(N(H))', '(N(H))', '(N(F))')	(N(N(H(H(N(H(F))(F))(N))(H(N)(N(H))(N(H)))))(F))	complex	(F)		('(N(H(F))(F))', '(N)', '(N)', '(N(H))', '(N(H))')	TRUE	TRUE	FALSE	FALSE
10	sp_cotton_fraction1_IGP1_xin_20210101	18103	3	1339.2	NLSQDQEHGR	H(6)N(7)F(3)	1	Q02383	Semenogelin-2	SEMG2	272	9	1.40202	0.0129658	0.422951	0.175029	(N(N(H(H(N(H)(F))(N(H)))(H(N(H)(F))(N(F)))(N))))	complex		(N)	('(N(H)(F))', '(N(H))', '(N(H)(F))', '(N(F))')	(N(N(H(H(N(H(F))(F))(N))(H(N)(N(H))(N(H)))))(F))	complex	(F)		('(N(H(F))(F))', '(N)', '(N)', '(N(H))', '(N(H))')	TRUE	FALSE	FALSE	FALSE
10	sp_cotton_fraction1_IGP1_xin_20210101	18103	3	1339.2	NLSQDQEHGR	H(6)N(7)F(3)	1	Q02383	Semenogelin-2	SEMG2	272	10	1.38905		0.421319	0.189626	(N(N(H(H(N(H)(F))(N(H)(F)))(H(N(H))(N(F)))(N))))	complex		(N)	('(N(H)(F))', '(N(H)(F))', '(N(H))', '(N(F))')	(N(N(H(H(N(H(F))(F))(N))(H(N)(N(H))(N(H)))))(F))	complex	(F)		('(N(H(F))(F))', '(N)', '(N)', '(N(H))', '(N(H))')	TRUE	FALSE	FALSE	FALSE
6	sp_cotton_fraction1_IGP1_xin_20210101	18526	3	1023.42	LIDNNK	H(5)N(4)A(1)F(3)	5	P07602	Prosaposin	PSAP	332	1	1.87246	0.0912556	0.0683373	0.0592	(N(N(H(H(N(H(A))(F)))(H(N(H)(F)))))(F))	complex	(F)		('(N(H(A))(F))', '(N(H)(F))')	(N(N(H(H(N(H(A))(F)))(H(N(H)(F)))))(F))	complex	(F)		('(N(H(A))(F))', '(N(H)(F))')	TRUE	TRUE	TRUE	TRUE
6	sp_cotton_fraction1_IGP1_xin_20210101	18526	3	1023.42	LIDNNK	H(5)N(4)A(1)F(3)	5	P07602	Prosaposin	PSAP	332	2	1.78121	0.0431822	0.0743147	0.144478	(N(N(H(H(N(H(F))(F)))(H(N(H)(A)))))(F))	complex	(F)		('(N(H(F))(F))', '(N(H)(A))')	(N(N(H(H(N(H(A))(F)))(H(N(H)(F)))))(F))	complex	(F)		('(N(H(A))(F))', '(N(H)(F))')	TRUE	TRUE	TRUE	FALSE
6	sp_cotton_fraction1_IGP1_xin_20210101	18526	3	1023.42	LIDNNK	H(5)N(4)A(1)F(3)	5	P07602	Prosaposin	PSAP	332	3	1.73802	0.00745305	0.115267	0.146708	(N(N(H(H(H))(H(N(H(A))(F))(N(F)))))(F))	hybrid	(F)		('(N(H(A))(F))', '(N(F))')	(N(N(H(H(N(H(A))(F)))(H(N(H)(F)))))(F))	complex	(F)		('(N(H(A))(F))', '(N(H)(F))')	FALSE	TRUE	TRUE	FALSE
6	sp_cotton_fraction1_IGP1_xin_20210101	18526	3	1023.42	LIDNNK	H(5)N(4)A(1)F(3)	5	P07602	Prosaposin	PSAP	332	4	1.73057	0.0325214	0.0956295	0.173799	(N(N(H(H(N(H(A))))(H(N(H(F))(F)))))(F))	complex	(F)		('(N(H(A)))', '(N(H(F))(F))')	(N(N(H(H(N(H(A))(F)))(H(N(H)(F)))))(F))	complex	(F)		('(N(H(A))(F))', '(N(H)(F))')	TRUE	TRUE	TRUE	FALSE
6	sp_cotton_fraction1_IGP1_xin_20210101	18526	3	1023.42	LIDNNK	H(5)N(4)A(1)F(3)	5	P07602	Prosaposin	PSAP	332	5	1.69805	0.190304	0.184942	0.117008	(N(N(H(H(N(H(A))(F))(N(H)(F)))(H)))(F))	complex	(F)		('(N(H(A))(F))', '(N(H)(F))')	(N(N(H(H(N(H(A))(F)))(H(N(H)(F)))))(F))	complex	(F)		('(N(H(A))(F))', '(N(H)(F))')	TRUE	TRUE	TRUE	TRUE
6	sp_cotton_fraction1_IGP1_xin_20210101	18526	3	1023.42	LIDNNK	H(5)N(4)A(1)F(3)	5	P07602	Prosaposin	PSAP	332	6	1.50775		0.376886	0.115367	(N(N(H(H(N(H(A))(F)))(H(N(H(F))(F))))))	complex			('(N(H(A))(F))', '(N(H(F))(F))')	(N(N(H(H(N(H(A))(F)))(H(N(H)(F)))))(F))	complex	(F)		('(N(H(A))(F))', '(N(H)(F))')	TRUE	FALSE	TRUE	FALSE
3	sp_cotton_fraction1_IGP1_xin_20210101	20063	3	911.048	NSSAVIQR	H(5)N(3)A(1)F(1)	1	Q9H1M3	Beta-defensin 129	DEFB129	88	1	1.85949	0.103522	0.0824897	0.0580233	(N(N(H(H(H))(H(N(H(A))))))(F))	hybrid	(F)		('(N(H(A)))',)	(N(N(H(H(N(H(A))))(H(H))))(F))	hybrid	(F)		('(N(H(A)))',)	TRUE	TRUE	TRUE	TRUE
3	sp_cotton_fraction1_IGP1_xin_20210101	20063	3	911.048	NSSAVIQR	H(5)N(3)A(1)F(1)	1	Q9H1M3	Beta-defensin 129	DEFB129	88	2	1.75597	0.24745	0.0892242	0.154811	(N(N(H(H(H))(H(N(H)(A)))))(F))	hybrid	(F)		('(N(H)(A))',)	(N(N(H(H(N(H(A))))(H(H))))(F))	hybrid	(F)		('(N(H(A)))',)	TRUE	TRUE	TRUE	FALSE
3	sp_cotton_fraction1_IGP1_xin_20210101	20063	3	911.048	NSSAVIQR	H(5)N(3)A(1)F(1)	1	Q9H1M3	Beta-defensin 129	DEFB129	88	3	1.50852		0.353179	0.138306	(N(N(H(H(H))(H(N(H(A))(F))))))	hybrid			('(N(H(A))(F))',)	(N(N(H(H(N(H(A))))(H(H))))(F))	hybrid	(F)		('(N(H(A)))',)	TRUE	FALSE	TRUE	FALSE
7	sp_cotton_fraction1_IGP1_xin_20210101	20424	3	1001.08	GHVNITR	H(5)N(4)A(2)	4	P00734	Prothrombin	F2	121	1	1.8868	0.103501	0.0901874	0.0230125	(N(N(H(H(N(H(A))))(H(N(H(A)))))))	complex			('(N(H(A)))', '(N(H(A)))')	(N(N(H(H(N(H(A))))(H(N(H(A)))))))	complex			('(N(H(A)))', '(N(H(A)))')	TRUE	TRUE	TRUE	TRUE
7	sp_cotton_fraction1_IGP1_xin_20210101	20424	3	1001.08	GHVNITR	H(5)N(4)A(2)	4	P00734	Prothrombin	F2	121	2	1.7833	0.00386763	0.151296	0.0654051	(N(N(H(H(N(H(A))(A)))(H(N(H))))))	complex			('(N(H(A))(A))', '(N(H))')	(N(N(H(H(N(H(A))))(H(N(H(A)))))))	complex			('(N(H(A)))', '(N(H(A)))')	TRUE	TRUE	TRUE	FALSE
7	sp_cotton_fraction1_IGP1_xin_20210101	20424	3	1001.08	GHVNITR	H(5)N(4)A(2)	4	P00734	Prothrombin	F2	121	3	1.77943	0.0597686	0.138822	0.0817466	(N(N(H(H(N(H(A))))(H(N(H)(A))))))	complex			('(N(H(A)))', '(N(H)(A))')	(N(N(H(H(N(H(A))))(H(N(H(A)))))))	complex			('(N(H(A)))', '(N(H(A)))')	TRUE	TRUE	TRUE	FALSE
7	sp_cotton_fraction1_IGP1_xin_20210101	20424	3	1001.08	GHVNITR	H(5)N(4)A(2)	4	P00734	Prothrombin	F2	121	4	1.71966	0.0562449	0.195386	0.0849514	(N(N(H(H(H))(H(N(H(A))(A))(N)))))	hybrid			('(N(H(A))(A))', '(N)')	(N(N(H(H(N(H(A))))(H(N(H(A)))))))	complex			('(N(H(A)))', '(N(H(A)))')	FALSE	TRUE	TRUE	FALSE
7	sp_cotton_fraction1_IGP1_xin_20210101	20424	3	1001.08	GHVNITR	H(5)N(4)A(2)	4	P00734	Prothrombin	F2	121	5	1.66342	0.0767176	0.291805	0.044777	(N(N(H(H(N(H(A)))(N(H(A))))(H))))	complex			('(N(H(A)))', '(N(H(A)))')	(N(N(H(H(N(H(A))))(H(N(H(A)))))))	complex			('(N(H(A)))', '(N(H(A)))')	TRUE	TRUE	TRUE	TRUE
7	sp_cotton_fraction1_IGP1_xin_20210101	20424	3	1001.08	GHVNITR	H(5)N(4)A(2)	4	P00734	Prothrombin	F2	121	6	1.5867	0.0573706	0.285113	0.128187	(N(N(H(H(H))(H(N(H(A(A)))))(N))))	hybrid		(N)	('(N(H(A(A))))',)	(N(N(H(H(N(H(A))))(H(N(H(A)))))))	complex			('(N(H(A)))', '(N(H(A)))')	FALSE	TRUE	FALSE	FALSE
7	sp_cotton_fraction1_IGP1_xin_20210101	20424	3	1001.08	GHVNITR	H(5)N(4)A(2)	4	P00734	Prothrombin	F2	121	7	1.52933		0.353691	0.116979	(N(N(H(H(N(H)(A)))(H(N(H)(A))))))	complex			('(N(H)(A))', '(N(H)(A))')	(N(N(H(H(N(H(A))))(H(N(H(A)))))))	complex			('(N(H(A)))', '(N(H(A)))')	TRUE	TRUE	TRUE	FALSE
7	sp_cotton_fraction1_IGP1_xin_20210101	20595	3	1001.08	GHVNITR	H(5)N(4)A(2)	4	P00734	Prothrombin	F2	121	1	1.90784	0.11364	0.0734265	0.0187305	(N(N(H(H(N(H(A))))(H(N(H(A)))))))	complex			('(N(H(A)))', '(N(H(A)))')	(N(N(H(H(N(H(A))))(H(N(H(A)))))))	complex			('(N(H(A)))', '(N(H(A)))')	TRUE	TRUE	TRUE	TRUE
7	sp_cotton_fraction1_IGP1_xin_20210101	20595	3	1001.08	GHVNITR	H(5)N(4)A(2)	4	P00734	Prothrombin	F2	121	2	1.7942	0.00822215	0.136902	0.068895	(N(N(H(H(N(H(A))(A)))(H(N(H))))))	complex			('(N(H(A))(A))', '(N(H))')	(N(N(H(H(N(H(A))))(H(N(H(A)))))))	complex			('(N(H(A)))', '(N(H(A)))')	TRUE	TRUE	TRUE	FALSE
7	sp_cotton_fraction1_IGP1_xin_20210101	20595	3	1001.08	GHVNITR	H(5)N(4)A(2)	4	P00734	Prothrombin	F2	121	3	1.78598	0.0628069	0.1302	0.0838196	(N(N(H(H(N(H(A))))(H(N(H)(A))))))	complex			('(N(H(A)))', '(N(H)(A))')	(N(N(H(H(N(H(A))))(H(N(H(A)))))))	complex			('(N(H(A)))', '(N(H(A)))')	TRUE	TRUE	TRUE	FALSE
7	sp_cotton_fraction1_IGP1_xin_20210101	20595	3	1001.08	GHVNITR	H(5)N(4)A(2)	4	P00734	Prothrombin	F2	121	4	1.72317	0.044921	0.187303	0.0895234	(N(N(H(H(H))(H(N(H(A))(A))(N)))))	hybrid			('(N(H(A))(A))', '(N)')	(N(N(H(H(N(H(A))))(H(N(H(A)))))))	complex			('(N(H(A)))', '(N(H(A)))')	FALSE	TRUE	TRUE	FALSE
7	sp_cotton_fraction1_IGP1_xin_20210101	20595	3	1001.08	GHVNITR	H(5)N(4)A(2)	4	P00734	Prothrombin	F2	121	5	1.67825	0.0746314	0.281087	0.0406599	(N(N(H(H(N(H(A)))(N(H(A))))(H))))	complex			('(N(H(A)))', '(N(H(A)))')	(N(N(H(H(N(H(A))))(H(N(H(A)))))))	complex			('(N(H(A)))', '(N(H(A)))')	TRUE	TRUE	TRUE	TRUE
7	sp_cotton_fraction1_IGP1_xin_20210101	20595	3	1001.08	GHVNITR	H(5)N(4)A(2)	4	P00734	Prothrombin	F2	121	6	1.60362	0.0711258	0.267041	0.129338	(N(N(H(H(H))(H(N(H(A(A)))))(N))))	hybrid		(N)	('(N(H(A(A))))',)	(N(N(H(H(N(H(A))))(H(N(H(A)))))))	complex			('(N(H(A)))', '(N(H(A)))')	FALSE	TRUE	FALSE	FALSE
7	sp_cotton_fraction1_IGP1_xin_20210101	20595	3	1001.08	GHVNITR	H(5)N(4)A(2)	4	P00734	Prothrombin	F2	121	7	1.5325		0.345711	0.121794	(N(N(H(H(N(H)(A)))(H(N(H)(A))))))	complex			('(N(H)(A))', '(N(H)(A))')	(N(N(H(H(N(H(A))))(H(N(H(A)))))))	complex			('(N(H(A)))', '(N(H(A)))')	TRUE	TRUE	TRUE	FALSE
7	sp_cotton_fraction1_IGP1_xin_20210101	20765	3	1001.08	GHVNITR	H(5)N(4)A(2)	4	P00734	Prothrombin	F2	121	1	1.91511	0.111607	0.0713751	0.0135124	(N(N(H(H(N(H(A))))(H(N(H(A)))))))	complex			('(N(H(A)))', '(N(H(A)))')	(N(N(H(H(N(H(A))))(H(N(H(A)))))))	complex			('(N(H(A)))', '(N(H(A)))')	TRUE	TRUE	TRUE	TRUE
7	sp_cotton_fraction1_IGP1_xin_20210101	20765	3	1001.08	GHVNITR	H(5)N(4)A(2)	4	P00734	Prothrombin	F2	121	2	1.80351	0.0174396	0.125261	0.0712339	(N(N(H(H(N(H(A))(A)))(H(N(H))))))	complex			('(N(H(A))(A))', '(N(H))')	(N(N(H(H(N(H(A))))(H(N(H(A)))))))	complex			('(N(H(A)))', '(N(H(A)))')	TRUE	TRUE	TRUE	FALSE
7	sp_cotton_fraction1_IGP1_xin_20210101	20765	3	1001.08	GHVNITR	H(5)N(4)A(2)	4	P00734	Prothrombin	F2	121	3	1.78607	0.0702766	0.132029	0.0819056	(N(N(H(H(N(H(A))))(H(N(H)(A))))))	complex			('(N(H(A)))', '(N(H)(A))')	(N(N(H(H(N(H(A))))(H(N(H(A)))))))	complex			('(N(H(A)))', '(N(H(A)))')	TRUE	TRUE	TRUE	FALSE
7	sp_cotton_fraction1_IGP1_xin_20210101	20765	3	1001.08	GHVNITR	H(5)N(4)A(2)	4	P00734	Prothrombin	F2	121	4	1.71579	0.0246186	0.190186	0.0940253	(N(N(H(H(H))(H(N(H(A))(A))(N)))))	hybrid			('(N(H(A))(A))', '(N)')	(N(N(H(H(N(H(A))))(H(N(H(A)))))))	complex			('(N(H(A)))', '(N(H(A)))')	FALSE	TRUE	TRUE	FALSE
7	sp_cotton_fraction1_IGP1_xin_20210101	20765	3	1001.08	GHVNITR	H(5)N(4)A(2)	4	P00734	Prothrombin	F2	121	5	1.69117	0.0676635	0.274316	0.0345141	(N(N(H(H(N(H(A)))(N(H(A))))(H))))	complex			('(N(H(A)))', '(N(H(A)))')	(N(N(H(H(N(H(A))))(H(N(H(A)))))))	complex			('(N(H(A)))', '(N(H(A)))')	TRUE	TRUE	TRUE	TRUE
7	sp_cotton_fraction1_IGP1_xin_20210101	20765	3	1001.08	GHVNITR	H(5)N(4)A(2)	4	P00734	Prothrombin	F2	121	6	1.62351	0.0836163	0.247772	0.128721	(N(N(H(H(H))(H(N(H(A(A)))))(N))))	hybrid		(N)	('(N(H(A(A))))',)	(N(N(H(H(N(H(A))))(H(N(H(A)))))))	complex			('(N(H(A)))', '(N(H(A)))')	FALSE	TRUE	FALSE	FALSE
7	sp_cotton_fraction1_IGP1_xin_20210101	20765	3	1001.08	GHVNITR	H(5)N(4)A(2)	4	P00734	Prothrombin	F2	121	7	1.53989		0.335964	0.124146	(N(N(H(H(N(H)(A)))(H(N(H)(A))))))	complex			('(N(H)(A))', '(N(H)(A))')	(N(N(H(H(N(H(A))))(H(N(H(A)))))))	complex			('(N(H(A)))', '(N(H(A)))')	TRUE	TRUE	TRUE	FALSE
7	sp_cotton_fraction1_IGP1_xin_20210101	20935	3	1001.08	GHVNITR	H(5)N(4)A(2)	4	P00734	Prothrombin	F2	121	1	1.91572	0.110864	0.0684863	0.0157896	(N(N(H(H(N(H(A))))(H(N(H(A)))))))	complex			('(N(H(A)))', '(N(H(A)))')	(N(N(H(H(N(H(A))))(H(N(H(A)))))))	complex			('(N(H(A)))', '(N(H(A)))')	TRUE	TRUE	TRUE	TRUE
7	sp_cotton_fraction1_IGP1_xin_20210101	20935	3	1001.08	GHVNITR	H(5)N(4)A(2)	4	P00734	Prothrombin	F2	121	2	1.80486	0.00897242	0.126938	0.0682019	(N(N(H(H(N(H(A))(A)))(H(N(H))))))	complex			('(N(H(A))(A))', '(N(H))')	(N(N(H(H(N(H(A))))(H(N(H(A)))))))	complex			('(N(H(A)))', '(N(H(A)))')	TRUE	TRUE	TRUE	FALSE
7	sp_cotton_fraction1_IGP1_xin_20210101	20935	3	1001.08	GHVNITR	H(5)N(4)A(2)	4	P00734	Prothrombin	F2	121	3	1.79589	0.0663307	0.120377	0.083736	(N(N(H(H(N(H(A))))(H(N(H)(A))))))	complex			('(N(H(A)))', '(N(H)(A))')	(N(N(H(H(N(H(A))))(H(N(H(A)))))))	complex			('(N(H(A)))', '(N(H(A)))')	TRUE	TRUE	TRUE	FALSE
7	sp_cotton_fraction1_IGP1_xin_20210101	20935	3	1001.08	GHVNITR	H(5)N(4)A(2)	4	P00734	Prothrombin	F2	121	4	1.72956	0.0403822	0.179507	0.0909358	(N(N(H(H(H))(H(N(H(A))(A))(N)))))	hybrid			('(N(H(A))(A))', '(N)')	(N(N(H(H(N(H(A))))(H(N(H(A)))))))	complex			('(N(H(A)))', '(N(H(A)))')	FALSE	TRUE	TRUE	FALSE
7	sp_cotton_fraction1_IGP1_xin_20210101	20935	3	1001.08	GHVNITR	H(5)N(4)A(2)	4	P00734	Prothrombin	F2	121	5	1.68917	0.079358	0.269725	0.0411005	(N(N(H(H(N(H(A)))(N(H(A))))(H))))	complex			('(N(H(A)))', '(N(H(A)))')	(N(N(H(H(N(H(A))))(H(N(H(A)))))))	complex			('(N(H(A)))', '(N(H(A)))')	TRUE	TRUE	TRUE	TRUE
7	sp_cotton_fraction1_IGP1_xin_20210101	20935	3	1001.08	GHVNITR	H(5)N(4)A(2)	4	P00734	Prothrombin	F2	121	6	1.60982	0.0670393	0.26151	0.128673	(N(N(H(H(H))(H(N(H(A(A)))))(N))))	hybrid		(N)	('(N(H(A(A))))',)	(N(N(H(H(N(H(A))))(H(N(H(A)))))))	complex			('(N(H(A)))', '(N(H(A)))')	FALSE	TRUE	FALSE	FALSE
7	sp_cotton_fraction1_IGP1_xin_20210101	20935	3	1001.08	GHVNITR	H(5)N(4)A(2)	4	P00734	Prothrombin	F2	121	7	1.54278		0.33415	0.123073	(N(N(H(H(N(H)(A)))(H(N(H)(A))))))	complex			('(N(H)(A))', '(N(H)(A))')	(N(N(H(H(N(H(A))))(H(N(H(A)))))))	complex			('(N(H(A)))', '(N(H(A)))')	TRUE	TRUE	TRUE	FALSE
15	sp_cotton_fraction1_IGP1_xin_20210101	21045	2	1467.61	NSSAVIQR	H(5)N(4)A(1)F(1)	1	Q9H1M3	Beta-defensin 129	DEFB129	88	1	1.85371	0.0488444	0.105603	0.0406849	(N(N(H(H(N(H(A))))(H(N(H)))))(F))	complex	(F)		('(N(H(A)))', '(N(H))')	(N(N(H(H(N(H(A))))(H(N(H)))))(F))	complex	(F)		('(N(H(A)))', '(N(H))')	TRUE	TRUE	TRUE	TRUE
15	sp_cotton_fraction1_IGP1_xin_20210101	21045	2	1467.61	NSSAVIQR	H(5)N(4)A(1)F(1)	1	Q9H1M3	Beta-defensin 129	DEFB129	88	2	1.80487	0.015635	0.100175	0.094957	(N(N(H(H(N(H)(A)))(H(N(H)))))(F))	complex	(F)		('(N(H)(A))', '(N(H))')	(N(N(H(H(N(H(A))))(H(N(H)))))(F))	complex	(F)		('(N(H(A)))', '(N(H))')	TRUE	TRUE	TRUE	FALSE
15	sp_cotton_fraction1_IGP1_xin_20210101	21045	2	1467.61	NSSAVIQR	H(5)N(4)A(1)F(1)	1	Q9H1M3	Beta-defensin 129	DEFB129	88	3	1.78923	0.0264959	0.114273	0.096494	(N(N(H(H(H))(H(N(H(A))))(N)))(F))	hybrid	(F)	(N)	('(N(H(A)))',)	(N(N(H(H(N(H(A))))(H(N(H)))))(F))	complex	(F)		('(N(H(A)))', '(N(H))')	FALSE	TRUE	FALSE	FALSE
15	sp_cotton_fraction1_IGP1_xin_20210101	21045	2	1467.61	NSSAVIQR	H(5)N(4)A(1)F(1)	1	Q9H1M3	Beta-defensin 129	DEFB129	88	4	1.76274	0.021025	0.189563	0.0476995	(N(N(H(H(N(H(A)))(N(H)))(H)))(F))	complex	(F)		('(N(H(A)))', '(N(H))')	(N(N(H(H(N(H(A))))(H(N(H)))))(F))	complex	(F)		('(N(H(A)))', '(N(H))')	TRUE	TRUE	TRUE	TRUE
15	sp_cotton_fraction1_IGP1_xin_20210101	21045	2	1467.61	NSSAVIQR	H(5)N(4)A(1)F(1)	1	Q9H1M3	Beta-defensin 129	DEFB129	88	5	1.74171	0.0286271	0.123854	0.134434	(N(N(H(H(H))(H(N(H(A)))(N))))(F))	hybrid	(F)		('(N(H(A)))', '(N)')	(N(N(H(H(N(H(A))))(H(N(H)))))(F))	complex	(F)		('(N(H(A)))', '(N(H))')	FALSE	TRUE	TRUE	FALSE
15	sp_cotton_fraction1_IGP1_xin_20210101	21045	2	1467.61	NSSAVIQR	H(5)N(4)A(1)F(1)	1	Q9H1M3	Beta-defensin 129	DEFB129	88	6	1.71309	0.0748082	0.142831	0.144084	(N(N(H(H(H))(H(N(H)(A)))(N)))(F))	hybrid	(F)	(N)	('(N(H)(A))',)	(N(N(H(H(N(H(A))))(H(N(H)))))(F))	complex	(F)		('(N(H(A)))', '(N(H))')	FALSE	TRUE	FALSE	FALSE
15	sp_cotton_fraction1_IGP1_xin_20210101	21045	2	1467.61	NSSAVIQR	H(5)N(4)A(1)F(1)	1	Q9H1M3	Beta-defensin 129	DEFB129	88	7	1.63828	0.267419	0.21236	0.149363	(N(N(H(H(H))(H(N(H)(A))(N))))(F))	hybrid	(F)		('(N(H)(A))', '(N)')	(N(N(H(H(N(H(A))))(H(N(H)))))(F))	complex	(F)		('(N(H(A)))', '(N(H))')	FALSE	TRUE	TRUE	FALSE
15	sp_cotton_fraction1_IGP1_xin_20210101	21045	2	1467.61	NSSAVIQR	H(5)N(4)A(1)F(1)	1	Q9H1M3	Beta-defensin 129	DEFB129	88	8	1.37086	0.0336158	0.532779	0.0963625	(N(N(H(H(N(H(A))(F)))(H(N(H))))))	complex			('(N(H(A))(F))', '(N(H))')	(N(N(H(H(N(H(A))))(H(N(H)))))(F))	complex	(F)		('(N(H(A)))', '(N(H))')	TRUE	FALSE	TRUE	FALSE
15	sp_cotton_fraction1_IGP1_xin_20210101	21045	2	1467.61	NSSAVIQR	H(5)N(4)A(1)F(1)	1	Q9H1M3	Beta-defensin 129	DEFB129	88	9	1.33724	0.0287184	0.597139	0.0656187	(N(N(H(H(N(H(A))))(H(N(H)(F))))))	complex			('(N(H(A)))', '(N(H)(F))')	(N(N(H(H(N(H(A))))(H(N(H)))))(F))	complex	(F)		('(N(H(A)))', '(N(H))')	TRUE	FALSE	TRUE	FALSE
15	sp_cotton_fraction1_IGP1_xin_20210101	21045	2	1467.61	NSSAVIQR	H(5)N(4)A(1)F(1)	1	Q9H1M3	Beta-defensin 129	DEFB129	88	10	1.30852	0.0183162	0.541648	0.149828	(N(N(H(H(H))(H(N(H(A))(F))(N)))))	hybrid			('(N(H(A))(F))', '(N)')	(N(N(H(H(N(H(A))))(H(N(H)))))(F))	complex	(F)		('(N(H(A)))', '(N(H))')	FALSE	FALSE	TRUE	FALSE
15	sp_cotton_fraction1_IGP1_xin_20210101	21045	2	1467.61	NSSAVIQR	H(5)N(4)A(1)F(1)	1	Q9H1M3	Beta-defensin 129	DEFB129	88	11	1.29021	0.0693296	0.568486	0.141307	(N(N(H(H(H))(H(N(H(A))(F)))(N))))	hybrid		(N)	('(N(H(A))(F))',)	(N(N(H(H(N(H(A))))(H(N(H)))))(F))	complex	(F)		('(N(H(A)))', '(N(H))')	FALSE	FALSE	FALSE	FALSE
15	sp_cotton_fraction1_IGP1_xin_20210101	21045	2	1467.61	NSSAVIQR	H(5)N(4)A(1)F(1)	1	Q9H1M3	Beta-defensin 129	DEFB129	88	12	1.22088	0.0205462	0.612615	0.166507	(N(N(H(H(N(H(A)))(N(H)(F)))(H))))	complex			('(N(H(A)))', '(N(H)(F))')	(N(N(H(H(N(H(A))))(H(N(H)))))(F))	complex	(F)		('(N(H(A)))', '(N(H))')	TRUE	FALSE	TRUE	FALSE
15	sp_cotton_fraction1_IGP1_xin_20210101	21045	2	1467.61	NSSAVIQR	H(5)N(4)A(1)F(1)	1	Q9H1M3	Beta-defensin 129	DEFB129	88	13	1.20033	0.127443	0.586118	0.21355	(N(N(H(H(N(H(A))(F))(N(H)))(H))))	complex			('(N(H(A))(F))', '(N(H))')	(N(N(H(H(N(H(A))))(H(N(H)))))(F))	complex	(F)		('(N(H(A)))', '(N(H))')	TRUE	FALSE	TRUE	FALSE
15	sp_cotton_fraction1_IGP1_xin_20210101	21045	2	1467.61	NSSAVIQR	H(5)N(4)A(1)F(1)	1	Q9H1M3	Beta-defensin 129	DEFB129	88	14	1.07289	0.0559745	0.615172	0.31194	(N(N(H(H(H))(H(N(H(A)))(N(F))))))	hybrid			('(N(H(A)))', '(N(F))')	(N(N(H(H(N(H(A))))(H(N(H)))))(F))	complex	(F)		('(N(H(A)))', '(N(H))')	FALSE	FALSE	TRUE	FALSE
15	sp_cotton_fraction1_IGP1_xin_20210101	21045	2	1467.61	NSSAVIQR	H(5)N(4)A(1)F(1)	1	Q9H1M3	Beta-defensin 129	DEFB129	88	15	1.01691		0.512971	0.470115	(N(N(H(H(H)(H))(H(N(N(A))))))(F))	hybrid	(F)		('(N(N(A)))',)	(N(N(H(H(N(H(A))))(H(N(H)))))(F))	complex	(F)		('(N(H(A)))', '(N(H))')	FALSE	TRUE	TRUE	FALSE
4	sp_cotton_fraction1_IGP1_xin_20210101	21240	2	1140.48	VcCLPNK	H(4)N(3)F(2)	5	P12821	Angiotensin-converting enzyme	ACE	160	1	1.9337	0.0236793	0.0408101	0.0254857	(N(N(H(H(N(H)(F)))(H)))(F))	complex	(F)		('(N(H)(F))',)	(N(N(H(H(N(H)(F)))(H)))(F))	complex	(F)		('(N(H)(F))',)	TRUE	TRUE	TRUE	TRUE
4	sp_cotton_fraction1_IGP1_xin_20210101	21240	2	1140.48	VcCLPNK	H(4)N(3)F(2)	5	P12821	Angiotensin-converting enzyme	ACE	160	2	1.91002	0.454997	0.0472707	0.0427043	(N(N(H(H(N(H(F))))(H)))(F))	complex	(F)		('(N(H(F)))',)	(N(N(H(H(N(H)(F)))(H)))(F))	complex	(F)		('(N(H)(F))',)	TRUE	TRUE	TRUE	FALSE
4	sp_cotton_fraction1_IGP1_xin_20210101	21240	2	1140.48	VcCLPNK	H(4)N(3)F(2)	5	P12821	Angiotensin-converting enzyme	ACE	160	3	1.45503	0.107678	0.336553	0.20842	(N(N(H(H(H))(H(N(F)))))(F))	hybrid	(F)		('(N(F))',)	(N(N(H(H(N(H)(F)))(H)))(F))	complex	(F)		('(N(H)(F))',)	FALSE	TRUE	TRUE	FALSE
4	sp_cotton_fraction1_IGP1_xin_20210101	21240	2	1140.48	VcCLPNK	H(4)N(3)F(2)	5	P12821	Angiotensin-converting enzyme	ACE	160	4	1.34735		0.5747	0.0779511	(N(N(H(H(N(H(F))(F)))(H))))	complex			('(N(H(F))(F))',)	(N(N(H(H(N(H)(F)))(H)))(F))	complex	(F)		('(N(H)(F))',)	TRUE	FALSE	TRUE	FALSE
1	sp_cotton_fraction1_IGP1_xin_20210101	21330	2	1213.51	VcCLPNK	H(4)N(3)F(3)	5	P12821	Angiotensin-converting enzyme	ACE	160	1	1.73518		0.201484	0.0633388	(N(N(H(H(N(H(F))(F)))(H)))(F))	complex	(F)		('(N(H(F))(F))',)	(N(N(H(H(N(H(F))(F)))(H)))(F))	complex	(F)		('(N(H(F))(F))',)	TRUE	TRUE	TRUE	TRUE
18	sp_cotton_fraction1_IGP1_xin_20210101	21375	3	882.368	VcCLPNK	H(5)N(4)F(2)	5	P12821	Angiotensin-converting enzyme	ACE	160	1	1.9199	0.0425696	0.0491171	0.0309782	(N(N(H(H(N(H)(F)))(H(N(H)))))(F))	complex	(F)		('(N(H)(F))', '(N(H))')	(N(N(H(H(N(H)(F)))(H(N(H)))))(F))	complex	(F)		('(N(H)(F))', '(N(H))')	TRUE	TRUE	TRUE	TRUE
18	sp_cotton_fraction1_IGP1_xin_20210101	21375	3	882.368	VcCLPNK	H(5)N(4)F(2)	5	P12821	Angiotensin-converting enzyme	ACE	160	2	1.87734	0.00657199	0.0948387	0.0278263	(N(N(H(H(H))(H(N(H)(F))(N))))(F))	hybrid	(F)		('(N(H)(F))', '(N)')	(N(N(H(H(N(H)(F)))(H(N(H)))))(F))	complex	(F)		('(N(H)(F))', '(N(H))')	FALSE	TRUE	TRUE	FALSE
18	sp_cotton_fraction1_IGP1_xin_20210101	21375	3	882.368	VcCLPNK	H(5)N(4)F(2)	5	P12821	Angiotensin-converting enzyme	ACE	160	3	1.87076	0.0308138	0.0750123	0.0542247	(N(N(H(H(N(H(F))))(H(N(H)))))(F))	complex	(F)		('(N(H(F)))', '(N(H))')	(N(N(H(H(N(H)(F)))(H(N(H)))))(F))	complex	(F)		('(N(H)(F))', '(N(H))')	TRUE	TRUE	TRUE	FALSE
18	sp_cotton_fraction1_IGP1_xin_20210101	21375	3	882.368	VcCLPNK	H(5)N(4)F(2)	5	P12821	Angiotensin-converting enzyme	ACE	160	4	1.83995	0.000531835	0.104548	0.0555027	(N(N(H(H(H))(H(N(H))(N(F)))))(F))	hybrid	(F)		('(N(H))', '(N(F))')	(N(N(H(H(N(H)(F)))(H(N(H)))))(F))	complex	(F)		('(N(H)(F))', '(N(H))')	FALSE	TRUE	TRUE	FALSE
18	sp_cotton_fraction1_IGP1_xin_20210101	21375	3	882.368	VcCLPNK	H(5)N(4)F(2)	5	P12821	Angiotensin-converting enzyme	ACE	160	5	1.83942	0.0267242	0.104882	0.0557011	(N(N(H(H(H)(H))(H(N(F))(N))))(F))	hybrid	(F)		('(N(F))', '(N)')	(N(N(H(H(N(H)(F)))(H(N(H)))))(F))	complex	(F)		('(N(H)(F))', '(N(H))')	FALSE	TRUE	TRUE	FALSE
18	sp_cotton_fraction1_IGP1_xin_20210101	21375	3	882.368	VcCLPNK	H(5)N(4)F(2)	5	P12821	Angiotensin-converting enzyme	ACE	160	6	1.81269	0.0483649	0.100079	0.0872278	(N(N(H(H(H))(H(N(H)(F)))(N)))(F))	hybrid	(F)	(N)	('(N(H)(F))',)	(N(N(H(H(N(H)(F)))(H(N(H)))))(F))	complex	(F)		('(N(H)(F))', '(N(H))')	FALSE	TRUE	FALSE	FALSE
18	sp_cotton_fraction1_IGP1_xin_20210101	21375	3	882.368	VcCLPNK	H(5)N(4)F(2)	5	P12821	Angiotensin-converting enzyme	ACE	160	7	1.76433	0.0164135	0.160264	0.0754076	(N(N(H(H(N(H)(F))(N(H)))(H)))(F))	complex	(F)		('(N(H)(F))', '(N(H))')	(N(N(H(H(N(H)(F)))(H(N(H)))))(F))	complex	(F)		('(N(H)(F))', '(N(H))')	TRUE	TRUE	TRUE	TRUE
18	sp_cotton_fraction1_IGP1_xin_20210101	21375	3	882.368	VcCLPNK	H(5)N(4)F(2)	5	P12821	Angiotensin-converting enzyme	ACE	160	8	1.74791	0.0718753	0.191699	0.0603863	(N(N(H(H(H)(H))(H(N(N)(F)))))(F))	hybrid	(F)		('(N(N)(F))',)	(N(N(H(H(N(H)(F)))(H(N(H)))))(F))	complex	(F)		('(N(H)(F))', '(N(H))')	FALSE	TRUE	TRUE	FALSE
18	sp_cotton_fraction1_IGP1_xin_20210101	21375	3	882.368	VcCLPNK	H(5)N(4)F(2)	5	P12821	Angiotensin-converting enzyme	ACE	160	9	1.67604	0.0723529	0.119765	0.204195	(N(N(H(H(N(H(H)(F))))(H(N))))(F))	complex	(F)		('(N(H(H)(F)))', '(N)')	(N(N(H(H(N(H)(F)))(H(N(H)))))(F))	complex	(F)		('(N(H)(F))', '(N(H))')	TRUE	TRUE	TRUE	FALSE
18	sp_cotton_fraction1_IGP1_xin_20210101	21375	3	882.368	VcCLPNK	H(5)N(4)F(2)	5	P12821	Angiotensin-converting enzyme	ACE	160	10	1.60369	0.0208312	0.224332	0.171981	(N(N(H(H(H)(H))(H(N(F)))(N)))(F))	hybrid	(F)	(N)	('(N(F))',)	(N(N(H(H(N(H)(F)))(H(N(H)))))(F))	complex	(F)		('(N(H)(F))', '(N(H))')	FALSE	TRUE	FALSE	FALSE
18	sp_cotton_fraction1_IGP1_xin_20210101	21375	3	882.368	VcCLPNK	H(5)N(4)F(2)	5	P12821	Angiotensin-converting enzyme	ACE	160	11	1.58286	0.0116843	0.377809	0.0393352	(N(N(H(H(N(H(F))(F)))(H(N(H))))))	complex			('(N(H(F))(F))', '(N(H))')	(N(N(H(H(N(H)(F)))(H(N(H)))))(F))	complex	(F)		('(N(H)(F))', '(N(H))')	TRUE	FALSE	TRUE	FALSE
18	sp_cotton_fraction1_IGP1_xin_20210101	21375	3	882.368	VcCLPNK	H(5)N(4)F(2)	5	P12821	Angiotensin-converting enzyme	ACE	160	12	1.57117	0.00266916	0.358259	0.0705702	(N(N(H(H(H)(H))(H(N(F))(N(F))))))	hybrid			('(N(F))', '(N(F))')	(N(N(H(H(N(H)(F)))(H(N(H)))))(F))	complex	(F)		('(N(H)(F))', '(N(H))')	FALSE	FALSE	TRUE	FALSE
18	sp_cotton_fraction1_IGP1_xin_20210101	21375	3	882.368	VcCLPNK	H(5)N(4)F(2)	5	P12821	Angiotensin-converting enzyme	ACE	160	13	1.5685	0.00787894	0.36302	0.0684778	(N(N(H(H(H))(H(N(H(F))(F))(N)))))	hybrid			('(N(H(F))(F))', '(N)')	(N(N(H(H(N(H)(F)))(H(N(H)))))(F))	complex	(F)		('(N(H)(F))', '(N(H))')	FALSE	FALSE	TRUE	FALSE
18	sp_cotton_fraction1_IGP1_xin_20210101	21375	3	882.368	VcCLPNK	H(5)N(4)F(2)	5	P12821	Angiotensin-converting enzyme	ACE	160	14	1.56062	0.000721391	0.345392	0.0939848	(N(N(H(H(N(H)(F))(N(H)(F)))(H))))	complex			('(N(H)(F))', '(N(H)(F))')	(N(N(H(H(N(H)(F)))(H(N(H)))))(F))	complex	(F)		('(N(H)(F))', '(N(H))')	TRUE	FALSE	TRUE	FALSE
18	sp_cotton_fraction1_IGP1_xin_20210101	21375	3	882.368	VcCLPNK	H(5)N(4)F(2)	5	P12821	Angiotensin-converting enzyme	ACE	160	15	1.5599	0.00543821	0.358565	0.081533	(N(N(H(H(N(H(F))))(H(N(H(F)))))))	complex			('(N(H(F)))', '(N(H(F)))')	(N(N(H(H(N(H)(F)))(H(N(H)))))(F))	complex	(F)		('(N(H)(F))', '(N(H))')	TRUE	FALSE	TRUE	FALSE
18	sp_cotton_fraction1_IGP1_xin_20210101	21375	3	882.368	VcCLPNK	H(5)N(4)F(2)	5	P12821	Angiotensin-converting enzyme	ACE	160	16	1.55446	0.00547322	0.357884	0.0876527	(N(N(H(H(H))(H(N(H)(F))(N(F))))))	hybrid			('(N(H)(F))', '(N(F))')	(N(N(H(H(N(H)(F)))(H(N(H)))))(F))	complex	(F)		('(N(H)(F))', '(N(H))')	FALSE	FALSE	TRUE	FALSE
18	sp_cotton_fraction1_IGP1_xin_20210101	21375	3	882.368	VcCLPNK	H(5)N(4)F(2)	5	P12821	Angiotensin-converting enzyme	ACE	160	17	1.54899	0.050729	0.361265	0.0897448	(N(N(H(H(H))(H(N(H(F))(F)))(N))))	hybrid		(N)	('(N(H(F))(F))',)	(N(N(H(H(N(H)(F)))(H(N(H)))))(F))	complex	(F)		('(N(H)(F))', '(N(H))')	FALSE	FALSE	FALSE	FALSE
18	sp_cotton_fraction1_IGP1_xin_20210101	21375	3	882.368	VcCLPNK	H(5)N(4)F(2)	5	P12821	Angiotensin-converting enzyme	ACE	160	18	1.49826		0.387532	0.114207	(N(N(H(H(N(H)(F)))(H(N(H)(F))))))	complex			('(N(H)(F))', '(N(H)(F))')	(N(N(H(H(N(H)(F)))(H(N(H)))))(F))	complex	(F)		('(N(H)(F))', '(N(H))')	TRUE	FALSE	TRUE	FALSE
4	sp_cotton_fraction1_IGP1_xin_20210101	21409	2	1140.48	VcCLPNK	H(4)N(3)F(2)	5	P12821	Angiotensin-converting enzyme	ACE	160	1	1.92075	0.00484642	0.0547772	0.0244699	(N(N(H(H(N(H)(F)))(H)))(F))	complex	(F)		('(N(H)(F))',)	(N(N(H(H(N(H)(F)))(H)))(F))	complex	(F)		('(N(H)(F))',)	TRUE	TRUE	TRUE	TRUE
4	sp_cotton_fraction1_IGP1_xin_20210101	21409	2	1140.48	VcCLPNK	H(4)N(3)F(2)	5	P12821	Angiotensin-converting enzyme	ACE	160	2	1.91591	0.4454	0.0427626	0.041331	(N(N(H(H(N(H(F))))(H)))(F))	complex	(F)		('(N(H(F)))',)	(N(N(H(H(N(H)(F)))(H)))(F))	complex	(F)		('(N(H)(F))',)	TRUE	TRUE	TRUE	FALSE
4	sp_cotton_fraction1_IGP1_xin_20210101	21409	2	1140.48	VcCLPNK	H(4)N(3)F(2)	5	P12821	Angiotensin-converting enzyme	ACE	160	3	1.47051	0.107842	0.320322	0.209171	(N(N(H(H(H))(H(N(F)))))(F))	hybrid	(F)		('(N(F))',)	(N(N(H(H(N(H)(F)))(H)))(F))	complex	(F)		('(N(H)(F))',)	FALSE	TRUE	TRUE	FALSE
4	sp_cotton_fraction1_IGP1_xin_20210101	21409	2	1140.48	VcCLPNK	H(4)N(3)F(2)	5	P12821	Angiotensin-converting enzyme	ACE	160	4	1.36266		0.563959	0.073377	(N(N(H(H(N(H(F))(F)))(H))))	complex			('(N(H(F))(F))',)	(N(N(H(H(N(H)(F)))(H)))(F))	complex	(F)		('(N(H)(F))',)	TRUE	FALSE	TRUE	FALSE
18	sp_cotton_fraction1_IGP1_xin_20210101	21436	3	882.368	VcCLPNK	H(5)N(4)F(2)	5	P12821	Angiotensin-converting enzyme	ACE	160	1	1.90364	0.014902	0.0490565	0.047306	(N(N(H(H(N(H)(F)))(H(N(H)))))(F))	complex	(F)		('(N(H)(F))', '(N(H))')	(N(N(H(H(N(H)(F)))(H(N(H)))))(F))	complex	(F)		('(N(H)(F))', '(N(H))')	TRUE	TRUE	TRUE	TRUE
18	sp_cotton_fraction1_IGP1_xin_20210101	21436	3	882.368	VcCLPNK	H(5)N(4)F(2)	5	P12821	Angiotensin-converting enzyme	ACE	160	2	1.88874	0.0136254	0.0781651	0.0330993	(N(N(H(H(H))(H(N(H)(F))(N))))(F))	hybrid	(F)		('(N(H)(F))', '(N)')	(N(N(H(H(N(H)(F)))(H(N(H)))))(F))	complex	(F)		('(N(H)(F))', '(N(H))')	FALSE	TRUE	TRUE	FALSE
18	sp_cotton_fraction1_IGP1_xin_20210101	21436	3	882.368	VcCLPNK	H(5)N(4)F(2)	5	P12821	Angiotensin-converting enzyme	ACE	160	3	1.87511	0.0276966	0.0535555	0.0713344	(N(N(H(H(N(H(F))))(H(N(H)))))(F))	complex	(F)		('(N(H(F)))', '(N(H))')	(N(N(H(H(N(H)(F)))(H(N(H)))))(F))	complex	(F)		('(N(H)(F))', '(N(H))')	TRUE	TRUE	TRUE	FALSE
18	sp_cotton_fraction1_IGP1_xin_20210101	21436	3	882.368	VcCLPNK	H(5)N(4)F(2)	5	P12821	Angiotensin-converting enzyme	ACE	160	4	1.84741	0.00515046	0.0922151	0.0603715	(N(N(H(H(H))(H(N(H))(N(F)))))(F))	hybrid	(F)		('(N(H))', '(N(F))')	(N(N(H(H(N(H)(F)))(H(N(H)))))(F))	complex	(F)		('(N(H)(F))', '(N(H))')	FALSE	TRUE	TRUE	FALSE
18	sp_cotton_fraction1_IGP1_xin_20210101	21436	3	882.368	VcCLPNK	H(5)N(4)F(2)	5	P12821	Angiotensin-converting enzyme	ACE	160	5	1.84226	0.00911747	0.094733	0.063004	(N(N(H(H(H)(H))(H(N(F))(N))))(F))	hybrid	(F)		('(N(F))', '(N)')	(N(N(H(H(N(H)(F)))(H(N(H)))))(F))	complex	(F)		('(N(H)(F))', '(N(H))')	FALSE	TRUE	TRUE	FALSE
18	sp_cotton_fraction1_IGP1_xin_20210101	21436	3	882.368	VcCLPNK	H(5)N(4)F(2)	5	P12821	Angiotensin-converting enzyme	ACE	160	6	1.83315	0.0821535	0.101653	0.0652017	(N(N(H(H(H))(H(N(H)(F)))(N)))(F))	hybrid	(F)	(N)	('(N(H)(F))',)	(N(N(H(H(N(H)(F)))(H(N(H)))))(F))	complex	(F)		('(N(H)(F))', '(N(H))')	FALSE	TRUE	FALSE	FALSE
18	sp_cotton_fraction1_IGP1_xin_20210101	21436	3	882.368	VcCLPNK	H(5)N(4)F(2)	5	P12821	Angiotensin-converting enzyme	ACE	160	7	1.75099	0.0109201	0.195416	0.0535921	(N(N(H(H(H)(H))(H(N(N)(F)))))(F))	hybrid	(F)		('(N(N)(F))',)	(N(N(H(H(N(H)(F)))(H(N(H)))))(F))	complex	(F)		('(N(H)(F))', '(N(H))')	FALSE	TRUE	TRUE	FALSE
18	sp_cotton_fraction1_IGP1_xin_20210101	21436	3	882.368	VcCLPNK	H(5)N(4)F(2)	5	P12821	Angiotensin-converting enzyme	ACE	160	8	1.74007	0.0384762	0.164967	0.094961	(N(N(H(H(N(H)(F))(N(H)))(H)))(F))	complex	(F)		('(N(H)(F))', '(N(H))')	(N(N(H(H(N(H)(F)))(H(N(H)))))(F))	complex	(F)		('(N(H)(F))', '(N(H))')	TRUE	TRUE	TRUE	TRUE
18	sp_cotton_fraction1_IGP1_xin_20210101	21436	3	882.368	VcCLPNK	H(5)N(4)F(2)	5	P12821	Angiotensin-converting enzyme	ACE	160	9	1.7016	0.0825546	0.112451	0.185954	(N(N(H(H(N(H(H)(F))))(H(N))))(F))	complex	(F)		('(N(H(H)(F)))', '(N)')	(N(N(H(H(N(H)(F)))(H(N(H)))))(F))	complex	(F)		('(N(H)(F))', '(N(H))')	TRUE	TRUE	TRUE	FALSE
18	sp_cotton_fraction1_IGP1_xin_20210101	21436	3	882.368	VcCLPNK	H(5)N(4)F(2)	5	P12821	Angiotensin-converting enzyme	ACE	160	10	1.61904	0.018231	0.232194	0.148765	(N(N(H(H(H)(H))(H(N(F)))(N)))(F))	hybrid	(F)	(N)	('(N(F))',)	(N(N(H(H(N(H)(F)))(H(N(H)))))(F))	complex	(F)		('(N(H)(F))', '(N(H))')	FALSE	TRUE	FALSE	FALSE
18	sp_cotton_fraction1_IGP1_xin_20210101	21436	3	882.368	VcCLPNK	H(5)N(4)F(2)	5	P12821	Angiotensin-converting enzyme	ACE	160	11	1.60081	5.3553e-05	0.353762	0.0454277	(N(N(H(H(H))(H(N(H(F))(F))(N)))))	hybrid			('(N(H(F))(F))', '(N)')	(N(N(H(H(N(H)(F)))(H(N(H)))))(F))	complex	(F)		('(N(H)(F))', '(N(H))')	FALSE	FALSE	TRUE	FALSE
18	sp_cotton_fraction1_IGP1_xin_20210101	21436	3	882.368	VcCLPNK	H(5)N(4)F(2)	5	P12821	Angiotensin-converting enzyme	ACE	160	12	1.60076	0.0113765	0.376654	0.0225897	(N(N(H(H(N(H(F))(F)))(H(N(H))))))	complex			('(N(H(F))(F))', '(N(H))')	(N(N(H(H(N(H)(F)))(H(N(H)))))(F))	complex	(F)		('(N(H)(F))', '(N(H))')	TRUE	FALSE	TRUE	FALSE
18	sp_cotton_fraction1_IGP1_xin_20210101	21436	3	882.368	VcCLPNK	H(5)N(4)F(2)	5	P12821	Angiotensin-converting enzyme	ACE	160	13	1.58938	0.00460109	0.340076	0.0705441	(N(N(H(H(N(H)(F))(N(H)(F)))(H))))	complex			('(N(H)(F))', '(N(H)(F))')	(N(N(H(H(N(H)(F)))(H(N(H)))))(F))	complex	(F)		('(N(H)(F))', '(N(H))')	TRUE	FALSE	TRUE	FALSE
18	sp_cotton_fraction1_IGP1_xin_20210101	21436	3	882.368	VcCLPNK	H(5)N(4)F(2)	5	P12821	Angiotensin-converting enzyme	ACE	160	14	1.58478	0.00753428	0.35008	0.0651412	(N(N(H(H(H))(H(N(H)(F))(N(F))))))	hybrid			('(N(H)(F))', '(N(F))')	(N(N(H(H(N(H)(F)))(H(N(H)))))(F))	complex	(F)		('(N(H)(F))', '(N(H))')	FALSE	FALSE	TRUE	FALSE
18	sp_cotton_fraction1_IGP1_xin_20210101	21436	3	882.368	VcCLPNK	H(5)N(4)F(2)	5	P12821	Angiotensin-converting enzyme	ACE	160	15	1.57724	0.00703315	0.356569	0.0661864	(N(N(H(H(H))(H(N(H(F))(F)))(N))))	hybrid		(N)	('(N(H(F))(F))',)	(N(N(H(H(N(H)(F)))(H(N(H)))))(F))	complex	(F)		('(N(H)(F))', '(N(H))')	FALSE	FALSE	FALSE	FALSE
18	sp_cotton_fraction1_IGP1_xin_20210101	21436	3	882.368	VcCLPNK	H(5)N(4)F(2)	5	P12821	Angiotensin-converting enzyme	ACE	160	16	1.57021	0.0171206	0.354553	0.0752356	(N(N(H(H(N(H(F))))(H(N(H(F)))))))	complex			('(N(H(F)))', '(N(H(F)))')	(N(N(H(H(N(H)(F)))(H(N(H)))))(F))	complex	(F)		('(N(H)(F))', '(N(H))')	TRUE	FALSE	TRUE	FALSE
18	sp_cotton_fraction1_IGP1_xin_20210101	21436	3	882.368	VcCLPNK	H(5)N(4)F(2)	5	P12821	Angiotensin-converting enzyme	ACE	160	17	1.55309	0.0711953	0.354367	0.0925418	(N(N(H(H(H)(H))(H(N(F))(N(F))))))	hybrid			('(N(F))', '(N(F))')	(N(N(H(H(N(H)(F)))(H(N(H)))))(F))	complex	(F)		('(N(H)(F))', '(N(H))')	FALSE	FALSE	TRUE	FALSE
18	sp_cotton_fraction1_IGP1_xin_20210101	21436	3	882.368	VcCLPNK	H(5)N(4)F(2)	5	P12821	Angiotensin-converting enzyme	ACE	160	18	1.4819		0.384209	0.133895	(N(N(H(H(N(H)(F)))(H(N(H)(F))))))	complex			('(N(H)(F))', '(N(H)(F))')	(N(N(H(H(N(H)(F)))(H(N(H)))))(F))	complex	(F)		('(N(H)(F))', '(N(H))')	TRUE	FALSE	TRUE	FALSE
1	sp_cotton_fraction1_IGP1_xin_20210101	21495	2	1213.51	VcCLPNK	H(4)N(3)F(3)	5	P12821	Angiotensin-converting enzyme	ACE	160	1	1.84439		0.120125	0.0354803	(N(N(H(H(N(H(F))(F)))(H)))(F))	complex	(F)		('(N(H(F))(F))',)	(N(N(H(H(N(H(F))(F)))(H)))(F))	complex	(F)		('(N(H(F))(F))',)	TRUE	TRUE	TRUE	TRUE
4	sp_cotton_fraction1_IGP1_xin_20210101	21579	2	1140.48	VcCLPNK	H(4)N(3)F(2)	5	P12821	Angiotensin-converting enzyme	ACE	160	1	1.9517	0.0328557	0.0287009	0.0195991	(N(N(H(H(N(H)(F)))(H)))(F))	complex	(F)		('(N(H)(F))',)	(N(N(H(H(N(H)(F)))(H)))(F))	complex	(F)		('(N(H)(F))',)	TRUE	TRUE	TRUE	TRUE
4	sp_cotton_fraction1_IGP1_xin_20210101	21579	2	1140.48	VcCLPNK	H(4)N(3)F(2)	5	P12821	Angiotensin-converting enzyme	ACE	160	2	1.91884	0.463038	0.0353602	0.0457956	(N(N(H(H(N(H(F))))(H)))(F))	complex	(F)		('(N(H(F)))',)	(N(N(H(H(N(H)(F)))(H)))(F))	complex	(F)		('(N(H)(F))',)	TRUE	TRUE	TRUE	FALSE
4	sp_cotton_fraction1_IGP1_xin_20210101	21579	2	1140.48	VcCLPNK	H(4)N(3)F(2)	5	P12821	Angiotensin-converting enzyme	ACE	160	3	1.45581	0.0988723	0.335591	0.208603	(N(N(H(H(H))(H(N(F)))))(F))	hybrid	(F)		('(N(F))',)	(N(N(H(H(N(H)(F)))(H)))(F))	complex	(F)		('(N(H)(F))',)	FALSE	TRUE	TRUE	FALSE
4	sp_cotton_fraction1_IGP1_xin_20210101	21579	2	1140.48	VcCLPNK	H(4)N(3)F(2)	5	P12821	Angiotensin-converting enzyme	ACE	160	4	1.35693		0.573677	0.0693893	(N(N(H(H(N(H(F))(F)))(H))))	complex			('(N(H(F))(F))',)	(N(N(H(H(N(H)(F)))(H)))(F))	complex	(F)		('(N(H)(F))',)	TRUE	FALSE	TRUE	FALSE
1	sp_cotton_fraction1_IGP1_xin_20210101	21669	2	1213.51	VcCLPNK	H(4)N(3)F(3)	5	P12821	Angiotensin-converting enzyme	ACE	160	1	1.74895		0.199962	0.0510901	(N(N(H(H(N(H(F))(F)))(H)))(F))	complex	(F)		('(N(H(F))(F))',)	(N(N(H(H(N(H(F))(F)))(H)))(F))	complex	(F)		('(N(H(F))(F))',)	TRUE	TRUE	TRUE	TRUE
9	sp_cotton_fraction1_IGP1_xin_20210101	21757	2	1613.63	WENNScCVEK	H(5)N(4)F(3)	3	P09466	Glycodelin	PAEP	81	1	1.79924	0.0390534	0.172684	0.0280804	(N(N(H(H(N(H(F))(F)))(H(N(H)))))(F))	complex	(F)		('(N(H(F))(F))', '(N(H))')	(N(N(H(H(N(H(F))(F)))(H(N(H)))))(F))	complex	(F)		('(N(H(F))(F))', '(N(H))')	TRUE	TRUE	TRUE	TRUE
9	sp_cotton_fraction1_IGP1_xin_20210101	21757	2	1613.63	WENNScCVEK	H(5)N(4)F(3)	3	P09466	Glycodelin	PAEP	81	2	1.76018	0.00300847	0.139091	0.100727	(N(N(H(H(H))(H(N(H)(F))(N(F)))))(F))	hybrid	(F)		('(N(H)(F))', '(N(F))')	(N(N(H(H(N(H(F))(F)))(H(N(H)))))(F))	complex	(F)		('(N(H(F))(F))', '(N(H))')	FALSE	TRUE	TRUE	FALSE
9	sp_cotton_fraction1_IGP1_xin_20210101	21757	2	1613.63	WENNScCVEK	H(5)N(4)F(3)	3	P09466	Glycodelin	PAEP	81	3	1.75717	0.0336585	0.164327	0.0784997	(N(N(H(H(H))(H(N(H(F))(F))(N))))(F))	hybrid	(F)		('(N(H(F))(F))', '(N)')	(N(N(H(H(N(H(F))(F)))(H(N(H)))))(F))	complex	(F)		('(N(H(F))(F))', '(N(H))')	FALSE	TRUE	TRUE	FALSE
9	sp_cotton_fraction1_IGP1_xin_20210101	21757	2	1613.63	WENNScCVEK	H(5)N(4)F(3)	3	P09466	Glycodelin	PAEP	81	4	1.72352	0.00313104	0.201688	0.0747967	(N(N(H(H(H))(H(N(H(F))(F)))(N)))(F))	hybrid	(F)	(N)	('(N(H(F))(F))',)	(N(N(H(H(N(H(F))(F)))(H(N(H)))))(F))	complex	(F)		('(N(H(F))(F))', '(N(H))')	FALSE	TRUE	FALSE	FALSE
9	sp_cotton_fraction1_IGP1_xin_20210101	21757	2	1613.63	WENNScCVEK	H(5)N(4)F(3)	3	P09466	Glycodelin	PAEP	81	5	1.72038	0.00671014	0.131141	0.148475	(N(N(H(H(N(H)(F)))(H(N(H)(F)))))(F))	complex	(F)		('(N(H)(F))', '(N(H)(F))')	(N(N(H(H(N(H(F))(F)))(H(N(H)))))(F))	complex	(F)		('(N(H(F))(F))', '(N(H))')	TRUE	TRUE	TRUE	FALSE
9	sp_cotton_fraction1_IGP1_xin_20210101	21757	2	1613.63	WENNScCVEK	H(5)N(4)F(3)	3	P09466	Glycodelin	PAEP	81	6	1.71367	0.0335461	0.257109	0.0292166	(N(N(H(H(N(H(F))(F)))(H(N(H)(F))))))	complex			('(N(H(F))(F))', '(N(H)(F))')	(N(N(H(H(N(H(F))(F)))(H(N(H)))))(F))	complex	(F)		('(N(H(F))(F))', '(N(H))')	TRUE	FALSE	TRUE	FALSE
9	sp_cotton_fraction1_IGP1_xin_20210101	21757	2	1613.63	WENNScCVEK	H(5)N(4)F(3)	3	P09466	Glycodelin	PAEP	81	7	1.68013	0.0130223	0.150084	0.169788	(N(N(H(H(H)(H))(H(N(F))(N(F)))))(F))	hybrid	(F)		('(N(F))', '(N(F))')	(N(N(H(H(N(H(F))(F)))(H(N(H)))))(F))	complex	(F)		('(N(H(F))(F))', '(N(H))')	FALSE	TRUE	TRUE	FALSE
9	sp_cotton_fraction1_IGP1_xin_20210101	21757	2	1613.63	WENNScCVEK	H(5)N(4)F(3)	3	P09466	Glycodelin	PAEP	81	8	1.66711	0.0456199	0.165706	0.167189	(N(N(H(H(N(H)(F))(N(H)(F)))(H)))(F))	complex	(F)		('(N(H)(F))', '(N(H)(F))')	(N(N(H(H(N(H(F))(F)))(H(N(H)))))(F))	complex	(F)		('(N(H(F))(F))', '(N(H))')	TRUE	TRUE	TRUE	FALSE
9	sp_cotton_fraction1_IGP1_xin_20210101	21757	2	1613.63	WENNScCVEK	H(5)N(4)F(3)	3	P09466	Glycodelin	PAEP	81	9	1.62149		0.167009	0.211505	(N(N(H(H(N(H(F))))(H(N(H(F))))))(F))	complex	(F)		('(N(H(F)))', '(N(H(F)))')	(N(N(H(H(N(H(F))(F)))(H(N(H)))))(F))	complex	(F)		('(N(H(F))(F))', '(N(H))')	TRUE	TRUE	TRUE	FALSE
7	sp_cotton_fraction1_IGP1_xin_20210101	21910	3	1005.37	WcCNSSR	H(5)N(4)A(2)	3	P42702	Leukemia inhibitory factor receptor	LIFR	663	1	1.8816	0.000494081	0.0796695	0.038727	(N(N(H(H(N(H(A))))(H(N(H(A)))))))	complex			('(N(H(A)))', '(N(H(A)))')	(N(N(H(H(N(H(A))))(H(N(H(A)))))))	complex			('(N(H(A)))', '(N(H(A)))')	TRUE	TRUE	TRUE	TRUE
7	sp_cotton_fraction1_IGP1_xin_20210101	21910	3	1005.37	WcCNSSR	H(5)N(4)A(2)	3	P42702	Leukemia inhibitory factor receptor	LIFR	663	2	1.88111	0.0178723	0.0747598	0.0441309	(N(N(H(H(N(H(A))))(H(N(H)(A))))))	complex			('(N(H(A)))', '(N(H)(A))')	(N(N(H(H(N(H(A))))(H(N(H(A)))))))	complex			('(N(H(A)))', '(N(H(A)))')	TRUE	TRUE	TRUE	FALSE
7	sp_cotton_fraction1_IGP1_xin_20210101	21910	3	1005.37	WcCNSSR	H(5)N(4)A(2)	3	P42702	Leukemia inhibitory factor receptor	LIFR	663	3	1.86324	0.0977203	0.0905709	0.0461919	(N(N(H(H(N(H(A))(A)))(H(N(H))))))	complex			('(N(H(A))(A))', '(N(H))')	(N(N(H(H(N(H(A))))(H(N(H(A)))))))	complex			('(N(H(A)))', '(N(H(A)))')	TRUE	TRUE	TRUE	FALSE
7	sp_cotton_fraction1_IGP1_xin_20210101	21910	3	1005.37	WcCNSSR	H(5)N(4)A(2)	3	P42702	Leukemia inhibitory factor receptor	LIFR	663	4	1.76552	0.0244371	0.133308	0.101175	(N(N(H(H(H))(H(N(H(A))(A))(N)))))	hybrid			('(N(H(A))(A))', '(N)')	(N(N(H(H(N(H(A))))(H(N(H(A)))))))	complex			('(N(H(A)))', '(N(H(A)))')	FALSE	TRUE	TRUE	FALSE
7	sp_cotton_fraction1_IGP1_xin_20210101	21910	3	1005.37	WcCNSSR	H(5)N(4)A(2)	3	P42702	Leukemia inhibitory factor receptor	LIFR	663	5	1.74108	0.112218	0.240436	0.0184838	(N(N(H(H(N(H(A)))(N(H(A))))(H))))	complex			('(N(H(A)))', '(N(H(A)))')	(N(N(H(H(N(H(A))))(H(N(H(A)))))))	complex			('(N(H(A)))', '(N(H(A)))')	TRUE	TRUE	TRUE	TRUE
7	sp_cotton_fraction1_IGP1_xin_20210101	21910	3	1005.37	WcCNSSR	H(5)N(4)A(2)	3	P42702	Leukemia inhibitory factor receptor	LIFR	663	6	1.62886	0.0408772	0.251749	0.11939	(N(N(H(H(H))(H(N(H(A(A)))))(N))))	hybrid		(N)	('(N(H(A(A))))',)	(N(N(H(H(N(H(A))))(H(N(H(A)))))))	complex			('(N(H(A)))', '(N(H(A)))')	FALSE	TRUE	FALSE	FALSE
7	sp_cotton_fraction1_IGP1_xin_20210101	21910	3	1005.37	WcCNSSR	H(5)N(4)A(2)	3	P42702	Leukemia inhibitory factor receptor	LIFR	663	7	1.58798		0.295477	0.116538	(N(N(H(H(N(H)(A)))(H(N(H)(A))))))	complex			('(N(H)(A))', '(N(H)(A))')	(N(N(H(H(N(H(A))))(H(N(H(A)))))))	complex			('(N(H(A)))', '(N(H(A)))')	TRUE	TRUE	TRUE	FALSE
7	sp_cotton_fraction1_IGP1_xin_20210101	22054	3	1027.76	GVAVTNTSK	H(5)N(4)A(2)	6	Q99571	P2X purinoceptor 4	P2RX4	75	1	1.84967	0.00452325	0.0490698	0.101263	(N(N(H(H(N(H(A))))(H(N(H(A)))))))	complex			('(N(H(A)))', '(N(H(A)))')	(N(N(H(H(N(H(A))))(H(N(H(A)))))))	complex			('(N(H(A)))', '(N(H(A)))')	TRUE	TRUE	TRUE	TRUE
7	sp_cotton_fraction1_IGP1_xin_20210101	22054	3	1027.76	GVAVTNTSK	H(5)N(4)A(2)	6	Q99571	P2X purinoceptor 4	P2RX4	75	2	1.84514	0.0328108	0.0953695	0.0594866	(N(N(H(H(N(H(A))))(H(N(H)(A))))))	complex			('(N(H(A)))', '(N(H)(A))')	(N(N(H(H(N(H(A))))(H(N(H(A)))))))	complex			('(N(H(A)))', '(N(H(A)))')	TRUE	TRUE	TRUE	FALSE
7	sp_cotton_fraction1_IGP1_xin_20210101	22054	3	1027.76	GVAVTNTSK	H(5)N(4)A(2)	6	Q99571	P2X purinoceptor 4	P2RX4	75	3	1.81233	0.0218851	0.12496	0.0627072	(N(N(H(H(N(H(A))(A)))(H(N(H))))))	complex			('(N(H(A))(A))', '(N(H))')	(N(N(H(H(N(H(A))))(H(N(H(A)))))))	complex			('(N(H(A)))', '(N(H(A)))')	TRUE	TRUE	TRUE	FALSE
7	sp_cotton_fraction1_IGP1_xin_20210101	22054	3	1027.76	GVAVTNTSK	H(5)N(4)A(2)	6	Q99571	P2X purinoceptor 4	P2RX4	75	4	1.79045	0.0498507	0.121188	0.0883639	(N(N(H(H(H))(H(N(H(A))(A))(N)))))	hybrid			('(N(H(A))(A))', '(N)')	(N(N(H(H(N(H(A))))(H(N(H(A)))))))	complex			('(N(H(A)))', '(N(H(A)))')	FALSE	TRUE	TRUE	FALSE
7	sp_cotton_fraction1_IGP1_xin_20210101	22054	3	1027.76	GVAVTNTSK	H(5)N(4)A(2)	6	Q99571	P2X purinoceptor 4	P2RX4	75	5	1.7406	0.0367396	0.167133	0.0922692	(N(N(H(H(N(H(A)))(N(H(A))))(H))))	complex			('(N(H(A)))', '(N(H(A)))')	(N(N(H(H(N(H(A))))(H(N(H(A)))))))	complex			('(N(H(A)))', '(N(H(A)))')	TRUE	TRUE	TRUE	TRUE
7	sp_cotton_fraction1_IGP1_xin_20210101	22054	3	1027.76	GVAVTNTSK	H(5)N(4)A(2)	6	Q99571	P2X purinoceptor 4	P2RX4	75	6	1.70386	0.0471542	0.164001	0.132141	(N(N(H(H(H))(H(N(H(A(A)))))(N))))	hybrid		(N)	('(N(H(A(A))))',)	(N(N(H(H(N(H(A))))(H(N(H(A)))))))	complex			('(N(H(A)))', '(N(H(A)))')	FALSE	TRUE	FALSE	FALSE
7	sp_cotton_fraction1_IGP1_xin_20210101	22054	3	1027.76	GVAVTNTSK	H(5)N(4)A(2)	6	Q99571	P2X purinoceptor 4	P2RX4	75	7	1.6567		0.197462	0.145835	(N(N(H(H(N(H)(A)))(H(N(H)(A))))))	complex			('(N(H)(A))', '(N(H)(A))')	(N(N(H(H(N(H(A))))(H(N(H(A)))))))	complex			('(N(H(A)))', '(N(H(A)))')	TRUE	TRUE	TRUE	FALSE
7	sp_cotton_fraction1_IGP1_xin_20210101	22058	3	1027.76	GVAVTNTSK	H(5)N(4)A(2)	6	Q99571	P2X purinoceptor 4	P2RX4	75	1	1.89665	0.0101118	0.0454149	0.0579357	(N(N(H(H(N(H(A))))(H(N(H(A)))))))	complex			('(N(H(A)))', '(N(H(A)))')	(N(N(H(H(N(H(A))))(H(N(H(A)))))))	complex			('(N(H(A)))', '(N(H(A)))')	TRUE	TRUE	TRUE	TRUE
7	sp_cotton_fraction1_IGP1_xin_20210101	22058	3	1027.76	GVAVTNTSK	H(5)N(4)A(2)	6	Q99571	P2X purinoceptor 4	P2RX4	75	2	1.88654	0.0289303	0.0822108	0.0312516	(N(N(H(H(N(H(A))))(H(N(H)(A))))))	complex			('(N(H(A)))', '(N(H)(A))')	(N(N(H(H(N(H(A))))(H(N(H(A)))))))	complex			('(N(H(A)))', '(N(H(A)))')	TRUE	TRUE	TRUE	FALSE
7	sp_cotton_fraction1_IGP1_xin_20210101	22058	3	1027.76	GVAVTNTSK	H(5)N(4)A(2)	6	Q99571	P2X purinoceptor 4	P2RX4	75	3	1.85761	0.0496967	0.112559	0.0298338	(N(N(H(H(N(H(A))(A)))(H(N(H))))))	complex			('(N(H(A))(A))', '(N(H))')	(N(N(H(H(N(H(A))))(H(N(H(A)))))))	complex			('(N(H(A)))', '(N(H(A)))')	TRUE	TRUE	TRUE	FALSE
7	sp_cotton_fraction1_IGP1_xin_20210101	22058	3	1027.76	GVAVTNTSK	H(5)N(4)A(2)	6	Q99571	P2X purinoceptor 4	P2RX4	75	4	1.80791	0.0552063	0.124163	0.0679267	(N(N(H(H(H))(H(N(H(A))(A))(N)))))	hybrid			('(N(H(A))(A))', '(N)')	(N(N(H(H(N(H(A))))(H(N(H(A)))))))	complex			('(N(H(A)))', '(N(H(A)))')	FALSE	TRUE	TRUE	FALSE
7	sp_cotton_fraction1_IGP1_xin_20210101	22058	3	1027.76	GVAVTNTSK	H(5)N(4)A(2)	6	Q99571	P2X purinoceptor 4	P2RX4	75	5	1.7527	0.051558	0.167612	0.0796835	(N(N(H(H(N(H(A)))(N(H(A))))(H))))	complex			('(N(H(A)))', '(N(H(A)))')	(N(N(H(H(N(H(A))))(H(N(H(A)))))))	complex			('(N(H(A)))', '(N(H(A)))')	TRUE	TRUE	TRUE	TRUE
7	sp_cotton_fraction1_IGP1_xin_20210101	22058	3	1027.76	GVAVTNTSK	H(5)N(4)A(2)	6	Q99571	P2X purinoceptor 4	P2RX4	75	6	1.70115	0.00783491	0.163401	0.135453	(N(N(H(H(H))(H(N(H(A(A)))))(N))))	hybrid		(N)	('(N(H(A(A))))',)	(N(N(H(H(N(H(A))))(H(N(H(A)))))))	complex			('(N(H(A)))', '(N(H(A)))')	FALSE	TRUE	FALSE	FALSE
7	sp_cotton_fraction1_IGP1_xin_20210101	22058	3	1027.76	GVAVTNTSK	H(5)N(4)A(2)	6	Q99571	P2X purinoceptor 4	P2RX4	75	7	1.69331		0.193617	0.113071	(N(N(H(H(N(H)(A)))(H(N(H)(A))))))	complex			('(N(H)(A))', '(N(H)(A))')	(N(N(H(H(N(H(A))))(H(N(H(A)))))))	complex			('(N(H(A)))', '(N(H(A)))')	TRUE	TRUE	TRUE	FALSE
7	sp_cotton_fraction1_IGP1_xin_20210101	22222	3	1027.76	GVAVTNTSK	H(5)N(4)A(2)	6	Q99571	P2X purinoceptor 4	P2RX4	75	1	1.90086	0.0197951	0.0663653	0.0327699	(N(N(H(H(N(H(A))))(H(N(H(A)))))))	complex			('(N(H(A)))', '(N(H(A)))')	(N(N(H(H(N(H(A))))(H(N(H(A)))))))	complex			('(N(H(A)))', '(N(H(A)))')	TRUE	TRUE	TRUE	TRUE
7	sp_cotton_fraction1_IGP1_xin_20210101	22222	3	1027.76	GVAVTNTSK	H(5)N(4)A(2)	6	Q99571	P2X purinoceptor 4	P2RX4	75	2	1.88107	0.0322791	0.077676	0.0412543	(N(N(H(H(N(H(A))))(H(N(H)(A))))))	complex			('(N(H(A)))', '(N(H)(A))')	(N(N(H(H(N(H(A))))(H(N(H(A)))))))	complex			('(N(H(A)))', '(N(H(A)))')	TRUE	TRUE	TRUE	FALSE
7	sp_cotton_fraction1_IGP1_xin_20210101	22222	3	1027.76	GVAVTNTSK	H(5)N(4)A(2)	6	Q99571	P2X purinoceptor 4	P2RX4	75	3	1.84879	0.00578405	0.112226	0.0389833	(N(N(H(H(N(H(A))(A)))(H(N(H))))))	complex			('(N(H(A))(A))', '(N(H))')	(N(N(H(H(N(H(A))))(H(N(H(A)))))))	complex			('(N(H(A)))', '(N(H(A)))')	TRUE	TRUE	TRUE	FALSE
7	sp_cotton_fraction1_IGP1_xin_20210101	22222	3	1027.76	GVAVTNTSK	H(5)N(4)A(2)	6	Q99571	P2X purinoceptor 4	P2RX4	75	4	1.84301	0.0500292	0.0817999	0.0751935	(N(N(H(H(H))(H(N(H(A))(A))(N)))))	hybrid			('(N(H(A))(A))', '(N)')	(N(N(H(H(N(H(A))))(H(N(H(A)))))))	complex			('(N(H(A)))', '(N(H(A)))')	FALSE	TRUE	TRUE	FALSE
7	sp_cotton_fraction1_IGP1_xin_20210101	22222	3	1027.76	GVAVTNTSK	H(5)N(4)A(2)	6	Q99571	P2X purinoceptor 4	P2RX4	75	5	1.79298	0.0611483	0.13116	0.0758625	(N(N(H(H(N(H(A)))(N(H(A))))(H))))	complex			('(N(H(A)))', '(N(H(A)))')	(N(N(H(H(N(H(A))))(H(N(H(A)))))))	complex			('(N(H(A)))', '(N(H(A)))')	TRUE	TRUE	TRUE	TRUE
7	sp_cotton_fraction1_IGP1_xin_20210101	22222	3	1027.76	GVAVTNTSK	H(5)N(4)A(2)	6	Q99571	P2X purinoceptor 4	P2RX4	75	6	1.73183	0.0168954	0.154728	0.113443	(N(N(H(H(N(H)(A)))(H(N(H)(A))))))	complex			('(N(H)(A))', '(N(H)(A))')	(N(N(H(H(N(H(A))))(H(N(H(A)))))))	complex			('(N(H(A)))', '(N(H(A)))')	TRUE	TRUE	TRUE	FALSE
7	sp_cotton_fraction1_IGP1_xin_20210101	22222	3	1027.76	GVAVTNTSK	H(5)N(4)A(2)	6	Q99571	P2X purinoceptor 4	P2RX4	75	7	1.71493		0.143206	0.14186	(N(N(H(H(H))(H(N(H(A(A)))))(N))))	hybrid		(N)	('(N(H(A(A))))',)	(N(N(H(H(N(H(A))))(H(N(H(A)))))))	complex			('(N(H(A)))', '(N(H(A)))')	FALSE	TRUE	FALSE	FALSE
9	sp_cotton_fraction1_IGP1_xin_20210101	22234	2	1613.63	WENNScCVEK	H(5)N(4)F(3)	3	P09466	Glycodelin	PAEP	81	1	1.79232	0.0188459	0.0839496	0.123733	(N(N(H(H(N(H(F))(F)))(H(N(H)))))(F))	complex	(F)		('(N(H(F))(F))', '(N(H))')	(N(N(H(H(N(H(F))(F)))(H(N(H)))))(F))	complex	(F)		('(N(H(F))(F))', '(N(H))')	TRUE	TRUE	TRUE	TRUE
9	sp_cotton_fraction1_IGP1_xin_20210101	22234	2	1613.63	WENNScCVEK	H(5)N(4)F(3)	3	P09466	Glycodelin	PAEP	81	2	1.77347	0.00582192	0.116893	0.109635	(N(N(H(H(N(H)(F))(N(H)(F)))(H)))(F))	complex	(F)		('(N(H)(F))', '(N(H)(F))')	(N(N(H(H(N(H(F))(F)))(H(N(H)))))(F))	complex	(F)		('(N(H(F))(F))', '(N(H))')	TRUE	TRUE	TRUE	FALSE
9	sp_cotton_fraction1_IGP1_xin_20210101	22234	2	1613.63	WENNScCVEK	H(5)N(4)F(3)	3	P09466	Glycodelin	PAEP	81	3	1.76765	0.0149496	0.0792999	0.153051	(N(N(H(H(N(H(F))))(H(N(H(F))))))(F))	complex	(F)		('(N(H(F)))', '(N(H(F)))')	(N(N(H(H(N(H(F))(F)))(H(N(H)))))(F))	complex	(F)		('(N(H(F))(F))', '(N(H))')	TRUE	TRUE	TRUE	FALSE
9	sp_cotton_fraction1_IGP1_xin_20210101	22234	2	1613.63	WENNScCVEK	H(5)N(4)F(3)	3	P09466	Glycodelin	PAEP	81	4	1.7527	0.0172553	0.129815	0.117485	(N(N(H(H(H))(H(N(H(F))(F)))(N)))(F))	hybrid	(F)	(N)	('(N(H(F))(F))',)	(N(N(H(H(N(H(F))(F)))(H(N(H)))))(F))	complex	(F)		('(N(H(F))(F))', '(N(H))')	FALSE	TRUE	FALSE	FALSE
9	sp_cotton_fraction1_IGP1_xin_20210101	22234	2	1613.63	WENNScCVEK	H(5)N(4)F(3)	3	P09466	Glycodelin	PAEP	81	5	1.73544	0.0243795	0.114966	0.14959	(N(N(H(H(H))(H(N(H(F))(F))(N))))(F))	hybrid	(F)		('(N(H(F))(F))', '(N)')	(N(N(H(H(N(H(F))(F)))(H(N(H)))))(F))	complex	(F)		('(N(H(F))(F))', '(N(H))')	FALSE	TRUE	TRUE	FALSE
9	sp_cotton_fraction1_IGP1_xin_20210101	22234	2	1613.63	WENNScCVEK	H(5)N(4)F(3)	3	P09466	Glycodelin	PAEP	81	6	1.71107	0.0466047	0.152504	0.136431	(N(N(H(H(H))(H(N(H)(F))(N(F)))))(F))	hybrid	(F)		('(N(H)(F))', '(N(F))')	(N(N(H(H(N(H(F))(F)))(H(N(H)))))(F))	complex	(F)		('(N(H(F))(F))', '(N(H))')	FALSE	TRUE	TRUE	FALSE
9	sp_cotton_fraction1_IGP1_xin_20210101	22234	2	1613.63	WENNScCVEK	H(5)N(4)F(3)	3	P09466	Glycodelin	PAEP	81	7	1.66446	0.0238219	0.192377	0.143163	(N(N(H(H(H)(H))(H(N(F))(N(F)))))(F))	hybrid	(F)		('(N(F))', '(N(F))')	(N(N(H(H(N(H(F))(F)))(H(N(H)))))(F))	complex	(F)		('(N(H(F))(F))', '(N(H))')	FALSE	TRUE	TRUE	FALSE
9	sp_cotton_fraction1_IGP1_xin_20210101	22234	2	1613.63	WENNScCVEK	H(5)N(4)F(3)	3	P09466	Glycodelin	PAEP	81	8	1.64064	0.0585453	0.126493	0.232869	(N(N(H(H(N(H)(F)))(H(N(H)(F)))))(F))	complex	(F)		('(N(H)(F))', '(N(H)(F))')	(N(N(H(H(N(H(F))(F)))(H(N(H)))))(F))	complex	(F)		('(N(H(F))(F))', '(N(H))')	TRUE	TRUE	TRUE	FALSE
9	sp_cotton_fraction1_IGP1_xin_20210101	22234	2	1613.63	WENNScCVEK	H(5)N(4)F(3)	3	P09466	Glycodelin	PAEP	81	9	1.58209		0.296822	0.121085	(N(N(H(H(N(H(F))(F)))(H(N(H)(F))))))	complex			('(N(H(F))(F))', '(N(H)(F))')	(N(N(H(H(N(H(F))(F)))(H(N(H)))))(F))	complex	(F)		('(N(H(F))(F))', '(N(H))')	TRUE	FALSE	TRUE	FALSE
15	sp_cotton_fraction1_IGP1_xin_20210101	22296	2	1715.17	WENNScCVEK	H(5)N(5)F(3)	3	P09466	Glycodelin	PAEP	81	1	1.81007	0.0144842	0.140815	0.0491136	(N(N(H(H(N(H)(F))(N))(H(N(H)(F)))))(F))	complex	(F)		('(N(H)(F))', '(N)', '(N(H)(F))')	(N(N(H(H(N(H(F))(F)))(H(N)(N(H)))))(F))	complex	(F)		('(N(H(F))(F))', '(N)', '(N(H))')	TRUE	TRUE	TRUE	FALSE
15	sp_cotton_fraction1_IGP1_xin_20210101	22296	2	1715.17	WENNScCVEK	H(5)N(5)F(3)	3	P09466	Glycodelin	PAEP	81	2	1.79559	0.00962023	0.137306	0.0671069	(N(N(H(H(N(H(F))(F)))(H(N(H))(N))))(F))	complex	(F)		('(N(H(F))(F))', '(N(H))', '(N)')	(N(N(H(H(N(H(F))(F)))(H(N)(N(H)))))(F))	complex	(F)		('(N(H(F))(F))', '(N)', '(N(H))')	TRUE	TRUE	TRUE	TRUE
15	sp_cotton_fraction1_IGP1_xin_20210101	22296	2	1715.17	WENNScCVEK	H(5)N(5)F(3)	3	P09466	Glycodelin	PAEP	81	3	1.78597	0.0643617	0.121258	0.0927749	(N(N(H(H(N(H)(F))(N(H)(F)))(H(N))))(F))	complex	(F)		('(N(H)(F))', '(N(H)(F))', '(N)')	(N(N(H(H(N(H(F))(F)))(H(N)(N(H)))))(F))	complex	(F)		('(N(H(F))(F))', '(N)', '(N(H))')	TRUE	TRUE	TRUE	FALSE
15	sp_cotton_fraction1_IGP1_xin_20210101	22296	2	1715.17	WENNScCVEK	H(5)N(5)F(3)	3	P09466	Glycodelin	PAEP	81	4	1.72161	0.0415356	0.172088	0.106307	(N(N(H(H(N(H(F))(F)))(H(N(H)))(N)))(F))	complex	(F)	(N)	('(N(H(F))(F))', '(N(H))')	(N(N(H(H(N(H(F))(F)))(H(N)(N(H)))))(F))	complex	(F)		('(N(H(F))(F))', '(N)', '(N(H))')	TRUE	TRUE	FALSE	FALSE
15	sp_cotton_fraction1_IGP1_xin_20210101	22296	2	1715.17	WENNScCVEK	H(5)N(5)F(3)	3	P09466	Glycodelin	PAEP	81	5	1.68007	0.075999	0.174554	0.145376	(N(N(H(H(N(H)(F)))(H(N(H)(F)))(N)))(F))	complex	(F)	(N)	('(N(H)(F))', '(N(H)(F))')	(N(N(H(H(N(H(F))(F)))(H(N)(N(H)))))(F))	complex	(F)		('(N(H(F))(F))', '(N)', '(N(H))')	TRUE	TRUE	FALSE	FALSE
15	sp_cotton_fraction1_IGP1_xin_20210101	22296	2	1715.17	WENNScCVEK	H(5)N(5)F(3)	3	P09466	Glycodelin	PAEP	81	6	1.60407	0.00284573	0.159459	0.236471	(N(N(H(H(N(H)(F)))(H(N(H))(N(F)))))(F))	complex	(F)		('(N(H)(F))', '(N(H))', '(N(F))')	(N(N(H(H(N(H(F))(F)))(H(N)(N(H)))))(F))	complex	(F)		('(N(H(F))(F))', '(N)', '(N(H))')	TRUE	TRUE	TRUE	FALSE
15	sp_cotton_fraction1_IGP1_xin_20210101	22296	2	1715.17	WENNScCVEK	H(5)N(5)F(3)	3	P09466	Glycodelin	PAEP	81	7	1.60122	1.65442e-05	0.283527	0.115248	(N(N(H(H(N(H(F))(F)))(H(N(H)(F)))(N))))	complex		(N)	('(N(H(F))(F))', '(N(H)(F))')	(N(N(H(H(N(H(F))(F)))(H(N)(N(H)))))(F))	complex	(F)		('(N(H(F))(F))', '(N)', '(N(H))')	TRUE	FALSE	FALSE	FALSE
15	sp_cotton_fraction1_IGP1_xin_20210101	22296	2	1715.17	WENNScCVEK	H(5)N(5)F(3)	3	P09466	Glycodelin	PAEP	81	8	1.60121	0.00302766	0.146505	0.252286	(N(N(H(H(N(H)(F))(N(H)))(H(N(F)))))(F))	complex	(F)		('(N(H)(F))', '(N(H))', '(N(F))')	(N(N(H(H(N(H(F))(F)))(H(N)(N(H)))))(F))	complex	(F)		('(N(H(F))(F))', '(N)', '(N(H))')	TRUE	TRUE	TRUE	FALSE
15	sp_cotton_fraction1_IGP1_xin_20210101	22296	2	1715.17	WENNScCVEK	H(5)N(5)F(3)	3	P09466	Glycodelin	PAEP	81	9	1.59818	0.0691884	0.149927	0.251893	(N(N(H(H(N(H)(F))(N(F)))(H(N(H)))))(F))	complex	(F)		('(N(H)(F))', '(N(F))', '(N(H))')	(N(N(H(H(N(H(F))(F)))(H(N)(N(H)))))(F))	complex	(F)		('(N(H(F))(F))', '(N)', '(N(H))')	TRUE	TRUE	TRUE	FALSE
15	sp_cotton_fraction1_IGP1_xin_20210101	22296	2	1715.17	WENNScCVEK	H(5)N(5)F(3)	3	P09466	Glycodelin	PAEP	81	10	1.52899	0.0436069	0.227135	0.243872	(N(N(H(H(N(H(F))))(H(N(H(F))))(N)))(F))	complex	(F)	(N)	('(N(H(F)))', '(N(H(F)))')	(N(N(H(H(N(H(F))(F)))(H(N)(N(H)))))(F))	complex	(F)		('(N(H(F))(F))', '(N)', '(N(H))')	TRUE	TRUE	FALSE	FALSE
15	sp_cotton_fraction1_IGP1_xin_20210101	22296	2	1715.17	WENNScCVEK	H(5)N(5)F(3)	3	P09466	Glycodelin	PAEP	81	11	1.48539	0.00410648	0.253386	0.261229	(N(N(H(H(H))(H(N(H)(F))(N(F)))(N)))(F))	hybrid	(F)	(N)	('(N(H)(F))', '(N(F))')	(N(N(H(H(N(H(F))(F)))(H(N)(N(H)))))(F))	complex	(F)		('(N(H(F))(F))', '(N)', '(N(H))')	FALSE	TRUE	FALSE	FALSE
15	sp_cotton_fraction1_IGP1_xin_20210101	22296	2	1715.17	WENNScCVEK	H(5)N(5)F(3)	3	P09466	Glycodelin	PAEP	81	12	1.48128	0.0519601	0.265742	0.252979	(N(N(H(H(N(H)(F))(N(H)(F)))(H)(N)))(F))	complex	(F)	(N)	('(N(H)(F))', '(N(H)(F))')	(N(N(H(H(N(H(F))(F)))(H(N)(N(H)))))(F))	complex	(F)		('(N(H(F))(F))', '(N)', '(N(H))')	TRUE	TRUE	FALSE	FALSE
15	sp_cotton_fraction1_IGP1_xin_20210101	22296	2	1715.17	WENNScCVEK	H(5)N(5)F(3)	3	P09466	Glycodelin	PAEP	81	13	1.42932	0.00533965	0.265338	0.305343	(N(N(H(H(N(H)(F))(N(H)(F)))(H(N(F))))))	complex			('(N(H)(F))', '(N(H)(F))', '(N(F))')	(N(N(H(H(N(H(F))(F)))(H(N)(N(H)))))(F))	complex	(F)		('(N(H(F))(F))', '(N)', '(N(H))')	TRUE	FALSE	TRUE	FALSE
15	sp_cotton_fraction1_IGP1_xin_20210101	22296	2	1715.17	WENNScCVEK	H(5)N(5)F(3)	3	P09466	Glycodelin	PAEP	81	14	1.42398	0.0348413	0.265805	0.310216	(N(N(H(H(N(H)(F))(N(F)))(H(N(H)(F))))))	complex			('(N(H)(F))', '(N(F))', '(N(H)(F))')	(N(N(H(H(N(H(F))(F)))(H(N)(N(H)))))(F))	complex	(F)		('(N(H(F))(F))', '(N)', '(N(H))')	TRUE	FALSE	TRUE	FALSE
15	sp_cotton_fraction1_IGP1_xin_20210101	22296	2	1715.17	WENNScCVEK	H(5)N(5)F(3)	3	P09466	Glycodelin	PAEP	81	15	1.38914		0.315091	0.295771	(N(N(H(H(H)(H))(H(N(F))(N(F)))(N)))(F))	hybrid	(F)	(N)	('(N(F))', '(N(F))')	(N(N(H(H(N(H(F))(F)))(H(N)(N(H)))))(F))	complex	(F)		('(N(H(F))(F))', '(N)', '(N(H))')	FALSE	TRUE	FALSE	FALSE
3	sp_cotton_fraction1_IGP1_xin_20210101	23153	3	857.03	NSSAVIQR	H(4)N(3)A(1)F(1)	1	Q9H1M3	Beta-defensin 129	DEFB129	88	1	1.85007	0.0713338	0.0696425	0.0802867	(N(N(H(H(N(H(A))))(H)))(F))	complex	(F)		('(N(H(A)))',)	(N(N(H(H(N(H(A))))(H)))(F))	complex	(F)		('(N(H(A)))',)	TRUE	TRUE	TRUE	TRUE
3	sp_cotton_fraction1_IGP1_xin_20210101	23153	3	857.03	NSSAVIQR	H(4)N(3)A(1)F(1)	1	Q9H1M3	Beta-defensin 129	DEFB129	88	2	1.77874	0.276756	0.0659431	0.15532	(N(N(H(H(N(H)(A)))(H)))(F))	complex	(F)		('(N(H)(A))',)	(N(N(H(H(N(H(A))))(H)))(F))	complex	(F)		('(N(H(A)))',)	TRUE	TRUE	TRUE	FALSE
3	sp_cotton_fraction1_IGP1_xin_20210101	23153	3	857.03	NSSAVIQR	H(4)N(3)A(1)F(1)	1	Q9H1M3	Beta-defensin 129	DEFB129	88	3	1.50198		0.345641	0.152378	(N(N(H(H(N(H(A))(F)))(H))))	complex			('(N(H(A))(F))',)	(N(N(H(H(N(H(A))))(H)))(F))	complex	(F)		('(N(H(A)))',)	TRUE	FALSE	TRUE	FALSE
18	sp_cotton_fraction1_IGP1_xin_20210101	23711	3	1090.77	NVTSESTcCcCVAK	H(5)N(4)F(2)	1	P01215	Glycoprotein hormones alpha chain	CGA	76	1	1.79124	0.0133957	0.174575	0.0341891	(N(N(H(H(N(H)(F)))(H(N(H)))))(F))	complex	(F)		('(N(H)(F))', '(N(H))')	(N(N(H(H(N(H)(F)))(H(N(H)))))(F))	complex	(F)		('(N(H)(F))', '(N(H))')	TRUE	TRUE	TRUE	TRUE
18	sp_cotton_fraction1_IGP1_xin_20210101	23711	3	1090.77	NVTSESTcCcCVAK	H(5)N(4)F(2)	1	P01215	Glycoprotein hormones alpha chain	CGA	76	2	1.77784	0.0137824	0.173967	0.0481922	(N(N(H(H(H))(H(N(H)(F))(N))))(F))	hybrid	(F)		('(N(H)(F))', '(N)')	(N(N(H(H(N(H)(F)))(H(N(H)))))(F))	complex	(F)		('(N(H)(F))', '(N(H))')	FALSE	TRUE	TRUE	FALSE
18	sp_cotton_fraction1_IGP1_xin_20210101	23711	3	1090.77	NVTSESTcCcCVAK	H(5)N(4)F(2)	1	P01215	Glycoprotein hormones alpha chain	CGA	76	3	1.76406	0.00518287	0.187165	0.0487772	(N(N(H(H(N(H)(F))(N(H)))(H)))(F))	complex	(F)		('(N(H)(F))', '(N(H))')	(N(N(H(H(N(H)(F)))(H(N(H)))))(F))	complex	(F)		('(N(H)(F))', '(N(H))')	TRUE	TRUE	TRUE	TRUE
18	sp_cotton_fraction1_IGP1_xin_20210101	23711	3	1090.77	NVTSESTcCcCVAK	H(5)N(4)F(2)	1	P01215	Glycoprotein hormones alpha chain	CGA	76	4	1.75888	0.00735454	0.150433	0.0906916	(N(N(H(H(H)(H))(H(N(F))(N))))(F))	hybrid	(F)		('(N(F))', '(N)')	(N(N(H(H(N(H)(F)))(H(N(H)))))(F))	complex	(F)		('(N(H)(F))', '(N(H))')	FALSE	TRUE	TRUE	FALSE
18	sp_cotton_fraction1_IGP1_xin_20210101	23711	3	1090.77	NVTSESTcCcCVAK	H(5)N(4)F(2)	1	P01215	Glycoprotein hormones alpha chain	CGA	76	5	1.75152	0.0214734	0.186164	0.0623151	(N(N(H(H(N(H(F))))(H(N(H)))))(F))	complex	(F)		('(N(H(F)))', '(N(H))')	(N(N(H(H(N(H)(F)))(H(N(H)))))(F))	complex	(F)		('(N(H)(F))', '(N(H))')	TRUE	TRUE	TRUE	FALSE
18	sp_cotton_fraction1_IGP1_xin_20210101	23711	3	1090.77	NVTSESTcCcCVAK	H(5)N(4)F(2)	1	P01215	Glycoprotein hormones alpha chain	CGA	76	6	1.73005	0.0109144	0.172418	0.0975349	(N(N(H(H(H))(H(N(H))(N(F)))))(F))	hybrid	(F)		('(N(H))', '(N(F))')	(N(N(H(H(N(H)(F)))(H(N(H)))))(F))	complex	(F)		('(N(H)(F))', '(N(H))')	FALSE	TRUE	TRUE	FALSE
18	sp_cotton_fraction1_IGP1_xin_20210101	23711	3	1090.77	NVTSESTcCcCVAK	H(5)N(4)F(2)	1	P01215	Glycoprotein hormones alpha chain	CGA	76	7	1.71913	0.0139317	0.244062	0.036805	(N(N(H(H(N(H)(F)))(H(N(H)(F))))))	complex			('(N(H)(F))', '(N(H)(F))')	(N(N(H(H(N(H)(F)))(H(N(H)))))(F))	complex	(F)		('(N(H)(F))', '(N(H))')	TRUE	FALSE	TRUE	FALSE
18	sp_cotton_fraction1_IGP1_xin_20210101	23711	3	1090.77	NVTSESTcCcCVAK	H(5)N(4)F(2)	1	P01215	Glycoprotein hormones alpha chain	CGA	76	8	1.7052	0.00529029	0.197827	0.0969716	(N(N(H(H(H))(H(N(H)(F)))(N)))(F))	hybrid	(F)	(N)	('(N(H)(F))',)	(N(N(H(H(N(H)(F)))(H(N(H)))))(F))	complex	(F)		('(N(H)(F))', '(N(H))')	FALSE	TRUE	FALSE	FALSE
18	sp_cotton_fraction1_IGP1_xin_20210101	23711	3	1090.77	NVTSESTcCcCVAK	H(5)N(4)F(2)	1	P01215	Glycoprotein hormones alpha chain	CGA	76	9	1.69991	0.0097539	0.246191	0.0538976	(N(N(H(H(N(H)(F))(N(H)(F)))(H))))	complex			('(N(H)(F))', '(N(H)(F))')	(N(N(H(H(N(H)(F)))(H(N(H)))))(F))	complex	(F)		('(N(H)(F))', '(N(H))')	TRUE	FALSE	TRUE	FALSE
18	sp_cotton_fraction1_IGP1_xin_20210101	23711	3	1090.77	NVTSESTcCcCVAK	H(5)N(4)F(2)	1	P01215	Glycoprotein hormones alpha chain	CGA	76	10	1.69016	0.0215112	0.239751	0.0700925	(N(N(H(H(N(H(F))(F)))(H(N(H))))))	complex			('(N(H(F))(F))', '(N(H))')	(N(N(H(H(N(H)(F)))(H(N(H)))))(F))	complex	(F)		('(N(H)(F))', '(N(H))')	TRUE	FALSE	TRUE	FALSE
18	sp_cotton_fraction1_IGP1_xin_20210101	23711	3	1090.77	NVTSESTcCcCVAK	H(5)N(4)F(2)	1	P01215	Glycoprotein hormones alpha chain	CGA	76	11	1.66865	0.0275558	0.246075	0.085279	(N(N(H(H(N(H(F))))(H(N(H(F)))))))	complex			('(N(H(F)))', '(N(H(F)))')	(N(N(H(H(N(H)(F)))(H(N(H)))))(F))	complex	(F)		('(N(H)(F))', '(N(H))')	TRUE	FALSE	TRUE	FALSE
18	sp_cotton_fraction1_IGP1_xin_20210101	23711	3	1090.77	NVTSESTcCcCVAK	H(5)N(4)F(2)	1	P01215	Glycoprotein hormones alpha chain	CGA	76	12	1.64109	0.00642257	0.225796	0.133114	(N(N(H(H(H)(H))(H(N(F))(N(F))))))	hybrid			('(N(F))', '(N(F))')	(N(N(H(H(N(H)(F)))(H(N(H)))))(F))	complex	(F)		('(N(H)(F))', '(N(H))')	FALSE	FALSE	TRUE	FALSE
18	sp_cotton_fraction1_IGP1_xin_20210101	23711	3	1090.77	NVTSESTcCcCVAK	H(5)N(4)F(2)	1	P01215	Glycoprotein hormones alpha chain	CGA	76	13	1.63467	0.00850081	0.240715	0.124618	(N(N(H(H(H))(H(N(H(F))(F))(N)))))	hybrid			('(N(H(F))(F))', '(N)')	(N(N(H(H(N(H)(F)))(H(N(H)))))(F))	complex	(F)		('(N(H)(F))', '(N(H))')	FALSE	FALSE	TRUE	FALSE
18	sp_cotton_fraction1_IGP1_xin_20210101	23711	3	1090.77	NVTSESTcCcCVAK	H(5)N(4)F(2)	1	P01215	Glycoprotein hormones alpha chain	CGA	76	14	1.62617	0.00369685	0.235774	0.138059	(N(N(H(H(H))(H(N(H)(F))(N(F))))))	hybrid			('(N(H)(F))', '(N(F))')	(N(N(H(H(N(H)(F)))(H(N(H)))))(F))	complex	(F)		('(N(H)(F))', '(N(H))')	FALSE	FALSE	TRUE	FALSE
18	sp_cotton_fraction1_IGP1_xin_20210101	23711	3	1090.77	NVTSESTcCcCVAK	H(5)N(4)F(2)	1	P01215	Glycoprotein hormones alpha chain	CGA	76	15	1.62247	0.0183877	0.189505	0.188026	(N(N(H(H(H)(H))(H(N(N)(F)))))(F))	hybrid	(F)		('(N(N)(F))',)	(N(N(H(H(N(H)(F)))(H(N(H)))))(F))	complex	(F)		('(N(H)(F))', '(N(H))')	FALSE	TRUE	TRUE	FALSE
18	sp_cotton_fraction1_IGP1_xin_20210101	23711	3	1090.77	NVTSESTcCcCVAK	H(5)N(4)F(2)	1	P01215	Glycoprotein hormones alpha chain	CGA	76	16	1.60408	0.0133206	0.24574	0.150177	(N(N(H(H(H))(H(N(H(F))(F)))(N))))	hybrid		(N)	('(N(H(F))(F))',)	(N(N(H(H(N(H)(F)))(H(N(H)))))(F))	complex	(F)		('(N(H)(F))', '(N(H))')	FALSE	FALSE	FALSE	FALSE
18	sp_cotton_fraction1_IGP1_xin_20210101	23711	3	1090.77	NVTSESTcCcCVAK	H(5)N(4)F(2)	1	P01215	Glycoprotein hormones alpha chain	CGA	76	17	1.59076	0.0104867	0.223256	0.185982	(N(N(H(H(H)(H))(H(N(F)))(N)))(F))	hybrid	(F)	(N)	('(N(F))',)	(N(N(H(H(N(H)(F)))(H(N(H)))))(F))	complex	(F)		('(N(H)(F))', '(N(H))')	FALSE	TRUE	FALSE	FALSE
18	sp_cotton_fraction1_IGP1_xin_20210101	23711	3	1090.77	NVTSESTcCcCVAK	H(5)N(4)F(2)	1	P01215	Glycoprotein hormones alpha chain	CGA	76	18	1.58027		0.194125	0.2256	(N(N(H(H(N(H(H)(F))))(H(N))))(F))	complex	(F)		('(N(H(H)(F)))', '(N)')	(N(N(H(H(N(H)(F)))(H(N(H)))))(F))	complex	(F)		('(N(H)(F))', '(N(H))')	TRUE	TRUE	TRUE	FALSE
15	sp_cotton_fraction1_IGP1_xin_20210101	23871	3	1082.45	NoxMQIANHTLK	H(5)N(4)A(1)F(1)	6	P12821	Angiotensin-converting enzyme	ACE	695	1	1.93089	0.127919	0.0480168	0.0210953	(N(N(H(H(N(H(A))))(H(N(H)))))(F))	complex	(F)		('(N(H(A)))', '(N(H))')	(N(N(H(H(N(H(A))))(H(N(H)))))(F))	complex	(F)		('(N(H(A)))', '(N(H))')	TRUE	TRUE	TRUE	TRUE
15	sp_cotton_fraction1_IGP1_xin_20210101	23871	3	1082.45	NoxMQIANHTLK	H(5)N(4)A(1)F(1)	6	P12821	Angiotensin-converting enzyme	ACE	695	2	1.80297	0.0170362	0.136571	0.06046	(N(N(H(H(H))(H(N(H(A)))(N))))(F))	hybrid	(F)		('(N(H(A)))', '(N)')	(N(N(H(H(N(H(A))))(H(N(H)))))(F))	complex	(F)		('(N(H(A)))', '(N(H))')	FALSE	TRUE	TRUE	FALSE
15	sp_cotton_fraction1_IGP1_xin_20210101	23871	3	1082.45	NoxMQIANHTLK	H(5)N(4)A(1)F(1)	6	P12821	Angiotensin-converting enzyme	ACE	695	3	1.78593	0.0723737	0.129175	0.0848923	(N(N(H(H(H))(H(N(H(A))))(N)))(F))	hybrid	(F)	(N)	('(N(H(A)))',)	(N(N(H(H(N(H(A))))(H(N(H)))))(F))	complex	(F)		('(N(H(A)))', '(N(H))')	FALSE	TRUE	FALSE	FALSE
15	sp_cotton_fraction1_IGP1_xin_20210101	23871	3	1082.45	NoxMQIANHTLK	H(5)N(4)A(1)F(1)	6	P12821	Angiotensin-converting enzyme	ACE	695	4	1.71356	0.000961956	0.184547	0.101894	(N(N(H(H(N(H)(A)))(H(N(H)))))(F))	complex	(F)		('(N(H)(A))', '(N(H))')	(N(N(H(H(N(H(A))))(H(N(H)))))(F))	complex	(F)		('(N(H(A)))', '(N(H))')	TRUE	TRUE	TRUE	FALSE
15	sp_cotton_fraction1_IGP1_xin_20210101	23871	3	1082.45	NoxMQIANHTLK	H(5)N(4)A(1)F(1)	6	P12821	Angiotensin-converting enzyme	ACE	695	5	1.7126	0.0467193	0.222814	0.0645887	(N(N(H(H(N(H(A)))(N(H)))(H)))(F))	complex	(F)		('(N(H(A)))', '(N(H))')	(N(N(H(H(N(H(A))))(H(N(H)))))(F))	complex	(F)		('(N(H(A)))', '(N(H))')	TRUE	TRUE	TRUE	TRUE
15	sp_cotton_fraction1_IGP1_xin_20210101	23871	3	1082.45	NoxMQIANHTLK	H(5)N(4)A(1)F(1)	6	P12821	Angiotensin-converting enzyme	ACE	695	6	1.66588	0.0398236	0.237721	0.0964018	(N(N(H(H(H))(H(N(H)(A)))(N)))(F))	hybrid	(F)	(N)	('(N(H)(A))',)	(N(N(H(H(N(H(A))))(H(N(H)))))(F))	complex	(F)		('(N(H(A)))', '(N(H))')	FALSE	TRUE	FALSE	FALSE
15	sp_cotton_fraction1_IGP1_xin_20210101	23871	3	1082.45	NoxMQIANHTLK	H(5)N(4)A(1)F(1)	6	P12821	Angiotensin-converting enzyme	ACE	695	7	1.62605	0.0244083	0.292341	0.0816048	(N(N(H(H(H))(H(N(H)(A))(N))))(F))	hybrid	(F)		('(N(H)(A))', '(N)')	(N(N(H(H(N(H(A))))(H(N(H)))))(F))	complex	(F)		('(N(H(A)))', '(N(H))')	FALSE	TRUE	TRUE	FALSE
15	sp_cotton_fraction1_IGP1_xin_20210101	23871	3	1082.45	NoxMQIANHTLK	H(5)N(4)A(1)F(1)	6	P12821	Angiotensin-converting enzyme	ACE	695	8	1.60165	0.00383482	0.355185	0.0431694	(N(N(H(H(N(H(A)))(N(H)(F)))(H))))	complex			('(N(H(A)))', '(N(H)(F))')	(N(N(H(H(N(H(A))))(H(N(H)))))(F))	complex	(F)		('(N(H(A)))', '(N(H))')	TRUE	FALSE	TRUE	FALSE
15	sp_cotton_fraction1_IGP1_xin_20210101	23871	3	1082.45	NoxMQIANHTLK	H(5)N(4)A(1)F(1)	6	P12821	Angiotensin-converting enzyme	ACE	695	9	1.59781	0.0903044	0.355515	0.0466741	(N(N(H(H(N(H(A))(F)))(H(N(H))))))	complex			('(N(H(A))(F))', '(N(H))')	(N(N(H(H(N(H(A))))(H(N(H)))))(F))	complex	(F)		('(N(H(A)))', '(N(H))')	TRUE	FALSE	TRUE	FALSE
15	sp_cotton_fraction1_IGP1_xin_20210101	23871	3	1082.45	NoxMQIANHTLK	H(5)N(4)A(1)F(1)	6	P12821	Angiotensin-converting enzyme	ACE	695	10	1.50751	0.019971	0.414298	0.0781958	(N(N(H(H(N(H(A))(F))(N(H)))(H))))	complex			('(N(H(A))(F))', '(N(H))')	(N(N(H(H(N(H(A))))(H(N(H)))))(F))	complex	(F)		('(N(H(A)))', '(N(H))')	TRUE	FALSE	TRUE	FALSE
15	sp_cotton_fraction1_IGP1_xin_20210101	23871	3	1082.45	NoxMQIANHTLK	H(5)N(4)A(1)F(1)	6	P12821	Angiotensin-converting enzyme	ACE	695	11	1.48754	0.0350951	0.46386	0.0486048	(N(N(H(H(N(H(A))))(H(N(H)(F))))))	complex			('(N(H(A)))', '(N(H)(F))')	(N(N(H(H(N(H(A))))(H(N(H)))))(F))	complex	(F)		('(N(H(A)))', '(N(H))')	TRUE	FALSE	TRUE	FALSE
15	sp_cotton_fraction1_IGP1_xin_20210101	23871	3	1082.45	NoxMQIANHTLK	H(5)N(4)A(1)F(1)	6	P12821	Angiotensin-converting enzyme	ACE	695	12	1.45244	0.0372445	0.477425	0.070135	(N(N(H(H(H))(H(N(H(A))(F)))(N))))	hybrid		(N)	('(N(H(A))(F))',)	(N(N(H(H(N(H(A))))(H(N(H)))))(F))	complex	(F)		('(N(H(A)))', '(N(H))')	FALSE	FALSE	FALSE	FALSE
15	sp_cotton_fraction1_IGP1_xin_20210101	23871	3	1082.45	NoxMQIANHTLK	H(5)N(4)A(1)F(1)	6	P12821	Angiotensin-converting enzyme	ACE	695	13	1.4152	0.108517	0.481701	0.103103	(N(N(H(H(H))(H(N(H(A))(F))(N)))))	hybrid			('(N(H(A))(F))', '(N)')	(N(N(H(H(N(H(A))))(H(N(H)))))(F))	complex	(F)		('(N(H(A)))', '(N(H))')	FALSE	FALSE	TRUE	FALSE
15	sp_cotton_fraction1_IGP1_xin_20210101	23871	3	1082.45	NoxMQIANHTLK	H(5)N(4)A(1)F(1)	6	P12821	Angiotensin-converting enzyme	ACE	695	14	1.30668	0.274117	0.590683	0.102638	(N(N(H(H(H))(H(N(H(A)))(N(F))))))	hybrid			('(N(H(A)))', '(N(F))')	(N(N(H(H(N(H(A))))(H(N(H)))))(F))	complex	(F)		('(N(H(A)))', '(N(H))')	FALSE	FALSE	TRUE	FALSE
15	sp_cotton_fraction1_IGP1_xin_20210101	23871	3	1082.45	NoxMQIANHTLK	H(5)N(4)A(1)F(1)	6	P12821	Angiotensin-converting enzyme	ACE	695	15	1.03256		0.737836	0.229602	(N(N(H(H(H)(H))(H(N(N(A))))))(F))	hybrid	(F)		('(N(N(A)))',)	(N(N(H(H(N(H(A))))(H(N(H)))))(F))	complex	(F)		('(N(H(A)))', '(N(H))')	FALSE	TRUE	TRUE	FALSE
15	sp_cotton_fraction1_IGP1_xin_20210101	24032	3	1082.45	NoxMQIANHTLK	H(5)N(4)A(1)F(1)	6	P12821	Angiotensin-converting enzyme	ACE	695	1	1.91817	0.0951708	0.0558922	0.0259414	(N(N(H(H(N(H(A))))(H(N(H)))))(F))	complex	(F)		('(N(H(A)))', '(N(H))')	(N(N(H(H(N(H(A))))(H(N(H)))))(F))	complex	(F)		('(N(H(A)))', '(N(H))')	TRUE	TRUE	TRUE	TRUE
15	sp_cotton_fraction1_IGP1_xin_20210101	24032	3	1082.45	NoxMQIANHTLK	H(5)N(4)A(1)F(1)	6	P12821	Angiotensin-converting enzyme	ACE	695	2	1.823	0.032044	0.103118	0.073886	(N(N(H(H(H))(H(N(H(A)))(N))))(F))	hybrid	(F)		('(N(H(A)))', '(N)')	(N(N(H(H(N(H(A))))(H(N(H)))))(F))	complex	(F)		('(N(H(A)))', '(N(H))')	FALSE	TRUE	TRUE	FALSE
15	sp_cotton_fraction1_IGP1_xin_20210101	24032	3	1082.45	NoxMQIANHTLK	H(5)N(4)A(1)F(1)	6	P12821	Angiotensin-converting enzyme	ACE	695	3	1.79095	0.0664219	0.108122	0.100926	(N(N(H(H(H))(H(N(H(A))))(N)))(F))	hybrid	(F)	(N)	('(N(H(A)))',)	(N(N(H(H(N(H(A))))(H(N(H)))))(F))	complex	(F)		('(N(H(A)))', '(N(H))')	FALSE	TRUE	FALSE	FALSE
15	sp_cotton_fraction1_IGP1_xin_20210101	24032	3	1082.45	NoxMQIANHTLK	H(5)N(4)A(1)F(1)	6	P12821	Angiotensin-converting enzyme	ACE	695	4	1.72453	0.00693933	0.159569	0.115901	(N(N(H(H(N(H)(A)))(H(N(H)))))(F))	complex	(F)		('(N(H)(A))', '(N(H))')	(N(N(H(H(N(H(A))))(H(N(H)))))(F))	complex	(F)		('(N(H(A)))', '(N(H))')	TRUE	TRUE	TRUE	FALSE
15	sp_cotton_fraction1_IGP1_xin_20210101	24032	3	1082.45	NoxMQIANHTLK	H(5)N(4)A(1)F(1)	6	P12821	Angiotensin-converting enzyme	ACE	695	5	1.71759	0.0340409	0.204057	0.0783527	(N(N(H(H(N(H(A)))(N(H)))(H)))(F))	complex	(F)		('(N(H(A)))', '(N(H))')	(N(N(H(H(N(H(A))))(H(N(H)))))(F))	complex	(F)		('(N(H(A)))', '(N(H))')	TRUE	TRUE	TRUE	TRUE
15	sp_cotton_fraction1_IGP1_xin_20210101	24032	3	1082.45	NoxMQIANHTLK	H(5)N(4)A(1)F(1)	6	P12821	Angiotensin-converting enzyme	ACE	695	6	1.68355	0.037266	0.209484	0.106966	(N(N(H(H(H))(H(N(H)(A)))(N)))(F))	hybrid	(F)	(N)	('(N(H)(A))',)	(N(N(H(H(N(H(A))))(H(N(H)))))(F))	complex	(F)		('(N(H(A)))', '(N(H))')	FALSE	TRUE	FALSE	FALSE
15	sp_cotton_fraction1_IGP1_xin_20210101	24032	3	1082.45	NoxMQIANHTLK	H(5)N(4)A(1)F(1)	6	P12821	Angiotensin-converting enzyme	ACE	695	7	1.64628	0.0417189	0.261645	0.092072	(N(N(H(H(H))(H(N(H)(A))(N))))(F))	hybrid	(F)		('(N(H)(A))', '(N)')	(N(N(H(H(N(H(A))))(H(N(H)))))(F))	complex	(F)		('(N(H(A)))', '(N(H))')	FALSE	TRUE	TRUE	FALSE
15	sp_cotton_fraction1_IGP1_xin_20210101	24032	3	1082.45	NoxMQIANHTLK	H(5)N(4)A(1)F(1)	6	P12821	Angiotensin-converting enzyme	ACE	695	8	1.60456	0.00718258	0.342334	0.053102	(N(N(H(H(N(H(A)))(N(H)(F)))(H))))	complex			('(N(H(A)))', '(N(H)(F))')	(N(N(H(H(N(H(A))))(H(N(H)))))(F))	complex	(F)		('(N(H(A)))', '(N(H))')	TRUE	FALSE	TRUE	FALSE
15	sp_cotton_fraction1_IGP1_xin_20210101	24032	3	1082.45	NoxMQIANHTLK	H(5)N(4)A(1)F(1)	6	P12821	Angiotensin-converting enzyme	ACE	695	9	1.59738	0.0917226	0.341281	0.0613368	(N(N(H(H(N(H(A))(F)))(H(N(H))))))	complex			('(N(H(A))(F))', '(N(H))')	(N(N(H(H(N(H(A))))(H(N(H)))))(F))	complex	(F)		('(N(H(A)))', '(N(H))')	TRUE	FALSE	TRUE	FALSE
15	sp_cotton_fraction1_IGP1_xin_20210101	24032	3	1082.45	NoxMQIANHTLK	H(5)N(4)A(1)F(1)	6	P12821	Angiotensin-converting enzyme	ACE	695	10	1.50566	0.0129787	0.397684	0.0966565	(N(N(H(H(N(H(A))(F))(N(H)))(H))))	complex			('(N(H(A))(F))', '(N(H))')	(N(N(H(H(N(H(A))))(H(N(H)))))(F))	complex	(F)		('(N(H(A)))', '(N(H))')	TRUE	FALSE	TRUE	FALSE
15	sp_cotton_fraction1_IGP1_xin_20210101	24032	3	1082.45	NoxMQIANHTLK	H(5)N(4)A(1)F(1)	6	P12821	Angiotensin-converting enzyme	ACE	695	11	1.49268	0.0348699	0.441776	0.065543	(N(N(H(H(N(H(A))))(H(N(H)(F))))))	complex			('(N(H(A)))', '(N(H)(F))')	(N(N(H(H(N(H(A))))(H(N(H)))))(F))	complex	(F)		('(N(H(A)))', '(N(H))')	TRUE	FALSE	TRUE	FALSE
15	sp_cotton_fraction1_IGP1_xin_20210101	24032	3	1082.45	NoxMQIANHTLK	H(5)N(4)A(1)F(1)	6	P12821	Angiotensin-converting enzyme	ACE	695	12	1.45781	0.0359646	0.457403	0.0847867	(N(N(H(H(H))(H(N(H(A))(F)))(N))))	hybrid		(N)	('(N(H(A))(F))',)	(N(N(H(H(N(H(A))))(H(N(H)))))(F))	complex	(F)		('(N(H(A)))', '(N(H))')	FALSE	FALSE	FALSE	FALSE
15	sp_cotton_fraction1_IGP1_xin_20210101	24032	3	1082.45	NoxMQIANHTLK	H(5)N(4)A(1)F(1)	6	P12821	Angiotensin-converting enzyme	ACE	695	13	1.42185	0.10287	0.45793	0.120224	(N(N(H(H(H))(H(N(H(A))(F))(N)))))	hybrid			('(N(H(A))(F))', '(N)')	(N(N(H(H(N(H(A))))(H(N(H)))))(F))	complex	(F)		('(N(H(A)))', '(N(H))')	FALSE	FALSE	TRUE	FALSE
15	sp_cotton_fraction1_IGP1_xin_20210101	24032	3	1082.45	NoxMQIANHTLK	H(5)N(4)A(1)F(1)	6	P12821	Angiotensin-converting enzyme	ACE	695	14	1.31898	0.288489	0.567974	0.11305	(N(N(H(H(H))(H(N(H(A)))(N(F))))))	hybrid			('(N(H(A)))', '(N(F))')	(N(N(H(H(N(H(A))))(H(N(H)))))(F))	complex	(F)		('(N(H(A)))', '(N(H))')	FALSE	FALSE	TRUE	FALSE
15	sp_cotton_fraction1_IGP1_xin_20210101	24032	3	1082.45	NoxMQIANHTLK	H(5)N(4)A(1)F(1)	6	P12821	Angiotensin-converting enzyme	ACE	695	15	1.03049		0.726161	0.243352	(N(N(H(H(H)(H))(H(N(N(A))))))(F))	hybrid	(F)		('(N(N(A)))',)	(N(N(H(H(N(H(A))))(H(N(H)))))(F))	complex	(F)		('(N(H(A)))', '(N(H))')	FALSE	TRUE	TRUE	FALSE
15	sp_cotton_fraction1_IGP1_xin_20210101	24182	3	1082.45	NoxMQIANHTLK	H(5)N(4)A(1)F(1)	6	P12821	Angiotensin-converting enzyme	ACE	695	1	1.92618	0.0951697	0.0537727	0.0200512	(N(N(H(H(N(H(A))))(H(N(H)))))(F))	complex	(F)		('(N(H(A)))', '(N(H))')	(N(N(H(H(N(H(A))))(H(N(H)))))(F))	complex	(F)		('(N(H(A)))', '(N(H))')	TRUE	TRUE	TRUE	TRUE
15	sp_cotton_fraction1_IGP1_xin_20210101	24182	3	1082.45	NoxMQIANHTLK	H(5)N(4)A(1)F(1)	6	P12821	Angiotensin-converting enzyme	ACE	695	2	1.83101	0.0186222	0.105904	0.0630896	(N(N(H(H(H))(H(N(H(A)))(N))))(F))	hybrid	(F)		('(N(H(A)))', '(N)')	(N(N(H(H(N(H(A))))(H(N(H)))))(F))	complex	(F)		('(N(H(A)))', '(N(H))')	FALSE	TRUE	TRUE	FALSE
15	sp_cotton_fraction1_IGP1_xin_20210101	24182	3	1082.45	NoxMQIANHTLK	H(5)N(4)A(1)F(1)	6	P12821	Angiotensin-converting enzyme	ACE	695	3	1.81238	0.0745576	0.098885	0.088731	(N(N(H(H(H))(H(N(H(A))))(N)))(F))	hybrid	(F)	(N)	('(N(H(A)))',)	(N(N(H(H(N(H(A))))(H(N(H)))))(F))	complex	(F)		('(N(H(A)))', '(N(H))')	FALSE	TRUE	FALSE	FALSE
15	sp_cotton_fraction1_IGP1_xin_20210101	24182	3	1082.45	NoxMQIANHTLK	H(5)N(4)A(1)F(1)	6	P12821	Angiotensin-converting enzyme	ACE	695	4	1.73783	0.00136222	0.19441	0.0677637	(N(N(H(H(N(H(A)))(N(H)))(H)))(F))	complex	(F)		('(N(H(A)))', '(N(H))')	(N(N(H(H(N(H(A))))(H(N(H)))))(F))	complex	(F)		('(N(H(A)))', '(N(H))')	TRUE	TRUE	TRUE	TRUE
15	sp_cotton_fraction1_IGP1_xin_20210101	24182	3	1082.45	NoxMQIANHTLK	H(5)N(4)A(1)F(1)	6	P12821	Angiotensin-converting enzyme	ACE	695	5	1.73646	0.037665	0.158659	0.104877	(N(N(H(H(N(H)(A)))(H(N(H)))))(F))	complex	(F)		('(N(H)(A))', '(N(H))')	(N(N(H(H(N(H(A))))(H(N(H)))))(F))	complex	(F)		('(N(H(A)))', '(N(H))')	TRUE	TRUE	TRUE	FALSE
15	sp_cotton_fraction1_IGP1_xin_20210101	24182	3	1082.45	NoxMQIANHTLK	H(5)N(4)A(1)F(1)	6	P12821	Angiotensin-converting enzyme	ACE	695	6	1.6988	0.0389808	0.203635	0.0975655	(N(N(H(H(H))(H(N(H)(A)))(N)))(F))	hybrid	(F)	(N)	('(N(H)(A))',)	(N(N(H(H(N(H(A))))(H(N(H)))))(F))	complex	(F)		('(N(H(A)))', '(N(H))')	FALSE	TRUE	FALSE	FALSE
15	sp_cotton_fraction1_IGP1_xin_20210101	24182	3	1082.45	NoxMQIANHTLK	H(5)N(4)A(1)F(1)	6	P12821	Angiotensin-converting enzyme	ACE	695	7	1.65982	0.0344566	0.256897	0.0832847	(N(N(H(H(H))(H(N(H)(A))(N))))(F))	hybrid	(F)		('(N(H)(A))', '(N)')	(N(N(H(H(N(H(A))))(H(N(H)))))(F))	complex	(F)		('(N(H(A)))', '(N(H))')	FALSE	TRUE	TRUE	FALSE
15	sp_cotton_fraction1_IGP1_xin_20210101	24182	3	1082.45	NoxMQIANHTLK	H(5)N(4)A(1)F(1)	6	P12821	Angiotensin-converting enzyme	ACE	695	8	1.62536	0.00374896	0.328526	0.0461118	(N(N(H(H(N(H(A)))(N(H)(F)))(H))))	complex			('(N(H(A)))', '(N(H)(F))')	(N(N(H(H(N(H(A))))(H(N(H)))))(F))	complex	(F)		('(N(H(A)))', '(N(H))')	TRUE	FALSE	TRUE	FALSE
15	sp_cotton_fraction1_IGP1_xin_20210101	24182	3	1082.45	NoxMQIANHTLK	H(5)N(4)A(1)F(1)	6	P12821	Angiotensin-converting enzyme	ACE	695	9	1.62161	0.0900895	0.327023	0.0513644	(N(N(H(H(N(H(A))(F)))(H(N(H))))))	complex			('(N(H(A))(F))', '(N(H))')	(N(N(H(H(N(H(A))))(H(N(H)))))(F))	complex	(F)		('(N(H(A)))', '(N(H))')	TRUE	FALSE	TRUE	FALSE
15	sp_cotton_fraction1_IGP1_xin_20210101	24182	3	1082.45	NoxMQIANHTLK	H(5)N(4)A(1)F(1)	6	P12821	Angiotensin-converting enzyme	ACE	695	10	1.53152	0.0119417	0.385221	0.0832556	(N(N(H(H(N(H(A))(F))(N(H)))(H))))	complex			('(N(H(A))(F))', '(N(H))')	(N(N(H(H(N(H(A))))(H(N(H)))))(F))	complex	(F)		('(N(H(A)))', '(N(H))')	TRUE	FALSE	TRUE	FALSE
15	sp_cotton_fraction1_IGP1_xin_20210101	24182	3	1082.45	NoxMQIANHTLK	H(5)N(4)A(1)F(1)	6	P12821	Angiotensin-converting enzyme	ACE	695	11	1.51958	0.036646	0.42735	0.0530687	(N(N(H(H(N(H(A))))(H(N(H)(F))))))	complex			('(N(H(A)))', '(N(H)(F))')	(N(N(H(H(N(H(A))))(H(N(H)))))(F))	complex	(F)		('(N(H(A)))', '(N(H))')	TRUE	FALSE	TRUE	FALSE
15	sp_cotton_fraction1_IGP1_xin_20210101	24182	3	1082.45	NoxMQIANHTLK	H(5)N(4)A(1)F(1)	6	P12821	Angiotensin-converting enzyme	ACE	695	12	1.48294	0.0348279	0.442056	0.0750081	(N(N(H(H(H))(H(N(H(A))(F)))(N))))	hybrid		(N)	('(N(H(A))(F))',)	(N(N(H(H(N(H(A))))(H(N(H)))))(F))	complex	(F)		('(N(H(A)))', '(N(H))')	FALSE	FALSE	FALSE	FALSE
15	sp_cotton_fraction1_IGP1_xin_20210101	24182	3	1082.45	NoxMQIANHTLK	H(5)N(4)A(1)F(1)	6	P12821	Angiotensin-converting enzyme	ACE	695	13	1.44811	0.107993	0.444466	0.107427	(N(N(H(H(H))(H(N(H(A))(F))(N)))))	hybrid			('(N(H(A))(F))', '(N)')	(N(N(H(H(N(H(A))))(H(N(H)))))(F))	complex	(F)		('(N(H(A)))', '(N(H))')	FALSE	FALSE	TRUE	FALSE
15	sp_cotton_fraction1_IGP1_xin_20210101	24182	3	1082.45	NoxMQIANHTLK	H(5)N(4)A(1)F(1)	6	P12821	Angiotensin-converting enzyme	ACE	695	14	1.34012	0.287301	0.554429	0.105456	(N(N(H(H(H))(H(N(H(A)))(N(F))))))	hybrid			('(N(H(A)))', '(N(F))')	(N(N(H(H(N(H(A))))(H(N(H)))))(F))	complex	(F)		('(N(H(A)))', '(N(H))')	FALSE	FALSE	TRUE	FALSE
15	sp_cotton_fraction1_IGP1_xin_20210101	24182	3	1082.45	NoxMQIANHTLK	H(5)N(4)A(1)F(1)	6	P12821	Angiotensin-converting enzyme	ACE	695	15	1.05281		0.714365	0.232821	(N(N(H(H(H)(H))(H(N(N(A))))))(F))	hybrid	(F)		('(N(N(A)))',)	(N(N(H(H(N(H(A))))(H(N(H)))))(F))	complex	(F)		('(N(H(A)))', '(N(H))')	FALSE	TRUE	TRUE	FALSE
15	sp_cotton_fraction1_IGP1_xin_20210101	24339	3	1082.45	NoxMQIANHTLK	H(5)N(4)A(1)F(1)	6	P12821	Angiotensin-converting enzyme	ACE	695	1	1.90933	0.0746216	0.0630144	0.0276564	(N(N(H(H(N(H(A))))(H(N(H)))))(F))	complex	(F)		('(N(H(A)))', '(N(H))')	(N(N(H(H(N(H(A))))(H(N(H)))))(F))	complex	(F)		('(N(H(A)))', '(N(H))')	TRUE	TRUE	TRUE	TRUE
15	sp_cotton_fraction1_IGP1_xin_20210101	24339	3	1082.45	NoxMQIANHTLK	H(5)N(4)A(1)F(1)	6	P12821	Angiotensin-converting enzyme	ACE	695	2	1.83471	0.0308374	0.0892701	0.0760223	(N(N(H(H(H))(H(N(H(A)))(N))))(F))	hybrid	(F)		('(N(H(A)))', '(N)')	(N(N(H(H(N(H(A))))(H(N(H)))))(F))	complex	(F)		('(N(H(A)))', '(N(H))')	FALSE	TRUE	TRUE	FALSE
15	sp_cotton_fraction1_IGP1_xin_20210101	24339	3	1082.45	NoxMQIANHTLK	H(5)N(4)A(1)F(1)	6	P12821	Angiotensin-converting enzyme	ACE	695	3	1.80387	0.0689554	0.0929999	0.10313	(N(N(H(H(H))(H(N(H(A))))(N)))(F))	hybrid	(F)	(N)	('(N(H(A)))',)	(N(N(H(H(N(H(A))))(H(N(H)))))(F))	complex	(F)		('(N(H(A)))', '(N(H))')	FALSE	TRUE	FALSE	FALSE
15	sp_cotton_fraction1_IGP1_xin_20210101	24339	3	1082.45	NoxMQIANHTLK	H(5)N(4)A(1)F(1)	6	P12821	Angiotensin-converting enzyme	ACE	695	4	1.73491	0.00489169	0.147174	0.117911	(N(N(H(H(N(H)(A)))(H(N(H)))))(F))	complex	(F)		('(N(H)(A))', '(N(H))')	(N(N(H(H(N(H(A))))(H(N(H)))))(F))	complex	(F)		('(N(H(A)))', '(N(H))')	TRUE	TRUE	TRUE	FALSE
15	sp_cotton_fraction1_IGP1_xin_20210101	24339	3	1082.45	NoxMQIANHTLK	H(5)N(4)A(1)F(1)	6	P12821	Angiotensin-converting enzyme	ACE	695	5	1.73002	0.0347054	0.189593	0.0803841	(N(N(H(H(N(H(A)))(N(H)))(H)))(F))	complex	(F)		('(N(H(A)))', '(N(H))')	(N(N(H(H(N(H(A))))(H(N(H)))))(F))	complex	(F)		('(N(H(A)))', '(N(H))')	TRUE	TRUE	TRUE	TRUE
15	sp_cotton_fraction1_IGP1_xin_20210101	24339	3	1082.45	NoxMQIANHTLK	H(5)N(4)A(1)F(1)	6	P12821	Angiotensin-converting enzyme	ACE	695	6	1.69532	0.0363805	0.19619	0.108493	(N(N(H(H(H))(H(N(H)(A)))(N)))(F))	hybrid	(F)	(N)	('(N(H)(A))',)	(N(N(H(H(N(H(A))))(H(N(H)))))(F))	complex	(F)		('(N(H(A)))', '(N(H))')	FALSE	TRUE	FALSE	FALSE
15	sp_cotton_fraction1_IGP1_xin_20210101	24339	3	1082.45	NoxMQIANHTLK	H(5)N(4)A(1)F(1)	6	P12821	Angiotensin-converting enzyme	ACE	695	7	1.65894	0.0496696	0.247465	0.0935976	(N(N(H(H(H))(H(N(H)(A))(N))))(F))	hybrid	(F)		('(N(H)(A))', '(N)')	(N(N(H(H(N(H(A))))(H(N(H)))))(F))	complex	(F)		('(N(H(A)))', '(N(H))')	FALSE	TRUE	TRUE	FALSE
15	sp_cotton_fraction1_IGP1_xin_20210101	24339	3	1082.45	NoxMQIANHTLK	H(5)N(4)A(1)F(1)	6	P12821	Angiotensin-converting enzyme	ACE	695	8	1.60927	0.0103992	0.336137	0.0545949	(N(N(H(H(N(H(A)))(N(H)(F)))(H))))	complex			('(N(H(A)))', '(N(H)(F))')	(N(N(H(H(N(H(A))))(H(N(H)))))(F))	complex	(F)		('(N(H(A)))', '(N(H))')	TRUE	FALSE	TRUE	FALSE
15	sp_cotton_fraction1_IGP1_xin_20210101	24339	3	1082.45	NoxMQIANHTLK	H(5)N(4)A(1)F(1)	6	P12821	Angiotensin-converting enzyme	ACE	695	9	1.59887	0.0905465	0.337483	0.0636486	(N(N(H(H(N(H(A))(F)))(H(N(H))))))	complex			('(N(H(A))(F))', '(N(H))')	(N(N(H(H(N(H(A))))(H(N(H)))))(F))	complex	(F)		('(N(H(A)))', '(N(H))')	TRUE	FALSE	TRUE	FALSE
15	sp_cotton_fraction1_IGP1_xin_20210101	24339	3	1082.45	NoxMQIANHTLK	H(5)N(4)A(1)F(1)	6	P12821	Angiotensin-converting enzyme	ACE	695	10	1.50832	0.00943569	0.392543	0.0991353	(N(N(H(H(N(H(A))(F))(N(H)))(H))))	complex			('(N(H(A))(F))', '(N(H))')	(N(N(H(H(N(H(A))))(H(N(H)))))(F))	complex	(F)		('(N(H(A)))', '(N(H))')	TRUE	FALSE	TRUE	FALSE
15	sp_cotton_fraction1_IGP1_xin_20210101	24339	3	1082.45	NoxMQIANHTLK	H(5)N(4)A(1)F(1)	6	P12821	Angiotensin-converting enzyme	ACE	695	11	1.49889	0.0306576	0.433021	0.0680925	(N(N(H(H(N(H(A))))(H(N(H)(F))))))	complex			('(N(H(A)))', '(N(H)(F))')	(N(N(H(H(N(H(A))))(H(N(H)))))(F))	complex	(F)		('(N(H(A)))', '(N(H))')	TRUE	FALSE	TRUE	FALSE
15	sp_cotton_fraction1_IGP1_xin_20210101	24339	3	1082.45	NoxMQIANHTLK	H(5)N(4)A(1)F(1)	6	P12821	Angiotensin-converting enzyme	ACE	695	12	1.46823	0.0384194	0.444869	0.0869025	(N(N(H(H(H))(H(N(H(A))(F)))(N))))	hybrid		(N)	('(N(H(A))(F))',)	(N(N(H(H(N(H(A))))(H(N(H)))))(F))	complex	(F)		('(N(H(A)))', '(N(H))')	FALSE	FALSE	FALSE	FALSE
15	sp_cotton_fraction1_IGP1_xin_20210101	24339	3	1082.45	NoxMQIANHTLK	H(5)N(4)A(1)F(1)	6	P12821	Angiotensin-converting enzyme	ACE	695	13	1.42981	0.103761	0.447414	0.122777	(N(N(H(H(H))(H(N(H(A))(F))(N)))))	hybrid			('(N(H(A))(F))', '(N)')	(N(N(H(H(N(H(A))))(H(N(H)))))(F))	complex	(F)		('(N(H(A)))', '(N(H))')	FALSE	FALSE	TRUE	FALSE
15	sp_cotton_fraction1_IGP1_xin_20210101	24339	3	1082.45	NoxMQIANHTLK	H(5)N(4)A(1)F(1)	6	P12821	Angiotensin-converting enzyme	ACE	695	14	1.32605	0.285126	0.558962	0.11499	(N(N(H(H(H))(H(N(H(A)))(N(F))))))	hybrid			('(N(H(A)))', '(N(F))')	(N(N(H(H(N(H(A))))(H(N(H)))))(F))	complex	(F)		('(N(H(A)))', '(N(H))')	FALSE	FALSE	TRUE	FALSE
15	sp_cotton_fraction1_IGP1_xin_20210101	24339	3	1082.45	NoxMQIANHTLK	H(5)N(4)A(1)F(1)	6	P12821	Angiotensin-converting enzyme	ACE	695	15	1.04092		0.713774	0.245304	(N(N(H(H(H)(H))(H(N(N(A))))))(F))	hybrid	(F)		('(N(N(A)))',)	(N(N(H(H(N(H(A))))(H(N(H)))))(F))	complex	(F)		('(N(H(A)))', '(N(H))')	FALSE	TRUE	TRUE	FALSE
15	sp_cotton_fraction1_IGP1_xin_20210101	24501	3	1082.45	NoxMQIANHTLK	H(5)N(4)A(1)F(1)	6	P12821	Angiotensin-converting enzyme	ACE	695	1	1.92687	0.110791	0.0507681	0.0223586	(N(N(H(H(N(H(A))))(H(N(H)))))(F))	complex	(F)		('(N(H(A)))', '(N(H))')	(N(N(H(H(N(H(A))))(H(N(H)))))(F))	complex	(F)		('(N(H(A)))', '(N(H))')	TRUE	TRUE	TRUE	TRUE
15	sp_cotton_fraction1_IGP1_xin_20210101	24501	3	1082.45	NoxMQIANHTLK	H(5)N(4)A(1)F(1)	6	P12821	Angiotensin-converting enzyme	ACE	695	2	1.81608	0.0219068	0.116009	0.0679089	(N(N(H(H(H))(H(N(H(A)))(N))))(F))	hybrid	(F)		('(N(H(A)))', '(N)')	(N(N(H(H(N(H(A))))(H(N(H)))))(F))	complex	(F)		('(N(H(A)))', '(N(H))')	FALSE	TRUE	TRUE	FALSE
15	sp_cotton_fraction1_IGP1_xin_20210101	24501	3	1082.45	NoxMQIANHTLK	H(5)N(4)A(1)F(1)	6	P12821	Angiotensin-converting enzyme	ACE	695	3	1.79418	0.0691682	0.111406	0.094419	(N(N(H(H(H))(H(N(H(A))))(N)))(F))	hybrid	(F)	(N)	('(N(H(A)))',)	(N(N(H(H(N(H(A))))(H(N(H)))))(F))	complex	(F)		('(N(H(A)))', '(N(H))')	FALSE	TRUE	FALSE	FALSE
15	sp_cotton_fraction1_IGP1_xin_20210101	24501	3	1082.45	NoxMQIANHTLK	H(5)N(4)A(1)F(1)	6	P12821	Angiotensin-converting enzyme	ACE	695	4	1.72501	0.00100131	0.166051	0.108942	(N(N(H(H(N(H)(A)))(H(N(H)))))(F))	complex	(F)		('(N(H)(A))', '(N(H))')	(N(N(H(H(N(H(A))))(H(N(H)))))(F))	complex	(F)		('(N(H(A)))', '(N(H))')	TRUE	TRUE	TRUE	FALSE
15	sp_cotton_fraction1_IGP1_xin_20210101	24501	3	1082.45	NoxMQIANHTLK	H(5)N(4)A(1)F(1)	6	P12821	Angiotensin-converting enzyme	ACE	695	5	1.72401	0.039148	0.203225	0.0727691	(N(N(H(H(N(H(A)))(N(H)))(H)))(F))	complex	(F)		('(N(H(A)))', '(N(H))')	(N(N(H(H(N(H(A))))(H(N(H)))))(F))	complex	(F)		('(N(H(A)))', '(N(H))')	TRUE	TRUE	TRUE	TRUE
15	sp_cotton_fraction1_IGP1_xin_20210101	24501	3	1082.45	NoxMQIANHTLK	H(5)N(4)A(1)F(1)	6	P12821	Angiotensin-converting enzyme	ACE	695	6	1.68486	0.0379795	0.213972	0.10117	(N(N(H(H(H))(H(N(H)(A)))(N)))(F))	hybrid	(F)	(N)	('(N(H)(A))',)	(N(N(H(H(N(H(A))))(H(N(H)))))(F))	complex	(F)		('(N(H(A)))', '(N(H))')	FALSE	TRUE	FALSE	FALSE
15	sp_cotton_fraction1_IGP1_xin_20210101	24501	3	1082.45	NoxMQIANHTLK	H(5)N(4)A(1)F(1)	6	P12821	Angiotensin-converting enzyme	ACE	695	7	1.64688	0.0353605	0.2672	0.0859213	(N(N(H(H(H))(H(N(H)(A))(N))))(F))	hybrid	(F)		('(N(H)(A))', '(N)')	(N(N(H(H(N(H(A))))(H(N(H)))))(F))	complex	(F)		('(N(H(A)))', '(N(H))')	FALSE	TRUE	TRUE	FALSE
15	sp_cotton_fraction1_IGP1_xin_20210101	24501	3	1082.45	NoxMQIANHTLK	H(5)N(4)A(1)F(1)	6	P12821	Angiotensin-converting enzyme	ACE	695	8	1.61152	0.00568105	0.339003	0.049479	(N(N(H(H(N(H(A)))(N(H)(F)))(H))))	complex			('(N(H(A)))', '(N(H)(F))')	(N(N(H(H(N(H(A))))(H(N(H)))))(F))	complex	(F)		('(N(H(A)))', '(N(H))')	TRUE	FALSE	TRUE	FALSE
15	sp_cotton_fraction1_IGP1_xin_20210101	24501	3	1082.45	NoxMQIANHTLK	H(5)N(4)A(1)F(1)	6	P12821	Angiotensin-converting enzyme	ACE	695	9	1.60584	0.0931614	0.341009	0.0531543	(N(N(H(H(N(H(A))(F)))(H(N(H))))))	complex			('(N(H(A))(F))', '(N(H))')	(N(N(H(H(N(H(A))))(H(N(H)))))(F))	complex	(F)		('(N(H(A)))', '(N(H))')	TRUE	FALSE	TRUE	FALSE
15	sp_cotton_fraction1_IGP1_xin_20210101	24501	3	1082.45	NoxMQIANHTLK	H(5)N(4)A(1)F(1)	6	P12821	Angiotensin-converting enzyme	ACE	695	10	1.51268	0.0166244	0.398128	0.0891963	(N(N(H(H(N(H(A))(F))(N(H)))(H))))	complex			('(N(H(A))(F))', '(N(H))')	(N(N(H(H(N(H(A))))(H(N(H)))))(F))	complex	(F)		('(N(H(A)))', '(N(H))')	TRUE	FALSE	TRUE	FALSE
15	sp_cotton_fraction1_IGP1_xin_20210101	24501	3	1082.45	NoxMQIANHTLK	H(5)N(4)A(1)F(1)	6	P12821	Angiotensin-converting enzyme	ACE	695	11	1.49605	0.0319319	0.445561	0.0583878	(N(N(H(H(N(H(A))))(H(N(H)(F))))))	complex			('(N(H(A)))', '(N(H)(F))')	(N(N(H(H(N(H(A))))(H(N(H)))))(F))	complex	(F)		('(N(H(A)))', '(N(H))')	TRUE	FALSE	TRUE	FALSE
15	sp_cotton_fraction1_IGP1_xin_20210101	24501	3	1082.45	NoxMQIANHTLK	H(5)N(4)A(1)F(1)	6	P12821	Angiotensin-converting enzyme	ACE	695	12	1.46412	0.0395357	0.459345	0.0765356	(N(N(H(H(H))(H(N(H(A))(F)))(N))))	hybrid		(N)	('(N(H(A))(F))',)	(N(N(H(H(N(H(A))))(H(N(H)))))(F))	complex	(F)		('(N(H(A)))', '(N(H))')	FALSE	FALSE	FALSE	FALSE
15	sp_cotton_fraction1_IGP1_xin_20210101	24501	3	1082.45	NoxMQIANHTLK	H(5)N(4)A(1)F(1)	6	P12821	Angiotensin-converting enzyme	ACE	695	13	1.42458	0.105	0.46306	0.112356	(N(N(H(H(H))(H(N(H(A))(F))(N)))))	hybrid			('(N(H(A))(F))', '(N)')	(N(N(H(H(N(H(A))))(H(N(H)))))(F))	complex	(F)		('(N(H(A)))', '(N(H))')	FALSE	FALSE	TRUE	FALSE
15	sp_cotton_fraction1_IGP1_xin_20210101	24501	3	1082.45	NoxMQIANHTLK	H(5)N(4)A(1)F(1)	6	P12821	Angiotensin-converting enzyme	ACE	695	14	1.31958	0.279737	0.571747	0.10867	(N(N(H(H(H))(H(N(H(A)))(N(F))))))	hybrid			('(N(H(A)))', '(N(F))')	(N(N(H(H(N(H(A))))(H(N(H)))))(F))	complex	(F)		('(N(H(A)))', '(N(H))')	FALSE	FALSE	TRUE	FALSE
15	sp_cotton_fraction1_IGP1_xin_20210101	24501	3	1082.45	NoxMQIANHTLK	H(5)N(4)A(1)F(1)	6	P12821	Angiotensin-converting enzyme	ACE	695	15	1.03985		0.721778	0.238376	(N(N(H(H(H)(H))(H(N(N(A))))))(F))	hybrid	(F)		('(N(N(A)))',)	(N(N(H(H(N(H(A))))(H(N(H)))))(F))	complex	(F)		('(N(H(A)))', '(N(H))')	FALSE	TRUE	TRUE	FALSE
6	sp_cotton_fraction1_IGP1_xin_20210101	24843	2	1307.03	YENESLQNGR	H(4)N(3)F(1)	3	P46013	Proliferation marker protein Ki-67	MKI67	99	1	1.85592	0.275113	0.0805042	0.0635794	(N(N(H(H(N(H)))(H)))(F))	complex	(F)		('(N(H))',)	(N(N(H(H(N(H)))(H)))(F))	complex	(F)		('(N(H))',)	TRUE	TRUE	TRUE	TRUE
6	sp_cotton_fraction1_IGP1_xin_20210101	24843	2	1307.03	YENESLQNGR	H(4)N(3)F(1)	3	P46013	Proliferation marker protein Ki-67	MKI67	99	2	1.5808	0.0399318	0.0685071	0.35069	(N(N(H(H(H))(H(N))))(F))	hybrid	(F)		('(N)',)	(N(N(H(H(N(H)))(H)))(F))	complex	(F)		('(N(H))',)	FALSE	TRUE	TRUE	FALSE
6	sp_cotton_fraction1_IGP1_xin_20210101	24843	2	1307.03	YENESLQNGR	H(4)N(3)F(1)	3	P46013	Proliferation marker protein Ki-67	MKI67	99	3	1.54087	0.0571014	0.355101	0.104028	(N(N(H(H(N(H)(F)))(H))))	complex			('(N(H)(F))',)	(N(N(H(H(N(H)))(H)))(F))	complex	(F)		('(N(H))',)	TRUE	FALSE	TRUE	FALSE
6	sp_cotton_fraction1_IGP1_xin_20210101	24843	2	1307.03	YENESLQNGR	H(4)N(3)F(1)	3	P46013	Proliferation marker protein Ki-67	MKI67	99	4	1.48377	0.0658821	0.347975	0.168255	(N(N(H(H(N(H(F))))(H))))	complex			('(N(H(F)))',)	(N(N(H(H(N(H)))(H)))(F))	complex	(F)		('(N(H))',)	TRUE	FALSE	TRUE	FALSE
6	sp_cotton_fraction1_IGP1_xin_20210101	24843	2	1307.03	YENESLQNGR	H(4)N(3)F(1)	3	P46013	Proliferation marker protein Ki-67	MKI67	99	5	1.41789	0.595038	0.358494	0.223618	(N(N(H(H(H))(H(N(F))))))	hybrid			('(N(F))',)	(N(N(H(H(N(H)))(H)))(F))	complex	(F)		('(N(H))',)	FALSE	FALSE	TRUE	FALSE
6	sp_cotton_fraction1_IGP1_xin_20210101	24843	2	1307.03	YENESLQNGR	H(4)N(3)F(1)	3	P46013	Proliferation marker protein Ki-67	MKI67	99	6	0.82285		0.17715	1	(N(N(H(H(H))(H)(N)))(F))	high_mannose	(F)	(N)	()	(N(N(H(H(N(H)))(H)))(F))	complex	(F)		('(N(H))',)	FALSE	TRUE	FALSE	FALSE
3	sp_cotton_fraction1_IGP1_xin_20210101	25150	2	1226.01	YENESLQNGR	H(3)N(3)F(1)	3	P46013	Proliferation marker protein Ki-67	MKI67	99	1	1.45558	0.0856998	0.214245	0.330176	(N(N(H(H(N))(H)))(F))	complex	(F)		('(N)',)	(N(N(H(H(N))(H)))(F))	complex	(F)		('(N)',)	TRUE	TRUE	TRUE	TRUE
3	sp_cotton_fraction1_IGP1_xin_20210101	25150	2	1226.01	YENESLQNGR	H(3)N(3)F(1)	3	P46013	Proliferation marker protein Ki-67	MKI67	99	2	1.36988	0.651522	0.423854	0.206267	(N(N(H(H(N(F)))(H))))	complex			('(N(F))',)	(N(N(H(H(N))(H)))(F))	complex	(F)		('(N)',)	TRUE	FALSE	TRUE	FALSE
3	sp_cotton_fraction1_IGP1_xin_20210101	25150	2	1226.01	YENESLQNGR	H(3)N(3)F(1)	3	P46013	Proliferation marker protein Ki-67	MKI67	99	3	0.718357		0.281643	1	(N(N(H(H)(H)(N)))(F))	unknown	(F)	(N)	()	(N(N(H(H(N))(H)))(F))	complex	(F)		('(N)',)	FALSE	TRUE	FALSE	FALSE
10	sp_cotton_fraction1_IGP1_xin_20210101	30051	3	884.379	KFLNESYK	H(5)N(4)	4	P15309	Prostatic acid phosphatase	ACPP	94	1	1.88162	0.0935609	0.0587566	0.0596259	(N(N(H(H(N(H)))(H(N(H))))))	complex			('(N(H))', '(N(H))')	(N(N(H(H(N(H)))(H(N(H))))))	complex			('(N(H))', '(N(H))')	TRUE	TRUE	TRUE	TRUE
10	sp_cotton_fraction1_IGP1_xin_20210101	30051	3	884.379	KFLNESYK	H(5)N(4)	4	P15309	Prostatic acid phosphatase	ACPP	94	2	1.78806	0.0216421	0.186339	0.0256039	(N(N(H(H(H))(H(N(H))(N)))))	hybrid			('(N(H))', '(N)')	(N(N(H(H(N(H)))(H(N(H))))))	complex			('(N(H))', '(N(H))')	FALSE	TRUE	TRUE	FALSE
10	sp_cotton_fraction1_IGP1_xin_20210101	30051	3	884.379	KFLNESYK	H(5)N(4)	4	P15309	Prostatic acid phosphatase	ACPP	94	3	1.76641	0.0224834	0.188108	0.0454772	(N(N(H(H(H))(H(N(H)))(N))))	hybrid		(N)	('(N(H))',)	(N(N(H(H(N(H)))(H(N(H))))))	complex			('(N(H))', '(N(H))')	FALSE	TRUE	FALSE	FALSE
10	sp_cotton_fraction1_IGP1_xin_20210101	30051	3	884.379	KFLNESYK	H(5)N(4)	4	P15309	Prostatic acid phosphatase	ACPP	94	4	1.74393	0.158157	0.156761	0.0993077	(N(N(H(H(N(H))(N(H)))(H))))	complex			('(N(H))', '(N(H))')	(N(N(H(H(N(H)))(H(N(H))))))	complex			('(N(H))', '(N(H))')	TRUE	TRUE	TRUE	TRUE
10	sp_cotton_fraction1_IGP1_xin_20210101	30051	3	884.379	KFLNESYK	H(5)N(4)	4	P15309	Prostatic acid phosphatase	ACPP	94	5	1.58577	0.0402263	0.26028	0.153946	(N(N(H(H(H)(H)(N))(H(N)))))	unknown			('(N)', '(N)')	(N(N(H(H(N(H)))(H(N(H))))))	complex			('(N(H))', '(N(H))')	FALSE	TRUE	TRUE	FALSE
10	sp_cotton_fraction1_IGP1_xin_20210101	30051	3	884.379	KFLNESYK	H(5)N(4)	4	P15309	Prostatic acid phosphatase	ACPP	94	6	1.54555	0.190519	0.348329	0.106123	(N(N(H(H(H)(H))(H(N(N))))))	hybrid			('(N(N))',)	(N(N(H(H(N(H)))(H(N(H))))))	complex			('(N(H))', '(N(H))')	FALSE	TRUE	TRUE	FALSE
10	sp_cotton_fraction1_IGP1_xin_20210101	30051	3	884.379	KFLNESYK	H(5)N(4)	4	P15309	Prostatic acid phosphatase	ACPP	94	7	1.35503	0.0241354	0.481053	0.163919	(N(N(H(H(N(H(H))))(H(N)))))	complex			('(N(H(H)))', '(N)')	(N(N(H(H(N(H)))(H(N(H))))))	complex			('(N(H))', '(N(H))')	TRUE	TRUE	TRUE	FALSE
10	sp_cotton_fraction1_IGP1_xin_20210101	30051	3	884.379	KFLNESYK	H(5)N(4)	4	P15309	Prostatic acid phosphatase	ACPP	94	8	1.33089	0.0632545	0.297634	0.371473	(N(N(H(H(H)(H))(H(N))(N))))	hybrid		(N)	('(N)',)	(N(N(H(H(N(H)))(H(N(H))))))	complex			('(N(H))', '(N(H))')	FALSE	TRUE	FALSE	FALSE
10	sp_cotton_fraction1_IGP1_xin_20210101	30051	3	884.379	KFLNESYK	H(5)N(4)	4	P15309	Prostatic acid phosphatase	ACPP	94	9	1.26764	0.608429	0.462671	0.269691	(N(N(H(H(H)(H))(H(N)(N)))))	hybrid			('(N)', '(N)')	(N(N(H(H(N(H)))(H(N(H))))))	complex			('(N(H))', '(N(H))')	FALSE	TRUE	TRUE	FALSE
10	sp_cotton_fraction1_IGP1_xin_20210101	30051	3	884.379	KFLNESYK	H(5)N(4)	4	P15309	Prostatic acid phosphatase	ACPP	94	10	0.65921		0.348525	0.992265	(N(N(H(H(H(N))(H))(H)(N))))	unknown		(N)	('(H(N))',)	(N(N(H(H(N(H)))(H(N(H))))))	complex			('(N(H))', '(N(H))')	FALSE	TRUE	FALSE	FALSE
3	sp_cotton_fraction1_IGP1_xin_20210101	31561	4	1122.67	DVEcCGEGHFcCHDNQTcCcCR	H(5)N(4)F(4)	13	P28799	Granulins	GRN	530	1	1.88189	0.0234003	0.0887542	0.0293561	(N(N(H(H(N(H(F))(F)))(H(N(H)(F)))))(F))	complex	(F)		('(N(H(F))(F))', '(N(H)(F))')	(N(N(H(H(N(H(F))(F)))(H(N(H)(F)))))(F))	complex	(F)		('(N(H(F))(F))', '(N(H)(F))')	TRUE	TRUE	TRUE	TRUE
3	sp_cotton_fraction1_IGP1_xin_20210101	31561	4	1122.67	DVEcCGEGHFcCHDNQTcCcCR	H(5)N(4)F(4)	13	P28799	Granulins	GRN	530	2	1.85849	0.255243	0.102083	0.0394279	(N(N(H(H(N(H(F))(F)))(H(N(H(F))))))(F))	complex	(F)		('(N(H(F))(F))', '(N(H(F)))')	(N(N(H(H(N(H(F))(F)))(H(N(H)(F)))))(F))	complex	(F)		('(N(H(F))(F))', '(N(H)(F))')	TRUE	TRUE	TRUE	FALSE
3	sp_cotton_fraction1_IGP1_xin_20210101	31561	4	1122.67	DVEcCGEGHFcCHDNQTcCcCR	H(5)N(4)F(4)	13	P28799	Granulins	GRN	530	3	1.60325		0.356053	0.0407003	(N(N(H(H(N(H(F))(F)))(H(N(H(F))(F))))))	complex			('(N(H(F))(F))', '(N(H(F))(F))')	(N(N(H(H(N(H(F))(F)))(H(N(H)(F)))))(F))	complex	(F)		('(N(H(F))(F))', '(N(H)(F))')	TRUE	FALSE	TRUE	FALSE
3	sp_cotton_fraction1_IGP1_xin_20210101	31734	4	1122.67	DVEcCGEGHFcCHDNQTcCcCR	H(5)N(4)F(4)	13	P28799	Granulins	GRN	530	1	1.89259	0.0117995	0.0727827	0.0346309	(N(N(H(H(N(H(F))(F)))(H(N(H)(F)))))(F))	complex	(F)		('(N(H(F))(F))', '(N(H)(F))')	(N(N(H(H(N(H(F))(F)))(H(N(H)(F)))))(F))	complex	(F)		('(N(H(F))(F))', '(N(H)(F))')	TRUE	TRUE	TRUE	TRUE
3	sp_cotton_fraction1_IGP1_xin_20210101	31734	4	1122.67	DVEcCGEGHFcCHDNQTcCcCR	H(5)N(4)F(4)	13	P28799	Granulins	GRN	530	2	1.88079	0.290739	0.0756679	0.0435452	(N(N(H(H(N(H(F))(F)))(H(N(H(F))))))(F))	complex	(F)		('(N(H(F))(F))', '(N(H(F)))')	(N(N(H(H(N(H(F))(F)))(H(N(H)(F)))))(F))	complex	(F)		('(N(H(F))(F))', '(N(H)(F))')	TRUE	TRUE	TRUE	FALSE
3	sp_cotton_fraction1_IGP1_xin_20210101	31734	4	1122.67	DVEcCGEGHFcCHDNQTcCcCR	H(5)N(4)F(4)	13	P28799	Granulins	GRN	530	3	1.59005		0.365715	0.044237	(N(N(H(H(N(H(F))(F)))(H(N(H(F))(F))))))	complex			('(N(H(F))(F))', '(N(H(F))(F))')	(N(N(H(H(N(H(F))(F)))(H(N(H)(F)))))(F))	complex	(F)		('(N(H(F))(F))', '(N(H)(F))')	TRUE	FALSE	TRUE	FALSE
8	sp_cotton_fraction1_IGP1_xin_20210101	32395	3	1077.47	KLNYTLSQGHR	H(5)N(4)A(1)	3	P15144	Aminopeptidase N	ANPEP	128	1	1.89326	0.0179319	0.056639	0.0500968	(N(N(H(H(N(H(A))))(H(N(H))))))	complex			('(N(H(A)))', '(N(H))')	(N(N(H(H(N(H(A))))(H(N(H))))))	complex			('(N(H(A)))', '(N(H))')	TRUE	TRUE	TRUE	TRUE
8	sp_cotton_fraction1_IGP1_xin_20210101	32395	3	1077.47	KLNYTLSQGHR	H(5)N(4)A(1)	3	P15144	Aminopeptidase N	ANPEP	128	2	1.87533	7.94413e-05	0.074873	0.0497947	(N(N(H(H(H))(H(N(H(A))))(N))))	hybrid		(N)	('(N(H(A)))',)	(N(N(H(H(N(H(A))))(H(N(H))))))	complex			('(N(H(A)))', '(N(H))')	FALSE	TRUE	FALSE	FALSE
8	sp_cotton_fraction1_IGP1_xin_20210101	32395	3	1077.47	KLNYTLSQGHR	H(5)N(4)A(1)	3	P15144	Aminopeptidase N	ANPEP	128	3	1.87525	0.103485	0.0940031	0.0307441	(N(N(H(H(H))(H(N(H(A)))(N)))))	hybrid			('(N(H(A)))', '(N)')	(N(N(H(H(N(H(A))))(H(N(H))))))	complex			('(N(H(A)))', '(N(H))')	FALSE	TRUE	TRUE	FALSE
8	sp_cotton_fraction1_IGP1_xin_20210101	32395	3	1077.47	KLNYTLSQGHR	H(5)N(4)A(1)	3	P15144	Aminopeptidase N	ANPEP	128	4	1.77177	0.0028638	0.17035	0.0578822	(N(N(H(H(N(H(A)))(N(H)))(H))))	complex			('(N(H(A)))', '(N(H))')	(N(N(H(H(N(H(A))))(H(N(H))))))	complex			('(N(H(A)))', '(N(H))')	TRUE	TRUE	TRUE	TRUE
8	sp_cotton_fraction1_IGP1_xin_20210101	32395	3	1077.47	KLNYTLSQGHR	H(5)N(4)A(1)	3	P15144	Aminopeptidase N	ANPEP	128	5	1.7689	0.0142043	0.16993	0.0611657	(N(N(H(H(N(H)(A)))(H(N(H))))))	complex			('(N(H)(A))', '(N(H))')	(N(N(H(H(N(H(A))))(H(N(H))))))	complex			('(N(H(A)))', '(N(H))')	TRUE	TRUE	TRUE	FALSE
8	sp_cotton_fraction1_IGP1_xin_20210101	32395	3	1077.47	KLNYTLSQGHR	H(5)N(4)A(1)	3	P15144	Aminopeptidase N	ANPEP	128	6	1.7547	0.0285039	0.156573	0.0887266	(N(N(H(H(H))(H(N(H)(A)))(N))))	hybrid		(N)	('(N(H)(A))',)	(N(N(H(H(N(H(A))))(H(N(H))))))	complex			('(N(H(A)))', '(N(H))')	FALSE	TRUE	FALSE	FALSE
8	sp_cotton_fraction1_IGP1_xin_20210101	32395	3	1077.47	KLNYTLSQGHR	H(5)N(4)A(1)	3	P15144	Aminopeptidase N	ANPEP	128	7	1.7262	0.752078	0.206461	0.0673427	(N(N(H(H(H))(H(N(H)(A))(N)))))	hybrid			('(N(H)(A))', '(N)')	(N(N(H(H(N(H(A))))(H(N(H))))))	complex			('(N(H(A)))', '(N(H))')	FALSE	TRUE	TRUE	FALSE
8	sp_cotton_fraction1_IGP1_xin_20210101	32395	3	1077.47	KLNYTLSQGHR	H(5)N(4)A(1)	3	P15144	Aminopeptidase N	ANPEP	128	8	0.974118		0.832696	0.193186	(N(N(H(H(H)(H))(H(N(N(A)))))))	hybrid			('(N(N(A)))',)	(N(N(H(H(N(H(A))))(H(N(H))))))	complex			('(N(H(A)))', '(N(H))')	FALSE	TRUE	TRUE	FALSE
8	sp_cotton_fraction1_IGP1_xin_20210101	32562	3	1077.47	KLNYTLSQGHR	H(5)N(4)A(1)	3	P15144	Aminopeptidase N	ANPEP	128	1	1.94038	0.0640833	0.0455611	0.0140591	(N(N(H(H(N(H(A))))(H(N(H))))))	complex			('(N(H(A)))', '(N(H))')	(N(N(H(H(N(H(A))))(H(N(H))))))	complex			('(N(H(A)))', '(N(H))')	TRUE	TRUE	TRUE	TRUE
8	sp_cotton_fraction1_IGP1_xin_20210101	32562	3	1077.47	KLNYTLSQGHR	H(5)N(4)A(1)	3	P15144	Aminopeptidase N	ANPEP	128	2	1.8763	0.0338637	0.0831472	0.0405563	(N(N(H(H(H))(H(N(H(A)))(N)))))	hybrid			('(N(H(A)))', '(N)')	(N(N(H(H(N(H(A))))(H(N(H))))))	complex			('(N(H(A)))', '(N(H))')	FALSE	TRUE	TRUE	FALSE
8	sp_cotton_fraction1_IGP1_xin_20210101	32562	3	1077.47	KLNYTLSQGHR	H(5)N(4)A(1)	3	P15144	Aminopeptidase N	ANPEP	128	3	1.84243	0.0195799	0.0694813	0.088086	(N(N(H(H(H))(H(N(H(A))))(N))))	hybrid		(N)	('(N(H(A)))',)	(N(N(H(H(N(H(A))))(H(N(H))))))	complex			('(N(H(A)))', '(N(H))')	FALSE	TRUE	FALSE	FALSE
8	sp_cotton_fraction1_IGP1_xin_20210101	32562	3	1077.47	KLNYTLSQGHR	H(5)N(4)A(1)	3	P15144	Aminopeptidase N	ANPEP	128	4	1.82285	0.0543337	0.155995	0.0211524	(N(N(H(H(N(H(A)))(N(H)))(H))))	complex			('(N(H(A)))', '(N(H))')	(N(N(H(H(N(H(A))))(H(N(H))))))	complex			('(N(H(A)))', '(N(H))')	TRUE	TRUE	TRUE	TRUE
8	sp_cotton_fraction1_IGP1_xin_20210101	32562	3	1077.47	KLNYTLSQGHR	H(5)N(4)A(1)	3	P15144	Aminopeptidase N	ANPEP	128	5	1.76852	0.0397528	0.165367	0.0661143	(N(N(H(H(N(H)(A)))(H(N(H))))))	complex			('(N(H)(A))', '(N(H))')	(N(N(H(H(N(H(A))))(H(N(H))))))	complex			('(N(H(A)))', '(N(H))')	TRUE	TRUE	TRUE	FALSE
8	sp_cotton_fraction1_IGP1_xin_20210101	32562	3	1077.47	KLNYTLSQGHR	H(5)N(4)A(1)	3	P15144	Aminopeptidase N	ANPEP	128	6	1.72877	0.00689223	0.202126	0.0691079	(N(N(H(H(H))(H(N(H)(A))(N)))))	hybrid			('(N(H)(A))', '(N)')	(N(N(H(H(N(H(A))))(H(N(H))))))	complex			('(N(H(A)))', '(N(H))')	FALSE	TRUE	TRUE	FALSE
8	sp_cotton_fraction1_IGP1_xin_20210101	32562	3	1077.47	KLNYTLSQGHR	H(5)N(4)A(1)	3	P15144	Aminopeptidase N	ANPEP	128	7	1.72187	0.76766	0.155663	0.122463	(N(N(H(H(H))(H(N(H)(A)))(N))))	hybrid		(N)	('(N(H)(A))',)	(N(N(H(H(N(H(A))))(H(N(H))))))	complex			('(N(H(A)))', '(N(H))')	FALSE	TRUE	FALSE	FALSE
8	sp_cotton_fraction1_IGP1_xin_20210101	32562	3	1077.47	KLNYTLSQGHR	H(5)N(4)A(1)	3	P15144	Aminopeptidase N	ANPEP	128	8	0.954214		0.825992	0.219795	(N(N(H(H(H)(H))(H(N(N(A)))))))	hybrid			('(N(N(A)))',)	(N(N(H(H(N(H(A))))(H(N(H))))))	complex			('(N(H(A)))', '(N(H))')	FALSE	TRUE	TRUE	FALSE
5	sp_cotton_fraction1_IGP1_xin_20210101	33070	3	907.355	FGcCEIENNR	H(6)N(3)	8	P25311	Zinc-alpha-2-glycoprotein	AZGP1	128	1	1.92677	0.117066	0.0423524	0.0308743	(N(N(H(H(H)(H))(H(N(H))))))	hybrid			('(N(H))',)	(N(N(H(H(N(H)))(H(H)(H)))))	hybrid			('(N(H))',)	TRUE	TRUE	TRUE	TRUE
5	sp_cotton_fraction1_IGP1_xin_20210101	33070	3	907.355	FGcCEIENNR	H(6)N(3)	8	P25311	Zinc-alpha-2-glycoprotein	AZGP1	128	2	1.80971	0.226505	0.080123	0.110169	(N(N(H(H(H(H))(H))(H(N)))))	hybrid			('(N)',)	(N(N(H(H(N(H)))(H(H)(H)))))	hybrid			('(N(H))',)	TRUE	TRUE	TRUE	FALSE
5	sp_cotton_fraction1_IGP1_xin_20210101	33070	3	907.355	FGcCEIENNR	H(6)N(3)	8	P25311	Zinc-alpha-2-glycoprotein	AZGP1	128	3	1.5832	0.646365	0.209017	0.20778	(N(N(H(H(H(H)))(H(N(H))))))	hybrid			('(N(H))',)	(N(N(H(H(N(H)))(H(H)(H)))))	hybrid			('(N(H))',)	TRUE	TRUE	TRUE	TRUE
5	sp_cotton_fraction1_IGP1_xin_20210101	33070	3	907.355	FGcCEIENNR	H(6)N(3)	8	P25311	Zinc-alpha-2-glycoprotein	AZGP1	128	4	0.936838	0.044028	0.086495	0.976667	(N(N(H(H(H(N)))(H(H)(H)))))	unknown			('(H(N))',)	(N(N(H(H(N(H)))(H(H)(H)))))	hybrid			('(N(H))',)	FALSE	TRUE	TRUE	FALSE
5	sp_cotton_fraction1_IGP1_xin_20210101	33070	3	907.355	FGcCEIENNR	H(6)N(3)	8	P25311	Zinc-alpha-2-glycoprotein	AZGP1	128	5	0.89281		0.10719	1	(N(N(H(H(H)(H))(H(H))(N))))	high_mannose		(N)	()	(N(N(H(H(N(H)))(H(H)(H)))))	hybrid			('(N(H))',)	FALSE	TRUE	FALSE	FALSE
8	sp_cotton_fraction1_IGP1_xin_20210101	33280	3	1077.47	KLNYTLSQGHR	H(5)N(4)A(1)	3	P15144	Aminopeptidase N	ANPEP	128	1	1.84426	0.0273272	0.113872	0.0418633	(N(N(H(H(N(H)(A)))(H(N(H))))))	complex			('(N(H)(A))', '(N(H))')	(N(N(H(H(N(H(A))))(H(N(H))))))	complex			('(N(H(A)))', '(N(H))')	TRUE	TRUE	TRUE	FALSE
8	sp_cotton_fraction1_IGP1_xin_20210101	33280	3	1077.47	KLNYTLSQGHR	H(5)N(4)A(1)	3	P15144	Aminopeptidase N	ANPEP	128	2	1.81694	0.0166544	0.120496	0.0625666	(N(N(H(H(N(H(A))))(H(N(H))))))	complex			('(N(H(A)))', '(N(H))')	(N(N(H(H(N(H(A))))(H(N(H))))))	complex			('(N(H(A)))', '(N(H))')	TRUE	TRUE	TRUE	TRUE
8	sp_cotton_fraction1_IGP1_xin_20210101	33280	3	1077.47	KLNYTLSQGHR	H(5)N(4)A(1)	3	P15144	Aminopeptidase N	ANPEP	128	3	1.80028	0.0118751	0.172382	0.0273348	(N(N(H(H(H))(H(N(H(A)))(N)))))	hybrid			('(N(H(A)))', '(N)')	(N(N(H(H(N(H(A))))(H(N(H))))))	complex			('(N(H(A)))', '(N(H))')	FALSE	TRUE	TRUE	FALSE
8	sp_cotton_fraction1_IGP1_xin_20210101	33280	3	1077.47	KLNYTLSQGHR	H(5)N(4)A(1)	3	P15144	Aminopeptidase N	ANPEP	128	4	1.78841	0.0101685	0.126427	0.085165	(N(N(H(H(H))(H(N(H)(A)))(N))))	hybrid		(N)	('(N(H)(A))',)	(N(N(H(H(N(H(A))))(H(N(H))))))	complex			('(N(H(A)))', '(N(H))')	FALSE	TRUE	FALSE	FALSE
8	sp_cotton_fraction1_IGP1_xin_20210101	33280	3	1077.47	KLNYTLSQGHR	H(5)N(4)A(1)	3	P15144	Aminopeptidase N	ANPEP	128	5	1.77824	0.0186522	0.163636	0.0581249	(N(N(H(H(H))(H(N(H(A))))(N))))	hybrid		(N)	('(N(H(A)))',)	(N(N(H(H(N(H(A))))(H(N(H))))))	complex			('(N(H(A)))', '(N(H))')	FALSE	TRUE	FALSE	FALSE
8	sp_cotton_fraction1_IGP1_xin_20210101	33280	3	1077.47	KLNYTLSQGHR	H(5)N(4)A(1)	3	P15144	Aminopeptidase N	ANPEP	128	6	1.75959	0.0196139	0.202031	0.0383816	(N(N(H(H(H))(H(N(H)(A))(N)))))	hybrid			('(N(H)(A))', '(N)')	(N(N(H(H(N(H(A))))(H(N(H))))))	complex			('(N(H(A)))', '(N(H))')	FALSE	TRUE	TRUE	FALSE
8	sp_cotton_fraction1_IGP1_xin_20210101	33280	3	1077.47	KLNYTLSQGHR	H(5)N(4)A(1)	3	P15144	Aminopeptidase N	ANPEP	128	7	1.73997	0.771972	0.196076	0.0639505	(N(N(H(H(N(H(A)))(N(H)))(H))))	complex			('(N(H(A)))', '(N(H))')	(N(N(H(H(N(H(A))))(H(N(H))))))	complex			('(N(H(A)))', '(N(H))')	TRUE	TRUE	TRUE	TRUE
8	sp_cotton_fraction1_IGP1_xin_20210101	33280	3	1077.47	KLNYTLSQGHR	H(5)N(4)A(1)	3	P15144	Aminopeptidase N	ANPEP	128	8	0.968001		0.824318	0.207681	(N(N(H(H(H)(H))(H(N(N(A)))))))	hybrid			('(N(N(A)))',)	(N(N(H(H(N(H(A))))(H(N(H))))))	complex			('(N(H(A)))', '(N(H))')	FALSE	TRUE	TRUE	FALSE
8	sp_cotton_fraction1_IGP1_xin_20210101	33447	3	1077.47	KLNYTLSQGHR	H(5)N(4)A(1)	3	P15144	Aminopeptidase N	ANPEP	128	1	1.84297	0.0160805	0.115534	0.0414956	(N(N(H(H(N(H)(A)))(H(N(H))))))	complex			('(N(H)(A))', '(N(H))')	(N(N(H(H(N(H(A))))(H(N(H))))))	complex			('(N(H(A)))', '(N(H))')	TRUE	TRUE	TRUE	FALSE
8	sp_cotton_fraction1_IGP1_xin_20210101	33447	3	1077.47	KLNYTLSQGHR	H(5)N(4)A(1)	3	P15144	Aminopeptidase N	ANPEP	128	2	1.82689	0.021948	0.124189	0.0489212	(N(N(H(H(N(H(A))))(H(N(H))))))	complex			('(N(H(A)))', '(N(H))')	(N(N(H(H(N(H(A))))(H(N(H))))))	complex			('(N(H(A)))', '(N(H))')	TRUE	TRUE	TRUE	TRUE
8	sp_cotton_fraction1_IGP1_xin_20210101	33447	3	1077.47	KLNYTLSQGHR	H(5)N(4)A(1)	3	P15144	Aminopeptidase N	ANPEP	128	3	1.80494	0.025086	0.171099	0.023959	(N(N(H(H(H))(H(N(H(A)))(N)))))	hybrid			('(N(H(A)))', '(N)')	(N(N(H(H(N(H(A))))(H(N(H))))))	complex			('(N(H(A)))', '(N(H))')	FALSE	TRUE	TRUE	FALSE
8	sp_cotton_fraction1_IGP1_xin_20210101	33447	3	1077.47	KLNYTLSQGHR	H(5)N(4)A(1)	3	P15144	Aminopeptidase N	ANPEP	128	4	1.77986	0.00892163	0.11553	0.104614	(N(N(H(H(H))(H(N(H)(A)))(N))))	hybrid		(N)	('(N(H)(A))',)	(N(N(H(H(N(H(A))))(H(N(H))))))	complex			('(N(H(A)))', '(N(H))')	FALSE	TRUE	FALSE	FALSE
8	sp_cotton_fraction1_IGP1_xin_20210101	33447	3	1077.47	KLNYTLSQGHR	H(5)N(4)A(1)	3	P15144	Aminopeptidase N	ANPEP	128	5	1.77093	0.0119797	0.193858	0.0352074	(N(N(H(H(H))(H(N(H)(A))(N)))))	hybrid			('(N(H)(A))', '(N)')	(N(N(H(H(N(H(A))))(H(N(H))))))	complex			('(N(H(A)))', '(N(H))')	FALSE	TRUE	TRUE	FALSE
8	sp_cotton_fraction1_IGP1_xin_20210101	33447	3	1077.47	KLNYTLSQGHR	H(5)N(4)A(1)	3	P15144	Aminopeptidase N	ANPEP	128	6	1.75895	0.00688685	0.162984	0.0780613	(N(N(H(H(H))(H(N(H(A))))(N))))	hybrid		(N)	('(N(H(A)))',)	(N(N(H(H(N(H(A))))(H(N(H))))))	complex			('(N(H(A)))', '(N(H))')	FALSE	TRUE	FALSE	FALSE
8	sp_cotton_fraction1_IGP1_xin_20210101	33447	3	1077.47	KLNYTLSQGHR	H(5)N(4)A(1)	3	P15144	Aminopeptidase N	ANPEP	128	7	1.75207	0.80945	0.201012	0.0469206	(N(N(H(H(N(H(A)))(N(H)))(H))))	complex			('(N(H(A)))', '(N(H))')	(N(N(H(H(N(H(A))))(H(N(H))))))	complex			('(N(H(A)))', '(N(H))')	TRUE	TRUE	TRUE	TRUE
8	sp_cotton_fraction1_IGP1_xin_20210101	33447	3	1077.47	KLNYTLSQGHR	H(5)N(4)A(1)	3	P15144	Aminopeptidase N	ANPEP	128	8	0.942618		0.836956	0.220426	(N(N(H(H(H)(H))(H(N(N(A)))))))	hybrid			('(N(N(A)))',)	(N(N(H(H(N(H(A))))(H(N(H))))))	complex			('(N(H(A)))', '(N(H))')	FALSE	TRUE	TRUE	FALSE
18	sp_cotton_fraction1_IGP1_xin_20210101	33626	3	969.716	FGcCEIENNR	H(5)N(4)F(1)	8	P25311	Zinc-alpha-2-glycoprotein	AZGP1	128	1	1.94677	0.0258725	0.0252504	0.0279822	(N(N(H(H(N(H)))(H(N(H)))))(F))	complex	(F)		('(N(H))', '(N(H))')	(N(N(H(H(N(H)))(H(N(H)))))(F))	complex	(F)		('(N(H))', '(N(H))')	TRUE	TRUE	TRUE	TRUE
18	sp_cotton_fraction1_IGP1_xin_20210101	33626	3	969.716	FGcCEIENNR	H(5)N(4)F(1)	8	P25311	Zinc-alpha-2-glycoprotein	AZGP1	128	2	1.92089	0.11697	0.0537115	0.0253935	(N(N(H(H(H))(H(N(H))(N))))(F))	hybrid	(F)		('(N(H))', '(N)')	(N(N(H(H(N(H)))(H(N(H)))))(F))	complex	(F)		('(N(H))', '(N(H))')	FALSE	TRUE	TRUE	FALSE
18	sp_cotton_fraction1_IGP1_xin_20210101	33626	3	969.716	FGcCEIENNR	H(5)N(4)F(1)	8	P25311	Zinc-alpha-2-glycoprotein	AZGP1	128	3	1.80392	0.0735927	0.13178	0.064295	(N(N(H(H(N(H))(N(H)))(H)))(F))	complex	(F)		('(N(H))', '(N(H))')	(N(N(H(H(N(H)))(H(N(H)))))(F))	complex	(F)		('(N(H))', '(N(H))')	TRUE	TRUE	TRUE	TRUE
18	sp_cotton_fraction1_IGP1_xin_20210101	33626	3	969.716	FGcCEIENNR	H(5)N(4)F(1)	8	P25311	Zinc-alpha-2-glycoprotein	AZGP1	128	4	1.73033	0.0174176	0.110551	0.159117	(N(N(H(H(H)(H))(H(N(N)))))(F))	hybrid	(F)		('(N(N))',)	(N(N(H(H(N(H)))(H(N(H)))))(F))	complex	(F)		('(N(H))', '(N(H))')	FALSE	TRUE	TRUE	FALSE
18	sp_cotton_fraction1_IGP1_xin_20210101	33626	3	969.716	FGcCEIENNR	H(5)N(4)F(1)	8	P25311	Zinc-alpha-2-glycoprotein	AZGP1	128	5	1.71291	0.0363791	0.101073	0.186013	(N(N(H(H(H))(H(N(H)))(N)))(F))	hybrid	(F)	(N)	('(N(H))',)	(N(N(H(H(N(H)))(H(N(H)))))(F))	complex	(F)		('(N(H))', '(N(H))')	FALSE	TRUE	FALSE	FALSE
18	sp_cotton_fraction1_IGP1_xin_20210101	33626	3	969.716	FGcCEIENNR	H(5)N(4)F(1)	8	P25311	Zinc-alpha-2-glycoprotein	AZGP1	128	6	1.67654	0.00155263	0.116576	0.206888	(N(N(H(H(H)(H))(H(N)(N))))(F))	hybrid	(F)		('(N)', '(N)')	(N(N(H(H(N(H)))(H(N(H)))))(F))	complex	(F)		('(N(H))', '(N(H))')	FALSE	TRUE	TRUE	FALSE
18	sp_cotton_fraction1_IGP1_xin_20210101	33626	3	969.716	FGcCEIENNR	H(5)N(4)F(1)	8	P25311	Zinc-alpha-2-glycoprotein	AZGP1	128	7	1.67498	0.0118241	0.0875113	0.237506	(N(N(H(H(N(H(H))))(H(N))))(F))	complex	(F)		('(N(H(H)))', '(N)')	(N(N(H(H(N(H)))(H(N(H)))))(F))	complex	(F)		('(N(H))', '(N(H))')	TRUE	TRUE	TRUE	FALSE
18	sp_cotton_fraction1_IGP1_xin_20210101	33626	3	969.716	FGcCEIENNR	H(5)N(4)F(1)	8	P25311	Zinc-alpha-2-glycoprotein	AZGP1	128	8	1.66316	0.027908	0.128642	0.208199	(N(N(H(H(N(H(H)))(N))(H)))(F))	complex	(F)		('(N(H(H)))', '(N)')	(N(N(H(H(N(H)))(H(N(H)))))(F))	complex	(F)		('(N(H))', '(N(H))')	TRUE	TRUE	TRUE	FALSE
18	sp_cotton_fraction1_IGP1_xin_20210101	33626	3	969.716	FGcCEIENNR	H(5)N(4)F(1)	8	P25311	Zinc-alpha-2-glycoprotein	AZGP1	128	9	1.63525	0.00948849	0.315523	0.0492262	(N(N(H(H(N(H)(F)))(H(N(H))))))	complex			('(N(H)(F))', '(N(H))')	(N(N(H(H(N(H)))(H(N(H)))))(F))	complex	(F)		('(N(H))', '(N(H))')	TRUE	FALSE	TRUE	FALSE
18	sp_cotton_fraction1_IGP1_xin_20210101	33626	3	969.716	FGcCEIENNR	H(5)N(4)F(1)	8	P25311	Zinc-alpha-2-glycoprotein	AZGP1	128	10	1.62576	0.0347516	0.314072	0.0601659	(N(N(H(H(N(H(F))))(H(N(H))))))	complex			('(N(H(F)))', '(N(H))')	(N(N(H(H(N(H)))(H(N(H)))))(F))	complex	(F)		('(N(H))', '(N(H))')	TRUE	FALSE	TRUE	FALSE
18	sp_cotton_fraction1_IGP1_xin_20210101	33626	3	969.716	FGcCEIENNR	H(5)N(4)F(1)	8	P25311	Zinc-alpha-2-glycoprotein	AZGP1	128	11	1.59101	0.0128015	0.325151	0.0838384	(N(N(H(H(H)(H))(H(N(F))(N)))))	hybrid			('(N(F))', '(N)')	(N(N(H(H(N(H)))(H(N(H)))))(F))	complex	(F)		('(N(H))', '(N(H))')	FALSE	FALSE	TRUE	FALSE
18	sp_cotton_fraction1_IGP1_xin_20210101	33626	3	969.716	FGcCEIENNR	H(5)N(4)F(1)	8	P25311	Zinc-alpha-2-glycoprotein	AZGP1	128	12	1.57821	0.0145373	0.316663	0.105128	(N(N(H(H(H))(H(N(H)(F))(N)))))	hybrid			('(N(H)(F))', '(N)')	(N(N(H(H(N(H)))(H(N(H)))))(F))	complex	(F)		('(N(H))', '(N(H))')	FALSE	FALSE	TRUE	FALSE
18	sp_cotton_fraction1_IGP1_xin_20210101	33626	3	969.716	FGcCEIENNR	H(5)N(4)F(1)	8	P25311	Zinc-alpha-2-glycoprotein	AZGP1	128	13	1.56367	0.000631318	0.316513	0.119815	(N(N(H(H(N(H)(F))(N(H)))(H))))	complex			('(N(H)(F))', '(N(H))')	(N(N(H(H(N(H)))(H(N(H)))))(F))	complex	(F)		('(N(H))', '(N(H))')	TRUE	FALSE	TRUE	FALSE
18	sp_cotton_fraction1_IGP1_xin_20210101	33626	3	969.716	FGcCEIENNR	H(5)N(4)F(1)	8	P25311	Zinc-alpha-2-glycoprotein	AZGP1	128	14	1.56304	0.037299	0.321767	0.115192	(N(N(H(H(H))(H(N(H))(N(F))))))	hybrid			('(N(H))', '(N(F))')	(N(N(H(H(N(H)))(H(N(H)))))(F))	complex	(F)		('(N(H))', '(N(H))')	FALSE	FALSE	TRUE	FALSE
18	sp_cotton_fraction1_IGP1_xin_20210101	33626	3	969.716	FGcCEIENNR	H(5)N(4)F(1)	8	P25311	Zinc-alpha-2-glycoprotein	AZGP1	128	15	1.52574	0.0152272	0.322735	0.151523	(N(N(H(H(H))(H(N(H)(F)))(N))))	hybrid		(N)	('(N(H)(F))',)	(N(N(H(H(N(H)))(H(N(H)))))(F))	complex	(F)		('(N(H))', '(N(H))')	FALSE	FALSE	FALSE	FALSE
18	sp_cotton_fraction1_IGP1_xin_20210101	33626	3	969.716	FGcCEIENNR	H(5)N(4)F(1)	8	P25311	Zinc-alpha-2-glycoprotein	AZGP1	128	16	1.51051	0.065981	0.175873	0.313613	(N(N(H(H(H)(H))(H(N))(N)))(F))	hybrid	(F)	(N)	('(N)',)	(N(N(H(H(N(H)))(H(N(H)))))(F))	complex	(F)		('(N(H))', '(N(H))')	FALSE	TRUE	FALSE	FALSE
18	sp_cotton_fraction1_IGP1_xin_20210101	33626	3	969.716	FGcCEIENNR	H(5)N(4)F(1)	8	P25311	Zinc-alpha-2-glycoprotein	AZGP1	128	17	1.44453	0.000355056	0.348112	0.207354	(N(N(H(H(H)(H))(H(N(N)(F))))))	hybrid			('(N(N)(F))',)	(N(N(H(H(N(H)))(H(N(H)))))(F))	complex	(F)		('(N(H))', '(N(H))')	FALSE	FALSE	TRUE	FALSE
18	sp_cotton_fraction1_IGP1_xin_20210101	33626	3	969.716	FGcCEIENNR	H(5)N(4)F(1)	8	P25311	Zinc-alpha-2-glycoprotein	AZGP1	128	18	1.44418		0.362978	0.192844	(N(N(H(H(H)(H))(H(N(F)))(N))))	hybrid		(N)	('(N(F))',)	(N(N(H(H(N(H)))(H(N(H)))))(F))	complex	(F)		('(N(H))', '(N(H))')	FALSE	FALSE	FALSE	FALSE
10	sp_cotton_fraction1_IGP1_xin_20210101	33886	3	921.03	FGcCEIENNR	H(5)N(4)	8	P25311	Zinc-alpha-2-glycoprotein	AZGP1	128	1	1.86576	0.0219363	0.100705	0.0335389	(N(N(H(H(N(H)))(H(N(H))))))	complex			('(N(H))', '(N(H))')	(N(N(H(H(N(H)))(H(N(H))))))	complex			('(N(H))', '(N(H))')	TRUE	TRUE	TRUE	TRUE
10	sp_cotton_fraction1_IGP1_xin_20210101	33886	3	921.03	FGcCEIENNR	H(5)N(4)	8	P25311	Zinc-alpha-2-glycoprotein	AZGP1	128	2	1.84382	0.0154572	0.0761143	0.0800665	(N(N(H(H(N(H))(N(H)))(H))))	complex			('(N(H))', '(N(H))')	(N(N(H(H(N(H)))(H(N(H))))))	complex			('(N(H))', '(N(H))')	TRUE	TRUE	TRUE	TRUE
10	sp_cotton_fraction1_IGP1_xin_20210101	33886	3	921.03	FGcCEIENNR	H(5)N(4)	8	P25311	Zinc-alpha-2-glycoprotein	AZGP1	128	3	1.82836	0.117967	0.117911	0.0537273	(N(N(H(H(H))(H(N(H))(N)))))	hybrid			('(N(H))', '(N)')	(N(N(H(H(N(H)))(H(N(H))))))	complex			('(N(H))', '(N(H))')	FALSE	TRUE	TRUE	FALSE
10	sp_cotton_fraction1_IGP1_xin_20210101	33886	3	921.03	FGcCEIENNR	H(5)N(4)	8	P25311	Zinc-alpha-2-glycoprotein	AZGP1	128	4	1.71039	0.0454573	0.174675	0.11493	(N(N(H(H(H)(H))(H(N(N))))))	hybrid			('(N(N))',)	(N(N(H(H(N(H)))(H(N(H))))))	complex			('(N(H))', '(N(H))')	FALSE	TRUE	TRUE	FALSE
10	sp_cotton_fraction1_IGP1_xin_20210101	33886	3	921.03	FGcCEIENNR	H(5)N(4)	8	P25311	Zinc-alpha-2-glycoprotein	AZGP1	128	5	1.66494	0.0477042	0.120024	0.215039	(N(N(H(H(H))(H(N(H)))(N))))	hybrid		(N)	('(N(H))',)	(N(N(H(H(N(H)))(H(N(H))))))	complex			('(N(H))', '(N(H))')	FALSE	TRUE	FALSE	FALSE
10	sp_cotton_fraction1_IGP1_xin_20210101	33886	3	921.03	FGcCEIENNR	H(5)N(4)	8	P25311	Zinc-alpha-2-glycoprotein	AZGP1	128	6	1.61723	0.0324355	0.085335	0.297432	(N(N(H(H(N(H(H))))(H(N)))))	complex			('(N(H(H)))', '(N)')	(N(N(H(H(N(H)))(H(N(H))))))	complex			('(N(H))', '(N(H))')	TRUE	TRUE	TRUE	FALSE
10	sp_cotton_fraction1_IGP1_xin_20210101	33886	3	921.03	FGcCEIENNR	H(5)N(4)	8	P25311	Zinc-alpha-2-glycoprotein	AZGP1	128	7	1.5848	0.084697	0.184861	0.230341	(N(N(H(H(H)(H)(N))(H(N)))))	unknown			('(N)', '(N)')	(N(N(H(H(N(H)))(H(N(H))))))	complex			('(N(H))', '(N(H))')	FALSE	TRUE	TRUE	FALSE
10	sp_cotton_fraction1_IGP1_xin_20210101	33886	3	921.03	FGcCEIENNR	H(5)N(4)	8	P25311	Zinc-alpha-2-glycoprotein	AZGP1	128	8	1.5001	0.0560836	0.170256	0.329643	(N(N(H(H(H)(H))(H(N)(N)))))	hybrid			('(N)', '(N)')	(N(N(H(H(N(H)))(H(N(H))))))	complex			('(N(H))', '(N(H))')	FALSE	TRUE	TRUE	FALSE
10	sp_cotton_fraction1_IGP1_xin_20210101	33886	3	921.03	FGcCEIENNR	H(5)N(4)	8	P25311	Zinc-alpha-2-glycoprotein	AZGP1	128	9	1.44402	0.648077	0.203789	0.352193	(N(N(H(H(H)(H))(H(N))(N))))	hybrid		(N)	('(N)',)	(N(N(H(H(N(H)))(H(N(H))))))	complex			('(N(H))', '(N(H))')	FALSE	TRUE	FALSE	FALSE
10	sp_cotton_fraction1_IGP1_xin_20210101	33886	3	921.03	FGcCEIENNR	H(5)N(4)	8	P25311	Zinc-alpha-2-glycoprotein	AZGP1	128	10	0.79594		0.205381	0.998679	(N(N(H(H(H(N))(H))(H)(N))))	unknown		(N)	('(H(N))',)	(N(N(H(H(N(H)))(H(N(H))))))	complex			('(N(H))', '(N(H))')	FALSE	TRUE	FALSE	FALSE
23	sp_cotton_fraction1_IGP1_xin_20210101	33971	3	1032.08	FGcCEIENNR	H(4)N(5)F(2)	8	P25311	Zinc-alpha-2-glycoprotein	AZGP1	128	1	1.81807	0.0363609	0.120958	0.0609716	(N(N(H(H(N(H)))(H(N(N)(F)))))(F))	complex	(F)		('(N(H))', '(N(N)(F))')	(N(N(H(H(N(N)(F)))(H(N(H)))))(F))	complex	(F)		('(N(N)(F))', '(N(H))')	TRUE	TRUE	TRUE	TRUE
23	sp_cotton_fraction1_IGP1_xin_20210101	33971	3	1032.08	FGcCEIENNR	H(4)N(5)F(2)	8	P25311	Zinc-alpha-2-glycoprotein	AZGP1	128	2	1.78171	0.000362531	0.124006	0.0942851	(N(N(H(H(N(H))(N(F)))(H(N))))(F))	complex	(F)		('(N(H))', '(N(F))', '(N)')	(N(N(H(H(N(N)(F)))(H(N(H)))))(F))	complex	(F)		('(N(N)(F))', '(N(H))')	TRUE	TRUE	TRUE	FALSE
23	sp_cotton_fraction1_IGP1_xin_20210101	33971	3	1032.08	FGcCEIENNR	H(4)N(5)F(2)	8	P25311	Zinc-alpha-2-glycoprotein	AZGP1	128	3	1.78135	0.00133965	0.123003	0.0956503	(N(N(H(H(N(H)(F))(N))(H(N))))(F))	complex	(F)		('(N(H)(F))', '(N)', '(N)')	(N(N(H(H(N(N)(F)))(H(N(H)))))(F))	complex	(F)		('(N(N)(F))', '(N(H))')	TRUE	TRUE	TRUE	FALSE
23	sp_cotton_fraction1_IGP1_xin_20210101	33971	3	1032.08	FGcCEIENNR	H(4)N(5)F(2)	8	P25311	Zinc-alpha-2-glycoprotein	AZGP1	128	4	1.78001	0.0118963	0.124938	0.0950552	(N(N(H(H(N(H))(N))(H(N(F)))))(F))	complex	(F)		('(N(H))', '(N)', '(N(F))')	(N(N(H(H(N(N)(F)))(H(N(H)))))(F))	complex	(F)		('(N(N)(F))', '(N(H))')	TRUE	TRUE	TRUE	FALSE
23	sp_cotton_fraction1_IGP1_xin_20210101	33971	3	1032.08	FGcCEIENNR	H(4)N(5)F(2)	8	P25311	Zinc-alpha-2-glycoprotein	AZGP1	128	5	1.76811	0.010084	0.155473	0.0764159	(N(N(H(H(H))(H(N(N)(F)))(N)))(F))	hybrid	(F)	(N)	('(N(N)(F))',)	(N(N(H(H(N(N)(F)))(H(N(H)))))(F))	complex	(F)		('(N(N)(F))', '(N(H))')	FALSE	TRUE	FALSE	FALSE
23	sp_cotton_fraction1_IGP1_xin_20210101	33971	3	1032.08	FGcCEIENNR	H(4)N(5)F(2)	8	P25311	Zinc-alpha-2-glycoprotein	AZGP1	128	6	1.75803	0.00393637	0.137704	0.104269	(N(N(H(H(N(H)(F)))(H(N(N)))))(F))	complex	(F)		('(N(H)(F))', '(N(N))')	(N(N(H(H(N(N)(F)))(H(N(H)))))(F))	complex	(F)		('(N(N)(F))', '(N(H))')	TRUE	TRUE	TRUE	FALSE
23	sp_cotton_fraction1_IGP1_xin_20210101	33971	3	1032.08	FGcCEIENNR	H(4)N(5)F(2)	8	P25311	Zinc-alpha-2-glycoprotein	AZGP1	128	7	1.75409	0.0361117	0.134498	0.111412	(N(N(H(H(N(H)))(H(N(F))(N))))(F))	complex	(F)		('(N(H))', '(N(F))', '(N)')	(N(N(H(H(N(N)(F)))(H(N(H)))))(F))	complex	(F)		('(N(N)(F))', '(N(H))')	TRUE	TRUE	TRUE	FALSE
23	sp_cotton_fraction1_IGP1_xin_20210101	33971	3	1032.08	FGcCEIENNR	H(4)N(5)F(2)	8	P25311	Zinc-alpha-2-glycoprotein	AZGP1	128	8	1.71798	0.0175825	0.132678	0.149344	(N(N(H(H(N(H)(F)))(H(N)(N))))(F))	complex	(F)		('(N(H)(F))', '(N)', '(N)')	(N(N(H(H(N(N)(F)))(H(N(H)))))(F))	complex	(F)		('(N(N)(F))', '(N(H))')	TRUE	TRUE	TRUE	FALSE
23	sp_cotton_fraction1_IGP1_xin_20210101	33971	3	1032.08	FGcCEIENNR	H(4)N(5)F(2)	8	P25311	Zinc-alpha-2-glycoprotein	AZGP1	128	9	1.7004	0.0258647	0.209892	0.0897116	(N(N(H(H(H))(H(N(F))(N))(N)))(F))	hybrid	(F)	(N)	('(N(F))', '(N)')	(N(N(H(H(N(N)(F)))(H(N(H)))))(F))	complex	(F)		('(N(N)(F))', '(N(H))')	FALSE	TRUE	FALSE	FALSE
23	sp_cotton_fraction1_IGP1_xin_20210101	33971	3	1032.08	FGcCEIENNR	H(4)N(5)F(2)	8	P25311	Zinc-alpha-2-glycoprotein	AZGP1	128	10	1.67453	0.0245268	0.245865	0.0796035	(N(N(H(H(N(H)(F))(N))(H)(N)))(F))	complex	(F)	(N)	('(N(H)(F))', '(N)')	(N(N(H(H(N(N)(F)))(H(N(H)))))(F))	complex	(F)		('(N(N)(F))', '(N(H))')	TRUE	TRUE	FALSE	FALSE
23	sp_cotton_fraction1_IGP1_xin_20210101	33971	3	1032.08	FGcCEIENNR	H(4)N(5)F(2)	8	P25311	Zinc-alpha-2-glycoprotein	AZGP1	128	11	1.65	0.0838867	0.26892	0.0810754	(N(N(H(H(N(H)(F)))(H(N))(N)))(F))	complex	(F)	(N)	('(N(H)(F))', '(N)')	(N(N(H(H(N(N)(F)))(H(N(H)))))(F))	complex	(F)		('(N(N)(F))', '(N(H))')	TRUE	TRUE	FALSE	FALSE
23	sp_cotton_fraction1_IGP1_xin_20210101	33971	3	1032.08	FGcCEIENNR	H(4)N(5)F(2)	8	P25311	Zinc-alpha-2-glycoprotein	AZGP1	128	12	1.56612	0.0557242	0.258332	0.17555	(N(N(H(H(N(H)))(H(N(F)))(N)))(F))	complex	(F)	(N)	('(N(H))', '(N(F))')	(N(N(H(H(N(N)(F)))(H(N(H)))))(F))	complex	(F)		('(N(N)(F))', '(N(H))')	TRUE	TRUE	FALSE	FALSE
23	sp_cotton_fraction1_IGP1_xin_20210101	33971	3	1032.08	FGcCEIENNR	H(4)N(5)F(2)	8	P25311	Zinc-alpha-2-glycoprotein	AZGP1	128	13	1.51039	6.75667e-05	0.414969	0.0746376	(N(N(H(H(N(H)(F)))(H(N(F))(N)))))	complex			('(N(H)(F))', '(N(F))', '(N)')	(N(N(H(H(N(N)(F)))(H(N(H)))))(F))	complex	(F)		('(N(N)(F))', '(N(H))')	TRUE	FALSE	TRUE	FALSE
23	sp_cotton_fraction1_IGP1_xin_20210101	33971	3	1032.08	FGcCEIENNR	H(4)N(5)F(2)	8	P25311	Zinc-alpha-2-glycoprotein	AZGP1	128	14	1.51033	0.00228443	0.414107	0.0755667	(N(N(H(H(N(H)(F))(N(F)))(H(N)))))	complex			('(N(H)(F))', '(N(F))', '(N)')	(N(N(H(H(N(N)(F)))(H(N(H)))))(F))	complex	(F)		('(N(N)(F))', '(N(H))')	TRUE	FALSE	TRUE	FALSE
23	sp_cotton_fraction1_IGP1_xin_20210101	33971	3	1032.08	FGcCEIENNR	H(4)N(5)F(2)	8	P25311	Zinc-alpha-2-glycoprotein	AZGP1	128	15	1.50804	0.0279392	0.417197	0.0747617	(N(N(H(H(N(H)(F))(N))(H(N(F))))))	complex			('(N(H)(F))', '(N)', '(N(F))')	(N(N(H(H(N(N)(F)))(H(N(H)))))(F))	complex	(F)		('(N(N)(F))', '(N(H))')	TRUE	FALSE	TRUE	FALSE
23	sp_cotton_fraction1_IGP1_xin_20210101	33971	3	1032.08	FGcCEIENNR	H(4)N(5)F(2)	8	P25311	Zinc-alpha-2-glycoprotein	AZGP1	128	16	1.4801	0.00816195	0.439544	0.0803539	(N(N(H(H(N(H(F))(F)))(H(N))(N))))	complex		(N)	('(N(H(F))(F))', '(N)')	(N(N(H(H(N(N)(F)))(H(N(H)))))(F))	complex	(F)		('(N(N)(F))', '(N(H))')	TRUE	FALSE	FALSE	FALSE
23	sp_cotton_fraction1_IGP1_xin_20210101	33971	3	1032.08	FGcCEIENNR	H(4)N(5)F(2)	8	P25311	Zinc-alpha-2-glycoprotein	AZGP1	128	17	1.47194	0.00503279	0.283471	0.244589	(N(N(H(H(N(H))(N(F)))(H)(N)))(F))	complex	(F)	(N)	('(N(H))', '(N(F))')	(N(N(H(H(N(N)(F)))(H(N(H)))))(F))	complex	(F)		('(N(N)(F))', '(N(H))')	TRUE	TRUE	FALSE	FALSE
23	sp_cotton_fraction1_IGP1_xin_20210101	33971	3	1032.08	FGcCEIENNR	H(4)N(5)F(2)	8	P25311	Zinc-alpha-2-glycoprotein	AZGP1	128	18	1.46691	0.0195011	0.419845	0.113247	(N(N(H(H(N(H(F))(F)))(H(N)(N)))))	complex			('(N(H(F))(F))', '(N)', '(N)')	(N(N(H(H(N(N)(F)))(H(N(H)))))(F))	complex	(F)		('(N(N)(F))', '(N(H))')	TRUE	FALSE	TRUE	FALSE
23	sp_cotton_fraction1_IGP1_xin_20210101	33971	3	1032.08	FGcCEIENNR	H(4)N(5)F(2)	8	P25311	Zinc-alpha-2-glycoprotein	AZGP1	128	19	1.44741	0.0176447	0.458816	0.0937769	(N(N(H(H(N(H)(F))(N(F)))(H)(N))))	complex		(N)	('(N(H)(F))', '(N(F))')	(N(N(H(H(N(N)(F)))(H(N(H)))))(F))	complex	(F)		('(N(N)(F))', '(N(H))')	TRUE	FALSE	FALSE	FALSE
23	sp_cotton_fraction1_IGP1_xin_20210101	33971	3	1032.08	FGcCEIENNR	H(4)N(5)F(2)	8	P25311	Zinc-alpha-2-glycoprotein	AZGP1	128	20	1.42976	0.0605902	0.444594	0.125644	(N(N(H(H(N(H)(F)))(H(N(F)))(N))))	complex		(N)	('(N(H)(F))', '(N(F))')	(N(N(H(H(N(N)(F)))(H(N(H)))))(F))	complex	(F)		('(N(N)(F))', '(N(H))')	TRUE	FALSE	FALSE	FALSE
23	sp_cotton_fraction1_IGP1_xin_20210101	33971	3	1032.08	FGcCEIENNR	H(4)N(5)F(2)	8	P25311	Zinc-alpha-2-glycoprotein	AZGP1	128	21	1.36917	0.0470239	0.420864	0.209964	(N(N(H(H(H))(H(N(F))(N(F)))(N))))	hybrid		(N)	('(N(F))', '(N(F))')	(N(N(H(H(N(N)(F)))(H(N(H)))))(F))	complex	(F)		('(N(N)(F))', '(N(H))')	FALSE	FALSE	FALSE	FALSE
23	sp_cotton_fraction1_IGP1_xin_20210101	33971	3	1032.08	FGcCEIENNR	H(4)N(5)F(2)	8	P25311	Zinc-alpha-2-glycoprotein	AZGP1	128	22	1.32215	0.00906288	0.413991	0.263861	(N(N(H(H(N(H))(N(F)))(H(N(F))))))	complex			('(N(H))', '(N(F))', '(N(F))')	(N(N(H(H(N(N)(F)))(H(N(H)))))(F))	complex	(F)		('(N(N)(F))', '(N(H))')	TRUE	FALSE	TRUE	FALSE
23	sp_cotton_fraction1_IGP1_xin_20210101	33971	3	1032.08	FGcCEIENNR	H(4)N(5)F(2)	8	P25311	Zinc-alpha-2-glycoprotein	AZGP1	128	23	1.31309		0.415201	0.271714	(N(N(H(H(N(H)))(H(N(F))(N(F))))))	complex			('(N(H))', '(N(F))', '(N(F))')	(N(N(H(H(N(N)(F)))(H(N(H)))))(F))	complex	(F)		('(N(N)(F))', '(N(H))')	TRUE	FALSE	TRUE	FALSE
12	sp_cotton_fraction1_IGP1_xin_20210101	34022	3	1072.42	FGcCEIENNR	H(6)N(4)F(2)	8	P25311	Zinc-alpha-2-glycoprotein	AZGP1	128	1	1.83128	0.0144992	0.108188	0.0605355	(N(N(H(H(H))(H(N(H)(F))(N(H)))))(F))	hybrid	(F)		('(N(H)(F))', '(N(H))')	(N(N(H(H(N(H)(F))(N(H)))(H(H))))(F))	hybrid	(F)		('(N(H)(F))', '(N(H))')	TRUE	TRUE	TRUE	TRUE
12	sp_cotton_fraction1_IGP1_xin_20210101	34022	3	1072.42	FGcCEIENNR	H(6)N(4)F(2)	8	P25311	Zinc-alpha-2-glycoprotein	AZGP1	128	2	1.81678	0.00140813	0.10147	0.0817522	(N(N(H(H(H)(H))(H(N(H)(F))(N))))(F))	hybrid	(F)		('(N(H)(F))', '(N)')	(N(N(H(H(N(H)(F))(N(H)))(H(H))))(F))	hybrid	(F)		('(N(H)(F))', '(N(H))')	TRUE	TRUE	TRUE	FALSE
12	sp_cotton_fraction1_IGP1_xin_20210101	34022	3	1072.42	FGcCEIENNR	H(6)N(4)F(2)	8	P25311	Zinc-alpha-2-glycoprotein	AZGP1	128	3	1.81537	0.0337127	0.0925371	0.0920936	(N(N(H(H(N(H(H))))(H(N(H)(F)))))(F))	complex	(F)		('(N(H(H)))', '(N(H)(F))')	(N(N(H(H(N(H)(F))(N(H)))(H(H))))(F))	hybrid	(F)		('(N(H)(F))', '(N(H))')	FALSE	TRUE	TRUE	FALSE
12	sp_cotton_fraction1_IGP1_xin_20210101	34022	3	1072.42	FGcCEIENNR	H(6)N(4)F(2)	8	P25311	Zinc-alpha-2-glycoprotein	AZGP1	128	4	1.78166	0.028433	0.12108	0.0972633	(N(N(H(H(H)(H))(H(N(H))(N(F)))))(F))	hybrid	(F)		('(N(H))', '(N(F))')	(N(N(H(H(N(H)(F))(N(H)))(H(H))))(F))	hybrid	(F)		('(N(H)(F))', '(N(H))')	TRUE	TRUE	TRUE	FALSE
12	sp_cotton_fraction1_IGP1_xin_20210101	34022	3	1072.42	FGcCEIENNR	H(6)N(4)F(2)	8	P25311	Zinc-alpha-2-glycoprotein	AZGP1	128	5	1.75322	0.0623398	0.100245	0.146532	(N(N(H(H(N(H(H)(F))))(H(N(H)))))(F))	complex	(F)		('(N(H(H)(F)))', '(N(H))')	(N(N(H(H(N(H)(F))(N(H)))(H(H))))(F))	hybrid	(F)		('(N(H)(F))', '(N(H))')	FALSE	TRUE	TRUE	FALSE
12	sp_cotton_fraction1_IGP1_xin_20210101	34022	3	1072.42	FGcCEIENNR	H(6)N(4)F(2)	8	P25311	Zinc-alpha-2-glycoprotein	AZGP1	128	6	1.69088	0.0278129	0.226412	0.0827044	(N(N(H(H(H)(H))(H(N(H)(F)))(N)))(F))	hybrid	(F)	(N)	('(N(H)(F))',)	(N(N(H(H(N(H)(F))(N(H)))(H(H))))(F))	hybrid	(F)		('(N(H)(F))', '(N(H))')	TRUE	TRUE	FALSE	FALSE
12	sp_cotton_fraction1_IGP1_xin_20210101	34022	3	1072.42	FGcCEIENNR	H(6)N(4)F(2)	8	P25311	Zinc-alpha-2-glycoprotein	AZGP1	128	7	1.66307	0.117002	0.188508	0.148421	(N(N(H(H(H(H))(H))(H(N(N)(F)))))(F))	hybrid	(F)		('(N(N)(F))',)	(N(N(H(H(N(H)(F))(N(H)))(H(H))))(F))	hybrid	(F)		('(N(H)(F))', '(N(H))')	TRUE	TRUE	TRUE	FALSE
12	sp_cotton_fraction1_IGP1_xin_20210101	34022	3	1072.42	FGcCEIENNR	H(6)N(4)F(2)	8	P25311	Zinc-alpha-2-glycoprotein	AZGP1	128	8	1.54607	0.0041452	0.400486	0.0534452	(N(N(H(H(H)(H))(H(N(H(F))(F))(N)))))	hybrid			('(N(H(F))(F))', '(N)')	(N(N(H(H(N(H)(F))(N(H)))(H(H))))(F))	hybrid	(F)		('(N(H)(F))', '(N(H))')	TRUE	FALSE	TRUE	FALSE
12	sp_cotton_fraction1_IGP1_xin_20210101	34022	3	1072.42	FGcCEIENNR	H(6)N(4)F(2)	8	P25311	Zinc-alpha-2-glycoprotein	AZGP1	128	9	1.54192	0.0147077	0.395413	0.062664	(N(N(H(H(H))(H(N(H(F))(F))(N(H))))))	hybrid			('(N(H(F))(F))', '(N(H))')	(N(N(H(H(N(H)(F))(N(H)))(H(H))))(F))	hybrid	(F)		('(N(H)(F))', '(N(H))')	TRUE	FALSE	TRUE	FALSE
12	sp_cotton_fraction1_IGP1_xin_20210101	34022	3	1072.42	FGcCEIENNR	H(6)N(4)F(2)	8	P25311	Zinc-alpha-2-glycoprotein	AZGP1	128	10	1.52722	0.0114448	0.399178	0.073607	(N(N(H(H(H))(H(N(H)(F))(N(H)(F))))))	hybrid			('(N(H)(F))', '(N(H)(F))')	(N(N(H(H(N(H)(F))(N(H)))(H(H))))(F))	hybrid	(F)		('(N(H)(F))', '(N(H))')	TRUE	FALSE	TRUE	FALSE
12	sp_cotton_fraction1_IGP1_xin_20210101	34022	3	1072.42	FGcCEIENNR	H(6)N(4)F(2)	8	P25311	Zinc-alpha-2-glycoprotein	AZGP1	128	11	1.51577	0.0289615	0.400829	0.0834006	(N(N(H(H(H)(H))(H(N(H)(F))(N(F))))))	hybrid			('(N(H)(F))', '(N(F))')	(N(N(H(H(N(H)(F))(N(H)))(H(H))))(F))	hybrid	(F)		('(N(H)(F))', '(N(H))')	TRUE	FALSE	TRUE	FALSE
12	sp_cotton_fraction1_IGP1_xin_20210101	34022	3	1072.42	FGcCEIENNR	H(6)N(4)F(2)	8	P25311	Zinc-alpha-2-glycoprotein	AZGP1	128	12	1.48681		0.448482	0.0647085	(N(N(H(H(H)(H))(H(N(H(F))(F)))(N))))	hybrid		(N)	('(N(H(F))(F))',)	(N(N(H(H(N(H)(F))(N(H)))(H(H))))(F))	hybrid	(F)		('(N(H)(F))', '(N(H))')	TRUE	FALSE	FALSE	FALSE
3	sp_cotton_fraction1_IGP1_xin_20210101	34040	3	799.32	FGcCEIENNR	H(4)N(3)	8	P25311	Zinc-alpha-2-glycoprotein	AZGP1	128	1	1.93414	0.0936774	0.0495523	0.0163089	(N(N(H(H(N(H)))(H))))	complex			('(N(H))',)	(N(N(H(H(N(H)))(H))))	complex			('(N(H))',)	TRUE	TRUE	TRUE	TRUE
3	sp_cotton_fraction1_IGP1_xin_20210101	34040	3	799.32	FGcCEIENNR	H(4)N(3)	8	P25311	Zinc-alpha-2-glycoprotein	AZGP1	128	2	1.84046	0.944625	0.0454086	0.11413	(N(N(H(H(H))(H(N)))))	hybrid			('(N)',)	(N(N(H(H(N(H)))(H))))	complex			('(N(H))',)	FALSE	TRUE	TRUE	FALSE
3	sp_cotton_fraction1_IGP1_xin_20210101	34040	3	799.32	FGcCEIENNR	H(4)N(3)	8	P25311	Zinc-alpha-2-glycoprotein	AZGP1	128	3	0.895837		0.104163	1	(N(N(H(H(H))(H)(N))))	high_mannose		(N)	()	(N(N(H(H(N(H)))(H))))	complex			('(N(H))',)	FALSE	TRUE	FALSE	FALSE
10	sp_cotton_fraction1_IGP1_xin_20210101	34053	3	921.03	FGcCEIENNR	H(5)N(4)	8	P25311	Zinc-alpha-2-glycoprotein	AZGP1	128	1	1.91425	0.0559672	0.0576179	0.0281355	(N(N(H(H(N(H)))(H(N(H))))))	complex			('(N(H))', '(N(H))')	(N(N(H(H(N(H)))(H(N(H))))))	complex			('(N(H))', '(N(H))')	TRUE	TRUE	TRUE	TRUE
10	sp_cotton_fraction1_IGP1_xin_20210101	34053	3	921.03	FGcCEIENNR	H(5)N(4)	8	P25311	Zinc-alpha-2-glycoprotein	AZGP1	128	2	1.85828	0.024121	0.0937678	0.0479528	(N(N(H(H(H))(H(N(H))(N)))))	hybrid			('(N(H))', '(N)')	(N(N(H(H(N(H)))(H(N(H))))))	complex			('(N(H))', '(N(H))')	FALSE	TRUE	TRUE	FALSE
10	sp_cotton_fraction1_IGP1_xin_20210101	34053	3	921.03	FGcCEIENNR	H(5)N(4)	8	P25311	Zinc-alpha-2-glycoprotein	AZGP1	128	3	1.83416	0.138411	0.0908667	0.0749748	(N(N(H(H(N(H))(N(H)))(H))))	complex			('(N(H))', '(N(H))')	(N(N(H(H(N(H)))(H(N(H))))))	complex			('(N(H))', '(N(H))')	TRUE	TRUE	TRUE	TRUE
10	sp_cotton_fraction1_IGP1_xin_20210101	34053	3	921.03	FGcCEIENNR	H(5)N(4)	8	P25311	Zinc-alpha-2-glycoprotein	AZGP1	128	4	1.69575	0.0208317	0.195214	0.109039	(N(N(H(H(H)(H))(H(N(N))))))	hybrid			('(N(N))',)	(N(N(H(H(N(H)))(H(N(H))))))	complex			('(N(H))', '(N(H))')	FALSE	TRUE	TRUE	FALSE
10	sp_cotton_fraction1_IGP1_xin_20210101	34053	3	921.03	FGcCEIENNR	H(5)N(4)	8	P25311	Zinc-alpha-2-glycoprotein	AZGP1	128	5	1.67492	0.0617432	0.115876	0.209209	(N(N(H(H(H))(H(N(H)))(N))))	hybrid		(N)	('(N(H))',)	(N(N(H(H(N(H)))(H(N(H))))))	complex			('(N(H))', '(N(H))')	FALSE	TRUE	FALSE	FALSE
10	sp_cotton_fraction1_IGP1_xin_20210101	34053	3	921.03	FGcCEIENNR	H(5)N(4)	8	P25311	Zinc-alpha-2-glycoprotein	AZGP1	128	6	1.61317	0.0555363	0.0950435	0.291784	(N(N(H(H(N(H(H))))(H(N)))))	complex			('(N(H(H)))', '(N)')	(N(N(H(H(N(H)))(H(N(H))))))	complex			('(N(H))', '(N(H))')	TRUE	TRUE	TRUE	FALSE
10	sp_cotton_fraction1_IGP1_xin_20210101	34053	3	921.03	FGcCEIENNR	H(5)N(4)	8	P25311	Zinc-alpha-2-glycoprotein	AZGP1	128	7	1.55764	0.0669297	0.217998	0.224366	(N(N(H(H(H)(H)(N))(H(N)))))	unknown			('(N)', '(N)')	(N(N(H(H(N(H)))(H(N(H))))))	complex			('(N(H))', '(N(H))')	FALSE	TRUE	TRUE	FALSE
10	sp_cotton_fraction1_IGP1_xin_20210101	34053	3	921.03	FGcCEIENNR	H(5)N(4)	8	P25311	Zinc-alpha-2-glycoprotein	AZGP1	128	8	1.49071	0.0546545	0.185623	0.32367	(N(N(H(H(H)(H))(H(N)(N)))))	hybrid			('(N)', '(N)')	(N(N(H(H(N(H)))(H(N(H))))))	complex			('(N(H))', '(N(H))')	FALSE	TRUE	TRUE	FALSE
10	sp_cotton_fraction1_IGP1_xin_20210101	34053	3	921.03	FGcCEIENNR	H(5)N(4)	8	P25311	Zinc-alpha-2-glycoprotein	AZGP1	128	9	1.43605	0.665711	0.217727	0.346222	(N(N(H(H(H)(H))(H(N))(N))))	hybrid		(N)	('(N)',)	(N(N(H(H(N(H)))(H(N(H))))))	complex			('(N(H))', '(N(H))')	FALSE	TRUE	FALSE	FALSE
10	sp_cotton_fraction1_IGP1_xin_20210101	34053	3	921.03	FGcCEIENNR	H(5)N(4)	8	P25311	Zinc-alpha-2-glycoprotein	AZGP1	128	10	0.77034		0.231558	0.998102	(N(N(H(H(H(N))(H))(H)(N))))	unknown		(N)	('(H(N))',)	(N(N(H(H(N(H)))(H(N(H))))))	complex			('(N(H))', '(N(H))')	FALSE	TRUE	FALSE	FALSE
18	sp_cotton_fraction1_IGP1_xin_20210101	34100	3	969.716	FGcCEIENNR	H(5)N(4)F(1)	8	P25311	Zinc-alpha-2-glycoprotein	AZGP1	128	1	1.83266	0.00638904	0.0413993	0.125944	(N(N(H(H(N(H)))(H(N(H)))))(F))	complex	(F)		('(N(H))', '(N(H))')	(N(N(H(H(N(H))(N))(H(H))))(F))	hybrid	(F)		('(N(H))', '(N)')	FALSE	TRUE	TRUE	FALSE
18	sp_cotton_fraction1_IGP1_xin_20210101	34100	3	969.716	FGcCEIENNR	H(5)N(4)F(1)	8	P25311	Zinc-alpha-2-glycoprotein	AZGP1	128	2	1.82627	0.00487032	0.110539	0.0631938	(N(N(H(H(H)(H))(H(N(N)))))(F))	hybrid	(F)		('(N(N))',)	(N(N(H(H(N(H))(N))(H(H))))(F))	hybrid	(F)		('(N(H))', '(N)')	TRUE	TRUE	TRUE	FALSE
18	sp_cotton_fraction1_IGP1_xin_20210101	34100	3	969.716	FGcCEIENNR	H(5)N(4)F(1)	8	P25311	Zinc-alpha-2-glycoprotein	AZGP1	128	3	1.8214	0.00548289	0.0810108	0.0975921	(N(N(H(H(H))(H(N(H))(N))))(F))	hybrid	(F)		('(N(H))', '(N)')	(N(N(H(H(N(H))(N))(H(H))))(F))	hybrid	(F)		('(N(H))', '(N)')	TRUE	TRUE	TRUE	TRUE
18	sp_cotton_fraction1_IGP1_xin_20210101	34100	3	969.716	FGcCEIENNR	H(5)N(4)F(1)	8	P25311	Zinc-alpha-2-glycoprotein	AZGP1	128	4	1.81591	0.0110852	0.102425	0.0816612	(N(N(H(H(H))(H(N(H)))(N)))(F))	hybrid	(F)	(N)	('(N(H))',)	(N(N(H(H(N(H))(N))(H(H))))(F))	hybrid	(F)		('(N(H))', '(N)')	TRUE	TRUE	FALSE	FALSE
18	sp_cotton_fraction1_IGP1_xin_20210101	34100	3	969.716	FGcCEIENNR	H(5)N(4)F(1)	8	P25311	Zinc-alpha-2-glycoprotein	AZGP1	128	5	1.80483	0.0241343	0.127127	0.0680442	(N(N(H(H(N(H))(N(H)))(H)))(F))	complex	(F)		('(N(H))', '(N(H))')	(N(N(H(H(N(H))(N))(H(H))))(F))	hybrid	(F)		('(N(H))', '(N)')	FALSE	TRUE	TRUE	FALSE
18	sp_cotton_fraction1_IGP1_xin_20210101	34100	3	969.716	FGcCEIENNR	H(5)N(4)F(1)	8	P25311	Zinc-alpha-2-glycoprotein	AZGP1	128	6	1.78069	0.00657182	0.114692	0.104614	(N(N(H(H(H)(H))(H(N)(N))))(F))	hybrid	(F)		('(N)', '(N)')	(N(N(H(H(N(H))(N))(H(H))))(F))	hybrid	(F)		('(N(H))', '(N)')	TRUE	TRUE	TRUE	FALSE
18	sp_cotton_fraction1_IGP1_xin_20210101	34100	3	969.716	FGcCEIENNR	H(5)N(4)F(1)	8	P25311	Zinc-alpha-2-glycoprotein	AZGP1	128	7	1.77412	0.00135287	0.0858858	0.139991	(N(N(H(H(N(H(H))))(H(N))))(F))	complex	(F)		('(N(H(H)))', '(N)')	(N(N(H(H(N(H))(N))(H(H))))(F))	hybrid	(F)		('(N(H))', '(N)')	FALSE	TRUE	TRUE	FALSE
18	sp_cotton_fraction1_IGP1_xin_20210101	34100	3	969.716	FGcCEIENNR	H(5)N(4)F(1)	8	P25311	Zinc-alpha-2-glycoprotein	AZGP1	128	8	1.77277	0.133311	0.120055	0.107175	(N(N(H(H(N(H(H)))(N))(H)))(F))	complex	(F)		('(N(H(H)))', '(N)')	(N(N(H(H(N(H))(N))(H(H))))(F))	hybrid	(F)		('(N(H))', '(N)')	FALSE	TRUE	TRUE	FALSE
18	sp_cotton_fraction1_IGP1_xin_20210101	34100	3	969.716	FGcCEIENNR	H(5)N(4)F(1)	8	P25311	Zinc-alpha-2-glycoprotein	AZGP1	128	9	1.63946	0.00806086	0.329458	0.0310826	(N(N(H(H(H))(H(N(H)(F))(N)))))	hybrid			('(N(H)(F))', '(N)')	(N(N(H(H(N(H))(N))(H(H))))(F))	hybrid	(F)		('(N(H))', '(N)')	TRUE	FALSE	TRUE	FALSE
18	sp_cotton_fraction1_IGP1_xin_20210101	34100	3	969.716	FGcCEIENNR	H(5)N(4)F(1)	8	P25311	Zinc-alpha-2-glycoprotein	AZGP1	128	10	1.6314	0.00742233	0.329787	0.0388149	(N(N(H(H(N(H)(F))(N(H)))(H))))	complex			('(N(H)(F))', '(N(H))')	(N(N(H(H(N(H))(N))(H(H))))(F))	hybrid	(F)		('(N(H))', '(N)')	FALSE	FALSE	TRUE	FALSE
18	sp_cotton_fraction1_IGP1_xin_20210101	34100	3	969.716	FGcCEIENNR	H(5)N(4)F(1)	8	P25311	Zinc-alpha-2-glycoprotein	AZGP1	128	11	1.62398	0.00189561	0.167788	0.208236	(N(N(H(H(H)(H))(H(N))(N)))(F))	hybrid	(F)	(N)	('(N)',)	(N(N(H(H(N(H))(N))(H(H))))(F))	hybrid	(F)		('(N(H))', '(N)')	TRUE	TRUE	FALSE	FALSE
18	sp_cotton_fraction1_IGP1_xin_20210101	34100	3	969.716	FGcCEIENNR	H(5)N(4)F(1)	8	P25311	Zinc-alpha-2-glycoprotein	AZGP1	128	12	1.62208	0.00721243	0.333956	0.0439634	(N(N(H(H(H))(H(N(H))(N(F))))))	hybrid			('(N(H))', '(N(F))')	(N(N(H(H(N(H))(N))(H(H))))(F))	hybrid	(F)		('(N(H))', '(N)')	TRUE	FALSE	TRUE	FALSE
18	sp_cotton_fraction1_IGP1_xin_20210101	34100	3	969.716	FGcCEIENNR	H(5)N(4)F(1)	8	P25311	Zinc-alpha-2-glycoprotein	AZGP1	128	13	1.61487	0.0150938	0.334175	0.0509569	(N(N(H(H(H))(H(N(H)(F)))(N))))	hybrid		(N)	('(N(H)(F))',)	(N(N(H(H(N(H))(N))(H(H))))(F))	hybrid	(F)		('(N(H))', '(N)')	TRUE	FALSE	FALSE	FALSE
18	sp_cotton_fraction1_IGP1_xin_20210101	34100	3	969.716	FGcCEIENNR	H(5)N(4)F(1)	8	P25311	Zinc-alpha-2-glycoprotein	AZGP1	128	14	1.59977	0.0127654	0.327657	0.0725685	(N(N(H(H(N(H)(F)))(H(N(H))))))	complex			('(N(H)(F))', '(N(H))')	(N(N(H(H(N(H))(N))(H(H))))(F))	hybrid	(F)		('(N(H))', '(N)')	FALSE	FALSE	TRUE	FALSE
18	sp_cotton_fraction1_IGP1_xin_20210101	34100	3	969.716	FGcCEIENNR	H(5)N(4)F(1)	8	P25311	Zinc-alpha-2-glycoprotein	AZGP1	128	15	1.58701	0.0221364	0.338903	0.074088	(N(N(H(H(H)(H))(H(N(F))(N)))))	hybrid			('(N(F))', '(N)')	(N(N(H(H(N(H))(N))(H(H))))(F))	hybrid	(F)		('(N(H))', '(N)')	TRUE	FALSE	TRUE	FALSE
18	sp_cotton_fraction1_IGP1_xin_20210101	34100	3	969.716	FGcCEIENNR	H(5)N(4)F(1)	8	P25311	Zinc-alpha-2-glycoprotein	AZGP1	128	16	1.56487	0.0266015	0.325834	0.109293	(N(N(H(H(N(H(F))))(H(N(H))))))	complex			('(N(H(F)))', '(N(H))')	(N(N(H(H(N(H))(N))(H(H))))(F))	hybrid	(F)		('(N(H))', '(N)')	FALSE	FALSE	TRUE	FALSE
18	sp_cotton_fraction1_IGP1_xin_20210101	34100	3	969.716	FGcCEIENNR	H(5)N(4)F(1)	8	P25311	Zinc-alpha-2-glycoprotein	AZGP1	128	17	1.53827	0.00746646	0.35388	0.107849	(N(N(H(H(H)(H))(H(N(N)(F))))))	hybrid			('(N(N)(F))',)	(N(N(H(H(N(H))(N))(H(H))))(F))	hybrid	(F)		('(N(H))', '(N)')	TRUE	FALSE	TRUE	FALSE
18	sp_cotton_fraction1_IGP1_xin_20210101	34100	3	969.716	FGcCEIENNR	H(5)N(4)F(1)	8	P25311	Zinc-alpha-2-glycoprotein	AZGP1	128	18	1.5308		0.367192	0.102003	(N(N(H(H(H)(H))(H(N(F)))(N))))	hybrid		(N)	('(N(F))',)	(N(N(H(H(N(H))(N))(H(H))))(F))	hybrid	(F)		('(N(H))', '(N)')	TRUE	FALSE	FALSE	FALSE
12	sp_cotton_fraction1_IGP1_xin_20210101	34179	3	1072.42	FGcCEIENNR	H(6)N(4)F(2)	8	P25311	Zinc-alpha-2-glycoprotein	AZGP1	128	1	1.8326	0.0105033	0.111362	0.0560413	(N(N(H(H(H))(H(N(H)(F))(N(H)))))(F))	hybrid	(F)		('(N(H)(F))', '(N(H))')	(N(N(H(H(N(H)(F))(N(H)))(H(H))))(F))	hybrid	(F)		('(N(H)(F))', '(N(H))')	TRUE	TRUE	TRUE	TRUE
12	sp_cotton_fraction1_IGP1_xin_20210101	34179	3	1072.42	FGcCEIENNR	H(6)N(4)F(2)	8	P25311	Zinc-alpha-2-glycoprotein	AZGP1	128	2	1.82209	0.00969127	0.100274	0.0776332	(N(N(H(H(H)(H))(H(N(H)(F))(N))))(F))	hybrid	(F)		('(N(H)(F))', '(N)')	(N(N(H(H(N(H)(F))(N(H)))(H(H))))(F))	hybrid	(F)		('(N(H)(F))', '(N(H))')	TRUE	TRUE	TRUE	FALSE
12	sp_cotton_fraction1_IGP1_xin_20210101	34179	3	1072.42	FGcCEIENNR	H(6)N(4)F(2)	8	P25311	Zinc-alpha-2-glycoprotein	AZGP1	128	3	1.8124	0.0234563	0.0957027	0.0918954	(N(N(H(H(N(H(H))))(H(N(H)(F)))))(F))	complex	(F)		('(N(H(H)))', '(N(H)(F))')	(N(N(H(H(N(H)(F))(N(H)))(H(H))))(F))	hybrid	(F)		('(N(H)(F))', '(N(H))')	FALSE	TRUE	TRUE	FALSE
12	sp_cotton_fraction1_IGP1_xin_20210101	34179	3	1072.42	FGcCEIENNR	H(6)N(4)F(2)	8	P25311	Zinc-alpha-2-glycoprotein	AZGP1	128	4	1.78895	0.0476057	0.120914	0.0901404	(N(N(H(H(H)(H))(H(N(H))(N(F)))))(F))	hybrid	(F)		('(N(H))', '(N(F))')	(N(N(H(H(N(H)(F))(N(H)))(H(H))))(F))	hybrid	(F)		('(N(H)(F))', '(N(H))')	TRUE	TRUE	TRUE	FALSE
12	sp_cotton_fraction1_IGP1_xin_20210101	34179	3	1072.42	FGcCEIENNR	H(6)N(4)F(2)	8	P25311	Zinc-alpha-2-glycoprotein	AZGP1	128	5	1.74134	0.0369023	0.103412	0.155248	(N(N(H(H(N(H(H)(F))))(H(N(H)))))(F))	complex	(F)		('(N(H(H)(F)))', '(N(H))')	(N(N(H(H(N(H)(F))(N(H)))(H(H))))(F))	hybrid	(F)		('(N(H)(F))', '(N(H))')	FALSE	TRUE	TRUE	FALSE
12	sp_cotton_fraction1_IGP1_xin_20210101	34179	3	1072.42	FGcCEIENNR	H(6)N(4)F(2)	8	P25311	Zinc-alpha-2-glycoprotein	AZGP1	128	6	1.70444	0.0316992	0.223357	0.072205	(N(N(H(H(H)(H))(H(N(H)(F)))(N)))(F))	hybrid	(F)	(N)	('(N(H)(F))',)	(N(N(H(H(N(H)(F))(N(H)))(H(H))))(F))	hybrid	(F)		('(N(H)(F))', '(N(H))')	TRUE	TRUE	FALSE	FALSE
12	sp_cotton_fraction1_IGP1_xin_20210101	34179	3	1072.42	FGcCEIENNR	H(6)N(4)F(2)	8	P25311	Zinc-alpha-2-glycoprotein	AZGP1	128	7	1.67274	0.118539	0.188973	0.138288	(N(N(H(H(H(H))(H))(H(N(N)(F)))))(F))	hybrid	(F)		('(N(N)(F))',)	(N(N(H(H(N(H)(F))(N(H)))(H(H))))(F))	hybrid	(F)		('(N(H)(F))', '(N(H))')	TRUE	TRUE	TRUE	FALSE
12	sp_cotton_fraction1_IGP1_xin_20210101	34179	3	1072.42	FGcCEIENNR	H(6)N(4)F(2)	8	P25311	Zinc-alpha-2-glycoprotein	AZGP1	128	8	1.5542	0.00307308	0.392574	0.0532266	(N(N(H(H(H))(H(N(H(F))(F))(N(H))))))	hybrid			('(N(H(F))(F))', '(N(H))')	(N(N(H(H(N(H)(F))(N(H)))(H(H))))(F))	hybrid	(F)		('(N(H)(F))', '(N(H))')	TRUE	FALSE	TRUE	FALSE
12	sp_cotton_fraction1_IGP1_xin_20210101	34179	3	1072.42	FGcCEIENNR	H(6)N(4)F(2)	8	P25311	Zinc-alpha-2-glycoprotein	AZGP1	128	9	1.55113	0.0103782	0.397515	0.0513592	(N(N(H(H(H)(H))(H(N(H(F))(F))(N)))))	hybrid			('(N(H(F))(F))', '(N)')	(N(N(H(H(N(H)(F))(N(H)))(H(H))))(F))	hybrid	(F)		('(N(H)(F))', '(N(H))')	TRUE	FALSE	TRUE	FALSE
12	sp_cotton_fraction1_IGP1_xin_20210101	34179	3	1072.42	FGcCEIENNR	H(6)N(4)F(2)	8	P25311	Zinc-alpha-2-glycoprotein	AZGP1	128	10	1.54075	0.0149405	0.396351	0.062901	(N(N(H(H(H))(H(N(H)(F))(N(H)(F))))))	hybrid			('(N(H)(F))', '(N(H)(F))')	(N(N(H(H(N(H)(F))(N(H)))(H(H))))(F))	hybrid	(F)		('(N(H)(F))', '(N(H))')	TRUE	FALSE	TRUE	FALSE
12	sp_cotton_fraction1_IGP1_xin_20210101	34179	3	1072.42	FGcCEIENNR	H(6)N(4)F(2)	8	P25311	Zinc-alpha-2-glycoprotein	AZGP1	128	11	1.52581	0.0257198	0.397614	0.0765789	(N(N(H(H(H)(H))(H(N(H)(F))(N(F))))))	hybrid			('(N(H)(F))', '(N(F))')	(N(N(H(H(N(H)(F))(N(H)))(H(H))))(F))	hybrid	(F)		('(N(H)(F))', '(N(H))')	TRUE	FALSE	TRUE	FALSE
12	sp_cotton_fraction1_IGP1_xin_20210101	34179	3	1072.42	FGcCEIENNR	H(6)N(4)F(2)	8	P25311	Zinc-alpha-2-glycoprotein	AZGP1	128	12	1.50009		0.445835	0.0540782	(N(N(H(H(H)(H))(H(N(H(F))(F)))(N))))	hybrid		(N)	('(N(H(F))(F))',)	(N(N(H(H(N(H)(F))(N(H)))(H(H))))(F))	hybrid	(F)		('(N(H)(F))', '(N(H))')	TRUE	FALSE	FALSE	FALSE
3	sp_cotton_fraction1_IGP1_xin_20210101	34204	3	799.32	FGcCEIENNR	H(4)N(3)	8	P25311	Zinc-alpha-2-glycoprotein	AZGP1	128	1	1.93881	0.0778052	0.0363657	0.0248268	(N(N(H(H(N(H)))(H))))	complex			('(N(H))',)	(N(N(H(H(N(H)))(H))))	complex			('(N(H))',)	TRUE	TRUE	TRUE	TRUE
3	sp_cotton_fraction1_IGP1_xin_20210101	34204	3	799.32	FGcCEIENNR	H(4)N(3)	8	P25311	Zinc-alpha-2-glycoprotein	AZGP1	128	2	1.861	0.954035	0.0338473	0.10515	(N(N(H(H(H))(H(N)))))	hybrid			('(N)',)	(N(N(H(H(N(H)))(H))))	complex			('(N(H))',)	FALSE	TRUE	TRUE	FALSE
3	sp_cotton_fraction1_IGP1_xin_20210101	34204	3	799.32	FGcCEIENNR	H(4)N(3)	8	P25311	Zinc-alpha-2-glycoprotein	AZGP1	128	3	0.906967		0.0930327	1	(N(N(H(H(H))(H)(N))))	high_mannose		(N)	()	(N(N(H(H(N(H)))(H))))	complex			('(N(H))',)	FALSE	TRUE	FALSE	FALSE
18	sp_cotton_fraction1_IGP1_xin_20210101	34264	3	969.716	FGcCEIENNR	H(5)N(4)F(1)	8	P25311	Zinc-alpha-2-glycoprotein	AZGP1	128	1	1.9159	0.0414772	0.0603406	0.0237626	(N(N(H(H(N(H)))(H(N(H)))))(F))	complex	(F)		('(N(H))', '(N(H))')	(N(N(H(H(N(H)))(H(N(H)))))(F))	complex	(F)		('(N(H))', '(N(H))')	TRUE	TRUE	TRUE	TRUE
18	sp_cotton_fraction1_IGP1_xin_20210101	34264	3	969.716	FGcCEIENNR	H(5)N(4)F(1)	8	P25311	Zinc-alpha-2-glycoprotein	AZGP1	128	2	1.87442	0.108785	0.0964465	0.0291338	(N(N(H(H(H))(H(N(H))(N))))(F))	hybrid	(F)		('(N(H))', '(N)')	(N(N(H(H(N(H)))(H(N(H)))))(F))	complex	(F)		('(N(H))', '(N(H))')	FALSE	TRUE	TRUE	FALSE
18	sp_cotton_fraction1_IGP1_xin_20210101	34264	3	969.716	FGcCEIENNR	H(5)N(4)F(1)	8	P25311	Zinc-alpha-2-glycoprotein	AZGP1	128	3	1.76563	0.0713767	0.162946	0.0714192	(N(N(H(H(N(H))(N(H)))(H)))(F))	complex	(F)		('(N(H))', '(N(H))')	(N(N(H(H(N(H)))(H(N(H)))))(F))	complex	(F)		('(N(H))', '(N(H))')	TRUE	TRUE	TRUE	TRUE
18	sp_cotton_fraction1_IGP1_xin_20210101	34264	3	969.716	FGcCEIENNR	H(5)N(4)F(1)	8	P25311	Zinc-alpha-2-glycoprotein	AZGP1	128	4	1.69426	0.0124543	0.140615	0.165127	(N(N(H(H(H)(H))(H(N(N)))))(F))	hybrid	(F)		('(N(N))',)	(N(N(H(H(N(H)))(H(N(H)))))(F))	complex	(F)		('(N(H))', '(N(H))')	FALSE	TRUE	TRUE	FALSE
18	sp_cotton_fraction1_IGP1_xin_20210101	34264	3	969.716	FGcCEIENNR	H(5)N(4)F(1)	8	P25311	Zinc-alpha-2-glycoprotein	AZGP1	128	5	1.6818	0.0405068	0.125145	0.193051	(N(N(H(H(H))(H(N(H)))(N)))(F))	hybrid	(F)	(N)	('(N(H))',)	(N(N(H(H(N(H)))(H(N(H)))))(F))	complex	(F)		('(N(H))', '(N(H))')	FALSE	TRUE	FALSE	FALSE
18	sp_cotton_fraction1_IGP1_xin_20210101	34264	3	969.716	FGcCEIENNR	H(5)N(4)F(1)	8	P25311	Zinc-alpha-2-glycoprotein	AZGP1	128	6	1.6413	0.00527406	0.145499	0.213205	(N(N(H(H(H)(H))(H(N)(N))))(F))	hybrid	(F)		('(N)', '(N)')	(N(N(H(H(N(H)))(H(N(H)))))(F))	complex	(F)		('(N(H))', '(N(H))')	FALSE	TRUE	TRUE	FALSE
18	sp_cotton_fraction1_IGP1_xin_20210101	34264	3	969.716	FGcCEIENNR	H(5)N(4)F(1)	8	P25311	Zinc-alpha-2-glycoprotein	AZGP1	128	7	1.63602	0.00237062	0.118736	0.245242	(N(N(H(H(N(H(H))))(H(N))))(F))	complex	(F)		('(N(H(H)))', '(N)')	(N(N(H(H(N(H)))(H(N(H)))))(F))	complex	(F)		('(N(H))', '(N(H))')	TRUE	TRUE	TRUE	FALSE
18	sp_cotton_fraction1_IGP1_xin_20210101	34264	3	969.716	FGcCEIENNR	H(5)N(4)F(1)	8	P25311	Zinc-alpha-2-glycoprotein	AZGP1	128	8	1.63365	0.0389141	0.150723	0.215625	(N(N(H(H(N(H(H)))(N))(H)))(F))	complex	(F)		('(N(H(H)))', '(N)')	(N(N(H(H(N(H)))(H(N(H)))))(F))	complex	(F)		('(N(H))', '(N(H))')	TRUE	TRUE	TRUE	FALSE
18	sp_cotton_fraction1_IGP1_xin_20210101	34264	3	969.716	FGcCEIENNR	H(5)N(4)F(1)	8	P25311	Zinc-alpha-2-glycoprotein	AZGP1	128	9	1.59474	0.00864229	0.349798	0.0554639	(N(N(H(H(N(H)(F)))(H(N(H))))))	complex			('(N(H)(F))', '(N(H))')	(N(N(H(H(N(H)))(H(N(H)))))(F))	complex	(F)		('(N(H))', '(N(H))')	TRUE	FALSE	TRUE	FALSE
18	sp_cotton_fraction1_IGP1_xin_20210101	34264	3	969.716	FGcCEIENNR	H(5)N(4)F(1)	8	P25311	Zinc-alpha-2-glycoprotein	AZGP1	128	10	1.5861	0.0338777	0.35016	0.0637447	(N(N(H(H(N(H(F))))(H(N(H))))))	complex			('(N(H(F)))', '(N(H))')	(N(N(H(H(N(H)))(H(N(H)))))(F))	complex	(F)		('(N(H))', '(N(H))')	TRUE	FALSE	TRUE	FALSE
18	sp_cotton_fraction1_IGP1_xin_20210101	34264	3	969.716	FGcCEIENNR	H(5)N(4)F(1)	8	P25311	Zinc-alpha-2-glycoprotein	AZGP1	128	11	1.55222	0.0177304	0.359838	0.0879444	(N(N(H(H(H)(H))(H(N(F))(N)))))	hybrid			('(N(F))', '(N)')	(N(N(H(H(N(H)))(H(N(H)))))(F))	complex	(F)		('(N(H))', '(N(H))')	FALSE	FALSE	TRUE	FALSE
18	sp_cotton_fraction1_IGP1_xin_20210101	34264	3	969.716	FGcCEIENNR	H(5)N(4)F(1)	8	P25311	Zinc-alpha-2-glycoprotein	AZGP1	128	12	1.53449	0.0129097	0.35298	0.112533	(N(N(H(H(H))(H(N(H)(F))(N)))))	hybrid			('(N(H)(F))', '(N)')	(N(N(H(H(N(H)))(H(N(H)))))(F))	complex	(F)		('(N(H))', '(N(H))')	FALSE	FALSE	TRUE	FALSE
18	sp_cotton_fraction1_IGP1_xin_20210101	34264	3	969.716	FGcCEIENNR	H(5)N(4)F(1)	8	P25311	Zinc-alpha-2-glycoprotein	AZGP1	128	13	1.52158	0.00476845	0.356187	0.122236	(N(N(H(H(H))(H(N(H))(N(F))))))	hybrid			('(N(H))', '(N(F))')	(N(N(H(H(N(H)))(H(N(H)))))(F))	complex	(F)		('(N(H))', '(N(H))')	FALSE	FALSE	TRUE	FALSE
18	sp_cotton_fraction1_IGP1_xin_20210101	34264	3	969.716	FGcCEIENNR	H(5)N(4)F(1)	8	P25311	Zinc-alpha-2-glycoprotein	AZGP1	128	14	1.51681	0.0297989	0.35566	0.127531	(N(N(H(H(N(H)(F))(N(H)))(H))))	complex			('(N(H)(F))', '(N(H))')	(N(N(H(H(N(H)))(H(N(H)))))(F))	complex	(F)		('(N(H))', '(N(H))')	TRUE	FALSE	TRUE	FALSE
18	sp_cotton_fraction1_IGP1_xin_20210101	34264	3	969.716	FGcCEIENNR	H(5)N(4)F(1)	8	P25311	Zinc-alpha-2-glycoprotein	AZGP1	128	15	1.48701	0.000622534	0.192732	0.320258	(N(N(H(H(H)(H))(H(N))(N)))(F))	hybrid	(F)	(N)	('(N)',)	(N(N(H(H(N(H)))(H(N(H)))))(F))	complex	(F)		('(N(H))', '(N(H))')	FALSE	TRUE	FALSE	FALSE
18	sp_cotton_fraction1_IGP1_xin_20210101	34264	3	969.716	FGcCEIENNR	H(5)N(4)F(1)	8	P25311	Zinc-alpha-2-glycoprotein	AZGP1	128	16	1.48639	0.0721631	0.354804	0.158808	(N(N(H(H(H))(H(N(H)(F)))(N))))	hybrid		(N)	('(N(H)(F))',)	(N(N(H(H(N(H)))(H(N(H)))))(F))	complex	(F)		('(N(H))', '(N(H))')	FALSE	FALSE	FALSE	FALSE
18	sp_cotton_fraction1_IGP1_xin_20210101	34264	3	969.716	FGcCEIENNR	H(5)N(4)F(1)	8	P25311	Zinc-alpha-2-glycoprotein	AZGP1	128	17	1.41422	0.0137889	0.386563	0.199213	(N(N(H(H(H)(H))(H(N(F)))(N))))	hybrid		(N)	('(N(F))',)	(N(N(H(H(N(H)))(H(N(H)))))(F))	complex	(F)		('(N(H))', '(N(H))')	FALSE	FALSE	FALSE	FALSE
18	sp_cotton_fraction1_IGP1_xin_20210101	34264	3	969.716	FGcCEIENNR	H(5)N(4)F(1)	8	P25311	Zinc-alpha-2-glycoprotein	AZGP1	128	18	1.40044		0.385778	0.213786	(N(N(H(H(H)(H))(H(N(N)(F))))))	hybrid			('(N(N)(F))',)	(N(N(H(H(N(H)))(H(N(H)))))(F))	complex	(F)		('(N(H))', '(N(H))')	FALSE	FALSE	TRUE	FALSE
8	sp_cotton_fraction1_IGP1_xin_20210101	34352	3	1302.19	LSTTEcCVDAGGESHANNTK	H(5)N(4)A(1)	16	Q92626	Peroxidasin homolog	PXDN	1425	1	1.80585	0.0217708	0.165473	0.0286782	(N(N(H(H(N(H(A))))(H(N(H))))))	complex			('(N(H(A)))', '(N(H))')	(N(N(H(H(N(H(A))))(H(N(H))))))	complex			('(N(H(A)))', '(N(H))')	TRUE	TRUE	TRUE	TRUE
8	sp_cotton_fraction1_IGP1_xin_20210101	34352	3	1302.19	LSTTEcCVDAGGESHANNTK	H(5)N(4)A(1)	16	Q92626	Peroxidasin homolog	PXDN	1425	2	1.78408	0.00889762	0.187059	0.028863	(N(N(H(H(H))(H(N(H(A)))(N)))))	hybrid			('(N(H(A)))', '(N)')	(N(N(H(H(N(H(A))))(H(N(H))))))	complex			('(N(H(A)))', '(N(H))')	FALSE	TRUE	TRUE	FALSE
8	sp_cotton_fraction1_IGP1_xin_20210101	34352	3	1302.19	LSTTEcCVDAGGESHANNTK	H(5)N(4)A(1)	16	Q92626	Peroxidasin homolog	PXDN	1425	3	1.77518	0.0549218	0.158001	0.0668181	(N(N(H(H(H))(H(N(H(A))))(N))))	hybrid		(N)	('(N(H(A)))',)	(N(N(H(H(N(H(A))))(H(N(H))))))	complex			('(N(H(A)))', '(N(H))')	FALSE	TRUE	FALSE	FALSE
8	sp_cotton_fraction1_IGP1_xin_20210101	34352	3	1302.19	LSTTEcCVDAGGESHANNTK	H(5)N(4)A(1)	16	Q92626	Peroxidasin homolog	PXDN	1425	4	1.72026	0.00417339	0.201941	0.0778002	(N(N(H(H(N(H)(A)))(H(N(H))))))	complex			('(N(H)(A))', '(N(H))')	(N(N(H(H(N(H(A))))(H(N(H))))))	complex			('(N(H(A)))', '(N(H))')	TRUE	TRUE	TRUE	FALSE
8	sp_cotton_fraction1_IGP1_xin_20210101	34352	3	1302.19	LSTTEcCVDAGGESHANNTK	H(5)N(4)A(1)	16	Q92626	Peroxidasin homolog	PXDN	1425	5	1.71609	0.0378834	0.184076	0.0998387	(N(N(H(H(H))(H(N(H)(A)))(N))))	hybrid		(N)	('(N(H)(A))',)	(N(N(H(H(N(H(A))))(H(N(H))))))	complex			('(N(H(A)))', '(N(H))')	FALSE	TRUE	FALSE	FALSE
8	sp_cotton_fraction1_IGP1_xin_20210101	34352	3	1302.19	LSTTEcCVDAGGESHANNTK	H(5)N(4)A(1)	16	Q92626	Peroxidasin homolog	PXDN	1425	6	1.6782	0.00259241	0.290041	0.0317571	(N(N(H(H(N(H(A)))(N(H)))(H))))	complex			('(N(H(A)))', '(N(H))')	(N(N(H(H(N(H(A))))(H(N(H))))))	complex			('(N(H(A)))', '(N(H))')	TRUE	TRUE	TRUE	TRUE
8	sp_cotton_fraction1_IGP1_xin_20210101	34352	3	1302.19	LSTTEcCVDAGGESHANNTK	H(5)N(4)A(1)	16	Q92626	Peroxidasin homolog	PXDN	1425	7	1.67561	0.814649	0.242948	0.0814426	(N(N(H(H(H))(H(N(H)(A))(N)))))	hybrid			('(N(H)(A))', '(N)')	(N(N(H(H(N(H(A))))(H(N(H))))))	complex			('(N(H(A)))', '(N(H))')	FALSE	TRUE	TRUE	FALSE
8	sp_cotton_fraction1_IGP1_xin_20210101	34352	3	1302.19	LSTTEcCVDAGGESHANNTK	H(5)N(4)A(1)	16	Q92626	Peroxidasin homolog	PXDN	1425	8	0.860961		0.891719	0.24732	(N(N(H(H(H)(H))(H(N(N(A)))))))	hybrid			('(N(N(A)))',)	(N(N(H(H(N(H(A))))(H(N(H))))))	complex			('(N(H(A)))', '(N(H))')	FALSE	TRUE	TRUE	FALSE
18	sp_cotton_fraction1_IGP1_xin_20210101	34431	3	969.716	FGcCEIENNR	H(5)N(4)F(1)	8	P25311	Zinc-alpha-2-glycoprotein	AZGP1	128	1	1.80281	0.0371009	0.145004	0.052185	(N(N(H(H(N(H)))(H(N(H)))))(F))	complex	(F)		('(N(H))', '(N(H))')	(N(N(H(H(N(H)))(H(N(H)))))(F))	complex	(F)		('(N(H))', '(N(H))')	TRUE	TRUE	TRUE	TRUE
18	sp_cotton_fraction1_IGP1_xin_20210101	34431	3	969.716	FGcCEIENNR	H(5)N(4)F(1)	8	P25311	Zinc-alpha-2-glycoprotein	AZGP1	128	2	1.76571	0.0233631	0.109106	0.125183	(N(N(H(H(N(H))(N(H)))(H)))(F))	complex	(F)		('(N(H))', '(N(H))')	(N(N(H(H(N(H)))(H(N(H)))))(F))	complex	(F)		('(N(H))', '(N(H))')	TRUE	TRUE	TRUE	TRUE
18	sp_cotton_fraction1_IGP1_xin_20210101	34431	3	969.716	FGcCEIENNR	H(5)N(4)F(1)	8	P25311	Zinc-alpha-2-glycoprotein	AZGP1	128	3	1.74235	0.118516	0.17721	0.0804422	(N(N(H(H(H))(H(N(H))(N))))(F))	hybrid	(F)		('(N(H))', '(N)')	(N(N(H(H(N(H)))(H(N(H)))))(F))	complex	(F)		('(N(H))', '(N(H))')	FALSE	TRUE	TRUE	FALSE
18	sp_cotton_fraction1_IGP1_xin_20210101	34431	3	969.716	FGcCEIENNR	H(5)N(4)F(1)	8	P25311	Zinc-alpha-2-glycoprotein	AZGP1	128	4	1.62383	0.00753661	0.1021	0.274068	(N(N(H(H(N(H(H)))(N))(H)))(F))	complex	(F)		('(N(H(H)))', '(N)')	(N(N(H(H(N(H)))(H(N(H)))))(F))	complex	(F)		('(N(H))', '(N(H))')	TRUE	TRUE	TRUE	FALSE
18	sp_cotton_fraction1_IGP1_xin_20210101	34431	3	969.716	FGcCEIENNR	H(5)N(4)F(1)	8	P25311	Zinc-alpha-2-glycoprotein	AZGP1	128	5	1.61629	0.00853702	0.161689	0.222016	(N(N(H(H(H)(H))(H(N(N)))))(F))	hybrid	(F)		('(N(N))',)	(N(N(H(H(N(H)))(H(N(H)))))(F))	complex	(F)		('(N(H))', '(N(H))')	FALSE	TRUE	TRUE	FALSE
18	sp_cotton_fraction1_IGP1_xin_20210101	34431	3	969.716	FGcCEIENNR	H(5)N(4)F(1)	8	P25311	Zinc-alpha-2-glycoprotein	AZGP1	128	6	1.60776	0.0180236	0.140452	0.25179	(N(N(H(H(H))(H(N(H)))(N)))(F))	hybrid	(F)	(N)	('(N(H))',)	(N(N(H(H(N(H)))(H(N(H)))))(F))	complex	(F)		('(N(H))', '(N(H))')	FALSE	TRUE	FALSE	FALSE
18	sp_cotton_fraction1_IGP1_xin_20210101	34431	3	969.716	FGcCEIENNR	H(5)N(4)F(1)	8	P25311	Zinc-alpha-2-glycoprotein	AZGP1	128	7	1.58973	0.00996891	0.139404	0.270862	(N(N(H(H(H)(H))(H(N)(N))))(F))	hybrid	(F)		('(N)', '(N)')	(N(N(H(H(N(H)))(H(N(H)))))(F))	complex	(F)		('(N(H))', '(N(H))')	FALSE	TRUE	TRUE	FALSE
18	sp_cotton_fraction1_IGP1_xin_20210101	34431	3	969.716	FGcCEIENNR	H(5)N(4)F(1)	8	P25311	Zinc-alpha-2-glycoprotein	AZGP1	128	8	1.57977	0.0121407	0.11695	0.303285	(N(N(H(H(N(H(H))))(H(N))))(F))	complex	(F)		('(N(H(H)))', '(N)')	(N(N(H(H(N(H)))(H(N(H)))))(F))	complex	(F)		('(N(H))', '(N(H))')	TRUE	TRUE	TRUE	FALSE
18	sp_cotton_fraction1_IGP1_xin_20210101	34431	3	969.716	FGcCEIENNR	H(5)N(4)F(1)	8	P25311	Zinc-alpha-2-glycoprotein	AZGP1	128	9	1.56762	0.0173026	0.328204	0.104171	(N(N(H(H(N(H(F))))(H(N(H))))))	complex			('(N(H(F)))', '(N(H))')	(N(N(H(H(N(H)))(H(N(H)))))(F))	complex	(F)		('(N(H))', '(N(H))')	TRUE	FALSE	TRUE	FALSE
18	sp_cotton_fraction1_IGP1_xin_20210101	34431	3	969.716	FGcCEIENNR	H(5)N(4)F(1)	8	P25311	Zinc-alpha-2-glycoprotein	AZGP1	128	10	1.55032	0.0462641	0.337792	0.111886	(N(N(H(H(N(H)(F)))(H(N(H))))))	complex			('(N(H)(F))', '(N(H))')	(N(N(H(H(N(H)))(H(N(H)))))(F))	complex	(F)		('(N(H))', '(N(H))')	TRUE	FALSE	TRUE	FALSE
18	sp_cotton_fraction1_IGP1_xin_20210101	34431	3	969.716	FGcCEIENNR	H(5)N(4)F(1)	8	P25311	Zinc-alpha-2-glycoprotein	AZGP1	128	11	1.50406	0.0160346	0.357344	0.138598	(N(N(H(H(H)(H))(H(N(F))(N)))))	hybrid			('(N(F))', '(N)')	(N(N(H(H(N(H)))(H(N(H)))))(F))	complex	(F)		('(N(H))', '(N(H))')	FALSE	FALSE	TRUE	FALSE
18	sp_cotton_fraction1_IGP1_xin_20210101	34431	3	969.716	FGcCEIENNR	H(5)N(4)F(1)	8	P25311	Zinc-alpha-2-glycoprotein	AZGP1	128	12	1.48802	0.00250567	0.340457	0.171519	(N(N(H(H(H))(H(N(H)(F))(N)))))	hybrid			('(N(H)(F))', '(N)')	(N(N(H(H(N(H)))(H(N(H)))))(F))	complex	(F)		('(N(H))', '(N(H))')	FALSE	FALSE	TRUE	FALSE
18	sp_cotton_fraction1_IGP1_xin_20210101	34431	3	969.716	FGcCEIENNR	H(5)N(4)F(1)	8	P25311	Zinc-alpha-2-glycoprotein	AZGP1	128	13	1.48552	0.014304	0.328097	0.186386	(N(N(H(H(N(H)(F))(N(H)))(H))))	complex			('(N(H)(F))', '(N(H))')	(N(N(H(H(N(H)))(H(N(H)))))(F))	complex	(F)		('(N(H))', '(N(H))')	TRUE	FALSE	TRUE	FALSE
18	sp_cotton_fraction1_IGP1_xin_20210101	34431	3	969.716	FGcCEIENNR	H(5)N(4)F(1)	8	P25311	Zinc-alpha-2-glycoprotein	AZGP1	128	14	1.47121	0.00552732	0.348911	0.179875	(N(N(H(H(H))(H(N(H))(N(F))))))	hybrid			('(N(H))', '(N(F))')	(N(N(H(H(N(H)))(H(N(H)))))(F))	complex	(F)		('(N(H))', '(N(H))')	FALSE	FALSE	TRUE	FALSE
18	sp_cotton_fraction1_IGP1_xin_20210101	34431	3	969.716	FGcCEIENNR	H(5)N(4)F(1)	8	P25311	Zinc-alpha-2-glycoprotein	AZGP1	128	15	1.46569	0.0269133	0.155661	0.378653	(N(N(H(H(H)(H))(H(N))(N)))(F))	hybrid	(F)	(N)	('(N)',)	(N(N(H(H(N(H)))(H(N(H)))))(F))	complex	(F)		('(N(H))', '(N(H))')	FALSE	TRUE	FALSE	FALSE
18	sp_cotton_fraction1_IGP1_xin_20210101	34431	3	969.716	FGcCEIENNR	H(5)N(4)F(1)	8	P25311	Zinc-alpha-2-glycoprotein	AZGP1	128	16	1.43877	0.044052	0.343062	0.218165	(N(N(H(H(H))(H(N(H)(F)))(N))))	hybrid		(N)	('(N(H)(F))',)	(N(N(H(H(N(H)))(H(N(H)))))(F))	complex	(F)		('(N(H))', '(N(H))')	FALSE	FALSE	FALSE	FALSE
18	sp_cotton_fraction1_IGP1_xin_20210101	34431	3	969.716	FGcCEIENNR	H(5)N(4)F(1)	8	P25311	Zinc-alpha-2-glycoprotein	AZGP1	128	17	1.39472	0.0276037	0.333846	0.271433	(N(N(H(H(H)(H))(H(N(N)(F))))))	hybrid			('(N(N)(F))',)	(N(N(H(H(N(H)))(H(N(H)))))(F))	complex	(F)		('(N(H))', '(N(H))')	FALSE	FALSE	TRUE	FALSE
18	sp_cotton_fraction1_IGP1_xin_20210101	34431	3	969.716	FGcCEIENNR	H(5)N(4)F(1)	8	P25311	Zinc-alpha-2-glycoprotein	AZGP1	128	18	1.36712		0.376496	0.256387	(N(N(H(H(H)(H))(H(N(F)))(N))))	hybrid		(N)	('(N(F))',)	(N(N(H(H(N(H)))(H(N(H)))))(F))	complex	(F)		('(N(H))', '(N(H))')	FALSE	FALSE	FALSE	FALSE
15	sp_cotton_fraction1_IGP1_xin_20210101	34540	3	1350.88	LSTTEcCVDAGGESHANNTK	H(5)N(4)A(1)F(1)	16	Q92626	Peroxidasin homolog	PXDN	1425	1	1.79786	0.104164	0.143676	0.0584652	(N(N(H(H(N(H(A))))(H(N(H)))))(F))	complex	(F)		('(N(H(A)))', '(N(H))')	(N(N(H(H(N(H(A))))(H(N(H)))))(F))	complex	(F)		('(N(H(A)))', '(N(H))')	TRUE	TRUE	TRUE	TRUE
15	sp_cotton_fraction1_IGP1_xin_20210101	34540	3	1350.88	LSTTEcCVDAGGESHANNTK	H(5)N(4)A(1)F(1)	16	Q92626	Peroxidasin homolog	PXDN	1425	2	1.69369	0.0101529	0.230303	0.0760019	(N(N(H(H(H))(H(N(H(A)))(N))))(F))	hybrid	(F)		('(N(H(A)))', '(N)')	(N(N(H(H(N(H(A))))(H(N(H)))))(F))	complex	(F)		('(N(H(A)))', '(N(H))')	FALSE	TRUE	TRUE	FALSE
15	sp_cotton_fraction1_IGP1_xin_20210101	34540	3	1350.88	LSTTEcCVDAGGESHANNTK	H(5)N(4)A(1)F(1)	16	Q92626	Peroxidasin homolog	PXDN	1425	3	1.68354	0.0174191	0.219347	0.0971105	(N(N(H(H(H))(H(N(H(A))))(N)))(F))	hybrid	(F)	(N)	('(N(H(A)))',)	(N(N(H(H(N(H(A))))(H(N(H)))))(F))	complex	(F)		('(N(H(A)))', '(N(H))')	FALSE	TRUE	FALSE	FALSE
15	sp_cotton_fraction1_IGP1_xin_20210101	34540	3	1350.88	LSTTEcCVDAGGESHANNTK	H(5)N(4)A(1)F(1)	16	Q92626	Peroxidasin homolog	PXDN	1425	4	1.66612	0.0477251	0.214665	0.119212	(N(N(H(H(N(H)(A)))(H(N(H)))))(F))	complex	(F)		('(N(H)(A))', '(N(H))')	(N(N(H(H(N(H(A))))(H(N(H)))))(F))	complex	(F)		('(N(H(A)))', '(N(H))')	TRUE	TRUE	TRUE	FALSE
15	sp_cotton_fraction1_IGP1_xin_20210101	34540	3	1350.88	LSTTEcCVDAGGESHANNTK	H(5)N(4)A(1)F(1)	16	Q92626	Peroxidasin homolog	PXDN	1425	5	1.6184	0.0291913	0.25357	0.128032	(N(N(H(H(H))(H(N(H)(A)))(N)))(F))	hybrid	(F)	(N)	('(N(H)(A))',)	(N(N(H(H(N(H(A))))(H(N(H)))))(F))	complex	(F)		('(N(H(A)))', '(N(H))')	FALSE	TRUE	FALSE	FALSE
15	sp_cotton_fraction1_IGP1_xin_20210101	34540	3	1350.88	LSTTEcCVDAGGESHANNTK	H(5)N(4)A(1)F(1)	16	Q92626	Peroxidasin homolog	PXDN	1425	6	1.58921	0.0567618	0.317733	0.0930604	(N(N(H(H(N(H(A)))(N(H)))(H)))(F))	complex	(F)		('(N(H(A)))', '(N(H))')	(N(N(H(H(N(H(A))))(H(N(H)))))(F))	complex	(F)		('(N(H(A)))', '(N(H))')	TRUE	TRUE	TRUE	TRUE
15	sp_cotton_fraction1_IGP1_xin_20210101	34540	3	1350.88	LSTTEcCVDAGGESHANNTK	H(5)N(4)A(1)F(1)	16	Q92626	Peroxidasin homolog	PXDN	1425	7	1.53244	0.133689	0.34364	0.123915	(N(N(H(H(H))(H(N(H)(A))(N))))(F))	hybrid	(F)		('(N(H)(A))', '(N)')	(N(N(H(H(N(H(A))))(H(N(H)))))(F))	complex	(F)		('(N(H(A)))', '(N(H))')	FALSE	TRUE	TRUE	FALSE
15	sp_cotton_fraction1_IGP1_xin_20210101	34540	3	1350.88	LSTTEcCVDAGGESHANNTK	H(5)N(4)A(1)F(1)	16	Q92626	Peroxidasin homolog	PXDN	1425	8	1.39876	0.0207244	0.471467	0.129777	(N(N(H(H(N(H(A)))(N(H)(F)))(H))))	complex			('(N(H(A)))', '(N(H)(F))')	(N(N(H(H(N(H(A))))(H(N(H)))))(F))	complex	(F)		('(N(H(A)))', '(N(H))')	TRUE	FALSE	TRUE	FALSE
15	sp_cotton_fraction1_IGP1_xin_20210101	34540	3	1350.88	LSTTEcCVDAGGESHANNTK	H(5)N(4)A(1)F(1)	16	Q92626	Peroxidasin homolog	PXDN	1425	9	1.37803	0.00889823	0.494471	0.127497	(N(N(H(H(N(H(A))(F)))(H(N(H))))))	complex			('(N(H(A))(F))', '(N(H))')	(N(N(H(H(N(H(A))))(H(N(H)))))(F))	complex	(F)		('(N(H(A)))', '(N(H))')	TRUE	FALSE	TRUE	FALSE
15	sp_cotton_fraction1_IGP1_xin_20210101	34540	3	1350.88	LSTTEcCVDAGGESHANNTK	H(5)N(4)A(1)F(1)	16	Q92626	Peroxidasin homolog	PXDN	1425	10	1.36913	0.093495	0.497382	0.133484	(N(N(H(H(N(H(A))(F))(N(H)))(H))))	complex			('(N(H(A))(F))', '(N(H))')	(N(N(H(H(N(H(A))))(H(N(H)))))(F))	complex	(F)		('(N(H(A)))', '(N(H))')	TRUE	FALSE	TRUE	FALSE
15	sp_cotton_fraction1_IGP1_xin_20210101	34540	3	1350.88	LSTTEcCVDAGGESHANNTK	H(5)N(4)A(1)F(1)	16	Q92626	Peroxidasin homolog	PXDN	1425	11	1.27564	0.013312	0.609379	0.114982	(N(N(H(H(H))(H(N(H(A)))(N(F))))))	hybrid			('(N(H(A)))', '(N(F))')	(N(N(H(H(N(H(A))))(H(N(H)))))(F))	complex	(F)		('(N(H(A)))', '(N(H))')	FALSE	FALSE	TRUE	FALSE
15	sp_cotton_fraction1_IGP1_xin_20210101	34540	3	1350.88	LSTTEcCVDAGGESHANNTK	H(5)N(4)A(1)F(1)	16	Q92626	Peroxidasin homolog	PXDN	1425	12	1.26233	0.0101061	0.608911	0.128762	(N(N(H(H(N(H(A))))(H(N(H)(F))))))	complex			('(N(H(A)))', '(N(H)(F))')	(N(N(H(H(N(H(A))))(H(N(H)))))(F))	complex	(F)		('(N(H(A)))', '(N(H))')	TRUE	FALSE	TRUE	FALSE
15	sp_cotton_fraction1_IGP1_xin_20210101	34540	3	1350.88	LSTTEcCVDAGGESHANNTK	H(5)N(4)A(1)F(1)	16	Q92626	Peroxidasin homolog	PXDN	1425	13	1.25222	0.0675561	0.613265	0.134514	(N(N(H(H(H))(H(N(H(A))(F)))(N))))	hybrid		(N)	('(N(H(A))(F))',)	(N(N(H(H(N(H(A))))(H(N(H)))))(F))	complex	(F)		('(N(H(A)))', '(N(H))')	FALSE	FALSE	FALSE	FALSE
15	sp_cotton_fraction1_IGP1_xin_20210101	34540	3	1350.88	LSTTEcCVDAGGESHANNTK	H(5)N(4)A(1)F(1)	16	Q92626	Peroxidasin homolog	PXDN	1425	14	1.18466	0.33599	0.637095	0.178241	(N(N(H(H(H))(H(N(H(A))(F))(N)))))	hybrid			('(N(H(A))(F))', '(N)')	(N(N(H(H(N(H(A))))(H(N(H)))))(F))	complex	(F)		('(N(H(A)))', '(N(H))')	FALSE	FALSE	TRUE	FALSE
15	sp_cotton_fraction1_IGP1_xin_20210101	34540	3	1350.88	LSTTEcCVDAGGESHANNTK	H(5)N(4)A(1)F(1)	16	Q92626	Peroxidasin homolog	PXDN	1425	15	0.848675		0.864393	0.286932	(N(N(H(H(H)(H))(H(N(N(A))))))(F))	hybrid	(F)		('(N(N(A)))',)	(N(N(H(H(N(H(A))))(H(N(H)))))(F))	complex	(F)		('(N(H(A)))', '(N(H))')	FALSE	TRUE	TRUE	FALSE
18	sp_cotton_fraction1_IGP1_xin_20210101	34599	3	969.716	FGcCEIENNR	H(5)N(4)F(1)	8	P25311	Zinc-alpha-2-glycoprotein	AZGP1	128	1	1.89233	0.0728304	0.0696119	0.0380616	(N(N(H(H(N(H)))(H(N(H)))))(F))	complex	(F)		('(N(H))', '(N(H))')	(N(N(H(H(N(H)))(H(N(H)))))(F))	complex	(F)		('(N(H))', '(N(H))')	TRUE	TRUE	TRUE	TRUE
18	sp_cotton_fraction1_IGP1_xin_20210101	34599	3	969.716	FGcCEIENNR	H(5)N(4)F(1)	8	P25311	Zinc-alpha-2-glycoprotein	AZGP1	128	2	1.8195	0.087272	0.114831	0.0656732	(N(N(H(H(H))(H(N(H))(N))))(F))	hybrid	(F)		('(N(H))', '(N)')	(N(N(H(H(N(H)))(H(N(H)))))(F))	complex	(F)		('(N(H))', '(N(H))')	FALSE	TRUE	TRUE	FALSE
18	sp_cotton_fraction1_IGP1_xin_20210101	34599	3	969.716	FGcCEIENNR	H(5)N(4)F(1)	8	P25311	Zinc-alpha-2-glycoprotein	AZGP1	128	3	1.73222	0.0844108	0.157026	0.11075	(N(N(H(H(N(H))(N(H)))(H)))(F))	complex	(F)		('(N(H))', '(N(H))')	(N(N(H(H(N(H)))(H(N(H)))))(F))	complex	(F)		('(N(H))', '(N(H))')	TRUE	TRUE	TRUE	TRUE
18	sp_cotton_fraction1_IGP1_xin_20210101	34599	3	969.716	FGcCEIENNR	H(5)N(4)F(1)	8	P25311	Zinc-alpha-2-glycoprotein	AZGP1	128	4	1.64781	0.00913187	0.115527	0.23666	(N(N(H(H(H))(H(N(H)))(N)))(F))	hybrid	(F)	(N)	('(N(H))',)	(N(N(H(H(N(H)))(H(N(H)))))(F))	complex	(F)		('(N(H))', '(N(H))')	FALSE	TRUE	FALSE	FALSE
18	sp_cotton_fraction1_IGP1_xin_20210101	34599	3	969.716	FGcCEIENNR	H(5)N(4)F(1)	8	P25311	Zinc-alpha-2-glycoprotein	AZGP1	128	5	1.63868	0.0383409	0.154134	0.207185	(N(N(H(H(H)(H))(H(N(N)))))(F))	hybrid	(F)		('(N(N))',)	(N(N(H(H(N(H)))(H(N(H)))))(F))	complex	(F)		('(N(H))', '(N(H))')	FALSE	TRUE	TRUE	FALSE
18	sp_cotton_fraction1_IGP1_xin_20210101	34599	3	969.716	FGcCEIENNR	H(5)N(4)F(1)	8	P25311	Zinc-alpha-2-glycoprotein	AZGP1	128	6	1.60034	0.00373586	0.11128	0.28838	(N(N(H(H(N(H(H))))(H(N))))(F))	complex	(F)		('(N(H(H)))', '(N)')	(N(N(H(H(N(H)))(H(N(H)))))(F))	complex	(F)		('(N(H))', '(N(H))')	TRUE	TRUE	TRUE	FALSE
18	sp_cotton_fraction1_IGP1_xin_20210101	34599	3	969.716	FGcCEIENNR	H(5)N(4)F(1)	8	P25311	Zinc-alpha-2-glycoprotein	AZGP1	128	7	1.5966	0.00455973	0.144405	0.25899	(N(N(H(H(N(H(H)))(N))(H)))(F))	complex	(F)		('(N(H(H)))', '(N)')	(N(N(H(H(N(H)))(H(N(H)))))(F))	complex	(F)		('(N(H))', '(N(H))')	TRUE	TRUE	TRUE	FALSE
18	sp_cotton_fraction1_IGP1_xin_20210101	34599	3	969.716	FGcCEIENNR	H(5)N(4)F(1)	8	P25311	Zinc-alpha-2-glycoprotein	AZGP1	128	8	1.59204	0.0317516	0.152021	0.255934	(N(N(H(H(H)(H))(H(N)(N))))(F))	hybrid	(F)		('(N)', '(N)')	(N(N(H(H(N(H)))(H(N(H)))))(F))	complex	(F)		('(N(H))', '(N(H))')	FALSE	TRUE	TRUE	FALSE
18	sp_cotton_fraction1_IGP1_xin_20210101	34599	3	969.716	FGcCEIENNR	H(5)N(4)F(1)	8	P25311	Zinc-alpha-2-glycoprotein	AZGP1	128	9	1.56029	0.00514456	0.346855	0.0928512	(N(N(H(H(N(H(F))))(H(N(H))))))	complex			('(N(H(F)))', '(N(H))')	(N(N(H(H(N(H)))(H(N(H)))))(F))	complex	(F)		('(N(H))', '(N(H))')	TRUE	FALSE	TRUE	FALSE
18	sp_cotton_fraction1_IGP1_xin_20210101	34599	3	969.716	FGcCEIENNR	H(5)N(4)F(1)	8	P25311	Zinc-alpha-2-glycoprotein	AZGP1	128	10	1.55515	0.0389167	0.347254	0.0975973	(N(N(H(H(N(H)(F)))(H(N(H))))))	complex			('(N(H)(F))', '(N(H))')	(N(N(H(H(N(H)))(H(N(H)))))(F))	complex	(F)		('(N(H))', '(N(H))')	TRUE	FALSE	TRUE	FALSE
18	sp_cotton_fraction1_IGP1_xin_20210101	34599	3	969.716	FGcCEIENNR	H(5)N(4)F(1)	8	P25311	Zinc-alpha-2-glycoprotein	AZGP1	128	11	1.51623	0.0244775	0.358615	0.125153	(N(N(H(H(H)(H))(H(N(F))(N)))))	hybrid			('(N(F))', '(N)')	(N(N(H(H(N(H)))(H(N(H)))))(F))	complex	(F)		('(N(H))', '(N(H))')	FALSE	FALSE	TRUE	FALSE
18	sp_cotton_fraction1_IGP1_xin_20210101	34599	3	969.716	FGcCEIENNR	H(5)N(4)F(1)	8	P25311	Zinc-alpha-2-glycoprotein	AZGP1	128	12	1.49175	0.012312	0.35151	0.156736	(N(N(H(H(H))(H(N(H)(F))(N)))))	hybrid			('(N(H)(F))', '(N)')	(N(N(H(H(N(H)))(H(N(H)))))(F))	complex	(F)		('(N(H))', '(N(H))')	FALSE	FALSE	TRUE	FALSE
18	sp_cotton_fraction1_IGP1_xin_20210101	34599	3	969.716	FGcCEIENNR	H(5)N(4)F(1)	8	P25311	Zinc-alpha-2-glycoprotein	AZGP1	128	13	1.47944	0.000597509	0.355257	0.165301	(N(N(H(H(H))(H(N(H))(N(F))))))	hybrid			('(N(H))', '(N(F))')	(N(N(H(H(N(H)))(H(N(H)))))(F))	complex	(F)		('(N(H))', '(N(H))')	FALSE	FALSE	TRUE	FALSE
18	sp_cotton_fraction1_IGP1_xin_20210101	34599	3	969.716	FGcCEIENNR	H(5)N(4)F(1)	8	P25311	Zinc-alpha-2-glycoprotein	AZGP1	128	14	1.47885	0.0230135	0.34951	0.171645	(N(N(H(H(N(H)(F))(N(H)))(H))))	complex			('(N(H)(F))', '(N(H))')	(N(N(H(H(N(H)))(H(N(H)))))(F))	complex	(F)		('(N(H))', '(N(H))')	TRUE	FALSE	TRUE	FALSE
18	sp_cotton_fraction1_IGP1_xin_20210101	34599	3	969.716	FGcCEIENNR	H(5)N(4)F(1)	8	P25311	Zinc-alpha-2-glycoprotein	AZGP1	128	15	1.45583	0.00886982	0.180541	0.363627	(N(N(H(H(H)(H))(H(N))(N)))(F))	hybrid	(F)	(N)	('(N)',)	(N(N(H(H(N(H)))(H(N(H)))))(F))	complex	(F)		('(N(H))', '(N(H))')	FALSE	TRUE	FALSE	FALSE
18	sp_cotton_fraction1_IGP1_xin_20210101	34599	3	969.716	FGcCEIENNR	H(5)N(4)F(1)	8	P25311	Zinc-alpha-2-glycoprotein	AZGP1	128	16	1.44696	0.0706405	0.349835	0.203203	(N(N(H(H(H))(H(N(H)(F)))(N))))	hybrid		(N)	('(N(H)(F))',)	(N(N(H(H(N(H)))(H(N(H)))))(F))	complex	(F)		('(N(H))', '(N(H))')	FALSE	FALSE	FALSE	FALSE
18	sp_cotton_fraction1_IGP1_xin_20210101	34599	3	969.716	FGcCEIENNR	H(5)N(4)F(1)	8	P25311	Zinc-alpha-2-glycoprotein	AZGP1	128	17	1.37632	0.0180086	0.381587	0.242092	(N(N(H(H(H)(H))(H(N(F)))(N))))	hybrid		(N)	('(N(F))',)	(N(N(H(H(N(H)))(H(N(H)))))(F))	complex	(F)		('(N(H))', '(N(H))')	FALSE	FALSE	FALSE	FALSE
18	sp_cotton_fraction1_IGP1_xin_20210101	34599	3	969.716	FGcCEIENNR	H(5)N(4)F(1)	8	P25311	Zinc-alpha-2-glycoprotein	AZGP1	128	18	1.35831		0.384996	0.256691	(N(N(H(H(H)(H))(H(N(N)(F))))))	hybrid			('(N(N)(F))',)	(N(N(H(H(N(H)))(H(N(H)))))(F))	complex	(F)		('(N(H))', '(N(H))')	FALSE	FALSE	TRUE	FALSE
18	sp_cotton_fraction1_IGP1_xin_20210101	34768	3	969.716	FGcCEIENNR	H(5)N(4)F(1)	8	P25311	Zinc-alpha-2-glycoprotein	AZGP1	128	1	1.87229	0.0442836	0.108708	0.0189994	(N(N(H(H(N(H)))(H(N(H)))))(F))	complex	(F)		('(N(H))', '(N(H))')	(N(N(H(H(N(H)))(H(N(H)))))(F))	complex	(F)		('(N(H))', '(N(H))')	TRUE	TRUE	TRUE	TRUE
18	sp_cotton_fraction1_IGP1_xin_20210101	34768	3	969.716	FGcCEIENNR	H(5)N(4)F(1)	8	P25311	Zinc-alpha-2-glycoprotein	AZGP1	128	2	1.82801	0.114855	0.140009	0.0319816	(N(N(H(H(H))(H(N(H))(N))))(F))	hybrid	(F)		('(N(H))', '(N)')	(N(N(H(H(N(H)))(H(N(H)))))(F))	complex	(F)		('(N(H))', '(N(H))')	FALSE	TRUE	TRUE	FALSE
18	sp_cotton_fraction1_IGP1_xin_20210101	34768	3	969.716	FGcCEIENNR	H(5)N(4)F(1)	8	P25311	Zinc-alpha-2-glycoprotein	AZGP1	128	3	1.71315	0.0720677	0.210245	0.0766014	(N(N(H(H(N(H))(N(H)))(H)))(F))	complex	(F)		('(N(H))', '(N(H))')	(N(N(H(H(N(H)))(H(N(H)))))(F))	complex	(F)		('(N(H))', '(N(H))')	TRUE	TRUE	TRUE	TRUE
18	sp_cotton_fraction1_IGP1_xin_20210101	34768	3	969.716	FGcCEIENNR	H(5)N(4)F(1)	8	P25311	Zinc-alpha-2-glycoprotein	AZGP1	128	4	1.64109	0.00249782	0.188239	0.170675	(N(N(H(H(H)(H))(H(N(N)))))(F))	hybrid	(F)		('(N(N))',)	(N(N(H(H(N(H)))(H(N(H)))))(F))	complex	(F)		('(N(H))', '(N(H))')	FALSE	TRUE	TRUE	FALSE
18	sp_cotton_fraction1_IGP1_xin_20210101	34768	3	969.716	FGcCEIENNR	H(5)N(4)F(1)	8	P25311	Zinc-alpha-2-glycoprotein	AZGP1	128	5	1.63859	0.0438356	0.162239	0.199173	(N(N(H(H(H))(H(N(H)))(N)))(F))	hybrid	(F)	(N)	('(N(H))',)	(N(N(H(H(N(H)))(H(N(H)))))(F))	complex	(F)		('(N(H))', '(N(H))')	FALSE	TRUE	FALSE	FALSE
18	sp_cotton_fraction1_IGP1_xin_20210101	34768	3	969.716	FGcCEIENNR	H(5)N(4)F(1)	8	P25311	Zinc-alpha-2-glycoprotein	AZGP1	128	6	1.59475	0.00826402	0.186216	0.219032	(N(N(H(H(H)(H))(H(N)(N))))(F))	hybrid	(F)		('(N)', '(N)')	(N(N(H(H(N(H)))(H(N(H)))))(F))	complex	(F)		('(N(H))', '(N(H))')	FALSE	TRUE	TRUE	FALSE
18	sp_cotton_fraction1_IGP1_xin_20210101	34768	3	969.716	FGcCEIENNR	H(5)N(4)F(1)	8	P25311	Zinc-alpha-2-glycoprotein	AZGP1	128	7	1.58649	0.00326749	0.191807	0.221705	(N(N(H(H(N(H(H)))(N))(H)))(F))	complex	(F)		('(N(H(H)))', '(N)')	(N(N(H(H(N(H)))(H(N(H)))))(F))	complex	(F)		('(N(H))', '(N(H))')	TRUE	TRUE	TRUE	FALSE
18	sp_cotton_fraction1_IGP1_xin_20210101	34768	3	969.716	FGcCEIENNR	H(5)N(4)F(1)	8	P25311	Zinc-alpha-2-glycoprotein	AZGP1	128	8	1.58322	0.0363285	0.16536	0.251419	(N(N(H(H(N(H(H))))(H(N))))(F))	complex	(F)		('(N(H(H)))', '(N)')	(N(N(H(H(N(H)))(H(N(H)))))(F))	complex	(F)		('(N(H))', '(N(H))')	TRUE	TRUE	TRUE	FALSE
18	sp_cotton_fraction1_IGP1_xin_20210101	34768	3	969.716	FGcCEIENNR	H(5)N(4)F(1)	8	P25311	Zinc-alpha-2-glycoprotein	AZGP1	128	9	1.54689	0.00851728	0.389806	0.0633017	(N(N(H(H(N(H)(F)))(H(N(H))))))	complex			('(N(H)(F))', '(N(H))')	(N(N(H(H(N(H)))(H(N(H)))))(F))	complex	(F)		('(N(H))', '(N(H))')	TRUE	FALSE	TRUE	FALSE
18	sp_cotton_fraction1_IGP1_xin_20210101	34768	3	969.716	FGcCEIENNR	H(5)N(4)F(1)	8	P25311	Zinc-alpha-2-glycoprotein	AZGP1	128	10	1.53838	0.0303141	0.391416	0.0702084	(N(N(H(H(N(H(F))))(H(N(H))))))	complex			('(N(H(F)))', '(N(H))')	(N(N(H(H(N(H)))(H(N(H)))))(F))	complex	(F)		('(N(H))', '(N(H))')	TRUE	FALSE	TRUE	FALSE
18	sp_cotton_fraction1_IGP1_xin_20210101	34768	3	969.716	FGcCEIENNR	H(5)N(4)F(1)	8	P25311	Zinc-alpha-2-glycoprotein	AZGP1	128	11	1.50806	0.0225226	0.398413	0.0935258	(N(N(H(H(H)(H))(H(N(F))(N)))))	hybrid			('(N(F))', '(N)')	(N(N(H(H(N(H)))(H(N(H)))))(F))	complex	(F)		('(N(H))', '(N(H))')	FALSE	FALSE	TRUE	FALSE
18	sp_cotton_fraction1_IGP1_xin_20210101	34768	3	969.716	FGcCEIENNR	H(5)N(4)F(1)	8	P25311	Zinc-alpha-2-glycoprotein	AZGP1	128	12	1.48554	0.0106833	0.394412	0.120049	(N(N(H(H(H))(H(N(H)(F))(N)))))	hybrid			('(N(H)(F))', '(N)')	(N(N(H(H(N(H)))(H(N(H)))))(F))	complex	(F)		('(N(H))', '(N(H))')	FALSE	FALSE	TRUE	FALSE
18	sp_cotton_fraction1_IGP1_xin_20210101	34768	3	969.716	FGcCEIENNR	H(5)N(4)F(1)	8	P25311	Zinc-alpha-2-glycoprotein	AZGP1	128	13	1.47486	0.00752967	0.395883	0.129262	(N(N(H(H(H))(H(N(H))(N(F))))))	hybrid			('(N(H))', '(N(F))')	(N(N(H(H(N(H)))(H(N(H)))))(F))	complex	(F)		('(N(H))', '(N(H))')	FALSE	FALSE	TRUE	FALSE
18	sp_cotton_fraction1_IGP1_xin_20210101	34768	3	969.716	FGcCEIENNR	H(5)N(4)F(1)	8	P25311	Zinc-alpha-2-glycoprotein	AZGP1	128	14	1.46733	0.018145	0.397596	0.135078	(N(N(H(H(N(H)(F))(N(H)))(H))))	complex			('(N(H)(F))', '(N(H))')	(N(N(H(H(N(H)))(H(N(H)))))(F))	complex	(F)		('(N(H))', '(N(H))')	TRUE	FALSE	TRUE	FALSE
18	sp_cotton_fraction1_IGP1_xin_20210101	34768	3	969.716	FGcCEIENNR	H(5)N(4)F(1)	8	P25311	Zinc-alpha-2-glycoprotein	AZGP1	128	15	1.44918	0.00761287	0.224491	0.326329	(N(N(H(H(H)(H))(H(N))(N)))(F))	hybrid	(F)	(N)	('(N)',)	(N(N(H(H(N(H)))(H(N(H)))))(F))	complex	(F)		('(N(H))', '(N(H))')	FALSE	TRUE	FALSE	FALSE
18	sp_cotton_fraction1_IGP1_xin_20210101	34768	3	969.716	FGcCEIENNR	H(5)N(4)F(1)	8	P25311	Zinc-alpha-2-glycoprotein	AZGP1	128	16	1.44157	0.0684635	0.39251	0.165923	(N(N(H(H(H))(H(N(H)(F)))(N))))	hybrid		(N)	('(N(H)(F))',)	(N(N(H(H(N(H)))(H(N(H)))))(F))	complex	(F)		('(N(H))', '(N(H))')	FALSE	FALSE	FALSE	FALSE
18	sp_cotton_fraction1_IGP1_xin_20210101	34768	3	969.716	FGcCEIENNR	H(5)N(4)F(1)	8	P25311	Zinc-alpha-2-glycoprotein	AZGP1	128	17	1.3731	0.0235228	0.42038	0.206516	(N(N(H(H(H)(H))(H(N(F)))(N))))	hybrid		(N)	('(N(F))',)	(N(N(H(H(N(H)))(H(N(H)))))(F))	complex	(F)		('(N(H))', '(N(H))')	FALSE	FALSE	FALSE	FALSE
18	sp_cotton_fraction1_IGP1_xin_20210101	34768	3	969.716	FGcCEIENNR	H(5)N(4)F(1)	8	P25311	Zinc-alpha-2-glycoprotein	AZGP1	128	18	1.34958		0.430375	0.220043	(N(N(H(H(H)(H))(H(N(N)(F))))))	hybrid			('(N(N)(F))',)	(N(N(H(H(N(H)))(H(N(H)))))(F))	complex	(F)		('(N(H))', '(N(H))')	FALSE	FALSE	TRUE	FALSE
10	sp_cotton_fraction1_IGP1_xin_20210101	35609	2	1266.53	NFTEIASK	H(5)N(4)	1	Q04609;Q9HBA9	Glutamate carboxypeptidase 2;Putative N-acetylated-alpha-linked acidic dipeptidase	FOLH1;FOLH1B	638;330	1	1.92065	0.089663	0.053208	0.0261419	(N(N(H(H(N(H)))(H(N(H))))))	complex			('(N(H))', '(N(H))')	(N(N(H(H(N(H)))(H(N(H))))))	complex			('(N(H))', '(N(H))')	TRUE	TRUE	TRUE	TRUE
10	sp_cotton_fraction1_IGP1_xin_20210101	35609	2	1266.53	NFTEIASK	H(5)N(4)	1	Q04609;Q9HBA9	Glutamate carboxypeptidase 2;Putative N-acetylated-alpha-linked acidic dipeptidase	FOLH1;FOLH1B	638;330	2	1.83099	0.187652	0.119973	0.0490397	(N(N(H(H(N(H))(N(H)))(H))))	complex			('(N(H))', '(N(H))')	(N(N(H(H(N(H)))(H(N(H))))))	complex			('(N(H))', '(N(H))')	TRUE	TRUE	TRUE	TRUE
10	sp_cotton_fraction1_IGP1_xin_20210101	35609	2	1266.53	NFTEIASK	H(5)N(4)	1	Q04609;Q9HBA9	Glutamate carboxypeptidase 2;Putative N-acetylated-alpha-linked acidic dipeptidase	FOLH1;FOLH1B	638;330	3	1.64333	0.0551898	0.16631	0.190355	(N(N(H(H(H))(H(N(H))(N)))))	hybrid			('(N(H))', '(N)')	(N(N(H(H(N(H)))(H(N(H))))))	complex			('(N(H))', '(N(H))')	FALSE	TRUE	TRUE	FALSE
10	sp_cotton_fraction1_IGP1_xin_20210101	35609	2	1266.53	NFTEIASK	H(5)N(4)	1	Q04609;Q9HBA9	Glutamate carboxypeptidase 2;Putative N-acetylated-alpha-linked acidic dipeptidase	FOLH1;FOLH1B	638;330	4	1.58814	0.0515142	0.205465	0.20639	(N(N(H(H(H))(H(N(H)))(N))))	hybrid		(N)	('(N(H))',)	(N(N(H(H(N(H)))(H(N(H))))))	complex			('(N(H))', '(N(H))')	FALSE	TRUE	FALSE	FALSE
10	sp_cotton_fraction1_IGP1_xin_20210101	35609	2	1266.53	NFTEIASK	H(5)N(4)	1	Q04609;Q9HBA9	Glutamate carboxypeptidase 2;Putative N-acetylated-alpha-linked acidic dipeptidase	FOLH1;FOLH1B	638;330	5	1.53663	0.0545527	0.191775	0.271595	(N(N(H(H(H)(H)(N))(H(N)))))	unknown			('(N)', '(N)')	(N(N(H(H(N(H)))(H(N(H))))))	complex			('(N(H))', '(N(H))')	FALSE	TRUE	TRUE	FALSE
10	sp_cotton_fraction1_IGP1_xin_20210101	35609	2	1266.53	NFTEIASK	H(5)N(4)	1	Q04609;Q9HBA9	Glutamate carboxypeptidase 2;Putative N-acetylated-alpha-linked acidic dipeptidase	FOLH1;FOLH1B	638;330	6	1.48208	0.0296894	0.2739	0.244022	(N(N(H(H(N(H(H))))(H(N)))))	complex			('(N(H(H)))', '(N)')	(N(N(H(H(N(H)))(H(N(H))))))	complex			('(N(H))', '(N(H))')	TRUE	TRUE	TRUE	FALSE
10	sp_cotton_fraction1_IGP1_xin_20210101	35609	2	1266.53	NFTEIASK	H(5)N(4)	1	Q04609;Q9HBA9	Glutamate carboxypeptidase 2;Putative N-acetylated-alpha-linked acidic dipeptidase	FOLH1;FOLH1B	638;330	7	1.45239	0.0320295	0.245904	0.301707	(N(N(H(H(H)(H))(H(N)(N)))))	hybrid			('(N)', '(N)')	(N(N(H(H(N(H)))(H(N(H))))))	complex			('(N(H))', '(N(H))')	FALSE	TRUE	TRUE	FALSE
10	sp_cotton_fraction1_IGP1_xin_20210101	35609	2	1266.53	NFTEIASK	H(5)N(4)	1	Q04609;Q9HBA9	Glutamate carboxypeptidase 2;Putative N-acetylated-alpha-linked acidic dipeptidase	FOLH1;FOLH1B	638;330	8	1.42036	0.109749	0.269454	0.310187	(N(N(H(H(H)(H))(H(N))(N))))	hybrid		(N)	('(N)',)	(N(N(H(H(N(H)))(H(N(H))))))	complex			('(N(H))', '(N(H))')	FALSE	TRUE	FALSE	FALSE
10	sp_cotton_fraction1_IGP1_xin_20210101	35609	2	1266.53	NFTEIASK	H(5)N(4)	1	Q04609;Q9HBA9	Glutamate carboxypeptidase 2;Putative N-acetylated-alpha-linked acidic dipeptidase	FOLH1;FOLH1B	638;330	9	1.31061	0.585263	0.30789	0.381499	(N(N(H(H(H)(H))(H(N(N))))))	hybrid			('(N(N))',)	(N(N(H(H(N(H)))(H(N(H))))))	complex			('(N(H))', '(N(H))')	FALSE	TRUE	TRUE	FALSE
10	sp_cotton_fraction1_IGP1_xin_20210101	35609	2	1266.53	NFTEIASK	H(5)N(4)	1	Q04609;Q9HBA9	Glutamate carboxypeptidase 2;Putative N-acetylated-alpha-linked acidic dipeptidase	FOLH1;FOLH1B	638;330	10	0.725348		0.275532	0.99912	(N(N(H(H(H(N))(H))(H)(N))))	unknown		(N)	('(H(N))',)	(N(N(H(H(N(H)))(H(N(H))))))	complex			('(N(H))', '(N(H))')	FALSE	TRUE	FALSE	FALSE
9	sp_cotton_fraction1_IGP1_xin_20210101	36130	3	1057.1	GcCMANVTVTR	H(5)N(4)F(3)	5	Q6W4X9	Mucin-6	MUC6	2366	1	1.81666	0.00683848	0.121675	0.0616692	(N(N(H(H(H))(H(N(H)(F))(N(F)))))(F))	hybrid	(F)		('(N(H)(F))', '(N(F))')	(N(N(H(H(N(H(F))(F)))(H(N(H)))))(F))	complex	(F)		('(N(H(F))(F))', '(N(H))')	FALSE	TRUE	TRUE	FALSE
9	sp_cotton_fraction1_IGP1_xin_20210101	36130	3	1057.1	GcCMANVTVTR	H(5)N(4)F(3)	5	Q6W4X9	Mucin-6	MUC6	2366	2	1.80982	0.00309196	0.144603	0.0455791	(N(N(H(H(H))(H(N(H(F))(F)))(N)))(F))	hybrid	(F)	(N)	('(N(H(F))(F))',)	(N(N(H(H(N(H(F))(F)))(H(N(H)))))(F))	complex	(F)		('(N(H(F))(F))', '(N(H))')	FALSE	TRUE	FALSE	FALSE
9	sp_cotton_fraction1_IGP1_xin_20210101	36130	3	1057.1	GcCMANVTVTR	H(5)N(4)F(3)	5	Q6W4X9	Mucin-6	MUC6	2366	3	1.80673	0.00548772	0.120564	0.0727098	(N(N(H(H(H))(H(N(H(F))(F))(N))))(F))	hybrid	(F)		('(N(H(F))(F))', '(N)')	(N(N(H(H(N(H(F))(F)))(H(N(H)))))(F))	complex	(F)		('(N(H(F))(F))', '(N(H))')	FALSE	TRUE	TRUE	FALSE
9	sp_cotton_fraction1_IGP1_xin_20210101	36130	3	1057.1	GcCMANVTVTR	H(5)N(4)F(3)	5	Q6W4X9	Mucin-6	MUC6	2366	4	1.80124	0.00872854	0.100074	0.0986876	(N(N(H(H(N(H(F))(F)))(H(N(H)))))(F))	complex	(F)		('(N(H(F))(F))', '(N(H))')	(N(N(H(H(N(H(F))(F)))(H(N(H)))))(F))	complex	(F)		('(N(H(F))(F))', '(N(H))')	TRUE	TRUE	TRUE	TRUE
9	sp_cotton_fraction1_IGP1_xin_20210101	36130	3	1057.1	GcCMANVTVTR	H(5)N(4)F(3)	5	Q6W4X9	Mucin-6	MUC6	2366	5	1.79251	0.0418049	0.159483	0.0480072	(N(N(H(H(N(H)(F))(N(H)(F)))(H)))(F))	complex	(F)		('(N(H)(F))', '(N(H)(F))')	(N(N(H(H(N(H(F))(F)))(H(N(H)))))(F))	complex	(F)		('(N(H(F))(F))', '(N(H))')	TRUE	TRUE	TRUE	FALSE
9	sp_cotton_fraction1_IGP1_xin_20210101	36130	3	1057.1	GcCMANVTVTR	H(5)N(4)F(3)	5	Q6W4X9	Mucin-6	MUC6	2366	6	1.7507	0.0389895	0.115404	0.133892	(N(N(H(H(N(H)(F)))(H(N(H)(F)))))(F))	complex	(F)		('(N(H)(F))', '(N(H)(F))')	(N(N(H(H(N(H(F))(F)))(H(N(H)))))(F))	complex	(F)		('(N(H(F))(F))', '(N(H))')	TRUE	TRUE	TRUE	FALSE
9	sp_cotton_fraction1_IGP1_xin_20210101	36130	3	1057.1	GcCMANVTVTR	H(5)N(4)F(3)	5	Q6W4X9	Mucin-6	MUC6	2366	7	1.71172	0.00108872	0.146888	0.141397	(N(N(H(H(N(H(F))))(H(N(H(F))))))(F))	complex	(F)		('(N(H(F)))', '(N(H(F)))')	(N(N(H(H(N(H(F))(F)))(H(N(H)))))(F))	complex	(F)		('(N(H(F))(F))', '(N(H))')	TRUE	TRUE	TRUE	FALSE
9	sp_cotton_fraction1_IGP1_xin_20210101	36130	3	1057.1	GcCMANVTVTR	H(5)N(4)F(3)	5	Q6W4X9	Mucin-6	MUC6	2366	8	1.71063	0.289231	0.162768	0.126605	(N(N(H(H(H)(H))(H(N(F))(N(F)))))(F))	hybrid	(F)		('(N(F))', '(N(F))')	(N(N(H(H(N(H(F))(F)))(H(N(H)))))(F))	complex	(F)		('(N(H(F))(F))', '(N(H))')	FALSE	TRUE	TRUE	FALSE
9	sp_cotton_fraction1_IGP1_xin_20210101	36130	3	1057.1	GcCMANVTVTR	H(5)N(4)F(3)	5	Q6W4X9	Mucin-6	MUC6	2366	9	1.4214		0.491055	0.0875498	(N(N(H(H(N(H(F))(F)))(H(N(H)(F))))))	complex			('(N(H(F))(F))', '(N(H)(F))')	(N(N(H(H(N(H(F))(F)))(H(N(H)))))(F))	complex	(F)		('(N(H(F))(F))', '(N(H))')	TRUE	FALSE	TRUE	FALSE
9	sp_cotton_fraction1_IGP1_xin_20210101	36185	3	1057.1	GcCMANVTVTR	H(5)N(4)F(3)	5	Q6W4X9	Mucin-6	MUC6	2366	1	1.821	0.00816373	0.119368	0.0596336	(N(N(H(H(H))(H(N(H)(F))(N(F)))))(F))	hybrid	(F)		('(N(H)(F))', '(N(F))')	(N(N(H(H(N(H(F))(F)))(H(N(H)))))(F))	complex	(F)		('(N(H(F))(F))', '(N(H))')	FALSE	TRUE	TRUE	FALSE
9	sp_cotton_fraction1_IGP1_xin_20210101	36185	3	1057.1	GcCMANVTVTR	H(5)N(4)F(3)	5	Q6W4X9	Mucin-6	MUC6	2366	2	1.81283	0.00261206	0.143007	0.0441577	(N(N(H(H(H))(H(N(H(F))(F)))(N)))(F))	hybrid	(F)	(N)	('(N(H(F))(F))',)	(N(N(H(H(N(H(F))(F)))(H(N(H)))))(F))	complex	(F)		('(N(H(F))(F))', '(N(H))')	FALSE	TRUE	FALSE	FALSE
9	sp_cotton_fraction1_IGP1_xin_20210101	36185	3	1057.1	GcCMANVTVTR	H(5)N(4)F(3)	5	Q6W4X9	Mucin-6	MUC6	2366	3	1.81022	0.00188835	0.119934	0.0698434	(N(N(H(H(H))(H(N(H(F))(F))(N))))(F))	hybrid	(F)		('(N(H(F))(F))', '(N)')	(N(N(H(H(N(H(F))(F)))(H(N(H)))))(F))	complex	(F)		('(N(H(F))(F))', '(N(H))')	FALSE	TRUE	TRUE	FALSE
9	sp_cotton_fraction1_IGP1_xin_20210101	36185	3	1057.1	GcCMANVTVTR	H(5)N(4)F(3)	5	Q6W4X9	Mucin-6	MUC6	2366	4	1.80833	0.0124709	0.0984036	0.093262	(N(N(H(H(N(H(F))(F)))(H(N(H)))))(F))	complex	(F)		('(N(H(F))(F))', '(N(H))')	(N(N(H(H(N(H(F))(F)))(H(N(H)))))(F))	complex	(F)		('(N(H(F))(F))', '(N(H))')	TRUE	TRUE	TRUE	TRUE
9	sp_cotton_fraction1_IGP1_xin_20210101	36185	3	1057.1	GcCMANVTVTR	H(5)N(4)F(3)	5	Q6W4X9	Mucin-6	MUC6	2366	5	1.79586	0.0367014	0.158528	0.0456088	(N(N(H(H(N(H)(F))(N(H)(F)))(H)))(F))	complex	(F)		('(N(H)(F))', '(N(H)(F))')	(N(N(H(H(N(H(F))(F)))(H(N(H)))))(F))	complex	(F)		('(N(H(F))(F))', '(N(H))')	TRUE	TRUE	TRUE	FALSE
9	sp_cotton_fraction1_IGP1_xin_20210101	36185	3	1057.1	GcCMANVTVTR	H(5)N(4)F(3)	5	Q6W4X9	Mucin-6	MUC6	2366	6	1.75916	0.0358819	0.111466	0.129372	(N(N(H(H(N(H)(F)))(H(N(H)(F)))))(F))	complex	(F)		('(N(H)(F))', '(N(H)(F))')	(N(N(H(H(N(H(F))(F)))(H(N(H)))))(F))	complex	(F)		('(N(H(F))(F))', '(N(H))')	TRUE	TRUE	TRUE	FALSE
9	sp_cotton_fraction1_IGP1_xin_20210101	36185	3	1057.1	GcCMANVTVTR	H(5)N(4)F(3)	5	Q6W4X9	Mucin-6	MUC6	2366	7	1.72328	0.00192209	0.156738	0.119982	(N(N(H(H(H)(H))(H(N(F))(N(F)))))(F))	hybrid	(F)		('(N(F))', '(N(F))')	(N(N(H(H(N(H(F))(F)))(H(N(H)))))(F))	complex	(F)		('(N(H(F))(F))', '(N(H))')	FALSE	TRUE	TRUE	FALSE
9	sp_cotton_fraction1_IGP1_xin_20210101	36185	3	1057.1	GcCMANVTVTR	H(5)N(4)F(3)	5	Q6W4X9	Mucin-6	MUC6	2366	8	1.72136	0.284545	0.14322	0.135422	(N(N(H(H(N(H(F))))(H(N(H(F))))))(F))	complex	(F)		('(N(H(F)))', '(N(H(F)))')	(N(N(H(H(N(H(F))(F)))(H(N(H)))))(F))	complex	(F)		('(N(H(F))(F))', '(N(H))')	TRUE	TRUE	TRUE	FALSE
9	sp_cotton_fraction1_IGP1_xin_20210101	36185	3	1057.1	GcCMANVTVTR	H(5)N(4)F(3)	5	Q6W4X9	Mucin-6	MUC6	2366	9	1.43681		0.481661	0.0815264	(N(N(H(H(N(H(F))(F)))(H(N(H)(F))))))	complex			('(N(H(F))(F))', '(N(H)(F))')	(N(N(H(H(N(H(F))(F)))(H(N(H)))))(F))	complex	(F)		('(N(H(F))(F))', '(N(H))')	TRUE	FALSE	TRUE	FALSE
9	sp_cotton_fraction1_IGP1_xin_20210101	36303	3	1057.1	GcCMANVTVTR	H(5)N(4)F(3)	5	Q6W4X9	Mucin-6	MUC6	2366	1	1.83774	3.22015e-05	0.11149	0.0507658	(N(N(H(H(H))(H(N(H)(F))(N(F)))))(F))	hybrid	(F)		('(N(H)(F))', '(N(F))')	(N(N(H(H(N(H(F))(F)))(H(N(H)))))(F))	complex	(F)		('(N(H(F))(F))', '(N(H))')	FALSE	TRUE	TRUE	FALSE
9	sp_cotton_fraction1_IGP1_xin_20210101	36303	3	1057.1	GcCMANVTVTR	H(5)N(4)F(3)	5	Q6W4X9	Mucin-6	MUC6	2366	2	1.83771	0.00277409	0.103867	0.0584213	(N(N(H(H(H))(H(N(H(F))(F))(N))))(F))	hybrid	(F)		('(N(H(F))(F))', '(N)')	(N(N(H(H(N(H(F))(F)))(H(N(H)))))(F))	complex	(F)		('(N(H(F))(F))', '(N(H))')	FALSE	TRUE	TRUE	FALSE
9	sp_cotton_fraction1_IGP1_xin_20210101	36303	3	1057.1	GcCMANVTVTR	H(5)N(4)F(3)	5	Q6W4X9	Mucin-6	MUC6	2366	3	1.83494	0.0195125	0.0873425	0.0777199	(N(N(H(H(N(H(F))(F)))(H(N(H)))))(F))	complex	(F)		('(N(H(F))(F))', '(N(H))')	(N(N(H(H(N(H(F))(F)))(H(N(H)))))(F))	complex	(F)		('(N(H(F))(F))', '(N(H))')	TRUE	TRUE	TRUE	TRUE
9	sp_cotton_fraction1_IGP1_xin_20210101	36303	3	1057.1	GcCMANVTVTR	H(5)N(4)F(3)	5	Q6W4X9	Mucin-6	MUC6	2366	4	1.81543	0.00463942	0.142415	0.0421602	(N(N(H(H(H))(H(N(H(F))(F)))(N)))(F))	hybrid	(F)	(N)	('(N(H(F))(F))',)	(N(N(H(H(N(H(F))(F)))(H(N(H)))))(F))	complex	(F)		('(N(H(F))(F))', '(N(H))')	FALSE	TRUE	FALSE	FALSE
9	sp_cotton_fraction1_IGP1_xin_20210101	36303	3	1057.1	GcCMANVTVTR	H(5)N(4)F(3)	5	Q6W4X9	Mucin-6	MUC6	2366	5	1.81079	0.0295279	0.153688	0.0355259	(N(N(H(H(N(H)(F))(N(H)(F)))(H)))(F))	complex	(F)		('(N(H)(F))', '(N(H)(F))')	(N(N(H(H(N(H(F))(F)))(H(N(H)))))(F))	complex	(F)		('(N(H(F))(F))', '(N(H))')	TRUE	TRUE	TRUE	FALSE
9	sp_cotton_fraction1_IGP1_xin_20210101	36303	3	1057.1	GcCMANVTVTR	H(5)N(4)F(3)	5	Q6W4X9	Mucin-6	MUC6	2366	6	1.78126	0.0405877	0.105398	0.113344	(N(N(H(H(N(H)(F)))(H(N(H)(F)))))(F))	complex	(F)		('(N(H)(F))', '(N(H)(F))')	(N(N(H(H(N(H(F))(F)))(H(N(H)))))(F))	complex	(F)		('(N(H(F))(F))', '(N(H))')	TRUE	TRUE	TRUE	FALSE
9	sp_cotton_fraction1_IGP1_xin_20210101	36303	3	1057.1	GcCMANVTVTR	H(5)N(4)F(3)	5	Q6W4X9	Mucin-6	MUC6	2366	7	1.74067	0.00319159	0.136986	0.122344	(N(N(H(H(N(H(F))))(H(N(H(F))))))(F))	complex	(F)		('(N(H(F)))', '(N(H(F)))')	(N(N(H(H(N(H(F))(F)))(H(N(H)))))(F))	complex	(F)		('(N(H(F))(F))', '(N(H))')	TRUE	TRUE	TRUE	FALSE
9	sp_cotton_fraction1_IGP1_xin_20210101	36303	3	1057.1	GcCMANVTVTR	H(5)N(4)F(3)	5	Q6W4X9	Mucin-6	MUC6	2366	8	1.73748	0.292018	0.155593	0.106929	(N(N(H(H(H)(H))(H(N(F))(N(F)))))(F))	hybrid	(F)		('(N(F))', '(N(F))')	(N(N(H(H(N(H(F))(F)))(H(N(H)))))(F))	complex	(F)		('(N(H(F))(F))', '(N(H))')	FALSE	TRUE	TRUE	FALSE
9	sp_cotton_fraction1_IGP1_xin_20210101	36303	3	1057.1	GcCMANVTVTR	H(5)N(4)F(3)	5	Q6W4X9	Mucin-6	MUC6	2366	9	1.44546		0.486272	0.0682672	(N(N(H(H(N(H(F))(F)))(H(N(H)(F))))))	complex			('(N(H(F))(F))', '(N(H)(F))')	(N(N(H(H(N(H(F))(F)))(H(N(H)))))(F))	complex	(F)		('(N(H(F))(F))', '(N(H))')	TRUE	FALSE	TRUE	FALSE
9	sp_cotton_fraction1_IGP1_xin_20210101	37790	3	1103.12	KFLNESYK	H(6)N(5)A(1)	4	P15309	Prostatic acid phosphatase	ACPP	94	1	1.87217	0.0389468	0.101032	0.0268027	(N(N(H(H(N(H(A))))(H(N(H))(N(H))))))	complex			('(N(H(A)))', '(N(H))', '(N(H))')	(N(N(H(H(N(H(A))))(H(N(H))(N(H))))))	complex			('(N(H(A)))', '(N(H))', '(N(H))')	TRUE	TRUE	TRUE	TRUE
9	sp_cotton_fraction1_IGP1_xin_20210101	37790	3	1103.12	KFLNESYK	H(6)N(5)A(1)	4	P15309	Prostatic acid phosphatase	ACPP	94	2	1.83322	0.0258509	0.13601	0.0307716	(N(N(H(H(H))(H(N(H(A)))(N(H)))(N))))	hybrid		(N)	('(N(H(A)))', '(N(H))')	(N(N(H(H(N(H(A))))(H(N(H))(N(H))))))	complex			('(N(H(A)))', '(N(H))', '(N(H))')	FALSE	TRUE	FALSE	FALSE
9	sp_cotton_fraction1_IGP1_xin_20210101	37790	3	1103.12	KFLNESYK	H(6)N(5)A(1)	4	P15309	Prostatic acid phosphatase	ACPP	94	3	1.80737	0.0768108	0.142084	0.0505481	(N(N(H(H(N(H(A)))(N(H)))(H(N(H))))))	complex			('(N(H(A)))', '(N(H))', '(N(H))')	(N(N(H(H(N(H(A))))(H(N(H))(N(H))))))	complex			('(N(H(A)))', '(N(H))', '(N(H))')	TRUE	TRUE	TRUE	TRUE
9	sp_cotton_fraction1_IGP1_xin_20210101	37790	3	1103.12	KFLNESYK	H(6)N(5)A(1)	4	P15309	Prostatic acid phosphatase	ACPP	94	4	1.73056	0.0119621	0.217609	0.051834	(N(N(H(H(N(H)(A))(N(H)))(H(N(H))))))	complex			('(N(H)(A))', '(N(H))', '(N(H))')	(N(N(H(H(N(H(A))))(H(N(H))(N(H))))))	complex			('(N(H(A)))', '(N(H))', '(N(H))')	TRUE	TRUE	TRUE	FALSE
9	sp_cotton_fraction1_IGP1_xin_20210101	37790	3	1103.12	KFLNESYK	H(6)N(5)A(1)	4	P15309	Prostatic acid phosphatase	ACPP	94	5	1.71859	0.11049	0.224065	0.0573406	(N(N(H(H(N(H)(A)))(H(N(H))(N(H))))))	complex			('(N(H)(A))', '(N(H))', '(N(H))')	(N(N(H(H(N(H(A))))(H(N(H))(N(H))))))	complex			('(N(H(A)))', '(N(H))', '(N(H))')	TRUE	TRUE	TRUE	FALSE
9	sp_cotton_fraction1_IGP1_xin_20210101	37790	3	1103.12	KFLNESYK	H(6)N(5)A(1)	4	P15309	Prostatic acid phosphatase	ACPP	94	6	1.6081	0.00366462	0.343178	0.0487176	(N(N(H(H(H)(H))(H(N(H(A)))(N(N))))))	hybrid			('(N(H(A)))', '(N(N))')	(N(N(H(H(N(H(A))))(H(N(H))(N(H))))))	complex			('(N(H(A)))', '(N(H))', '(N(H))')	FALSE	TRUE	TRUE	FALSE
9	sp_cotton_fraction1_IGP1_xin_20210101	37790	3	1103.12	KFLNESYK	H(6)N(5)A(1)	4	P15309	Prostatic acid phosphatase	ACPP	94	7	1.60444	0.249147	0.336411	0.0591489	(N(N(H(H(H)(H))(H(N(H(A)))(N))(N))))	hybrid		(N)	('(N(H(A)))', '(N)')	(N(N(H(H(N(H(A))))(H(N(H))(N(H))))))	complex			('(N(H(A)))', '(N(H))', '(N(H))')	FALSE	TRUE	FALSE	FALSE
9	sp_cotton_fraction1_IGP1_xin_20210101	37790	3	1103.12	KFLNESYK	H(6)N(5)A(1)	4	P15309	Prostatic acid phosphatase	ACPP	94	8	1.35529	0.0170084	0.540507	0.1042	(N(N(H(H(N(H(H))))(H(N(H(A))))(N))))	complex		(N)	('(N(H(H)))', '(N(H(A)))')	(N(N(H(H(N(H(A))))(H(N(H))(N(H))))))	complex			('(N(H(A)))', '(N(H))', '(N(H))')	TRUE	TRUE	FALSE	FALSE
9	sp_cotton_fraction1_IGP1_xin_20210101	37790	3	1103.12	KFLNESYK	H(6)N(5)A(1)	4	P15309	Prostatic acid phosphatase	ACPP	94	9	1.33828		0.55223	0.109486	(N(N(H(H(H)(H))(H(N(H))(N(N(A)))))))	hybrid			('(N(H))', '(N(N(A)))')	(N(N(H(H(N(H(A))))(H(N(H))(N(H))))))	complex			('(N(H(A)))', '(N(H))', '(N(H))')	FALSE	TRUE	TRUE	FALSE
4	sp_cotton_fraction1_IGP1_xin_20210101	37852	2	1254.55	DLGPNTTIK	H(4)N(3)F(2)	5	Q96BA8	Cyclic AMP-responsive element-binding protein 3-like protein 1	CREB3L1	513	1	1.91469	0.00198301	0.0400851	0.0452272	(N(N(H(H(N(H(F))))(H)))(F))	complex	(F)		('(N(H(F)))',)	(N(N(H(H(N(H)(F)))(H)))(F))	complex	(F)		('(N(H)(F))',)	TRUE	TRUE	TRUE	FALSE
4	sp_cotton_fraction1_IGP1_xin_20210101	37852	2	1254.55	DLGPNTTIK	H(4)N(3)F(2)	5	Q96BA8	Cyclic AMP-responsive element-binding protein 3-like protein 1	CREB3L1	513	2	1.9127	0.399373	0.0453339	0.0419613	(N(N(H(H(N(H)(F)))(H)))(F))	complex	(F)		('(N(H)(F))',)	(N(N(H(H(N(H)(F)))(H)))(F))	complex	(F)		('(N(H)(F))',)	TRUE	TRUE	TRUE	TRUE
4	sp_cotton_fraction1_IGP1_xin_20210101	37852	2	1254.55	DLGPNTTIK	H(4)N(3)F(2)	5	Q96BA8	Cyclic AMP-responsive element-binding protein 3-like protein 1	CREB3L1	513	3	1.51333	0.143201	0.277325	0.209343	(N(N(H(H(H))(H(N(F)))))(F))	hybrid	(F)		('(N(F))',)	(N(N(H(H(N(H)(F)))(H)))(F))	complex	(F)		('(N(H)(F))',)	FALSE	TRUE	TRUE	FALSE
4	sp_cotton_fraction1_IGP1_xin_20210101	37852	2	1254.55	DLGPNTTIK	H(4)N(3)F(2)	5	Q96BA8	Cyclic AMP-responsive element-binding protein 3-like protein 1	CREB3L1	513	4	1.37013		0.528619	0.10125	(N(N(H(H(N(H(F))(F)))(H))))	complex			('(N(H(F))(F))',)	(N(N(H(H(N(H)(F)))(H)))(F))	complex	(F)		('(N(H)(F))',)	TRUE	FALSE	TRUE	FALSE
3	sp_cotton_fraction1_IGP1_xin_20210101	37880	2	1583.17	DLGPNTTIK	H(5)N(4)F(4)	5	Q96BA8	Cyclic AMP-responsive element-binding protein 3-like protein 1	CREB3L1	513	1	1.90935	0.0320702	0.0564567	0.0341919	(N(N(H(H(N(H(F))(F)))(H(N(H)(F)))))(F))	complex	(F)		('(N(H(F))(F))', '(N(H)(F))')	(N(N(H(H(N(H(F))(F)))(H(N(H)(F)))))(F))	complex	(F)		('(N(H(F))(F))', '(N(H)(F))')	TRUE	TRUE	TRUE	TRUE
3	sp_cotton_fraction1_IGP1_xin_20210101	37880	2	1583.17	DLGPNTTIK	H(5)N(4)F(4)	5	Q96BA8	Cyclic AMP-responsive element-binding protein 3-like protein 1	CREB3L1	513	2	1.87728	0.323655	0.0577755	0.0649433	(N(N(H(H(N(H(F))(F)))(H(N(H(F))))))(F))	complex	(F)		('(N(H(F))(F))', '(N(H(F)))')	(N(N(H(H(N(H(F))(F)))(H(N(H)(F)))))(F))	complex	(F)		('(N(H(F))(F))', '(N(H)(F))')	TRUE	TRUE	TRUE	FALSE
3	sp_cotton_fraction1_IGP1_xin_20210101	37880	2	1583.17	DLGPNTTIK	H(5)N(4)F(4)	5	Q96BA8	Cyclic AMP-responsive element-binding protein 3-like protein 1	CREB3L1	513	3	1.55363		0.367793	0.0785811	(N(N(H(H(N(H(F))(F)))(H(N(H(F))(F))))))	complex			('(N(H(F))(F))', '(N(H(F))(F))')	(N(N(H(H(N(H(F))(F)))(H(N(H)(F)))))(F))	complex	(F)		('(N(H(F))(F))', '(N(H)(F))')	TRUE	FALSE	TRUE	FALSE
18	sp_cotton_fraction1_IGP1_xin_20210101	37975	3	969.716	FGcCEIENNR	H(5)N(4)F(1)	8	P25311	Zinc-alpha-2-glycoprotein	AZGP1	128	1	1.22788	0.0378972	0.72895	0.0431722	(N(N(H(H(N(H)))(H(N(H)))))(F))	complex	(F)		('(N(H))', '(N(H))')	(N(N(H(H(N(H)))(H(N(H)))))(F))	complex	(F)		('(N(H))', '(N(H))')	TRUE	TRUE	TRUE	TRUE
18	sp_cotton_fraction1_IGP1_xin_20210101	37975	3	969.716	FGcCEIENNR	H(5)N(4)F(1)	8	P25311	Zinc-alpha-2-glycoprotein	AZGP1	128	2	1.18998	0.0845453	0.739044	0.0709755	(N(N(H(H(H))(H(N(H))(N))))(F))	hybrid	(F)		('(N(H))', '(N)')	(N(N(H(H(N(H)))(H(N(H)))))(F))	complex	(F)		('(N(H))', '(N(H))')	FALSE	TRUE	TRUE	FALSE
18	sp_cotton_fraction1_IGP1_xin_20210101	37975	3	969.716	FGcCEIENNR	H(5)N(4)F(1)	8	P25311	Zinc-alpha-2-glycoprotein	AZGP1	128	3	1.10544	0.0929056	0.778619	0.115946	(N(N(H(H(N(H))(N(H)))(H)))(F))	complex	(F)		('(N(H))', '(N(H))')	(N(N(H(H(N(H)))(H(N(H)))))(F))	complex	(F)		('(N(H))', '(N(H))')	TRUE	TRUE	TRUE	TRUE
18	sp_cotton_fraction1_IGP1_xin_20210101	37975	3	969.716	FGcCEIENNR	H(5)N(4)F(1)	8	P25311	Zinc-alpha-2-glycoprotein	AZGP1	128	4	1.01253	0.00387793	0.775103	0.212367	(N(N(H(H(H)(H))(H(N(N)))))(F))	hybrid	(F)		('(N(N))',)	(N(N(H(H(N(H)))(H(N(H)))))(F))	complex	(F)		('(N(H))', '(N(H))')	FALSE	TRUE	TRUE	FALSE
18	sp_cotton_fraction1_IGP1_xin_20210101	37975	3	969.716	FGcCEIENNR	H(5)N(4)F(1)	8	P25311	Zinc-alpha-2-glycoprotein	AZGP1	128	5	1.00865	0.00275727	0.894183	0.0971655	(N(N(H(H(N(H(F))))(H(N(H))))))	complex			('(N(H(F)))', '(N(H))')	(N(N(H(H(N(H)))(H(N(H)))))(F))	complex	(F)		('(N(H))', '(N(H))')	TRUE	FALSE	TRUE	FALSE
18	sp_cotton_fraction1_IGP1_xin_20210101	37975	3	969.716	FGcCEIENNR	H(5)N(4)F(1)	8	P25311	Zinc-alpha-2-glycoprotein	AZGP1	128	6	1.00589	0.00273553	0.752113	0.241993	(N(N(H(H(H))(H(N(H)))(N)))(F))	hybrid	(F)	(N)	('(N(H))',)	(N(N(H(H(N(H)))(H(N(H)))))(F))	complex	(F)		('(N(H))', '(N(H))')	FALSE	TRUE	FALSE	FALSE
18	sp_cotton_fraction1_IGP1_xin_20210101	37975	3	969.716	FGcCEIENNR	H(5)N(4)F(1)	8	P25311	Zinc-alpha-2-glycoprotein	AZGP1	128	7	1.00316	0.0173407	0.893997	0.102844	(N(N(H(H(N(H)(F)))(H(N(H))))))	complex			('(N(H)(F))', '(N(H))')	(N(N(H(H(N(H)))(H(N(H)))))(F))	complex	(F)		('(N(H))', '(N(H))')	TRUE	FALSE	TRUE	FALSE
18	sp_cotton_fraction1_IGP1_xin_20210101	37975	3	969.716	FGcCEIENNR	H(5)N(4)F(1)	8	P25311	Zinc-alpha-2-glycoprotein	AZGP1	128	8	0.985818	0.0172221	0.750112	0.26407	(N(N(H(H(N(H(H)))(N))(H)))(F))	complex	(F)		('(N(H(H)))', '(N)')	(N(N(H(H(N(H)))(H(N(H)))))(F))	complex	(F)		('(N(H))', '(N(H))')	TRUE	TRUE	TRUE	FALSE
18	sp_cotton_fraction1_IGP1_xin_20210101	37975	3	969.716	FGcCEIENNR	H(5)N(4)F(1)	8	P25311	Zinc-alpha-2-glycoprotein	AZGP1	128	9	0.968596	0.000478265	0.770259	0.261145	(N(N(H(H(H)(H))(H(N)(N))))(F))	hybrid	(F)		('(N)', '(N)')	(N(N(H(H(N(H)))(H(N(H)))))(F))	complex	(F)		('(N(H))', '(N(H))')	FALSE	TRUE	TRUE	FALSE
18	sp_cotton_fraction1_IGP1_xin_20210101	37975	3	969.716	FGcCEIENNR	H(5)N(4)F(1)	8	P25311	Zinc-alpha-2-glycoprotein	AZGP1	128	10	0.968118	0.000256701	0.901988	0.129894	(N(N(H(H(H)(H))(H(N(F))(N)))))	hybrid			('(N(F))', '(N)')	(N(N(H(H(N(H)))(H(N(H)))))(F))	complex	(F)		('(N(H))', '(N(H))')	FALSE	FALSE	TRUE	FALSE
18	sp_cotton_fraction1_IGP1_xin_20210101	37975	3	969.716	FGcCEIENNR	H(5)N(4)F(1)	8	P25311	Zinc-alpha-2-glycoprotein	AZGP1	128	11	0.967861	0.0260917	0.73875	0.293389	(N(N(H(H(N(H(H))))(H(N))))(F))	complex	(F)		('(N(H(H)))', '(N)')	(N(N(H(H(N(H)))(H(N(H)))))(F))	complex	(F)		('(N(H))', '(N(H))')	TRUE	TRUE	TRUE	FALSE
18	sp_cotton_fraction1_IGP1_xin_20210101	37975	3	969.716	FGcCEIENNR	H(5)N(4)F(1)	8	P25311	Zinc-alpha-2-glycoprotein	AZGP1	128	12	0.94177	0.00929649	0.896114	0.162117	(N(N(H(H(H))(H(N(H)(F))(N)))))	hybrid			('(N(H)(F))', '(N)')	(N(N(H(H(N(H)))(H(N(H)))))(F))	complex	(F)		('(N(H))', '(N(H))')	FALSE	FALSE	TRUE	FALSE
18	sp_cotton_fraction1_IGP1_xin_20210101	37975	3	969.716	FGcCEIENNR	H(5)N(4)F(1)	8	P25311	Zinc-alpha-2-glycoprotein	AZGP1	128	13	0.932473	0.00294745	0.890509	0.177018	(N(N(H(H(N(H)(F))(N(H)))(H))))	complex			('(N(H)(F))', '(N(H))')	(N(N(H(H(N(H)))(H(N(H)))))(F))	complex	(F)		('(N(H))', '(N(H))')	TRUE	FALSE	TRUE	FALSE
18	sp_cotton_fraction1_IGP1_xin_20210101	37975	3	969.716	FGcCEIENNR	H(5)N(4)F(1)	8	P25311	Zinc-alpha-2-glycoprotein	AZGP1	128	14	0.929526	0.0347426	0.89994	0.170534	(N(N(H(H(H))(H(N(H))(N(F))))))	hybrid			('(N(H))', '(N(F))')	(N(N(H(H(N(H)))(H(N(H)))))(F))	complex	(F)		('(N(H))', '(N(H))')	FALSE	FALSE	TRUE	FALSE
18	sp_cotton_fraction1_IGP1_xin_20210101	37975	3	969.716	FGcCEIENNR	H(5)N(4)F(1)	8	P25311	Zinc-alpha-2-glycoprotein	AZGP1	128	15	0.894783	0.0297324	0.896627	0.20859	(N(N(H(H(H))(H(N(H)(F)))(N))))	hybrid		(N)	('(N(H)(F))',)	(N(N(H(H(N(H)))(H(N(H)))))(F))	complex	(F)		('(N(H))', '(N(H))')	FALSE	FALSE	FALSE	FALSE
18	sp_cotton_fraction1_IGP1_xin_20210101	37975	3	969.716	FGcCEIENNR	H(5)N(4)F(1)	8	P25311	Zinc-alpha-2-glycoprotein	AZGP1	128	16	0.865051	0.00129612	0.766075	0.368875	(N(N(H(H(H)(H))(H(N))(N)))(F))	hybrid	(F)	(N)	('(N)',)	(N(N(H(H(N(H)))(H(N(H)))))(F))	complex	(F)		('(N(H))', '(N(H))')	FALSE	TRUE	FALSE	FALSE
18	sp_cotton_fraction1_IGP1_xin_20210101	37975	3	969.716	FGcCEIENNR	H(5)N(4)F(1)	8	P25311	Zinc-alpha-2-glycoprotein	AZGP1	128	17	0.863755	0.0250391	0.889031	0.247215	(N(N(H(H(H)(H))(H(N(F)))(N))))	hybrid		(N)	('(N(F))',)	(N(N(H(H(N(H)))(H(N(H)))))(F))	complex	(F)		('(N(H))', '(N(H))')	FALSE	FALSE	FALSE	FALSE
18	sp_cotton_fraction1_IGP1_xin_20210101	37975	3	969.716	FGcCEIENNR	H(5)N(4)F(1)	8	P25311	Zinc-alpha-2-glycoprotein	AZGP1	128	18	0.838715		0.899385	0.261899	(N(N(H(H(H)(H))(H(N(N)(F))))))	hybrid			('(N(N)(F))',)	(N(N(H(H(N(H)))(H(N(H)))))(F))	complex	(F)		('(N(H))', '(N(H))')	FALSE	FALSE	TRUE	FALSE
10	sp_cotton_fraction1_IGP1_xin_20210101	38023	3	884.379	KFLNESYK	H(5)N(4)	4	P15309	Prostatic acid phosphatase	ACPP	94	1	1.88659	0.0424027	0.0935709	0.0198405	(N(N(H(H(N(H)))(H(N(H))))))	complex			('(N(H))', '(N(H))')	(N(N(H(H(N(H)))(H(N(H))))))	complex			('(N(H))', '(N(H))')	TRUE	TRUE	TRUE	TRUE
10	sp_cotton_fraction1_IGP1_xin_20210101	38023	3	884.379	KFLNESYK	H(5)N(4)	4	P15309	Prostatic acid phosphatase	ACPP	94	2	1.84419	0.0283112	0.13948	0.0163341	(N(N(H(H(H))(H(N(H))(N)))))	hybrid			('(N(H))', '(N)')	(N(N(H(H(N(H)))(H(N(H))))))	complex			('(N(H))', '(N(H))')	FALSE	TRUE	TRUE	FALSE
10	sp_cotton_fraction1_IGP1_xin_20210101	38023	3	884.379	KFLNESYK	H(5)N(4)	4	P15309	Prostatic acid phosphatase	ACPP	94	3	1.81587	0.0397521	0.125306	0.0588192	(N(N(H(H(N(H))(N(H)))(H))))	complex			('(N(H))', '(N(H))')	(N(N(H(H(N(H)))(H(N(H))))))	complex			('(N(H))', '(N(H))')	TRUE	TRUE	TRUE	TRUE
10	sp_cotton_fraction1_IGP1_xin_20210101	38023	3	884.379	KFLNESYK	H(5)N(4)	4	P15309	Prostatic acid phosphatase	ACPP	94	4	1.77612	0.184923	0.139054	0.0848235	(N(N(H(H(H))(H(N(H)))(N))))	hybrid		(N)	('(N(H))',)	(N(N(H(H(N(H)))(H(N(H))))))	complex			('(N(H))', '(N(H))')	FALSE	TRUE	FALSE	FALSE
10	sp_cotton_fraction1_IGP1_xin_20210101	38023	3	884.379	KFLNESYK	H(5)N(4)	4	P15309	Prostatic acid phosphatase	ACPP	94	5	1.5912	0.0204387	0.21476	0.19404	(N(N(H(H(H)(H)(N))(H(N)))))	unknown			('(N)', '(N)')	(N(N(H(H(N(H)))(H(N(H))))))	complex			('(N(H))', '(N(H))')	FALSE	TRUE	TRUE	FALSE
10	sp_cotton_fraction1_IGP1_xin_20210101	38023	3	884.379	KFLNESYK	H(5)N(4)	4	P15309	Prostatic acid phosphatase	ACPP	94	6	1.57076	0.129786	0.283274	0.145964	(N(N(H(H(H)(H))(H(N(N))))))	hybrid			('(N(N))',)	(N(N(H(H(N(H)))(H(N(H))))))	complex			('(N(H))', '(N(H))')	FALSE	TRUE	TRUE	FALSE
10	sp_cotton_fraction1_IGP1_xin_20210101	38023	3	884.379	KFLNESYK	H(5)N(4)	4	P15309	Prostatic acid phosphatase	ACPP	94	7	1.44098	0.136172	0.36654	0.192485	(N(N(H(H(N(H(H))))(H(N)))))	complex			('(N(H(H)))', '(N)')	(N(N(H(H(N(H)))(H(N(H))))))	complex			('(N(H))', '(N(H))')	TRUE	TRUE	TRUE	FALSE
10	sp_cotton_fraction1_IGP1_xin_20210101	38023	3	884.379	KFLNESYK	H(5)N(4)	4	P15309	Prostatic acid phosphatase	ACPP	94	8	1.3048	0.0504764	0.283385	0.411812	(N(N(H(H(H)(H))(H(N))(N))))	hybrid		(N)	('(N)',)	(N(N(H(H(N(H)))(H(N(H))))))	complex			('(N(H))', '(N(H))')	FALSE	TRUE	FALSE	FALSE
10	sp_cotton_fraction1_IGP1_xin_20210101	38023	3	884.379	KFLNESYK	H(5)N(4)	4	P15309	Prostatic acid phosphatase	ACPP	94	9	1.25433	0.573358	0.435698	0.309975	(N(N(H(H(H)(H))(H(N)(N)))))	hybrid			('(N)', '(N)')	(N(N(H(H(N(H)))(H(N(H))))))	complex			('(N(H))', '(N(H))')	FALSE	TRUE	TRUE	FALSE
10	sp_cotton_fraction1_IGP1_xin_20210101	38023	3	884.379	KFLNESYK	H(5)N(4)	4	P15309	Prostatic acid phosphatase	ACPP	94	10	0.68097		0.324235	0.994796	(N(N(H(H(H(N))(H))(H)(N))))	unknown		(N)	('(H(N))',)	(N(N(H(H(N(H)))(H(N(H))))))	complex			('(N(H))', '(N(H))')	FALSE	TRUE	FALSE	FALSE
9	sp_cotton_fraction1_IGP1_xin_20210101	38041	3	1103.12	KFLNESYK	H(6)N(5)A(1)	4	P15309	Prostatic acid phosphatase	ACPP	94	1	1.82795	0.0672026	0.084166	0.0878827	(N(N(H(H(N(H(A))))(H(N(H))(N(H))))))	complex			('(N(H(A)))', '(N(H))', '(N(H))')	(N(N(H(H(N(H(A))))(H(N(H))(N(H))))))	complex			('(N(H(A)))', '(N(H))', '(N(H))')	TRUE	TRUE	TRUE	TRUE
9	sp_cotton_fraction1_IGP1_xin_20210101	38041	3	1103.12	KFLNESYK	H(6)N(5)A(1)	4	P15309	Prostatic acid phosphatase	ACPP	94	2	1.76075	0.00472099	0.124469	0.114782	(N(N(H(H(N(H(A)))(N(H)))(H(N(H))))))	complex			('(N(H(A)))', '(N(H))', '(N(H))')	(N(N(H(H(N(H(A))))(H(N(H))(N(H))))))	complex			('(N(H(A)))', '(N(H))', '(N(H))')	TRUE	TRUE	TRUE	TRUE
9	sp_cotton_fraction1_IGP1_xin_20210101	38041	3	1103.12	KFLNESYK	H(6)N(5)A(1)	4	P15309	Prostatic acid phosphatase	ACPP	94	3	1.75603	0.0236419	0.148403	0.0955694	(N(N(H(H(H))(H(N(H(A)))(N(H)))(N))))	hybrid		(N)	('(N(H(A)))', '(N(H))')	(N(N(H(H(N(H(A))))(H(N(H))(N(H))))))	complex			('(N(H(A)))', '(N(H))', '(N(H))')	FALSE	TRUE	FALSE	FALSE
9	sp_cotton_fraction1_IGP1_xin_20210101	38041	3	1103.12	KFLNESYK	H(6)N(5)A(1)	4	P15309	Prostatic acid phosphatase	ACPP	94	4	1.73239	0.034079	0.202877	0.0647369	(N(N(H(H(N(H)(A))(N(H)))(H(N(H))))))	complex			('(N(H)(A))', '(N(H))', '(N(H))')	(N(N(H(H(N(H(A))))(H(N(H))(N(H))))))	complex			('(N(H(A)))', '(N(H))', '(N(H))')	TRUE	TRUE	TRUE	FALSE
9	sp_cotton_fraction1_IGP1_xin_20210101	38041	3	1103.12	KFLNESYK	H(6)N(5)A(1)	4	P15309	Prostatic acid phosphatase	ACPP	94	5	1.69831	0.090981	0.209825	0.0918685	(N(N(H(H(N(H)(A)))(H(N(H))(N(H))))))	complex			('(N(H)(A))', '(N(H))', '(N(H))')	(N(N(H(H(N(H(A))))(H(N(H))(N(H))))))	complex			('(N(H(A)))', '(N(H))', '(N(H))')	TRUE	TRUE	TRUE	FALSE
9	sp_cotton_fraction1_IGP1_xin_20210101	38041	3	1103.12	KFLNESYK	H(6)N(5)A(1)	4	P15309	Prostatic acid phosphatase	ACPP	94	6	1.60733	0.0542404	0.346849	0.0458257	(N(N(H(H(H)(H))(H(N(H(A)))(N))(N))))	hybrid		(N)	('(N(H(A)))', '(N)')	(N(N(H(H(N(H(A))))(H(N(H))(N(H))))))	complex			('(N(H(A)))', '(N(H))', '(N(H))')	FALSE	TRUE	FALSE	FALSE
9	sp_cotton_fraction1_IGP1_xin_20210101	38041	3	1103.12	KFLNESYK	H(6)N(5)A(1)	4	P15309	Prostatic acid phosphatase	ACPP	94	7	1.55309	0.169591	0.339025	0.10789	(N(N(H(H(H)(H))(H(N(H(A)))(N(N))))))	hybrid			('(N(H(A)))', '(N(N))')	(N(N(H(H(N(H(A))))(H(N(H))(N(H))))))	complex			('(N(H(A)))', '(N(H))', '(N(H))')	FALSE	TRUE	TRUE	FALSE
9	sp_cotton_fraction1_IGP1_xin_20210101	38041	3	1103.12	KFLNESYK	H(6)N(5)A(1)	4	P15309	Prostatic acid phosphatase	ACPP	94	8	1.38349	0.0280797	0.533283	0.0832227	(N(N(H(H(N(H(H))))(H(N(H(A))))(N))))	complex		(N)	('(N(H(H)))', '(N(H(A)))')	(N(N(H(H(N(H(A))))(H(N(H))(N(H))))))	complex			('(N(H(A)))', '(N(H))', '(N(H))')	TRUE	TRUE	FALSE	FALSE
9	sp_cotton_fraction1_IGP1_xin_20210101	38041	3	1103.12	KFLNESYK	H(6)N(5)A(1)	4	P15309	Prostatic acid phosphatase	ACPP	94	9	1.35541		0.54305	0.101536	(N(N(H(H(H)(H))(H(N(H))(N(N(A)))))))	hybrid			('(N(H))', '(N(N(A)))')	(N(N(H(H(N(H(A))))(H(N(H))(N(H))))))	complex			('(N(H(A)))', '(N(H))', '(N(H))')	FALSE	TRUE	TRUE	FALSE
3	sp_cotton_fraction1_IGP1_xin_20210101	38044	2	1583.17	DLGPNTTIK	H(5)N(4)F(4)	5	Q96BA8	Cyclic AMP-responsive element-binding protein 3-like protein 1	CREB3L1	513	1	1.91485	0.0391713	0.0550261	0.0301223	(N(N(H(H(N(H(F))(F)))(H(N(H)(F)))))(F))	complex	(F)		('(N(H(F))(F))', '(N(H)(F))')	(N(N(H(H(N(H(F))(F)))(H(N(H)(F)))))(F))	complex	(F)		('(N(H(F))(F))', '(N(H)(F))')	TRUE	TRUE	TRUE	TRUE
3	sp_cotton_fraction1_IGP1_xin_20210101	38044	2	1583.17	DLGPNTTIK	H(5)N(4)F(4)	5	Q96BA8	Cyclic AMP-responsive element-binding protein 3-like protein 1	CREB3L1	513	2	1.87568	0.349134	0.0688859	0.0554338	(N(N(H(H(N(H(F))(F)))(H(N(H(F))))))(F))	complex	(F)		('(N(H(F))(F))', '(N(H(F)))')	(N(N(H(H(N(H(F))(F)))(H(N(H)(F)))))(F))	complex	(F)		('(N(H(F))(F))', '(N(H)(F))')	TRUE	TRUE	TRUE	FALSE
3	sp_cotton_fraction1_IGP1_xin_20210101	38044	2	1583.17	DLGPNTTIK	H(5)N(4)F(4)	5	Q96BA8	Cyclic AMP-responsive element-binding protein 3-like protein 1	CREB3L1	513	3	1.52655		0.386551	0.0869028	(N(N(H(H(N(H(F))(F)))(H(N(H(F))(F))))))	complex			('(N(H(F))(F))', '(N(H(F))(F))')	(N(N(H(H(N(H(F))(F)))(H(N(H)(F)))))(F))	complex	(F)		('(N(H(F))(F))', '(N(H)(F))')	TRUE	FALSE	TRUE	FALSE
8	sp_cotton_fraction1_IGP1_xin_20210101	38191	3	895.698	FLNESYK	H(6)N(4)	3	P15309	Prostatic acid phosphatase	ACPP	94	1	1.90768	0.00584494	0.0542795	0.0380412	(N(N(H(H(H))(H(N(H))(N(H))))))	hybrid			('(N(H))', '(N(H))')	(N(N(H(H(N(H))(N))(H(H)(H)))))	hybrid			('(N(H))', '(N)')	TRUE	TRUE	TRUE	FALSE
8	sp_cotton_fraction1_IGP1_xin_20210101	38191	3	895.698	FLNESYK	H(6)N(4)	3	P15309	Prostatic acid phosphatase	ACPP	94	2	1.90183	0.0939411	0.0785777	0.019588	(N(N(H(H(H)(H))(H(N(H))(N)))))	hybrid			('(N(H))', '(N)')	(N(N(H(H(N(H))(N))(H(H)(H)))))	hybrid			('(N(H))', '(N)')	TRUE	TRUE	TRUE	TRUE
8	sp_cotton_fraction1_IGP1_xin_20210101	38191	3	895.698	FLNESYK	H(6)N(4)	3	P15309	Prostatic acid phosphatase	ACPP	94	3	1.80789	0.0106851	0.0862475	0.105859	(N(N(H(H(H(H))(H))(H(N(N))))))	hybrid			('(N(N))',)	(N(N(H(H(N(H))(N))(H(H)(H)))))	hybrid			('(N(H))', '(N)')	TRUE	TRUE	TRUE	FALSE
8	sp_cotton_fraction1_IGP1_xin_20210101	38191	3	895.698	FLNESYK	H(6)N(4)	3	P15309	Prostatic acid phosphatase	ACPP	94	4	1.79721	0.0926524	0.127429	0.075363	(N(N(H(H(N(H(H))))(H(N(H))))))	complex			('(N(H(H)))', '(N(H))')	(N(N(H(H(N(H))(N))(H(H)(H)))))	hybrid			('(N(H))', '(N)')	FALSE	TRUE	TRUE	FALSE
8	sp_cotton_fraction1_IGP1_xin_20210101	38191	3	895.698	FLNESYK	H(6)N(4)	3	P15309	Prostatic acid phosphatase	ACPP	94	5	1.70456	0.101153	0.119647	0.175797	(N(N(H(H(H)(H))(H(N(H)))(N))))	hybrid		(N)	('(N(H))',)	(N(N(H(H(N(H))(N))(H(H)(H)))))	hybrid			('(N(H))', '(N)')	TRUE	TRUE	FALSE	FALSE
8	sp_cotton_fraction1_IGP1_xin_20210101	38191	3	895.698	FLNESYK	H(6)N(4)	3	P15309	Prostatic acid phosphatase	ACPP	94	6	1.6034	0.101538	0.208354	0.188243	(N(N(H(H(H)(H))(H(H)(N))(N))))	unknown		(N)	('(N)',)	(N(N(H(H(N(H))(N))(H(H)(H)))))	hybrid			('(N(H))', '(N)')	FALSE	TRUE	FALSE	FALSE
8	sp_cotton_fraction1_IGP1_xin_20210101	38191	3	895.698	FLNESYK	H(6)N(4)	3	P15309	Prostatic acid phosphatase	ACPP	94	7	1.50186	0.0976387	0.272995	0.22514	(N(N(H(H(H(H))(H))(H(N))(N))))	hybrid		(N)	('(N)',)	(N(N(H(H(N(H))(N))(H(H)(H)))))	hybrid			('(N(H))', '(N)')	TRUE	TRUE	FALSE	FALSE
8	sp_cotton_fraction1_IGP1_xin_20210101	38191	3	895.698	FLNESYK	H(6)N(4)	3	P15309	Prostatic acid phosphatase	ACPP	94	8	1.40423		0.115614	0.48016	(N(N(H(H(H(N(H))))(H(N(H))))))	unknown			('(H(N(H)))', '(N(H))')	(N(N(H(H(N(H))(N))(H(H)(H)))))	hybrid			('(N(H))', '(N)')	FALSE	TRUE	TRUE	FALSE
10	sp_cotton_fraction1_IGP1_xin_20210101	38216	3	884.379	KFLNESYK	H(5)N(4)	4	P15309	Prostatic acid phosphatase	ACPP	94	1	1.87592	0.0187344	0.0968209	0.027256	(N(N(H(H(N(H)))(H(N(H))))))	complex			('(N(H))', '(N(H))')	(N(N(H(H(N(H)))(H(N(H))))))	complex			('(N(H))', '(N(H))')	TRUE	TRUE	TRUE	TRUE
10	sp_cotton_fraction1_IGP1_xin_20210101	38216	3	884.379	KFLNESYK	H(5)N(4)	4	P15309	Prostatic acid phosphatase	ACPP	94	2	1.85719	0.0421525	0.133271	0.00954069	(N(N(H(H(H))(H(N(H))(N)))))	hybrid			('(N(H))', '(N)')	(N(N(H(H(N(H)))(H(N(H))))))	complex			('(N(H))', '(N(H))')	FALSE	TRUE	TRUE	FALSE
10	sp_cotton_fraction1_IGP1_xin_20210101	38216	3	884.379	KFLNESYK	H(5)N(4)	4	P15309	Prostatic acid phosphatase	ACPP	94	3	1.81504	0.0292913	0.118611	0.0663525	(N(N(H(H(N(H))(N(H)))(H))))	complex			('(N(H))', '(N(H))')	(N(N(H(H(N(H)))(H(N(H))))))	complex			('(N(H))', '(N(H))')	TRUE	TRUE	TRUE	TRUE
10	sp_cotton_fraction1_IGP1_xin_20210101	38216	3	884.379	KFLNESYK	H(5)N(4)	4	P15309	Prostatic acid phosphatase	ACPP	94	4	1.78574	0.178472	0.136711	0.077544	(N(N(H(H(H))(H(N(H)))(N))))	hybrid		(N)	('(N(H))',)	(N(N(H(H(N(H)))(H(N(H))))))	complex			('(N(H))', '(N(H))')	FALSE	TRUE	FALSE	FALSE
10	sp_cotton_fraction1_IGP1_xin_20210101	38216	3	884.379	KFLNESYK	H(5)N(4)	4	P15309	Prostatic acid phosphatase	ACPP	94	5	1.60727	0.0215532	0.206232	0.186495	(N(N(H(H(H)(H)(N))(H(N)))))	unknown			('(N)', '(N)')	(N(N(H(H(N(H)))(H(N(H))))))	complex			('(N(H))', '(N(H))')	FALSE	TRUE	TRUE	FALSE
10	sp_cotton_fraction1_IGP1_xin_20210101	38216	3	884.379	KFLNESYK	H(5)N(4)	4	P15309	Prostatic acid phosphatase	ACPP	94	6	1.58572	0.139105	0.275855	0.138425	(N(N(H(H(H)(H))(H(N(N))))))	hybrid			('(N(N))',)	(N(N(H(H(N(H)))(H(N(H))))))	complex			('(N(H))', '(N(H))')	FALSE	TRUE	TRUE	FALSE
10	sp_cotton_fraction1_IGP1_xin_20210101	38216	3	884.379	KFLNESYK	H(5)N(4)	4	P15309	Prostatic acid phosphatase	ACPP	94	7	1.44661	0.13012	0.365897	0.187488	(N(N(H(H(N(H(H))))(H(N)))))	complex			('(N(H(H)))', '(N)')	(N(N(H(H(N(H)))(H(N(H))))))	complex			('(N(H))', '(N(H))')	TRUE	TRUE	TRUE	FALSE
10	sp_cotton_fraction1_IGP1_xin_20210101	38216	3	884.379	KFLNESYK	H(5)N(4)	4	P15309	Prostatic acid phosphatase	ACPP	94	8	1.31649	0.048401	0.279232	0.404274	(N(N(H(H(H)(H))(H(N))(N))))	hybrid		(N)	('(N)',)	(N(N(H(H(N(H)))(H(N(H))))))	complex			('(N(H))', '(N(H))')	FALSE	TRUE	FALSE	FALSE
10	sp_cotton_fraction1_IGP1_xin_20210101	38216	3	884.379	KFLNESYK	H(5)N(4)	4	P15309	Prostatic acid phosphatase	ACPP	94	9	1.26809	0.584584	0.429474	0.302432	(N(N(H(H(H)(H))(H(N)(N)))))	hybrid			('(N)', '(N)')	(N(N(H(H(N(H)))(H(N(H))))))	complex			('(N(H))', '(N(H))')	FALSE	TRUE	TRUE	FALSE
10	sp_cotton_fraction1_IGP1_xin_20210101	38216	3	884.379	KFLNESYK	H(5)N(4)	4	P15309	Prostatic acid phosphatase	ACPP	94	10	0.683509		0.32162	0.994871	(N(N(H(H(H(N))(H))(H)(N))))	unknown		(N)	('(H(N))',)	(N(N(H(H(N(H)))(H(N(H))))))	complex			('(N(H))', '(N(H))')	FALSE	TRUE	FALSE	FALSE
7	sp_cotton_fraction1_IGP1_xin_20210101	38437	2	1492.13	KFLNESYK	H(4)N(5)A(1)	4	P15309	Prostatic acid phosphatase	ACPP	94	1	1.75798	0.0795641	0.0777638	0.164253	(N(N(H(H(N(H)))(H(N(N(A)))))))	complex			('(N(H))', '(N(N(A)))')	(N(N(H(H(N(N(A))))(H(N(H))))))	complex			('(N(N(A)))', '(N(H))')	TRUE	TRUE	TRUE	TRUE
7	sp_cotton_fraction1_IGP1_xin_20210101	38437	2	1492.13	KFLNESYK	H(4)N(5)A(1)	4	P15309	Prostatic acid phosphatase	ACPP	94	2	1.67842	0.0426021	0.173068	0.148512	(N(N(H(H(N(H(A))))(H(N)(N)))))	complex			('(N(H(A)))', '(N)', '(N)')	(N(N(H(H(N(N(A))))(H(N(H))))))	complex			('(N(N(A)))', '(N(H))')	TRUE	TRUE	TRUE	FALSE
7	sp_cotton_fraction1_IGP1_xin_20210101	38437	2	1492.13	KFLNESYK	H(4)N(5)A(1)	4	P15309	Prostatic acid phosphatase	ACPP	94	3	1.63582	0.0299601	0.20875	0.155433	(N(N(H(H(N(H(A)))(N))(H(N)))))	complex			('(N(H(A)))', '(N)', '(N)')	(N(N(H(H(N(N(A))))(H(N(H))))))	complex			('(N(N(A)))', '(N(H))')	TRUE	TRUE	TRUE	FALSE
7	sp_cotton_fraction1_IGP1_xin_20210101	38437	2	1492.13	KFLNESYK	H(4)N(5)A(1)	4	P15309	Prostatic acid phosphatase	ACPP	94	4	1.60586	0.0498915	0.202635	0.191508	(N(N(H(H(N(H(A))))(H(N))(N))))	complex		(N)	('(N(H(A)))', '(N)')	(N(N(H(H(N(N(A))))(H(N(H))))))	complex			('(N(N(A)))', '(N(H))')	TRUE	TRUE	FALSE	FALSE
7	sp_cotton_fraction1_IGP1_xin_20210101	38437	2	1492.13	KFLNESYK	H(4)N(5)A(1)	4	P15309	Prostatic acid phosphatase	ACPP	94	5	1.55597	0.29979	0.219164	0.22487	(N(N(H(H(N(H(A)))(N))(H)(N))))	complex		(N)	('(N(H(A)))', '(N)')	(N(N(H(H(N(N(A))))(H(N(H))))))	complex			('(N(N(A)))', '(N(H))')	TRUE	TRUE	FALSE	FALSE
7	sp_cotton_fraction1_IGP1_xin_20210101	38437	2	1492.13	KFLNESYK	H(4)N(5)A(1)	4	P15309	Prostatic acid phosphatase	ACPP	94	6	1.25618	0.0570348	0.595953	0.147872	(N(N(H(H(N(H)(A)))(H(N)(N)))))	complex			('(N(H)(A))', '(N)', '(N)')	(N(N(H(H(N(N(A))))(H(N(H))))))	complex			('(N(N(A)))', '(N(H))')	TRUE	TRUE	TRUE	FALSE
7	sp_cotton_fraction1_IGP1_xin_20210101	38437	2	1492.13	KFLNESYK	H(4)N(5)A(1)	4	P15309	Prostatic acid phosphatase	ACPP	94	7	1.19914		0.610662	0.190197	(N(N(H(H(N(H)(A)))(H(N))(N))))	complex		(N)	('(N(H)(A))', '(N)')	(N(N(H(H(N(N(A))))(H(N(H))))))	complex			('(N(N(A)))', '(N(H))')	TRUE	TRUE	FALSE	FALSE
9	sp_cotton_fraction1_IGP1_xin_20210101	38492	3	1103.12	KFLNESYK	H(6)N(5)A(1)	4	P15309	Prostatic acid phosphatase	ACPP	94	1	1.67767	0.0101722	0.195972	0.126362	(N(N(H(H(N(H(A))))(H(N(H))(N(H))))))	complex			('(N(H(A)))', '(N(H))', '(N(H))')	(N(N(H(H(N(H(A))))(H(N(H))(N(H))))))	complex			('(N(H(A)))', '(N(H))', '(N(H))')	TRUE	TRUE	TRUE	TRUE
9	sp_cotton_fraction1_IGP1_xin_20210101	38492	3	1103.12	KFLNESYK	H(6)N(5)A(1)	4	P15309	Prostatic acid phosphatase	ACPP	94	2	1.66749	0.0267758	0.197645	0.134862	(N(N(H(H(H))(H(N(H(A)))(N(H)))(N))))	hybrid		(N)	('(N(H(A)))', '(N(H))')	(N(N(H(H(N(H(A))))(H(N(H))(N(H))))))	complex			('(N(H(A)))', '(N(H))', '(N(H))')	FALSE	TRUE	FALSE	FALSE
9	sp_cotton_fraction1_IGP1_xin_20210101	38492	3	1103.12	KFLNESYK	H(6)N(5)A(1)	4	P15309	Prostatic acid phosphatase	ACPP	94	3	1.64072	0.0018538	0.204241	0.155042	(N(N(H(H(N(H(A)))(N(H)))(H(N(H))))))	complex			('(N(H(A)))', '(N(H))', '(N(H))')	(N(N(H(H(N(H(A))))(H(N(H))(N(H))))))	complex			('(N(H(A)))', '(N(H))', '(N(H))')	TRUE	TRUE	TRUE	TRUE
9	sp_cotton_fraction1_IGP1_xin_20210101	38492	3	1103.12	KFLNESYK	H(6)N(5)A(1)	4	P15309	Prostatic acid phosphatase	ACPP	94	4	1.63886	0.0113226	0.301052	0.0600851	(N(N(H(H(H)(H))(H(N(H(A)))(N))(N))))	hybrid		(N)	('(N(H(A)))', '(N)')	(N(N(H(H(N(H(A))))(H(N(H))(N(H))))))	complex			('(N(H(A)))', '(N(H))', '(N(H))')	FALSE	TRUE	FALSE	FALSE
9	sp_cotton_fraction1_IGP1_xin_20210101	38492	3	1103.12	KFLNESYK	H(6)N(5)A(1)	4	P15309	Prostatic acid phosphatase	ACPP	94	5	1.62754	0.0223219	0.243298	0.129161	(N(N(H(H(N(H)(A))(N(H)))(H(N(H))))))	complex			('(N(H)(A))', '(N(H))', '(N(H))')	(N(N(H(H(N(H(A))))(H(N(H))(N(H))))))	complex			('(N(H(A)))', '(N(H))', '(N(H))')	TRUE	TRUE	TRUE	FALSE
9	sp_cotton_fraction1_IGP1_xin_20210101	38492	3	1103.12	KFLNESYK	H(6)N(5)A(1)	4	P15309	Prostatic acid phosphatase	ACPP	94	6	1.60522	0.0766175	0.239957	0.154825	(N(N(H(H(N(H)(A)))(H(N(H))(N(H))))))	complex			('(N(H)(A))', '(N(H))', '(N(H))')	(N(N(H(H(N(H(A))))(H(N(H))(N(H))))))	complex			('(N(H(A)))', '(N(H))', '(N(H))')	TRUE	TRUE	TRUE	FALSE
9	sp_cotton_fraction1_IGP1_xin_20210101	38492	3	1103.12	KFLNESYK	H(6)N(5)A(1)	4	P15309	Prostatic acid phosphatase	ACPP	94	7	1.5286	0.144521	0.317825	0.153574	(N(N(H(H(H)(H))(H(N(H(A)))(N(N))))))	hybrid			('(N(H(A)))', '(N(N))')	(N(N(H(H(N(H(A))))(H(N(H))(N(H))))))	complex			('(N(H(A)))', '(N(H))', '(N(H))')	FALSE	TRUE	TRUE	FALSE
9	sp_cotton_fraction1_IGP1_xin_20210101	38492	3	1103.12	KFLNESYK	H(6)N(5)A(1)	4	P15309	Prostatic acid phosphatase	ACPP	94	8	1.38408	0.0100818	0.515661	0.100258	(N(N(H(H(N(H(H))))(H(N(H(A))))(N))))	complex		(N)	('(N(H(H)))', '(N(H(A)))')	(N(N(H(H(N(H(A))))(H(N(H))(N(H))))))	complex			('(N(H(A)))', '(N(H))', '(N(H))')	TRUE	TRUE	FALSE	FALSE
9	sp_cotton_fraction1_IGP1_xin_20210101	38492	3	1103.12	KFLNESYK	H(6)N(5)A(1)	4	P15309	Prostatic acid phosphatase	ACPP	94	9	1.374		0.499441	0.12656	(N(N(H(H(H)(H))(H(N(H))(N(N(A)))))))	hybrid			('(N(H))', '(N(N(A)))')	(N(N(H(H(N(H(A))))(H(N(H))(N(H))))))	complex			('(N(H(A)))', '(N(H))', '(N(H))')	FALSE	TRUE	TRUE	FALSE
9	sp_cotton_fraction1_IGP1_xin_20210101	38495	4	1058.47	SPTNTTPHVPAEGPEASRPPK	H(5)N(4)F(3)	4	O00391	Sulfhydryl oxidase 1	QSOX1	591	1	1.8233	0.00397736	0.163114	0.0135873	(N(N(H(H(N(H(F))(F)))(H(N(H)))))(F))	complex	(F)		('(N(H(F))(F))', '(N(H))')	(N(N(H(H(N(H(F))(F)))(H(N(H)))))(F))	complex	(F)		('(N(H(F))(F))', '(N(H))')	TRUE	TRUE	TRUE	TRUE
9	sp_cotton_fraction1_IGP1_xin_20210101	38495	4	1058.47	SPTNTTPHVPAEGPEASRPPK	H(5)N(4)F(3)	4	O00391	Sulfhydryl oxidase 1	QSOX1	591	2	1.81932	0.112873	0.165969	0.0147091	(N(N(H(H(N(H)(F)))(H(N(H)(F)))))(F))	complex	(F)		('(N(H)(F))', '(N(H)(F))')	(N(N(H(H(N(H(F))(F)))(H(N(H)))))(F))	complex	(F)		('(N(H(F))(F))', '(N(H))')	TRUE	TRUE	TRUE	FALSE
9	sp_cotton_fraction1_IGP1_xin_20210101	38495	4	1058.47	SPTNTTPHVPAEGPEASRPPK	H(5)N(4)F(3)	4	O00391	Sulfhydryl oxidase 1	QSOX1	591	3	1.70645	0.0261612	0.253456	0.040096	(N(N(H(H(H)(H))(H(N(F))(N(F)))))(F))	hybrid	(F)		('(N(F))', '(N(F))')	(N(N(H(H(N(H(F))(F)))(H(N(H)))))(F))	complex	(F)		('(N(H(F))(F))', '(N(H))')	FALSE	TRUE	TRUE	FALSE
9	sp_cotton_fraction1_IGP1_xin_20210101	38495	4	1058.47	SPTNTTPHVPAEGPEASRPPK	H(5)N(4)F(3)	4	O00391	Sulfhydryl oxidase 1	QSOX1	591	4	1.68029	0.00268951	0.224214	0.0954985	(N(N(H(H(H))(H(N(H(F))(F)))(N)))(F))	hybrid	(F)	(N)	('(N(H(F))(F))',)	(N(N(H(H(N(H(F))(F)))(H(N(H)))))(F))	complex	(F)		('(N(H(F))(F))', '(N(H))')	FALSE	TRUE	FALSE	FALSE
9	sp_cotton_fraction1_IGP1_xin_20210101	38495	4	1058.47	SPTNTTPHVPAEGPEASRPPK	H(5)N(4)F(3)	4	O00391	Sulfhydryl oxidase 1	QSOX1	591	5	1.6776	0.00171659	0.231995	0.090407	(N(N(H(H(H))(H(N(H)(F))(N(F)))))(F))	hybrid	(F)		('(N(H)(F))', '(N(F))')	(N(N(H(H(N(H(F))(F)))(H(N(H)))))(F))	complex	(F)		('(N(H(F))(F))', '(N(H))')	FALSE	TRUE	TRUE	FALSE
9	sp_cotton_fraction1_IGP1_xin_20210101	38495	4	1058.47	SPTNTTPHVPAEGPEASRPPK	H(5)N(4)F(3)	4	O00391	Sulfhydryl oxidase 1	QSOX1	591	6	1.67588	0.0135213	0.281963	0.0421556	(N(N(H(H(N(H)(F))(N(H)(F)))(H)))(F))	complex	(F)		('(N(H)(F))', '(N(H)(F))')	(N(N(H(H(N(H(F))(F)))(H(N(H)))))(F))	complex	(F)		('(N(H(F))(F))', '(N(H))')	TRUE	TRUE	TRUE	FALSE
9	sp_cotton_fraction1_IGP1_xin_20210101	38495	4	1058.47	SPTNTTPHVPAEGPEASRPPK	H(5)N(4)F(3)	4	O00391	Sulfhydryl oxidase 1	QSOX1	591	7	1.66236	0.00550675	0.213165	0.124476	(N(N(H(H(N(H(F))))(H(N(H(F))))))(F))	complex	(F)		('(N(H(F)))', '(N(H(F)))')	(N(N(H(H(N(H(F))(F)))(H(N(H)))))(F))	complex	(F)		('(N(H(F))(F))', '(N(H))')	TRUE	TRUE	TRUE	FALSE
9	sp_cotton_fraction1_IGP1_xin_20210101	38495	4	1058.47	SPTNTTPHVPAEGPEASRPPK	H(5)N(4)F(3)	4	O00391	Sulfhydryl oxidase 1	QSOX1	591	8	1.65685	0.300374	0.22827	0.114877	(N(N(H(H(H))(H(N(H(F))(F))(N))))(F))	hybrid	(F)		('(N(H(F))(F))', '(N)')	(N(N(H(H(N(H(F))(F)))(H(N(H)))))(F))	complex	(F)		('(N(H(F))(F))', '(N(H))')	FALSE	TRUE	TRUE	FALSE
9	sp_cotton_fraction1_IGP1_xin_20210101	38495	4	1058.47	SPTNTTPHVPAEGPEASRPPK	H(5)N(4)F(3)	4	O00391	Sulfhydryl oxidase 1	QSOX1	591	9	1.35648		0.565162	0.0783585	(N(N(H(H(N(H(F))(F)))(H(N(H)(F))))))	complex			('(N(H(F))(F))', '(N(H)(F))')	(N(N(H(H(N(H(F))(F)))(H(N(H)))))(F))	complex	(F)		('(N(H(F))(F))', '(N(H))')	TRUE	FALSE	TRUE	FALSE
9	sp_cotton_fraction1_IGP1_xin_20210101	38689	3	1103.12	KFLNESYK	H(6)N(5)A(1)	4	P15309	Prostatic acid phosphatase	ACPP	94	1	1.6535	0.0101223	0.210737	0.135767	(N(N(H(H(N(H(A))))(H(N(H))(N(H))))))	complex			('(N(H(A)))', '(N(H))', '(N(H))')	(N(N(H(H(N(H(A))))(H(N(H))(N(H))))))	complex			('(N(H(A)))', '(N(H))', '(N(H))')	TRUE	TRUE	TRUE	TRUE
9	sp_cotton_fraction1_IGP1_xin_20210101	38689	3	1103.12	KFLNESYK	H(6)N(5)A(1)	4	P15309	Prostatic acid phosphatase	ACPP	94	2	1.64337	0.0161946	0.212536	0.14409	(N(N(H(H(H))(H(N(H(A)))(N(H)))(N))))	hybrid		(N)	('(N(H(A)))', '(N(H))')	(N(N(H(H(N(H(A))))(H(N(H))(N(H))))))	complex			('(N(H(A)))', '(N(H))', '(N(H))')	FALSE	TRUE	FALSE	FALSE
9	sp_cotton_fraction1_IGP1_xin_20210101	38689	3	1103.12	KFLNESYK	H(6)N(5)A(1)	4	P15309	Prostatic acid phosphatase	ACPP	94	3	1.62718	0.00812386	0.303987	0.0688335	(N(N(H(H(H)(H))(H(N(H(A)))(N))(N))))	hybrid		(N)	('(N(H(A)))', '(N)')	(N(N(H(H(N(H(A))))(H(N(H))(N(H))))))	complex			('(N(H(A)))', '(N(H))', '(N(H))')	FALSE	TRUE	FALSE	FALSE
9	sp_cotton_fraction1_IGP1_xin_20210101	38689	3	1103.12	KFLNESYK	H(6)N(5)A(1)	4	P15309	Prostatic acid phosphatase	ACPP	94	4	1.61906	0.00284	0.216761	0.164184	(N(N(H(H(N(H(A)))(N(H)))(H(N(H))))))	complex			('(N(H(A)))', '(N(H))', '(N(H))')	(N(N(H(H(N(H(A))))(H(N(H))(N(H))))))	complex			('(N(H(A)))', '(N(H))', '(N(H))')	TRUE	TRUE	TRUE	TRUE
9	sp_cotton_fraction1_IGP1_xin_20210101	38689	3	1103.12	KFLNESYK	H(6)N(5)A(1)	4	P15309	Prostatic acid phosphatase	ACPP	94	5	1.61622	0.0143466	0.244602	0.139183	(N(N(H(H(N(H)(A))(N(H)))(H(N(H))))))	complex			('(N(H)(A))', '(N(H))', '(N(H))')	(N(N(H(H(N(H(A))))(H(N(H))(N(H))))))	complex			('(N(H(A)))', '(N(H))', '(N(H))')	TRUE	TRUE	TRUE	FALSE
9	sp_cotton_fraction1_IGP1_xin_20210101	38689	3	1103.12	KFLNESYK	H(6)N(5)A(1)	4	P15309	Prostatic acid phosphatase	ACPP	94	6	1.60187	0.0764883	0.233346	0.164785	(N(N(H(H(N(H)(A)))(H(N(H))(N(H))))))	complex			('(N(H)(A))', '(N(H))', '(N(H))')	(N(N(H(H(N(H(A))))(H(N(H))(N(H))))))	complex			('(N(H(A)))', '(N(H))', '(N(H))')	TRUE	TRUE	TRUE	FALSE
9	sp_cotton_fraction1_IGP1_xin_20210101	38689	3	1103.12	KFLNESYK	H(6)N(5)A(1)	4	P15309	Prostatic acid phosphatase	ACPP	94	7	1.52538	0.138038	0.31181	0.162809	(N(N(H(H(H)(H))(H(N(H(A)))(N(N))))))	hybrid			('(N(H(A)))', '(N(N))')	(N(N(H(H(N(H(A))))(H(N(H))(N(H))))))	complex			('(N(H(A)))', '(N(H))', '(N(H))')	FALSE	TRUE	TRUE	FALSE
9	sp_cotton_fraction1_IGP1_xin_20210101	38689	3	1103.12	KFLNESYK	H(6)N(5)A(1)	4	P15309	Prostatic acid phosphatase	ACPP	94	8	1.38734	0.0140879	0.504777	0.107881	(N(N(H(H(N(H(H))))(H(N(H(A))))(N))))	complex		(N)	('(N(H(H)))', '(N(H(A)))')	(N(N(H(H(N(H(A))))(H(N(H))(N(H))))))	complex			('(N(H(A)))', '(N(H))', '(N(H))')	TRUE	TRUE	FALSE	FALSE
9	sp_cotton_fraction1_IGP1_xin_20210101	38689	3	1103.12	KFLNESYK	H(6)N(5)A(1)	4	P15309	Prostatic acid phosphatase	ACPP	94	9	1.37325		0.495447	0.131298	(N(N(H(H(H)(H))(H(N(H))(N(N(A)))))))	hybrid			('(N(H))', '(N(N(A)))')	(N(N(H(H(N(H(A))))(H(N(H))(N(H))))))	complex			('(N(H(A)))', '(N(H))', '(N(H))')	FALSE	TRUE	TRUE	FALSE
7	sp_cotton_fraction1_IGP1_xin_20210101	38690	2	1492.13	KFLNESYK	H(4)N(5)A(1)	4	P15309	Prostatic acid phosphatase	ACPP	94	1	1.61905	0.0113858	0.305673	0.0752755	(N(N(H(H(N(H(A))))(H(N)(N)))))	complex			('(N(H(A)))', '(N)', '(N)')	(N(N(H(H(N(N(A))))(H(N(H))))))	complex			('(N(N(A)))', '(N(H))')	TRUE	TRUE	TRUE	FALSE
7	sp_cotton_fraction1_IGP1_xin_20210101	38690	2	1492.13	KFLNESYK	H(4)N(5)A(1)	4	P15309	Prostatic acid phosphatase	ACPP	94	2	1.60767	0.0407747	0.309496	0.0828375	(N(N(H(H(N(H(A)))(N))(H(N)))))	complex			('(N(H(A)))', '(N)', '(N)')	(N(N(H(H(N(N(A))))(H(N(H))))))	complex			('(N(N(A)))', '(N(H))')	TRUE	TRUE	TRUE	FALSE
7	sp_cotton_fraction1_IGP1_xin_20210101	38690	2	1492.13	KFLNESYK	H(4)N(5)A(1)	4	P15309	Prostatic acid phosphatase	ACPP	94	3	1.56689	0.00106037	0.316713	0.116395	(N(N(H(H(N(H)(A)))(H(N))(N))))	complex		(N)	('(N(H)(A))', '(N)')	(N(N(H(H(N(N(A))))(H(N(H))))))	complex			('(N(N(A)))', '(N(H))')	TRUE	TRUE	FALSE	FALSE
7	sp_cotton_fraction1_IGP1_xin_20210101	38690	2	1492.13	KFLNESYK	H(4)N(5)A(1)	4	P15309	Prostatic acid phosphatase	ACPP	94	4	1.56583	0.0663794	0.355	0.0791688	(N(N(H(H(N(H)(A)))(H(N)(N)))))	complex			('(N(H)(A))', '(N)', '(N)')	(N(N(H(H(N(N(A))))(H(N(H))))))	complex			('(N(N(A)))', '(N(H))')	TRUE	TRUE	TRUE	FALSE
7	sp_cotton_fraction1_IGP1_xin_20210101	38690	2	1492.13	KFLNESYK	H(4)N(5)A(1)	4	P15309	Prostatic acid phosphatase	ACPP	94	5	1.49945	0.0167744	0.381932	0.118617	(N(N(H(H(N(H(A))))(H(N))(N))))	complex		(N)	('(N(H(A)))', '(N)')	(N(N(H(H(N(N(A))))(H(N(H))))))	complex			('(N(N(A)))', '(N(H))')	TRUE	TRUE	FALSE	FALSE
7	sp_cotton_fraction1_IGP1_xin_20210101	38690	2	1492.13	KFLNESYK	H(4)N(5)A(1)	4	P15309	Prostatic acid phosphatase	ACPP	94	6	1.48268	0.110106	0.364472	0.152851	(N(N(H(H(N(H(A)))(N))(H)(N))))	complex		(N)	('(N(H(A)))', '(N)')	(N(N(H(H(N(N(A))))(H(N(H))))))	complex			('(N(N(A)))', '(N(H))')	TRUE	TRUE	FALSE	FALSE
7	sp_cotton_fraction1_IGP1_xin_20210101	38690	2	1492.13	KFLNESYK	H(4)N(5)A(1)	4	P15309	Prostatic acid phosphatase	ACPP	94	7	1.37257		0.449776	0.177652	(N(N(H(H(N(H)))(H(N(N(A)))))))	complex			('(N(H))', '(N(N(A)))')	(N(N(H(H(N(N(A))))(H(N(H))))))	complex			('(N(N(A)))', '(N(H))')	TRUE	TRUE	TRUE	TRUE
6	sp_cotton_fraction1_IGP1_xin_20210101	38737	2	1245.04	KFLNESYK	H(4)N(4)	4	P15309	Prostatic acid phosphatase	ACPP	94	1	1.90341	0.113965	0.0772116	0.0193822	(N(N(H(H(N(H)))(H(N)))))	complex			('(N(H))', '(N)')	(N(N(H(H(N(H)))(H(N)))))	complex			('(N(H))', '(N)')	TRUE	TRUE	TRUE	TRUE
6	sp_cotton_fraction1_IGP1_xin_20210101	38737	2	1245.04	KFLNESYK	H(4)N(4)	4	P15309	Prostatic acid phosphatase	ACPP	94	2	1.78944	0.0711608	0.178659	0.0319006	(N(N(H(H(N(H)))(H)(N))))	complex		(N)	('(N(H))',)	(N(N(H(H(N(H)))(H(N)))))	complex			('(N(H))', '(N)')	TRUE	TRUE	FALSE	FALSE
6	sp_cotton_fraction1_IGP1_xin_20210101	38737	2	1245.04	KFLNESYK	H(4)N(4)	4	P15309	Prostatic acid phosphatase	ACPP	94	3	1.71828	0.200784	0.239645	0.0420747	(N(N(H(H(N(H))(N))(H))))	complex			('(N(H))', '(N)')	(N(N(H(H(N(H)))(H(N)))))	complex			('(N(H))', '(N)')	TRUE	TRUE	TRUE	TRUE
6	sp_cotton_fraction1_IGP1_xin_20210101	38737	2	1245.04	KFLNESYK	H(4)N(4)	4	P15309	Prostatic acid phosphatase	ACPP	94	4	1.5175	0.00459501	0.189055	0.293449	(N(N(H(H(H))(H(N))(N))))	hybrid		(N)	('(N)',)	(N(N(H(H(N(H)))(H(N)))))	complex			('(N(H))', '(N)')	FALSE	TRUE	FALSE	FALSE
6	sp_cotton_fraction1_IGP1_xin_20210101	38737	2	1245.04	KFLNESYK	H(4)N(4)	4	P15309	Prostatic acid phosphatase	ACPP	94	5	1.5129	0.151995	0.273865	0.213234	(N(N(H(H(H))(H(N(N))))))	hybrid			('(N(N))',)	(N(N(H(H(N(H)))(H(N)))))	complex			('(N(H))', '(N)')	FALSE	TRUE	TRUE	FALSE
6	sp_cotton_fraction1_IGP1_xin_20210101	38737	2	1245.04	KFLNESYK	H(4)N(4)	4	P15309	Prostatic acid phosphatase	ACPP	94	6	1.36091		0.249414	0.38968	(N(N(H(H(H))(H(N)(N)))))	hybrid			('(N)', '(N)')	(N(N(H(H(N(H)))(H(N)))))	complex			('(N(H))', '(N)')	FALSE	TRUE	TRUE	FALSE
10	sp_cotton_fraction1_IGP1_xin_20210101	38838	2	1416.07	FLNESYK	H(6)N(4)F(1)	3	P15309	Prostatic acid phosphatase	ACPP	94	1	1.85166	0.086828	0.0882237	0.0601173	(N(N(H(H(H))(H(N(H)(F))(N(H))))))	hybrid			('(N(H)(F))', '(N(H))')	(N(N(H(H(N(H)(F))(N(H)))(H(H)))))	hybrid			('(N(H)(F))', '(N(H))')	TRUE	TRUE	TRUE	TRUE
10	sp_cotton_fraction1_IGP1_xin_20210101	38838	2	1416.07	FLNESYK	H(6)N(4)F(1)	3	P15309	Prostatic acid phosphatase	ACPP	94	2	1.76483	0.0361681	0.132266	0.102903	(N(N(H(H(H)(H))(H(N(H)(F))(N)))))	hybrid			('(N(H)(F))', '(N)')	(N(N(H(H(N(H)(F))(N(H)))(H(H)))))	hybrid			('(N(H)(F))', '(N(H))')	TRUE	TRUE	TRUE	FALSE
10	sp_cotton_fraction1_IGP1_xin_20210101	38838	2	1416.07	FLNESYK	H(6)N(4)F(1)	3	P15309	Prostatic acid phosphatase	ACPP	94	3	1.72866	0.0149795	0.135499	0.135838	(N(N(H(H(H)(H))(H(N(H))(N(F))))))	hybrid			('(N(H))', '(N(F))')	(N(N(H(H(N(H)(F))(N(H)))(H(H)))))	hybrid			('(N(H)(F))', '(N(H))')	TRUE	TRUE	TRUE	FALSE
10	sp_cotton_fraction1_IGP1_xin_20210101	38838	2	1416.07	FLNESYK	H(6)N(4)F(1)	3	P15309	Prostatic acid phosphatase	ACPP	94	4	1.71368	0.16427	0.187769	0.0985476	(N(N(H(H(H)(H))(H(N(H)(F)))(N))))	hybrid		(N)	('(N(H)(F))',)	(N(N(H(H(N(H)(F))(N(H)))(H(H)))))	hybrid			('(N(H)(F))', '(N(H))')	TRUE	TRUE	FALSE	FALSE
10	sp_cotton_fraction1_IGP1_xin_20210101	38838	2	1416.07	FLNESYK	H(6)N(4)F(1)	3	P15309	Prostatic acid phosphatase	ACPP	94	5	1.54941	0.0162917	0.328347	0.12224	(N(N(H(H(H)(H))(H(N(H)))(N)))(F))	hybrid	(F)	(N)	('(N(H))',)	(N(N(H(H(N(H)(F))(N(H)))(H(H)))))	hybrid			('(N(H)(F))', '(N(H))')	TRUE	FALSE	FALSE	FALSE
10	sp_cotton_fraction1_IGP1_xin_20210101	38838	2	1416.07	FLNESYK	H(6)N(4)F(1)	3	P15309	Prostatic acid phosphatase	ACPP	94	6	1.53312	0.050907	0.306435	0.160443	(N(N(H(H(H)(H))(H(N(H))(N))))(F))	hybrid	(F)		('(N(H))', '(N)')	(N(N(H(H(N(H)(F))(N(H)))(H(H)))))	hybrid			('(N(H)(F))', '(N(H))')	TRUE	FALSE	TRUE	FALSE
10	sp_cotton_fraction1_IGP1_xin_20210101	38838	2	1416.07	FLNESYK	H(6)N(4)F(1)	3	P15309	Prostatic acid phosphatase	ACPP	94	7	1.48221	0.00473732	0.340308	0.177477	(N(N(H(H(N(H(H))))(H(N(H)))))(F))	complex	(F)		('(N(H(H)))', '(N(H))')	(N(N(H(H(N(H)(F))(N(H)))(H(H)))))	hybrid			('(N(H)(F))', '(N(H))')	FALSE	FALSE	TRUE	FALSE
10	sp_cotton_fraction1_IGP1_xin_20210101	38838	2	1416.07	FLNESYK	H(6)N(4)F(1)	3	P15309	Prostatic acid phosphatase	ACPP	94	8	1.47748	0.038565	0.312598	0.209925	(N(N(H(H(H))(H(N(H))(N(H)))))(F))	hybrid	(F)		('(N(H))', '(N(H))')	(N(N(H(H(N(H)(F))(N(H)))(H(H)))))	hybrid			('(N(H)(F))', '(N(H))')	TRUE	FALSE	TRUE	FALSE
10	sp_cotton_fraction1_IGP1_xin_20210101	38838	2	1416.07	FLNESYK	H(6)N(4)F(1)	3	P15309	Prostatic acid phosphatase	ACPP	94	9	1.43891	0.22343	0.368644	0.192444	(N(N(H(H(H(H))(H))(H(N))(N)))(F))	hybrid	(F)	(N)	('(N)',)	(N(N(H(H(N(H)(F))(N(H)))(H(H)))))	hybrid			('(N(H)(F))', '(N(H))')	TRUE	FALSE	FALSE	FALSE
10	sp_cotton_fraction1_IGP1_xin_20210101	38838	2	1416.07	FLNESYK	H(6)N(4)F(1)	3	P15309	Prostatic acid phosphatase	ACPP	94	10	1.21548		0.336659	0.447859	(N(N(H(H(H(N(H))))(H(N(H)))))(F))	unknown	(F)		('(H(N(H)))', '(N(H))')	(N(N(H(H(N(H)(F))(N(H)))(H(H)))))	hybrid			('(N(H)(F))', '(N(H))')	FALSE	FALSE	TRUE	FALSE
9	sp_cotton_fraction1_IGP1_xin_20210101	38863	3	1103.12	KFLNESYK	H(6)N(5)A(1)	4	P15309	Prostatic acid phosphatase	ACPP	94	1	1.70805	0.00452628	0.169236	0.122712	(N(N(H(H(N(H(A))))(H(N(H))(N(H))))))	complex			('(N(H(A)))', '(N(H))', '(N(H))')	(N(N(H(H(N(H(A))))(H(N(H))(N(H))))))	complex			('(N(H(A)))', '(N(H))', '(N(H))')	TRUE	TRUE	TRUE	TRUE
9	sp_cotton_fraction1_IGP1_xin_20210101	38863	3	1103.12	KFLNESYK	H(6)N(5)A(1)	4	P15309	Prostatic acid phosphatase	ACPP	94	2	1.70353	0.0321832	0.164672	0.131802	(N(N(H(H(H))(H(N(H(A)))(N(H)))(N))))	hybrid		(N)	('(N(H(A)))', '(N(H))')	(N(N(H(H(N(H(A))))(H(N(H))(N(H))))))	complex			('(N(H(A)))', '(N(H))', '(N(H))')	FALSE	TRUE	FALSE	FALSE
9	sp_cotton_fraction1_IGP1_xin_20210101	38863	3	1103.12	KFLNESYK	H(6)N(5)A(1)	4	P15309	Prostatic acid phosphatase	ACPP	94	3	1.67134	0.0197362	0.176869	0.151788	(N(N(H(H(N(H(A)))(N(H)))(H(N(H))))))	complex			('(N(H(A)))', '(N(H))', '(N(H))')	(N(N(H(H(N(H(A))))(H(N(H))(N(H))))))	complex			('(N(H(A)))', '(N(H))', '(N(H))')	TRUE	TRUE	TRUE	TRUE
9	sp_cotton_fraction1_IGP1_xin_20210101	38863	3	1103.12	KFLNESYK	H(6)N(5)A(1)	4	P15309	Prostatic acid phosphatase	ACPP	94	4	1.65161	0.000899531	0.227589	0.120804	(N(N(H(H(N(H)(A))(N(H)))(H(N(H))))))	complex			('(N(H)(A))', '(N(H))', '(N(H))')	(N(N(H(H(N(H(A))))(H(N(H))(N(H))))))	complex			('(N(H(A)))', '(N(H))', '(N(H))')	TRUE	TRUE	TRUE	FALSE
9	sp_cotton_fraction1_IGP1_xin_20210101	38863	3	1103.12	KFLNESYK	H(6)N(5)A(1)	4	P15309	Prostatic acid phosphatase	ACPP	94	5	1.65071	0.0160136	0.292644	0.0566492	(N(N(H(H(H)(H))(H(N(H(A)))(N))(N))))	hybrid		(N)	('(N(H(A)))', '(N)')	(N(N(H(H(N(H(A))))(H(N(H))(N(H))))))	complex			('(N(H(A)))', '(N(H))', '(N(H))')	FALSE	TRUE	FALSE	FALSE
9	sp_cotton_fraction1_IGP1_xin_20210101	38863	3	1103.12	KFLNESYK	H(6)N(5)A(1)	4	P15309	Prostatic acid phosphatase	ACPP	94	6	1.63469	0.0937745	0.218007	0.1473	(N(N(H(H(N(H)(A)))(H(N(H))(N(H))))))	complex			('(N(H)(A))', '(N(H))', '(N(H))')	(N(N(H(H(N(H(A))))(H(N(H))(N(H))))))	complex			('(N(H(A)))', '(N(H))', '(N(H))')	TRUE	TRUE	TRUE	FALSE
9	sp_cotton_fraction1_IGP1_xin_20210101	38863	3	1103.12	KFLNESYK	H(6)N(5)A(1)	4	P15309	Prostatic acid phosphatase	ACPP	94	7	1.54092	0.125196	0.310211	0.148871	(N(N(H(H(H)(H))(H(N(H(A)))(N(N))))))	hybrid			('(N(H(A)))', '(N(N))')	(N(N(H(H(N(H(A))))(H(N(H))(N(H))))))	complex			('(N(H(A)))', '(N(H))', '(N(H))')	FALSE	TRUE	TRUE	FALSE
9	sp_cotton_fraction1_IGP1_xin_20210101	38863	3	1103.12	KFLNESYK	H(6)N(5)A(1)	4	P15309	Prostatic acid phosphatase	ACPP	94	8	1.41572	0.0380659	0.490905	0.0933727	(N(N(H(H(N(H(H))))(H(N(H(A))))(N))))	complex		(N)	('(N(H(H)))', '(N(H(A)))')	(N(N(H(H(N(H(A))))(H(N(H))(N(H))))))	complex			('(N(H(A)))', '(N(H))', '(N(H))')	TRUE	TRUE	FALSE	FALSE
9	sp_cotton_fraction1_IGP1_xin_20210101	38863	3	1103.12	KFLNESYK	H(6)N(5)A(1)	4	P15309	Prostatic acid phosphatase	ACPP	94	9	1.37766		0.501602	0.120741	(N(N(H(H(H)(H))(H(N(H))(N(N(A)))))))	hybrid			('(N(H))', '(N(N(A)))')	(N(N(H(H(N(H(A))))(H(N(H))(N(H))))))	complex			('(N(H(A)))', '(N(H))', '(N(H))')	FALSE	TRUE	TRUE	FALSE
6	sp_cotton_fraction1_IGP1_xin_20210101	38927	2	1245.04	KFLNESYK	H(4)N(4)	4	P15309	Prostatic acid phosphatase	ACPP	94	1	1.89599	0.124844	0.0712696	0.0327374	(N(N(H(H(N(H)))(H(N)))))	complex			('(N(H))', '(N)')	(N(N(H(H(N(H)))(H(N)))))	complex			('(N(H))', '(N)')	TRUE	TRUE	TRUE	TRUE
6	sp_cotton_fraction1_IGP1_xin_20210101	38927	2	1245.04	KFLNESYK	H(4)N(4)	4	P15309	Prostatic acid phosphatase	ACPP	94	2	1.77115	0.0571706	0.183861	0.0449897	(N(N(H(H(N(H)))(H)(N))))	complex		(N)	('(N(H))',)	(N(N(H(H(N(H)))(H(N)))))	complex			('(N(H))', '(N)')	TRUE	TRUE	FALSE	FALSE
6	sp_cotton_fraction1_IGP1_xin_20210101	38927	2	1245.04	KFLNESYK	H(4)N(4)	4	P15309	Prostatic acid phosphatase	ACPP	94	3	1.71398	0.18443	0.233037	0.0529844	(N(N(H(H(N(H))(N))(H))))	complex			('(N(H))', '(N)')	(N(N(H(H(N(H)))(H(N)))))	complex			('(N(H))', '(N)')	TRUE	TRUE	TRUE	TRUE
6	sp_cotton_fraction1_IGP1_xin_20210101	38927	2	1245.04	KFLNESYK	H(4)N(4)	4	P15309	Prostatic acid phosphatase	ACPP	94	4	1.52955	0.00236095	0.190266	0.280185	(N(N(H(H(H))(H(N))(N))))	hybrid		(N)	('(N)',)	(N(N(H(H(N(H)))(H(N)))))	complex			('(N(H))', '(N)')	FALSE	TRUE	FALSE	FALSE
6	sp_cotton_fraction1_IGP1_xin_20210101	38927	2	1245.04	KFLNESYK	H(4)N(4)	4	P15309	Prostatic acid phosphatase	ACPP	94	5	1.52719	0.143387	0.272768	0.200044	(N(N(H(H(H))(H(N(N))))))	hybrid			('(N(N))',)	(N(N(H(H(N(H)))(H(N)))))	complex			('(N(H))', '(N)')	FALSE	TRUE	TRUE	FALSE
6	sp_cotton_fraction1_IGP1_xin_20210101	38927	2	1245.04	KFLNESYK	H(4)N(4)	4	P15309	Prostatic acid phosphatase	ACPP	94	6	1.3838		0.23982	0.376379	(N(N(H(H(H))(H(N)(N)))))	hybrid			('(N)', '(N)')	(N(N(H(H(N(H)))(H(N)))))	complex			('(N(H))', '(N)')	FALSE	TRUE	TRUE	FALSE
10	sp_cotton_fraction1_IGP1_xin_20210101	39006	2	1416.07	FLNESYK	H(6)N(4)F(1)	3	P15309	Prostatic acid phosphatase	ACPP	94	1	1.82787	0.0847415	0.0926222	0.0795058	(N(N(H(H(H))(H(N(H)(F))(N(H))))))	hybrid			('(N(H)(F))', '(N(H))')	(N(N(H(H(N(H)(F))(N(H)))(H(H)))))	hybrid			('(N(H)(F))', '(N(H))')	TRUE	TRUE	TRUE	TRUE
10	sp_cotton_fraction1_IGP1_xin_20210101	39006	2	1416.07	FLNESYK	H(6)N(4)F(1)	3	P15309	Prostatic acid phosphatase	ACPP	94	2	1.74313	0.0284385	0.13888	0.11799	(N(N(H(H(H)(H))(H(N(H)(F))(N)))))	hybrid			('(N(H)(F))', '(N)')	(N(N(H(H(N(H)(F))(N(H)))(H(H)))))	hybrid			('(N(H)(F))', '(N(H))')	TRUE	TRUE	TRUE	FALSE
10	sp_cotton_fraction1_IGP1_xin_20210101	39006	2	1416.07	FLNESYK	H(6)N(4)F(1)	3	P15309	Prostatic acid phosphatase	ACPP	94	3	1.71469	0.0206643	0.137203	0.148105	(N(N(H(H(H)(H))(H(N(H))(N(F))))))	hybrid			('(N(H))', '(N(F))')	(N(N(H(H(N(H)(F))(N(H)))(H(H)))))	hybrid			('(N(H)(F))', '(N(H))')	TRUE	TRUE	TRUE	FALSE
10	sp_cotton_fraction1_IGP1_xin_20210101	39006	2	1416.07	FLNESYK	H(6)N(4)F(1)	3	P15309	Prostatic acid phosphatase	ACPP	94	4	1.69403	0.168267	0.191199	0.114774	(N(N(H(H(H)(H))(H(N(H)(F)))(N))))	hybrid		(N)	('(N(H)(F))',)	(N(N(H(H(N(H)(F))(N(H)))(H(H)))))	hybrid			('(N(H)(F))', '(N(H))')	TRUE	TRUE	FALSE	FALSE
10	sp_cotton_fraction1_IGP1_xin_20210101	39006	2	1416.07	FLNESYK	H(6)N(4)F(1)	3	P15309	Prostatic acid phosphatase	ACPP	94	5	1.52576	0.0133162	0.334198	0.140041	(N(N(H(H(H)(H))(H(N(H)))(N)))(F))	hybrid	(F)	(N)	('(N(H))',)	(N(N(H(H(N(H)(F))(N(H)))(H(H)))))	hybrid			('(N(H)(F))', '(N(H))')	TRUE	FALSE	FALSE	FALSE
10	sp_cotton_fraction1_IGP1_xin_20210101	39006	2	1416.07	FLNESYK	H(6)N(4)F(1)	3	P15309	Prostatic acid phosphatase	ACPP	94	6	1.51244	0.0458869	0.312906	0.174649	(N(N(H(H(H)(H))(H(N(H))(N))))(F))	hybrid	(F)		('(N(H))', '(N)')	(N(N(H(H(N(H)(F))(N(H)))(H(H)))))	hybrid			('(N(H)(F))', '(N(H))')	TRUE	FALSE	TRUE	FALSE
10	sp_cotton_fraction1_IGP1_xin_20210101	39006	2	1416.07	FLNESYK	H(6)N(4)F(1)	3	P15309	Prostatic acid phosphatase	ACPP	94	7	1.46656	0.004457	0.350006	0.183436	(N(N(H(H(N(H(H))))(H(N(H)))))(F))	complex	(F)		('(N(H(H)))', '(N(H))')	(N(N(H(H(N(H)(F))(N(H)))(H(H)))))	hybrid			('(N(H)(F))', '(N(H))')	FALSE	FALSE	TRUE	FALSE
10	sp_cotton_fraction1_IGP1_xin_20210101	39006	2	1416.07	FLNESYK	H(6)N(4)F(1)	3	P15309	Prostatic acid phosphatase	ACPP	94	8	1.4621	0.0411942	0.317762	0.220137	(N(N(H(H(H))(H(N(H))(N(H)))))(F))	hybrid	(F)		('(N(H))', '(N(H))')	(N(N(H(H(N(H)(F))(N(H)))(H(H)))))	hybrid			('(N(H)(F))', '(N(H))')	TRUE	FALSE	TRUE	FALSE
10	sp_cotton_fraction1_IGP1_xin_20210101	39006	2	1416.07	FLNESYK	H(6)N(4)F(1)	3	P15309	Prostatic acid phosphatase	ACPP	94	9	1.42091	0.215662	0.373506	0.205588	(N(N(H(H(H(H))(H))(H(N))(N)))(F))	hybrid	(F)	(N)	('(N)',)	(N(N(H(H(N(H)(F))(N(H)))(H(H)))))	hybrid			('(N(H)(F))', '(N(H))')	TRUE	FALSE	FALSE	FALSE
10	sp_cotton_fraction1_IGP1_xin_20210101	39006	2	1416.07	FLNESYK	H(6)N(4)F(1)	3	P15309	Prostatic acid phosphatase	ACPP	94	10	1.20524		0.346256	0.4485	(N(N(H(H(H(N(H))))(H(N(H)))))(F))	unknown	(F)		('(H(N(H)))', '(N(H))')	(N(N(H(H(N(H)(F))(N(H)))(H(H)))))	hybrid			('(N(H)(F))', '(N(H))')	FALSE	FALSE	TRUE	FALSE
9	sp_cotton_fraction1_IGP1_xin_20210101	39135	3	1103.12	KFLNESYK	H(6)N(5)A(1)	4	P15309	Prostatic acid phosphatase	ACPP	94	1	1.85253	0.0458732	0.0812267	0.0662405	(N(N(H(H(N(H(A))))(H(N(H))(N(H))))))	complex			('(N(H(A)))', '(N(H))', '(N(H))')	(N(N(H(H(N(H(A))))(H(N(H))(N(H))))))	complex			('(N(H(A)))', '(N(H))', '(N(H))')	TRUE	TRUE	TRUE	TRUE
9	sp_cotton_fraction1_IGP1_xin_20210101	39135	3	1103.12	KFLNESYK	H(6)N(5)A(1)	4	P15309	Prostatic acid phosphatase	ACPP	94	2	1.80666	0.0242521	0.0979678	0.0953725	(N(N(H(H(N(H(A)))(N(H)))(H(N(H))))))	complex			('(N(H(A)))', '(N(H))', '(N(H))')	(N(N(H(H(N(H(A))))(H(N(H))(N(H))))))	complex			('(N(H(A)))', '(N(H))', '(N(H))')	TRUE	TRUE	TRUE	TRUE
9	sp_cotton_fraction1_IGP1_xin_20210101	39135	3	1103.12	KFLNESYK	H(6)N(5)A(1)	4	P15309	Prostatic acid phosphatase	ACPP	94	3	1.78241	0.0447531	0.141529	0.076064	(N(N(H(H(H))(H(N(H(A)))(N(H)))(N))))	hybrid		(N)	('(N(H(A)))', '(N(H))')	(N(N(H(H(N(H(A))))(H(N(H))(N(H))))))	complex			('(N(H(A)))', '(N(H))', '(N(H))')	FALSE	TRUE	FALSE	FALSE
9	sp_cotton_fraction1_IGP1_xin_20210101	39135	3	1103.12	KFLNESYK	H(6)N(5)A(1)	4	P15309	Prostatic acid phosphatase	ACPP	94	4	1.73765	0.0244159	0.179029	0.0833164	(N(N(H(H(N(H)(A))(N(H)))(H(N(H))))))	complex			('(N(H)(A))', '(N(H))', '(N(H))')	(N(N(H(H(N(H(A))))(H(N(H))(N(H))))))	complex			('(N(H(A)))', '(N(H))', '(N(H))')	TRUE	TRUE	TRUE	FALSE
9	sp_cotton_fraction1_IGP1_xin_20210101	39135	3	1103.12	KFLNESYK	H(6)N(5)A(1)	4	P15309	Prostatic acid phosphatase	ACPP	94	5	1.71324	0.0654946	0.183831	0.102931	(N(N(H(H(N(H)(A)))(H(N(H))(N(H))))))	complex			('(N(H)(A))', '(N(H))', '(N(H))')	(N(N(H(H(N(H(A))))(H(N(H))(N(H))))))	complex			('(N(H(A)))', '(N(H))', '(N(H))')	TRUE	TRUE	TRUE	FALSE
9	sp_cotton_fraction1_IGP1_xin_20210101	39135	3	1103.12	KFLNESYK	H(6)N(5)A(1)	4	P15309	Prostatic acid phosphatase	ACPP	94	6	1.64774	0.0598926	0.331517	0.0207395	(N(N(H(H(H)(H))(H(N(H(A)))(N))(N))))	hybrid		(N)	('(N(H(A)))', '(N)')	(N(N(H(H(N(H(A))))(H(N(H))(N(H))))))	complex			('(N(H(A)))', '(N(H))', '(N(H))')	FALSE	TRUE	FALSE	FALSE
9	sp_cotton_fraction1_IGP1_xin_20210101	39135	3	1103.12	KFLNESYK	H(6)N(5)A(1)	4	P15309	Prostatic acid phosphatase	ACPP	94	7	1.58785	0.148182	0.317941	0.0942082	(N(N(H(H(H)(H))(H(N(H(A)))(N(N))))))	hybrid			('(N(H(A)))', '(N(N))')	(N(N(H(H(N(H(A))))(H(N(H))(N(H))))))	complex			('(N(H(A)))', '(N(H))', '(N(H))')	FALSE	TRUE	TRUE	FALSE
9	sp_cotton_fraction1_IGP1_xin_20210101	39135	3	1103.12	KFLNESYK	H(6)N(5)A(1)	4	P15309	Prostatic acid phosphatase	ACPP	94	8	1.43967	0.0516722	0.476343	0.0839877	(N(N(H(H(N(H(H))))(H(N(H(A))))(N))))	complex		(N)	('(N(H(H)))', '(N(H(A)))')	(N(N(H(H(N(H(A))))(H(N(H))(N(H))))))	complex			('(N(H(A)))', '(N(H))', '(N(H))')	TRUE	TRUE	FALSE	FALSE
9	sp_cotton_fraction1_IGP1_xin_20210101	39135	3	1103.12	KFLNESYK	H(6)N(5)A(1)	4	P15309	Prostatic acid phosphatase	ACPP	94	9	1.388		0.509006	0.102996	(N(N(H(H(H)(H))(H(N(H))(N(N(A)))))))	hybrid			('(N(H))', '(N(N(A)))')	(N(N(H(H(N(H(A))))(H(N(H))(N(H))))))	complex			('(N(H(A)))', '(N(H))', '(N(H))')	FALSE	TRUE	TRUE	FALSE
9	sp_cotton_fraction1_IGP1_xin_20210101	39162	4	1058.47	SPTNTTPHVPAEGPEASRPPK	H(5)N(4)F(3)	4	O00391	Sulfhydryl oxidase 1	QSOX1	591	1	1.80403	0.0141427	0.182787	0.0131866	(N(N(H(H(N(H(F))(F)))(H(N(H)))))(F))	complex	(F)		('(N(H(F))(F))', '(N(H))')	(N(N(H(H(N(H(F))(F)))(H(N(H)))))(F))	complex	(F)		('(N(H(F))(F))', '(N(H))')	TRUE	TRUE	TRUE	TRUE
9	sp_cotton_fraction1_IGP1_xin_20210101	39162	4	1058.47	SPTNTTPHVPAEGPEASRPPK	H(5)N(4)F(3)	4	O00391	Sulfhydryl oxidase 1	QSOX1	591	2	1.78988	0.0957081	0.191231	0.0188859	(N(N(H(H(N(H)(F)))(H(N(H)(F)))))(F))	complex	(F)		('(N(H)(F))', '(N(H)(F))')	(N(N(H(H(N(H(F))(F)))(H(N(H)))))(F))	complex	(F)		('(N(H(F))(F))', '(N(H))')	TRUE	TRUE	TRUE	FALSE
9	sp_cotton_fraction1_IGP1_xin_20210101	39162	4	1058.47	SPTNTTPHVPAEGPEASRPPK	H(5)N(4)F(3)	4	O00391	Sulfhydryl oxidase 1	QSOX1	591	3	1.69418	0.0316793	0.269215	0.0366101	(N(N(H(H(H)(H))(H(N(F))(N(F)))))(F))	hybrid	(F)		('(N(F))', '(N(F))')	(N(N(H(H(N(H(F))(F)))(H(N(H)))))(F))	complex	(F)		('(N(H(F))(F))', '(N(H))')	FALSE	TRUE	TRUE	FALSE
9	sp_cotton_fraction1_IGP1_xin_20210101	39162	4	1058.47	SPTNTTPHVPAEGPEASRPPK	H(5)N(4)F(3)	4	O00391	Sulfhydryl oxidase 1	QSOX1	591	4	1.6625	0.00104462	0.292467	0.045037	(N(N(H(H(N(H)(F))(N(H)(F)))(H)))(F))	complex	(F)		('(N(H)(F))', '(N(H)(F))')	(N(N(H(H(N(H(F))(F)))(H(N(H)))))(F))	complex	(F)		('(N(H(F))(F))', '(N(H))')	TRUE	TRUE	TRUE	FALSE
9	sp_cotton_fraction1_IGP1_xin_20210101	39162	4	1058.47	SPTNTTPHVPAEGPEASRPPK	H(5)N(4)F(3)	4	O00391	Sulfhydryl oxidase 1	QSOX1	591	5	1.66145	0.0011299	0.241508	0.0970409	(N(N(H(H(H))(H(N(H(F))(F)))(N)))(F))	hybrid	(F)	(N)	('(N(H(F))(F))',)	(N(N(H(H(N(H(F))(F)))(H(N(H)))))(F))	complex	(F)		('(N(H(F))(F))', '(N(H))')	FALSE	TRUE	FALSE	FALSE
9	sp_cotton_fraction1_IGP1_xin_20210101	39162	4	1058.47	SPTNTTPHVPAEGPEASRPPK	H(5)N(4)F(3)	4	O00391	Sulfhydryl oxidase 1	QSOX1	591	6	1.66032	0.00230552	0.215527	0.124152	(N(N(H(H(N(H(F))))(H(N(H(F))))))(F))	complex	(F)		('(N(H(F)))', '(N(H(F)))')	(N(N(H(H(N(H(F))(F)))(H(N(H)))))(F))	complex	(F)		('(N(H(F))(F))', '(N(H))')	TRUE	TRUE	TRUE	FALSE
9	sp_cotton_fraction1_IGP1_xin_20210101	39162	4	1058.47	SPTNTTPHVPAEGPEASRPPK	H(5)N(4)F(3)	4	O00391	Sulfhydryl oxidase 1	QSOX1	591	7	1.65802	0.0257942	0.25017	0.0918139	(N(N(H(H(H))(H(N(H)(F))(N(F)))))(F))	hybrid	(F)		('(N(H)(F))', '(N(F))')	(N(N(H(H(N(H(F))(F)))(H(N(H)))))(F))	complex	(F)		('(N(H(F))(F))', '(N(H))')	FALSE	TRUE	TRUE	FALSE
9	sp_cotton_fraction1_IGP1_xin_20210101	39162	4	1058.47	SPTNTTPHVPAEGPEASRPPK	H(5)N(4)F(3)	4	O00391	Sulfhydryl oxidase 1	QSOX1	591	8	1.63222	0.25998	0.251269	0.11651	(N(N(H(H(H))(H(N(H(F))(F))(N))))(F))	hybrid	(F)		('(N(H(F))(F))', '(N)')	(N(N(H(H(N(H(F))(F)))(H(N(H)))))(F))	complex	(F)		('(N(H(F))(F))', '(N(H))')	FALSE	TRUE	TRUE	FALSE
9	sp_cotton_fraction1_IGP1_xin_20210101	39162	4	1058.47	SPTNTTPHVPAEGPEASRPPK	H(5)N(4)F(3)	4	O00391	Sulfhydryl oxidase 1	QSOX1	591	9	1.37224		0.549861	0.0778976	(N(N(H(H(N(H(F))(F)))(H(N(H)(F))))))	complex			('(N(H(F))(F))', '(N(H)(F))')	(N(N(H(H(N(H(F))(F)))(H(N(H)))))(F))	complex	(F)		('(N(H(F))(F))', '(N(H))')	TRUE	FALSE	TRUE	FALSE
9	sp_cotton_fraction1_IGP1_xin_20210101	39302	3	1103.12	KFLNESYK	H(6)N(5)A(1)	4	P15309	Prostatic acid phosphatase	ACPP	94	1	1.90029	0.0300994	0.0726589	0.027054	(N(N(H(H(N(H(A))))(H(N(H))(N(H))))))	complex			('(N(H(A)))', '(N(H))', '(N(H))')	(N(N(H(H(N(H(A))))(H(N(H))(N(H))))))	complex			('(N(H(A)))', '(N(H))', '(N(H))')	TRUE	TRUE	TRUE	TRUE
9	sp_cotton_fraction1_IGP1_xin_20210101	39302	3	1103.12	KFLNESYK	H(6)N(5)A(1)	4	P15309	Prostatic acid phosphatase	ACPP	94	2	1.87019	0.0409359	0.0959871	0.0338252	(N(N(H(H(N(H(A)))(N(H)))(H(N(H))))))	complex			('(N(H(A)))', '(N(H))', '(N(H))')	(N(N(H(H(N(H(A))))(H(N(H))(N(H))))))	complex			('(N(H(A)))', '(N(H))', '(N(H))')	TRUE	TRUE	TRUE	TRUE
9	sp_cotton_fraction1_IGP1_xin_20210101	39302	3	1103.12	KFLNESYK	H(6)N(5)A(1)	4	P15309	Prostatic acid phosphatase	ACPP	94	3	1.82925	0.101724	0.139402	0.0313466	(N(N(H(H(H))(H(N(H(A)))(N(H)))(N))))	hybrid		(N)	('(N(H(A)))', '(N(H))')	(N(N(H(H(N(H(A))))(H(N(H))(N(H))))))	complex			('(N(H(A)))', '(N(H))', '(N(H))')	FALSE	TRUE	FALSE	FALSE
9	sp_cotton_fraction1_IGP1_xin_20210101	39302	3	1103.12	KFLNESYK	H(6)N(5)A(1)	4	P15309	Prostatic acid phosphatase	ACPP	94	4	1.72753	0.00279707	0.181035	0.0914371	(N(N(H(H(N(H)(A))(N(H)))(H(N(H))))))	complex			('(N(H)(A))', '(N(H))', '(N(H))')	(N(N(H(H(N(H(A))))(H(N(H))(N(H))))))	complex			('(N(H(A)))', '(N(H))', '(N(H))')	TRUE	TRUE	TRUE	FALSE
9	sp_cotton_fraction1_IGP1_xin_20210101	39302	3	1103.12	KFLNESYK	H(6)N(5)A(1)	4	P15309	Prostatic acid phosphatase	ACPP	94	5	1.72473	0.0984176	0.188589	0.0866802	(N(N(H(H(N(H)(A)))(H(N(H))(N(H))))))	complex			('(N(H)(A))', '(N(H))', '(N(H))')	(N(N(H(H(N(H(A))))(H(N(H))(N(H))))))	complex			('(N(H(A)))', '(N(H))', '(N(H))')	TRUE	TRUE	TRUE	FALSE
9	sp_cotton_fraction1_IGP1_xin_20210101	39302	3	1103.12	KFLNESYK	H(6)N(5)A(1)	4	P15309	Prostatic acid phosphatase	ACPP	94	6	1.62631	0.0468646	0.329907	0.0437805	(N(N(H(H(H)(H))(H(N(H(A)))(N(N))))))	hybrid			('(N(H(A)))', '(N(N))')	(N(N(H(H(N(H(A))))(H(N(H))(N(H))))))	complex			('(N(H(A)))', '(N(H))', '(N(H))')	FALSE	TRUE	TRUE	FALSE
9	sp_cotton_fraction1_IGP1_xin_20210101	39302	3	1103.12	KFLNESYK	H(6)N(5)A(1)	4	P15309	Prostatic acid phosphatase	ACPP	94	7	1.57945	0.190409	0.336266	0.0842863	(N(N(H(H(H)(H))(H(N(H(A)))(N))(N))))	hybrid		(N)	('(N(H(A)))', '(N)')	(N(N(H(H(N(H(A))))(H(N(H))(N(H))))))	complex			('(N(H(A)))', '(N(H))', '(N(H))')	FALSE	TRUE	FALSE	FALSE
9	sp_cotton_fraction1_IGP1_xin_20210101	39302	3	1103.12	KFLNESYK	H(6)N(5)A(1)	4	P15309	Prostatic acid phosphatase	ACPP	94	8	1.38904	0.0391767	0.485599	0.125363	(N(N(H(H(N(H(H))))(H(N(H(A))))(N))))	complex		(N)	('(N(H(H)))', '(N(H(A)))')	(N(N(H(H(N(H(A))))(H(N(H))(N(H))))))	complex			('(N(H(A)))', '(N(H))', '(N(H))')	TRUE	TRUE	FALSE	FALSE
9	sp_cotton_fraction1_IGP1_xin_20210101	39302	3	1103.12	KFLNESYK	H(6)N(5)A(1)	4	P15309	Prostatic acid phosphatase	ACPP	94	9	1.34986		0.524456	0.125682	(N(N(H(H(H)(H))(H(N(H))(N(N(A)))))))	hybrid			('(N(H))', '(N(N(A)))')	(N(N(H(H(N(H(A))))(H(N(H))(N(H))))))	complex			('(N(H(A)))', '(N(H))', '(N(H))')	FALSE	TRUE	TRUE	FALSE
9	sp_cotton_fraction1_IGP1_xin_20210101	39465	3	1103.12	KFLNESYK	H(6)N(5)A(1)	4	P15309	Prostatic acid phosphatase	ACPP	94	1	1.85393	0.00430223	0.0920528	0.0540133	(N(N(H(H(N(H(A))))(H(N(H))(N(H))))))	complex			('(N(H(A)))', '(N(H))', '(N(H))')	(N(N(H(H(N(H(A))))(H(N(H))(N(H))))))	complex			('(N(H(A)))', '(N(H))', '(N(H))')	TRUE	TRUE	TRUE	TRUE
9	sp_cotton_fraction1_IGP1_xin_20210101	39465	3	1103.12	KFLNESYK	H(6)N(5)A(1)	4	P15309	Prostatic acid phosphatase	ACPP	94	2	1.84963	0.0519271	0.110928	0.0394401	(N(N(H(H(N(H(A)))(N(H)))(H(N(H))))))	complex			('(N(H(A)))', '(N(H))', '(N(H))')	(N(N(H(H(N(H(A))))(H(N(H))(N(H))))))	complex			('(N(H(A)))', '(N(H))', '(N(H))')	TRUE	TRUE	TRUE	TRUE
9	sp_cotton_fraction1_IGP1_xin_20210101	39465	3	1103.12	KFLNESYK	H(6)N(5)A(1)	4	P15309	Prostatic acid phosphatase	ACPP	94	3	1.7977	0.0994089	0.150138	0.0521572	(N(N(H(H(H))(H(N(H(A)))(N(H)))(N))))	hybrid		(N)	('(N(H(A)))', '(N(H))')	(N(N(H(H(N(H(A))))(H(N(H))(N(H))))))	complex			('(N(H(A)))', '(N(H))', '(N(H))')	FALSE	TRUE	FALSE	FALSE
9	sp_cotton_fraction1_IGP1_xin_20210101	39465	3	1103.12	KFLNESYK	H(6)N(5)A(1)	4	P15309	Prostatic acid phosphatase	ACPP	94	4	1.6983	0.00144088	0.186627	0.115077	(N(N(H(H(N(H)(A))(N(H)))(H(N(H))))))	complex			('(N(H)(A))', '(N(H))', '(N(H))')	(N(N(H(H(N(H(A))))(H(N(H))(N(H))))))	complex			('(N(H(A)))', '(N(H))', '(N(H))')	TRUE	TRUE	TRUE	FALSE
9	sp_cotton_fraction1_IGP1_xin_20210101	39465	3	1103.12	KFLNESYK	H(6)N(5)A(1)	4	P15309	Prostatic acid phosphatase	ACPP	94	5	1.69685	0.0974855	0.200438	0.102707	(N(N(H(H(N(H)(A)))(H(N(H))(N(H))))))	complex			('(N(H)(A))', '(N(H))', '(N(H))')	(N(N(H(H(N(H(A))))(H(N(H))(N(H))))))	complex			('(N(H(A)))', '(N(H))', '(N(H))')	TRUE	TRUE	TRUE	FALSE
9	sp_cotton_fraction1_IGP1_xin_20210101	39465	3	1103.12	KFLNESYK	H(6)N(5)A(1)	4	P15309	Prostatic acid phosphatase	ACPP	94	6	1.59937	0.0574635	0.347324	0.0533065	(N(N(H(H(H)(H))(H(N(H(A)))(N(N))))))	hybrid			('(N(H(A)))', '(N(N))')	(N(N(H(H(N(H(A))))(H(N(H))(N(H))))))	complex			('(N(H(A)))', '(N(H))', '(N(H))')	FALSE	TRUE	TRUE	FALSE
9	sp_cotton_fraction1_IGP1_xin_20210101	39465	3	1103.12	KFLNESYK	H(6)N(5)A(1)	4	P15309	Prostatic acid phosphatase	ACPP	94	7	1.54191	0.187524	0.34187	0.116224	(N(N(H(H(H)(H))(H(N(H(A)))(N))(N))))	hybrid		(N)	('(N(H(A)))', '(N)')	(N(N(H(H(N(H(A))))(H(N(H))(N(H))))))	complex			('(N(H(A)))', '(N(H))', '(N(H))')	FALSE	TRUE	FALSE	FALSE
9	sp_cotton_fraction1_IGP1_xin_20210101	39465	3	1103.12	KFLNESYK	H(6)N(5)A(1)	4	P15309	Prostatic acid phosphatase	ACPP	94	8	1.35438	0.0356173	0.493576	0.152042	(N(N(H(H(N(H(H))))(H(N(H(A))))(N))))	complex		(N)	('(N(H(H)))', '(N(H(A)))')	(N(N(H(H(N(H(A))))(H(N(H))(N(H))))))	complex			('(N(H(A)))', '(N(H))', '(N(H))')	TRUE	TRUE	FALSE	FALSE
9	sp_cotton_fraction1_IGP1_xin_20210101	39465	3	1103.12	KFLNESYK	H(6)N(5)A(1)	4	P15309	Prostatic acid phosphatase	ACPP	94	9	1.31876		0.53408	0.147155	(N(N(H(H(H)(H))(H(N(H))(N(N(A)))))))	hybrid			('(N(H))', '(N(N(A)))')	(N(N(H(H(N(H(A))))(H(N(H))(N(H))))))	complex			('(N(H(A)))', '(N(H))', '(N(H))')	FALSE	TRUE	TRUE	FALSE
18	sp_cotton_fraction1_IGP1_xin_20210101	39545	3	969.716	FGcCEIENNR	H(5)N(4)F(1)	8	P25311	Zinc-alpha-2-glycoprotein	AZGP1	128	1	1.14284	0.0316546	0.812994	0.0441703	(N(N(H(H(N(H)))(H(N(H)))))(F))	complex	(F)		('(N(H))', '(N(H))')	(N(N(H(H(N(H)))(H(N(H)))))(F))	complex	(F)		('(N(H))', '(N(H))')	TRUE	TRUE	TRUE	TRUE
18	sp_cotton_fraction1_IGP1_xin_20210101	39545	3	969.716	FGcCEIENNR	H(5)N(4)F(1)	8	P25311	Zinc-alpha-2-glycoprotein	AZGP1	128	2	1.11118	0.086597	0.816944	0.071875	(N(N(H(H(H))(H(N(H))(N))))(F))	hybrid	(F)		('(N(H))', '(N)')	(N(N(H(H(N(H)))(H(N(H)))))(F))	complex	(F)		('(N(H))', '(N(H))')	FALSE	TRUE	TRUE	FALSE
18	sp_cotton_fraction1_IGP1_xin_20210101	39545	3	969.716	FGcCEIENNR	H(5)N(4)F(1)	8	P25311	Zinc-alpha-2-glycoprotein	AZGP1	128	3	1.02458	0.0549686	0.859132	0.116284	(N(N(H(H(N(H))(N(H)))(H)))(F))	complex	(F)		('(N(H))', '(N(H))')	(N(N(H(H(N(H)))(H(N(H)))))(F))	complex	(F)		('(N(H))', '(N(H))')	TRUE	TRUE	TRUE	TRUE
18	sp_cotton_fraction1_IGP1_xin_20210101	39545	3	969.716	FGcCEIENNR	H(5)N(4)F(1)	8	P25311	Zinc-alpha-2-glycoprotein	AZGP1	128	4	0.969615	0.00690634	0.934186	0.0961983	(N(N(H(H(N(H(F))))(H(N(H))))))	complex			('(N(H(F)))', '(N(H))')	(N(N(H(H(N(H)))(H(N(H)))))(F))	complex	(F)		('(N(H))', '(N(H))')	TRUE	FALSE	TRUE	FALSE
18	sp_cotton_fraction1_IGP1_xin_20210101	39545	3	969.716	FGcCEIENNR	H(5)N(4)F(1)	8	P25311	Zinc-alpha-2-glycoprotein	AZGP1	128	5	0.962709	0.0329521	0.934389	0.102902	(N(N(H(H(N(H)(F)))(H(N(H))))))	complex			('(N(H)(F))', '(N(H))')	(N(N(H(H(N(H)))(H(N(H)))))(F))	complex	(F)		('(N(H))', '(N(H))')	TRUE	FALSE	TRUE	FALSE
18	sp_cotton_fraction1_IGP1_xin_20210101	39545	3	969.716	FGcCEIENNR	H(5)N(4)F(1)	8	P25311	Zinc-alpha-2-glycoprotein	AZGP1	128	6	0.929757	0.00021314	0.856712	0.213531	(N(N(H(H(H)(H))(H(N(N)))))(F))	hybrid	(F)		('(N(N))',)	(N(N(H(H(N(H)))(H(N(H)))))(F))	complex	(F)		('(N(H))', '(N(H))')	FALSE	TRUE	TRUE	FALSE
18	sp_cotton_fraction1_IGP1_xin_20210101	39545	3	969.716	FGcCEIENNR	H(5)N(4)F(1)	8	P25311	Zinc-alpha-2-glycoprotein	AZGP1	128	7	0.929544	0.00644573	0.93988	0.130576	(N(N(H(H(H)(H))(H(N(F))(N)))))	hybrid			('(N(F))', '(N)')	(N(N(H(H(N(H)))(H(N(H)))))(F))	complex	(F)		('(N(H))', '(N(H))')	FALSE	FALSE	TRUE	FALSE
18	sp_cotton_fraction1_IGP1_xin_20210101	39545	3	969.716	FGcCEIENNR	H(5)N(4)F(1)	8	P25311	Zinc-alpha-2-glycoprotein	AZGP1	128	8	0.923098	0.0220271	0.834088	0.242814	(N(N(H(H(H))(H(N(H)))(N)))(F))	hybrid	(F)	(N)	('(N(H))',)	(N(N(H(H(N(H)))(H(N(H)))))(F))	complex	(F)		('(N(H))', '(N(H))')	FALSE	TRUE	FALSE	FALSE
18	sp_cotton_fraction1_IGP1_xin_20210101	39545	3	969.716	FGcCEIENNR	H(5)N(4)F(1)	8	P25311	Zinc-alpha-2-glycoprotein	AZGP1	128	9	0.901071	0.00996124	0.936646	0.162283	(N(N(H(H(H))(H(N(H)(F))(N)))))	hybrid			('(N(H)(F))', '(N)')	(N(N(H(H(N(H)))(H(N(H)))))(F))	complex	(F)		('(N(H))', '(N(H))')	FALSE	FALSE	TRUE	FALSE
18	sp_cotton_fraction1_IGP1_xin_20210101	39545	3	969.716	FGcCEIENNR	H(5)N(4)F(1)	8	P25311	Zinc-alpha-2-glycoprotein	AZGP1	128	10	0.89111	0.000250194	0.931851	0.177039	(N(N(H(H(N(H)(F))(N(H)))(H))))	complex			('(N(H)(F))', '(N(H))')	(N(N(H(H(N(H)))(H(N(H)))))(F))	complex	(F)		('(N(H))', '(N(H))')	TRUE	FALSE	TRUE	FALSE
18	sp_cotton_fraction1_IGP1_xin_20210101	39545	3	969.716	FGcCEIENNR	H(5)N(4)F(1)	8	P25311	Zinc-alpha-2-glycoprotein	AZGP1	128	11	0.890859	0.000423149	0.844277	0.264864	(N(N(H(H(N(H(H)))(N))(H)))(F))	complex	(F)		('(N(H(H)))', '(N)')	(N(N(H(H(N(H)))(H(N(H)))))(F))	complex	(F)		('(N(H))', '(N(H))')	TRUE	TRUE	TRUE	FALSE
18	sp_cotton_fraction1_IGP1_xin_20210101	39545	3	969.716	FGcCEIENNR	H(5)N(4)F(1)	8	P25311	Zinc-alpha-2-glycoprotein	AZGP1	128	12	0.890436	0.00530123	0.938821	0.170742	(N(N(H(H(H))(H(N(H))(N(F))))))	hybrid			('(N(H))', '(N(F))')	(N(N(H(H(N(H)))(H(N(H)))))(F))	complex	(F)		('(N(H))', '(N(H))')	FALSE	FALSE	TRUE	FALSE
18	sp_cotton_fraction1_IGP1_xin_20210101	39545	3	969.716	FGcCEIENNR	H(5)N(4)F(1)	8	P25311	Zinc-alpha-2-glycoprotein	AZGP1	128	13	0.885135	0.00790854	0.852613	0.262252	(N(N(H(H(H)(H))(H(N)(N))))(F))	hybrid	(F)		('(N)', '(N)')	(N(N(H(H(N(H)))(H(N(H)))))(F))	complex	(F)		('(N(H))', '(N(H))')	FALSE	TRUE	TRUE	FALSE
18	sp_cotton_fraction1_IGP1_xin_20210101	39545	3	969.716	FGcCEIENNR	H(5)N(4)F(1)	8	P25311	Zinc-alpha-2-glycoprotein	AZGP1	128	14	0.877227	0.0244579	0.828915	0.293859	(N(N(H(H(N(H(H))))(H(N))))(F))	complex	(F)		('(N(H(H)))', '(N)')	(N(N(H(H(N(H)))(H(N(H)))))(F))	complex	(F)		('(N(H))', '(N(H))')	TRUE	TRUE	TRUE	FALSE
18	sp_cotton_fraction1_IGP1_xin_20210101	39545	3	969.716	FGcCEIENNR	H(5)N(4)F(1)	8	P25311	Zinc-alpha-2-glycoprotein	AZGP1	128	15	0.852769	0.0304258	0.93825	0.208981	(N(N(H(H(H))(H(N(H)(F)))(N))))	hybrid		(N)	('(N(H)(F))',)	(N(N(H(H(N(H)))(H(N(H)))))(F))	complex	(F)		('(N(H))', '(N(H))')	FALSE	FALSE	FALSE	FALSE
18	sp_cotton_fraction1_IGP1_xin_20210101	39545	3	969.716	FGcCEIENNR	H(5)N(4)F(1)	8	P25311	Zinc-alpha-2-glycoprotein	AZGP1	128	16	0.822343	0.0260212	0.930062	0.247595	(N(N(H(H(H)(H))(H(N(F)))(N))))	hybrid		(N)	('(N(F))',)	(N(N(H(H(N(H)))(H(N(H)))))(F))	complex	(F)		('(N(H))', '(N(H))')	FALSE	FALSE	FALSE	FALSE
18	sp_cotton_fraction1_IGP1_xin_20210101	39545	3	969.716	FGcCEIENNR	H(5)N(4)F(1)	8	P25311	Zinc-alpha-2-glycoprotein	AZGP1	128	17	0.796322	0.0208459	0.941014	0.262664	(N(N(H(H(H)(H))(H(N(N)(F))))))	hybrid			('(N(N)(F))',)	(N(N(H(H(N(H)))(H(N(H)))))(F))	complex	(F)		('(N(H))', '(N(H))')	FALSE	FALSE	TRUE	FALSE
18	sp_cotton_fraction1_IGP1_xin_20210101	39545	3	969.716	FGcCEIENNR	H(5)N(4)F(1)	8	P25311	Zinc-alpha-2-glycoprotein	AZGP1	128	18	0.775476		0.854643	0.369881	(N(N(H(H(H)(H))(H(N))(N)))(F))	hybrid	(F)	(N)	('(N)',)	(N(N(H(H(N(H)))(H(N(H)))))(F))	complex	(F)		('(N(H))', '(N(H))')	FALSE	TRUE	FALSE	FALSE
9	sp_cotton_fraction1_IGP1_xin_20210101	39633	3	1103.12	KFLNESYK	H(6)N(5)A(1)	4	P15309	Prostatic acid phosphatase	ACPP	94	1	1.89014	0.0342159	0.0798026	0.0300597	(N(N(H(H(N(H(A))))(H(N(H))(N(H))))))	complex			('(N(H(A)))', '(N(H))', '(N(H))')	(N(N(H(H(N(H(A))))(H(N(H))(N(H))))))	complex			('(N(H(A)))', '(N(H))', '(N(H))')	TRUE	TRUE	TRUE	TRUE
9	sp_cotton_fraction1_IGP1_xin_20210101	39633	3	1103.12	KFLNESYK	H(6)N(5)A(1)	4	P15309	Prostatic acid phosphatase	ACPP	94	2	1.85592	0.037388	0.102779	0.0412994	(N(N(H(H(N(H(A)))(N(H)))(H(N(H))))))	complex			('(N(H(A)))', '(N(H))', '(N(H))')	(N(N(H(H(N(H(A))))(H(N(H))(N(H))))))	complex			('(N(H(A)))', '(N(H))', '(N(H))')	TRUE	TRUE	TRUE	TRUE
9	sp_cotton_fraction1_IGP1_xin_20210101	39633	3	1103.12	KFLNESYK	H(6)N(5)A(1)	4	P15309	Prostatic acid phosphatase	ACPP	94	3	1.81853	0.0972708	0.146693	0.0347736	(N(N(H(H(H))(H(N(H(A)))(N(H)))(N))))	hybrid		(N)	('(N(H(A)))', '(N(H))')	(N(N(H(H(N(H(A))))(H(N(H))(N(H))))))	complex			('(N(H(A)))', '(N(H))', '(N(H))')	FALSE	TRUE	FALSE	FALSE
9	sp_cotton_fraction1_IGP1_xin_20210101	39633	3	1103.12	KFLNESYK	H(6)N(5)A(1)	4	P15309	Prostatic acid phosphatase	ACPP	94	4	1.72126	0.00979962	0.18513	0.0936071	(N(N(H(H(N(H)(A))(N(H)))(H(N(H))))))	complex			('(N(H)(A))', '(N(H))', '(N(H))')	(N(N(H(H(N(H(A))))(H(N(H))(N(H))))))	complex			('(N(H(A)))', '(N(H))', '(N(H))')	TRUE	TRUE	TRUE	FALSE
9	sp_cotton_fraction1_IGP1_xin_20210101	39633	3	1103.12	KFLNESYK	H(6)N(5)A(1)	4	P15309	Prostatic acid phosphatase	ACPP	94	5	1.71146	0.100471	0.197122	0.0914149	(N(N(H(H(N(H)(A)))(H(N(H))(N(H))))))	complex			('(N(H)(A))', '(N(H))', '(N(H))')	(N(N(H(H(N(H(A))))(H(N(H))(N(H))))))	complex			('(N(H(A)))', '(N(H))', '(N(H))')	TRUE	TRUE	TRUE	FALSE
9	sp_cotton_fraction1_IGP1_xin_20210101	39633	3	1103.12	KFLNESYK	H(6)N(5)A(1)	4	P15309	Prostatic acid phosphatase	ACPP	94	6	1.61099	0.0289474	0.338319	0.0506881	(N(N(H(H(H)(H))(H(N(H(A)))(N(N))))))	hybrid			('(N(H(A)))', '(N(N))')	(N(N(H(H(N(H(A))))(H(N(H))(N(H))))))	complex			('(N(H(A)))', '(N(H))', '(N(H))')	FALSE	TRUE	TRUE	FALSE
9	sp_cotton_fraction1_IGP1_xin_20210101	39633	3	1103.12	KFLNESYK	H(6)N(5)A(1)	4	P15309	Prostatic acid phosphatase	ACPP	94	7	1.58205	0.201761	0.339771	0.0781834	(N(N(H(H(H)(H))(H(N(H(A)))(N))(N))))	hybrid		(N)	('(N(H(A)))', '(N)')	(N(N(H(H(N(H(A))))(H(N(H))(N(H))))))	complex			('(N(H(A)))', '(N(H))', '(N(H))')	FALSE	TRUE	FALSE	FALSE
9	sp_cotton_fraction1_IGP1_xin_20210101	39633	3	1103.12	KFLNESYK	H(6)N(5)A(1)	4	P15309	Prostatic acid phosphatase	ACPP	94	8	1.38028	0.033289	0.49658	0.123135	(N(N(H(H(N(H(H))))(H(N(H(A))))(N))))	complex		(N)	('(N(H(H)))', '(N(H(A)))')	(N(N(H(H(N(H(A))))(H(N(H))(N(H))))))	complex			('(N(H(A)))', '(N(H))', '(N(H))')	TRUE	TRUE	FALSE	FALSE
9	sp_cotton_fraction1_IGP1_xin_20210101	39633	3	1103.12	KFLNESYK	H(6)N(5)A(1)	4	P15309	Prostatic acid phosphatase	ACPP	94	9	1.347		0.529597	0.123407	(N(N(H(H(H)(H))(H(N(H))(N(N(A)))))))	hybrid			('(N(H))', '(N(N(A)))')	(N(N(H(H(N(H(A))))(H(N(H))(N(H))))))	complex			('(N(H(A)))', '(N(H))', '(N(H))')	FALSE	TRUE	TRUE	FALSE
18	sp_cotton_fraction1_IGP1_xin_20210101	39714	3	969.716	FGcCEIENNR	H(5)N(4)F(1)	8	P25311	Zinc-alpha-2-glycoprotein	AZGP1	128	1	1.11831	0.0269452	0.84277	0.0389237	(N(N(H(H(N(H)))(H(N(H)))))(F))	complex	(F)		('(N(H))', '(N(H))')	(N(N(H(H(N(H)))(H(N(H)))))(F))	complex	(F)		('(N(H))', '(N(H))')	TRUE	TRUE	TRUE	TRUE
18	sp_cotton_fraction1_IGP1_xin_20210101	39714	3	969.716	FGcCEIENNR	H(5)N(4)F(1)	8	P25311	Zinc-alpha-2-glycoprotein	AZGP1	128	2	1.09136	0.0936519	0.842165	0.0664739	(N(N(H(H(H))(H(N(H))(N))))(F))	hybrid	(F)		('(N(H))', '(N)')	(N(N(H(H(N(H)))(H(N(H)))))(F))	complex	(F)		('(N(H))', '(N(H))')	FALSE	TRUE	TRUE	FALSE
18	sp_cotton_fraction1_IGP1_xin_20210101	39714	3	969.716	FGcCEIENNR	H(5)N(4)F(1)	8	P25311	Zinc-alpha-2-glycoprotein	AZGP1	128	3	0.997709	0.0578797	0.890844	0.111447	(N(N(H(H(N(H))(N(H)))(H)))(F))	complex	(F)		('(N(H))', '(N(H))')	(N(N(H(H(N(H)))(H(N(H)))))(F))	complex	(F)		('(N(H))', '(N(H))')	TRUE	TRUE	TRUE	TRUE
18	sp_cotton_fraction1_IGP1_xin_20210101	39714	3	969.716	FGcCEIENNR	H(5)N(4)F(1)	8	P25311	Zinc-alpha-2-glycoprotein	AZGP1	128	4	0.939829	0.00544342	0.967049	0.0931218	(N(N(H(H(N(H(F))))(H(N(H))))))	complex			('(N(H(F)))', '(N(H))')	(N(N(H(H(N(H)))(H(N(H)))))(F))	complex	(F)		('(N(H))', '(N(H))')	TRUE	FALSE	TRUE	FALSE
18	sp_cotton_fraction1_IGP1_xin_20210101	39714	3	969.716	FGcCEIENNR	H(5)N(4)F(1)	8	P25311	Zinc-alpha-2-glycoprotein	AZGP1	128	5	0.934386	0.0244067	0.967465	0.0981491	(N(N(H(H(N(H)(F)))(H(N(H))))))	complex			('(N(H)(F))', '(N(H))')	(N(N(H(H(N(H)))(H(N(H)))))(F))	complex	(F)		('(N(H))', '(N(H))')	TRUE	FALSE	TRUE	FALSE
18	sp_cotton_fraction1_IGP1_xin_20210101	39714	3	969.716	FGcCEIENNR	H(5)N(4)F(1)	8	P25311	Zinc-alpha-2-glycoprotein	AZGP1	128	6	0.909979	0.00447897	0.882107	0.207914	(N(N(H(H(H)(H))(H(N(N)))))(F))	hybrid	(F)		('(N(N))',)	(N(N(H(H(N(H)))(H(N(H)))))(F))	complex	(F)		('(N(H))', '(N(H))')	FALSE	TRUE	TRUE	FALSE
18	sp_cotton_fraction1_IGP1_xin_20210101	39714	3	969.716	FGcCEIENNR	H(5)N(4)F(1)	8	P25311	Zinc-alpha-2-glycoprotein	AZGP1	128	7	0.9055	0.00784713	0.968813	0.125687	(N(N(H(H(H)(H))(H(N(F))(N)))))	hybrid			('(N(F))', '(N)')	(N(N(H(H(N(H)))(H(N(H)))))(F))	complex	(F)		('(N(H))', '(N(H))')	FALSE	FALSE	TRUE	FALSE
18	sp_cotton_fraction1_IGP1_xin_20210101	39714	3	969.716	FGcCEIENNR	H(5)N(4)F(1)	8	P25311	Zinc-alpha-2-glycoprotein	AZGP1	128	8	0.897653	0.022169	0.864969	0.237378	(N(N(H(H(H))(H(N(H)))(N)))(F))	hybrid	(F)	(N)	('(N(H))',)	(N(N(H(H(N(H)))(H(N(H)))))(F))	complex	(F)		('(N(H))', '(N(H))')	FALSE	TRUE	FALSE	FALSE
18	sp_cotton_fraction1_IGP1_xin_20210101	39714	3	969.716	FGcCEIENNR	H(5)N(4)F(1)	8	P25311	Zinc-alpha-2-glycoprotein	AZGP1	128	9	0.875484	0.00705815	0.967187	0.157328	(N(N(H(H(H))(H(N(H)(F))(N)))))	hybrid			('(N(H)(F))', '(N)')	(N(N(H(H(N(H)))(H(N(H)))))(F))	complex	(F)		('(N(H))', '(N(H))')	FALSE	FALSE	TRUE	FALSE
18	sp_cotton_fraction1_IGP1_xin_20210101	39714	3	969.716	FGcCEIENNR	H(5)N(4)F(1)	8	P25311	Zinc-alpha-2-glycoprotein	AZGP1	128	10	0.868426	0.00119669	0.874915	0.256659	(N(N(H(H(H)(H))(H(N)(N))))(F))	hybrid	(F)		('(N)', '(N)')	(N(N(H(H(N(H)))(H(N(H)))))(F))	complex	(F)		('(N(H))', '(N(H))')	FALSE	TRUE	TRUE	FALSE
18	sp_cotton_fraction1_IGP1_xin_20210101	39714	3	969.716	FGcCEIENNR	H(5)N(4)F(1)	8	P25311	Zinc-alpha-2-glycoprotein	AZGP1	128	11	0.867229	0.00164266	0.873123	0.259648	(N(N(H(H(N(H(H)))(N))(H)))(F))	complex	(F)		('(N(H(H)))', '(N)')	(N(N(H(H(N(H)))(H(N(H)))))(F))	complex	(F)		('(N(H))', '(N(H))')	TRUE	TRUE	TRUE	FALSE
18	sp_cotton_fraction1_IGP1_xin_20210101	39714	3	969.716	FGcCEIENNR	H(5)N(4)F(1)	8	P25311	Zinc-alpha-2-glycoprotein	AZGP1	128	12	0.865587	0.00354637	0.968543	0.165871	(N(N(H(H(H))(H(N(H))(N(F))))))	hybrid			('(N(H))', '(N(F))')	(N(N(H(H(N(H)))(H(N(H)))))(F))	complex	(F)		('(N(H))', '(N(H))')	FALSE	FALSE	TRUE	FALSE
18	sp_cotton_fraction1_IGP1_xin_20210101	39714	3	969.716	FGcCEIENNR	H(5)N(4)F(1)	8	P25311	Zinc-alpha-2-glycoprotein	AZGP1	128	13	0.86204	0.0112879	0.96573	0.17223	(N(N(H(H(N(H)(F))(N(H)))(H))))	complex			('(N(H)(F))', '(N(H))')	(N(N(H(H(N(H)))(H(N(H)))))(F))	complex	(F)		('(N(H))', '(N(H))')	TRUE	FALSE	TRUE	FALSE
18	sp_cotton_fraction1_IGP1_xin_20210101	39714	3	969.716	FGcCEIENNR	H(5)N(4)F(1)	8	P25311	Zinc-alpha-2-glycoprotein	AZGP1	128	14	0.850753	0.023305	0.860274	0.288973	(N(N(H(H(N(H(H))))(H(N))))(F))	complex	(F)		('(N(H(H)))', '(N)')	(N(N(H(H(N(H)))(H(N(H)))))(F))	complex	(F)		('(N(H))', '(N(H))')	TRUE	TRUE	TRUE	FALSE
18	sp_cotton_fraction1_IGP1_xin_20210101	39714	3	969.716	FGcCEIENNR	H(5)N(4)F(1)	8	P25311	Zinc-alpha-2-glycoprotein	AZGP1	128	15	0.827448	0.0365148	0.968725	0.203828	(N(N(H(H(H))(H(N(H)(F)))(N))))	hybrid		(N)	('(N(H)(F))',)	(N(N(H(H(N(H)))(H(N(H)))))(F))	complex	(F)		('(N(H))', '(N(H))')	FALSE	FALSE	FALSE	FALSE
18	sp_cotton_fraction1_IGP1_xin_20210101	39714	3	969.716	FGcCEIENNR	H(5)N(4)F(1)	8	P25311	Zinc-alpha-2-glycoprotein	AZGP1	128	16	0.790933	0.0145846	0.966422	0.242645	(N(N(H(H(H)(H))(H(N(F)))(N))))	hybrid		(N)	('(N(F))',)	(N(N(H(H(N(H)))(H(N(H)))))(F))	complex	(F)		('(N(H))', '(N(H))')	FALSE	FALSE	FALSE	FALSE
18	sp_cotton_fraction1_IGP1_xin_20210101	39714	3	969.716	FGcCEIENNR	H(5)N(4)F(1)	8	P25311	Zinc-alpha-2-glycoprotein	AZGP1	128	17	0.776348	0.0226367	0.966318	0.257334	(N(N(H(H(H)(H))(H(N(N)(F))))))	hybrid			('(N(N)(F))',)	(N(N(H(H(N(H)))(H(N(H)))))(F))	complex	(F)		('(N(H))', '(N(H))')	FALSE	FALSE	TRUE	FALSE
18	sp_cotton_fraction1_IGP1_xin_20210101	39714	3	969.716	FGcCEIENNR	H(5)N(4)F(1)	8	P25311	Zinc-alpha-2-glycoprotein	AZGP1	128	18	0.753711		0.88195	0.364338	(N(N(H(H(H)(H))(H(N))(N)))(F))	hybrid	(F)	(N)	('(N)',)	(N(N(H(H(N(H)))(H(N(H)))))(F))	complex	(F)		('(N(H))', '(N(H))')	FALSE	TRUE	FALSE	FALSE
11	sp_cotton_fraction1_IGP1_xin_20210101	39731	3	1294.86	NSSAVIQR	H(6)N(5)A(2)F(3)	1	Q9H1M3	Beta-defensin 129	DEFB129	88	1	1.74178	0.00464914	0.188537	0.0696814	(N(N(H(H(N(H(A))(F))(N(H(A))))(H(N(H)(F)))))(F))	complex	(F)		('(N(H(A))(F))', '(N(H(A)))', '(N(H)(F))')	(N(N(H(H(N(H(A))(F)))(H(N(H)(F))(N(H(A))))))(F))	complex	(F)		('(N(H(A))(F))', '(N(H)(F))', '(N(H(A)))')	TRUE	TRUE	TRUE	TRUE
11	sp_cotton_fraction1_IGP1_xin_20210101	39731	3	1294.86	NSSAVIQR	H(6)N(5)A(2)F(3)	1	Q9H1M3	Beta-defensin 129	DEFB129	88	2	1.73713	0.00581193	0.186976	0.0758916	(N(N(H(H(N(H(A))(F)))(H(N(H(A)))(N(H)(F)))))(F))	complex	(F)		('(N(H(A))(F))', '(N(H(A)))', '(N(H)(F))')	(N(N(H(H(N(H(A))(F)))(H(N(H)(F))(N(H(A))))))(F))	complex	(F)		('(N(H(A))(F))', '(N(H)(F))', '(N(H(A)))')	TRUE	TRUE	TRUE	TRUE
11	sp_cotton_fraction1_IGP1_xin_20210101	39731	3	1294.86	NSSAVIQR	H(6)N(5)A(2)F(3)	1	Q9H1M3	Beta-defensin 129	DEFB129	88	3	1.73132	0.0352585	0.193266	0.075414	(N(N(H(H(N(H(A))(F))(N(H)(F)))(H(N(H(A))))))(F))	complex	(F)		('(N(H(A))(F))', '(N(H)(F))', '(N(H(A)))')	(N(N(H(H(N(H(A))(F)))(H(N(H)(F))(N(H(A))))))(F))	complex	(F)		('(N(H(A))(F))', '(N(H)(F))', '(N(H(A)))')	TRUE	TRUE	TRUE	TRUE
11	sp_cotton_fraction1_IGP1_xin_20210101	39731	3	1294.86	NSSAVIQR	H(6)N(5)A(2)F(3)	1	Q9H1M3	Beta-defensin 129	DEFB129	88	4	1.69606	0.0521569	0.180149	0.123789	(N(N(H(H(N(H(A))(F))(N(H)))(H(N(H(A))(F)))))(F))	complex	(F)		('(N(H(A))(F))', '(N(H))', '(N(H(A))(F))')	(N(N(H(H(N(H(A))(F)))(H(N(H)(F))(N(H(A))))))(F))	complex	(F)		('(N(H(A))(F))', '(N(H)(F))', '(N(H(A)))')	TRUE	TRUE	TRUE	FALSE
11	sp_cotton_fraction1_IGP1_xin_20210101	39731	3	1294.86	NSSAVIQR	H(6)N(5)A(2)F(3)	1	Q9H1M3	Beta-defensin 129	DEFB129	88	5	1.6439	0.0146711	0.226908	0.129188	(N(N(H(H(N(H(A))(F))(N(H(A))(F)))(H(N(H)))))(F))	complex	(F)		('(N(H(A))(F))', '(N(H(A))(F))', '(N(H))')	(N(N(H(H(N(H(A))(F)))(H(N(H)(F))(N(H(A))))))(F))	complex	(F)		('(N(H(A))(F))', '(N(H)(F))', '(N(H(A)))')	TRUE	TRUE	TRUE	FALSE
11	sp_cotton_fraction1_IGP1_xin_20210101	39731	3	1294.86	NSSAVIQR	H(6)N(5)A(2)F(3)	1	Q9H1M3	Beta-defensin 129	DEFB129	88	6	1.62923	0.00328857	0.200031	0.170736	(N(N(H(H(N(H(A))(A)))(H(N(H)(F))(N(H)(F)))))(F))	complex	(F)		('(N(H(A))(A))', '(N(H)(F))', '(N(H)(F))')	(N(N(H(H(N(H(A))(F)))(H(N(H)(F))(N(H(A))))))(F))	complex	(F)		('(N(H(A))(F))', '(N(H)(F))', '(N(H(A)))')	TRUE	TRUE	TRUE	FALSE
11	sp_cotton_fraction1_IGP1_xin_20210101	39731	3	1294.86	NSSAVIQR	H(6)N(5)A(2)F(3)	1	Q9H1M3	Beta-defensin 129	DEFB129	88	7	1.62595	0.100978	0.178811	0.195244	(N(N(H(H(N(H(A)))(N(H(A))))(H(N(H(F))(F)))))(F))	complex	(F)		('(N(H(A)))', '(N(H(A)))', '(N(H(F))(F))')	(N(N(H(H(N(H(A))(F)))(H(N(H)(F))(N(H(A))))))(F))	complex	(F)		('(N(H(A))(F))', '(N(H)(F))', '(N(H(A)))')	TRUE	TRUE	TRUE	FALSE
11	sp_cotton_fraction1_IGP1_xin_20210101	39731	3	1294.86	NSSAVIQR	H(6)N(5)A(2)F(3)	1	Q9H1M3	Beta-defensin 129	DEFB129	88	8	1.52497	0.250066	0.345825	0.129208	(N(N(H(H(H))(H(N(H(A))(F))(N(H(A))(F)))(N)))(F))	hybrid	(F)	(N)	('(N(H(A))(F))', '(N(H(A))(F))')	(N(N(H(H(N(H(A))(F)))(H(N(H)(F))(N(H(A))))))(F))	complex	(F)		('(N(H(A))(F))', '(N(H)(F))', '(N(H(A)))')	FALSE	TRUE	FALSE	FALSE
11	sp_cotton_fraction1_IGP1_xin_20210101	39731	3	1294.86	NSSAVIQR	H(6)N(5)A(2)F(3)	1	Q9H1M3	Beta-defensin 129	DEFB129	88	9	1.2749	0.00840693	0.590842	0.134257	(N(N(H(H(N(H(A))(F))(N(H(A))(F)))(H(N(H)(F))))))	complex			('(N(H(A))(F))', '(N(H(A))(F))', '(N(H)(F))')	(N(N(H(H(N(H(A))(F)))(H(N(H)(F))(N(H(A))))))(F))	complex	(F)		('(N(H(A))(F))', '(N(H)(F))', '(N(H(A)))')	TRUE	FALSE	TRUE	FALSE
11	sp_cotton_fraction1_IGP1_xin_20210101	39731	3	1294.86	NSSAVIQR	H(6)N(5)A(2)F(3)	1	Q9H1M3	Beta-defensin 129	DEFB129	88	10	1.26649	0.29598	0.598931	0.134575	(N(N(H(H(N(H(A))(F))(N(H)(F)))(H(N(H(A))(F))))))	complex			('(N(H(A))(F))', '(N(H)(F))', '(N(H(A))(F))')	(N(N(H(H(N(H(A))(F)))(H(N(H)(F))(N(H(A))))))(F))	complex	(F)		('(N(H(A))(F))', '(N(H)(F))', '(N(H(A)))')	TRUE	FALSE	TRUE	FALSE
11	sp_cotton_fraction1_IGP1_xin_20210101	39731	3	1294.86	NSSAVIQR	H(6)N(5)A(2)F(3)	1	Q9H1M3	Beta-defensin 129	DEFB129	88	11	0.970514		0.619862	0.409624	(N(N(H(H(N(H(H))(F)))(H(N(H(A(A))(F))(F)))(N))))	complex		(N)	('(N(H(H))(F))', '(N(H(A(A))(F))(F))')	(N(N(H(H(N(H(A))(F)))(H(N(H)(F))(N(H(A))))))(F))	complex	(F)		('(N(H(A))(F))', '(N(H)(F))', '(N(H(A)))')	TRUE	FALSE	FALSE	FALSE
11	sp_cotton_fraction1_IGP1_xin_20210101	39765	3	1294.86	NSSAVIQR	H(6)N(5)A(2)F(3)	1	Q9H1M3	Beta-defensin 129	DEFB129	88	1	1.74287	0.00362391	0.184341	0.0727864	(N(N(H(H(N(H(A))(F))(N(H(A))))(H(N(H)(F)))))(F))	complex	(F)		('(N(H(A))(F))', '(N(H(A)))', '(N(H)(F))')	(N(N(H(H(N(H(A))(F)))(H(N(H)(F))(N(H(A))))))(F))	complex	(F)		('(N(H(A))(F))', '(N(H)(F))', '(N(H(A)))')	TRUE	TRUE	TRUE	TRUE
11	sp_cotton_fraction1_IGP1_xin_20210101	39765	3	1294.86	NSSAVIQR	H(6)N(5)A(2)F(3)	1	Q9H1M3	Beta-defensin 129	DEFB129	88	2	1.73925	0.00741269	0.182584	0.0781673	(N(N(H(H(N(H(A))(F)))(H(N(H(A)))(N(H)(F)))))(F))	complex	(F)		('(N(H(A))(F))', '(N(H(A)))', '(N(H)(F))')	(N(N(H(H(N(H(A))(F)))(H(N(H)(F))(N(H(A))))))(F))	complex	(F)		('(N(H(A))(F))', '(N(H)(F))', '(N(H(A)))')	TRUE	TRUE	TRUE	TRUE
11	sp_cotton_fraction1_IGP1_xin_20210101	39765	3	1294.86	NSSAVIQR	H(6)N(5)A(2)F(3)	1	Q9H1M3	Beta-defensin 129	DEFB129	88	3	1.73184	0.03368	0.190158	0.078006	(N(N(H(H(N(H(A))(F))(N(H)(F)))(H(N(H(A))))))(F))	complex	(F)		('(N(H(A))(F))', '(N(H)(F))', '(N(H(A)))')	(N(N(H(H(N(H(A))(F)))(H(N(H)(F))(N(H(A))))))(F))	complex	(F)		('(N(H(A))(F))', '(N(H)(F))', '(N(H(A)))')	TRUE	TRUE	TRUE	TRUE
11	sp_cotton_fraction1_IGP1_xin_20210101	39765	3	1294.86	NSSAVIQR	H(6)N(5)A(2)F(3)	1	Q9H1M3	Beta-defensin 129	DEFB129	88	4	1.69816	0.0539886	0.175892	0.125952	(N(N(H(H(N(H(A))(F))(N(H)))(H(N(H(A))(F)))))(F))	complex	(F)		('(N(H(A))(F))', '(N(H))', '(N(H(A))(F))')	(N(N(H(H(N(H(A))(F)))(H(N(H)(F))(N(H(A))))))(F))	complex	(F)		('(N(H(A))(F))', '(N(H)(F))', '(N(H(A)))')	TRUE	TRUE	TRUE	FALSE
11	sp_cotton_fraction1_IGP1_xin_20210101	39765	3	1294.86	NSSAVIQR	H(6)N(5)A(2)F(3)	1	Q9H1M3	Beta-defensin 129	DEFB129	88	5	1.64417	0.0147543	0.224779	0.131054	(N(N(H(H(N(H(A))(F))(N(H(A))(F)))(H(N(H)))))(F))	complex	(F)		('(N(H(A))(F))', '(N(H(A))(F))', '(N(H))')	(N(N(H(H(N(H(A))(F)))(H(N(H)(F))(N(H(A))))))(F))	complex	(F)		('(N(H(A))(F))', '(N(H)(F))', '(N(H(A)))')	TRUE	TRUE	TRUE	FALSE
11	sp_cotton_fraction1_IGP1_xin_20210101	39765	3	1294.86	NSSAVIQR	H(6)N(5)A(2)F(3)	1	Q9H1M3	Beta-defensin 129	DEFB129	88	6	1.62941	0.000651334	0.174236	0.196351	(N(N(H(H(N(H(A)))(N(H(A))))(H(N(H(F))(F)))))(F))	complex	(F)		('(N(H(A)))', '(N(H(A)))', '(N(H(F))(F))')	(N(N(H(H(N(H(A))(F)))(H(N(H)(F))(N(H(A))))))(F))	complex	(F)		('(N(H(A))(F))', '(N(H)(F))', '(N(H(A)))')	TRUE	TRUE	TRUE	FALSE
11	sp_cotton_fraction1_IGP1_xin_20210101	39765	3	1294.86	NSSAVIQR	H(6)N(5)A(2)F(3)	1	Q9H1M3	Beta-defensin 129	DEFB129	88	7	1.62876	0.107716	0.197295	0.173944	(N(N(H(H(N(H(A))(A)))(H(N(H)(F))(N(H)(F)))))(F))	complex	(F)		('(N(H(A))(A))', '(N(H)(F))', '(N(H)(F))')	(N(N(H(H(N(H(A))(F)))(H(N(H)(F))(N(H(A))))))(F))	complex	(F)		('(N(H(A))(F))', '(N(H)(F))', '(N(H(A)))')	TRUE	TRUE	TRUE	FALSE
11	sp_cotton_fraction1_IGP1_xin_20210101	39765	3	1294.86	NSSAVIQR	H(6)N(5)A(2)F(3)	1	Q9H1M3	Beta-defensin 129	DEFB129	88	8	1.52105	0.240039	0.344784	0.13417	(N(N(H(H(H))(H(N(H(A))(F))(N(H(A))(F)))(N)))(F))	hybrid	(F)	(N)	('(N(H(A))(F))', '(N(H(A))(F))')	(N(N(H(H(N(H(A))(F)))(H(N(H)(F))(N(H(A))))))(F))	complex	(F)		('(N(H(A))(F))', '(N(H)(F))', '(N(H(A)))')	FALSE	TRUE	FALSE	FALSE
[truncated: 134,114 more rows]
