# Supplementary material for: Prediction of glycopeptide fragment mass spectra by deep learning
Source: Nat Commun. 2024 Mar 19;15:2448. doi: 10.1038/s41467-024-46771-1 (PMC10951270; doi:10.1038/s41467-024-46771-1)
Supplement: Supplementary file 7 — Supplementary Data 4 [file 41467_2024_46771_MOESM7_ESM.xlsx]

## Sheet: Description
Supplementary Data 4. Results of the standard glycoprotein dataset by searching with predicted spectral libraries.
Top 1 candidates with all of core fucosylation, bisecting HexNAc, and branches matched with the original glycan structure
Top 1 candidates with any of core fucosylation, bisecting HexNAc, or branches not matched with the original glycan structure
Candidates with all of core fucosylation, bisecting HexNAc, and branches matched with the original glycan structure
Spectral matches with only 1 candidate
Other candidates

## Sheet: StandardGlycoproteins
NumCandidates	RunName	ScanNumber	PrecursorCharge	PrecursorMZ	ModifiedSequence	GlycanComposition	GlycanPosition	ProteinID	ProteinDescription	GeneName	ProteinGlycosite	Rank	Score	DeltaScore	SA_Yions	SA_Bions	GlycanStruct	GlycanType	CoreFucose	Bisection	Branches	OriginalGlycanStruct	OriginalGlycanType	OriginalCoreFucose	OriginalBisection	OriginalBranches	MatchGlycanType	MatchCoreFucose	MatchBisection	MatchBranches
16	ShenJ_FourStandardGlycoproteins_CE20_33_Run1	7574	3	986.722	EEQYNSTYR	H(5)N(4)F(1)	5	P0DOX5;P01857	Immunoglobulin gamma-1 heavy chain;Immunoglobulin heavy constant gamma 1	Unknown;IGHG1	299;180	1	1.85221	0.0525479	0.129951	0.0178426	(N(N(H(H(N(H)))(H(N(H)))))(F))	complex	(F)		('(N(H))', '(N(H))')	(N(N(H(H(N(H)))(H(N(H)))))(F))	complex	(F)		('(N(H))', '(N(H))')	TRUE	TRUE	TRUE	TRUE
16	ShenJ_FourStandardGlycoproteins_CE20_33_Run1	7574	3	986.722	EEQYNSTYR	H(5)N(4)F(1)	5	P0DOX5;P01857	Immunoglobulin gamma-1 heavy chain;Immunoglobulin heavy constant gamma 1	Unknown;IGHG1	299;180	2	1.79966	0.155934	0.176871	0.023471	(N(N(H(H(H))(H(N(H))(N))))(F))	hybrid	(F)		('(N(H))', '(N)')	(N(N(H(H(N(H)))(H(N(H)))))(F))	complex	(F)		('(N(H))', '(N(H))')	FALSE	TRUE	TRUE	FALSE
16	ShenJ_FourStandardGlycoproteins_CE20_33_Run1	7574	3	986.722	EEQYNSTYR	H(5)N(4)F(1)	5	P0DOX5;P01857	Immunoglobulin gamma-1 heavy chain;Immunoglobulin heavy constant gamma 1	Unknown;IGHG1	299;180	3	1.64372	0.0222408	0.270926	0.0853506	(N(N(H(H(N(H))(N(H)))(H)))(F))	complex	(F)		('(N(H))', '(N(H))')	(N(N(H(H(N(H)))(H(N(H)))))(F))	complex	(F)		('(N(H))', '(N(H))')	TRUE	TRUE	TRUE	TRUE
16	ShenJ_FourStandardGlycoproteins_CE20_33_Run1	7574	3	986.722	EEQYNSTYR	H(5)N(4)F(1)	5	P0DOX5;P01857	Immunoglobulin gamma-1 heavy chain;Immunoglobulin heavy constant gamma 1	Unknown;IGHG1	299;180	4	1.62148	0.0468466	0.186537	0.19198	(N(N(H(H(H))(H(N(H)))(N)))(F))	hybrid	(F)	(N)	('(N(H))',)	(N(N(H(H(N(H)))(H(N(H)))))(F))	complex	(F)		('(N(H))', '(N(H))')	FALSE	TRUE	FALSE	FALSE
16	ShenJ_FourStandardGlycoproteins_CE20_33_Run1	7574	3	986.722	EEQYNSTYR	H(5)N(4)F(1)	5	P0DOX5;P01857	Immunoglobulin gamma-1 heavy chain;Immunoglobulin heavy constant gamma 1	Unknown;IGHG1	299;180	5	1.57464	0.00280874	0.190091	0.235273	(N(N(H(H(H)(H))(H(N)(N))))(F))	hybrid	(F)		('(N)', '(N)')	(N(N(H(H(N(H)))(H(N(H)))))(F))	complex	(F)		('(N(H))', '(N(H))')	FALSE	TRUE	TRUE	FALSE
16	ShenJ_FourStandardGlycoproteins_CE20_33_Run1	7574	3	986.722	EEQYNSTYR	H(5)N(4)F(1)	5	P0DOX5;P01857	Immunoglobulin gamma-1 heavy chain;Immunoglobulin heavy constant gamma 1	Unknown;IGHG1	299;180	6	1.57183	0.0363263	0.172585	0.255588	(N(N(H(H(N(H(H))))(H(N))))(F))	complex	(F)		('(N(H(H)))', '(N)')	(N(N(H(H(N(H)))(H(N(H)))))(F))	complex	(F)		('(N(H))', '(N(H))')	TRUE	TRUE	TRUE	FALSE
16	ShenJ_FourStandardGlycoproteins_CE20_33_Run1	7574	3	986.722	EEQYNSTYR	H(5)N(4)F(1)	5	P0DOX5;P01857	Immunoglobulin gamma-1 heavy chain;Immunoglobulin heavy constant gamma 1	Unknown;IGHG1	299;180	7	1.5355	0.0211561	0.199677	0.264821	(N(N(H(H(N(H(H)))(N))(H)))(F))	complex	(F)		('(N(H(H)))', '(N)')	(N(N(H(H(N(H)))(H(N(H)))))(F))	complex	(F)		('(N(H))', '(N(H))')	TRUE	TRUE	TRUE	FALSE
16	ShenJ_FourStandardGlycoproteins_CE20_33_Run1	7574	3	986.722	EEQYNSTYR	H(5)N(4)F(1)	5	P0DOX5;P01857	Immunoglobulin gamma-1 heavy chain;Immunoglobulin heavy constant gamma 1	Unknown;IGHG1	299;180	8	1.51435	0.01143	0.42341	0.0622452	(N(N(H(H(N(H)(F)))(H(N(H))))))	complex			('(N(H)(F))', '(N(H))')	(N(N(H(H(N(H)))(H(N(H)))))(F))	complex	(F)		('(N(H))', '(N(H))')	TRUE	FALSE	TRUE	FALSE
16	ShenJ_FourStandardGlycoproteins_CE20_33_Run1	7574	3	986.722	EEQYNSTYR	H(5)N(4)F(1)	5	P0DOX5;P01857	Immunoglobulin gamma-1 heavy chain;Immunoglobulin heavy constant gamma 1	Unknown;IGHG1	299;180	9	1.50292	0.00813423	0.424341	0.0727441	(N(N(H(H(N(H(F))))(H(N(H))))))	complex			('(N(H(F)))', '(N(H))')	(N(N(H(H(N(H)))(H(N(H)))))(F))	complex	(F)		('(N(H))', '(N(H))')	TRUE	FALSE	TRUE	FALSE
16	ShenJ_FourStandardGlycoproteins_CE20_33_Run1	7574	3	986.722	EEQYNSTYR	H(5)N(4)F(1)	5	P0DOX5;P01857	Immunoglobulin gamma-1 heavy chain;Immunoglobulin heavy constant gamma 1	Unknown;IGHG1	299;180	10	1.49478	0.00816533	0.429656	0.0755625	(N(N(H(H(H)(H))(H(N(F))(N)))))	hybrid			('(N(F))', '(N)')	(N(N(H(H(N(H)))(H(N(H)))))(F))	complex	(F)		('(N(H))', '(N(H))')	FALSE	FALSE	TRUE	FALSE
16	ShenJ_FourStandardGlycoproteins_CE20_33_Run1	7574	3	986.722	EEQYNSTYR	H(5)N(4)F(1)	5	P0DOX5;P01857	Immunoglobulin gamma-1 heavy chain;Immunoglobulin heavy constant gamma 1	Unknown;IGHG1	299;180	11	1.48662	0.0239499	0.214825	0.298559	(N(N(H(H(H)(H))(H(N))(N)))(F))	hybrid	(F)	(N)	('(N)',)	(N(N(H(H(N(H)))(H(N(H)))))(F))	complex	(F)		('(N(H))', '(N(H))')	FALSE	TRUE	FALSE	FALSE
16	ShenJ_FourStandardGlycoproteins_CE20_33_Run1	7574	3	986.722	EEQYNSTYR	H(5)N(4)F(1)	5	P0DOX5;P01857	Immunoglobulin gamma-1 heavy chain;Immunoglobulin heavy constant gamma 1	Unknown;IGHG1	299;180	12	1.46267	0.00065161	0.426507	0.110827	(N(N(H(H(H))(H(N(H))(N(F))))))	hybrid			('(N(H))', '(N(F))')	(N(N(H(H(N(H)))(H(N(H)))))(F))	complex	(F)		('(N(H))', '(N(H))')	FALSE	FALSE	TRUE	FALSE
16	ShenJ_FourStandardGlycoproteins_CE20_33_Run1	7574	3	986.722	EEQYNSTYR	H(5)N(4)F(1)	5	P0DOX5;P01857	Immunoglobulin gamma-1 heavy chain;Immunoglobulin heavy constant gamma 1	Unknown;IGHG1	299;180	13	1.46201	0.0139354	0.426069	0.111917	(N(N(H(H(H))(H(N(H)(F))(N)))))	hybrid			('(N(H)(F))', '(N)')	(N(N(H(H(N(H)))(H(N(H)))))(F))	complex	(F)		('(N(H))', '(N(H))')	FALSE	FALSE	TRUE	FALSE
16	ShenJ_FourStandardGlycoproteins_CE20_33_Run1	7574	3	986.722	EEQYNSTYR	H(5)N(4)F(1)	5	P0DOX5;P01857	Immunoglobulin gamma-1 heavy chain;Immunoglobulin heavy constant gamma 1	Unknown;IGHG1	299;180	14	1.44808	0.0662753	0.43164	0.120281	(N(N(H(H(N(H)(F))(N(H)))(H))))	complex			('(N(H)(F))', '(N(H))')	(N(N(H(H(N(H)))(H(N(H)))))(F))	complex	(F)		('(N(H))', '(N(H))')	TRUE	FALSE	TRUE	FALSE
16	ShenJ_FourStandardGlycoproteins_CE20_33_Run1	7574	3	986.722	EEQYNSTYR	H(5)N(4)F(1)	5	P0DOX5;P01857	Immunoglobulin gamma-1 heavy chain;Immunoglobulin heavy constant gamma 1	Unknown;IGHG1	299;180	15	1.3818	0.00254402	0.425293	0.192904	(N(N(H(H(H))(H(N(H)(F)))(N))))	hybrid		(N)	('(N(H)(F))',)	(N(N(H(H(N(H)))(H(N(H)))))(F))	complex	(F)		('(N(H))', '(N(H))')	FALSE	FALSE	FALSE	FALSE
16	ShenJ_FourStandardGlycoproteins_CE20_33_Run1	7574	3	986.722	EEQYNSTYR	H(5)N(4)F(1)	5	P0DOX5;P01857	Immunoglobulin gamma-1 heavy chain;Immunoglobulin heavy constant gamma 1	Unknown;IGHG1	299;180	16	1.37926		0.445701	0.175039	(N(N(H(H(H)(H))(H(N(F)))(N))))	hybrid		(N)	('(N(F))',)	(N(N(H(H(N(H)))(H(N(H)))))(F))	complex	(F)		('(N(H))', '(N(H))')	FALSE	FALSE	FALSE	FALSE
13	ShenJ_FourStandardGlycoproteins_CE20_33_Run1	7590	3	932.704	EEQYNSTYR	H(4)N(4)F(1)	5	P0DOX5;P01857	Immunoglobulin gamma-1 heavy chain;Immunoglobulin heavy constant gamma 1	Unknown;IGHG1	299;180	1	1.85255	0.0362868	0.124774	0.022673	(N(N(H(H(N(H)))(H(N))))(F))	complex	(F)		('(N(H))', '(N)')	(N(N(H(H(N(H)))(H(N))))(F))	complex	(F)		('(N(H))', '(N)')	TRUE	TRUE	TRUE	TRUE
13	ShenJ_FourStandardGlycoproteins_CE20_33_Run1	7590	3	932.704	EEQYNSTYR	H(4)N(4)F(1)	5	P0DOX5;P01857	Immunoglobulin gamma-1 heavy chain;Immunoglobulin heavy constant gamma 1	Unknown;IGHG1	299;180	2	1.81627	0.037525	0.123727	0.0600069	(N(N(H(H(H))(H(N)(N))))(F))	hybrid	(F)		('(N)', '(N)')	(N(N(H(H(N(H)))(H(N))))(F))	complex	(F)		('(N(H))', '(N)')	FALSE	TRUE	TRUE	FALSE
13	ShenJ_FourStandardGlycoproteins_CE20_33_Run1	7590	3	932.704	EEQYNSTYR	H(4)N(4)F(1)	5	P0DOX5;P01857	Immunoglobulin gamma-1 heavy chain;Immunoglobulin heavy constant gamma 1	Unknown;IGHG1	299;180	3	1.77874	0.0240733	0.19851	0.0227485	(N(N(H(H(N(H)))(H)(N)))(F))	complex	(F)	(N)	('(N(H))',)	(N(N(H(H(N(H)))(H(N))))(F))	complex	(F)		('(N(H))', '(N)')	TRUE	TRUE	FALSE	FALSE
13	ShenJ_FourStandardGlycoproteins_CE20_33_Run1	7590	3	932.704	EEQYNSTYR	H(4)N(4)F(1)	5	P0DOX5;P01857	Immunoglobulin gamma-1 heavy chain;Immunoglobulin heavy constant gamma 1	Unknown;IGHG1	299;180	4	1.75467	0.170418	0.173505	0.0718272	(N(N(H(H(H))(H(N))(N)))(F))	hybrid	(F)	(N)	('(N)',)	(N(N(H(H(N(H)))(H(N))))(F))	complex	(F)		('(N(H))', '(N)')	FALSE	TRUE	FALSE	FALSE
13	ShenJ_FourStandardGlycoproteins_CE20_33_Run1	7590	3	932.704	EEQYNSTYR	H(4)N(4)F(1)	5	P0DOX5;P01857	Immunoglobulin gamma-1 heavy chain;Immunoglobulin heavy constant gamma 1	Unknown;IGHG1	299;180	5	1.58425	0.0356154	0.191279	0.22447	(N(N(H(H(N(H))(N))(H)))(F))	complex	(F)		('(N(H))', '(N)')	(N(N(H(H(N(H)))(H(N))))(F))	complex	(F)		('(N(H))', '(N)')	TRUE	TRUE	TRUE	TRUE
13	ShenJ_FourStandardGlycoproteins_CE20_33_Run1	7590	3	932.704	EEQYNSTYR	H(4)N(4)F(1)	5	P0DOX5;P01857	Immunoglobulin gamma-1 heavy chain;Immunoglobulin heavy constant gamma 1	Unknown;IGHG1	299;180	6	1.54863	0.0274115	0.389377	0.0619885	(N(N(H(H(N(H(F))))(H(N)))))	complex			('(N(H(F)))', '(N)')	(N(N(H(H(N(H)))(H(N))))(F))	complex	(F)		('(N(H))', '(N)')	TRUE	FALSE	TRUE	FALSE
13	ShenJ_FourStandardGlycoproteins_CE20_33_Run1	7590	3	932.704	EEQYNSTYR	H(4)N(4)F(1)	5	P0DOX5;P01857	Immunoglobulin gamma-1 heavy chain;Immunoglobulin heavy constant gamma 1	Unknown;IGHG1	299;180	7	1.52122	3.70443e-05	0.390428	0.0883483	(N(N(H(H(N(H)(F))(N))(H))))	complex			('(N(H)(F))', '(N)')	(N(N(H(H(N(H)))(H(N))))(F))	complex	(F)		('(N(H))', '(N)')	TRUE	FALSE	TRUE	FALSE
13	ShenJ_FourStandardGlycoproteins_CE20_33_Run1	7590	3	932.704	EEQYNSTYR	H(4)N(4)F(1)	5	P0DOX5;P01857	Immunoglobulin gamma-1 heavy chain;Immunoglobulin heavy constant gamma 1	Unknown;IGHG1	299;180	8	1.52119	0.00197395	0.389678	0.0891356	(N(N(H(H(N(H)(F)))(H(N)))))	complex			('(N(H)(F))', '(N)')	(N(N(H(H(N(H)))(H(N))))(F))	complex	(F)		('(N(H))', '(N)')	TRUE	FALSE	TRUE	FALSE
13	ShenJ_FourStandardGlycoproteins_CE20_33_Run1	7590	3	932.704	EEQYNSTYR	H(4)N(4)F(1)	5	P0DOX5;P01857	Immunoglobulin gamma-1 heavy chain;Immunoglobulin heavy constant gamma 1	Unknown;IGHG1	299;180	9	1.51921	0.0106234	0.397441	0.0833472	(N(N(H(H(N(H)(F)))(H)(N))))	complex		(N)	('(N(H)(F))',)	(N(N(H(H(N(H)))(H(N))))(F))	complex	(F)		('(N(H))', '(N)')	TRUE	FALSE	FALSE	FALSE
13	ShenJ_FourStandardGlycoproteins_CE20_33_Run1	7590	3	932.704	EEQYNSTYR	H(4)N(4)F(1)	5	P0DOX5;P01857	Immunoglobulin gamma-1 heavy chain;Immunoglobulin heavy constant gamma 1	Unknown;IGHG1	299;180	10	1.50859	0.0883747	0.403153	0.0882577	(N(N(H(H(H))(H(N(F)))(N))))	hybrid		(N)	('(N(F))',)	(N(N(H(H(N(H)))(H(N))))(F))	complex	(F)		('(N(H))', '(N)')	FALSE	FALSE	FALSE	FALSE
13	ShenJ_FourStandardGlycoproteins_CE20_33_Run1	7590	3	932.704	EEQYNSTYR	H(4)N(4)F(1)	5	P0DOX5;P01857	Immunoglobulin gamma-1 heavy chain;Immunoglobulin heavy constant gamma 1	Unknown;IGHG1	299;180	11	1.42021	0.042361	0.394574	0.185212	(N(N(H(H(H))(H(N(F))(N)))))	hybrid			('(N(F))', '(N)')	(N(N(H(H(N(H)))(H(N))))(F))	complex	(F)		('(N(H))', '(N)')	FALSE	FALSE	TRUE	FALSE
13	ShenJ_FourStandardGlycoproteins_CE20_33_Run1	7590	3	932.704	EEQYNSTYR	H(4)N(4)F(1)	5	P0DOX5;P01857	Immunoglobulin gamma-1 heavy chain;Immunoglobulin heavy constant gamma 1	Unknown;IGHG1	299;180	12	1.37785	0.0148843	0.394109	0.228038	(N(N(H(H(N(H)))(H(N(F))))))	complex			('(N(H))', '(N(F))')	(N(N(H(H(N(H)))(H(N))))(F))	complex	(F)		('(N(H))', '(N)')	TRUE	FALSE	TRUE	FALSE
13	ShenJ_FourStandardGlycoproteins_CE20_33_Run1	7590	3	932.704	EEQYNSTYR	H(4)N(4)F(1)	5	P0DOX5;P01857	Immunoglobulin gamma-1 heavy chain;Immunoglobulin heavy constant gamma 1	Unknown;IGHG1	299;180	13	1.36297		0.39781	0.239221	(N(N(H(H(N(H))(N(F)))(H))))	complex			('(N(H))', '(N(F))')	(N(N(H(H(N(H)))(H(N))))(F))	complex	(F)		('(N(H))', '(N)')	TRUE	FALSE	TRUE	FALSE
11	ShenJ_FourStandardGlycoproteins_CE20_33_Run1	9444	3	1083.75	EEQYNSTYR	H(5)N(4)A(1)F(1)	5	P0DOX5;P01857	Immunoglobulin gamma-1 heavy chain;Immunoglobulin heavy constant gamma 1	Unknown;IGHG1	299;180	1	1.87222	0.0806154	0.105813	0.0219683	(N(N(H(H(N(H(A))))(H(N(H)))))(F))	complex	(F)		('(N(H(A)))', '(N(H))')	(N(N(H(H(N(H(A))))(H(N(H)))))(F))	complex	(F)		('(N(H(A)))', '(N(H))')	TRUE	TRUE	TRUE	TRUE
11	ShenJ_FourStandardGlycoproteins_CE20_33_Run1	9444	3	1083.75	EEQYNSTYR	H(5)N(4)A(1)F(1)	5	P0DOX5;P01857	Immunoglobulin gamma-1 heavy chain;Immunoglobulin heavy constant gamma 1	Unknown;IGHG1	299;180	2	1.7916	0.0417629	0.134386	0.0740105	(N(N(H(H(H))(H(N(H(A)))(N))))(F))	hybrid	(F)		('(N(H(A)))', '(N)')	(N(N(H(H(N(H(A))))(H(N(H)))))(F))	complex	(F)		('(N(H(A)))', '(N(H))')	FALSE	TRUE	TRUE	FALSE
11	ShenJ_FourStandardGlycoproteins_CE20_33_Run1	9444	3	1083.75	EEQYNSTYR	H(5)N(4)A(1)F(1)	5	P0DOX5;P01857	Immunoglobulin gamma-1 heavy chain;Immunoglobulin heavy constant gamma 1	Unknown;IGHG1	299;180	3	1.74984	0.0560164	0.146571	0.103589	(N(N(H(H(H))(H(N(H(A))))(N)))(F))	hybrid	(F)	(N)	('(N(H(A)))',)	(N(N(H(H(N(H(A))))(H(N(H)))))(F))	complex	(F)		('(N(H(A)))', '(N(H))')	FALSE	TRUE	FALSE	FALSE
11	ShenJ_FourStandardGlycoproteins_CE20_33_Run1	9444	3	1083.75	EEQYNSTYR	H(5)N(4)A(1)F(1)	5	P0DOX5;P01857	Immunoglobulin gamma-1 heavy chain;Immunoglobulin heavy constant gamma 1	Unknown;IGHG1	299;180	4	1.69382	0.257561	0.250905	0.0552704	(N(N(H(H(N(H(A)))(N(H)))(H)))(F))	complex	(F)		('(N(H(A)))', '(N(H))')	(N(N(H(H(N(H(A))))(H(N(H)))))(F))	complex	(F)		('(N(H(A)))', '(N(H))')	TRUE	TRUE	TRUE	TRUE
11	ShenJ_FourStandardGlycoproteins_CE20_33_Run1	9444	3	1083.75	EEQYNSTYR	H(5)N(4)A(1)F(1)	5	P0DOX5;P01857	Immunoglobulin gamma-1 heavy chain;Immunoglobulin heavy constant gamma 1	Unknown;IGHG1	299;180	5	1.43626	0.00571815	0.473745	0.0899918	(N(N(H(H(N(H(A))(F)))(H(N(H))))))	complex			('(N(H(A))(F))', '(N(H))')	(N(N(H(H(N(H(A))))(H(N(H)))))(F))	complex	(F)		('(N(H(A)))', '(N(H))')	TRUE	FALSE	TRUE	FALSE
11	ShenJ_FourStandardGlycoproteins_CE20_33_Run1	9444	3	1083.75	EEQYNSTYR	H(5)N(4)A(1)F(1)	5	P0DOX5;P01857	Immunoglobulin gamma-1 heavy chain;Immunoglobulin heavy constant gamma 1	Unknown;IGHG1	299;180	6	1.43054	0.0214012	0.475195	0.0942601	(N(N(H(H(N(H(A))))(H(N(H)(F))))))	complex			('(N(H(A)))', '(N(H)(F))')	(N(N(H(H(N(H(A))))(H(N(H)))))(F))	complex	(F)		('(N(H(A)))', '(N(H))')	TRUE	FALSE	TRUE	FALSE
11	ShenJ_FourStandardGlycoproteins_CE20_33_Run1	9444	3	1083.75	EEQYNSTYR	H(5)N(4)A(1)F(1)	5	P0DOX5;P01857	Immunoglobulin gamma-1 heavy chain;Immunoglobulin heavy constant gamma 1	Unknown;IGHG1	299;180	7	1.40914	0.0236172	0.476355	0.114502	(N(N(H(H(H))(H(N(H(A))(F))(N)))))	hybrid			('(N(H(A))(F))', '(N)')	(N(N(H(H(N(H(A))))(H(N(H)))))(F))	complex	(F)		('(N(H(A)))', '(N(H))')	FALSE	FALSE	TRUE	FALSE
11	ShenJ_FourStandardGlycoproteins_CE20_33_Run1	9444	3	1083.75	EEQYNSTYR	H(5)N(4)A(1)F(1)	5	P0DOX5;P01857	Immunoglobulin gamma-1 heavy chain;Immunoglobulin heavy constant gamma 1	Unknown;IGHG1	299;180	8	1.38553	0.00254586	0.479024	0.13545	(N(N(H(H(H))(H(N(H(A)))(N(F))))))	hybrid			('(N(H(A)))', '(N(F))')	(N(N(H(H(N(H(A))))(H(N(H)))))(F))	complex	(F)		('(N(H(A)))', '(N(H))')	FALSE	FALSE	TRUE	FALSE
11	ShenJ_FourStandardGlycoproteins_CE20_33_Run1	9444	3	1083.75	EEQYNSTYR	H(5)N(4)A(1)F(1)	5	P0DOX5;P01857	Immunoglobulin gamma-1 heavy chain;Immunoglobulin heavy constant gamma 1	Unknown;IGHG1	299;180	9	1.38298	0.00702717	0.472455	0.144565	(N(N(H(H(N(H(A))(F))(N(H)))(H))))	complex			('(N(H(A))(F))', '(N(H))')	(N(N(H(H(N(H(A))))(H(N(H)))))(F))	complex	(F)		('(N(H(A)))', '(N(H))')	TRUE	FALSE	TRUE	FALSE
11	ShenJ_FourStandardGlycoproteins_CE20_33_Run1	9444	3	1083.75	EEQYNSTYR	H(5)N(4)A(1)F(1)	5	P0DOX5;P01857	Immunoglobulin gamma-1 heavy chain;Immunoglobulin heavy constant gamma 1	Unknown;IGHG1	299;180	10	1.37595	0.0259843	0.476456	0.14759	(N(N(H(H(H))(H(N(H(A))(F)))(N))))	hybrid		(N)	('(N(H(A))(F))',)	(N(N(H(H(N(H(A))))(H(N(H)))))(F))	complex	(F)		('(N(H(A)))', '(N(H))')	FALSE	FALSE	FALSE	FALSE
11	ShenJ_FourStandardGlycoproteins_CE20_33_Run1	9444	3	1083.75	EEQYNSTYR	H(5)N(4)A(1)F(1)	5	P0DOX5;P01857	Immunoglobulin gamma-1 heavy chain;Immunoglobulin heavy constant gamma 1	Unknown;IGHG1	299;180	11	1.34997		0.470706	0.179325	(N(N(H(H(N(H(A)))(N(H)(F)))(H))))	complex			('(N(H(A)))', '(N(H)(F))')	(N(N(H(H(N(H(A))))(H(N(H)))))(F))	complex	(F)		('(N(H(A)))', '(N(H))')	TRUE	FALSE	TRUE	FALSE
13	ShenJ_FourStandardGlycoproteins_CE20_33_Run1	10188	2	1398.55	EEQYNSTYR	H(4)N(4)F(1)	5	P0DOX5;P01857	Immunoglobulin gamma-1 heavy chain;Immunoglobulin heavy constant gamma 1	Unknown;IGHG1	299;180	1	1.9189	0.0693011	0.0549051	0.0261982	(N(N(H(H(N(H)))(H(N))))(F))	complex	(F)		('(N(H))', '(N)')	(N(N(H(H(N(H)))(H(N))))(F))	complex	(F)		('(N(H))', '(N)')	TRUE	TRUE	TRUE	TRUE
13	ShenJ_FourStandardGlycoproteins_CE20_33_Run1	10188	2	1398.55	EEQYNSTYR	H(4)N(4)F(1)	5	P0DOX5;P01857	Immunoglobulin gamma-1 heavy chain;Immunoglobulin heavy constant gamma 1	Unknown;IGHG1	299;180	2	1.8496	0.0196765	0.132007	0.0183973	(N(N(H(H(N(H)))(H)(N)))(F))	complex	(F)	(N)	('(N(H))',)	(N(N(H(H(N(H)))(H(N))))(F))	complex	(F)		('(N(H))', '(N)')	TRUE	TRUE	FALSE	FALSE
13	ShenJ_FourStandardGlycoproteins_CE20_33_Run1	10188	2	1398.55	EEQYNSTYR	H(4)N(4)F(1)	5	P0DOX5;P01857	Immunoglobulin gamma-1 heavy chain;Immunoglobulin heavy constant gamma 1	Unknown;IGHG1	299;180	3	1.82992	0.209872	0.130311	0.0397703	(N(N(H(H(N(H))(N))(H)))(F))	complex	(F)		('(N(H))', '(N)')	(N(N(H(H(N(H)))(H(N))))(F))	complex	(F)		('(N(H))', '(N)')	TRUE	TRUE	TRUE	TRUE
13	ShenJ_FourStandardGlycoproteins_CE20_33_Run1	10188	2	1398.55	EEQYNSTYR	H(4)N(4)F(1)	5	P0DOX5;P01857	Immunoglobulin gamma-1 heavy chain;Immunoglobulin heavy constant gamma 1	Unknown;IGHG1	299;180	4	1.62005	0.117404	0.147166	0.232787	(N(N(H(H(H))(H(N)(N))))(F))	hybrid	(F)		('(N)', '(N)')	(N(N(H(H(N(H)))(H(N))))(F))	complex	(F)		('(N(H))', '(N)')	FALSE	TRUE	TRUE	FALSE
13	ShenJ_FourStandardGlycoproteins_CE20_33_Run1	10188	2	1398.55	EEQYNSTYR	H(4)N(4)F(1)	5	P0DOX5;P01857	Immunoglobulin gamma-1 heavy chain;Immunoglobulin heavy constant gamma 1	Unknown;IGHG1	299;180	5	1.50264	0.0776987	0.18413	0.313226	(N(N(H(H(H))(H(N))(N)))(F))	hybrid	(F)	(N)	('(N)',)	(N(N(H(H(N(H)))(H(N))))(F))	complex	(F)		('(N(H))', '(N)')	FALSE	TRUE	FALSE	FALSE
13	ShenJ_FourStandardGlycoproteins_CE20_33_Run1	10188	2	1398.55	EEQYNSTYR	H(4)N(4)F(1)	5	P0DOX5;P01857	Immunoglobulin gamma-1 heavy chain;Immunoglobulin heavy constant gamma 1	Unknown;IGHG1	299;180	6	1.42494	0.00895729	0.491604	0.0834512	(N(N(H(H(N(H)(F))(N))(H))))	complex			('(N(H)(F))', '(N)')	(N(N(H(H(N(H)))(H(N))))(F))	complex	(F)		('(N(H))', '(N)')	TRUE	FALSE	TRUE	FALSE
13	ShenJ_FourStandardGlycoproteins_CE20_33_Run1	10188	2	1398.55	EEQYNSTYR	H(4)N(4)F(1)	5	P0DOX5;P01857	Immunoglobulin gamma-1 heavy chain;Immunoglobulin heavy constant gamma 1	Unknown;IGHG1	299;180	7	1.41599	0.0247406	0.499364	0.0846483	(N(N(H(H(N(H)(F)))(H)(N))))	complex		(N)	('(N(H)(F))',)	(N(N(H(H(N(H)))(H(N))))(F))	complex	(F)		('(N(H))', '(N)')	TRUE	FALSE	FALSE	FALSE
13	ShenJ_FourStandardGlycoproteins_CE20_33_Run1	10188	2	1398.55	EEQYNSTYR	H(4)N(4)F(1)	5	P0DOX5;P01857	Immunoglobulin gamma-1 heavy chain;Immunoglobulin heavy constant gamma 1	Unknown;IGHG1	299;180	8	1.39125	0.0294573	0.496819	0.111934	(N(N(H(H(H))(H(N(F))(N)))))	hybrid			('(N(F))', '(N)')	(N(N(H(H(N(H)))(H(N))))(F))	complex	(F)		('(N(H))', '(N)')	FALSE	FALSE	TRUE	FALSE
13	ShenJ_FourStandardGlycoproteins_CE20_33_Run1	10188	2	1398.55	EEQYNSTYR	H(4)N(4)F(1)	5	P0DOX5;P01857	Immunoglobulin gamma-1 heavy chain;Immunoglobulin heavy constant gamma 1	Unknown;IGHG1	299;180	9	1.36179	0.00778072	0.513	0.12521	(N(N(H(H(H))(H(N(F)))(N))))	hybrid		(N)	('(N(F))',)	(N(N(H(H(N(H)))(H(N))))(F))	complex	(F)		('(N(H))', '(N)')	FALSE	FALSE	FALSE	FALSE
13	ShenJ_FourStandardGlycoproteins_CE20_33_Run1	10188	2	1398.55	EEQYNSTYR	H(4)N(4)F(1)	5	P0DOX5;P01857	Immunoglobulin gamma-1 heavy chain;Immunoglobulin heavy constant gamma 1	Unknown;IGHG1	299;180	10	1.35401	0.00212788	0.492965	0.153026	(N(N(H(H(N(H)(F)))(H(N)))))	complex			('(N(H)(F))', '(N)')	(N(N(H(H(N(H)))(H(N))))(F))	complex	(F)		('(N(H))', '(N)')	TRUE	FALSE	TRUE	FALSE
13	ShenJ_FourStandardGlycoproteins_CE20_33_Run1	10188	2	1398.55	EEQYNSTYR	H(4)N(4)F(1)	5	P0DOX5;P01857	Immunoglobulin gamma-1 heavy chain;Immunoglobulin heavy constant gamma 1	Unknown;IGHG1	299;180	11	1.35188	0.00703823	0.481717	0.166402	(N(N(H(H(N(H))(N(F)))(H))))	complex			('(N(H))', '(N(F))')	(N(N(H(H(N(H)))(H(N))))(F))	complex	(F)		('(N(H))', '(N)')	TRUE	FALSE	TRUE	FALSE
13	ShenJ_FourStandardGlycoproteins_CE20_33_Run1	10188	2	1398.55	EEQYNSTYR	H(4)N(4)F(1)	5	P0DOX5;P01857	Immunoglobulin gamma-1 heavy chain;Immunoglobulin heavy constant gamma 1	Unknown;IGHG1	299;180	12	1.34484	0.0526695	0.475479	0.179678	(N(N(H(H(N(H)))(H(N(F))))))	complex			('(N(H))', '(N(F))')	(N(N(H(H(N(H)))(H(N))))(F))	complex	(F)		('(N(H))', '(N)')	TRUE	FALSE	TRUE	FALSE
13	ShenJ_FourStandardGlycoproteins_CE20_33_Run1	10188	2	1398.55	EEQYNSTYR	H(4)N(4)F(1)	5	P0DOX5;P01857	Immunoglobulin gamma-1 heavy chain;Immunoglobulin heavy constant gamma 1	Unknown;IGHG1	299;180	13	1.29217		0.495922	0.211905	(N(N(H(H(N(H(F))))(H(N)))))	complex			('(N(H(F)))', '(N)')	(N(N(H(H(N(H)))(H(N))))(F))	complex	(F)		('(N(H))', '(N)')	TRUE	FALSE	TRUE	FALSE
6	ShenJ_FourStandardGlycoproteins_CE20_33_Run1	10297	2	1317.53	EEQYNSTYR	H(3)N(4)F(1)	5	P0DOX5;P01857	Immunoglobulin gamma-1 heavy chain;Immunoglobulin heavy constant gamma 1	Unknown;IGHG1	299;180	1	1.81601	0.0955206	0.0533773	0.130613	(N(N(H(H(N))(H(N))))(F))	complex	(F)		('(N)', '(N)')	(N(N(H(H(N))(H(N))))(F))	complex	(F)		('(N)', '(N)')	TRUE	TRUE	TRUE	TRUE
6	ShenJ_FourStandardGlycoproteins_CE20_33_Run1	10297	2	1317.53	EEQYNSTYR	H(3)N(4)F(1)	5	P0DOX5;P01857	Immunoglobulin gamma-1 heavy chain;Immunoglobulin heavy constant gamma 1	Unknown;IGHG1	299;180	2	1.72049	0.0596048	0.160583	0.118929	(N(N(H(H(N))(H)(N)))(F))	complex	(F)	(N)	('(N)',)	(N(N(H(H(N))(H(N))))(F))	complex	(F)		('(N)', '(N)')	TRUE	TRUE	FALSE	FALSE
6	ShenJ_FourStandardGlycoproteins_CE20_33_Run1	10297	2	1317.53	EEQYNSTYR	H(3)N(4)F(1)	5	P0DOX5;P01857	Immunoglobulin gamma-1 heavy chain;Immunoglobulin heavy constant gamma 1	Unknown;IGHG1	299;180	3	1.66088	0.36495	0.101361	0.237755	(N(N(H(H(N)(N))(H)))(F))	complex	(F)		('(N)', '(N)')	(N(N(H(H(N))(H(N))))(F))	complex	(F)		('(N)', '(N)')	TRUE	TRUE	TRUE	TRUE
6	ShenJ_FourStandardGlycoproteins_CE20_33_Run1	10297	2	1317.53	EEQYNSTYR	H(3)N(4)F(1)	5	P0DOX5;P01857	Immunoglobulin gamma-1 heavy chain;Immunoglobulin heavy constant gamma 1	Unknown;IGHG1	299;180	4	1.29593	0.000911603	0.371301	0.332766	(N(N(H(H(N(F)))(H(N)))))	complex			('(N(F))', '(N)')	(N(N(H(H(N))(H(N))))(F))	complex	(F)		('(N)', '(N)')	TRUE	FALSE	TRUE	FALSE
6	ShenJ_FourStandardGlycoproteins_CE20_33_Run1	10297	2	1317.53	EEQYNSTYR	H(3)N(4)F(1)	5	P0DOX5;P01857	Immunoglobulin gamma-1 heavy chain;Immunoglobulin heavy constant gamma 1	Unknown;IGHG1	299;180	5	1.29502	0.111495	0.409954	0.295024	(N(N(H(H(N(F)))(H)(N))))	complex		(N)	('(N(F))',)	(N(N(H(H(N))(H(N))))(F))	complex	(F)		('(N)', '(N)')	TRUE	FALSE	FALSE	FALSE
6	ShenJ_FourStandardGlycoproteins_CE20_33_Run1	10297	2	1317.53	EEQYNSTYR	H(3)N(4)F(1)	5	P0DOX5;P01857	Immunoglobulin gamma-1 heavy chain;Immunoglobulin heavy constant gamma 1	Unknown;IGHG1	299;180	6	1.18353		0.380735	0.435738	(N(N(H(H(N(F))(N))(H))))	complex			('(N(F))', '(N)')	(N(N(H(H(N))(H(N))))(F))	complex	(F)		('(N)', '(N)')	TRUE	FALSE	TRUE	FALSE
6	ShenJ_FourStandardGlycoproteins_CE20_33_Run1	10601	2	1297.01	EEQYNSTYR	H(4)N(3)F(1)	5	P0DOX5;P01857	Immunoglobulin gamma-1 heavy chain;Immunoglobulin heavy constant gamma 1	Unknown;IGHG1	299;180	1	1.88976	0.306513	0.0487325	0.0615058	(N(N(H(H(N(H)))(H)))(F))	complex	(F)		('(N(H))',)	(N(N(H(H(N(H)))(H)))(F))	complex	(F)		('(N(H))',)	TRUE	TRUE	TRUE	TRUE
6	ShenJ_FourStandardGlycoproteins_CE20_33_Run1	10601	2	1297.01	EEQYNSTYR	H(4)N(3)F(1)	5	P0DOX5;P01857	Immunoglobulin gamma-1 heavy chain;Immunoglobulin heavy constant gamma 1	Unknown;IGHG1	299;180	2	1.58325	0.202229	0.0993311	0.31742	(N(N(H(H(H))(H(N))))(F))	hybrid	(F)		('(N)',)	(N(N(H(H(N(H)))(H)))(F))	complex	(F)		('(N(H))',)	FALSE	TRUE	TRUE	FALSE
6	ShenJ_FourStandardGlycoproteins_CE20_33_Run1	10601	2	1297.01	EEQYNSTYR	H(4)N(3)F(1)	5	P0DOX5;P01857	Immunoglobulin gamma-1 heavy chain;Immunoglobulin heavy constant gamma 1	Unknown;IGHG1	299;180	3	1.38102	0.0677633	0.490287	0.128694	(N(N(H(H(N(H)(F)))(H))))	complex			('(N(H)(F))',)	(N(N(H(H(N(H)))(H)))(F))	complex	(F)		('(N(H))',)	TRUE	FALSE	TRUE	FALSE
6	ShenJ_FourStandardGlycoproteins_CE20_33_Run1	10601	2	1297.01	EEQYNSTYR	H(4)N(3)F(1)	5	P0DOX5;P01857	Immunoglobulin gamma-1 heavy chain;Immunoglobulin heavy constant gamma 1	Unknown;IGHG1	299;180	4	1.31326	0.0448106	0.483154	0.203589	(N(N(H(H(N(H(F))))(H))))	complex			('(N(H(F)))',)	(N(N(H(H(N(H)))(H)))(F))	complex	(F)		('(N(H))',)	TRUE	FALSE	TRUE	FALSE
6	ShenJ_FourStandardGlycoproteins_CE20_33_Run1	10601	2	1297.01	EEQYNSTYR	H(4)N(3)F(1)	5	P0DOX5;P01857	Immunoglobulin gamma-1 heavy chain;Immunoglobulin heavy constant gamma 1	Unknown;IGHG1	299;180	5	1.26845	0.497695	0.493297	0.238257	(N(N(H(H(H))(H(N(F))))))	hybrid			('(N(F))',)	(N(N(H(H(N(H)))(H)))(F))	complex	(F)		('(N(H))',)	FALSE	FALSE	TRUE	FALSE
6	ShenJ_FourStandardGlycoproteins_CE20_33_Run1	10601	2	1297.01	EEQYNSTYR	H(4)N(3)F(1)	5	P0DOX5;P01857	Immunoglobulin gamma-1 heavy chain;Immunoglobulin heavy constant gamma 1	Unknown;IGHG1	299;180	6	0.770751		0.229249	1	(N(N(H(H(H))(H)(N)))(F))	high_mannose	(F)	(N)	()	(N(N(H(H(N(H)))(H)))(F))	complex	(F)		('(N(H))',)	FALSE	TRUE	FALSE	FALSE
13	ShenJ_FourStandardGlycoproteins_CE20_33_Run1	10610	3	932.704	EEQYNSTYR	H(4)N(4)F(1)	5	P0DOX5;P01857	Immunoglobulin gamma-1 heavy chain;Immunoglobulin heavy constant gamma 1	Unknown;IGHG1	299;180	1	1.90763	0.031679	0.0521465	0.0402242	(N(N(H(H(N(H)))(H(N))))(F))	complex	(F)		('(N(H))', '(N)')	(N(N(H(H(N(H)))(H(N))))(F))	complex	(F)		('(N(H))', '(N)')	TRUE	TRUE	TRUE	TRUE
13	ShenJ_FourStandardGlycoproteins_CE20_33_Run1	10610	3	932.704	EEQYNSTYR	H(4)N(4)F(1)	5	P0DOX5;P01857	Immunoglobulin gamma-1 heavy chain;Immunoglobulin heavy constant gamma 1	Unknown;IGHG1	299;180	2	1.87595	0.0130504	0.0507724	0.0732773	(N(N(H(H(H))(H(N)(N))))(F))	hybrid	(F)		('(N)', '(N)')	(N(N(H(H(N(H)))(H(N))))(F))	complex	(F)		('(N(H))', '(N)')	FALSE	TRUE	TRUE	FALSE
13	ShenJ_FourStandardGlycoproteins_CE20_33_Run1	10610	3	932.704	EEQYNSTYR	H(4)N(4)F(1)	5	P0DOX5;P01857	Immunoglobulin gamma-1 heavy chain;Immunoglobulin heavy constant gamma 1	Unknown;IGHG1	299;180	3	1.8629	0.0442109	0.129021	0.00807915	(N(N(H(H(N(H)))(H)(N)))(F))	complex	(F)	(N)	('(N(H))',)	(N(N(H(H(N(H)))(H(N))))(F))	complex	(F)		('(N(H))', '(N)')	TRUE	TRUE	FALSE	FALSE
13	ShenJ_FourStandardGlycoproteins_CE20_33_Run1	10610	3	932.704	EEQYNSTYR	H(4)N(4)F(1)	5	P0DOX5;P01857	Immunoglobulin gamma-1 heavy chain;Immunoglobulin heavy constant gamma 1	Unknown;IGHG1	299;180	4	1.81869	0.176123	0.125983	0.0553281	(N(N(H(H(H))(H(N))(N)))(F))	hybrid	(F)	(N)	('(N)',)	(N(N(H(H(N(H)))(H(N))))(F))	complex	(F)		('(N(H))', '(N)')	FALSE	TRUE	FALSE	FALSE
13	ShenJ_FourStandardGlycoproteins_CE20_33_Run1	10610	3	932.704	EEQYNSTYR	H(4)N(4)F(1)	5	P0DOX5;P01857	Immunoglobulin gamma-1 heavy chain;Immunoglobulin heavy constant gamma 1	Unknown;IGHG1	299;180	5	1.64257	0.00581183	0.115047	0.242387	(N(N(H(H(N(H))(N))(H)))(F))	complex	(F)		('(N(H))', '(N)')	(N(N(H(H(N(H)))(H(N))))(F))	complex	(F)		('(N(H))', '(N)')	TRUE	TRUE	TRUE	TRUE
13	ShenJ_FourStandardGlycoproteins_CE20_33_Run1	10610	3	932.704	EEQYNSTYR	H(4)N(4)F(1)	5	P0DOX5;P01857	Immunoglobulin gamma-1 heavy chain;Immunoglobulin heavy constant gamma 1	Unknown;IGHG1	299;180	6	1.63675	0.0224129	0.310086	0.0531598	(N(N(H(H(N(H(F))))(H(N)))))	complex			('(N(H(F)))', '(N)')	(N(N(H(H(N(H)))(H(N))))(F))	complex	(F)		('(N(H))', '(N)')	TRUE	FALSE	TRUE	FALSE
13	ShenJ_FourStandardGlycoproteins_CE20_33_Run1	10610	3	932.704	EEQYNSTYR	H(4)N(4)F(1)	5	P0DOX5;P01857	Immunoglobulin gamma-1 heavy chain;Immunoglobulin heavy constant gamma 1	Unknown;IGHG1	299;180	7	1.61434	0.00118548	0.320168	0.0654906	(N(N(H(H(N(H)(F)))(H)(N))))	complex		(N)	('(N(H)(F))',)	(N(N(H(H(N(H)))(H(N))))(F))	complex	(F)		('(N(H))', '(N)')	TRUE	FALSE	FALSE	FALSE
13	ShenJ_FourStandardGlycoproteins_CE20_33_Run1	10610	3	932.704	EEQYNSTYR	H(4)N(4)F(1)	5	P0DOX5;P01857	Immunoglobulin gamma-1 heavy chain;Immunoglobulin heavy constant gamma 1	Unknown;IGHG1	299;180	8	1.61316	0.0308203	0.315174	0.0716703	(N(N(H(H(N(H)(F)))(H(N)))))	complex			('(N(H)(F))', '(N)')	(N(N(H(H(N(H)))(H(N))))(F))	complex	(F)		('(N(H))', '(N)')	TRUE	FALSE	TRUE	FALSE
13	ShenJ_FourStandardGlycoproteins_CE20_33_Run1	10610	3	932.704	EEQYNSTYR	H(4)N(4)F(1)	5	P0DOX5;P01857	Immunoglobulin gamma-1 heavy chain;Immunoglobulin heavy constant gamma 1	Unknown;IGHG1	299;180	9	1.58234	0.0119807	0.312963	0.104702	(N(N(H(H(N(H)(F))(N))(H))))	complex			('(N(H)(F))', '(N)')	(N(N(H(H(N(H)))(H(N))))(F))	complex	(F)		('(N(H))', '(N)')	TRUE	FALSE	TRUE	FALSE
13	ShenJ_FourStandardGlycoproteins_CE20_33_Run1	10610	3	932.704	EEQYNSTYR	H(4)N(4)F(1)	5	P0DOX5;P01857	Immunoglobulin gamma-1 heavy chain;Immunoglobulin heavy constant gamma 1	Unknown;IGHG1	299;180	10	1.57035	0.094101	0.330964	0.0986812	(N(N(H(H(H))(H(N(F)))(N))))	hybrid		(N)	('(N(F))',)	(N(N(H(H(N(H)))(H(N))))(F))	complex	(F)		('(N(H))', '(N)')	FALSE	FALSE	FALSE	FALSE
13	ShenJ_FourStandardGlycoproteins_CE20_33_Run1	10610	3	932.704	EEQYNSTYR	H(4)N(4)F(1)	5	P0DOX5;P01857	Immunoglobulin gamma-1 heavy chain;Immunoglobulin heavy constant gamma 1	Unknown;IGHG1	299;180	11	1.47625	0.0491476	0.322652	0.201094	(N(N(H(H(H))(H(N(F))(N)))))	hybrid			('(N(F))', '(N)')	(N(N(H(H(N(H)))(H(N))))(F))	complex	(F)		('(N(H))', '(N)')	FALSE	FALSE	TRUE	FALSE
13	ShenJ_FourStandardGlycoproteins_CE20_33_Run1	10610	3	932.704	EEQYNSTYR	H(4)N(4)F(1)	5	P0DOX5;P01857	Immunoglobulin gamma-1 heavy chain;Immunoglobulin heavy constant gamma 1	Unknown;IGHG1	299;180	12	1.42711	0.0213509	0.329527	0.243366	(N(N(H(H(N(H)))(H(N(F))))))	complex			('(N(H))', '(N(F))')	(N(N(H(H(N(H)))(H(N))))(F))	complex	(F)		('(N(H))', '(N)')	TRUE	FALSE	TRUE	FALSE
13	ShenJ_FourStandardGlycoproteins_CE20_33_Run1	10610	3	932.704	EEQYNSTYR	H(4)N(4)F(1)	5	P0DOX5;P01857	Immunoglobulin gamma-1 heavy chain;Immunoglobulin heavy constant gamma 1	Unknown;IGHG1	299;180	13	1.40576		0.337868	0.256376	(N(N(H(H(N(H))(N(F)))(H))))	complex			('(N(H))', '(N(F))')	(N(N(H(H(N(H)))(H(N))))(F))	complex	(F)		('(N(H))', '(N)')	TRUE	FALSE	TRUE	FALSE
3	ShenJ_FourStandardGlycoproteins_CE20_33_Run1	10625	2	1215.99	EEQYNSTYR	H(3)N(3)F(1)	5	P0DOX5;P01857	Immunoglobulin gamma-1 heavy chain;Immunoglobulin heavy constant gamma 1	Unknown;IGHG1	299;180	1	1.53471	0.250419	0.22102	0.244265	(N(N(H(H(N))(H)))(F))	complex	(F)		('(N)',)	(N(N(H(H(N))(H)))(F))	complex	(F)		('(N)',)	TRUE	TRUE	TRUE	TRUE
3	ShenJ_FourStandardGlycoproteins_CE20_33_Run1	10625	2	1215.99	EEQYNSTYR	H(3)N(3)F(1)	5	P0DOX5;P01857	Immunoglobulin gamma-1 heavy chain;Immunoglobulin heavy constant gamma 1	Unknown;IGHG1	299;180	2	1.2843	0.562608	0.508416	0.207289	(N(N(H(H(N(F)))(H))))	complex			('(N(F))',)	(N(N(H(H(N))(H)))(F))	complex	(F)		('(N)',)	TRUE	FALSE	TRUE	FALSE
3	ShenJ_FourStandardGlycoproteins_CE20_33_Run1	10625	2	1215.99	EEQYNSTYR	H(3)N(3)F(1)	5	P0DOX5;P01857	Immunoglobulin gamma-1 heavy chain;Immunoglobulin heavy constant gamma 1	Unknown;IGHG1	299;180	3	0.721687		0.278313	1	(N(N(H(H)(H)(N)))(F))	unknown	(F)	(N)	()	(N(N(H(H(N))(H)))(F))	complex	(F)		('(N)',)	FALSE	TRUE	FALSE	FALSE
16	ShenJ_FourStandardGlycoproteins_CE20_33_Run1	10630	2	1479.58	EEQYNSTYR	H(5)N(4)F(1)	5	P0DOX5;P01857	Immunoglobulin gamma-1 heavy chain;Immunoglobulin heavy constant gamma 1	Unknown;IGHG1	299;180	1	1.79725	0.0316809	0.182954	0.0197953	(N(N(H(H(N(H)))(H(N(H)))))(F))	complex	(F)		('(N(H))', '(N(H))')	(N(N(H(H(N(H)))(H(N(H)))))(F))	complex	(F)		('(N(H))', '(N(H))')	TRUE	TRUE	TRUE	TRUE
16	ShenJ_FourStandardGlycoproteins_CE20_33_Run1	10630	2	1479.58	EEQYNSTYR	H(5)N(4)F(1)	5	P0DOX5;P01857	Immunoglobulin gamma-1 heavy chain;Immunoglobulin heavy constant gamma 1	Unknown;IGHG1	299;180	2	1.76557	9.03387e-05	0.132984	0.101446	(N(N(H(H(H))(H(N(H)))(N)))(F))	hybrid	(F)	(N)	('(N(H))',)	(N(N(H(H(N(H)))(H(N(H)))))(F))	complex	(F)		('(N(H))', '(N(H))')	FALSE	TRUE	FALSE	FALSE
16	ShenJ_FourStandardGlycoproteins_CE20_33_Run1	10630	2	1479.58	EEQYNSTYR	H(5)N(4)F(1)	5	P0DOX5;P01857	Immunoglobulin gamma-1 heavy chain;Immunoglobulin heavy constant gamma 1	Unknown;IGHG1	299;180	3	1.76548	0.0384064	0.119828	0.114692	(N(N(H(H(H))(H(N(H))(N))))(F))	hybrid	(F)		('(N(H))', '(N)')	(N(N(H(H(N(H)))(H(N(H)))))(F))	complex	(F)		('(N(H))', '(N(H))')	FALSE	TRUE	TRUE	FALSE
16	ShenJ_FourStandardGlycoproteins_CE20_33_Run1	10630	2	1479.58	EEQYNSTYR	H(5)N(4)F(1)	5	P0DOX5;P01857	Immunoglobulin gamma-1 heavy chain;Immunoglobulin heavy constant gamma 1	Unknown;IGHG1	299;180	4	1.72707	0.189777	0.215876	0.0570509	(N(N(H(H(N(H))(N(H)))(H)))(F))	complex	(F)		('(N(H))', '(N(H))')	(N(N(H(H(N(H)))(H(N(H)))))(F))	complex	(F)		('(N(H))', '(N(H))')	TRUE	TRUE	TRUE	TRUE
16	ShenJ_FourStandardGlycoproteins_CE20_33_Run1	10630	2	1479.58	EEQYNSTYR	H(5)N(4)F(1)	5	P0DOX5;P01857	Immunoglobulin gamma-1 heavy chain;Immunoglobulin heavy constant gamma 1	Unknown;IGHG1	299;180	5	1.5373	0.0209049	0.134192	0.328512	(N(N(H(H(N(H(H)))(N))(H)))(F))	complex	(F)		('(N(H(H)))', '(N)')	(N(N(H(H(N(H)))(H(N(H)))))(F))	complex	(F)		('(N(H))', '(N(H))')	TRUE	TRUE	TRUE	FALSE
16	ShenJ_FourStandardGlycoproteins_CE20_33_Run1	10630	2	1479.58	EEQYNSTYR	H(5)N(4)F(1)	5	P0DOX5;P01857	Immunoglobulin gamma-1 heavy chain;Immunoglobulin heavy constant gamma 1	Unknown;IGHG1	299;180	6	1.51639	0.0295076	0.139092	0.344517	(N(N(H(H(N(H(H))))(H(N))))(F))	complex	(F)		('(N(H(H)))', '(N)')	(N(N(H(H(N(H)))(H(N(H)))))(F))	complex	(F)		('(N(H))', '(N(H))')	TRUE	TRUE	TRUE	FALSE
16	ShenJ_FourStandardGlycoproteins_CE20_33_Run1	10630	2	1479.58	EEQYNSTYR	H(5)N(4)F(1)	5	P0DOX5;P01857	Immunoglobulin gamma-1 heavy chain;Immunoglobulin heavy constant gamma 1	Unknown;IGHG1	299;180	7	1.48688	0.0765632	0.123253	0.389864	(N(N(H(H(H)(H))(H(N)(N))))(F))	hybrid	(F)		('(N)', '(N)')	(N(N(H(H(N(H)))(H(N(H)))))(F))	complex	(F)		('(N(H))', '(N(H))')	FALSE	TRUE	TRUE	FALSE
16	ShenJ_FourStandardGlycoproteins_CE20_33_Run1	10630	2	1479.58	EEQYNSTYR	H(5)N(4)F(1)	5	P0DOX5;P01857	Immunoglobulin gamma-1 heavy chain;Immunoglobulin heavy constant gamma 1	Unknown;IGHG1	299;180	8	1.41032	0.0197846	0.477557	0.112123	(N(N(H(H(N(H)(F)))(H(N(H))))))	complex			('(N(H)(F))', '(N(H))')	(N(N(H(H(N(H)))(H(N(H)))))(F))	complex	(F)		('(N(H))', '(N(H))')	TRUE	FALSE	TRUE	FALSE
16	ShenJ_FourStandardGlycoproteins_CE20_33_Run1	10630	2	1479.58	EEQYNSTYR	H(5)N(4)F(1)	5	P0DOX5;P01857	Immunoglobulin gamma-1 heavy chain;Immunoglobulin heavy constant gamma 1	Unknown;IGHG1	299;180	9	1.39054	2.23784e-05	0.174995	0.43447	(N(N(H(H(H)(H))(H(N))(N)))(F))	hybrid	(F)	(N)	('(N)',)	(N(N(H(H(N(H)))(H(N(H)))))(F))	complex	(F)		('(N(H))', '(N(H))')	FALSE	TRUE	FALSE	FALSE
16	ShenJ_FourStandardGlycoproteins_CE20_33_Run1	10630	2	1479.58	EEQYNSTYR	H(5)N(4)F(1)	5	P0DOX5;P01857	Immunoglobulin gamma-1 heavy chain;Immunoglobulin heavy constant gamma 1	Unknown;IGHG1	299;180	10	1.39051	0.0222862	0.477657	0.131829	(N(N(H(H(H))(H(N(H))(N(F))))))	hybrid			('(N(H))', '(N(F))')	(N(N(H(H(N(H)))(H(N(H)))))(F))	complex	(F)		('(N(H))', '(N(H))')	FALSE	FALSE	TRUE	FALSE
16	ShenJ_FourStandardGlycoproteins_CE20_33_Run1	10630	2	1479.58	EEQYNSTYR	H(5)N(4)F(1)	5	P0DOX5;P01857	Immunoglobulin gamma-1 heavy chain;Immunoglobulin heavy constant gamma 1	Unknown;IGHG1	299;180	11	1.36823	0.0326639	0.4784	0.153373	(N(N(H(H(N(H(F))))(H(N(H))))))	complex			('(N(H(F)))', '(N(H))')	(N(N(H(H(N(H)))(H(N(H)))))(F))	complex	(F)		('(N(H))', '(N(H))')	TRUE	FALSE	TRUE	FALSE
16	ShenJ_FourStandardGlycoproteins_CE20_33_Run1	10630	2	1479.58	EEQYNSTYR	H(5)N(4)F(1)	5	P0DOX5;P01857	Immunoglobulin gamma-1 heavy chain;Immunoglobulin heavy constant gamma 1	Unknown;IGHG1	299;180	12	1.33556	0.0162572	0.485643	0.178794	(N(N(H(H(N(H)(F))(N(H)))(H))))	complex			('(N(H)(F))', '(N(H))')	(N(N(H(H(N(H)))(H(N(H)))))(F))	complex	(F)		('(N(H))', '(N(H))')	TRUE	FALSE	TRUE	FALSE
16	ShenJ_FourStandardGlycoproteins_CE20_33_Run1	10630	2	1479.58	EEQYNSTYR	H(5)N(4)F(1)	5	P0DOX5;P01857	Immunoglobulin gamma-1 heavy chain;Immunoglobulin heavy constant gamma 1	Unknown;IGHG1	299;180	13	1.31931	0.00160612	0.487011	0.193683	(N(N(H(H(H)(H))(H(N(F))(N)))))	hybrid			('(N(F))', '(N)')	(N(N(H(H(N(H)))(H(N(H)))))(F))	complex	(F)		('(N(H))', '(N(H))')	FALSE	FALSE	TRUE	FALSE
16	ShenJ_FourStandardGlycoproteins_CE20_33_Run1	10630	2	1479.58	EEQYNSTYR	H(5)N(4)F(1)	5	P0DOX5;P01857	Immunoglobulin gamma-1 heavy chain;Immunoglobulin heavy constant gamma 1	Unknown;IGHG1	299;180	14	1.3177	0.010616	0.480661	0.201639	(N(N(H(H(H))(H(N(H)(F)))(N))))	hybrid		(N)	('(N(H)(F))',)	(N(N(H(H(N(H)))(H(N(H)))))(F))	complex	(F)		('(N(H))', '(N(H))')	FALSE	FALSE	FALSE	FALSE
16	ShenJ_FourStandardGlycoproteins_CE20_33_Run1	10630	2	1479.58	EEQYNSTYR	H(5)N(4)F(1)	5	P0DOX5;P01857	Immunoglobulin gamma-1 heavy chain;Immunoglobulin heavy constant gamma 1	Unknown;IGHG1	299;180	15	1.30708	0.0592343	0.480163	0.212754	(N(N(H(H(H))(H(N(H)(F))(N)))))	hybrid			('(N(H)(F))', '(N)')	(N(N(H(H(N(H)))(H(N(H)))))(F))	complex	(F)		('(N(H))', '(N(H))')	FALSE	FALSE	TRUE	FALSE
16	ShenJ_FourStandardGlycoproteins_CE20_33_Run1	10630	2	1479.58	EEQYNSTYR	H(5)N(4)F(1)	5	P0DOX5;P01857	Immunoglobulin gamma-1 heavy chain;Immunoglobulin heavy constant gamma 1	Unknown;IGHG1	299;180	16	1.24785		0.499802	0.252348	(N(N(H(H(H)(H))(H(N(F)))(N))))	hybrid		(N)	('(N(F))',)	(N(N(H(H(N(H)))(H(N(H)))))(F))	complex	(F)		('(N(H))', '(N(H))')	FALSE	FALSE	FALSE	FALSE
3	ShenJ_FourStandardGlycoproteins_CE20_33_Run1	10675	2	1215.99	EEQYNSTYR	H(3)N(3)F(1)	5	P0DOX5;P01857	Immunoglobulin gamma-1 heavy chain;Immunoglobulin heavy constant gamma 1	Unknown;IGHG1	299;180	1	1.76354	0.431587	0.162015	0.074444	(N(N(H(H(N))(H)))(F))	complex	(F)		('(N)',)	(N(N(H(H(N))(H)))(F))	complex	(F)		('(N)',)	TRUE	TRUE	TRUE	TRUE
3	ShenJ_FourStandardGlycoproteins_CE20_33_Run1	10675	2	1215.99	EEQYNSTYR	H(3)N(3)F(1)	5	P0DOX5;P01857	Immunoglobulin gamma-1 heavy chain;Immunoglobulin heavy constant gamma 1	Unknown;IGHG1	299;180	2	1.33195	0.443196	0.456885	0.211161	(N(N(H(H(N(F)))(H))))	complex			('(N(F))',)	(N(N(H(H(N))(H)))(F))	complex	(F)		('(N)',)	TRUE	FALSE	TRUE	FALSE
3	ShenJ_FourStandardGlycoproteins_CE20_33_Run1	10675	2	1215.99	EEQYNSTYR	H(3)N(3)F(1)	5	P0DOX5;P01857	Immunoglobulin gamma-1 heavy chain;Immunoglobulin heavy constant gamma 1	Unknown;IGHG1	299;180	3	0.888758		0.111242	1	(N(N(H(H)(H)(N)))(F))	unknown	(F)	(N)	()	(N(N(H(H(N))(H)))(F))	complex	(F)		('(N)',)	FALSE	TRUE	FALSE	FALSE
13	ShenJ_FourStandardGlycoproteins_CE20_33_Run1	10683	2	1398.55	EEQYNSTYR	H(4)N(4)F(1)	5	P0DOX5;P01857	Immunoglobulin gamma-1 heavy chain;Immunoglobulin heavy constant gamma 1	Unknown;IGHG1	299;180	1	1.7267	0.0475177	0.147043	0.12626	(N(N(H(H(H))(H(N(F))(N)))))	hybrid			('(N(F))', '(N)')	(N(N(H(H(N(H)))(H(N))))(F))	complex	(F)		('(N(H))', '(N)')	FALSE	FALSE	TRUE	FALSE
13	ShenJ_FourStandardGlycoproteins_CE20_33_Run1	10683	2	1398.55	EEQYNSTYR	H(4)N(4)F(1)	5	P0DOX5;P01857	Immunoglobulin gamma-1 heavy chain;Immunoglobulin heavy constant gamma 1	Unknown;IGHG1	299;180	2	1.67918	0.0233451	0.192007	0.128813	(N(N(H(H(N(H)(F))(N))(H))))	complex			('(N(H)(F))', '(N)')	(N(N(H(H(N(H)))(H(N))))(F))	complex	(F)		('(N(H))', '(N)')	TRUE	FALSE	TRUE	FALSE
13	ShenJ_FourStandardGlycoproteins_CE20_33_Run1	10683	2	1398.55	EEQYNSTYR	H(4)N(4)F(1)	5	P0DOX5;P01857	Immunoglobulin gamma-1 heavy chain;Immunoglobulin heavy constant gamma 1	Unknown;IGHG1	299;180	3	1.65583	0.00610508	0.184764	0.159401	(N(N(H(H(N(H)))(H(N(F))))))	complex			('(N(H))', '(N(F))')	(N(N(H(H(N(H)))(H(N))))(F))	complex	(F)		('(N(H))', '(N)')	TRUE	FALSE	TRUE	FALSE
13	ShenJ_FourStandardGlycoproteins_CE20_33_Run1	10683	2	1398.55	EEQYNSTYR	H(4)N(4)F(1)	5	P0DOX5;P01857	Immunoglobulin gamma-1 heavy chain;Immunoglobulin heavy constant gamma 1	Unknown;IGHG1	299;180	4	1.64973	0.0198251	0.222122	0.128148	(N(N(H(H(N(H))(N(F)))(H))))	complex			('(N(H))', '(N(F))')	(N(N(H(H(N(H)))(H(N))))(F))	complex	(F)		('(N(H))', '(N)')	TRUE	FALSE	TRUE	FALSE
13	ShenJ_FourStandardGlycoproteins_CE20_33_Run1	10683	2	1398.55	EEQYNSTYR	H(4)N(4)F(1)	5	P0DOX5;P01857	Immunoglobulin gamma-1 heavy chain;Immunoglobulin heavy constant gamma 1	Unknown;IGHG1	299;180	5	1.6299	0.000239946	0.175048	0.195047	(N(N(H(H(N(H)(F)))(H(N)))))	complex			('(N(H)(F))', '(N)')	(N(N(H(H(N(H)))(H(N))))(F))	complex	(F)		('(N(H))', '(N)')	TRUE	FALSE	TRUE	FALSE
13	ShenJ_FourStandardGlycoproteins_CE20_33_Run1	10683	2	1398.55	EEQYNSTYR	H(4)N(4)F(1)	5	P0DOX5;P01857	Immunoglobulin gamma-1 heavy chain;Immunoglobulin heavy constant gamma 1	Unknown;IGHG1	299;180	6	1.62966	0.0144836	0.346558	0.0237768	(N(N(H(H(N(H))(N))(H)))(F))	complex	(F)		('(N(H))', '(N)')	(N(N(H(H(N(H)))(H(N))))(F))	complex	(F)		('(N(H))', '(N)')	TRUE	TRUE	TRUE	TRUE
13	ShenJ_FourStandardGlycoproteins_CE20_33_Run1	10683	2	1398.55	EEQYNSTYR	H(4)N(4)F(1)	5	P0DOX5;P01857	Immunoglobulin gamma-1 heavy chain;Immunoglobulin heavy constant gamma 1	Unknown;IGHG1	299;180	7	1.61518	0.0027137	0.252567	0.132252	(N(N(H(H(N(H)(F)))(H)(N))))	complex		(N)	('(N(H)(F))',)	(N(N(H(H(N(H)))(H(N))))(F))	complex	(F)		('(N(H))', '(N)')	TRUE	FALSE	FALSE	FALSE
13	ShenJ_FourStandardGlycoproteins_CE20_33_Run1	10683	2	1398.55	EEQYNSTYR	H(4)N(4)F(1)	5	P0DOX5;P01857	Immunoglobulin gamma-1 heavy chain;Immunoglobulin heavy constant gamma 1	Unknown;IGHG1	299;180	8	1.61247	0.0308454	0.240372	0.147161	(N(N(H(H(H))(H(N(F)))(N))))	hybrid		(N)	('(N(F))',)	(N(N(H(H(N(H)))(H(N))))(F))	complex	(F)		('(N(H))', '(N)')	FALSE	FALSE	FALSE	FALSE
13	ShenJ_FourStandardGlycoproteins_CE20_33_Run1	10683	2	1398.55	EEQYNSTYR	H(4)N(4)F(1)	5	P0DOX5;P01857	Immunoglobulin gamma-1 heavy chain;Immunoglobulin heavy constant gamma 1	Unknown;IGHG1	299;180	9	1.58162	0.0228095	0.164966	0.253412	(N(N(H(H(N(H(F))))(H(N)))))	complex			('(N(H(F)))', '(N)')	(N(N(H(H(N(H)))(H(N))))(F))	complex	(F)		('(N(H))', '(N)')	TRUE	FALSE	TRUE	FALSE
13	ShenJ_FourStandardGlycoproteins_CE20_33_Run1	10683	2	1398.55	EEQYNSTYR	H(4)N(4)F(1)	5	P0DOX5;P01857	Immunoglobulin gamma-1 heavy chain;Immunoglobulin heavy constant gamma 1	Unknown;IGHG1	299;180	10	1.55881	0.00152843	0.370626	0.0705616	(N(N(H(H(N(H)))(H(N))))(F))	complex	(F)		('(N(H))', '(N)')	(N(N(H(H(N(H)))(H(N))))(F))	complex	(F)		('(N(H))', '(N)')	TRUE	TRUE	TRUE	TRUE
13	ShenJ_FourStandardGlycoproteins_CE20_33_Run1	10683	2	1398.55	EEQYNSTYR	H(4)N(4)F(1)	5	P0DOX5;P01857	Immunoglobulin gamma-1 heavy chain;Immunoglobulin heavy constant gamma 1	Unknown;IGHG1	299;180	11	1.55728	0.197989	0.385283	0.0574333	(N(N(H(H(N(H)))(H)(N)))(F))	complex	(F)	(N)	('(N(H))',)	(N(N(H(H(N(H)))(H(N))))(F))	complex	(F)		('(N(H))', '(N)')	TRUE	TRUE	FALSE	FALSE
13	ShenJ_FourStandardGlycoproteins_CE20_33_Run1	10683	2	1398.55	EEQYNSTYR	H(4)N(4)F(1)	5	P0DOX5;P01857	Immunoglobulin gamma-1 heavy chain;Immunoglobulin heavy constant gamma 1	Unknown;IGHG1	299;180	12	1.35929	0.127367	0.361396	0.279309	(N(N(H(H(H))(H(N)(N))))(F))	hybrid	(F)		('(N)', '(N)')	(N(N(H(H(N(H)))(H(N))))(F))	complex	(F)		('(N(H))', '(N)')	FALSE	TRUE	TRUE	FALSE
13	ShenJ_FourStandardGlycoproteins_CE20_33_Run1	10683	2	1398.55	EEQYNSTYR	H(4)N(4)F(1)	5	P0DOX5;P01857	Immunoglobulin gamma-1 heavy chain;Immunoglobulin heavy constant gamma 1	Unknown;IGHG1	299;180	13	1.23193		0.407679	0.360393	(N(N(H(H(H))(H(N))(N)))(F))	hybrid	(F)	(N)	('(N)',)	(N(N(H(H(N(H)))(H(N))))(F))	complex	(F)		('(N(H))', '(N)')	FALSE	TRUE	FALSE	FALSE
16	ShenJ_FourStandardGlycoproteins_CE20_33_Run1	10724	2	1479.58	EEQYNSTYR	H(5)N(4)F(1)	5	P0DOX5;P01857	Immunoglobulin gamma-1 heavy chain;Immunoglobulin heavy constant gamma 1	Unknown;IGHG1	299;180	1	1.84791	0.0477381	0.13339	0.0186956	(N(N(H(H(N(H)))(H(N(H)))))(F))	complex	(F)		('(N(H))', '(N(H))')	(N(N(H(H(N(H)))(H(N(H)))))(F))	complex	(F)		('(N(H))', '(N(H))')	TRUE	TRUE	TRUE	TRUE
16	ShenJ_FourStandardGlycoproteins_CE20_33_Run1	10724	2	1479.58	EEQYNSTYR	H(5)N(4)F(1)	5	P0DOX5;P01857	Immunoglobulin gamma-1 heavy chain;Immunoglobulin heavy constant gamma 1	Unknown;IGHG1	299;180	2	1.80018	0.0231287	0.104563	0.0952608	(N(N(H(H(H))(H(N(H)))(N)))(F))	hybrid	(F)	(N)	('(N(H))',)	(N(N(H(H(N(H)))(H(N(H)))))(F))	complex	(F)		('(N(H))', '(N(H))')	FALSE	TRUE	FALSE	FALSE
16	ShenJ_FourStandardGlycoproteins_CE20_33_Run1	10724	2	1479.58	EEQYNSTYR	H(5)N(4)F(1)	5	P0DOX5;P01857	Immunoglobulin gamma-1 heavy chain;Immunoglobulin heavy constant gamma 1	Unknown;IGHG1	299;180	3	1.77705	0.0177039	0.114508	0.108444	(N(N(H(H(H))(H(N(H))(N))))(F))	hybrid	(F)		('(N(H))', '(N)')	(N(N(H(H(N(H)))(H(N(H)))))(F))	complex	(F)		('(N(H))', '(N(H))')	FALSE	TRUE	TRUE	FALSE
16	ShenJ_FourStandardGlycoproteins_CE20_33_Run1	10724	2	1479.58	EEQYNSTYR	H(5)N(4)F(1)	5	P0DOX5;P01857	Immunoglobulin gamma-1 heavy chain;Immunoglobulin heavy constant gamma 1	Unknown;IGHG1	299;180	4	1.75934	0.225376	0.178809	0.061847	(N(N(H(H(N(H))(N(H)))(H)))(F))	complex	(F)		('(N(H))', '(N(H))')	(N(N(H(H(N(H)))(H(N(H)))))(F))	complex	(F)		('(N(H))', '(N(H))')	TRUE	TRUE	TRUE	TRUE
16	ShenJ_FourStandardGlycoproteins_CE20_33_Run1	10724	2	1479.58	EEQYNSTYR	H(5)N(4)F(1)	5	P0DOX5;P01857	Immunoglobulin gamma-1 heavy chain;Immunoglobulin heavy constant gamma 1	Unknown;IGHG1	299;180	5	1.53397	0.0096107	0.143486	0.322546	(N(N(H(H(N(H(H)))(N))(H)))(F))	complex	(F)		('(N(H(H)))', '(N)')	(N(N(H(H(N(H)))(H(N(H)))))(F))	complex	(F)		('(N(H))', '(N(H))')	TRUE	TRUE	TRUE	FALSE
16	ShenJ_FourStandardGlycoproteins_CE20_33_Run1	10724	2	1479.58	EEQYNSTYR	H(5)N(4)F(1)	5	P0DOX5;P01857	Immunoglobulin gamma-1 heavy chain;Immunoglobulin heavy constant gamma 1	Unknown;IGHG1	299;180	6	1.52436	0.0481873	0.136503	0.33914	(N(N(H(H(N(H(H))))(H(N))))(F))	complex	(F)		('(N(H(H)))', '(N)')	(N(N(H(H(N(H)))(H(N(H)))))(F))	complex	(F)		('(N(H))', '(N(H))')	TRUE	TRUE	TRUE	FALSE
16	ShenJ_FourStandardGlycoproteins_CE20_33_Run1	10724	2	1479.58	EEQYNSTYR	H(5)N(4)F(1)	5	P0DOX5;P01857	Immunoglobulin gamma-1 heavy chain;Immunoglobulin heavy constant gamma 1	Unknown;IGHG1	299;180	7	1.47617	0.0746351	0.140187	0.383643	(N(N(H(H(H)(H))(H(N)(N))))(F))	hybrid	(F)		('(N)', '(N)')	(N(N(H(H(N(H)))(H(N(H)))))(F))	complex	(F)		('(N(H))', '(N(H))')	FALSE	TRUE	TRUE	FALSE
16	ShenJ_FourStandardGlycoproteins_CE20_33_Run1	10724	2	1479.58	EEQYNSTYR	H(5)N(4)F(1)	5	P0DOX5;P01857	Immunoglobulin gamma-1 heavy chain;Immunoglobulin heavy constant gamma 1	Unknown;IGHG1	299;180	8	1.40153	0.00288894	0.490732	0.107733	(N(N(H(H(N(H)(F)))(H(N(H))))))	complex			('(N(H)(F))', '(N(H))')	(N(N(H(H(N(H)))(H(N(H)))))(F))	complex	(F)		('(N(H))', '(N(H))')	TRUE	FALSE	TRUE	FALSE
16	ShenJ_FourStandardGlycoproteins_CE20_33_Run1	10724	2	1479.58	EEQYNSTYR	H(5)N(4)F(1)	5	P0DOX5;P01857	Immunoglobulin gamma-1 heavy chain;Immunoglobulin heavy constant gamma 1	Unknown;IGHG1	299;180	9	1.39865	0.0239818	0.173115	0.428239	(N(N(H(H(H)(H))(H(N))(N)))(F))	hybrid	(F)	(N)	('(N)',)	(N(N(H(H(N(H)))(H(N(H)))))(F))	complex	(F)		('(N(H))', '(N(H))')	FALSE	TRUE	FALSE	FALSE
16	ShenJ_FourStandardGlycoproteins_CE20_33_Run1	10724	2	1479.58	EEQYNSTYR	H(5)N(4)F(1)	5	P0DOX5;P01857	Immunoglobulin gamma-1 heavy chain;Immunoglobulin heavy constant gamma 1	Unknown;IGHG1	299;180	10	1.37466	0.0217194	0.49783	0.127505	(N(N(H(H(H))(H(N(H))(N(F))))))	hybrid			('(N(H))', '(N(F))')	(N(N(H(H(N(H)))(H(N(H)))))(F))	complex	(F)		('(N(H))', '(N(H))')	FALSE	FALSE	TRUE	FALSE
16	ShenJ_FourStandardGlycoproteins_CE20_33_Run1	10724	2	1479.58	EEQYNSTYR	H(5)N(4)F(1)	5	P0DOX5;P01857	Immunoglobulin gamma-1 heavy chain;Immunoglobulin heavy constant gamma 1	Unknown;IGHG1	299;180	11	1.35294	0.0296653	0.496703	0.150352	(N(N(H(H(N(H(F))))(H(N(H))))))	complex			('(N(H(F)))', '(N(H))')	(N(N(H(H(N(H)))(H(N(H)))))(F))	complex	(F)		('(N(H))', '(N(H))')	TRUE	FALSE	TRUE	FALSE
16	ShenJ_FourStandardGlycoproteins_CE20_33_Run1	10724	2	1479.58	EEQYNSTYR	H(5)N(4)F(1)	5	P0DOX5;P01857	Immunoglobulin gamma-1 heavy chain;Immunoglobulin heavy constant gamma 1	Unknown;IGHG1	299;180	12	1.32328	0.0162723	0.503587	0.173133	(N(N(H(H(N(H)(F))(N(H)))(H))))	complex			('(N(H)(F))', '(N(H))')	(N(N(H(H(N(H)))(H(N(H)))))(F))	complex	(F)		('(N(H))', '(N(H))')	TRUE	FALSE	TRUE	FALSE
16	ShenJ_FourStandardGlycoproteins_CE20_33_Run1	10724	2	1479.58	EEQYNSTYR	H(5)N(4)F(1)	5	P0DOX5;P01857	Immunoglobulin gamma-1 heavy chain;Immunoglobulin heavy constant gamma 1	Unknown;IGHG1	299;180	13	1.30701	0.00833408	0.497193	0.1958	(N(N(H(H(H))(H(N(H)(F)))(N))))	hybrid		(N)	('(N(H)(F))',)	(N(N(H(H(N(H)))(H(N(H)))))(F))	complex	(F)		('(N(H))', '(N(H))')	FALSE	FALSE	FALSE	FALSE
16	ShenJ_FourStandardGlycoproteins_CE20_33_Run1	10724	2	1479.58	EEQYNSTYR	H(5)N(4)F(1)	5	P0DOX5;P01857	Immunoglobulin gamma-1 heavy chain;Immunoglobulin heavy constant gamma 1	Unknown;IGHG1	299;180	14	1.29867	0.0074458	0.512437	0.18889	(N(N(H(H(H)(H))(H(N(F))(N)))))	hybrid			('(N(F))', '(N)')	(N(N(H(H(N(H)))(H(N(H)))))(F))	complex	(F)		('(N(H))', '(N(H))')	FALSE	FALSE	TRUE	FALSE
16	ShenJ_FourStandardGlycoproteins_CE20_33_Run1	10724	2	1479.58	EEQYNSTYR	H(5)N(4)F(1)	5	P0DOX5;P01857	Immunoglobulin gamma-1 heavy chain;Immunoglobulin heavy constant gamma 1	Unknown;IGHG1	299;180	15	1.29123	0.0581521	0.501696	0.207077	(N(N(H(H(H))(H(N(H)(F))(N)))))	hybrid			('(N(H)(F))', '(N)')	(N(N(H(H(N(H)))(H(N(H)))))(F))	complex	(F)		('(N(H))', '(N(H))')	FALSE	FALSE	TRUE	FALSE
16	ShenJ_FourStandardGlycoproteins_CE20_33_Run1	10724	2	1479.58	EEQYNSTYR	H(5)N(4)F(1)	5	P0DOX5;P01857	Immunoglobulin gamma-1 heavy chain;Immunoglobulin heavy constant gamma 1	Unknown;IGHG1	299;180	16	1.23308		0.51934	0.247585	(N(N(H(H(H)(H))(H(N(F)))(N))))	hybrid		(N)	('(N(F))',)	(N(N(H(H(N(H)))(H(N(H)))))(F))	complex	(F)		('(N(H))', '(N(H))')	FALSE	FALSE	FALSE	FALSE
6	ShenJ_FourStandardGlycoproteins_CE20_33_Run1	10746	3	878.687	EEQYNSTYR	H(3)N(4)F(1)	5	P0DOX5;P01857	Immunoglobulin gamma-1 heavy chain;Immunoglobulin heavy constant gamma 1	Unknown;IGHG1	299;180	1	1.77378	0.0754196	0.219625	0.00659781	(N(N(H(H(N(F)))(H)(N))))	complex		(N)	('(N(F))',)	(N(N(H(H(N))(H(N))))(F))	complex	(F)		('(N)', '(N)')	TRUE	FALSE	FALSE	FALSE
6	ShenJ_FourStandardGlycoproteins_CE20_33_Run1	10746	3	878.687	EEQYNSTYR	H(3)N(4)F(1)	5	P0DOX5;P01857	Immunoglobulin gamma-1 heavy chain;Immunoglobulin heavy constant gamma 1	Unknown;IGHG1	299;180	2	1.69836	0.00784182	0.221639	0.0800032	(N(N(H(H(N(F)))(H(N)))))	complex			('(N(F))', '(N)')	(N(N(H(H(N))(H(N))))(F))	complex	(F)		('(N)', '(N)')	TRUE	FALSE	TRUE	FALSE
6	ShenJ_FourStandardGlycoproteins_CE20_33_Run1	10746	3	878.687	EEQYNSTYR	H(3)N(4)F(1)	5	P0DOX5;P01857	Immunoglobulin gamma-1 heavy chain;Immunoglobulin heavy constant gamma 1	Unknown;IGHG1	299;180	3	1.69052	0.00530377	0.293862	0.0156219	(N(N(H(H(N))(H(N))))(F))	complex	(F)		('(N)', '(N)')	(N(N(H(H(N))(H(N))))(F))	complex	(F)		('(N)', '(N)')	TRUE	TRUE	TRUE	TRUE
6	ShenJ_FourStandardGlycoproteins_CE20_33_Run1	10746	3	878.687	EEQYNSTYR	H(3)N(4)F(1)	5	P0DOX5;P01857	Immunoglobulin gamma-1 heavy chain;Immunoglobulin heavy constant gamma 1	Unknown;IGHG1	299;180	4	1.68521	0.102411	0.299879	0.0149082	(N(N(H(H(N))(H)(N)))(F))	complex	(F)	(N)	('(N)',)	(N(N(H(H(N))(H(N))))(F))	complex	(F)		('(N)', '(N)')	TRUE	TRUE	FALSE	FALSE
6	ShenJ_FourStandardGlycoproteins_CE20_33_Run1	10746	3	878.687	EEQYNSTYR	H(3)N(4)F(1)	5	P0DOX5;P01857	Immunoglobulin gamma-1 heavy chain;Immunoglobulin heavy constant gamma 1	Unknown;IGHG1	299;180	5	1.5828	0.00161092	0.239561	0.177637	(N(N(H(H(N)(N))(H)))(F))	complex	(F)		('(N)', '(N)')	(N(N(H(H(N))(H(N))))(F))	complex	(F)		('(N)', '(N)')	TRUE	TRUE	TRUE	TRUE
6	ShenJ_FourStandardGlycoproteins_CE20_33_Run1	10746	3	878.687	EEQYNSTYR	H(3)N(4)F(1)	5	P0DOX5;P01857	Immunoglobulin gamma-1 heavy chain;Immunoglobulin heavy constant gamma 1	Unknown;IGHG1	299;180	6	1.58119		0.182613	0.236196	(N(N(H(H(N(F))(N))(H))))	complex			('(N(F))', '(N)')	(N(N(H(H(N))(H(N))))(F))	complex	(F)		('(N)', '(N)')	TRUE	FALSE	TRUE	FALSE
6	ShenJ_FourStandardGlycoproteins_CE20_33_Run1	10750	2	1317.53	EEQYNSTYR	H(3)N(4)F(1)	5	P0DOX5;P01857	Immunoglobulin gamma-1 heavy chain;Immunoglobulin heavy constant gamma 1	Unknown;IGHG1	299;180	1	1.79858	0.0771546	0.0780901	0.12333	(N(N(H(H(N))(H(N))))(F))	complex	(F)		('(N)', '(N)')	(N(N(H(H(N))(H(N))))(F))	complex	(F)		('(N)', '(N)')	TRUE	TRUE	TRUE	TRUE
6	ShenJ_FourStandardGlycoproteins_CE20_33_Run1	10750	2	1317.53	EEQYNSTYR	H(3)N(4)F(1)	5	P0DOX5;P01857	Immunoglobulin gamma-1 heavy chain;Immunoglobulin heavy constant gamma 1	Unknown;IGHG1	299;180	2	1.72143	0.0599973	0.166907	0.111667	(N(N(H(H(N))(H)(N)))(F))	complex	(F)	(N)	('(N)',)	(N(N(H(H(N))(H(N))))(F))	complex	(F)		('(N)', '(N)')	TRUE	TRUE	FALSE	FALSE
6	ShenJ_FourStandardGlycoproteins_CE20_33_Run1	10750	2	1317.53	EEQYNSTYR	H(3)N(4)F(1)	5	P0DOX5;P01857	Immunoglobulin gamma-1 heavy chain;Immunoglobulin heavy constant gamma 1	Unknown;IGHG1	299;180	3	1.66143	0.328103	0.108193	0.230379	(N(N(H(H(N)(N))(H)))(F))	complex	(F)		('(N)', '(N)')	(N(N(H(H(N))(H(N))))(F))	complex	(F)		('(N)', '(N)')	TRUE	TRUE	TRUE	TRUE
6	ShenJ_FourStandardGlycoproteins_CE20_33_Run1	10750	2	1317.53	EEQYNSTYR	H(3)N(4)F(1)	5	P0DOX5;P01857	Immunoglobulin gamma-1 heavy chain;Immunoglobulin heavy constant gamma 1	Unknown;IGHG1	299;180	4	1.33333	0.00152922	0.340975	0.3257	(N(N(H(H(N(F)))(H(N)))))	complex			('(N(F))', '(N)')	(N(N(H(H(N))(H(N))))(F))	complex	(F)		('(N)', '(N)')	TRUE	FALSE	TRUE	FALSE
6	ShenJ_FourStandardGlycoproteins_CE20_33_Run1	10750	2	1317.53	EEQYNSTYR	H(3)N(4)F(1)	5	P0DOX5;P01857	Immunoglobulin gamma-1 heavy chain;Immunoglobulin heavy constant gamma 1	Unknown;IGHG1	299;180	5	1.3318	0.110892	0.38077	0.287434	(N(N(H(H(N(F)))(H)(N))))	complex		(N)	('(N(F))',)	(N(N(H(H(N))(H(N))))(F))	complex	(F)		('(N)', '(N)')	TRUE	FALSE	FALSE	FALSE
6	ShenJ_FourStandardGlycoproteins_CE20_33_Run1	10750	2	1317.53	EEQYNSTYR	H(3)N(4)F(1)	5	P0DOX5;P01857	Immunoglobulin gamma-1 heavy chain;Immunoglobulin heavy constant gamma 1	Unknown;IGHG1	299;180	6	1.2209		0.350921	0.428175	(N(N(H(H(N(F))(N))(H))))	complex			('(N(F))', '(N)')	(N(N(H(H(N))(H(N))))(F))	complex	(F)		('(N)', '(N)')	TRUE	FALSE	TRUE	FALSE
6	ShenJ_FourStandardGlycoproteins_CE20_33_Run1	10766	2	1297.01	EEQYNSTYR	H(4)N(3)F(1)	5	P0DOX5;P01857	Immunoglobulin gamma-1 heavy chain;Immunoglobulin heavy constant gamma 1	Unknown;IGHG1	299;180	1	1.90397	0.296701	0.0479553	0.0480792	(N(N(H(H(N(H)))(H)))(F))	complex	(F)		('(N(H))',)	(N(N(H(H(N))(H(H))))(F))	hybrid	(F)		('(N)',)	FALSE	TRUE	TRUE	FALSE
6	ShenJ_FourStandardGlycoproteins_CE20_33_Run1	10766	2	1297.01	EEQYNSTYR	H(4)N(3)F(1)	5	P0DOX5;P01857	Immunoglobulin gamma-1 heavy chain;Immunoglobulin heavy constant gamma 1	Unknown;IGHG1	299;180	2	1.60726	0.206386	0.0885894	0.304147	(N(N(H(H(H))(H(N))))(F))	hybrid	(F)		('(N)',)	(N(N(H(H(N))(H(H))))(F))	hybrid	(F)		('(N)',)	TRUE	TRUE	TRUE	TRUE
6	ShenJ_FourStandardGlycoproteins_CE20_33_Run1	10766	2	1297.01	EEQYNSTYR	H(4)N(3)F(1)	5	P0DOX5;P01857	Immunoglobulin gamma-1 heavy chain;Immunoglobulin heavy constant gamma 1	Unknown;IGHG1	299;180	3	1.40088	0.0670538	0.481627	0.117495	(N(N(H(H(N(H)(F)))(H))))	complex			('(N(H)(F))',)	(N(N(H(H(N))(H(H))))(F))	hybrid	(F)		('(N)',)	FALSE	FALSE	TRUE	FALSE
6	ShenJ_FourStandardGlycoproteins_CE20_33_Run1	10766	2	1297.01	EEQYNSTYR	H(4)N(3)F(1)	5	P0DOX5;P01857	Immunoglobulin gamma-1 heavy chain;Immunoglobulin heavy constant gamma 1	Unknown;IGHG1	299;180	4	1.33382	0.0459229	0.47318	0.192996	(N(N(H(H(N(H(F))))(H))))	complex			('(N(H(F)))',)	(N(N(H(H(N))(H(H))))(F))	hybrid	(F)		('(N)',)	FALSE	FALSE	TRUE	FALSE
6	ShenJ_FourStandardGlycoproteins_CE20_33_Run1	10766	2	1297.01	EEQYNSTYR	H(4)N(3)F(1)	5	P0DOX5;P01857	Immunoglobulin gamma-1 heavy chain;Immunoglobulin heavy constant gamma 1	Unknown;IGHG1	299;180	5	1.2879	0.504844	0.481103	0.230996	(N(N(H(H(H))(H(N(F))))))	hybrid			('(N(F))',)	(N(N(H(H(N))(H(H))))(F))	hybrid	(F)		('(N)',)	TRUE	FALSE	TRUE	FALSE
6	ShenJ_FourStandardGlycoproteins_CE20_33_Run1	10766	2	1297.01	EEQYNSTYR	H(4)N(3)F(1)	5	P0DOX5;P01857	Immunoglobulin gamma-1 heavy chain;Immunoglobulin heavy constant gamma 1	Unknown;IGHG1	299;180	6	0.783058		0.216942	1	(N(N(H(H(H))(H)(N)))(F))	high_mannose	(F)	(N)	()	(N(N(H(H(N))(H(H))))(F))	hybrid	(F)		('(N)',)	FALSE	TRUE	FALSE	FALSE
3	ShenJ_FourStandardGlycoproteins_CE20_33_Run1	10783	2	1215.99	EEQYNSTYR	H(3)N(3)F(1)	5	P0DOX5;P01857	Immunoglobulin gamma-1 heavy chain;Immunoglobulin heavy constant gamma 1	Unknown;IGHG1	299;180	1	1.66014	0.449408	0.213586	0.126269	(N(N(H(H(N))(H)))(F))	complex	(F)		('(N)',)	(N(N(H(H(N))(H)))(F))	complex	(F)		('(N)',)	TRUE	TRUE	TRUE	TRUE
3	ShenJ_FourStandardGlycoproteins_CE20_33_Run1	10783	2	1215.99	EEQYNSTYR	H(3)N(3)F(1)	5	P0DOX5;P01857	Immunoglobulin gamma-1 heavy chain;Immunoglobulin heavy constant gamma 1	Unknown;IGHG1	299;180	2	1.21074	0.361437	0.446996	0.342267	(N(N(H(H(N(F)))(H))))	complex			('(N(F))',)	(N(N(H(H(N))(H)))(F))	complex	(F)		('(N)',)	TRUE	FALSE	TRUE	FALSE
3	ShenJ_FourStandardGlycoproteins_CE20_33_Run1	10783	2	1215.99	EEQYNSTYR	H(3)N(3)F(1)	5	P0DOX5;P01857	Immunoglobulin gamma-1 heavy chain;Immunoglobulin heavy constant gamma 1	Unknown;IGHG1	299;180	3	0.8493		0.1507	1	(N(N(H(H)(H)(N)))(F))	unknown	(F)	(N)	()	(N(N(H(H(N))(H)))(F))	complex	(F)		('(N)',)	FALSE	TRUE	FALSE	FALSE
13	ShenJ_FourStandardGlycoproteins_CE20_33_Run1	10787	2	1398.55	EEQYNSTYR	H(4)N(4)F(1)	5	P0DOX5;P01857	Immunoglobulin gamma-1 heavy chain;Immunoglobulin heavy constant gamma 1	Unknown;IGHG1	299;180	1	1.86782	0.0443279	0.115304	0.0168782	(N(N(H(H(N(H)))(H(N))))(F))	complex	(F)		('(N(H))', '(N)')	(N(N(H(H(N(H)))(H(N))))(F))	complex	(F)		('(N(H))', '(N)')	TRUE	TRUE	TRUE	TRUE
13	ShenJ_FourStandardGlycoproteins_CE20_33_Run1	10787	2	1398.55	EEQYNSTYR	H(4)N(4)F(1)	5	P0DOX5;P01857	Immunoglobulin gamma-1 heavy chain;Immunoglobulin heavy constant gamma 1	Unknown;IGHG1	299;180	2	1.82349	0.0182778	0.119372	0.0571377	(N(N(H(H(N(H))(N))(H)))(F))	complex	(F)		('(N(H))', '(N)')	(N(N(H(H(N(H)))(H(N))))(F))	complex	(F)		('(N(H))', '(N)')	TRUE	TRUE	TRUE	TRUE
13	ShenJ_FourStandardGlycoproteins_CE20_33_Run1	10787	2	1398.55	EEQYNSTYR	H(4)N(4)F(1)	5	P0DOX5;P01857	Immunoglobulin gamma-1 heavy chain;Immunoglobulin heavy constant gamma 1	Unknown;IGHG1	299;180	3	1.80521	0.138006	0.17431	0.0204781	(N(N(H(H(N(H)))(H)(N)))(F))	complex	(F)	(N)	('(N(H))',)	(N(N(H(H(N(H)))(H(N))))(F))	complex	(F)		('(N(H))', '(N)')	TRUE	TRUE	FALSE	FALSE
13	ShenJ_FourStandardGlycoproteins_CE20_33_Run1	10787	2	1398.55	EEQYNSTYR	H(4)N(4)F(1)	5	P0DOX5;P01857	Immunoglobulin gamma-1 heavy chain;Immunoglobulin heavy constant gamma 1	Unknown;IGHG1	299;180	4	1.66721	0.142959	0.122282	0.210511	(N(N(H(H(H))(H(N)(N))))(F))	hybrid	(F)		('(N)', '(N)')	(N(N(H(H(N(H)))(H(N))))(F))	complex	(F)		('(N(H))', '(N)')	FALSE	TRUE	TRUE	FALSE
13	ShenJ_FourStandardGlycoproteins_CE20_33_Run1	10787	2	1398.55	EEQYNSTYR	H(4)N(4)F(1)	5	P0DOX5;P01857	Immunoglobulin gamma-1 heavy chain;Immunoglobulin heavy constant gamma 1	Unknown;IGHG1	299;180	5	1.52425	0.011236	0.184778	0.290974	(N(N(H(H(H))(H(N))(N)))(F))	hybrid	(F)	(N)	('(N)',)	(N(N(H(H(N(H)))(H(N))))(F))	complex	(F)		('(N(H))', '(N)')	FALSE	TRUE	FALSE	FALSE
13	ShenJ_FourStandardGlycoproteins_CE20_33_Run1	10787	2	1398.55	EEQYNSTYR	H(4)N(4)F(1)	5	P0DOX5;P01857	Immunoglobulin gamma-1 heavy chain;Immunoglobulin heavy constant gamma 1	Unknown;IGHG1	299;180	6	1.51301	0.0124719	0.418878	0.0681103	(N(N(H(H(N(H)(F))(N))(H))))	complex			('(N(H)(F))', '(N)')	(N(N(H(H(N(H)))(H(N))))(F))	complex	(F)		('(N(H))', '(N)')	TRUE	FALSE	TRUE	FALSE
13	ShenJ_FourStandardGlycoproteins_CE20_33_Run1	10787	2	1398.55	EEQYNSTYR	H(4)N(4)F(1)	5	P0DOX5;P01857	Immunoglobulin gamma-1 heavy chain;Immunoglobulin heavy constant gamma 1	Unknown;IGHG1	299;180	7	1.50054	0.0172703	0.433253	0.0662072	(N(N(H(H(N(H)(F)))(H)(N))))	complex		(N)	('(N(H)(F))',)	(N(N(H(H(N(H)))(H(N))))(F))	complex	(F)		('(N(H))', '(N)')	TRUE	FALSE	FALSE	FALSE
13	ShenJ_FourStandardGlycoproteins_CE20_33_Run1	10787	2	1398.55	EEQYNSTYR	H(4)N(4)F(1)	5	P0DOX5;P01857	Immunoglobulin gamma-1 heavy chain;Immunoglobulin heavy constant gamma 1	Unknown;IGHG1	299;180	8	1.48327	0.0312852	0.405677	0.111054	(N(N(H(H(H))(H(N(F))(N)))))	hybrid			('(N(F))', '(N)')	(N(N(H(H(N(H)))(H(N))))(F))	complex	(F)		('(N(H))', '(N)')	FALSE	FALSE	TRUE	FALSE
13	ShenJ_FourStandardGlycoproteins_CE20_33_Run1	10787	2	1398.55	EEQYNSTYR	H(4)N(4)F(1)	5	P0DOX5;P01857	Immunoglobulin gamma-1 heavy chain;Immunoglobulin heavy constant gamma 1	Unknown;IGHG1	299;180	9	1.45198	0.00504746	0.427611	0.120405	(N(N(H(H(H))(H(N(F)))(N))))	hybrid		(N)	('(N(F))',)	(N(N(H(H(N(H)))(H(N))))(F))	complex	(F)		('(N(H))', '(N)')	FALSE	FALSE	FALSE	FALSE
13	ShenJ_FourStandardGlycoproteins_CE20_33_Run1	10787	2	1398.55	EEQYNSTYR	H(4)N(4)F(1)	5	P0DOX5;P01857	Immunoglobulin gamma-1 heavy chain;Immunoglobulin heavy constant gamma 1	Unknown;IGHG1	299;180	10	1.44694	0.0503214	0.414246	0.138818	(N(N(H(H(N(H)(F)))(H(N)))))	complex			('(N(H)(F))', '(N)')	(N(N(H(H(N(H)))(H(N))))(F))	complex	(F)		('(N(H))', '(N)')	TRUE	FALSE	TRUE	FALSE
13	ShenJ_FourStandardGlycoproteins_CE20_33_Run1	10787	2	1398.55	EEQYNSTYR	H(4)N(4)F(1)	5	P0DOX5;P01857	Immunoglobulin gamma-1 heavy chain;Immunoglobulin heavy constant gamma 1	Unknown;IGHG1	299;180	11	1.39662	0.00470606	0.411706	0.191679	(N(N(H(H(N(H)))(H(N(F))))))	complex			('(N(H))', '(N(F))')	(N(N(H(H(N(H)))(H(N))))(F))	complex	(F)		('(N(H))', '(N)')	TRUE	FALSE	TRUE	FALSE
13	ShenJ_FourStandardGlycoproteins_CE20_33_Run1	10787	2	1398.55	EEQYNSTYR	H(4)N(4)F(1)	5	P0DOX5;P01857	Immunoglobulin gamma-1 heavy chain;Immunoglobulin heavy constant gamma 1	Unknown;IGHG1	299;180	12	1.39191	0.00227722	0.41147	0.196621	(N(N(H(H(N(H(F))))(H(N)))))	complex			('(N(H(F)))', '(N)')	(N(N(H(H(N(H)))(H(N))))(F))	complex	(F)		('(N(H))', '(N)')	TRUE	FALSE	TRUE	FALSE
13	ShenJ_FourStandardGlycoproteins_CE20_33_Run1	10787	2	1398.55	EEQYNSTYR	H(4)N(4)F(1)	5	P0DOX5;P01857	Immunoglobulin gamma-1 heavy chain;Immunoglobulin heavy constant gamma 1	Unknown;IGHG1	299;180	13	1.38963		0.424971	0.185397	(N(N(H(H(N(H))(N(F)))(H))))	complex			('(N(H))', '(N(F))')	(N(N(H(H(N(H)))(H(N))))(F))	complex	(F)		('(N(H))', '(N)')	TRUE	FALSE	TRUE	FALSE
13	ShenJ_FourStandardGlycoproteins_CE20_33_Run1	10788	3	932.704	EEQYNSTYR	H(4)N(4)F(1)	5	P0DOX5;P01857	Immunoglobulin gamma-1 heavy chain;Immunoglobulin heavy constant gamma 1	Unknown;IGHG1	299;180	1	1.89521	0.0288598	0.0438357	0.0609561	(N(N(H(H(N(H)))(H(N))))(F))	complex	(F)		('(N(H))', '(N)')	(N(N(H(H(N(H)))(H(N))))(F))	complex	(F)		('(N(H))', '(N)')	TRUE	TRUE	TRUE	TRUE
13	ShenJ_FourStandardGlycoproteins_CE20_33_Run1	10788	3	932.704	EEQYNSTYR	H(4)N(4)F(1)	5	P0DOX5;P01857	Immunoglobulin gamma-1 heavy chain;Immunoglobulin heavy constant gamma 1	Unknown;IGHG1	299;180	2	1.86635	0.00894785	0.114353	0.0192985	(N(N(H(H(N(H)))(H)(N)))(F))	complex	(F)	(N)	('(N(H))',)	(N(N(H(H(N(H)))(H(N))))(F))	complex	(F)		('(N(H))', '(N)')	TRUE	TRUE	FALSE	FALSE
13	ShenJ_FourStandardGlycoproteins_CE20_33_Run1	10788	3	932.704	EEQYNSTYR	H(4)N(4)F(1)	5	P0DOX5;P01857	Immunoglobulin gamma-1 heavy chain;Immunoglobulin heavy constant gamma 1	Unknown;IGHG1	299;180	3	1.8574	0.0261482	0.0496746	0.0929248	(N(N(H(H(H))(H(N)(N))))(F))	hybrid	(F)		('(N)', '(N)')	(N(N(H(H(N(H)))(H(N))))(F))	complex	(F)		('(N(H))', '(N)')	FALSE	TRUE	TRUE	FALSE
13	ShenJ_FourStandardGlycoproteins_CE20_33_Run1	10788	3	932.704	EEQYNSTYR	H(4)N(4)F(1)	5	P0DOX5;P01857	Immunoglobulin gamma-1 heavy chain;Immunoglobulin heavy constant gamma 1	Unknown;IGHG1	299;180	4	1.83125	0.147643	0.126497	0.0422501	(N(N(H(H(H))(H(N))(N)))(F))	hybrid	(F)	(N)	('(N)',)	(N(N(H(H(N(H)))(H(N))))(F))	complex	(F)		('(N(H))', '(N)')	FALSE	TRUE	FALSE	FALSE
13	ShenJ_FourStandardGlycoproteins_CE20_33_Run1	10788	3	932.704	EEQYNSTYR	H(4)N(4)F(1)	5	P0DOX5;P01857	Immunoglobulin gamma-1 heavy chain;Immunoglobulin heavy constant gamma 1	Unknown;IGHG1	299;180	5	1.68361	0.007421	0.265819	0.0505715	(N(N(H(H(N(H(F))))(H(N)))))	complex			('(N(H(F)))', '(N)')	(N(N(H(H(N(H)))(H(N))))(F))	complex	(F)		('(N(H))', '(N)')	TRUE	FALSE	TRUE	FALSE
13	ShenJ_FourStandardGlycoproteins_CE20_33_Run1	10788	3	932.704	EEQYNSTYR	H(4)N(4)F(1)	5	P0DOX5;P01857	Immunoglobulin gamma-1 heavy chain;Immunoglobulin heavy constant gamma 1	Unknown;IGHG1	299;180	6	1.67619	0.00173428	0.270893	0.052919	(N(N(H(H(N(H)(F)))(H(N)))))	complex			('(N(H)(F))', '(N)')	(N(N(H(H(N(H)))(H(N))))(F))	complex	(F)		('(N(H))', '(N)')	TRUE	FALSE	TRUE	FALSE
13	ShenJ_FourStandardGlycoproteins_CE20_33_Run1	10788	3	932.704	EEQYNSTYR	H(4)N(4)F(1)	5	P0DOX5;P01857	Immunoglobulin gamma-1 heavy chain;Immunoglobulin heavy constant gamma 1	Unknown;IGHG1	299;180	7	1.67445	0.0335515	0.278637	0.0469092	(N(N(H(H(N(H)(F)))(H)(N))))	complex		(N)	('(N(H)(F))',)	(N(N(H(H(N(H)))(H(N))))(F))	complex	(F)		('(N(H))', '(N)')	TRUE	FALSE	FALSE	FALSE
13	ShenJ_FourStandardGlycoproteins_CE20_33_Run1	10788	3	932.704	EEQYNSTYR	H(4)N(4)F(1)	5	P0DOX5;P01857	Immunoglobulin gamma-1 heavy chain;Immunoglobulin heavy constant gamma 1	Unknown;IGHG1	299;180	8	1.6409	0.0338426	0.0956789	0.263419	(N(N(H(H(N(H))(N))(H)))(F))	complex	(F)		('(N(H))', '(N)')	(N(N(H(H(N(H)))(H(N))))(F))	complex	(F)		('(N(H))', '(N)')	TRUE	TRUE	TRUE	TRUE
13	ShenJ_FourStandardGlycoproteins_CE20_33_Run1	10788	3	932.704	EEQYNSTYR	H(4)N(4)F(1)	5	P0DOX5;P01857	Immunoglobulin gamma-1 heavy chain;Immunoglobulin heavy constant gamma 1	Unknown;IGHG1	299;180	9	1.60706	0.011886	0.26849	0.12445	(N(N(H(H(N(H)(F))(N))(H))))	complex			('(N(H)(F))', '(N)')	(N(N(H(H(N(H)))(H(N))))(F))	complex	(F)		('(N(H))', '(N)')	TRUE	FALSE	TRUE	FALSE
13	ShenJ_FourStandardGlycoproteins_CE20_33_Run1	10788	3	932.704	EEQYNSTYR	H(4)N(4)F(1)	5	P0DOX5;P01857	Immunoglobulin gamma-1 heavy chain;Immunoglobulin heavy constant gamma 1	Unknown;IGHG1	299;180	10	1.59517	0.0946885	0.289212	0.115614	(N(N(H(H(H))(H(N(F)))(N))))	hybrid		(N)	('(N(F))',)	(N(N(H(H(N(H)))(H(N))))(F))	complex	(F)		('(N(H))', '(N)')	FALSE	FALSE	FALSE	FALSE
13	ShenJ_FourStandardGlycoproteins_CE20_33_Run1	10788	3	932.704	EEQYNSTYR	H(4)N(4)F(1)	5	P0DOX5;P01857	Immunoglobulin gamma-1 heavy chain;Immunoglobulin heavy constant gamma 1	Unknown;IGHG1	299;180	11	1.50049	0.0493406	0.278486	0.221028	(N(N(H(H(H))(H(N(F))(N)))))	hybrid			('(N(F))', '(N)')	(N(N(H(H(N(H)))(H(N))))(F))	complex	(F)		('(N(H))', '(N)')	FALSE	FALSE	TRUE	FALSE
13	ShenJ_FourStandardGlycoproteins_CE20_33_Run1	10788	3	932.704	EEQYNSTYR	H(4)N(4)F(1)	5	P0DOX5;P01857	Immunoglobulin gamma-1 heavy chain;Immunoglobulin heavy constant gamma 1	Unknown;IGHG1	299;180	12	1.45114	0.0255435	0.286916	0.261939	(N(N(H(H(N(H)))(H(N(F))))))	complex			('(N(H))', '(N(F))')	(N(N(H(H(N(H)))(H(N))))(F))	complex	(F)		('(N(H))', '(N)')	TRUE	FALSE	TRUE	FALSE
13	ShenJ_FourStandardGlycoproteins_CE20_33_Run1	10788	3	932.704	EEQYNSTYR	H(4)N(4)F(1)	5	P0DOX5;P01857	Immunoglobulin gamma-1 heavy chain;Immunoglobulin heavy constant gamma 1	Unknown;IGHG1	299;180	13	1.4256		0.297575	0.276824	(N(N(H(H(N(H))(N(F)))(H))))	complex			('(N(H))', '(N(F))')	(N(N(H(H(N(H)))(H(N))))(F))	complex	(F)		('(N(H))', '(N)')	TRUE	FALSE	TRUE	FALSE
3	ShenJ_FourStandardGlycoproteins_CE20_33_Run1	10792	2	1215.99	EEQYNSTYR	H(3)N(3)F(1)	5	P0DOX5;P01857	Immunoglobulin gamma-1 heavy chain;Immunoglobulin heavy constant gamma 1	Unknown;IGHG1	299;180	1	1.87015	0.571071	0.0499615	0.0798869	(N(N(H(H(N))(H)))(F))	complex	(F)		('(N)',)	(N(N(H(H(N))(H)))(F))	complex	(F)		('(N)',)	TRUE	TRUE	TRUE	TRUE
3	ShenJ_FourStandardGlycoproteins_CE20_33_Run1	10792	2	1215.99	EEQYNSTYR	H(3)N(3)F(1)	5	P0DOX5;P01857	Immunoglobulin gamma-1 heavy chain;Immunoglobulin heavy constant gamma 1	Unknown;IGHG1	299;180	2	1.29908	0.42308	0.397757	0.303162	(N(N(H(H(N(F)))(H))))	complex			('(N(F))',)	(N(N(H(H(N))(H)))(F))	complex	(F)		('(N)',)	TRUE	FALSE	TRUE	FALSE
3	ShenJ_FourStandardGlycoproteins_CE20_33_Run1	10792	2	1215.99	EEQYNSTYR	H(3)N(3)F(1)	5	P0DOX5;P01857	Immunoglobulin gamma-1 heavy chain;Immunoglobulin heavy constant gamma 1	Unknown;IGHG1	299;180	3	0.876001		0.123999	1	(N(N(H(H)(H)(N)))(F))	unknown	(F)	(N)	()	(N(N(H(H(N))(H)))(F))	complex	(F)		('(N)',)	FALSE	TRUE	FALSE	FALSE
6	ShenJ_FourStandardGlycoproteins_CE20_33_Run1	10862	2	1297.01	EEQYNSTYR	H(4)N(3)F(1)	5	P0DOX5;P01857	Immunoglobulin gamma-1 heavy chain;Immunoglobulin heavy constant gamma 1	Unknown;IGHG1	299;180	1	1.9134	0.29778	0.0529209	0.0336813	(N(N(H(H(N(H)))(H)))(F))	complex	(F)		('(N(H))',)	(N(N(H(H(N(H)))(H)))(F))	complex	(F)		('(N(H))',)	TRUE	TRUE	TRUE	TRUE
6	ShenJ_FourStandardGlycoproteins_CE20_33_Run1	10862	2	1297.01	EEQYNSTYR	H(4)N(3)F(1)	5	P0DOX5;P01857	Immunoglobulin gamma-1 heavy chain;Immunoglobulin heavy constant gamma 1	Unknown;IGHG1	299;180	2	1.61562	0.209277	0.09531	0.289073	(N(N(H(H(H))(H(N))))(F))	hybrid	(F)		('(N)',)	(N(N(H(H(N(H)))(H)))(F))	complex	(F)		('(N(H))',)	FALSE	TRUE	TRUE	FALSE
6	ShenJ_FourStandardGlycoproteins_CE20_33_Run1	10862	2	1297.01	EEQYNSTYR	H(4)N(3)F(1)	5	P0DOX5;P01857	Immunoglobulin gamma-1 heavy chain;Immunoglobulin heavy constant gamma 1	Unknown;IGHG1	299;180	3	1.40634	0.0682594	0.48907	0.104589	(N(N(H(H(N(H)(F)))(H))))	complex			('(N(H)(F))',)	(N(N(H(H(N(H)))(H)))(F))	complex	(F)		('(N(H))',)	TRUE	FALSE	TRUE	FALSE
6	ShenJ_FourStandardGlycoproteins_CE20_33_Run1	10862	2	1297.01	EEQYNSTYR	H(4)N(3)F(1)	5	P0DOX5;P01857	Immunoglobulin gamma-1 heavy chain;Immunoglobulin heavy constant gamma 1	Unknown;IGHG1	299;180	4	1.33808	0.0538345	0.481432	0.180486	(N(N(H(H(N(H(F))))(H))))	complex			('(N(H(F)))',)	(N(N(H(H(N(H)))(H)))(F))	complex	(F)		('(N(H))',)	TRUE	FALSE	TRUE	FALSE
6	ShenJ_FourStandardGlycoproteins_CE20_33_Run1	10862	2	1297.01	EEQYNSTYR	H(4)N(3)F(1)	5	P0DOX5;P01857	Immunoglobulin gamma-1 heavy chain;Immunoglobulin heavy constant gamma 1	Unknown;IGHG1	299;180	5	1.28425	0.509733	0.492473	0.22328	(N(N(H(H(H))(H(N(F))))))	hybrid			('(N(F))',)	(N(N(H(H(N(H)))(H)))(F))	complex	(F)		('(N(H))',)	FALSE	FALSE	TRUE	FALSE
6	ShenJ_FourStandardGlycoproteins_CE20_33_Run1	10862	2	1297.01	EEQYNSTYR	H(4)N(3)F(1)	5	P0DOX5;P01857	Immunoglobulin gamma-1 heavy chain;Immunoglobulin heavy constant gamma 1	Unknown;IGHG1	299;180	6	0.774513		0.225487	1	(N(N(H(H(H))(H)(N)))(F))	high_mannose	(F)	(N)	()	(N(N(H(H(N(H)))(H)))(F))	complex	(F)		('(N(H))',)	FALSE	TRUE	FALSE	FALSE
9	ShenJ_FourStandardGlycoproteins_CE20_33_Run1	10880	2	1406.55	EEQYNSTYR	H(5)N(4)	5	P0DOX5;P01857	Immunoglobulin gamma-1 heavy chain;Immunoglobulin heavy constant gamma 1	Unknown;IGHG1	299;180	1	1.91732	0.0231436	0.048371	0.0343104	(N(N(H(H(N(H)))(H(N(H))))))	complex			('(N(H))', '(N(H))')	(N(N(H(H(N(H)))(H(N(H))))))	complex			('(N(H))', '(N(H))')	TRUE	TRUE	TRUE	TRUE
9	ShenJ_FourStandardGlycoproteins_CE20_33_Run1	10880	2	1406.55	EEQYNSTYR	H(5)N(4)	5	P0DOX5;P01857	Immunoglobulin gamma-1 heavy chain;Immunoglobulin heavy constant gamma 1	Unknown;IGHG1	299;180	2	1.89417	0.168023	0.0601579	0.0456671	(N(N(H(H(N(H))(N(H)))(H))))	complex			('(N(H))', '(N(H))')	(N(N(H(H(N(H)))(H(N(H))))))	complex			('(N(H))', '(N(H))')	TRUE	TRUE	TRUE	TRUE
9	ShenJ_FourStandardGlycoproteins_CE20_33_Run1	10880	2	1406.55	EEQYNSTYR	H(5)N(4)	5	P0DOX5;P01857	Immunoglobulin gamma-1 heavy chain;Immunoglobulin heavy constant gamma 1	Unknown;IGHG1	299;180	3	1.72615	0.000246845	0.154586	0.119262	(N(N(H(H(H))(H(N(H)))(N))))	hybrid		(N)	('(N(H))',)	(N(N(H(H(N(H)))(H(N(H))))))	complex			('(N(H))', '(N(H))')	FALSE	TRUE	FALSE	FALSE
9	ShenJ_FourStandardGlycoproteins_CE20_33_Run1	10880	2	1406.55	EEQYNSTYR	H(5)N(4)	5	P0DOX5;P01857	Immunoglobulin gamma-1 heavy chain;Immunoglobulin heavy constant gamma 1	Unknown;IGHG1	299;180	4	1.72591	0.04653	0.174087	0.100008	(N(N(H(H(H))(H(N(H))(N)))))	hybrid			('(N(H))', '(N)')	(N(N(H(H(N(H)))(H(N(H))))))	complex			('(N(H))', '(N(H))')	FALSE	TRUE	TRUE	FALSE
9	ShenJ_FourStandardGlycoproteins_CE20_33_Run1	10880	2	1406.55	EEQYNSTYR	H(5)N(4)	5	P0DOX5;P01857	Immunoglobulin gamma-1 heavy chain;Immunoglobulin heavy constant gamma 1	Unknown;IGHG1	299;180	5	1.67938	0.143127	0.191132	0.129493	(N(N(H(H(H)(H)(N))(H(N)))))	unknown			('(N)', '(N)')	(N(N(H(H(N(H)))(H(N(H))))))	complex			('(N(H))', '(N(H))')	FALSE	TRUE	TRUE	FALSE
9	ShenJ_FourStandardGlycoproteins_CE20_33_Run1	10880	2	1406.55	EEQYNSTYR	H(5)N(4)	5	P0DOX5;P01857	Immunoglobulin gamma-1 heavy chain;Immunoglobulin heavy constant gamma 1	Unknown;IGHG1	299;180	6	1.53625	0.111513	0.143337	0.320415	(N(N(H(H(N(H(H))))(H(N)))))	complex			('(N(H(H)))', '(N)')	(N(N(H(H(N(H)))(H(N(H))))))	complex			('(N(H))', '(N(H))')	TRUE	TRUE	TRUE	FALSE
9	ShenJ_FourStandardGlycoproteins_CE20_33_Run1	10880	2	1406.55	EEQYNSTYR	H(5)N(4)	5	P0DOX5;P01857	Immunoglobulin gamma-1 heavy chain;Immunoglobulin heavy constant gamma 1	Unknown;IGHG1	299;180	7	1.42474	0.0270505	0.228894	0.346371	(N(N(H(H(H)(H))(H(N)(N)))))	hybrid			('(N)', '(N)')	(N(N(H(H(N(H)))(H(N(H))))))	complex			('(N(H))', '(N(H))')	FALSE	TRUE	TRUE	FALSE
9	ShenJ_FourStandardGlycoproteins_CE20_33_Run1	10880	2	1406.55	EEQYNSTYR	H(5)N(4)	5	P0DOX5;P01857	Immunoglobulin gamma-1 heavy chain;Immunoglobulin heavy constant gamma 1	Unknown;IGHG1	299;180	8	1.39768	0.643888	0.263285	0.33903	(N(N(H(H(H)(H))(H(N))(N))))	hybrid		(N)	('(N)',)	(N(N(H(H(N(H)))(H(N(H))))))	complex			('(N(H))', '(N(H))')	FALSE	TRUE	FALSE	FALSE
9	ShenJ_FourStandardGlycoproteins_CE20_33_Run1	10880	2	1406.55	EEQYNSTYR	H(5)N(4)	5	P0DOX5;P01857	Immunoglobulin gamma-1 heavy chain;Immunoglobulin heavy constant gamma 1	Unknown;IGHG1	299;180	9	0.753796		0.247268	0.998936	(N(N(H(H(H(N))(H))(H)(N))))	unknown		(N)	('(H(N))',)	(N(N(H(H(N(H)))(H(N(H))))))	complex			('(N(H))', '(N(H))')	FALSE	TRUE	FALSE	FALSE
9	ShenJ_FourStandardGlycoproteins_CE20_33_Run1	10883	3	938.036	EEQYNSTYR	H(5)N(4)	5	P0DOX5;P01857	Immunoglobulin gamma-1 heavy chain;Immunoglobulin heavy constant gamma 1	Unknown;IGHG1	299;180	1	1.88765	0.00305489	0.0628675	0.0494869	(N(N(H(H(H))(H(N(H))(N)))))	hybrid			('(N(H))', '(N)')	(N(N(H(H(N(H))(N))(H(H)))))	hybrid			('(N(H))', '(N)')	TRUE	TRUE	TRUE	TRUE
9	ShenJ_FourStandardGlycoproteins_CE20_33_Run1	10883	3	938.036	EEQYNSTYR	H(5)N(4)	5	P0DOX5;P01857	Immunoglobulin gamma-1 heavy chain;Immunoglobulin heavy constant gamma 1	Unknown;IGHG1	299;180	2	1.88459	0.0791717	0.0510503	0.064359	(N(N(H(H(N(H)))(H(N(H))))))	complex			('(N(H))', '(N(H))')	(N(N(H(H(N(H))(N))(H(H)))))	hybrid			('(N(H))', '(N)')	FALSE	TRUE	TRUE	FALSE
9	ShenJ_FourStandardGlycoproteins_CE20_33_Run1	10883	3	938.036	EEQYNSTYR	H(5)N(4)	5	P0DOX5;P01857	Immunoglobulin gamma-1 heavy chain;Immunoglobulin heavy constant gamma 1	Unknown;IGHG1	299;180	3	1.80542	0.0416975	0.155704	0.0388765	(N(N(H(H(N(H))(N(H)))(H))))	complex			('(N(H))', '(N(H))')	(N(N(H(H(N(H))(N))(H(H)))))	hybrid			('(N(H))', '(N)')	FALSE	TRUE	TRUE	FALSE
9	ShenJ_FourStandardGlycoproteins_CE20_33_Run1	10883	3	938.036	EEQYNSTYR	H(5)N(4)	5	P0DOX5;P01857	Immunoglobulin gamma-1 heavy chain;Immunoglobulin heavy constant gamma 1	Unknown;IGHG1	299;180	4	1.76372	0.046635	0.136418	0.0998606	(N(N(H(H(H))(H(N(H)))(N))))	hybrid		(N)	('(N(H))',)	(N(N(H(H(N(H))(N))(H(H)))))	hybrid			('(N(H))', '(N)')	TRUE	TRUE	FALSE	FALSE
9	ShenJ_FourStandardGlycoproteins_CE20_33_Run1	10883	3	938.036	EEQYNSTYR	H(5)N(4)	5	P0DOX5;P01857	Immunoglobulin gamma-1 heavy chain;Immunoglobulin heavy constant gamma 1	Unknown;IGHG1	299;180	5	1.71709	0.0719445	0.0925395	0.190374	(N(N(H(H(N(H(H))))(H(N)))))	complex			('(N(H(H)))', '(N)')	(N(N(H(H(N(H))(N))(H(H)))))	hybrid			('(N(H))', '(N)')	FALSE	TRUE	TRUE	FALSE
9	ShenJ_FourStandardGlycoproteins_CE20_33_Run1	10883	3	938.036	EEQYNSTYR	H(5)N(4)	5	P0DOX5;P01857	Immunoglobulin gamma-1 heavy chain;Immunoglobulin heavy constant gamma 1	Unknown;IGHG1	299;180	6	1.64514	0.0405164	0.232003	0.122855	(N(N(H(H(H)(H)(N))(H(N)))))	unknown			('(N)', '(N)')	(N(N(H(H(N(H))(N))(H(H)))))	hybrid			('(N(H))', '(N)')	FALSE	TRUE	TRUE	FALSE
9	ShenJ_FourStandardGlycoproteins_CE20_33_Run1	10883	3	938.036	EEQYNSTYR	H(5)N(4)	5	P0DOX5;P01857	Immunoglobulin gamma-1 heavy chain;Immunoglobulin heavy constant gamma 1	Unknown;IGHG1	299;180	7	1.60463	0.0357809	0.188501	0.206874	(N(N(H(H(H)(H))(H(N))(N))))	hybrid		(N)	('(N)',)	(N(N(H(H(N(H))(N))(H(H)))))	hybrid			('(N(H))', '(N)')	TRUE	TRUE	FALSE	FALSE
9	ShenJ_FourStandardGlycoproteins_CE20_33_Run1	10883	3	938.036	EEQYNSTYR	H(5)N(4)	5	P0DOX5;P01857	Immunoglobulin gamma-1 heavy chain;Immunoglobulin heavy constant gamma 1	Unknown;IGHG1	299;180	8	1.56884	0.798354	0.18458	0.246575	(N(N(H(H(H)(H))(H(N)(N)))))	hybrid			('(N)', '(N)')	(N(N(H(H(N(H))(N))(H(H)))))	hybrid			('(N(H))', '(N)')	TRUE	TRUE	TRUE	FALSE
9	ShenJ_FourStandardGlycoproteins_CE20_33_Run1	10883	3	938.036	EEQYNSTYR	H(5)N(4)	5	P0DOX5;P01857	Immunoglobulin gamma-1 heavy chain;Immunoglobulin heavy constant gamma 1	Unknown;IGHG1	299;180	9	0.770491		0.234246	0.995263	(N(N(H(H(H(N))(H))(H)(N))))	unknown		(N)	('(H(N))',)	(N(N(H(H(N(H))(N))(H(H)))))	hybrid			('(N(H))', '(N)')	FALSE	TRUE	FALSE	FALSE
6	ShenJ_FourStandardGlycoproteins_CE20_33_Run1	10887	3	878.687	EEQYNSTYR	H(3)N(4)F(1)	5	P0DOX5;P01857	Immunoglobulin gamma-1 heavy chain;Immunoglobulin heavy constant gamma 1	Unknown;IGHG1	299;180	1	1.73231	0.00833732	0.204725	0.0629625	(N(N(H(H(N(F)))(H)(N))))	complex		(N)	('(N(F))',)	(N(N(H(H(N))(H(N))))(F))	complex	(F)		('(N)', '(N)')	TRUE	FALSE	FALSE	FALSE
6	ShenJ_FourStandardGlycoproteins_CE20_33_Run1	10887	3	878.687	EEQYNSTYR	H(3)N(4)F(1)	5	P0DOX5;P01857	Immunoglobulin gamma-1 heavy chain;Immunoglobulin heavy constant gamma 1	Unknown;IGHG1	299;180	2	1.72398	0.0455224	0.224897	0.0511275	(N(N(H(H(N))(H(N))))(F))	complex	(F)		('(N)', '(N)')	(N(N(H(H(N))(H(N))))(F))	complex	(F)		('(N)', '(N)')	TRUE	TRUE	TRUE	TRUE
6	ShenJ_FourStandardGlycoproteins_CE20_33_Run1	10887	3	878.687	EEQYNSTYR	H(3)N(4)F(1)	5	P0DOX5;P01857	Immunoglobulin gamma-1 heavy chain;Immunoglobulin heavy constant gamma 1	Unknown;IGHG1	299;180	3	1.67845	0.00827786	0.240636	0.0809109	(N(N(H(H(N))(H)(N)))(F))	complex	(F)	(N)	('(N)',)	(N(N(H(H(N))(H(N))))(F))	complex	(F)		('(N)', '(N)')	TRUE	TRUE	FALSE	FALSE
6	ShenJ_FourStandardGlycoproteins_CE20_33_Run1	10887	3	878.687	EEQYNSTYR	H(3)N(4)F(1)	5	P0DOX5;P01857	Immunoglobulin gamma-1 heavy chain;Immunoglobulin heavy constant gamma 1	Unknown;IGHG1	299;180	4	1.67017	0.0849492	0.204649	0.125177	(N(N(H(H(N(F)))(H(N)))))	complex			('(N(F))', '(N)')	(N(N(H(H(N))(H(N))))(F))	complex	(F)		('(N)', '(N)')	TRUE	FALSE	TRUE	FALSE
6	ShenJ_FourStandardGlycoproteins_CE20_33_Run1	10887	3	878.687	EEQYNSTYR	H(3)N(4)F(1)	5	P0DOX5;P01857	Immunoglobulin gamma-1 heavy chain;Immunoglobulin heavy constant gamma 1	Unknown;IGHG1	299;180	5	1.58523	0.0580442	0.170966	0.243808	(N(N(H(H(N)(N))(H)))(F))	complex	(F)		('(N)', '(N)')	(N(N(H(H(N))(H(N))))(F))	complex	(F)		('(N)', '(N)')	TRUE	TRUE	TRUE	TRUE
6	ShenJ_FourStandardGlycoproteins_CE20_33_Run1	10887	3	878.687	EEQYNSTYR	H(3)N(4)F(1)	5	P0DOX5;P01857	Immunoglobulin gamma-1 heavy chain;Immunoglobulin heavy constant gamma 1	Unknown;IGHG1	299;180	6	1.52718		0.171007	0.301812	(N(N(H(H(N(F))(N))(H))))	complex			('(N(F))', '(N)')	(N(N(H(H(N))(H(N))))(F))	complex	(F)		('(N)', '(N)')	TRUE	FALSE	TRUE	FALSE
6	ShenJ_FourStandardGlycoproteins_CE20_33_Run1	10892	2	1317.53	EEQYNSTYR	H(3)N(4)F(1)	5	P0DOX5;P01857	Immunoglobulin gamma-1 heavy chain;Immunoglobulin heavy constant gamma 1	Unknown;IGHG1	299;180	1	1.66853	0.018369	0.186651	0.14482	(N(N(H(H(N))(H(N))))(F))	complex	(F)		('(N)', '(N)')	(N(N(H(H(N))(H(N))))(F))	complex	(F)		('(N)', '(N)')	TRUE	TRUE	TRUE	TRUE
6	ShenJ_FourStandardGlycoproteins_CE20_33_Run1	10892	2	1317.53	EEQYNSTYR	H(3)N(4)F(1)	5	P0DOX5;P01857	Immunoglobulin gamma-1 heavy chain;Immunoglobulin heavy constant gamma 1	Unknown;IGHG1	299;180	2	1.65016	0.0436304	0.216708	0.133131	(N(N(H(H(N))(H)(N)))(F))	complex	(F)	(N)	('(N)',)	(N(N(H(H(N))(H(N))))(F))	complex	(F)		('(N)', '(N)')	TRUE	TRUE	FALSE	FALSE
6	ShenJ_FourStandardGlycoproteins_CE20_33_Run1	10892	2	1317.53	EEQYNSTYR	H(3)N(4)F(1)	5	P0DOX5;P01857	Immunoglobulin gamma-1 heavy chain;Immunoglobulin heavy constant gamma 1	Unknown;IGHG1	299;180	3	1.60653	0.236476	0.141504	0.251966	(N(N(H(H(N)(N))(H)))(F))	complex	(F)		('(N)', '(N)')	(N(N(H(H(N))(H(N))))(F))	complex	(F)		('(N)', '(N)')	TRUE	TRUE	TRUE	TRUE
6	ShenJ_FourStandardGlycoproteins_CE20_33_Run1	10892	2	1317.53	EEQYNSTYR	H(3)N(4)F(1)	5	P0DOX5;P01857	Immunoglobulin gamma-1 heavy chain;Immunoglobulin heavy constant gamma 1	Unknown;IGHG1	299;180	4	1.37005	0.00294707	0.320996	0.30895	(N(N(H(H(N(F)))(H)(N))))	complex		(N)	('(N(F))',)	(N(N(H(H(N))(H(N))))(F))	complex	(F)		('(N)', '(N)')	TRUE	FALSE	FALSE	FALSE
6	ShenJ_FourStandardGlycoproteins_CE20_33_Run1	10892	2	1317.53	EEQYNSTYR	H(3)N(4)F(1)	5	P0DOX5;P01857	Immunoglobulin gamma-1 heavy chain;Immunoglobulin heavy constant gamma 1	Unknown;IGHG1	299;180	5	1.36711	0.119297	0.288499	0.344394	(N(N(H(H(N(F)))(H(N)))))	complex			('(N(F))', '(N)')	(N(N(H(H(N))(H(N))))(F))	complex	(F)		('(N)', '(N)')	TRUE	FALSE	TRUE	FALSE
6	ShenJ_FourStandardGlycoproteins_CE20_33_Run1	10892	2	1317.53	EEQYNSTYR	H(3)N(4)F(1)	5	P0DOX5;P01857	Immunoglobulin gamma-1 heavy chain;Immunoglobulin heavy constant gamma 1	Unknown;IGHG1	299;180	6	1.24781		0.302778	0.449412	(N(N(H(H(N(F))(N))(H))))	complex			('(N(F))', '(N)')	(N(N(H(H(N))(H(N))))(F))	complex	(F)		('(N)', '(N)')	TRUE	FALSE	TRUE	FALSE
9	ShenJ_FourStandardGlycoproteins_CE20_33_Run1	10907	2	1406.55	EEQYNSTYR	H(5)N(4)	5	P0DOX5;P01857	Immunoglobulin gamma-1 heavy chain;Immunoglobulin heavy constant gamma 1	Unknown;IGHG1	299;180	1	1.91705	0.0134575	0.0425711	0.0403819	(N(N(H(H(N(H)))(H(N(H))))))	complex			('(N(H))', '(N(H))')	(N(N(H(H(N(H)))(H(N(H))))))	complex			('(N(H))', '(N(H))')	TRUE	TRUE	TRUE	TRUE
9	ShenJ_FourStandardGlycoproteins_CE20_33_Run1	10907	2	1406.55	EEQYNSTYR	H(5)N(4)	5	P0DOX5;P01857	Immunoglobulin gamma-1 heavy chain;Immunoglobulin heavy constant gamma 1	Unknown;IGHG1	299;180	2	1.90359	0.187	0.0552283	0.0411821	(N(N(H(H(N(H))(N(H)))(H))))	complex			('(N(H))', '(N(H))')	(N(N(H(H(N(H)))(H(N(H))))))	complex			('(N(H))', '(N(H))')	TRUE	TRUE	TRUE	TRUE
9	ShenJ_FourStandardGlycoproteins_CE20_33_Run1	10907	2	1406.55	EEQYNSTYR	H(5)N(4)	5	P0DOX5;P01857	Immunoglobulin gamma-1 heavy chain;Immunoglobulin heavy constant gamma 1	Unknown;IGHG1	299;180	3	1.71659	0.000888494	0.157959	0.125452	(N(N(H(H(H))(H(N(H)))(N))))	hybrid		(N)	('(N(H))',)	(N(N(H(H(N(H)))(H(N(H))))))	complex			('(N(H))', '(N(H))')	FALSE	TRUE	FALSE	FALSE
9	ShenJ_FourStandardGlycoproteins_CE20_33_Run1	10907	2	1406.55	EEQYNSTYR	H(5)N(4)	5	P0DOX5;P01857	Immunoglobulin gamma-1 heavy chain;Immunoglobulin heavy constant gamma 1	Unknown;IGHG1	299;180	4	1.7157	0.0442826	0.178163	0.106136	(N(N(H(H(H))(H(N(H))(N)))))	hybrid			('(N(H))', '(N)')	(N(N(H(H(N(H)))(H(N(H))))))	complex			('(N(H))', '(N(H))')	FALSE	TRUE	TRUE	FALSE
9	ShenJ_FourStandardGlycoproteins_CE20_33_Run1	10907	2	1406.55	EEQYNSTYR	H(5)N(4)	5	P0DOX5;P01857	Immunoglobulin gamma-1 heavy chain;Immunoglobulin heavy constant gamma 1	Unknown;IGHG1	299;180	5	1.67142	0.147515	0.193475	0.135106	(N(N(H(H(H)(H)(N))(H(N)))))	unknown			('(N)', '(N)')	(N(N(H(H(N(H)))(H(N(H))))))	complex			('(N(H))', '(N(H))')	FALSE	TRUE	TRUE	FALSE
9	ShenJ_FourStandardGlycoproteins_CE20_33_Run1	10907	2	1406.55	EEQYNSTYR	H(5)N(4)	5	P0DOX5;P01857	Immunoglobulin gamma-1 heavy chain;Immunoglobulin heavy constant gamma 1	Unknown;IGHG1	299;180	6	1.5239	0.109341	0.150286	0.325811	(N(N(H(H(N(H(H))))(H(N)))))	complex			('(N(H(H)))', '(N)')	(N(N(H(H(N(H)))(H(N(H))))))	complex			('(N(H))', '(N(H))')	TRUE	TRUE	TRUE	FALSE
9	ShenJ_FourStandardGlycoproteins_CE20_33_Run1	10907	2	1406.55	EEQYNSTYR	H(5)N(4)	5	P0DOX5;P01857	Immunoglobulin gamma-1 heavy chain;Immunoglobulin heavy constant gamma 1	Unknown;IGHG1	299;180	7	1.41456	0.0283625	0.233068	0.35237	(N(N(H(H(H)(H))(H(N)(N)))))	hybrid			('(N)', '(N)')	(N(N(H(H(N(H)))(H(N(H))))))	complex			('(N(H))', '(N(H))')	FALSE	TRUE	TRUE	FALSE
9	ShenJ_FourStandardGlycoproteins_CE20_33_Run1	10907	2	1406.55	EEQYNSTYR	H(5)N(4)	5	P0DOX5;P01857	Immunoglobulin gamma-1 heavy chain;Immunoglobulin heavy constant gamma 1	Unknown;IGHG1	299;180	8	1.3862	0.636322	0.268775	0.345025	(N(N(H(H(H)(H))(H(N))(N))))	hybrid		(N)	('(N)',)	(N(N(H(H(N(H)))(H(N(H))))))	complex			('(N(H))', '(N(H))')	FALSE	TRUE	FALSE	FALSE
9	ShenJ_FourStandardGlycoproteins_CE20_33_Run1	10907	2	1406.55	EEQYNSTYR	H(5)N(4)	5	P0DOX5;P01857	Immunoglobulin gamma-1 heavy chain;Immunoglobulin heavy constant gamma 1	Unknown;IGHG1	299;180	9	0.749877		0.251136	0.998987	(N(N(H(H(H(N))(H))(H)(N))))	unknown		(N)	('(H(N))',)	(N(N(H(H(N(H)))(H(N(H))))))	complex			('(N(H))', '(N(H))')	FALSE	TRUE	FALSE	FALSE
9	ShenJ_FourStandardGlycoproteins_CE20_33_Run1	10921	2	1406.55	EEQYNSTYR	H(5)N(4)	5	P0DOX5;P01857	Immunoglobulin gamma-1 heavy chain;Immunoglobulin heavy constant gamma 1	Unknown;IGHG1	299;180	1	1.84599	0.038795	0.0599085	0.0941049	(N(N(H(H(H))(H(N(H))(N)))))	hybrid			('(N(H))', '(N)')	(N(N(H(H(N(H)))(H(N(H))))))	complex			('(N(H))', '(N(H))')	FALSE	TRUE	TRUE	FALSE
9	ShenJ_FourStandardGlycoproteins_CE20_33_Run1	10921	2	1406.55	EEQYNSTYR	H(5)N(4)	5	P0DOX5;P01857	Immunoglobulin gamma-1 heavy chain;Immunoglobulin heavy constant gamma 1	Unknown;IGHG1	299;180	2	1.80719	0.00495669	0.141118	0.0516905	(N(N(H(H(N(H))(N(H)))(H))))	complex			('(N(H))', '(N(H))')	(N(N(H(H(N(H)))(H(N(H))))))	complex			('(N(H))', '(N(H))')	TRUE	TRUE	TRUE	TRUE
9	ShenJ_FourStandardGlycoproteins_CE20_33_Run1	10921	2	1406.55	EEQYNSTYR	H(5)N(4)	5	P0DOX5;P01857	Immunoglobulin gamma-1 heavy chain;Immunoglobulin heavy constant gamma 1	Unknown;IGHG1	299;180	3	1.80223	0.0296206	0.168621	0.0291438	(N(N(H(H(N(H)))(H(N(H))))))	complex			('(N(H))', '(N(H))')	(N(N(H(H(N(H)))(H(N(H))))))	complex			('(N(H))', '(N(H))')	TRUE	TRUE	TRUE	TRUE
9	ShenJ_FourStandardGlycoproteins_CE20_33_Run1	10921	2	1406.55	EEQYNSTYR	H(5)N(4)	5	P0DOX5;P01857	Immunoglobulin gamma-1 heavy chain;Immunoglobulin heavy constant gamma 1	Unknown;IGHG1	299;180	4	1.77261	0.0322886	0.104172	0.123214	(N(N(H(H(H)(H)(N))(H(N)))))	unknown			('(N)', '(N)')	(N(N(H(H(N(H)))(H(N(H))))))	complex			('(N(H))', '(N(H))')	FALSE	TRUE	TRUE	FALSE
9	ShenJ_FourStandardGlycoproteins_CE20_33_Run1	10921	2	1406.55	EEQYNSTYR	H(5)N(4)	5	P0DOX5;P01857	Immunoglobulin gamma-1 heavy chain;Immunoglobulin heavy constant gamma 1	Unknown;IGHG1	299;180	5	1.74033	0.185067	0.146012	0.113663	(N(N(H(H(H))(H(N(H)))(N))))	hybrid		(N)	('(N(H))',)	(N(N(H(H(N(H)))(H(N(H))))))	complex			('(N(H))', '(N(H))')	FALSE	TRUE	FALSE	FALSE
9	ShenJ_FourStandardGlycoproteins_CE20_33_Run1	10921	2	1406.55	EEQYNSTYR	H(5)N(4)	5	P0DOX5;P01857	Immunoglobulin gamma-1 heavy chain;Immunoglobulin heavy constant gamma 1	Unknown;IGHG1	299;180	6	1.55526	0.00215617	0.128096	0.316645	(N(N(H(H(N(H(H))))(H(N)))))	complex			('(N(H(H)))', '(N)')	(N(N(H(H(N(H)))(H(N(H))))))	complex			('(N(H))', '(N(H))')	TRUE	TRUE	TRUE	FALSE
9	ShenJ_FourStandardGlycoproteins_CE20_33_Run1	10921	2	1406.55	EEQYNSTYR	H(5)N(4)	5	P0DOX5;P01857	Immunoglobulin gamma-1 heavy chain;Immunoglobulin heavy constant gamma 1	Unknown;IGHG1	299;180	7	1.5531	0.0797441	0.106642	0.340256	(N(N(H(H(H)(H))(H(N)(N)))))	hybrid			('(N)', '(N)')	(N(N(H(H(N(H)))(H(N(H))))))	complex			('(N(H))', '(N(H))')	FALSE	TRUE	TRUE	FALSE
9	ShenJ_FourStandardGlycoproteins_CE20_33_Run1	10921	2	1406.55	EEQYNSTYR	H(5)N(4)	5	P0DOX5;P01857	Immunoglobulin gamma-1 heavy chain;Immunoglobulin heavy constant gamma 1	Unknown;IGHG1	299;180	8	1.47336	0.668344	0.19373	0.332911	(N(N(H(H(H)(H))(H(N))(N))))	hybrid		(N)	('(N)',)	(N(N(H(H(N(H)))(H(N(H))))))	complex			('(N(H))', '(N(H))')	FALSE	TRUE	FALSE	FALSE
9	ShenJ_FourStandardGlycoproteins_CE20_33_Run1	10921	2	1406.55	EEQYNSTYR	H(5)N(4)	5	P0DOX5;P01857	Immunoglobulin gamma-1 heavy chain;Immunoglobulin heavy constant gamma 1	Unknown;IGHG1	299;180	9	0.805015		0.196114	0.998871	(N(N(H(H(H(N))(H))(H)(N))))	unknown		(N)	('(H(N))',)	(N(N(H(H(N(H)))(H(N(H))))))	complex			('(N(H))', '(N(H))')	FALSE	TRUE	FALSE	FALSE
13	ShenJ_FourStandardGlycoproteins_CE20_33_Run1	10925	3	932.704	EEQYNSTYR	H(4)N(4)F(1)	5	P0DOX5;P01857	Immunoglobulin gamma-1 heavy chain;Immunoglobulin heavy constant gamma 1	Unknown;IGHG1	299;180	1	1.87771	0.0155421	0.0488718	0.073416	(N(N(H(H(N(H)))(H(N))))(F))	complex	(F)		('(N(H))', '(N)')	(N(N(H(H(N(H)))(H(N))))(F))	complex	(F)		('(N(H))', '(N)')	TRUE	TRUE	TRUE	TRUE
13	ShenJ_FourStandardGlycoproteins_CE20_33_Run1	10925	3	932.704	EEQYNSTYR	H(4)N(4)F(1)	5	P0DOX5;P01857	Immunoglobulin gamma-1 heavy chain;Immunoglobulin heavy constant gamma 1	Unknown;IGHG1	299;180	2	1.86217	0.0200025	0.106213	0.0316168	(N(N(H(H(N(H)))(H)(N)))(F))	complex	(F)	(N)	('(N(H))',)	(N(N(H(H(N(H)))(H(N))))(F))	complex	(F)		('(N(H))', '(N)')	TRUE	TRUE	FALSE	FALSE
13	ShenJ_FourStandardGlycoproteins_CE20_33_Run1	10925	3	932.704	EEQYNSTYR	H(4)N(4)F(1)	5	P0DOX5;P01857	Immunoglobulin gamma-1 heavy chain;Immunoglobulin heavy constant gamma 1	Unknown;IGHG1	299;180	3	1.84217	0.0057393	0.117483	0.040349	(N(N(H(H(H))(H(N))(N)))(F))	hybrid	(F)	(N)	('(N)',)	(N(N(H(H(N(H)))(H(N))))(F))	complex	(F)		('(N(H))', '(N)')	FALSE	TRUE	FALSE	FALSE
13	ShenJ_FourStandardGlycoproteins_CE20_33_Run1	10925	3	932.704	EEQYNSTYR	H(4)N(4)F(1)	5	P0DOX5;P01857	Immunoglobulin gamma-1 heavy chain;Immunoglobulin heavy constant gamma 1	Unknown;IGHG1	299;180	4	1.83643	0.161854	0.0578513	0.10572	(N(N(H(H(H))(H(N)(N))))(F))	hybrid	(F)		('(N)', '(N)')	(N(N(H(H(N(H)))(H(N))))(F))	complex	(F)		('(N(H))', '(N)')	FALSE	TRUE	TRUE	FALSE
13	ShenJ_FourStandardGlycoproteins_CE20_33_Run1	10925	3	932.704	EEQYNSTYR	H(4)N(4)F(1)	5	P0DOX5;P01857	Immunoglobulin gamma-1 heavy chain;Immunoglobulin heavy constant gamma 1	Unknown;IGHG1	299;180	5	1.67457	0.000646909	0.281896	0.0435296	(N(N(H(H(N(H)(F)))(H(N)))))	complex			('(N(H)(F))', '(N)')	(N(N(H(H(N(H)))(H(N))))(F))	complex	(F)		('(N(H))', '(N)')	TRUE	FALSE	TRUE	FALSE
13	ShenJ_FourStandardGlycoproteins_CE20_33_Run1	10925	3	932.704	EEQYNSTYR	H(4)N(4)F(1)	5	P0DOX5;P01857	Immunoglobulin gamma-1 heavy chain;Immunoglobulin heavy constant gamma 1	Unknown;IGHG1	299;180	6	1.67393	0.00331382	0.287811	0.0382624	(N(N(H(H(N(H)(F)))(H)(N))))	complex		(N)	('(N(H)(F))',)	(N(N(H(H(N(H)))(H(N))))(F))	complex	(F)		('(N(H))', '(N)')	TRUE	FALSE	FALSE	FALSE
13	ShenJ_FourStandardGlycoproteins_CE20_33_Run1	10925	3	932.704	EEQYNSTYR	H(4)N(4)F(1)	5	P0DOX5;P01857	Immunoglobulin gamma-1 heavy chain;Immunoglobulin heavy constant gamma 1	Unknown;IGHG1	299;180	7	1.67061	0.0387849	0.27603	0.0533569	(N(N(H(H(N(H(F))))(H(N)))))	complex			('(N(H(F)))', '(N)')	(N(N(H(H(N(H)))(H(N))))(F))	complex	(F)		('(N(H))', '(N)')	TRUE	FALSE	TRUE	FALSE
13	ShenJ_FourStandardGlycoproteins_CE20_33_Run1	10925	3	932.704	EEQYNSTYR	H(4)N(4)F(1)	5	P0DOX5;P01857	Immunoglobulin gamma-1 heavy chain;Immunoglobulin heavy constant gamma 1	Unknown;IGHG1	299;180	8	1.63183	0.0472547	0.0922327	0.275939	(N(N(H(H(N(H))(N))(H)))(F))	complex	(F)		('(N(H))', '(N)')	(N(N(H(H(N(H)))(H(N))))(F))	complex	(F)		('(N(H))', '(N)')	TRUE	TRUE	TRUE	TRUE
13	ShenJ_FourStandardGlycoproteins_CE20_33_Run1	10925	3	932.704	EEQYNSTYR	H(4)N(4)F(1)	5	P0DOX5;P01857	Immunoglobulin gamma-1 heavy chain;Immunoglobulin heavy constant gamma 1	Unknown;IGHG1	299;180	9	1.58457	0.0111476	0.279162	0.136265	(N(N(H(H(N(H)(F))(N))(H))))	complex			('(N(H)(F))', '(N)')	(N(N(H(H(N(H)))(H(N))))(F))	complex	(F)		('(N(H))', '(N)')	TRUE	FALSE	TRUE	FALSE
13	ShenJ_FourStandardGlycoproteins_CE20_33_Run1	10925	3	932.704	EEQYNSTYR	H(4)N(4)F(1)	5	P0DOX5;P01857	Immunoglobulin gamma-1 heavy chain;Immunoglobulin heavy constant gamma 1	Unknown;IGHG1	299;180	10	1.57343	0.0969936	0.299474	0.1271	(N(N(H(H(H))(H(N(F)))(N))))	hybrid		(N)	('(N(F))',)	(N(N(H(H(N(H)))(H(N))))(F))	complex	(F)		('(N(H))', '(N)')	FALSE	FALSE	FALSE	FALSE
13	ShenJ_FourStandardGlycoproteins_CE20_33_Run1	10925	3	932.704	EEQYNSTYR	H(4)N(4)F(1)	5	P0DOX5;P01857	Immunoglobulin gamma-1 heavy chain;Immunoglobulin heavy constant gamma 1	Unknown;IGHG1	299;180	11	1.47643	0.0492071	0.290068	0.2335	(N(N(H(H(H))(H(N(F))(N)))))	hybrid			('(N(F))', '(N)')	(N(N(H(H(N(H)))(H(N))))(F))	complex	(F)		('(N(H))', '(N)')	FALSE	FALSE	TRUE	FALSE
13	ShenJ_FourStandardGlycoproteins_CE20_33_Run1	10925	3	932.704	EEQYNSTYR	H(4)N(4)F(1)	5	P0DOX5;P01857	Immunoglobulin gamma-1 heavy chain;Immunoglobulin heavy constant gamma 1	Unknown;IGHG1	299;180	12	1.42723	0.0267642	0.299244	0.273531	(N(N(H(H(N(H)))(H(N(F))))))	complex			('(N(H))', '(N(F))')	(N(N(H(H(N(H)))(H(N))))(F))	complex	(F)		('(N(H))', '(N)')	TRUE	FALSE	TRUE	FALSE
13	ShenJ_FourStandardGlycoproteins_CE20_33_Run1	10925	3	932.704	EEQYNSTYR	H(4)N(4)F(1)	5	P0DOX5;P01857	Immunoglobulin gamma-1 heavy chain;Immunoglobulin heavy constant gamma 1	Unknown;IGHG1	299;180	13	1.40046		0.310323	0.289216	(N(N(H(H(N(H))(N(F)))(H))))	complex			('(N(H))', '(N(F))')	(N(N(H(H(N(H)))(H(N))))(F))	complex	(F)		('(N(H))', '(N)')	TRUE	FALSE	TRUE	FALSE
3	ShenJ_FourStandardGlycoproteins_CE20_33_Run1	10929	2	1215.99	EEQYNSTYR	H(3)N(3)F(1)	5	P0DOX5;P01857	Immunoglobulin gamma-1 heavy chain;Immunoglobulin heavy constant gamma 1	Unknown;IGHG1	299;180	1	1.64212	0.447627	0.170328	0.187555	(N(N(H(H(N))(H)))(F))	complex	(F)		('(N)',)	(N(N(H(H(N))(H)))(F))	complex	(F)		('(N)',)	TRUE	TRUE	TRUE	TRUE
3	ShenJ_FourStandardGlycoproteins_CE20_33_Run1	10929	2	1215.99	EEQYNSTYR	H(3)N(3)F(1)	5	P0DOX5;P01857	Immunoglobulin gamma-1 heavy chain;Immunoglobulin heavy constant gamma 1	Unknown;IGHG1	299;180	2	1.19449	0.338123	0.413509	0.392001	(N(N(H(H(N(F)))(H))))	complex			('(N(F))',)	(N(N(H(H(N))(H)))(F))	complex	(F)		('(N)',)	TRUE	FALSE	TRUE	FALSE
3	ShenJ_FourStandardGlycoproteins_CE20_33_Run1	10929	2	1215.99	EEQYNSTYR	H(3)N(3)F(1)	5	P0DOX5;P01857	Immunoglobulin gamma-1 heavy chain;Immunoglobulin heavy constant gamma 1	Unknown;IGHG1	299;180	3	0.856366		0.143634	1	(N(N(H(H)(H)(N)))(F))	unknown	(F)	(N)	()	(N(N(H(H(N))(H)))(F))	complex	(F)		('(N)',)	FALSE	TRUE	FALSE	FALSE
3	ShenJ_FourStandardGlycoproteins_CE20_33_Run1	10933	2	1215.99	EEQYNSTYR	H(3)N(3)F(1)	5	P0DOX5;P01857	Immunoglobulin gamma-1 heavy chain;Immunoglobulin heavy constant gamma 1	Unknown;IGHG1	299;180	1	1.75848	0.527787	0.0599181	0.181606	(N(N(H(H(N))(H)))(F))	complex	(F)		('(N)',)	(N(N(H(H(N))(H)))(F))	complex	(F)		('(N)',)	TRUE	TRUE	TRUE	TRUE
3	ShenJ_FourStandardGlycoproteins_CE20_33_Run1	10933	2	1215.99	EEQYNSTYR	H(3)N(3)F(1)	5	P0DOX5;P01857	Immunoglobulin gamma-1 heavy chain;Immunoglobulin heavy constant gamma 1	Unknown;IGHG1	299;180	2	1.23069	0.364399	0.383098	0.386213	(N(N(H(H(N(F)))(H))))	complex			('(N(F))',)	(N(N(H(H(N))(H)))(F))	complex	(F)		('(N)',)	TRUE	FALSE	TRUE	FALSE
3	ShenJ_FourStandardGlycoproteins_CE20_33_Run1	10933	2	1215.99	EEQYNSTYR	H(3)N(3)F(1)	5	P0DOX5;P01857	Immunoglobulin gamma-1 heavy chain;Immunoglobulin heavy constant gamma 1	Unknown;IGHG1	299;180	3	0.86629		0.13371	1	(N(N(H(H)(H)(N)))(F))	unknown	(F)	(N)	()	(N(N(H(H(N))(H)))(F))	complex	(F)		('(N)',)	FALSE	TRUE	FALSE	FALSE
13	ShenJ_FourStandardGlycoproteins_CE20_33_Run1	10934	3	932.704	EEQYNSTYR	H(4)N(4)F(1)	5	P0DOX5;P01857	Immunoglobulin gamma-1 heavy chain;Immunoglobulin heavy constant gamma 1	Unknown;IGHG1	299;180	1	1.87451	0.014566	0.048342	0.0771448	(N(N(H(H(N(H)))(H(N))))(F))	complex	(F)		('(N(H))', '(N)')	(N(N(H(H(N(H)))(H(N))))(F))	complex	(F)		('(N(H))', '(N)')	TRUE	TRUE	TRUE	TRUE
13	ShenJ_FourStandardGlycoproteins_CE20_33_Run1	10934	3	932.704	EEQYNSTYR	H(4)N(4)F(1)	5	P0DOX5;P01857	Immunoglobulin gamma-1 heavy chain;Immunoglobulin heavy constant gamma 1	Unknown;IGHG1	299;180	2	1.85995	0.0167513	0.1053	0.0347528	(N(N(H(H(N(H)))(H)(N)))(F))	complex	(F)	(N)	('(N(H))',)	(N(N(H(H(N(H)))(H(N))))(F))	complex	(F)		('(N(H))', '(N)')	TRUE	TRUE	FALSE	FALSE
13	ShenJ_FourStandardGlycoproteins_CE20_33_Run1	10934	3	932.704	EEQYNSTYR	H(4)N(4)F(1)	5	P0DOX5;P01857	Immunoglobulin gamma-1 heavy chain;Immunoglobulin heavy constant gamma 1	Unknown;IGHG1	299;180	3	1.8432	0.00942299	0.121161	0.0356427	(N(N(H(H(H))(H(N))(N)))(F))	hybrid	(F)	(N)	('(N)',)	(N(N(H(H(N(H)))(H(N))))(F))	complex	(F)		('(N(H))', '(N)')	FALSE	TRUE	FALSE	FALSE
13	ShenJ_FourStandardGlycoproteins_CE20_33_Run1	10934	3	932.704	EEQYNSTYR	H(4)N(4)F(1)	5	P0DOX5;P01857	Immunoglobulin gamma-1 heavy chain;Immunoglobulin heavy constant gamma 1	Unknown;IGHG1	299;180	4	1.83377	0.155264	0.058343	0.107884	(N(N(H(H(H))(H(N)(N))))(F))	hybrid	(F)		('(N)', '(N)')	(N(N(H(H(N(H)))(H(N))))(F))	complex	(F)		('(N(H))', '(N)')	FALSE	TRUE	TRUE	FALSE
13	ShenJ_FourStandardGlycoproteins_CE20_33_Run1	10934	3	932.704	EEQYNSTYR	H(4)N(4)F(1)	5	P0DOX5;P01857	Immunoglobulin gamma-1 heavy chain;Immunoglobulin heavy constant gamma 1	Unknown;IGHG1	299;180	5	1.67851	0.00150376	0.281289	0.0402013	(N(N(H(H(N(H)(F)))(H(N)))))	complex			('(N(H)(F))', '(N)')	(N(N(H(H(N(H)))(H(N))))(F))	complex	(F)		('(N(H))', '(N)')	TRUE	FALSE	TRUE	FALSE
13	ShenJ_FourStandardGlycoproteins_CE20_33_Run1	10934	3	932.704	EEQYNSTYR	H(4)N(4)F(1)	5	P0DOX5;P01857	Immunoglobulin gamma-1 heavy chain;Immunoglobulin heavy constant gamma 1	Unknown;IGHG1	299;180	6	1.67701	0.00666026	0.288984	0.0340105	(N(N(H(H(N(H)(F)))(H)(N))))	complex		(N)	('(N(H)(F))',)	(N(N(H(H(N(H)))(H(N))))(F))	complex	(F)		('(N(H))', '(N)')	TRUE	FALSE	FALSE	FALSE
13	ShenJ_FourStandardGlycoproteins_CE20_33_Run1	10934	3	932.704	EEQYNSTYR	H(4)N(4)F(1)	5	P0DOX5;P01857	Immunoglobulin gamma-1 heavy chain;Immunoglobulin heavy constant gamma 1	Unknown;IGHG1	299;180	7	1.67035	0.0341677	0.274948	0.0547069	(N(N(H(H(N(H(F))))(H(N)))))	complex			('(N(H(F)))', '(N)')	(N(N(H(H(N(H)))(H(N))))(F))	complex	(F)		('(N(H))', '(N)')	TRUE	FALSE	TRUE	FALSE
13	ShenJ_FourStandardGlycoproteins_CE20_33_Run1	10934	3	932.704	EEQYNSTYR	H(4)N(4)F(1)	5	P0DOX5;P01857	Immunoglobulin gamma-1 heavy chain;Immunoglobulin heavy constant gamma 1	Unknown;IGHG1	299;180	8	1.63618	0.0543738	0.0841113	0.279711	(N(N(H(H(N(H))(N))(H)))(F))	complex	(F)		('(N(H))', '(N)')	(N(N(H(H(N(H)))(H(N))))(F))	complex	(F)		('(N(H))', '(N)')	TRUE	TRUE	TRUE	TRUE
13	ShenJ_FourStandardGlycoproteins_CE20_33_Run1	10934	3	932.704	EEQYNSTYR	H(4)N(4)F(1)	5	P0DOX5;P01857	Immunoglobulin gamma-1 heavy chain;Immunoglobulin heavy constant gamma 1	Unknown;IGHG1	299;180	9	1.5818	0.0136732	0.277782	0.140414	(N(N(H(H(N(H)(F))(N))(H))))	complex			('(N(H)(F))', '(N)')	(N(N(H(H(N(H)))(H(N))))(F))	complex	(F)		('(N(H))', '(N)')	TRUE	FALSE	TRUE	FALSE
13	ShenJ_FourStandardGlycoproteins_CE20_33_Run1	10934	3	932.704	EEQYNSTYR	H(4)N(4)F(1)	5	P0DOX5;P01857	Immunoglobulin gamma-1 heavy chain;Immunoglobulin heavy constant gamma 1	Unknown;IGHG1	299;180	10	1.56813	0.0952659	0.302387	0.129482	(N(N(H(H(H))(H(N(F)))(N))))	hybrid		(N)	('(N(F))',)	(N(N(H(H(N(H)))(H(N))))(F))	complex	(F)		('(N(H))', '(N)')	FALSE	FALSE	FALSE	FALSE
13	ShenJ_FourStandardGlycoproteins_CE20_33_Run1	10934	3	932.704	EEQYNSTYR	H(4)N(4)F(1)	5	P0DOX5;P01857	Immunoglobulin gamma-1 heavy chain;Immunoglobulin heavy constant gamma 1	Unknown;IGHG1	299;180	11	1.47286	0.0499492	0.290559	0.236576	(N(N(H(H(H))(H(N(F))(N)))))	hybrid			('(N(F))', '(N)')	(N(N(H(H(N(H)))(H(N))))(F))	complex	(F)		('(N(H))', '(N)')	FALSE	FALSE	TRUE	FALSE
13	ShenJ_FourStandardGlycoproteins_CE20_33_Run1	10934	3	932.704	EEQYNSTYR	H(4)N(4)F(1)	5	P0DOX5;P01857	Immunoglobulin gamma-1 heavy chain;Immunoglobulin heavy constant gamma 1	Unknown;IGHG1	299;180	12	1.42292	0.0271542	0.30029	0.276795	(N(N(H(H(N(H)))(H(N(F))))))	complex			('(N(H))', '(N(F))')	(N(N(H(H(N(H)))(H(N))))(F))	complex	(F)		('(N(H))', '(N)')	TRUE	FALSE	TRUE	FALSE
13	ShenJ_FourStandardGlycoproteins_CE20_33_Run1	10934	3	932.704	EEQYNSTYR	H(4)N(4)F(1)	5	P0DOX5;P01857	Immunoglobulin gamma-1 heavy chain;Immunoglobulin heavy constant gamma 1	Unknown;IGHG1	299;180	13	1.39576		0.311384	0.292855	(N(N(H(H(N(H))(N(F)))(H))))	complex			('(N(H))', '(N(F))')	(N(N(H(H(N(H)))(H(N))))(F))	complex	(F)		('(N(H))', '(N)')	TRUE	FALSE	TRUE	FALSE
6	ShenJ_FourStandardGlycoproteins_CE20_33_Run1	10943	2	1317.53	EEQYNSTYR	H(3)N(4)F(1)	5	P0DOX5;P01857	Immunoglobulin gamma-1 heavy chain;Immunoglobulin heavy constant gamma 1	Unknown;IGHG1	299;180	1	1.75037	0.0769221	0.109064	0.140564	(N(N(H(H(N))(H(N))))(F))	complex	(F)		('(N)', '(N)')	(N(N(H(H(N))(H(N))))(F))	complex	(F)		('(N)', '(N)')	TRUE	TRUE	TRUE	TRUE
6	ShenJ_FourStandardGlycoproteins_CE20_33_Run1	10943	2	1317.53	EEQYNSTYR	H(3)N(4)F(1)	5	P0DOX5;P01857	Immunoglobulin gamma-1 heavy chain;Immunoglobulin heavy constant gamma 1	Unknown;IGHG1	299;180	2	1.67345	0.0724619	0.197659	0.128892	(N(N(H(H(N))(H)(N)))(F))	complex	(F)	(N)	('(N)',)	(N(N(H(H(N))(H(N))))(F))	complex	(F)		('(N)', '(N)')	TRUE	TRUE	FALSE	FALSE
6	ShenJ_FourStandardGlycoproteins_CE20_33_Run1	10943	2	1317.53	EEQYNSTYR	H(3)N(4)F(1)	5	P0DOX5;P01857	Immunoglobulin gamma-1 heavy chain;Immunoglobulin heavy constant gamma 1	Unknown;IGHG1	299;180	3	1.60099	0.271641	0.151376	0.247636	(N(N(H(H(N)(N))(H)))(F))	complex	(F)		('(N)', '(N)')	(N(N(H(H(N))(H(N))))(F))	complex	(F)		('(N)', '(N)')	TRUE	TRUE	TRUE	TRUE
6	ShenJ_FourStandardGlycoproteins_CE20_33_Run1	10943	2	1317.53	EEQYNSTYR	H(3)N(4)F(1)	5	P0DOX5;P01857	Immunoglobulin gamma-1 heavy chain;Immunoglobulin heavy constant gamma 1	Unknown;IGHG1	299;180	4	1.32935	0.0117275	0.330804	0.33985	(N(N(H(H(N(F)))(H(N)))))	complex			('(N(F))', '(N)')	(N(N(H(H(N))(H(N))))(F))	complex	(F)		('(N)', '(N)')	TRUE	FALSE	TRUE	FALSE
6	ShenJ_FourStandardGlycoproteins_CE20_33_Run1	10943	2	1317.53	EEQYNSTYR	H(3)N(4)F(1)	5	P0DOX5;P01857	Immunoglobulin gamma-1 heavy chain;Immunoglobulin heavy constant gamma 1	Unknown;IGHG1	299;180	5	1.31762	0.0992077	0.378005	0.304377	(N(N(H(H(N(F)))(H)(N))))	complex		(N)	('(N(F))',)	(N(N(H(H(N))(H(N))))(F))	complex	(F)		('(N)', '(N)')	TRUE	FALSE	FALSE	FALSE
6	ShenJ_FourStandardGlycoproteins_CE20_33_Run1	10943	2	1317.53	EEQYNSTYR	H(3)N(4)F(1)	5	P0DOX5;P01857	Immunoglobulin gamma-1 heavy chain;Immunoglobulin heavy constant gamma 1	Unknown;IGHG1	299;180	6	1.21841		0.336793	0.444797	(N(N(H(H(N(F))(N))(H))))	complex			('(N(F))', '(N)')	(N(N(H(H(N))(H(N))))(F))	complex	(F)		('(N)', '(N)')	TRUE	FALSE	TRUE	FALSE
13	ShenJ_FourStandardGlycoproteins_CE20_33_Run1	10946	3	932.704	EEQYNSTYR	H(4)N(4)F(1)	5	P0DOX5;P01857	Immunoglobulin gamma-1 heavy chain;Immunoglobulin heavy constant gamma 1	Unknown;IGHG1	299;180	1	1.87552	0.0164833	0.0478942	0.0765833	(N(N(H(H(N(H)))(H(N))))(F))	complex	(F)		('(N(H))', '(N)')	(N(N(H(H(N(H)))(H(N))))(F))	complex	(F)		('(N(H))', '(N)')	TRUE	TRUE	TRUE	TRUE
13	ShenJ_FourStandardGlycoproteins_CE20_33_Run1	10946	3	932.704	EEQYNSTYR	H(4)N(4)F(1)	5	P0DOX5;P01857	Immunoglobulin gamma-1 heavy chain;Immunoglobulin heavy constant gamma 1	Unknown;IGHG1	299;180	2	1.85904	0.0150464	0.106741	0.0342202	(N(N(H(H(N(H)))(H)(N)))(F))	complex	(F)	(N)	('(N(H))',)	(N(N(H(H(N(H)))(H(N))))(F))	complex	(F)		('(N(H))', '(N)')	TRUE	TRUE	FALSE	FALSE
13	ShenJ_FourStandardGlycoproteins_CE20_33_Run1	10946	3	932.704	EEQYNSTYR	H(4)N(4)F(1)	5	P0DOX5;P01857	Immunoglobulin gamma-1 heavy chain;Immunoglobulin heavy constant gamma 1	Unknown;IGHG1	299;180	3	1.84399	0.00989442	0.119394	0.0366128	(N(N(H(H(H))(H(N))(N)))(F))	hybrid	(F)	(N)	('(N)',)	(N(N(H(H(N(H)))(H(N))))(F))	complex	(F)		('(N(H))', '(N)')	FALSE	TRUE	FALSE	FALSE
13	ShenJ_FourStandardGlycoproteins_CE20_33_Run1	10946	3	932.704	EEQYNSTYR	H(4)N(4)F(1)	5	P0DOX5;P01857	Immunoglobulin gamma-1 heavy chain;Immunoglobulin heavy constant gamma 1	Unknown;IGHG1	299;180	4	1.8341	0.162999	0.0581861	0.107716	(N(N(H(H(H))(H(N)(N))))(F))	hybrid	(F)		('(N)', '(N)')	(N(N(H(H(N(H)))(H(N))))(F))	complex	(F)		('(N(H))', '(N)')	FALSE	TRUE	TRUE	FALSE
13	ShenJ_FourStandardGlycoproteins_CE20_33_Run1	10946	3	932.704	EEQYNSTYR	H(4)N(4)F(1)	5	P0DOX5;P01857	Immunoglobulin gamma-1 heavy chain;Immunoglobulin heavy constant gamma 1	Unknown;IGHG1	299;180	5	1.6711	0.000607951	0.288165	0.0407354	(N(N(H(H(N(H)(F)))(H(N)))))	complex			('(N(H)(F))', '(N)')	(N(N(H(H(N(H)))(H(N))))(F))	complex	(F)		('(N(H))', '(N)')	TRUE	FALSE	TRUE	FALSE
13	ShenJ_FourStandardGlycoproteins_CE20_33_Run1	10946	3	932.704	EEQYNSTYR	H(4)N(4)F(1)	5	P0DOX5;P01857	Immunoglobulin gamma-1 heavy chain;Immunoglobulin heavy constant gamma 1	Unknown;IGHG1	299;180	6	1.67049	0.00663901	0.29518	0.0343288	(N(N(H(H(N(H)(F)))(H)(N))))	complex		(N)	('(N(H)(F))',)	(N(N(H(H(N(H)))(H(N))))(F))	complex	(F)		('(N(H))', '(N)')	TRUE	FALSE	FALSE	FALSE
13	ShenJ_FourStandardGlycoproteins_CE20_33_Run1	10946	3	932.704	EEQYNSTYR	H(4)N(4)F(1)	5	P0DOX5;P01857	Immunoglobulin gamma-1 heavy chain;Immunoglobulin heavy constant gamma 1	Unknown;IGHG1	299;180	7	1.66385	0.0311665	0.281911	0.0542367	(N(N(H(H(N(H(F))))(H(N)))))	complex			('(N(H(F)))', '(N)')	(N(N(H(H(N(H)))(H(N))))(F))	complex	(F)		('(N(H))', '(N)')	TRUE	FALSE	TRUE	FALSE
13	ShenJ_FourStandardGlycoproteins_CE20_33_Run1	10946	3	932.704	EEQYNSTYR	H(4)N(4)F(1)	5	P0DOX5;P01857	Immunoglobulin gamma-1 heavy chain;Immunoglobulin heavy constant gamma 1	Unknown;IGHG1	299;180	8	1.63269	0.0571784	0.0881115	0.279202	(N(N(H(H(N(H))(N))(H)))(F))	complex	(F)		('(N(H))', '(N)')	(N(N(H(H(N(H)))(H(N))))(F))	complex	(F)		('(N(H))', '(N)')	TRUE	TRUE	TRUE	TRUE
13	ShenJ_FourStandardGlycoproteins_CE20_33_Run1	10946	3	932.704	EEQYNSTYR	H(4)N(4)F(1)	5	P0DOX5;P01857	Immunoglobulin gamma-1 heavy chain;Immunoglobulin heavy constant gamma 1	Unknown;IGHG1	299;180	9	1.57551	0.0139912	0.284799	0.139694	(N(N(H(H(N(H)(F))(N))(H))))	complex			('(N(H)(F))', '(N)')	(N(N(H(H(N(H)))(H(N))))(F))	complex	(F)		('(N(H))', '(N)')	TRUE	FALSE	TRUE	FALSE
13	ShenJ_FourStandardGlycoproteins_CE20_33_Run1	10946	3	932.704	EEQYNSTYR	H(4)N(4)F(1)	5	P0DOX5;P01857	Immunoglobulin gamma-1 heavy chain;Immunoglobulin heavy constant gamma 1	Unknown;IGHG1	299;180	10	1.56152	0.0949048	0.309287	0.129197	(N(N(H(H(H))(H(N(F)))(N))))	hybrid		(N)	('(N(F))',)	(N(N(H(H(N(H)))(H(N))))(F))	complex	(F)		('(N(H))', '(N)')	FALSE	FALSE	FALSE	FALSE
13	ShenJ_FourStandardGlycoproteins_CE20_33_Run1	10946	3	932.704	EEQYNSTYR	H(4)N(4)F(1)	5	P0DOX5;P01857	Immunoglobulin gamma-1 heavy chain;Immunoglobulin heavy constant gamma 1	Unknown;IGHG1	299;180	11	1.46661	0.0501884	0.297008	0.23638	(N(N(H(H(H))(H(N(F))(N)))))	hybrid			('(N(F))', '(N)')	(N(N(H(H(N(H)))(H(N))))(F))	complex	(F)		('(N(H))', '(N)')	FALSE	FALSE	TRUE	FALSE
13	ShenJ_FourStandardGlycoproteins_CE20_33_Run1	10946	3	932.704	EEQYNSTYR	H(4)N(4)F(1)	5	P0DOX5;P01857	Immunoglobulin gamma-1 heavy chain;Immunoglobulin heavy constant gamma 1	Unknown;IGHG1	299;180	12	1.41642	0.0261462	0.30688	0.276696	(N(N(H(H(N(H)))(H(N(F))))))	complex			('(N(H))', '(N(F))')	(N(N(H(H(N(H)))(H(N))))(F))	complex	(F)		('(N(H))', '(N)')	TRUE	FALSE	TRUE	FALSE
13	ShenJ_FourStandardGlycoproteins_CE20_33_Run1	10946	3	932.704	EEQYNSTYR	H(4)N(4)F(1)	5	P0DOX5;P01857	Immunoglobulin gamma-1 heavy chain;Immunoglobulin heavy constant gamma 1	Unknown;IGHG1	299;180	13	1.39028		0.317225	0.292498	(N(N(H(H(N(H))(N(F)))(H))))	complex			('(N(H))', '(N(F))')	(N(N(H(H(N(H)))(H(N))))(F))	complex	(F)		('(N(H))', '(N)')	TRUE	FALSE	TRUE	FALSE
5	ShenJ_FourStandardGlycoproteins_CE20_33_Run1	10955	2	1325.52	EEQYNSTYR	H(4)N(4)	5	P0DOX5;P01857	Immunoglobulin gamma-1 heavy chain;Immunoglobulin heavy constant gamma 1	Unknown;IGHG1	299;180	1	1.91818	0.074825	0.0542733	0.0275514	(N(N(H(H(N(H)))(H(N)))))	complex			('(N(H))', '(N)')	(N(N(H(H(N(H)))(H(N)))))	complex			('(N(H))', '(N)')	TRUE	TRUE	TRUE	TRUE
5	ShenJ_FourStandardGlycoproteins_CE20_33_Run1	10955	2	1325.52	EEQYNSTYR	H(4)N(4)	5	P0DOX5;P01857	Immunoglobulin gamma-1 heavy chain;Immunoglobulin heavy constant gamma 1	Unknown;IGHG1	299;180	2	1.84335	0.0479025	0.11833	0.0383198	(N(N(H(H(N(H))(N))(H))))	complex			('(N(H))', '(N)')	(N(N(H(H(N(H)))(H(N)))))	complex			('(N(H))', '(N)')	TRUE	TRUE	TRUE	TRUE
5	ShenJ_FourStandardGlycoproteins_CE20_33_Run1	10955	2	1325.52	EEQYNSTYR	H(4)N(4)	5	P0DOX5;P01857	Immunoglobulin gamma-1 heavy chain;Immunoglobulin heavy constant gamma 1	Unknown;IGHG1	299;180	3	1.79545	0.176792	0.157023	0.0475288	(N(N(H(H(N(H)))(H)(N))))	complex		(N)	('(N(H))',)	(N(N(H(H(N(H)))(H(N)))))	complex			('(N(H))', '(N)')	TRUE	TRUE	FALSE	FALSE
5	ShenJ_FourStandardGlycoproteins_CE20_33_Run1	10955	2	1325.52	EEQYNSTYR	H(4)N(4)	5	P0DOX5;P01857	Immunoglobulin gamma-1 heavy chain;Immunoglobulin heavy constant gamma 1	Unknown;IGHG1	299;180	4	1.61866	0.0352308	0.171351	0.209993	(N(N(H(H(H))(H(N)(N)))))	hybrid			('(N)', '(N)')	(N(N(H(H(N(H)))(H(N)))))	complex			('(N(H))', '(N)')	FALSE	TRUE	TRUE	FALSE
5	ShenJ_FourStandardGlycoproteins_CE20_33_Run1	10955	2	1325.52	EEQYNSTYR	H(4)N(4)	5	P0DOX5;P01857	Immunoglobulin gamma-1 heavy chain;Immunoglobulin heavy constant gamma 1	Unknown;IGHG1	299;180	5	1.58342		0.214622	0.201953	(N(N(H(H(H))(H(N))(N))))	hybrid		(N)	('(N)',)	(N(N(H(H(N(H)))(H(N)))))	complex			('(N(H))', '(N)')	FALSE	TRUE	FALSE	FALSE
13	ShenJ_FourStandardGlycoproteins_CE20_33_Run1	10956	2	1398.55	EEQYNSTYR	H(4)N(4)F(1)	5	P0DOX5;P01857	Immunoglobulin gamma-1 heavy chain;Immunoglobulin heavy constant gamma 1	Unknown;IGHG1	299;180	1	1.93314	0.0734643	0.0458494	0.0210103	(N(N(H(H(N(H)))(H(N))))(F))	complex	(F)		('(N(H))', '(N)')	(N(N(H(H(N(H)))(H(N))))(F))	complex	(F)		('(N(H))', '(N)')	TRUE	TRUE	TRUE	TRUE
13	ShenJ_FourStandardGlycoproteins_CE20_33_Run1	10956	2	1398.55	EEQYNSTYR	H(4)N(4)F(1)	5	P0DOX5;P01857	Immunoglobulin gamma-1 heavy chain;Immunoglobulin heavy constant gamma 1	Unknown;IGHG1	299;180	2	1.85968	0.0105719	0.12444	0.0158842	(N(N(H(H(N(H)))(H)(N)))(F))	complex	(F)	(N)	('(N(H))',)	(N(N(H(H(N(H)))(H(N))))(F))	complex	(F)		('(N(H))', '(N)')	TRUE	TRUE	FALSE	FALSE
13	ShenJ_FourStandardGlycoproteins_CE20_33_Run1	10956	2	1398.55	EEQYNSTYR	H(4)N(4)F(1)	5	P0DOX5;P01857	Immunoglobulin gamma-1 heavy chain;Immunoglobulin heavy constant gamma 1	Unknown;IGHG1	299;180	3	1.8491	0.202077	0.107193	0.0437026	(N(N(H(H(N(H))(N))(H)))(F))	complex	(F)		('(N(H))', '(N)')	(N(N(H(H(N(H)))(H(N))))(F))	complex	(F)		('(N(H))', '(N)')	TRUE	TRUE	TRUE	TRUE
13	ShenJ_FourStandardGlycoproteins_CE20_33_Run1	10956	2	1398.55	EEQYNSTYR	H(4)N(4)F(1)	5	P0DOX5;P01857	Immunoglobulin gamma-1 heavy chain;Immunoglobulin heavy constant gamma 1	Unknown;IGHG1	299;180	4	1.64703	0.126881	0.123854	0.229119	(N(N(H(H(H))(H(N)(N))))(F))	hybrid	(F)		('(N)', '(N)')	(N(N(H(H(N(H)))(H(N))))(F))	complex	(F)		('(N(H))', '(N)')	FALSE	TRUE	TRUE	FALSE
13	ShenJ_FourStandardGlycoproteins_CE20_33_Run1	10956	2	1398.55	EEQYNSTYR	H(4)N(4)F(1)	5	P0DOX5;P01857	Immunoglobulin gamma-1 heavy chain;Immunoglobulin heavy constant gamma 1	Unknown;IGHG1	299;180	5	1.52015	0.0423768	0.170459	0.309395	(N(N(H(H(H))(H(N))(N)))(F))	hybrid	(F)	(N)	('(N)',)	(N(N(H(H(N(H)))(H(N))))(F))	complex	(F)		('(N(H))', '(N)')	FALSE	TRUE	FALSE	FALSE
13	ShenJ_FourStandardGlycoproteins_CE20_33_Run1	10956	2	1398.55	EEQYNSTYR	H(4)N(4)F(1)	5	P0DOX5;P01857	Immunoglobulin gamma-1 heavy chain;Immunoglobulin heavy constant gamma 1	Unknown;IGHG1	299;180	6	1.47777	0.0121307	0.441254	0.0809767	(N(N(H(H(N(H)(F))(N))(H))))	complex			('(N(H)(F))', '(N)')	(N(N(H(H(N(H)))(H(N))))(F))	complex	(F)		('(N(H))', '(N)')	TRUE	FALSE	TRUE	FALSE
13	ShenJ_FourStandardGlycoproteins_CE20_33_Run1	10956	2	1398.55	EEQYNSTYR	H(4)N(4)F(1)	5	P0DOX5;P01857	Immunoglobulin gamma-1 heavy chain;Immunoglobulin heavy constant gamma 1	Unknown;IGHG1	299;180	7	1.46564	0.0215259	0.452728	0.0816333	(N(N(H(H(N(H)(F)))(H)(N))))	complex		(N)	('(N(H)(F))',)	(N(N(H(H(N(H)))(H(N))))(F))	complex	(F)		('(N(H))', '(N)')	TRUE	FALSE	FALSE	FALSE
13	ShenJ_FourStandardGlycoproteins_CE20_33_Run1	10956	2	1398.55	EEQYNSTYR	H(4)N(4)F(1)	5	P0DOX5;P01857	Immunoglobulin gamma-1 heavy chain;Immunoglobulin heavy constant gamma 1	Unknown;IGHG1	299;180	8	1.44411	0.0292368	0.44321	0.112677	(N(N(H(H(H))(H(N(F))(N)))))	hybrid			('(N(F))', '(N)')	(N(N(H(H(N(H)))(H(N))))(F))	complex	(F)		('(N(H))', '(N)')	FALSE	FALSE	TRUE	FALSE
13	ShenJ_FourStandardGlycoproteins_CE20_33_Run1	10956	2	1398.55	EEQYNSTYR	H(4)N(4)F(1)	5	P0DOX5;P01857	Immunoglobulin gamma-1 heavy chain;Immunoglobulin heavy constant gamma 1	Unknown;IGHG1	299;180	9	1.41488	0.00797561	0.459743	0.12538	(N(N(H(H(H))(H(N(F)))(N))))	hybrid		(N)	('(N(F))',)	(N(N(H(H(N(H)))(H(N))))(F))	complex	(F)		('(N(H))', '(N)')	FALSE	FALSE	FALSE	FALSE
13	ShenJ_FourStandardGlycoproteins_CE20_33_Run1	10956	2	1398.55	EEQYNSTYR	H(4)N(4)F(1)	5	P0DOX5;P01857	Immunoglobulin gamma-1 heavy chain;Immunoglobulin heavy constant gamma 1	Unknown;IGHG1	299;180	10	1.4069	0.0109865	0.442301	0.150798	(N(N(H(H(N(H)(F)))(H(N)))))	complex			('(N(H)(F))', '(N)')	(N(N(H(H(N(H)))(H(N))))(F))	complex	(F)		('(N(H))', '(N)')	TRUE	FALSE	TRUE	FALSE
13	ShenJ_FourStandardGlycoproteins_CE20_33_Run1	10956	2	1398.55	EEQYNSTYR	H(4)N(4)F(1)	5	P0DOX5;P01857	Immunoglobulin gamma-1 heavy chain;Immunoglobulin heavy constant gamma 1	Unknown;IGHG1	299;180	11	1.39591	0.00369143	0.434041	0.170045	(N(N(H(H(N(H))(N(F)))(H))))	complex			('(N(H))', '(N(F))')	(N(N(H(H(N(H)))(H(N))))(F))	complex	(F)		('(N(H))', '(N)')	TRUE	FALSE	TRUE	FALSE
13	ShenJ_FourStandardGlycoproteins_CE20_33_Run1	10956	2	1398.55	EEQYNSTYR	H(4)N(4)F(1)	5	P0DOX5;P01857	Immunoglobulin gamma-1 heavy chain;Immunoglobulin heavy constant gamma 1	Unknown;IGHG1	299;180	12	1.39222	0.0465514	0.426027	0.181751	(N(N(H(H(N(H)))(H(N(F))))))	complex			('(N(H))', '(N(F))')	(N(N(H(H(N(H)))(H(N))))(F))	complex	(F)		('(N(H))', '(N)')	TRUE	FALSE	TRUE	FALSE
13	ShenJ_FourStandardGlycoproteins_CE20_33_Run1	10956	2	1398.55	EEQYNSTYR	H(4)N(4)F(1)	5	P0DOX5;P01857	Immunoglobulin gamma-1 heavy chain;Immunoglobulin heavy constant gamma 1	Unknown;IGHG1	299;180	13	1.34567		0.444664	0.209664	(N(N(H(H(N(H(F))))(H(N)))))	complex			('(N(H(F)))', '(N)')	(N(N(H(H(N(H)))(H(N))))(F))	complex	(F)		('(N(H))', '(N)')	TRUE	FALSE	TRUE	FALSE
5	ShenJ_FourStandardGlycoproteins_CE20_33_Run1	10969	3	884.018	EEQYNSTYR	H(4)N(4)	5	P0DOX5;P01857	Immunoglobulin gamma-1 heavy chain;Immunoglobulin heavy constant gamma 1	Unknown;IGHG1	299;180	1	1.94838	0.0877145	0.0293182	0.0223066	(N(N(H(H(N(H)))(H(N)))))	complex			('(N(H))', '(N)')	(N(N(H(H(N(H)))(H(N)))))	complex			('(N(H))', '(N)')	TRUE	TRUE	TRUE	TRUE
5	ShenJ_FourStandardGlycoproteins_CE20_33_Run1	10969	3	884.018	EEQYNSTYR	H(4)N(4)	5	P0DOX5;P01857	Immunoglobulin gamma-1 heavy chain;Immunoglobulin heavy constant gamma 1	Unknown;IGHG1	299;180	2	1.86066	0.0720891	0.104403	0.0349359	(N(N(H(H(H))(H(N)(N)))))	hybrid			('(N)', '(N)')	(N(N(H(H(N(H)))(H(N)))))	complex			('(N(H))', '(N)')	FALSE	TRUE	TRUE	FALSE
5	ShenJ_FourStandardGlycoproteins_CE20_33_Run1	10969	3	884.018	EEQYNSTYR	H(4)N(4)	5	P0DOX5;P01857	Immunoglobulin gamma-1 heavy chain;Immunoglobulin heavy constant gamma 1	Unknown;IGHG1	299;180	3	1.78857	0.0145062	0.180809	0.0306189	(N(N(H(H(N(H)))(H)(N))))	complex		(N)	('(N(H))',)	(N(N(H(H(N(H)))(H(N)))))	complex			('(N(H))', '(N)')	TRUE	TRUE	FALSE	FALSE
5	ShenJ_FourStandardGlycoproteins_CE20_33_Run1	10969	3	884.018	EEQYNSTYR	H(4)N(4)	5	P0DOX5;P01857	Immunoglobulin gamma-1 heavy chain;Immunoglobulin heavy constant gamma 1	Unknown;IGHG1	299;180	4	1.77407	0.105884	0.182849	0.0430853	(N(N(H(H(H))(H(N))(N))))	hybrid		(N)	('(N)',)	(N(N(H(H(N(H)))(H(N)))))	complex			('(N(H))', '(N)')	FALSE	TRUE	FALSE	FALSE
5	ShenJ_FourStandardGlycoproteins_CE20_33_Run1	10969	3	884.018	EEQYNSTYR	H(4)N(4)	5	P0DOX5;P01857	Immunoglobulin gamma-1 heavy chain;Immunoglobulin heavy constant gamma 1	Unknown;IGHG1	299;180	5	1.66818		0.165787	0.166031	(N(N(H(H(N(H))(N))(H))))	complex			('(N(H))', '(N)')	(N(N(H(H(N(H)))(H(N)))))	complex			('(N(H))', '(N)')	TRUE	TRUE	TRUE	TRUE
17	ShenJ_FourStandardGlycoproteins_CE20_33_Run1	10986	3	1054.42	EEQYNSTYR	H(5)N(5)F(1)	5	P0DOX5;P01857	Immunoglobulin gamma-1 heavy chain;Immunoglobulin heavy constant gamma 1	Unknown;IGHG1	299;180	1	1.93476	0.0957405	0.0420178	0.0232184	(N(N(H(H(N(H)))(H(N(H)))(N)))(F))	complex	(F)	(N)	('(N(H))', '(N(H))')	(N(N(H(H(N(H)))(N)(H(N(H)))))(F))	complex	(F)	(N)	('(N(H))', '(N(H))')	TRUE	TRUE	TRUE	TRUE
17	ShenJ_FourStandardGlycoproteins_CE20_33_Run1	10986	3	1054.42	EEQYNSTYR	H(5)N(5)F(1)	5	P0DOX5;P01857	Immunoglobulin gamma-1 heavy chain;Immunoglobulin heavy constant gamma 1	Unknown;IGHG1	299;180	2	1.83902	0.0124224	0.131973	0.0290041	(N(N(H(H(N(H))(N(H)))(H)(N)))(F))	complex	(F)	(N)	('(N(H))', '(N(H))')	(N(N(H(H(N(H)))(N)(H(N(H)))))(F))	complex	(F)	(N)	('(N(H))', '(N(H))')	TRUE	TRUE	TRUE	TRUE
17	ShenJ_FourStandardGlycoproteins_CE20_33_Run1	10986	3	1054.42	EEQYNSTYR	H(5)N(5)F(1)	5	P0DOX5;P01857	Immunoglobulin gamma-1 heavy chain;Immunoglobulin heavy constant gamma 1	Unknown;IGHG1	299;180	3	1.8266	0.102546	0.121799	0.0515997	(N(N(H(H(H))(H(N(H))(N))(N)))(F))	hybrid	(F)	(N)	('(N(H))', '(N)')	(N(N(H(H(N(H)))(N)(H(N(H)))))(F))	complex	(F)	(N)	('(N(H))', '(N(H))')	FALSE	TRUE	TRUE	FALSE
17	ShenJ_FourStandardGlycoproteins_CE20_33_Run1	10986	3	1054.42	EEQYNSTYR	H(5)N(5)F(1)	5	P0DOX5;P01857	Immunoglobulin gamma-1 heavy chain;Immunoglobulin heavy constant gamma 1	Unknown;IGHG1	299;180	4	1.72405	0.0984632	0.234335	0.0416102	(N(N(H(H(N(H))(N))(H(N(H)))))(F))	complex	(F)		('(N(H))', '(N)', '(N(H))')	(N(N(H(H(N(H)))(N)(H(N(H)))))(F))	complex	(F)	(N)	('(N(H))', '(N(H))')	TRUE	TRUE	FALSE	FALSE
17	ShenJ_FourStandardGlycoproteins_CE20_33_Run1	10986	3	1054.42	EEQYNSTYR	H(5)N(5)F(1)	5	P0DOX5;P01857	Immunoglobulin gamma-1 heavy chain;Immunoglobulin heavy constant gamma 1	Unknown;IGHG1	299;180	5	1.62559	0.00598715	0.101118	0.273291	(N(N(H(H(H)(H))(H(N)(N))(N)))(F))	hybrid	(F)	(N)	('(N)', '(N)')	(N(N(H(H(N(H)))(N)(H(N(H)))))(F))	complex	(F)	(N)	('(N(H))', '(N(H))')	FALSE	TRUE	TRUE	FALSE
17	ShenJ_FourStandardGlycoproteins_CE20_33_Run1	10986	3	1054.42	EEQYNSTYR	H(5)N(5)F(1)	5	P0DOX5;P01857	Immunoglobulin gamma-1 heavy chain;Immunoglobulin heavy constant gamma 1	Unknown;IGHG1	299;180	6	1.6196	0.0502539	0.215051	0.165345	(N(N(H(H(N(H))(N(H)))(H(N))))(F))	complex	(F)		('(N(H))', '(N(H))', '(N)')	(N(N(H(H(N(H)))(N)(H(N(H)))))(F))	complex	(F)	(N)	('(N(H))', '(N(H))')	TRUE	TRUE	FALSE	FALSE
17	ShenJ_FourStandardGlycoproteins_CE20_33_Run1	10986	3	1054.42	EEQYNSTYR	H(5)N(5)F(1)	5	P0DOX5;P01857	Immunoglobulin gamma-1 heavy chain;Immunoglobulin heavy constant gamma 1	Unknown;IGHG1	299;180	7	1.56935	0.0416329	0.385555	0.0450944	(N(N(H(H(N(H)(F)))(H(N(H)))(N))))	complex		(N)	('(N(H)(F))', '(N(H))')	(N(N(H(H(N(H)))(N)(H(N(H)))))(F))	complex	(F)	(N)	('(N(H))', '(N(H))')	TRUE	FALSE	TRUE	FALSE
17	ShenJ_FourStandardGlycoproteins_CE20_33_Run1	10986	3	1054.42	EEQYNSTYR	H(5)N(5)F(1)	5	P0DOX5;P01857	Immunoglobulin gamma-1 heavy chain;Immunoglobulin heavy constant gamma 1	Unknown;IGHG1	299;180	8	1.52772	0.0102493	0.405143	0.0671393	(N(N(H(H(H))(H(N(H))(N(F)))(N))))	hybrid		(N)	('(N(H))', '(N(F))')	(N(N(H(H(N(H)))(N)(H(N(H)))))(F))	complex	(F)	(N)	('(N(H))', '(N(H))')	FALSE	FALSE	TRUE	FALSE
17	ShenJ_FourStandardGlycoproteins_CE20_33_Run1	10986	3	1054.42	EEQYNSTYR	H(5)N(5)F(1)	5	P0DOX5;P01857	Immunoglobulin gamma-1 heavy chain;Immunoglobulin heavy constant gamma 1	Unknown;IGHG1	299;180	9	1.51747	0.0234488	0.227833	0.254698	(N(N(H(H(H))(H(N(N(H)))(N))))(F))	hybrid	(F)		('(N(N(H)))', '(N)')	(N(N(H(H(N(H)))(N)(H(N(H)))))(F))	complex	(F)	(N)	('(N(H))', '(N(H))')	FALSE	TRUE	FALSE	FALSE
17	ShenJ_FourStandardGlycoproteins_CE20_33_Run1	10986	3	1054.42	EEQYNSTYR	H(5)N(5)F(1)	5	P0DOX5;P01857	Immunoglobulin gamma-1 heavy chain;Immunoglobulin heavy constant gamma 1	Unknown;IGHG1	299;180	10	1.49402	0.0197605	0.391401	0.114579	(N(N(H(H(H)(H))(H(N(F))(N))(N))))	hybrid		(N)	('(N(F))', '(N)')	(N(N(H(H(N(H)))(N)(H(N(H)))))(F))	complex	(F)	(N)	('(N(H))', '(N(H))')	FALSE	FALSE	TRUE	FALSE
17	ShenJ_FourStandardGlycoproteins_CE20_33_Run1	10986	3	1054.42	EEQYNSTYR	H(5)N(5)F(1)	5	P0DOX5;P01857	Immunoglobulin gamma-1 heavy chain;Immunoglobulin heavy constant gamma 1	Unknown;IGHG1	299;180	11	1.47426	0.0238455	0.406561	0.11918	(N(N(H(H(N(H)(F))(N(H)))(H)(N))))	complex		(N)	('(N(H)(F))', '(N(H))')	(N(N(H(H(N(H)))(N)(H(N(H)))))(F))	complex	(F)	(N)	('(N(H))', '(N(H))')	TRUE	FALSE	TRUE	FALSE
17	ShenJ_FourStandardGlycoproteins_CE20_33_Run1	10986	3	1054.42	EEQYNSTYR	H(5)N(5)F(1)	5	P0DOX5;P01857	Immunoglobulin gamma-1 heavy chain;Immunoglobulin heavy constant gamma 1	Unknown;IGHG1	299;180	12	1.45041	0.034242	0.385594	0.163992	(N(N(H(H(H))(H(N(H)(F))(N))(N))))	hybrid		(N)	('(N(H)(F))', '(N)')	(N(N(H(H(N(H)))(N)(H(N(H)))))(F))	complex	(F)	(N)	('(N(H))', '(N(H))')	FALSE	FALSE	TRUE	FALSE
17	ShenJ_FourStandardGlycoproteins_CE20_33_Run1	10986	3	1054.42	EEQYNSTYR	H(5)N(5)F(1)	5	P0DOX5;P01857	Immunoglobulin gamma-1 heavy chain;Immunoglobulin heavy constant gamma 1	Unknown;IGHG1	299;180	13	1.41617	0.00367482	0.445813	0.138015	(N(N(H(H(N(H))(N(H)))(H(N(F))))))	complex			('(N(H))', '(N(H))', '(N(F))')	(N(N(H(H(N(H)))(N)(H(N(H)))))(F))	complex	(F)	(N)	('(N(H))', '(N(H))')	TRUE	FALSE	FALSE	FALSE
17	ShenJ_FourStandardGlycoproteins_CE20_33_Run1	10986	3	1054.42	EEQYNSTYR	H(5)N(5)F(1)	5	P0DOX5;P01857	Immunoglobulin gamma-1 heavy chain;Immunoglobulin heavy constant gamma 1	Unknown;IGHG1	299;180	14	1.4125	0.000981422	0.446673	0.14083	(N(N(H(H(N(H))(N(F)))(H(N(H))))))	complex			('(N(H))', '(N(F))', '(N(H))')	(N(N(H(H(N(H)))(N)(H(N(H)))))(F))	complex	(F)	(N)	('(N(H))', '(N(H))')	TRUE	FALSE	FALSE	FALSE
17	ShenJ_FourStandardGlycoproteins_CE20_33_Run1	10986	3	1054.42	EEQYNSTYR	H(5)N(5)F(1)	5	P0DOX5;P01857	Immunoglobulin gamma-1 heavy chain;Immunoglobulin heavy constant gamma 1	Unknown;IGHG1	299;180	15	1.41152	0.0317116	0.441381	0.147103	(N(N(H(H(N(H)(F)))(H(N(H))(N)))))	complex			('(N(H)(F))', '(N(H))', '(N)')	(N(N(H(H(N(H)))(N)(H(N(H)))))(F))	complex	(F)	(N)	('(N(H))', '(N(H))')	TRUE	FALSE	FALSE	FALSE
17	ShenJ_FourStandardGlycoproteins_CE20_33_Run1	10986	3	1054.42	EEQYNSTYR	H(5)N(5)F(1)	5	P0DOX5;P01857	Immunoglobulin gamma-1 heavy chain;Immunoglobulin heavy constant gamma 1	Unknown;IGHG1	299;180	16	1.3798	0.00300397	0.447009	0.173187	(N(N(H(H(N(H)(F))(N))(H(N(H))))))	complex			('(N(H)(F))', '(N)', '(N(H))')	(N(N(H(H(N(H)))(N)(H(N(H)))))(F))	complex	(F)	(N)	('(N(H))', '(N(H))')	TRUE	FALSE	FALSE	FALSE
17	ShenJ_FourStandardGlycoproteins_CE20_33_Run1	10986	3	1054.42	EEQYNSTYR	H(5)N(5)F(1)	5	P0DOX5;P01857	Immunoglobulin gamma-1 heavy chain;Immunoglobulin heavy constant gamma 1	Unknown;IGHG1	299;180	17	1.3768		0.441111	0.182089	(N(N(H(H(N(H)(F))(N(H)))(H(N)))))	complex			('(N(H)(F))', '(N(H))', '(N)')	(N(N(H(H(N(H)))(N)(H(N(H)))))(F))	complex	(F)	(N)	('(N(H))', '(N(H))')	TRUE	FALSE	FALSE	FALSE
3	ShenJ_FourStandardGlycoproteins_CE20_33_Run1	10993	2	1215.99	EEQYNSTYR	H(3)N(3)F(1)	5	P0DOX5;P01857	Immunoglobulin gamma-1 heavy chain;Immunoglobulin heavy constant gamma 1	Unknown;IGHG1	299;180	1	1.7708	0.547692	0.0590519	0.170145	(N(N(H(H(N))(H)))(F))	complex	(F)		('(N)',)	(N(N(H(H(N))(H)))(F))	complex	(F)		('(N)',)	TRUE	TRUE	TRUE	TRUE
3	ShenJ_FourStandardGlycoproteins_CE20_33_Run1	10993	2	1215.99	EEQYNSTYR	H(3)N(3)F(1)	5	P0DOX5;P01857	Immunoglobulin gamma-1 heavy chain;Immunoglobulin heavy constant gamma 1	Unknown;IGHG1	299;180	2	1.22311	0.353494	0.399953	0.376936	(N(N(H(H(N(F)))(H))))	complex			('(N(F))',)	(N(N(H(H(N))(H)))(F))	complex	(F)		('(N)',)	TRUE	FALSE	TRUE	FALSE
3	ShenJ_FourStandardGlycoproteins_CE20_33_Run1	10993	2	1215.99	EEQYNSTYR	H(3)N(3)F(1)	5	P0DOX5;P01857	Immunoglobulin gamma-1 heavy chain;Immunoglobulin heavy constant gamma 1	Unknown;IGHG1	299;180	3	0.869618		0.130382	1	(N(N(H(H)(H)(N)))(F))	unknown	(F)	(N)	()	(N(N(H(H(N))(H)))(F))	complex	(F)		('(N)',)	FALSE	TRUE	FALSE	FALSE
17	ShenJ_FourStandardGlycoproteins_CE20_33_Run1	10994	2	1581.12	EEQYNSTYR	H(5)N(5)F(1)	5	P0DOX5;P01857	Immunoglobulin gamma-1 heavy chain;Immunoglobulin heavy constant gamma 1	Unknown;IGHG1	299;180	1	1.91012	0.0991976	0.0617068	0.0281767	(N(N(H(H(N(H)))(H(N(H)))(N)))(F))	complex	(F)	(N)	('(N(H))', '(N(H))')	(N(N(H(H(N(H)))(N)(H(N(H)))))(F))	complex	(F)	(N)	('(N(H))', '(N(H))')	TRUE	TRUE	TRUE	TRUE
17	ShenJ_FourStandardGlycoproteins_CE20_33_Run1	10994	2	1581.12	EEQYNSTYR	H(5)N(5)F(1)	5	P0DOX5;P01857	Immunoglobulin gamma-1 heavy chain;Immunoglobulin heavy constant gamma 1	Unknown;IGHG1	299;180	2	1.81092	0.00578682	0.13212	0.0569609	(N(N(H(H(N(H))(N(H)))(H)(N)))(F))	complex	(F)	(N)	('(N(H))', '(N(H))')	(N(N(H(H(N(H)))(N)(H(N(H)))))(F))	complex	(F)	(N)	('(N(H))', '(N(H))')	TRUE	TRUE	TRUE	TRUE
17	ShenJ_FourStandardGlycoproteins_CE20_33_Run1	10994	2	1581.12	EEQYNSTYR	H(5)N(5)F(1)	5	P0DOX5;P01857	Immunoglobulin gamma-1 heavy chain;Immunoglobulin heavy constant gamma 1	Unknown;IGHG1	299;180	3	1.80513	0.0497438	0.104567	0.0903008	(N(N(H(H(H))(H(N(H))(N))(N)))(F))	hybrid	(F)	(N)	('(N(H))', '(N)')	(N(N(H(H(N(H)))(N)(H(N(H)))))(F))	complex	(F)	(N)	('(N(H))', '(N(H))')	FALSE	TRUE	TRUE	FALSE
17	ShenJ_FourStandardGlycoproteins_CE20_33_Run1	10994	2	1581.12	EEQYNSTYR	H(5)N(5)F(1)	5	P0DOX5;P01857	Immunoglobulin gamma-1 heavy chain;Immunoglobulin heavy constant gamma 1	Unknown;IGHG1	299;180	4	1.75539	0.0026202	0.190448	0.0541635	(N(N(H(H(N(H))(N))(H(N(H)))))(F))	complex	(F)		('(N(H))', '(N)', '(N(H))')	(N(N(H(H(N(H)))(N)(H(N(H)))))(F))	complex	(F)	(N)	('(N(H))', '(N(H))')	TRUE	TRUE	FALSE	FALSE
17	ShenJ_FourStandardGlycoproteins_CE20_33_Run1	10994	2	1581.12	EEQYNSTYR	H(5)N(5)F(1)	5	P0DOX5;P01857	Immunoglobulin gamma-1 heavy chain;Immunoglobulin heavy constant gamma 1	Unknown;IGHG1	299;180	5	1.75277	0.28744	0.176887	0.0703445	(N(N(H(H(N(H))(N(H)))(H(N))))(F))	complex	(F)		('(N(H))', '(N(H))', '(N)')	(N(N(H(H(N(H)))(N)(H(N(H)))))(F))	complex	(F)	(N)	('(N(H))', '(N(H))')	TRUE	TRUE	FALSE	FALSE
17	ShenJ_FourStandardGlycoproteins_CE20_33_Run1	10994	2	1581.12	EEQYNSTYR	H(5)N(5)F(1)	5	P0DOX5;P01857	Immunoglobulin gamma-1 heavy chain;Immunoglobulin heavy constant gamma 1	Unknown;IGHG1	299;180	6	1.46533	0.00717451	0.106167	0.428505	(N(N(H(H(H)(H))(H(N)(N))(N)))(F))	hybrid	(F)	(N)	('(N)', '(N)')	(N(N(H(H(N(H)))(N)(H(N(H)))))(F))	complex	(F)	(N)	('(N(H))', '(N(H))')	FALSE	TRUE	TRUE	FALSE
17	ShenJ_FourStandardGlycoproteins_CE20_33_Run1	10994	2	1581.12	EEQYNSTYR	H(5)N(5)F(1)	5	P0DOX5;P01857	Immunoglobulin gamma-1 heavy chain;Immunoglobulin heavy constant gamma 1	Unknown;IGHG1	299;180	7	1.45815	0.0986319	0.200495	0.341352	(N(N(H(H(H))(H(N(N(H)))(N))))(F))	hybrid	(F)		('(N(N(H)))', '(N)')	(N(N(H(H(N(H)))(N)(H(N(H)))))(F))	complex	(F)	(N)	('(N(H))', '(N(H))')	FALSE	TRUE	FALSE	FALSE
17	ShenJ_FourStandardGlycoproteins_CE20_33_Run1	10994	2	1581.12	EEQYNSTYR	H(5)N(5)F(1)	5	P0DOX5;P01857	Immunoglobulin gamma-1 heavy chain;Immunoglobulin heavy constant gamma 1	Unknown;IGHG1	299;180	8	1.35952	0.00286556	0.563533	0.0769449	(N(N(H(H(H))(H(N(H))(N(F)))(N))))	hybrid		(N)	('(N(H))', '(N(F))')	(N(N(H(H(N(H)))(N)(H(N(H)))))(F))	complex	(F)	(N)	('(N(H))', '(N(H))')	FALSE	FALSE	TRUE	FALSE
17	ShenJ_FourStandardGlycoproteins_CE20_33_Run1	10994	2	1581.12	EEQYNSTYR	H(5)N(5)F(1)	5	P0DOX5;P01857	Immunoglobulin gamma-1 heavy chain;Immunoglobulin heavy constant gamma 1	Unknown;IGHG1	299;180	9	1.35666	0.0353205	0.545723	0.0976209	(N(N(H(H(N(H)(F))(N(H)))(H)(N))))	complex		(N)	('(N(H)(F))', '(N(H))')	(N(N(H(H(N(H)))(N)(H(N(H)))))(F))	complex	(F)	(N)	('(N(H))', '(N(H))')	TRUE	FALSE	TRUE	FALSE
17	ShenJ_FourStandardGlycoproteins_CE20_33_Run1	10994	2	1581.12	EEQYNSTYR	H(5)N(5)F(1)	5	P0DOX5;P01857	Immunoglobulin gamma-1 heavy chain;Immunoglobulin heavy constant gamma 1	Unknown;IGHG1	299;180	10	1.32134	0.00388804	0.568197	0.110467	(N(N(H(H(N(H))(N(H)))(H(N(F))))))	complex			('(N(H))', '(N(H))', '(N(F))')	(N(N(H(H(N(H)))(N)(H(N(H)))))(F))	complex	(F)	(N)	('(N(H))', '(N(H))')	TRUE	FALSE	FALSE	FALSE
17	ShenJ_FourStandardGlycoproteins_CE20_33_Run1	10994	2	1581.12	EEQYNSTYR	H(5)N(5)F(1)	5	P0DOX5;P01857	Immunoglobulin gamma-1 heavy chain;Immunoglobulin heavy constant gamma 1	Unknown;IGHG1	299;180	11	1.31745	0.0148932	0.553137	0.129415	(N(N(H(H(N(H)(F)))(H(N(H)))(N))))	complex		(N)	('(N(H)(F))', '(N(H))')	(N(N(H(H(N(H)))(N)(H(N(H)))))(F))	complex	(F)	(N)	('(N(H))', '(N(H))')	TRUE	FALSE	TRUE	FALSE
17	ShenJ_FourStandardGlycoproteins_CE20_33_Run1	10994	2	1581.12	EEQYNSTYR	H(5)N(5)F(1)	5	P0DOX5;P01857	Immunoglobulin gamma-1 heavy chain;Immunoglobulin heavy constant gamma 1	Unknown;IGHG1	299;180	12	1.30255	0.0192633	0.571872	0.125573	(N(N(H(H(N(H))(N(F)))(H(N(H))))))	complex			('(N(H))', '(N(F))', '(N(H))')	(N(N(H(H(N(H)))(N)(H(N(H)))))(F))	complex	(F)	(N)	('(N(H))', '(N(H))')	TRUE	FALSE	FALSE	FALSE
17	ShenJ_FourStandardGlycoproteins_CE20_33_Run1	10994	2	1581.12	EEQYNSTYR	H(5)N(5)F(1)	5	P0DOX5;P01857	Immunoglobulin gamma-1 heavy chain;Immunoglobulin heavy constant gamma 1	Unknown;IGHG1	299;180	13	1.28329	0.0199905	0.573201	0.143508	(N(N(H(H(N(H)(F))(N(H)))(H(N)))))	complex			('(N(H)(F))', '(N(H))', '(N)')	(N(N(H(H(N(H)))(N)(H(N(H)))))(F))	complex	(F)	(N)	('(N(H))', '(N(H))')	TRUE	FALSE	FALSE	FALSE
17	ShenJ_FourStandardGlycoproteins_CE20_33_Run1	10994	2	1581.12	EEQYNSTYR	H(5)N(5)F(1)	5	P0DOX5;P01857	Immunoglobulin gamma-1 heavy chain;Immunoglobulin heavy constant gamma 1	Unknown;IGHG1	299;180	14	1.2633	0.0117355	0.570564	0.166135	(N(N(H(H(H)(H))(H(N(F))(N))(N))))	hybrid		(N)	('(N(F))', '(N)')	(N(N(H(H(N(H)))(N)(H(N(H)))))(F))	complex	(F)	(N)	('(N(H))', '(N(H))')	FALSE	FALSE	TRUE	FALSE
17	ShenJ_FourStandardGlycoproteins_CE20_33_Run1	10994	2	1581.12	EEQYNSTYR	H(5)N(5)F(1)	5	P0DOX5;P01857	Immunoglobulin gamma-1 heavy chain;Immunoglobulin heavy constant gamma 1	Unknown;IGHG1	299;180	15	1.25157	0.0275156	0.564295	0.18414	(N(N(H(H(H))(H(N(H)(F))(N))(N))))	hybrid		(N)	('(N(H)(F))', '(N)')	(N(N(H(H(N(H)))(N)(H(N(H)))))(F))	complex	(F)	(N)	('(N(H))', '(N(H))')	FALSE	FALSE	TRUE	FALSE
17	ShenJ_FourStandardGlycoproteins_CE20_33_Run1	10994	2	1581.12	EEQYNSTYR	H(5)N(5)F(1)	5	P0DOX5;P01857	Immunoglobulin gamma-1 heavy chain;Immunoglobulin heavy constant gamma 1	Unknown;IGHG1	299;180	16	1.22405	0.00781	0.574639	0.201311	(N(N(H(H(N(H)(F))(N))(H(N(H))))))	complex			('(N(H)(F))', '(N)', '(N(H))')	(N(N(H(H(N(H)))(N)(H(N(H)))))(F))	complex	(F)	(N)	('(N(H))', '(N(H))')	TRUE	FALSE	FALSE	FALSE
17	ShenJ_FourStandardGlycoproteins_CE20_33_Run1	10994	2	1581.12	EEQYNSTYR	H(5)N(5)F(1)	5	P0DOX5;P01857	Immunoglobulin gamma-1 heavy chain;Immunoglobulin heavy constant gamma 1	Unknown;IGHG1	299;180	17	1.21624		0.580409	0.203352	(N(N(H(H(N(H)(F)))(H(N(H))(N)))))	complex			('(N(H)(F))', '(N(H))', '(N)')	(N(N(H(H(N(H)))(N)(H(N(H)))))(F))	complex	(F)	(N)	('(N(H))', '(N(H))')	TRUE	FALSE	FALSE	FALSE
6	ShenJ_FourStandardGlycoproteins_CE20_33_Run1	11022	2	1317.53	EEQYNSTYR	H(3)N(4)F(1)	5	P0DOX5;P01857	Immunoglobulin gamma-1 heavy chain;Immunoglobulin heavy constant gamma 1	Unknown;IGHG1	299;180	1	1.78731	0.0637905	0.0837858	0.128903	(N(N(H(H(N))(H(N))))(F))	complex	(F)		('(N)', '(N)')	(N(N(H(H(N))(H(N))))(F))	complex	(F)		('(N)', '(N)')	TRUE	TRUE	TRUE	TRUE
6	ShenJ_FourStandardGlycoproteins_CE20_33_Run1	11022	2	1317.53	EEQYNSTYR	H(3)N(4)F(1)	5	P0DOX5;P01857	Immunoglobulin gamma-1 heavy chain;Immunoglobulin heavy constant gamma 1	Unknown;IGHG1	299;180	2	1.72352	0.0576944	0.159255	0.117224	(N(N(H(H(N))(H)(N)))(F))	complex	(F)	(N)	('(N)',)	(N(N(H(H(N))(H(N))))(F))	complex	(F)		('(N)', '(N)')	TRUE	TRUE	FALSE	FALSE
6	ShenJ_FourStandardGlycoproteins_CE20_33_Run1	11022	2	1317.53	EEQYNSTYR	H(3)N(4)F(1)	5	P0DOX5;P01857	Immunoglobulin gamma-1 heavy chain;Immunoglobulin heavy constant gamma 1	Unknown;IGHG1	299;180	3	1.66583	0.344053	0.0981556	0.236018	(N(N(H(H(N)(N))(H)))(F))	complex	(F)		('(N)', '(N)')	(N(N(H(H(N))(H(N))))(F))	complex	(F)		('(N)', '(N)')	TRUE	TRUE	TRUE	TRUE
6	ShenJ_FourStandardGlycoproteins_CE20_33_Run1	11022	2	1317.53	EEQYNSTYR	H(3)N(4)F(1)	5	P0DOX5;P01857	Immunoglobulin gamma-1 heavy chain;Immunoglobulin heavy constant gamma 1	Unknown;IGHG1	299;180	4	1.32177	4.4529e-05	0.385017	0.293208	(N(N(H(H(N(F)))(H)(N))))	complex		(N)	('(N(F))',)	(N(N(H(H(N))(H(N))))(F))	complex	(F)		('(N)', '(N)')	TRUE	FALSE	FALSE	FALSE
6	ShenJ_FourStandardGlycoproteins_CE20_33_Run1	11022	2	1317.53	EEQYNSTYR	H(3)N(4)F(1)	5	P0DOX5;P01857	Immunoglobulin gamma-1 heavy chain;Immunoglobulin heavy constant gamma 1	Unknown;IGHG1	299;180	5	1.32173	0.113524	0.347256	0.331015	(N(N(H(H(N(F)))(H(N)))))	complex			('(N(F))', '(N)')	(N(N(H(H(N))(H(N))))(F))	complex	(F)		('(N)', '(N)')	TRUE	FALSE	TRUE	FALSE
6	ShenJ_FourStandardGlycoproteins_CE20_33_Run1	11022	2	1317.53	EEQYNSTYR	H(3)N(4)F(1)	5	P0DOX5;P01857	Immunoglobulin gamma-1 heavy chain;Immunoglobulin heavy constant gamma 1	Unknown;IGHG1	299;180	6	1.20821		0.357871	0.433924	(N(N(H(H(N(F))(N))(H))))	complex			('(N(F))', '(N)')	(N(N(H(H(N))(H(N))))(F))	complex	(F)		('(N)', '(N)')	TRUE	FALSE	TRUE	FALSE
6	ShenJ_FourStandardGlycoproteins_CE20_33_Run1	11023	3	878.687	EEQYNSTYR	H(3)N(4)F(1)	5	P0DOX5;P01857	Immunoglobulin gamma-1 heavy chain;Immunoglobulin heavy constant gamma 1	Unknown;IGHG1	299;180	1	1.75425	0.0321524	0.193058	0.0526914	(N(N(H(H(N))(H(N))))(F))	complex	(F)		('(N)', '(N)')	(N(N(H(H(N))(H(N))))(F))	complex	(F)		('(N)', '(N)')	TRUE	TRUE	TRUE	TRUE
6	ShenJ_FourStandardGlycoproteins_CE20_33_Run1	11023	3	878.687	EEQYNSTYR	H(3)N(4)F(1)	5	P0DOX5;P01857	Immunoglobulin gamma-1 heavy chain;Immunoglobulin heavy constant gamma 1	Unknown;IGHG1	299;180	2	1.7221	0.0201967	0.213344	0.0645579	(N(N(H(H(N(F)))(H)(N))))	complex		(N)	('(N(F))',)	(N(N(H(H(N))(H(N))))(F))	complex	(F)		('(N)', '(N)')	TRUE	FALSE	FALSE	FALSE
6	ShenJ_FourStandardGlycoproteins_CE20_33_Run1	11023	3	878.687	EEQYNSTYR	H(3)N(4)F(1)	5	P0DOX5;P01857	Immunoglobulin gamma-1 heavy chain;Immunoglobulin heavy constant gamma 1	Unknown;IGHG1	299;180	3	1.7019	0.0394132	0.215586	0.0825126	(N(N(H(H(N))(H)(N)))(F))	complex	(F)	(N)	('(N)',)	(N(N(H(H(N))(H(N))))(F))	complex	(F)		('(N)', '(N)')	TRUE	TRUE	FALSE	FALSE
6	ShenJ_FourStandardGlycoproteins_CE20_33_Run1	11023	3	878.687	EEQYNSTYR	H(3)N(4)F(1)	5	P0DOX5;P01857	Immunoglobulin gamma-1 heavy chain;Immunoglobulin heavy constant gamma 1	Unknown;IGHG1	299;180	4	1.66249	0.0466854	0.210444	0.127068	(N(N(H(H(N(F)))(H(N)))))	complex			('(N(F))', '(N)')	(N(N(H(H(N))(H(N))))(F))	complex	(F)		('(N)', '(N)')	TRUE	FALSE	TRUE	FALSE
6	ShenJ_FourStandardGlycoproteins_CE20_33_Run1	11023	3	878.687	EEQYNSTYR	H(3)N(4)F(1)	5	P0DOX5;P01857	Immunoglobulin gamma-1 heavy chain;Immunoglobulin heavy constant gamma 1	Unknown;IGHG1	299;180	5	1.6158	0.100121	0.138745	0.245452	(N(N(H(H(N)(N))(H)))(F))	complex	(F)		('(N)', '(N)')	(N(N(H(H(N))(H(N))))(F))	complex	(F)		('(N)', '(N)')	TRUE	TRUE	TRUE	TRUE
6	ShenJ_FourStandardGlycoproteins_CE20_33_Run1	11023	3	878.687	EEQYNSTYR	H(3)N(4)F(1)	5	P0DOX5;P01857	Immunoglobulin gamma-1 heavy chain;Immunoglobulin heavy constant gamma 1	Unknown;IGHG1	299;180	6	1.51568		0.180775	0.303542	(N(N(H(H(N(F))(N))(H))))	complex			('(N(F))', '(N)')	(N(N(H(H(N))(H(N))))(F))	complex	(F)		('(N)', '(N)')	TRUE	FALSE	TRUE	FALSE
15	ShenJ_FourStandardGlycoproteins_CE20_33_Run1	11043	3	1000.4	EEQYNSTYR	H(4)N(5)F(1)	5	P0DOX5;P01857	Immunoglobulin gamma-1 heavy chain;Immunoglobulin heavy constant gamma 1	Unknown;IGHG1	299;180	1	1.93696	0.0435169	0.0512106	0.0118329	(N(N(H(H(N(H)))(H(N))(N)))(F))	complex	(F)	(N)	('(N(H))', '(N)')	(N(N(H(H(N(H)))(N)(H(N))))(F))	complex	(F)	(N)	('(N(H))', '(N)')	TRUE	TRUE	TRUE	TRUE
15	ShenJ_FourStandardGlycoproteins_CE20_33_Run1	11043	3	1000.4	EEQYNSTYR	H(4)N(5)F(1)	5	P0DOX5;P01857	Immunoglobulin gamma-1 heavy chain;Immunoglobulin heavy constant gamma 1	Unknown;IGHG1	299;180	2	1.89344	0.0547463	0.0640764	0.0424841	(N(N(H(H(H))(H(N)(N))(N)))(F))	hybrid	(F)	(N)	('(N)', '(N)')	(N(N(H(H(N(H)))(N)(H(N))))(F))	complex	(F)	(N)	('(N(H))', '(N)')	FALSE	TRUE	TRUE	FALSE
15	ShenJ_FourStandardGlycoproteins_CE20_33_Run1	11043	3	1000.4	EEQYNSTYR	H(4)N(5)F(1)	5	P0DOX5;P01857	Immunoglobulin gamma-1 heavy chain;Immunoglobulin heavy constant gamma 1	Unknown;IGHG1	299;180	3	1.83869	0.0570241	0.112401	0.0489054	(N(N(H(H(N(H))(N))(H)(N)))(F))	complex	(F)	(N)	('(N(H))', '(N)')	(N(N(H(H(N(H)))(N)(H(N))))(F))	complex	(F)	(N)	('(N(H))', '(N)')	TRUE	TRUE	TRUE	TRUE
15	ShenJ_FourStandardGlycoproteins_CE20_33_Run1	11043	3	1000.4	EEQYNSTYR	H(4)N(5)F(1)	5	P0DOX5;P01857	Immunoglobulin gamma-1 heavy chain;Immunoglobulin heavy constant gamma 1	Unknown;IGHG1	299;180	4	1.78167	0.000891545	0.203774	0.0145572	(N(N(H(H(N(H))(N))(H(N))))(F))	complex	(F)		('(N(H))', '(N)', '(N)')	(N(N(H(H(N(H)))(N)(H(N))))(F))	complex	(F)	(N)	('(N(H))', '(N)')	TRUE	TRUE	FALSE	FALSE
15	ShenJ_FourStandardGlycoproteins_CE20_33_Run1	11043	3	1000.4	EEQYNSTYR	H(4)N(5)F(1)	5	P0DOX5;P01857	Immunoglobulin gamma-1 heavy chain;Immunoglobulin heavy constant gamma 1	Unknown;IGHG1	299;180	5	1.78078	0.219089	0.207513	0.0117097	(N(N(H(H(N(H)))(H(N)(N))))(F))	complex	(F)		('(N(H))', '(N)', '(N)')	(N(N(H(H(N(H)))(N)(H(N))))(F))	complex	(F)	(N)	('(N(H))', '(N)')	TRUE	TRUE	FALSE	FALSE
15	ShenJ_FourStandardGlycoproteins_CE20_33_Run1	11043	3	1000.4	EEQYNSTYR	H(4)N(5)F(1)	5	P0DOX5;P01857	Immunoglobulin gamma-1 heavy chain;Immunoglobulin heavy constant gamma 1	Unknown;IGHG1	299;180	6	1.56169	0.00139398	0.403216	0.0350953	(N(N(H(H(N(H)(F)))(H(N))(N))))	complex		(N)	('(N(H)(F))', '(N)')	(N(N(H(H(N(H)))(N)(H(N))))(F))	complex	(F)	(N)	('(N(H))', '(N)')	TRUE	FALSE	TRUE	FALSE
15	ShenJ_FourStandardGlycoproteins_CE20_33_Run1	11043	3	1000.4	EEQYNSTYR	H(4)N(5)F(1)	5	P0DOX5;P01857	Immunoglobulin gamma-1 heavy chain;Immunoglobulin heavy constant gamma 1	Unknown;IGHG1	299;180	7	1.56029	0.0422114	0.401678	0.0380279	(N(N(H(H(N(H)(F))(N))(H)(N))))	complex		(N)	('(N(H)(F))', '(N)')	(N(N(H(H(N(H)))(N)(H(N))))(F))	complex	(F)	(N)	('(N(H))', '(N)')	TRUE	FALSE	TRUE	FALSE
15	ShenJ_FourStandardGlycoproteins_CE20_33_Run1	11043	3	1000.4	EEQYNSTYR	H(4)N(5)F(1)	5	P0DOX5;P01857	Immunoglobulin gamma-1 heavy chain;Immunoglobulin heavy constant gamma 1	Unknown;IGHG1	299;180	8	1.51808	0.0201612	0.401852	0.080065	(N(N(H(H(H))(H(N(F))(N))(N))))	hybrid		(N)	('(N(F))', '(N)')	(N(N(H(H(N(H)))(N)(H(N))))(F))	complex	(F)	(N)	('(N(H))', '(N)')	FALSE	FALSE	TRUE	FALSE
15	ShenJ_FourStandardGlycoproteins_CE20_33_Run1	11043	3	1000.4	EEQYNSTYR	H(4)N(5)F(1)	5	P0DOX5;P01857	Immunoglobulin gamma-1 heavy chain;Immunoglobulin heavy constant gamma 1	Unknown;IGHG1	299;180	9	1.49792	0.034696	0.446054	0.0560245	(N(N(H(H(N(H)(F))(N))(H(N)))))	complex			('(N(H)(F))', '(N)', '(N)')	(N(N(H(H(N(H)))(N)(H(N))))(F))	complex	(F)	(N)	('(N(H))', '(N)')	TRUE	FALSE	FALSE	FALSE
15	ShenJ_FourStandardGlycoproteins_CE20_33_Run1	11043	3	1000.4	EEQYNSTYR	H(4)N(5)F(1)	5	P0DOX5;P01857	Immunoglobulin gamma-1 heavy chain;Immunoglobulin heavy constant gamma 1	Unknown;IGHG1	299;180	10	1.46323	0.041849	0.44772	0.0890543	(N(N(H(H(N(H)(F)))(H(N)(N)))))	complex			('(N(H)(F))', '(N)', '(N)')	(N(N(H(H(N(H)))(N)(H(N))))(F))	complex	(F)	(N)	('(N(H))', '(N)')	TRUE	FALSE	FALSE	FALSE
15	ShenJ_FourStandardGlycoproteins_CE20_33_Run1	11043	3	1000.4	EEQYNSTYR	H(4)N(5)F(1)	5	P0DOX5;P01857	Immunoglobulin gamma-1 heavy chain;Immunoglobulin heavy constant gamma 1	Unknown;IGHG1	299;180	11	1.42138	0.0165765	0.404797	0.173826	(N(N(H(H(N(H)))(H(N(F)))(N))))	complex		(N)	('(N(H))', '(N(F))')	(N(N(H(H(N(H)))(N)(H(N))))(F))	complex	(F)	(N)	('(N(H))', '(N)')	TRUE	FALSE	TRUE	FALSE
15	ShenJ_FourStandardGlycoproteins_CE20_33_Run1	11043	3	1000.4	EEQYNSTYR	H(4)N(5)F(1)	5	P0DOX5;P01857	Immunoglobulin gamma-1 heavy chain;Immunoglobulin heavy constant gamma 1	Unknown;IGHG1	299;180	12	1.4048	0.0079612	0.454439	0.14076	(N(N(H(H(N(H))(N(F)))(H(N)))))	complex			('(N(H))', '(N(F))', '(N)')	(N(N(H(H(N(H)))(N)(H(N))))(F))	complex	(F)	(N)	('(N(H))', '(N)')	TRUE	FALSE	FALSE	FALSE
15	ShenJ_FourStandardGlycoproteins_CE20_33_Run1	11043	3	1000.4	EEQYNSTYR	H(4)N(5)F(1)	5	P0DOX5;P01857	Immunoglobulin gamma-1 heavy chain;Immunoglobulin heavy constant gamma 1	Unknown;IGHG1	299;180	13	1.39684	0.00161309	0.415512	0.187649	(N(N(H(H(N(H))(N(F)))(H)(N))))	complex		(N)	('(N(H))', '(N(F))')	(N(N(H(H(N(H)))(N)(H(N))))(F))	complex	(F)	(N)	('(N(H))', '(N)')	TRUE	FALSE	TRUE	FALSE
15	ShenJ_FourStandardGlycoproteins_CE20_33_Run1	11043	3	1000.4	EEQYNSTYR	H(4)N(5)F(1)	5	P0DOX5;P01857	Immunoglobulin gamma-1 heavy chain;Immunoglobulin heavy constant gamma 1	Unknown;IGHG1	299;180	14	1.39523	0.00116457	0.44988	0.154894	(N(N(H(H(N(H)))(H(N(F))(N)))))	complex			('(N(H))', '(N(F))', '(N)')	(N(N(H(H(N(H)))(N)(H(N))))(F))	complex	(F)	(N)	('(N(H))', '(N)')	TRUE	FALSE	FALSE	FALSE
15	ShenJ_FourStandardGlycoproteins_CE20_33_Run1	11043	3	1000.4	EEQYNSTYR	H(4)N(5)F(1)	5	P0DOX5;P01857	Immunoglobulin gamma-1 heavy chain;Immunoglobulin heavy constant gamma 1	Unknown;IGHG1	299;180	15	1.39406		0.45345	0.152489	(N(N(H(H(N(H))(N))(H(N(F))))))	complex			('(N(H))', '(N)', '(N(F))')	(N(N(H(H(N(H)))(N)(H(N))))(F))	complex	(F)	(N)	('(N(H))', '(N)')	TRUE	FALSE	FALSE	FALSE
15	ShenJ_FourStandardGlycoproteins_CE20_33_Run1	11046	2	1500.09	EEQYNSTYR	H(4)N(5)F(1)	5	P0DOX5;P01857	Immunoglobulin gamma-1 heavy chain;Immunoglobulin heavy constant gamma 1	Unknown;IGHG1	299;180	1	1.92742	0.0675398	0.0516522	0.0209251	(N(N(H(H(N(H)))(H(N))(N)))(F))	complex	(F)	(N)	('(N(H))', '(N)')	(N(N(H(H(N(H)))(N)(H(N))))(F))	complex	(F)	(N)	('(N(H))', '(N)')	TRUE	TRUE	TRUE	TRUE
15	ShenJ_FourStandardGlycoproteins_CE20_33_Run1	11046	2	1500.09	EEQYNSTYR	H(4)N(5)F(1)	5	P0DOX5;P01857	Immunoglobulin gamma-1 heavy chain;Immunoglobulin heavy constant gamma 1	Unknown;IGHG1	299;180	2	1.85988	0.0428961	0.0869627	0.0531543	(N(N(H(H(N(H))(N))(H)(N)))(F))	complex	(F)	(N)	('(N(H))', '(N)')	(N(N(H(H(N(H)))(N)(H(N))))(F))	complex	(F)	(N)	('(N(H))', '(N)')	TRUE	TRUE	TRUE	TRUE
15	ShenJ_FourStandardGlycoproteins_CE20_33_Run1	11046	2	1500.09	EEQYNSTYR	H(4)N(5)F(1)	5	P0DOX5;P01857	Immunoglobulin gamma-1 heavy chain;Immunoglobulin heavy constant gamma 1	Unknown;IGHG1	299;180	3	1.81699	0.0301299	0.161002	0.0220111	(N(N(H(H(N(H))(N))(H(N))))(F))	complex	(F)		('(N(H))', '(N)', '(N)')	(N(N(H(H(N(H)))(N)(H(N))))(F))	complex	(F)	(N)	('(N(H))', '(N)')	TRUE	TRUE	FALSE	FALSE
15	ShenJ_FourStandardGlycoproteins_CE20_33_Run1	11046	2	1500.09	EEQYNSTYR	H(4)N(5)F(1)	5	P0DOX5;P01857	Immunoglobulin gamma-1 heavy chain;Immunoglobulin heavy constant gamma 1	Unknown;IGHG1	299;180	4	1.78686	0.110848	0.167861	0.0452817	(N(N(H(H(N(H)))(H(N)(N))))(F))	complex	(F)		('(N(H))', '(N)', '(N)')	(N(N(H(H(N(H)))(N)(H(N))))(F))	complex	(F)	(N)	('(N(H))', '(N)')	TRUE	TRUE	FALSE	FALSE
15	ShenJ_FourStandardGlycoproteins_CE20_33_Run1	11046	2	1500.09	EEQYNSTYR	H(4)N(5)F(1)	5	P0DOX5;P01857	Immunoglobulin gamma-1 heavy chain;Immunoglobulin heavy constant gamma 1	Unknown;IGHG1	299;180	5	1.67601	0.197523	0.0845125	0.239479	(N(N(H(H(H))(H(N)(N))(N)))(F))	hybrid	(F)	(N)	('(N)', '(N)')	(N(N(H(H(N(H)))(N)(H(N))))(F))	complex	(F)	(N)	('(N(H))', '(N)')	FALSE	TRUE	TRUE	FALSE
15	ShenJ_FourStandardGlycoproteins_CE20_33_Run1	11046	2	1500.09	EEQYNSTYR	H(4)N(5)F(1)	5	P0DOX5;P01857	Immunoglobulin gamma-1 heavy chain;Immunoglobulin heavy constant gamma 1	Unknown;IGHG1	299;180	6	1.47849	0.0471142	0.465109	0.0564049	(N(N(H(H(N(H)(F)))(H(N))(N))))	complex		(N)	('(N(H)(F))', '(N)')	(N(N(H(H(N(H)))(N)(H(N))))(F))	complex	(F)	(N)	('(N(H))', '(N)')	TRUE	FALSE	TRUE	FALSE
15	ShenJ_FourStandardGlycoproteins_CE20_33_Run1	11046	2	1500.09	EEQYNSTYR	H(4)N(5)F(1)	5	P0DOX5;P01857	Immunoglobulin gamma-1 heavy chain;Immunoglobulin heavy constant gamma 1	Unknown;IGHG1	299;180	7	1.43137	0.00789911	0.461956	0.106673	(N(N(H(H(N(H)(F))(N))(H)(N))))	complex		(N)	('(N(H)(F))', '(N)')	(N(N(H(H(N(H)))(N)(H(N))))(F))	complex	(F)	(N)	('(N(H))', '(N)')	TRUE	FALSE	TRUE	FALSE
15	ShenJ_FourStandardGlycoproteins_CE20_33_Run1	11046	2	1500.09	EEQYNSTYR	H(4)N(5)F(1)	5	P0DOX5;P01857	Immunoglobulin gamma-1 heavy chain;Immunoglobulin heavy constant gamma 1	Unknown;IGHG1	299;180	8	1.42347	0.0114474	0.477372	0.0991556	(N(N(H(H(H))(H(N(F))(N))(N))))	hybrid		(N)	('(N(F))', '(N)')	(N(N(H(H(N(H)))(N)(H(N))))(F))	complex	(F)	(N)	('(N(H))', '(N)')	FALSE	FALSE	TRUE	FALSE
15	ShenJ_FourStandardGlycoproteins_CE20_33_Run1	11046	2	1500.09	EEQYNSTYR	H(4)N(5)F(1)	5	P0DOX5;P01857	Immunoglobulin gamma-1 heavy chain;Immunoglobulin heavy constant gamma 1	Unknown;IGHG1	299;180	9	1.41203	0.000365292	0.460202	0.127773	(N(N(H(H(N(H)))(H(N(F)))(N))))	complex		(N)	('(N(H))', '(N(F))')	(N(N(H(H(N(H)))(N)(H(N))))(F))	complex	(F)	(N)	('(N(H))', '(N)')	TRUE	FALSE	TRUE	FALSE
15	ShenJ_FourStandardGlycoproteins_CE20_33_Run1	11046	2	1500.09	EEQYNSTYR	H(4)N(5)F(1)	5	P0DOX5;P01857	Immunoglobulin gamma-1 heavy chain;Immunoglobulin heavy constant gamma 1	Unknown;IGHG1	299;180	10	1.41166	0.00624029	0.484725	0.103616	(N(N(H(H(N(H)(F))(N))(H(N)))))	complex			('(N(H)(F))', '(N)', '(N)')	(N(N(H(H(N(H)))(N)(H(N))))(F))	complex	(F)	(N)	('(N(H))', '(N)')	TRUE	FALSE	FALSE	FALSE
15	ShenJ_FourStandardGlycoproteins_CE20_33_Run1	11046	2	1500.09	EEQYNSTYR	H(4)N(5)F(1)	5	P0DOX5;P01857	Immunoglobulin gamma-1 heavy chain;Immunoglobulin heavy constant gamma 1	Unknown;IGHG1	299;180	11	1.40542	0.00925899	0.487013	0.107567	(N(N(H(H(N(H))(N))(H(N(F))))))	complex			('(N(H))', '(N)', '(N(F))')	(N(N(H(H(N(H)))(N)(H(N))))(F))	complex	(F)	(N)	('(N(H))', '(N)')	TRUE	FALSE	FALSE	FALSE
15	ShenJ_FourStandardGlycoproteins_CE20_33_Run1	11046	2	1500.09	EEQYNSTYR	H(4)N(5)F(1)	5	P0DOX5;P01857	Immunoglobulin gamma-1 heavy chain;Immunoglobulin heavy constant gamma 1	Unknown;IGHG1	299;180	12	1.39616	0.000306837	0.48605	0.117789	(N(N(H(H(N(H)))(H(N(F))(N)))))	complex			('(N(H))', '(N(F))', '(N)')	(N(N(H(H(N(H)))(N)(H(N))))(F))	complex	(F)	(N)	('(N(H))', '(N)')	TRUE	FALSE	FALSE	FALSE
15	ShenJ_FourStandardGlycoproteins_CE20_33_Run1	11046	2	1500.09	EEQYNSTYR	H(4)N(5)F(1)	5	P0DOX5;P01857	Immunoglobulin gamma-1 heavy chain;Immunoglobulin heavy constant gamma 1	Unknown;IGHG1	299;180	13	1.39585	0.0255061	0.492035	0.112111	(N(N(H(H(N(H)(F)))(H(N)(N)))))	complex			('(N(H)(F))', '(N)', '(N)')	(N(N(H(H(N(H)))(N)(H(N))))(F))	complex	(F)	(N)	('(N(H))', '(N)')	TRUE	FALSE	FALSE	FALSE
15	ShenJ_FourStandardGlycoproteins_CE20_33_Run1	11046	2	1500.09	EEQYNSTYR	H(4)N(5)F(1)	5	P0DOX5;P01857	Immunoglobulin gamma-1 heavy chain;Immunoglobulin heavy constant gamma 1	Unknown;IGHG1	299;180	14	1.37035	0.0222387	0.487112	0.142541	(N(N(H(H(N(H))(N(F)))(H(N)))))	complex			('(N(H))', '(N(F))', '(N)')	(N(N(H(H(N(H)))(N)(H(N))))(F))	complex	(F)	(N)	('(N(H))', '(N)')	TRUE	FALSE	FALSE	FALSE
15	ShenJ_FourStandardGlycoproteins_CE20_33_Run1	11046	2	1500.09	EEQYNSTYR	H(4)N(5)F(1)	5	P0DOX5;P01857	Immunoglobulin gamma-1 heavy chain;Immunoglobulin heavy constant gamma 1	Unknown;IGHG1	299;180	15	1.34811		0.457897	0.193994	(N(N(H(H(N(H))(N(F)))(H)(N))))	complex		(N)	('(N(H))', '(N(F))')	(N(N(H(H(N(H)))(N)(H(N))))(F))	complex	(F)	(N)	('(N(H))', '(N)')	TRUE	FALSE	TRUE	FALSE
13	ShenJ_FourStandardGlycoproteins_CE20_33_Run1	11060	2	1398.55	EEQYNSTYR	H(4)N(4)F(1)	5	P0DOX5;P01857	Immunoglobulin gamma-1 heavy chain;Immunoglobulin heavy constant gamma 1	Unknown;IGHG1	299;180	1	1.92659	0.105238	0.0530446	0.020368	(N(N(H(H(N(H)))(H)(N)))(F))	complex	(F)	(N)	('(N(H))',)	(N(N(H(H(N(H)))(N)(H)))(F))	complex	(F)	(N)	('(N(H))',)	TRUE	TRUE	TRUE	TRUE
13	ShenJ_FourStandardGlycoproteins_CE20_33_Run1	11060	2	1398.55	EEQYNSTYR	H(4)N(4)F(1)	5	P0DOX5;P01857	Immunoglobulin gamma-1 heavy chain;Immunoglobulin heavy constant gamma 1	Unknown;IGHG1	299;180	2	1.82135	0.0412217	0.146237	0.0324132	(N(N(H(H(N(H)))(H(N))))(F))	complex	(F)		('(N(H))', '(N)')	(N(N(H(H(N(H)))(N)(H)))(F))	complex	(F)	(N)	('(N(H))',)	TRUE	TRUE	FALSE	FALSE
13	ShenJ_FourStandardGlycoproteins_CE20_33_Run1	11060	2	1398.55	EEQYNSTYR	H(4)N(4)F(1)	5	P0DOX5;P01857	Immunoglobulin gamma-1 heavy chain;Immunoglobulin heavy constant gamma 1	Unknown;IGHG1	299;180	3	1.78013	0.187538	0.188333	0.0315387	(N(N(H(H(N(H))(N))(H)))(F))	complex	(F)		('(N(H))', '(N)')	(N(N(H(H(N(H)))(N)(H)))(F))	complex	(F)	(N)	('(N(H))',)	TRUE	TRUE	FALSE	FALSE
13	ShenJ_FourStandardGlycoproteins_CE20_33_Run1	11060	2	1398.55	EEQYNSTYR	H(4)N(4)F(1)	5	P0DOX5;P01857	Immunoglobulin gamma-1 heavy chain;Immunoglobulin heavy constant gamma 1	Unknown;IGHG1	299;180	4	1.59259	0.011778	0.0900872	0.317323	(N(N(H(H(H))(H(N))(N)))(F))	hybrid	(F)	(N)	('(N)',)	(N(N(H(H(N(H)))(N)(H)))(F))	complex	(F)	(N)	('(N(H))',)	FALSE	TRUE	TRUE	FALSE
13	ShenJ_FourStandardGlycoproteins_CE20_33_Run1	11060	2	1398.55	EEQYNSTYR	H(4)N(4)F(1)	5	P0DOX5;P01857	Immunoglobulin gamma-1 heavy chain;Immunoglobulin heavy constant gamma 1	Unknown;IGHG1	299;180	5	1.58081	0.123993	0.182776	0.236412	(N(N(H(H(H))(H(N)(N))))(F))	hybrid	(F)		('(N)', '(N)')	(N(N(H(H(N(H)))(N)(H)))(F))	complex	(F)	(N)	('(N(H))',)	FALSE	TRUE	FALSE	FALSE
13	ShenJ_FourStandardGlycoproteins_CE20_33_Run1	11060	2	1398.55	EEQYNSTYR	H(4)N(4)F(1)	5	P0DOX5;P01857	Immunoglobulin gamma-1 heavy chain;Immunoglobulin heavy constant gamma 1	Unknown;IGHG1	299;180	6	1.45682	0.0281494	0.452239	0.0909411	(N(N(H(H(N(H)(F)))(H)(N))))	complex		(N)	('(N(H)(F))',)	(N(N(H(H(N(H)))(N)(H)))(F))	complex	(F)	(N)	('(N(H))',)	TRUE	FALSE	TRUE	FALSE
13	ShenJ_FourStandardGlycoproteins_CE20_33_Run1	11060	2	1398.55	EEQYNSTYR	H(4)N(4)F(1)	5	P0DOX5;P01857	Immunoglobulin gamma-1 heavy chain;Immunoglobulin heavy constant gamma 1	Unknown;IGHG1	299;180	7	1.42867	0.0131142	0.481518	0.0898118	(N(N(H(H(N(H)(F))(N))(H))))	complex			('(N(H)(F))', '(N)')	(N(N(H(H(N(H)))(N)(H)))(F))	complex	(F)	(N)	('(N(H))',)	TRUE	FALSE	FALSE	FALSE
13	ShenJ_FourStandardGlycoproteins_CE20_33_Run1	11060	2	1398.55	EEQYNSTYR	H(4)N(4)F(1)	5	P0DOX5;P01857	Immunoglobulin gamma-1 heavy chain;Immunoglobulin heavy constant gamma 1	Unknown;IGHG1	299;180	8	1.41556	0.00042129	0.459181	0.125263	(N(N(H(H(H))(H(N(F)))(N))))	hybrid		(N)	('(N(F))',)	(N(N(H(H(N(H)))(N)(H)))(F))	complex	(F)	(N)	('(N(H))',)	FALSE	FALSE	TRUE	FALSE
13	ShenJ_FourStandardGlycoproteins_CE20_33_Run1	11060	2	1398.55	EEQYNSTYR	H(4)N(4)F(1)	5	P0DOX5;P01857	Immunoglobulin gamma-1 heavy chain;Immunoglobulin heavy constant gamma 1	Unknown;IGHG1	299;180	9	1.41513	0.055155	0.474467	0.110398	(N(N(H(H(H))(H(N(F))(N)))))	hybrid			('(N(F))', '(N)')	(N(N(H(H(N(H)))(N)(H)))(F))	complex	(F)	(N)	('(N(H))',)	FALSE	FALSE	FALSE	FALSE
13	ShenJ_FourStandardGlycoproteins_CE20_33_Run1	11060	2	1398.55	EEQYNSTYR	H(4)N(4)F(1)	5	P0DOX5;P01857	Immunoglobulin gamma-1 heavy chain;Immunoglobulin heavy constant gamma 1	Unknown;IGHG1	299;180	10	1.35998	0.00122926	0.481056	0.158965	(N(N(H(H(N(H)(F)))(H(N)))))	complex			('(N(H)(F))', '(N)')	(N(N(H(H(N(H)))(N)(H)))(F))	complex	(F)	(N)	('(N(H))',)	TRUE	FALSE	FALSE	FALSE
13	ShenJ_FourStandardGlycoproteins_CE20_33_Run1	11060	2	1398.55	EEQYNSTYR	H(4)N(4)F(1)	5	P0DOX5;P01857	Immunoglobulin gamma-1 heavy chain;Immunoglobulin heavy constant gamma 1	Unknown;IGHG1	299;180	11	1.35875	0.00166805	0.465158	0.176091	(N(N(H(H(N(H)))(H(N(F))))))	complex			('(N(H))', '(N(F))')	(N(N(H(H(N(H)))(N)(H)))(F))	complex	(F)	(N)	('(N(H))',)	TRUE	FALSE	FALSE	FALSE
13	ShenJ_FourStandardGlycoproteins_CE20_33_Run1	11060	2	1398.55	EEQYNSTYR	H(4)N(4)F(1)	5	P0DOX5;P01857	Immunoglobulin gamma-1 heavy chain;Immunoglobulin heavy constant gamma 1	Unknown;IGHG1	299;180	12	1.35708	0.0504934	0.481163	0.161754	(N(N(H(H(N(H))(N(F)))(H))))	complex			('(N(H))', '(N(F))')	(N(N(H(H(N(H)))(N)(H)))(F))	complex	(F)	(N)	('(N(H))',)	TRUE	FALSE	FALSE	FALSE
13	ShenJ_FourStandardGlycoproteins_CE20_33_Run1	11060	2	1398.55	EEQYNSTYR	H(4)N(4)F(1)	5	P0DOX5;P01857	Immunoglobulin gamma-1 heavy chain;Immunoglobulin heavy constant gamma 1	Unknown;IGHG1	299;180	13	1.30659		0.475971	0.21744	(N(N(H(H(N(H(F))))(H(N)))))	complex			('(N(H(F)))', '(N)')	(N(N(H(H(N(H)))(N)(H)))(F))	complex	(F)	(N)	('(N(H))',)	TRUE	FALSE	FALSE	FALSE
5	ShenJ_FourStandardGlycoproteins_CE20_33_Run1	11126	2	1325.52	EEQYNSTYR	H(4)N(4)	5	P0DOX5;P01857	Immunoglobulin gamma-1 heavy chain;Immunoglobulin heavy constant gamma 1	Unknown;IGHG1	299;180	1	1.94808	0.103759	0.0338131	0.0181021	(N(N(H(H(N(H)))(H(N)))))	complex			('(N(H))', '(N)')	(N(N(H(H(N(H)))(H(N)))))	complex			('(N(H))', '(N)')	TRUE	TRUE	TRUE	TRUE
5	ShenJ_FourStandardGlycoproteins_CE20_33_Run1	11126	2	1325.52	EEQYNSTYR	H(4)N(4)	5	P0DOX5;P01857	Immunoglobulin gamma-1 heavy chain;Immunoglobulin heavy constant gamma 1	Unknown;IGHG1	299;180	2	1.84433	0.0356936	0.110897	0.0447764	(N(N(H(H(N(H))(N))(H))))	complex			('(N(H))', '(N)')	(N(N(H(H(N(H)))(H(N)))))	complex			('(N(H))', '(N)')	TRUE	TRUE	TRUE	TRUE
5	ShenJ_FourStandardGlycoproteins_CE20_33_Run1	11126	2	1325.52	EEQYNSTYR	H(4)N(4)	5	P0DOX5;P01857	Immunoglobulin gamma-1 heavy chain;Immunoglobulin heavy constant gamma 1	Unknown;IGHG1	299;180	3	1.80863	0.163509	0.150918	0.0404489	(N(N(H(H(N(H)))(H)(N))))	complex		(N)	('(N(H))',)	(N(N(H(H(N(H)))(H(N)))))	complex			('(N(H))', '(N)')	TRUE	TRUE	FALSE	FALSE
5	ShenJ_FourStandardGlycoproteins_CE20_33_Run1	11126	2	1325.52	EEQYNSTYR	H(4)N(4)	5	P0DOX5;P01857	Immunoglobulin gamma-1 heavy chain;Immunoglobulin heavy constant gamma 1	Unknown;IGHG1	299;180	4	1.64512	0.0339092	0.152897	0.20198	(N(N(H(H(H))(H(N)(N)))))	hybrid			('(N)', '(N)')	(N(N(H(H(N(H)))(H(N)))))	complex			('(N(H))', '(N)')	FALSE	TRUE	TRUE	FALSE
5	ShenJ_FourStandardGlycoproteins_CE20_33_Run1	11126	2	1325.52	EEQYNSTYR	H(4)N(4)	5	P0DOX5;P01857	Immunoglobulin gamma-1 heavy chain;Immunoglobulin heavy constant gamma 1	Unknown;IGHG1	299;180	5	1.61121		0.194795	0.193991	(N(N(H(H(H))(H(N))(N))))	hybrid		(N)	('(N)',)	(N(N(H(H(N(H)))(H(N)))))	complex			('(N(H))', '(N)')	FALSE	TRUE	FALSE	FALSE
5	ShenJ_FourStandardGlycoproteins_CE20_33_Run1	11127	3	884.018	EEQYNSTYR	H(4)N(4)	5	P0DOX5;P01857	Immunoglobulin gamma-1 heavy chain;Immunoglobulin heavy constant gamma 1	Unknown;IGHG1	299;180	1	1.87383	0.00126242	0.0583754	0.0677954	(N(N(H(H(H))(H(N)(N)))))	hybrid			('(N)', '(N)')	(N(N(H(H(N(H)))(H(N)))))	complex			('(N(H))', '(N)')	FALSE	TRUE	TRUE	FALSE
5	ShenJ_FourStandardGlycoproteins_CE20_33_Run1	11127	3	884.018	EEQYNSTYR	H(4)N(4)	5	P0DOX5;P01857	Immunoglobulin gamma-1 heavy chain;Immunoglobulin heavy constant gamma 1	Unknown;IGHG1	299;180	2	1.87257	0.0457825	0.0422238	0.0852094	(N(N(H(H(N(H)))(H(N)))))	complex			('(N(H))', '(N)')	(N(N(H(H(N(H)))(H(N)))))	complex			('(N(H))', '(N)')	TRUE	TRUE	TRUE	TRUE
5	ShenJ_FourStandardGlycoproteins_CE20_33_Run1	11127	3	884.018	EEQYNSTYR	H(4)N(4)	5	P0DOX5;P01857	Immunoglobulin gamma-1 heavy chain;Immunoglobulin heavy constant gamma 1	Unknown;IGHG1	299;180	3	1.82678	0.024479	0.139065	0.0341509	(N(N(H(H(N(H)))(H)(N))))	complex		(N)	('(N(H))',)	(N(N(H(H(N(H)))(H(N)))))	complex			('(N(H))', '(N)')	TRUE	TRUE	FALSE	FALSE
5	ShenJ_FourStandardGlycoproteins_CE20_33_Run1	11127	3	884.018	EEQYNSTYR	H(4)N(4)	5	P0DOX5;P01857	Immunoglobulin gamma-1 heavy chain;Immunoglobulin heavy constant gamma 1	Unknown;IGHG1	299;180	4	1.80231	0.156846	0.144297	0.0533981	(N(N(H(H(H))(H(N))(N))))	hybrid		(N)	('(N)',)	(N(N(H(H(N(H)))(H(N)))))	complex			('(N(H))', '(N)')	FALSE	TRUE	FALSE	FALSE
5	ShenJ_FourStandardGlycoproteins_CE20_33_Run1	11127	3	884.018	EEQYNSTYR	H(4)N(4)	5	P0DOX5;P01857	Immunoglobulin gamma-1 heavy chain;Immunoglobulin heavy constant gamma 1	Unknown;IGHG1	299;180	5	1.64546		0.124429	0.230112	(N(N(H(H(N(H))(N))(H))))	complex			('(N(H))', '(N)')	(N(N(H(H(N(H)))(H(N)))))	complex			('(N(H))', '(N)')	TRUE	TRUE	TRUE	TRUE
7	ShenJ_FourStandardGlycoproteins_CE20_33_Run1	11150	2	1419.07	EEQYNSTYR	H(3)N(5)F(1)	5	P0DOX5;P01857	Immunoglobulin gamma-1 heavy chain;Immunoglobulin heavy constant gamma 1	Unknown;IGHG1	299;180	1	1.75783	0.0704346	0.0987777	0.143392	(N(N(H(H(N))(H(N))(N)))(F))	complex	(F)	(N)	('(N)', '(N)')	(N(N(H(H(N))(N)(H(N))))(F))	complex	(F)	(N)	('(N)', '(N)')	TRUE	TRUE	TRUE	TRUE
7	ShenJ_FourStandardGlycoproteins_CE20_33_Run1	11150	2	1419.07	EEQYNSTYR	H(3)N(5)F(1)	5	P0DOX5;P01857	Immunoglobulin gamma-1 heavy chain;Immunoglobulin heavy constant gamma 1	Unknown;IGHG1	299;180	2	1.6874	0.0819766	0.120556	0.192048	(N(N(H(H(N)(N))(H)(N)))(F))	complex	(F)	(N)	('(N)', '(N)')	(N(N(H(H(N))(N)(H(N))))(F))	complex	(F)	(N)	('(N)', '(N)')	TRUE	TRUE	TRUE	TRUE
7	ShenJ_FourStandardGlycoproteins_CE20_33_Run1	11150	2	1419.07	EEQYNSTYR	H(3)N(5)F(1)	5	P0DOX5;P01857	Immunoglobulin gamma-1 heavy chain;Immunoglobulin heavy constant gamma 1	Unknown;IGHG1	299;180	3	1.60542	0.374824	0.191262	0.203319	(N(N(H(H(N)(N))(H(N))))(F))	complex	(F)		('(N)', '(N)', '(N)')	(N(N(H(H(N))(N)(H(N))))(F))	complex	(F)	(N)	('(N)', '(N)')	TRUE	TRUE	FALSE	FALSE
7	ShenJ_FourStandardGlycoproteins_CE20_33_Run1	11150	2	1419.07	EEQYNSTYR	H(3)N(5)F(1)	5	P0DOX5;P01857	Immunoglobulin gamma-1 heavy chain;Immunoglobulin heavy constant gamma 1	Unknown;IGHG1	299;180	4	1.23059	0.00021887	0.369063	0.400342	(N(N(H(H(N(F)))(H(N))(N))))	complex		(N)	('(N(F))', '(N)')	(N(N(H(H(N))(N)(H(N))))(F))	complex	(F)	(N)	('(N)', '(N)')	TRUE	FALSE	TRUE	FALSE
7	ShenJ_FourStandardGlycoproteins_CE20_33_Run1	11150	2	1419.07	EEQYNSTYR	H(3)N(5)F(1)	5	P0DOX5;P01857	Immunoglobulin gamma-1 heavy chain;Immunoglobulin heavy constant gamma 1	Unknown;IGHG1	299;180	5	1.23038	0.0619761	0.399207	0.370417	(N(N(H(H(N(F)))(H(N)(N)))))	complex			('(N(F))', '(N)', '(N)')	(N(N(H(H(N))(N)(H(N))))(F))	complex	(F)	(N)	('(N)', '(N)')	TRUE	FALSE	FALSE	FALSE
7	ShenJ_FourStandardGlycoproteins_CE20_33_Run1	11150	2	1419.07	EEQYNSTYR	H(3)N(5)F(1)	5	P0DOX5;P01857	Immunoglobulin gamma-1 heavy chain;Immunoglobulin heavy constant gamma 1	Unknown;IGHG1	299;180	6	1.1684	0.00022255	0.378937	0.452663	(N(N(H(H(N(F))(N))(H)(N))))	complex		(N)	('(N(F))', '(N)')	(N(N(H(H(N))(N)(H(N))))(F))	complex	(F)	(N)	('(N)', '(N)')	TRUE	FALSE	TRUE	FALSE
7	ShenJ_FourStandardGlycoproteins_CE20_33_Run1	11150	2	1419.07	EEQYNSTYR	H(3)N(5)F(1)	5	P0DOX5;P01857	Immunoglobulin gamma-1 heavy chain;Immunoglobulin heavy constant gamma 1	Unknown;IGHG1	299;180	7	1.16818		0.396187	0.435636	(N(N(H(H(N(F))(N))(H(N)))))	complex			('(N(F))', '(N)', '(N)')	(N(N(H(H(N))(N)(H(N))))(F))	complex	(F)	(N)	('(N)', '(N)')	TRUE	FALSE	FALSE	FALSE
7	ShenJ_FourStandardGlycoproteins_CE20_33_Run1	11207	2	1419.07	EEQYNSTYR	H(3)N(5)F(1)	5	P0DOX5;P01857	Immunoglobulin gamma-1 heavy chain;Immunoglobulin heavy constant gamma 1	Unknown;IGHG1	299;180	1	1.71381	0.0922897	0.139567	0.146624	(N(N(H(H(N))(H(N))(N)))(F))	complex	(F)	(N)	('(N)', '(N)')	(N(N(H(H(N))(N)(H(N))))(F))	complex	(F)	(N)	('(N)', '(N)')	TRUE	TRUE	TRUE	TRUE
7	ShenJ_FourStandardGlycoproteins_CE20_33_Run1	11207	2	1419.07	EEQYNSTYR	H(3)N(5)F(1)	5	P0DOX5;P01857	Immunoglobulin gamma-1 heavy chain;Immunoglobulin heavy constant gamma 1	Unknown;IGHG1	299;180	2	1.62152	0.0387459	0.183196	0.195285	(N(N(H(H(N)(N))(H)(N)))(F))	complex	(F)	(N)	('(N)', '(N)')	(N(N(H(H(N))(N)(H(N))))(F))	complex	(F)	(N)	('(N)', '(N)')	TRUE	TRUE	TRUE	TRUE
7	ShenJ_FourStandardGlycoproteins_CE20_33_Run1	11207	2	1419.07	EEQYNSTYR	H(3)N(5)F(1)	5	P0DOX5;P01857	Immunoglobulin gamma-1 heavy chain;Immunoglobulin heavy constant gamma 1	Unknown;IGHG1	299;180	3	1.58277	0.414038	0.21067	0.206556	(N(N(H(H(N)(N))(H(N))))(F))	complex	(F)		('(N)', '(N)', '(N)')	(N(N(H(H(N))(N)(H(N))))(F))	complex	(F)	(N)	('(N)', '(N)')	TRUE	TRUE	FALSE	FALSE
7	ShenJ_FourStandardGlycoproteins_CE20_33_Run1	11207	2	1419.07	EEQYNSTYR	H(3)N(5)F(1)	5	P0DOX5;P01857	Immunoglobulin gamma-1 heavy chain;Immunoglobulin heavy constant gamma 1	Unknown;IGHG1	299;180	4	1.16874	0.00524206	0.457715	0.373549	(N(N(H(H(N(F)))(H(N)(N)))))	complex			('(N(F))', '(N)', '(N)')	(N(N(H(H(N))(N)(H(N))))(F))	complex	(F)	(N)	('(N)', '(N)')	TRUE	FALSE	FALSE	FALSE
7	ShenJ_FourStandardGlycoproteins_CE20_33_Run1	11207	2	1419.07	EEQYNSTYR	H(3)N(5)F(1)	5	P0DOX5;P01857	Immunoglobulin gamma-1 heavy chain;Immunoglobulin heavy constant gamma 1	Unknown;IGHG1	299;180	5	1.16349	0.0524544	0.432962	0.403544	(N(N(H(H(N(F)))(H(N))(N))))	complex		(N)	('(N(F))', '(N)')	(N(N(H(H(N))(N)(H(N))))(F))	complex	(F)	(N)	('(N)', '(N)')	TRUE	FALSE	TRUE	FALSE
7	ShenJ_FourStandardGlycoproteins_CE20_33_Run1	11207	2	1419.07	EEQYNSTYR	H(3)N(5)F(1)	5	P0DOX5;P01857	Immunoglobulin gamma-1 heavy chain;Immunoglobulin heavy constant gamma 1	Unknown;IGHG1	299;180	6	1.11104	0.0156797	0.450153	0.438808	(N(N(H(H(N(F))(N))(H(N)))))	complex			('(N(F))', '(N)', '(N)')	(N(N(H(H(N))(N)(H(N))))(F))	complex	(F)	(N)	('(N)', '(N)')	TRUE	FALSE	FALSE	FALSE
7	ShenJ_FourStandardGlycoproteins_CE20_33_Run1	11207	2	1419.07	EEQYNSTYR	H(3)N(5)F(1)	5	P0DOX5;P01857	Immunoglobulin gamma-1 heavy chain;Immunoglobulin heavy constant gamma 1	Unknown;IGHG1	299;180	7	1.09536		0.448756	0.455884	(N(N(H(H(N(F))(N))(H)(N))))	complex		(N)	('(N(F))', '(N)')	(N(N(H(H(N))(N)(H(N))))(F))	complex	(F)	(N)	('(N)', '(N)')	TRUE	FALSE	TRUE	FALSE
15	ShenJ_FourStandardGlycoproteins_CE20_33_Run1	11212	3	1000.4	EEQYNSTYR	H(4)N(5)F(1)	5	P0DOX5;P01857	Immunoglobulin gamma-1 heavy chain;Immunoglobulin heavy constant gamma 1	Unknown;IGHG1	299;180	1	1.89604	0.0289743	0.0850047	0.01896	(N(N(H(H(H))(H(N)(N))(N)))(F))	hybrid	(F)	(N)	('(N)', '(N)')	(N(N(H(H(N(H)))(N)(H(N))))(F))	complex	(F)	(N)	('(N(H))', '(N)')	FALSE	TRUE	TRUE	FALSE
15	ShenJ_FourStandardGlycoproteins_CE20_33_Run1	11212	3	1000.4	EEQYNSTYR	H(4)N(5)F(1)	5	P0DOX5;P01857	Immunoglobulin gamma-1 heavy chain;Immunoglobulin heavy constant gamma 1	Unknown;IGHG1	299;180	2	1.86706	0.0935052	0.0780793	0.0548597	(N(N(H(H(N(H)))(H(N))(N)))(F))	complex	(F)	(N)	('(N(H))', '(N)')	(N(N(H(H(N(H)))(N)(H(N))))(F))	complex	(F)	(N)	('(N(H))', '(N)')	TRUE	TRUE	TRUE	TRUE
15	ShenJ_FourStandardGlycoproteins_CE20_33_Run1	11212	3	1000.4	EEQYNSTYR	H(4)N(5)F(1)	5	P0DOX5;P01857	Immunoglobulin gamma-1 heavy chain;Immunoglobulin heavy constant gamma 1	Unknown;IGHG1	299;180	3	1.77356	0.0465233	0.131128	0.0953166	(N(N(H(H(N(H))(N))(H)(N)))(F))	complex	(F)	(N)	('(N(H))', '(N)')	(N(N(H(H(N(H)))(N)(H(N))))(F))	complex	(F)	(N)	('(N(H))', '(N)')	TRUE	TRUE	TRUE	TRUE
15	ShenJ_FourStandardGlycoproteins_CE20_33_Run1	11212	3	1000.4	EEQYNSTYR	H(4)N(5)F(1)	5	P0DOX5;P01857	Immunoglobulin gamma-1 heavy chain;Immunoglobulin heavy constant gamma 1	Unknown;IGHG1	299;180	4	1.72703	0.00735547	0.225425	0.0475426	(N(N(H(H(N(H)))(H(N)(N))))(F))	complex	(F)		('(N(H))', '(N)', '(N)')	(N(N(H(H(N(H)))(N)(H(N))))(F))	complex	(F)	(N)	('(N(H))', '(N)')	TRUE	TRUE	FALSE	FALSE
15	ShenJ_FourStandardGlycoproteins_CE20_33_Run1	11212	3	1000.4	EEQYNSTYR	H(4)N(5)F(1)	5	P0DOX5;P01857	Immunoglobulin gamma-1 heavy chain;Immunoglobulin heavy constant gamma 1	Unknown;IGHG1	299;180	5	1.71968	0.184568	0.223083	0.0572397	(N(N(H(H(N(H))(N))(H(N))))(F))	complex	(F)		('(N(H))', '(N)', '(N)')	(N(N(H(H(N(H)))(N)(H(N))))(F))	complex	(F)	(N)	('(N(H))', '(N)')	TRUE	TRUE	FALSE	FALSE
15	ShenJ_FourStandardGlycoproteins_CE20_33_Run1	11212	3	1000.4	EEQYNSTYR	H(4)N(5)F(1)	5	P0DOX5;P01857	Immunoglobulin gamma-1 heavy chain;Immunoglobulin heavy constant gamma 1	Unknown;IGHG1	299;180	6	1.53511	0.016628	0.409417	0.0554744	(N(N(H(H(N(H)(F))(N))(H)(N))))	complex		(N)	('(N(H)(F))', '(N)')	(N(N(H(H(N(H)))(N)(H(N))))(F))	complex	(F)	(N)	('(N(H))', '(N)')	TRUE	FALSE	TRUE	FALSE
15	ShenJ_FourStandardGlycoproteins_CE20_33_Run1	11212	3	1000.4	EEQYNSTYR	H(4)N(5)F(1)	5	P0DOX5;P01857	Immunoglobulin gamma-1 heavy chain;Immunoglobulin heavy constant gamma 1	Unknown;IGHG1	299;180	7	1.51848	0.0212576	0.410742	0.0707767	(N(N(H(H(N(H)(F)))(H(N))(N))))	complex		(N)	('(N(H)(F))', '(N)')	(N(N(H(H(N(H)))(N)(H(N))))(F))	complex	(F)	(N)	('(N(H))', '(N)')	TRUE	FALSE	TRUE	FALSE
15	ShenJ_FourStandardGlycoproteins_CE20_33_Run1	11212	3	1000.4	EEQYNSTYR	H(4)N(5)F(1)	5	P0DOX5;P01857	Immunoglobulin gamma-1 heavy chain;Immunoglobulin heavy constant gamma 1	Unknown;IGHG1	299;180	8	1.49722	0.00325058	0.452932	0.0498442	(N(N(H(H(N(H)(F)))(H(N)(N)))))	complex			('(N(H)(F))', '(N)', '(N)')	(N(N(H(H(N(H)))(N)(H(N))))(F))	complex	(F)	(N)	('(N(H))', '(N)')	TRUE	FALSE	FALSE	FALSE
15	ShenJ_FourStandardGlycoproteins_CE20_33_Run1	11212	3	1000.4	EEQYNSTYR	H(4)N(5)F(1)	5	P0DOX5;P01857	Immunoglobulin gamma-1 heavy chain;Immunoglobulin heavy constant gamma 1	Unknown;IGHG1	299;180	9	1.49397	0.0269442	0.451077	0.05495	(N(N(H(H(N(H)(F))(N))(H(N)))))	complex			('(N(H)(F))', '(N)', '(N)')	(N(N(H(H(N(H)))(N)(H(N))))(F))	complex	(F)	(N)	('(N(H))', '(N)')	TRUE	FALSE	FALSE	FALSE
15	ShenJ_FourStandardGlycoproteins_CE20_33_Run1	11212	3	1000.4	EEQYNSTYR	H(4)N(5)F(1)	5	P0DOX5;P01857	Immunoglobulin gamma-1 heavy chain;Immunoglobulin heavy constant gamma 1	Unknown;IGHG1	299;180	10	1.46703	0.098414	0.408391	0.12458	(N(N(H(H(H))(H(N(F))(N))(N))))	hybrid		(N)	('(N(F))', '(N)')	(N(N(H(H(N(H)))(N)(H(N))))(F))	complex	(F)	(N)	('(N(H))', '(N)')	FALSE	FALSE	TRUE	FALSE
15	ShenJ_FourStandardGlycoproteins_CE20_33_Run1	11212	3	1000.4	EEQYNSTYR	H(4)N(5)F(1)	5	P0DOX5;P01857	Immunoglobulin gamma-1 heavy chain;Immunoglobulin heavy constant gamma 1	Unknown;IGHG1	299;180	11	1.36861	0.0126924	0.41296	0.218425	(N(N(H(H(N(H)))(H(N(F)))(N))))	complex		(N)	('(N(H))', '(N(F))')	(N(N(H(H(N(H)))(N)(H(N))))(F))	complex	(F)	(N)	('(N(H))', '(N)')	TRUE	FALSE	TRUE	FALSE
15	ShenJ_FourStandardGlycoproteins_CE20_33_Run1	11212	3	1000.4	EEQYNSTYR	H(4)N(5)F(1)	5	P0DOX5;P01857	Immunoglobulin gamma-1 heavy chain;Immunoglobulin heavy constant gamma 1	Unknown;IGHG1	299;180	12	1.35592	0.00953593	0.45995	0.184127	(N(N(H(H(N(H))(N(F)))(H(N)))))	complex			('(N(H))', '(N(F))', '(N)')	(N(N(H(H(N(H)))(N)(H(N))))(F))	complex	(F)	(N)	('(N(H))', '(N)')	TRUE	FALSE	FALSE	FALSE
15	ShenJ_FourStandardGlycoproteins_CE20_33_Run1	11212	3	1000.4	EEQYNSTYR	H(4)N(5)F(1)	5	P0DOX5;P01857	Immunoglobulin gamma-1 heavy chain;Immunoglobulin heavy constant gamma 1	Unknown;IGHG1	299;180	13	1.34639	0.00149262	0.455015	0.198599	(N(N(H(H(N(H)))(H(N(F))(N)))))	complex			('(N(H))', '(N(F))', '(N)')	(N(N(H(H(N(H)))(N)(H(N))))(F))	complex	(F)	(N)	('(N(H))', '(N)')	TRUE	FALSE	FALSE	FALSE
15	ShenJ_FourStandardGlycoproteins_CE20_33_Run1	11212	3	1000.4	EEQYNSTYR	H(4)N(5)F(1)	5	P0DOX5;P01857	Immunoglobulin gamma-1 heavy chain;Immunoglobulin heavy constant gamma 1	Unknown;IGHG1	299;180	14	1.34489	0.000625323	0.424216	0.23089	(N(N(H(H(N(H))(N(F)))(H)(N))))	complex		(N)	('(N(H))', '(N(F))')	(N(N(H(H(N(H)))(N)(H(N))))(F))	complex	(F)	(N)	('(N(H))', '(N)')	TRUE	FALSE	TRUE	FALSE
15	ShenJ_FourStandardGlycoproteins_CE20_33_Run1	11212	3	1000.4	EEQYNSTYR	H(4)N(5)F(1)	5	P0DOX5;P01857	Immunoglobulin gamma-1 heavy chain;Immunoglobulin heavy constant gamma 1	Unknown;IGHG1	299;180	15	1.34427		0.459585	0.196147	(N(N(H(H(N(H))(N))(H(N(F))))))	complex			('(N(H))', '(N)', '(N(F))')	(N(N(H(H(N(H)))(N)(H(N))))(F))	complex	(F)	(N)	('(N(H))', '(N)')	TRUE	FALSE	FALSE	FALSE
6	ShenJ_FourStandardGlycoproteins_CE20_33_Run1	11216	2	1317.53	EEQYNSTYR	H(3)N(4)F(1)	5	P0DOX5;P01857	Immunoglobulin gamma-1 heavy chain;Immunoglobulin heavy constant gamma 1	Unknown;IGHG1	299;180	1	1.79875	0.110647	0.0807299	0.120517	(N(N(H(H(N))(H)(N)))(F))	complex	(F)	(N)	('(N)',)	(N(N(H(H(N))(N)(H)))(F))	complex	(F)	(N)	('(N)',)	TRUE	TRUE	TRUE	TRUE
6	ShenJ_FourStandardGlycoproteins_CE20_33_Run1	11216	2	1317.53	EEQYNSTYR	H(3)N(4)F(1)	5	P0DOX5;P01857	Immunoglobulin gamma-1 heavy chain;Immunoglobulin heavy constant gamma 1	Unknown;IGHG1	299;180	2	1.68811	0.0882099	0.179694	0.1322	(N(N(H(H(N))(H(N))))(F))	complex	(F)		('(N)', '(N)')	(N(N(H(H(N))(N)(H)))(F))	complex	(F)	(N)	('(N)',)	TRUE	TRUE	FALSE	FALSE
6	ShenJ_FourStandardGlycoproteins_CE20_33_Run1	11216	2	1317.53	EEQYNSTYR	H(3)N(4)F(1)	5	P0DOX5;P01857	Immunoglobulin gamma-1 heavy chain;Immunoglobulin heavy constant gamma 1	Unknown;IGHG1	299;180	3	1.5999	0.248703	0.160775	0.239328	(N(N(H(H(N)(N))(H)))(F))	complex	(F)		('(N)', '(N)')	(N(N(H(H(N))(N)(H)))(F))	complex	(F)	(N)	('(N)',)	TRUE	TRUE	FALSE	FALSE
6	ShenJ_FourStandardGlycoproteins_CE20_33_Run1	11216	2	1317.53	EEQYNSTYR	H(3)N(4)F(1)	5	P0DOX5;P01857	Immunoglobulin gamma-1 heavy chain;Immunoglobulin heavy constant gamma 1	Unknown;IGHG1	299;180	4	1.35119	0.0646823	0.352295	0.296512	(N(N(H(H(N(F)))(H)(N))))	complex		(N)	('(N(F))',)	(N(N(H(H(N))(N)(H)))(F))	complex	(F)	(N)	('(N)',)	TRUE	FALSE	TRUE	FALSE
6	ShenJ_FourStandardGlycoproteins_CE20_33_Run1	11216	2	1317.53	EEQYNSTYR	H(3)N(4)F(1)	5	P0DOX5;P01857	Immunoglobulin gamma-1 heavy chain;Immunoglobulin heavy constant gamma 1	Unknown;IGHG1	299;180	5	1.28651	0.1206	0.379605	0.333884	(N(N(H(H(N(F)))(H(N)))))	complex			('(N(F))', '(N)')	(N(N(H(H(N))(N)(H)))(F))	complex	(F)	(N)	('(N)',)	TRUE	FALSE	FALSE	FALSE
6	ShenJ_FourStandardGlycoproteins_CE20_33_Run1	11216	2	1317.53	EEQYNSTYR	H(3)N(4)F(1)	5	P0DOX5;P01857	Immunoglobulin gamma-1 heavy chain;Immunoglobulin heavy constant gamma 1	Unknown;IGHG1	299;180	6	1.16591		0.396881	0.437209	(N(N(H(H(N(F))(N))(H))))	complex			('(N(F))', '(N)')	(N(N(H(H(N))(N)(H)))(F))	complex	(F)	(N)	('(N)',)	TRUE	FALSE	FALSE	FALSE
15	ShenJ_FourStandardGlycoproteins_CE20_33_Run1	11220	2	1500.09	EEQYNSTYR	H(4)N(5)F(1)	5	P0DOX5;P01857	Immunoglobulin gamma-1 heavy chain;Immunoglobulin heavy constant gamma 1	Unknown;IGHG1	299;180	1	1.90254	0.109148	0.0371781	0.0602812	(N(N(H(H(N(H)))(H(N))(N)))(F))	complex	(F)	(N)	('(N(H))', '(N)')	(N(N(H(H(N(H)))(N)(H(N))))(F))	complex	(F)	(N)	('(N(H))', '(N)')	TRUE	TRUE	TRUE	TRUE
15	ShenJ_FourStandardGlycoproteins_CE20_33_Run1	11220	2	1500.09	EEQYNSTYR	H(4)N(5)F(1)	5	P0DOX5;P01857	Immunoglobulin gamma-1 heavy chain;Immunoglobulin heavy constant gamma 1	Unknown;IGHG1	299;180	2	1.79339	4.14365e-05	0.0837407	0.122867	(N(N(H(H(N(H))(N))(H)(N)))(F))	complex	(F)	(N)	('(N(H))', '(N)')	(N(N(H(H(N(H)))(N)(H(N))))(F))	complex	(F)	(N)	('(N(H))', '(N)')	TRUE	TRUE	TRUE	TRUE
15	ShenJ_FourStandardGlycoproteins_CE20_33_Run1	11220	2	1500.09	EEQYNSTYR	H(4)N(5)F(1)	5	P0DOX5;P01857	Immunoglobulin gamma-1 heavy chain;Immunoglobulin heavy constant gamma 1	Unknown;IGHG1	299;180	3	1.79335	0.0226689	0.173406	0.0332422	(N(N(H(H(N(H)))(H(N)(N))))(F))	complex	(F)		('(N(H))', '(N)', '(N)')	(N(N(H(H(N(H)))(N)(H(N))))(F))	complex	(F)	(N)	('(N(H))', '(N)')	TRUE	TRUE	FALSE	FALSE
15	ShenJ_FourStandardGlycoproteins_CE20_33_Run1	11220	2	1500.09	EEQYNSTYR	H(4)N(5)F(1)	5	P0DOX5;P01857	Immunoglobulin gamma-1 heavy chain;Immunoglobulin heavy constant gamma 1	Unknown;IGHG1	299;180	4	1.77068	0.0185187	0.167132	0.0621857	(N(N(H(H(N(H))(N))(H(N))))(F))	complex	(F)		('(N(H))', '(N)', '(N)')	(N(N(H(H(N(H)))(N)(H(N))))(F))	complex	(F)	(N)	('(N(H))', '(N)')	TRUE	TRUE	FALSE	FALSE
15	ShenJ_FourStandardGlycoproteins_CE20_33_Run1	11220	2	1500.09	EEQYNSTYR	H(4)N(5)F(1)	5	P0DOX5;P01857	Immunoglobulin gamma-1 heavy chain;Immunoglobulin heavy constant gamma 1	Unknown;IGHG1	299;180	5	1.75216	0.294734	0.0789203	0.168916	(N(N(H(H(H))(H(N)(N))(N)))(F))	hybrid	(F)	(N)	('(N)', '(N)')	(N(N(H(H(N(H)))(N)(H(N))))(F))	complex	(F)	(N)	('(N(H))', '(N)')	FALSE	TRUE	TRUE	FALSE
15	ShenJ_FourStandardGlycoproteins_CE20_33_Run1	11220	2	1500.09	EEQYNSTYR	H(4)N(5)F(1)	5	P0DOX5;P01857	Immunoglobulin gamma-1 heavy chain;Immunoglobulin heavy constant gamma 1	Unknown;IGHG1	299;180	6	1.45743	0.0286347	0.474093	0.0684771	(N(N(H(H(N(H)(F)))(H(N))(N))))	complex		(N)	('(N(H)(F))', '(N)')	(N(N(H(H(N(H)))(N)(H(N))))(F))	complex	(F)	(N)	('(N(H))', '(N)')	TRUE	FALSE	TRUE	FALSE
15	ShenJ_FourStandardGlycoproteins_CE20_33_Run1	11220	2	1500.09	EEQYNSTYR	H(4)N(5)F(1)	5	P0DOX5;P01857	Immunoglobulin gamma-1 heavy chain;Immunoglobulin heavy constant gamma 1	Unknown;IGHG1	299;180	7	1.42879	0.0358833	0.504475	0.06673	(N(N(H(H(N(H)(F)))(H(N)(N)))))	complex			('(N(H)(F))', '(N)', '(N)')	(N(N(H(H(N(H)))(N)(H(N))))(F))	complex	(F)	(N)	('(N(H))', '(N)')	TRUE	FALSE	FALSE	FALSE
15	ShenJ_FourStandardGlycoproteins_CE20_33_Run1	11220	2	1500.09	EEQYNSTYR	H(4)N(5)F(1)	5	P0DOX5;P01857	Immunoglobulin gamma-1 heavy chain;Immunoglobulin heavy constant gamma 1	Unknown;IGHG1	299;180	8	1.39291	0.00736488	0.497043	0.110046	(N(N(H(H(N(H)(F))(N))(H(N)))))	complex			('(N(H)(F))', '(N)', '(N)')	(N(N(H(H(N(H)))(N)(H(N))))(F))	complex	(F)	(N)	('(N(H))', '(N)')	TRUE	FALSE	FALSE	FALSE
15	ShenJ_FourStandardGlycoproteins_CE20_33_Run1	11220	2	1500.09	EEQYNSTYR	H(4)N(5)F(1)	5	P0DOX5;P01857	Immunoglobulin gamma-1 heavy chain;Immunoglobulin heavy constant gamma 1	Unknown;IGHG1	299;180	9	1.38555	0.0251938	0.473235	0.141219	(N(N(H(H(N(H)(F))(N))(H)(N))))	complex		(N)	('(N(H)(F))', '(N)')	(N(N(H(H(N(H)))(N)(H(N))))(F))	complex	(F)	(N)	('(N(H))', '(N)')	TRUE	FALSE	TRUE	FALSE
15	ShenJ_FourStandardGlycoproteins_CE20_33_Run1	11220	2	1500.09	EEQYNSTYR	H(4)N(5)F(1)	5	P0DOX5;P01857	Immunoglobulin gamma-1 heavy chain;Immunoglobulin heavy constant gamma 1	Unknown;IGHG1	299;180	10	1.36035	0.0156456	0.486492	0.153155	(N(N(H(H(H))(H(N(F))(N))(N))))	hybrid		(N)	('(N(F))', '(N)')	(N(N(H(H(N(H)))(N)(H(N))))(F))	complex	(F)	(N)	('(N(H))', '(N)')	FALSE	FALSE	TRUE	FALSE
15	ShenJ_FourStandardGlycoproteins_CE20_33_Run1	11220	2	1500.09	EEQYNSTYR	H(4)N(5)F(1)	5	P0DOX5;P01857	Immunoglobulin gamma-1 heavy chain;Immunoglobulin heavy constant gamma 1	Unknown;IGHG1	299;180	11	1.34471	0.0040607	0.47026	0.185033	(N(N(H(H(N(H)))(H(N(F)))(N))))	complex		(N)	('(N(H))', '(N(F))')	(N(N(H(H(N(H)))(N)(H(N))))(F))	complex	(F)	(N)	('(N(H))', '(N)')	TRUE	FALSE	TRUE	FALSE
15	ShenJ_FourStandardGlycoproteins_CE20_33_Run1	11220	2	1500.09	EEQYNSTYR	H(4)N(5)F(1)	5	P0DOX5;P01857	Immunoglobulin gamma-1 heavy chain;Immunoglobulin heavy constant gamma 1	Unknown;IGHG1	299;180	12	1.34065	0.00858515	0.499154	0.160199	(N(N(H(H(N(H))(N))(H(N(F))))))	complex			('(N(H))', '(N)', '(N(F))')	(N(N(H(H(N(H)))(N)(H(N))))(F))	complex	(F)	(N)	('(N(H))', '(N)')	TRUE	FALSE	FALSE	FALSE
15	ShenJ_FourStandardGlycoproteins_CE20_33_Run1	11220	2	1500.09	EEQYNSTYR	H(4)N(5)F(1)	5	P0DOX5;P01857	Immunoglobulin gamma-1 heavy chain;Immunoglobulin heavy constant gamma 1	Unknown;IGHG1	299;180	13	1.33206	0.0390844	0.498465	0.169474	(N(N(H(H(N(H)))(H(N(F))(N)))))	complex			('(N(H))', '(N(F))', '(N)')	(N(N(H(H(N(H)))(N)(H(N))))(F))	complex	(F)	(N)	('(N(H))', '(N)')	TRUE	FALSE	FALSE	FALSE
15	ShenJ_FourStandardGlycoproteins_CE20_33_Run1	11220	2	1500.09	EEQYNSTYR	H(4)N(5)F(1)	5	P0DOX5;P01857	Immunoglobulin gamma-1 heavy chain;Immunoglobulin heavy constant gamma 1	Unknown;IGHG1	299;180	14	1.29298	0.0261279	0.499122	0.207901	(N(N(H(H(N(H))(N(F)))(H(N)))))	complex			('(N(H))', '(N(F))', '(N)')	(N(N(H(H(N(H)))(N)(H(N))))(F))	complex	(F)	(N)	('(N(H))', '(N)')	TRUE	FALSE	FALSE	FALSE
15	ShenJ_FourStandardGlycoproteins_CE20_33_Run1	11220	2	1500.09	EEQYNSTYR	H(4)N(5)F(1)	5	P0DOX5;P01857	Immunoglobulin gamma-1 heavy chain;Immunoglobulin heavy constant gamma 1	Unknown;IGHG1	299;180	15	1.26685		0.471816	0.261335	(N(N(H(H(N(H))(N(F)))(H)(N))))	complex		(N)	('(N(H))', '(N(F))')	(N(N(H(H(N(H)))(N)(H(N))))(F))	complex	(F)	(N)	('(N(H))', '(N)')	TRUE	FALSE	TRUE	FALSE
6	ShenJ_FourStandardGlycoproteins_CE20_33_Run1	11286	2	1427.06	EEQYNSTYR	H(4)N(5)	5	P0DOX5;P01857	Immunoglobulin gamma-1 heavy chain;Immunoglobulin heavy constant gamma 1	Unknown;IGHG1	299;180	1	1.93491	0.0865017	0.0503986	0.0146943	(N(N(H(H(N(H)))(H(N))(N))))	complex		(N)	('(N(H))', '(N)')	(N(N(H(H(N(H)))(N)(H(N)))))	complex		(N)	('(N(H))', '(N)')	TRUE	TRUE	TRUE	TRUE
6	ShenJ_FourStandardGlycoproteins_CE20_33_Run1	11286	2	1427.06	EEQYNSTYR	H(4)N(5)	5	P0DOX5;P01857	Immunoglobulin gamma-1 heavy chain;Immunoglobulin heavy constant gamma 1	Unknown;IGHG1	299;180	2	1.84841	0.0325652	0.0821206	0.069474	(N(N(H(H(N(H))(N))(H)(N))))	complex		(N)	('(N(H))', '(N)')	(N(N(H(H(N(H)))(N)(H(N)))))	complex		(N)	('(N(H))', '(N)')	TRUE	TRUE	TRUE	TRUE
6	ShenJ_FourStandardGlycoproteins_CE20_33_Run1	11286	2	1427.06	EEQYNSTYR	H(4)N(5)	5	P0DOX5;P01857	Immunoglobulin gamma-1 heavy chain;Immunoglobulin heavy constant gamma 1	Unknown;IGHG1	299;180	3	1.81584	0.00613332	0.166995	0.0171649	(N(N(H(H(N(H)))(H(N)(N)))))	complex			('(N(H))', '(N)', '(N)')	(N(N(H(H(N(H)))(N)(H(N)))))	complex		(N)	('(N(H))', '(N)')	TRUE	TRUE	FALSE	FALSE
6	ShenJ_FourStandardGlycoproteins_CE20_33_Run1	11286	2	1427.06	EEQYNSTYR	H(4)N(5)	5	P0DOX5;P01857	Immunoglobulin gamma-1 heavy chain;Immunoglobulin heavy constant gamma 1	Unknown;IGHG1	299;180	4	1.80971	0.111949	0.156494	0.0337995	(N(N(H(H(N(H))(N))(H(N)))))	complex			('(N(H))', '(N)', '(N)')	(N(N(H(H(N(H)))(N)(H(N)))))	complex		(N)	('(N(H))', '(N)')	TRUE	TRUE	FALSE	FALSE
6	ShenJ_FourStandardGlycoproteins_CE20_33_Run1	11286	2	1427.06	EEQYNSTYR	H(4)N(5)	5	P0DOX5;P01857	Immunoglobulin gamma-1 heavy chain;Immunoglobulin heavy constant gamma 1	Unknown;IGHG1	299;180	5	1.69776	0.0205578	0.105064	0.197177	(N(N(H(H(H))(H(N)(N))(N))))	hybrid		(N)	('(N)', '(N)')	(N(N(H(H(N(H)))(N)(H(N)))))	complex		(N)	('(N(H))', '(N)')	FALSE	TRUE	TRUE	FALSE
6	ShenJ_FourStandardGlycoproteins_CE20_33_Run1	11286	2	1427.06	EEQYNSTYR	H(4)N(5)	5	P0DOX5;P01857	Immunoglobulin gamma-1 heavy chain;Immunoglobulin heavy constant gamma 1	Unknown;IGHG1	299;180	6	1.6772		0.162073	0.160727	(N(N(H(H(H)(N))(H(N)(N)))))	unknown			('(N)', '(N)', '(N)')	(N(N(H(H(N(H)))(N)(H(N)))))	complex		(N)	('(N(H))', '(N)')	FALSE	TRUE	FALSE	FALSE
4	ShenJ_FourStandardGlycoproteins_CE20_33_Run1	11316	2	1346.04	EEQYNSTYR	H(3)N(5)	5	P0DOX5;P01857	Immunoglobulin gamma-1 heavy chain;Immunoglobulin heavy constant gamma 1	Unknown;IGHG1	299;180	1	1.73943	0.0113209	0.0551727	0.205401	(N(N(H(H(N)(N))(H)(N))))	complex		(N)	('(N)', '(N)')	(N(N(H(H(N))(N)(H(N)))))	complex		(N)	('(N)', '(N)')	TRUE	TRUE	TRUE	TRUE
4	ShenJ_FourStandardGlycoproteins_CE20_33_Run1	11316	2	1346.04	EEQYNSTYR	H(3)N(5)	5	P0DOX5;P01857	Immunoglobulin gamma-1 heavy chain;Immunoglobulin heavy constant gamma 1	Unknown;IGHG1	299;180	2	1.7281	0.0996994	0.0611776	0.210717	(N(N(H(H(N))(H(N))(N))))	complex		(N)	('(N)', '(N)')	(N(N(H(H(N))(N)(H(N)))))	complex		(N)	('(N)', '(N)')	TRUE	TRUE	TRUE	TRUE
4	ShenJ_FourStandardGlycoproteins_CE20_33_Run1	11316	2	1346.04	EEQYNSTYR	H(3)N(5)	5	P0DOX5;P01857	Immunoglobulin gamma-1 heavy chain;Immunoglobulin heavy constant gamma 1	Unknown;IGHG1	299;180	3	1.62841	0.0364286	0.215429	0.156165	(N(N(H(H(N(N)))(H(N)))))	complex			('(N(N))', '(N)')	(N(N(H(H(N))(N)(H(N)))))	complex		(N)	('(N)', '(N)')	TRUE	TRUE	FALSE	FALSE
4	ShenJ_FourStandardGlycoproteins_CE20_33_Run1	11316	2	1346.04	EEQYNSTYR	H(3)N(5)	5	P0DOX5;P01857	Immunoglobulin gamma-1 heavy chain;Immunoglobulin heavy constant gamma 1	Unknown;IGHG1	299;180	4	1.59198		0.167079	0.240944	(N(N(H(H(N)(N))(H(N)))))	complex			('(N)', '(N)', '(N)')	(N(N(H(H(N))(N)(H(N)))))	complex		(N)	('(N)', '(N)')	TRUE	TRUE	FALSE	FALSE
13	ShenJ_FourStandardGlycoproteins_CE20_33_Run1	11361	2	1398.55	EEQYNSTYR	H(4)N(4)F(1)	5	P0DOX5;P01857	Immunoglobulin gamma-1 heavy chain;Immunoglobulin heavy constant gamma 1	Unknown;IGHG1	299;180	1	1.68864	0.0152046	0.290022	0.0213333	(N(N(H(H(N(H)))(H)(N)))(F))	complex	(F)	(N)	('(N(H))',)	(N(N(H(H(N(H)))(H(N))))(F))	complex	(F)		('(N(H))', '(N)')	TRUE	TRUE	FALSE	FALSE
13	ShenJ_FourStandardGlycoproteins_CE20_33_Run1	11361	2	1398.55	EEQYNSTYR	H(4)N(4)F(1)	5	P0DOX5;P01857	Immunoglobulin gamma-1 heavy chain;Immunoglobulin heavy constant gamma 1	Unknown;IGHG1	299;180	2	1.67344	0.00505492	0.293604	0.0329559	(N(N(H(H(N(H)))(H(N))))(F))	complex	(F)		('(N(H))', '(N)')	(N(N(H(H(N(H)))(H(N))))(F))	complex	(F)		('(N(H))', '(N)')	TRUE	TRUE	TRUE	TRUE
13	ShenJ_FourStandardGlycoproteins_CE20_33_Run1	11361	2	1398.55	EEQYNSTYR	H(4)N(4)F(1)	5	P0DOX5;P01857	Immunoglobulin gamma-1 heavy chain;Immunoglobulin heavy constant gamma 1	Unknown;IGHG1	299;180	3	1.66839	0.20108	0.302111	0.0295039	(N(N(H(H(N(H))(N))(H)))(F))	complex	(F)		('(N(H))', '(N)')	(N(N(H(H(N(H)))(H(N))))(F))	complex	(F)		('(N(H))', '(N)')	TRUE	TRUE	TRUE	TRUE
13	ShenJ_FourStandardGlycoproteins_CE20_33_Run1	11361	2	1398.55	EEQYNSTYR	H(4)N(4)F(1)	5	P0DOX5;P01857	Immunoglobulin gamma-1 heavy chain;Immunoglobulin heavy constant gamma 1	Unknown;IGHG1	299;180	4	1.46731	0.062342	0.290848	0.241846	(N(N(H(H(H))(H(N)(N))))(F))	hybrid	(F)		('(N)', '(N)')	(N(N(H(H(N(H)))(H(N))))(F))	complex	(F)		('(N(H))', '(N)')	FALSE	TRUE	TRUE	FALSE
13	ShenJ_FourStandardGlycoproteins_CE20_33_Run1	11361	2	1398.55	EEQYNSTYR	H(4)N(4)F(1)	5	P0DOX5;P01857	Immunoglobulin gamma-1 heavy chain;Immunoglobulin heavy constant gamma 1	Unknown;IGHG1	299;180	5	1.40496	0.0379712	0.2725	0.322536	(N(N(H(H(H))(H(N))(N)))(F))	hybrid	(F)	(N)	('(N)',)	(N(N(H(H(N(H)))(H(N))))(F))	complex	(F)		('(N(H))', '(N)')	FALSE	TRUE	FALSE	FALSE
13	ShenJ_FourStandardGlycoproteins_CE20_33_Run1	11361	2	1398.55	EEQYNSTYR	H(4)N(4)F(1)	5	P0DOX5;P01857	Immunoglobulin gamma-1 heavy chain;Immunoglobulin heavy constant gamma 1	Unknown;IGHG1	299;180	6	1.36699	0.0142023	0.539254	0.0937536	(N(N(H(H(N(H)(F))(N))(H))))	complex			('(N(H)(F))', '(N)')	(N(N(H(H(N(H)))(H(N))))(F))	complex	(F)		('(N(H))', '(N)')	TRUE	FALSE	TRUE	FALSE
13	ShenJ_FourStandardGlycoproteins_CE20_33_Run1	11361	2	1398.55	EEQYNSTYR	H(4)N(4)F(1)	5	P0DOX5;P01857	Immunoglobulin gamma-1 heavy chain;Immunoglobulin heavy constant gamma 1	Unknown;IGHG1	299;180	7	1.35279	0.00553355	0.552031	0.0951783	(N(N(H(H(N(H)(F)))(H)(N))))	complex		(N)	('(N(H)(F))',)	(N(N(H(H(N(H)))(H(N))))(F))	complex	(F)		('(N(H))', '(N)')	TRUE	FALSE	FALSE	FALSE
13	ShenJ_FourStandardGlycoproteins_CE20_33_Run1	11361	2	1398.55	EEQYNSTYR	H(4)N(4)F(1)	5	P0DOX5;P01857	Immunoglobulin gamma-1 heavy chain;Immunoglobulin heavy constant gamma 1	Unknown;IGHG1	299;180	8	1.34726	0.028091	0.539003	0.11374	(N(N(H(H(H))(H(N(F))(N)))))	hybrid			('(N(F))', '(N)')	(N(N(H(H(N(H)))(H(N))))(F))	complex	(F)		('(N(H))', '(N)')	FALSE	FALSE	TRUE	FALSE
13	ShenJ_FourStandardGlycoproteins_CE20_33_Run1	11361	2	1398.55	EEQYNSTYR	H(4)N(4)F(1)	5	P0DOX5;P01857	Immunoglobulin gamma-1 heavy chain;Immunoglobulin heavy constant gamma 1	Unknown;IGHG1	299;180	9	1.31917	0.0192462	0.551518	0.129316	(N(N(H(H(H))(H(N(F)))(N))))	hybrid		(N)	('(N(F))',)	(N(N(H(H(N(H)))(H(N))))(F))	complex	(F)		('(N(H))', '(N)')	FALSE	FALSE	FALSE	FALSE
13	ShenJ_FourStandardGlycoproteins_CE20_33_Run1	11361	2	1398.55	EEQYNSTYR	H(4)N(4)F(1)	5	P0DOX5;P01857	Immunoglobulin gamma-1 heavy chain;Immunoglobulin heavy constant gamma 1	Unknown;IGHG1	299;180	10	1.29992	0.00401091	0.541759	0.158322	(N(N(H(H(N(H))(N(F)))(H))))	complex			('(N(H))', '(N(F))')	(N(N(H(H(N(H)))(H(N))))(F))	complex	(F)		('(N(H))', '(N)')	TRUE	FALSE	TRUE	FALSE
13	ShenJ_FourStandardGlycoproteins_CE20_33_Run1	11361	2	1398.55	EEQYNSTYR	H(4)N(4)F(1)	5	P0DOX5;P01857	Immunoglobulin gamma-1 heavy chain;Immunoglobulin heavy constant gamma 1	Unknown;IGHG1	299;180	11	1.29591	0.00235294	0.541268	0.162823	(N(N(H(H(N(H)(F)))(H(N)))))	complex			('(N(H)(F))', '(N)')	(N(N(H(H(N(H)))(H(N))))(F))	complex	(F)		('(N(H))', '(N)')	TRUE	FALSE	TRUE	FALSE
13	ShenJ_FourStandardGlycoproteins_CE20_33_Run1	11361	2	1398.55	EEQYNSTYR	H(4)N(4)F(1)	5	P0DOX5;P01857	Immunoglobulin gamma-1 heavy chain;Immunoglobulin heavy constant gamma 1	Unknown;IGHG1	299;180	12	1.29356	0.0569943	0.531933	0.174511	(N(N(H(H(N(H)))(H(N(F))))))	complex			('(N(H))', '(N(F))')	(N(N(H(H(N(H)))(H(N))))(F))	complex	(F)		('(N(H))', '(N)')	TRUE	FALSE	TRUE	FALSE
13	ShenJ_FourStandardGlycoproteins_CE20_33_Run1	11361	2	1398.55	EEQYNSTYR	H(4)N(4)F(1)	5	P0DOX5;P01857	Immunoglobulin gamma-1 heavy chain;Immunoglobulin heavy constant gamma 1	Unknown;IGHG1	299;180	13	1.23656		0.542038	0.2214	(N(N(H(H(N(H(F))))(H(N)))))	complex			('(N(H(F)))', '(N)')	(N(N(H(H(N(H)))(H(N))))(F))	complex	(F)		('(N(H))', '(N)')	TRUE	FALSE	TRUE	FALSE
6	ShenJ_FourStandardGlycoproteins_CE20_33_Run1	11407	2	1317.53	EEQYNSTYR	H(3)N(4)F(1)	5	P0DOX5;P01857	Immunoglobulin gamma-1 heavy chain;Immunoglobulin heavy constant gamma 1	Unknown;IGHG1	299;180	1	1.52961	0.0452074	0.336822	0.133567	(N(N(H(H(N))(H)(N)))(F))	complex	(F)	(N)	('(N)',)	(N(N(H(H(N))(H(N))))(F))	complex	(F)		('(N)', '(N)')	TRUE	TRUE	FALSE	FALSE
6	ShenJ_FourStandardGlycoproteins_CE20_33_Run1	11407	2	1317.53	EEQYNSTYR	H(3)N(4)F(1)	5	P0DOX5;P01857	Immunoglobulin gamma-1 heavy chain;Immunoglobulin heavy constant gamma 1	Unknown;IGHG1	299;180	2	1.4844	0.099139	0.370333	0.145263	(N(N(H(H(N))(H(N))))(F))	complex	(F)		('(N)', '(N)')	(N(N(H(H(N))(H(N))))(F))	complex	(F)		('(N)', '(N)')	TRUE	TRUE	TRUE	TRUE
6	ShenJ_FourStandardGlycoproteins_CE20_33_Run1	11407	2	1317.53	EEQYNSTYR	H(3)N(4)F(1)	5	P0DOX5;P01857	Immunoglobulin gamma-1 heavy chain;Immunoglobulin heavy constant gamma 1	Unknown;IGHG1	299;180	3	1.38526	0.265435	0.362288	0.252448	(N(N(H(H(N)(N))(H)))(F))	complex	(F)		('(N)', '(N)')	(N(N(H(H(N))(H(N))))(F))	complex	(F)		('(N)', '(N)')	TRUE	TRUE	TRUE	TRUE
6	ShenJ_FourStandardGlycoproteins_CE20_33_Run1	11407	2	1317.53	EEQYNSTYR	H(3)N(4)F(1)	5	P0DOX5;P01857	Immunoglobulin gamma-1 heavy chain;Immunoglobulin heavy constant gamma 1	Unknown;IGHG1	299;180	4	1.11983	0.0231414	0.570552	0.309618	(N(N(H(H(N(F)))(H)(N))))	complex		(N)	('(N(F))',)	(N(N(H(H(N))(H(N))))(F))	complex	(F)		('(N)', '(N)')	TRUE	FALSE	FALSE	FALSE
6	ShenJ_FourStandardGlycoproteins_CE20_33_Run1	11407	2	1317.53	EEQYNSTYR	H(3)N(4)F(1)	5	P0DOX5;P01857	Immunoglobulin gamma-1 heavy chain;Immunoglobulin heavy constant gamma 1	Unknown;IGHG1	299;180	5	1.09669	0.11159	0.557928	0.345383	(N(N(H(H(N(F)))(H(N)))))	complex			('(N(F))', '(N)')	(N(N(H(H(N))(H(N))))(F))	complex	(F)		('(N)', '(N)')	TRUE	FALSE	TRUE	FALSE
6	ShenJ_FourStandardGlycoproteins_CE20_33_Run1	11407	2	1317.53	EEQYNSTYR	H(3)N(4)F(1)	5	P0DOX5;P01857	Immunoglobulin gamma-1 heavy chain;Immunoglobulin heavy constant gamma 1	Unknown;IGHG1	299;180	6	0.985098		0.564753	0.450149	(N(N(H(H(N(F))(N))(H))))	complex			('(N(F))', '(N)')	(N(N(H(H(N))(H(N))))(F))	complex	(F)		('(N)', '(N)')	TRUE	FALSE	TRUE	FALSE
6	ShenJ_FourStandardGlycoproteins_CE20_33_Run1	11425	3	878.687	EEQYNSTYR	H(3)N(4)F(1)	5	P0DOX5;P01857	Immunoglobulin gamma-1 heavy chain;Immunoglobulin heavy constant gamma 1	Unknown;IGHG1	299;180	1	1.67123	0.000670819	0.244574	0.0841951	(N(N(H(H(N))(H(N))))(F))	complex	(F)		('(N)', '(N)')	(N(N(H(H(N))(H(N))))(F))	complex	(F)		('(N)', '(N)')	TRUE	TRUE	TRUE	TRUE
6	ShenJ_FourStandardGlycoproteins_CE20_33_Run1	11425	3	878.687	EEQYNSTYR	H(3)N(4)F(1)	5	P0DOX5;P01857	Immunoglobulin gamma-1 heavy chain;Immunoglobulin heavy constant gamma 1	Unknown;IGHG1	299;180	2	1.67056	0.024638	0.233456	0.0959833	(N(N(H(H(N(F)))(H)(N))))	complex		(N)	('(N(F))',)	(N(N(H(H(N))(H(N))))(F))	complex	(F)		('(N)', '(N)')	TRUE	FALSE	FALSE	FALSE
6	ShenJ_FourStandardGlycoproteins_CE20_33_Run1	11425	3	878.687	EEQYNSTYR	H(3)N(4)F(1)	5	P0DOX5;P01857	Immunoglobulin gamma-1 heavy chain;Immunoglobulin heavy constant gamma 1	Unknown;IGHG1	299;180	3	1.64592	0.0388365	0.24003	0.114048	(N(N(H(H(N))(H)(N)))(F))	complex	(F)	(N)	('(N)',)	(N(N(H(H(N))(H(N))))(F))	complex	(F)		('(N)', '(N)')	TRUE	TRUE	FALSE	FALSE
6	ShenJ_FourStandardGlycoproteins_CE20_33_Run1	11425	3	878.687	EEQYNSTYR	H(3)N(4)F(1)	5	P0DOX5;P01857	Immunoglobulin gamma-1 heavy chain;Immunoglobulin heavy constant gamma 1	Unknown;IGHG1	299;180	4	1.60709	0.0774809	0.238631	0.154283	(N(N(H(H(N(F)))(H(N)))))	complex			('(N(F))', '(N)')	(N(N(H(H(N))(H(N))))(F))	complex	(F)		('(N)', '(N)')	TRUE	FALSE	TRUE	FALSE
6	ShenJ_FourStandardGlycoproteins_CE20_33_Run1	11425	3	878.687	EEQYNSTYR	H(3)N(4)F(1)	5	P0DOX5;P01857	Immunoglobulin gamma-1 heavy chain;Immunoglobulin heavy constant gamma 1	Unknown;IGHG1	299;180	5	1.5296	0.0736858	0.193394	0.277001	(N(N(H(H(N)(N))(H)))(F))	complex	(F)		('(N)', '(N)')	(N(N(H(H(N))(H(N))))(F))	complex	(F)		('(N)', '(N)')	TRUE	TRUE	TRUE	TRUE
6	ShenJ_FourStandardGlycoproteins_CE20_33_Run1	11425	3	878.687	EEQYNSTYR	H(3)N(4)F(1)	5	P0DOX5;P01857	Immunoglobulin gamma-1 heavy chain;Immunoglobulin heavy constant gamma 1	Unknown;IGHG1	299;180	6	1.45592		0.209145	0.334936	(N(N(H(H(N(F))(N))(H))))	complex			('(N(F))', '(N)')	(N(N(H(H(N))(H(N))))(F))	complex	(F)		('(N)', '(N)')	TRUE	FALSE	TRUE	FALSE
6	ShenJ_FourStandardGlycoproteins_CE20_33_Run1	11428	3	868.024	EEQFNSTFR	H(3)N(4)F(1)	5	P01859	Immunoglobulin heavy constant gamma 2	IGHG2	176	1	1.85521	0.130744	0.0676375	0.0771529	(N(N(H(H(N))(H(N))))(F))	complex	(F)		('(N)', '(N)')	(N(N(H(H(N))(H(N))))(F))	complex	(F)		('(N)', '(N)')	TRUE	TRUE	TRUE	TRUE
6	ShenJ_FourStandardGlycoproteins_CE20_33_Run1	11428	3	868.024	EEQFNSTFR	H(3)N(4)F(1)	5	P01859	Immunoglobulin heavy constant gamma 2	IGHG2	176	2	1.72447	0.109434	0.178742	0.0967929	(N(N(H(H(N))(H)(N)))(F))	complex	(F)	(N)	('(N)',)	(N(N(H(H(N))(H(N))))(F))	complex	(F)		('(N)', '(N)')	TRUE	TRUE	FALSE	FALSE
6	ShenJ_FourStandardGlycoproteins_CE20_33_Run1	11428	3	868.024	EEQFNSTFR	H(3)N(4)F(1)	5	P01859	Immunoglobulin heavy constant gamma 2	IGHG2	176	3	1.61503	0.0776029	0.112544	0.272425	(N(N(H(H(N)(N))(H)))(F))	complex	(F)		('(N)', '(N)')	(N(N(H(H(N))(H(N))))(F))	complex	(F)		('(N)', '(N)')	TRUE	TRUE	TRUE	TRUE
6	ShenJ_FourStandardGlycoproteins_CE20_33_Run1	11428	3	868.024	EEQFNSTFR	H(3)N(4)F(1)	5	P01859	Immunoglobulin heavy constant gamma 2	IGHG2	176	4	1.53743	0.0345978	0.367993	0.0945791	(N(N(H(H(N(F)))(H)(N))))	complex		(N)	('(N(F))',)	(N(N(H(H(N))(H(N))))(F))	complex	(F)		('(N)', '(N)')	TRUE	FALSE	FALSE	FALSE
6	ShenJ_FourStandardGlycoproteins_CE20_33_Run1	11428	3	868.024	EEQFNSTFR	H(3)N(4)F(1)	5	P01859	Immunoglobulin heavy constant gamma 2	IGHG2	176	5	1.50283	0.199767	0.351597	0.145572	(N(N(H(H(N(F)))(H(N)))))	complex			('(N(F))', '(N)')	(N(N(H(H(N))(H(N))))(F))	complex	(F)		('(N)', '(N)')	TRUE	FALSE	TRUE	FALSE
6	ShenJ_FourStandardGlycoproteins_CE20_33_Run1	11428	3	868.024	EEQFNSTFR	H(3)N(4)F(1)	5	P01859	Immunoglobulin heavy constant gamma 2	IGHG2	176	6	1.30306		0.351686	0.345251	(N(N(H(H(N(F))(N))(H))))	complex			('(N(F))', '(N)')	(N(N(H(H(N))(H(N))))(F))	complex	(F)		('(N)', '(N)')	TRUE	FALSE	TRUE	FALSE
13	ShenJ_FourStandardGlycoproteins_CE20_33_Run1	11867	3	1082.81	TKPREEQFNSTFR	H(4)N(4)F(1)	9	P01859	Immunoglobulin heavy constant gamma 2	IGHG2	176	1	1.80491	0.0976813	0.150573	0.0445203	(N(N(H(H(N(H)))(H(N))))(F))	complex	(F)		('(N(H))', '(N)')	(N(N(H(H(N(H)))(H(N))))(F))	complex	(F)		('(N(H))', '(N)')	TRUE	TRUE	TRUE	TRUE
13	ShenJ_FourStandardGlycoproteins_CE20_33_Run1	11867	3	1082.81	TKPREEQFNSTFR	H(4)N(4)F(1)	9	P01859	Immunoglobulin heavy constant gamma 2	IGHG2	176	2	1.70723	0.225902	0.268401	0.024374	(N(N(H(H(N(H)))(H)(N)))(F))	complex	(F)	(N)	('(N(H))',)	(N(N(H(H(N(H)))(H(N))))(F))	complex	(F)		('(N(H))', '(N)')	TRUE	TRUE	FALSE	FALSE
13	ShenJ_FourStandardGlycoproteins_CE20_33_Run1	11867	3	1082.81	TKPREEQFNSTFR	H(4)N(4)F(1)	9	P01859	Immunoglobulin heavy constant gamma 2	IGHG2	176	3	1.48132	0.0119735	0.418047	0.10063	(N(N(H(H(H))(H(N(F))(N)))))	hybrid			('(N(F))', '(N)')	(N(N(H(H(N(H)))(H(N))))(F))	complex	(F)		('(N(H))', '(N)')	FALSE	FALSE	TRUE	FALSE
13	ShenJ_FourStandardGlycoproteins_CE20_33_Run1	11867	3	1082.81	TKPREEQFNSTFR	H(4)N(4)F(1)	9	P01859	Immunoglobulin heavy constant gamma 2	IGHG2	176	4	1.46935	0.0335449	0.505262	0.0253878	(N(N(H(H(N(H)(F)))(H)(N))))	complex		(N)	('(N(H)(F))',)	(N(N(H(H(N(H)))(H(N))))(F))	complex	(F)		('(N(H))', '(N)')	TRUE	FALSE	FALSE	FALSE
13	ShenJ_FourStandardGlycoproteins_CE20_33_Run1	11867	3	1082.81	TKPREEQFNSTFR	H(4)N(4)F(1)	9	P01859	Immunoglobulin heavy constant gamma 2	IGHG2	176	5	1.4358	0.00934857	0.484028	0.0801668	(N(N(H(H(N(H))(N))(H)))(F))	complex	(F)		('(N(H))', '(N)')	(N(N(H(H(N(H)))(H(N))))(F))	complex	(F)		('(N(H))', '(N)')	TRUE	TRUE	TRUE	TRUE
13	ShenJ_FourStandardGlycoproteins_CE20_33_Run1	11867	3	1082.81	TKPREEQFNSTFR	H(4)N(4)F(1)	9	P01859	Immunoglobulin heavy constant gamma 2	IGHG2	176	6	1.42646	0.0517483	0.2542	0.319344	(N(N(H(H(H))(H(N))(N)))(F))	hybrid	(F)	(N)	('(N)',)	(N(N(H(H(N(H)))(H(N))))(F))	complex	(F)		('(N(H))', '(N)')	FALSE	TRUE	FALSE	FALSE
13	ShenJ_FourStandardGlycoproteins_CE20_33_Run1	11867	3	1082.81	TKPREEQFNSTFR	H(4)N(4)F(1)	9	P01859	Immunoglobulin heavy constant gamma 2	IGHG2	176	7	1.37471	0.0615316	0.503683	0.121609	(N(N(H(H(N(H)(F)))(H(N)))))	complex			('(N(H)(F))', '(N)')	(N(N(H(H(N(H)))(H(N))))(F))	complex	(F)		('(N(H))', '(N)')	TRUE	FALSE	TRUE	FALSE
13	ShenJ_FourStandardGlycoproteins_CE20_33_Run1	11867	3	1082.81	TKPREEQFNSTFR	H(4)N(4)F(1)	9	P01859	Immunoglobulin heavy constant gamma 2	IGHG2	176	8	1.31318	0.0101193	0.552096	0.134728	(N(N(H(H(N(H)))(H(N(F))))))	complex			('(N(H))', '(N(F))')	(N(N(H(H(N(H)))(H(N))))(F))	complex	(F)		('(N(H))', '(N)')	TRUE	FALSE	TRUE	FALSE
13	ShenJ_FourStandardGlycoproteins_CE20_33_Run1	11867	3	1082.81	TKPREEQFNSTFR	H(4)N(4)F(1)	9	P01859	Immunoglobulin heavy constant gamma 2	IGHG2	176	9	1.30306	0.0694305	0.601785	0.0951577	(N(N(H(H(N(H)(F))(N))(H))))	complex			('(N(H)(F))', '(N)')	(N(N(H(H(N(H)))(H(N))))(F))	complex	(F)		('(N(H))', '(N)')	TRUE	FALSE	TRUE	FALSE
13	ShenJ_FourStandardGlycoproteins_CE20_33_Run1	11867	3	1082.81	TKPREEQFNSTFR	H(4)N(4)F(1)	9	P01859	Immunoglobulin heavy constant gamma 2	IGHG2	176	10	1.23363	0.00260773	0.695611	0.0707624	(N(N(H(H(N(H(F))))(H(N)))))	complex			('(N(H(F)))', '(N)')	(N(N(H(H(N(H)))(H(N))))(F))	complex	(F)		('(N(H))', '(N)')	TRUE	FALSE	TRUE	FALSE
13	ShenJ_FourStandardGlycoproteins_CE20_33_Run1	11867	3	1082.81	TKPREEQFNSTFR	H(4)N(4)F(1)	9	P01859	Immunoglobulin heavy constant gamma 2	IGHG2	176	11	1.23102	0.0477308	0.501773	0.267208	(N(N(H(H(H))(H(N)(N))))(F))	hybrid	(F)		('(N)', '(N)')	(N(N(H(H(N(H)))(H(N))))(F))	complex	(F)		('(N(H))', '(N)')	FALSE	TRUE	TRUE	FALSE
13	ShenJ_FourStandardGlycoproteins_CE20_33_Run1	11867	3	1082.81	TKPREEQFNSTFR	H(4)N(4)F(1)	9	P01859	Immunoglobulin heavy constant gamma 2	IGHG2	176	12	1.18329	0.061032	0.691975	0.124737	(N(N(H(H(H))(H(N(F)))(N))))	hybrid		(N)	('(N(F))',)	(N(N(H(H(N(H)))(H(N))))(F))	complex	(F)		('(N(H))', '(N)')	FALSE	FALSE	FALSE	FALSE
13	ShenJ_FourStandardGlycoproteins_CE20_33_Run1	11867	3	1082.81	TKPREEQFNSTFR	H(4)N(4)F(1)	9	P01859	Immunoglobulin heavy constant gamma 2	IGHG2	176	13	1.12226		0.615563	0.262181	(N(N(H(H(N(H))(N(F)))(H))))	complex			('(N(H))', '(N(F))')	(N(N(H(H(N(H)))(H(N))))(F))	complex	(F)		('(N(H))', '(N)')	TRUE	FALSE	TRUE	FALSE
6	ShenJ_FourStandardGlycoproteins_CE20_33_Run1	11899	3	1028.79	TKPREEQFNSTFR	H(3)N(4)F(1)	9	P01859	Immunoglobulin heavy constant gamma 2	IGHG2	176	1	1.84071	0.152672	0.132777	0.0265099	(N(N(H(H(N))(H(N))))(F))	complex	(F)		('(N)', '(N)')	(N(N(H(H(N))(H(N))))(F))	complex	(F)		('(N)', '(N)')	TRUE	TRUE	TRUE	TRUE
6	ShenJ_FourStandardGlycoproteins_CE20_33_Run1	11899	3	1028.79	TKPREEQFNSTFR	H(3)N(4)F(1)	9	P01859	Immunoglobulin heavy constant gamma 2	IGHG2	176	2	1.68804	0.44328	0.285289	0.0266699	(N(N(H(H(N))(H)(N)))(F))	complex	(F)	(N)	('(N)',)	(N(N(H(H(N))(H(N))))(F))	complex	(F)		('(N)', '(N)')	TRUE	TRUE	FALSE	FALSE
6	ShenJ_FourStandardGlycoproteins_CE20_33_Run1	11899	3	1028.79	TKPREEQFNSTFR	H(3)N(4)F(1)	9	P01859	Immunoglobulin heavy constant gamma 2	IGHG2	176	3	1.24476	0.0260779	0.525865	0.229375	(N(N(H(H(N(F)))(H(N)))))	complex			('(N(F))', '(N)')	(N(N(H(H(N))(H(N))))(F))	complex	(F)		('(N)', '(N)')	TRUE	FALSE	TRUE	FALSE
6	ShenJ_FourStandardGlycoproteins_CE20_33_Run1	11899	3	1028.79	TKPREEQFNSTFR	H(3)N(4)F(1)	9	P01859	Immunoglobulin heavy constant gamma 2	IGHG2	176	4	1.21868	0.0817608	0.731994	0.0493234	(N(N(H(H(N)(N))(H)))(F))	complex	(F)		('(N)', '(N)')	(N(N(H(H(N))(H(N))))(F))	complex	(F)		('(N)', '(N)')	TRUE	TRUE	TRUE	TRUE
6	ShenJ_FourStandardGlycoproteins_CE20_33_Run1	11899	3	1028.79	TKPREEQFNSTFR	H(3)N(4)F(1)	9	P01859	Immunoglobulin heavy constant gamma 2	IGHG2	176	5	1.13692	0.214929	0.604947	0.258131	(N(N(H(H(N(F)))(H)(N))))	complex		(N)	('(N(F))',)	(N(N(H(H(N))(H(N))))(F))	complex	(F)		('(N)', '(N)')	TRUE	FALSE	FALSE	FALSE
6	ShenJ_FourStandardGlycoproteins_CE20_33_Run1	11899	3	1028.79	TKPREEQFNSTFR	H(3)N(4)F(1)	9	P01859	Immunoglobulin heavy constant gamma 2	IGHG2	176	6	0.921992		0.743185	0.334823	(N(N(H(H(N(F))(N))(H))))	complex			('(N(F))', '(N)')	(N(N(H(H(N))(H(N))))(F))	complex	(F)		('(N)', '(N)')	TRUE	FALSE	TRUE	FALSE
11	ShenJ_FourStandardGlycoproteins_CE20_33_Run1	12553	3	1083.75	EEQYNSTYR	H(5)N(4)A(1)F(1)	5	P0DOX5;P01857	Immunoglobulin gamma-1 heavy chain;Immunoglobulin heavy constant gamma 1	Unknown;IGHG1	299;180	1	1.92853	0.0926333	0.0450847	0.0263838	(N(N(H(H(N(H(A))))(H(N(H)))))(F))	complex	(F)		('(N(H(A)))', '(N(H))')	(N(N(H(H(N(H(A))))(H(N(H)))))(F))	complex	(F)		('(N(H(A)))', '(N(H))')	TRUE	TRUE	TRUE	TRUE
11	ShenJ_FourStandardGlycoproteins_CE20_33_Run1	12553	3	1083.75	EEQYNSTYR	H(5)N(4)A(1)F(1)	5	P0DOX5;P01857	Immunoglobulin gamma-1 heavy chain;Immunoglobulin heavy constant gamma 1	Unknown;IGHG1	299;180	2	1.8359	0.0613606	0.072816	0.0912859	(N(N(H(H(H))(H(N(H(A)))(N))))(F))	hybrid	(F)		('(N(H(A)))', '(N)')	(N(N(H(H(N(H(A))))(H(N(H)))))(F))	complex	(F)		('(N(H(A)))', '(N(H))')	FALSE	TRUE	TRUE	FALSE
11	ShenJ_FourStandardGlycoproteins_CE20_33_Run1	12553	3	1083.75	EEQYNSTYR	H(5)N(4)A(1)F(1)	5	P0DOX5;P01857	Immunoglobulin gamma-1 heavy chain;Immunoglobulin heavy constant gamma 1	Unknown;IGHG1	299;180	3	1.77454	0.0349434	0.104657	0.120805	(N(N(H(H(H))(H(N(H(A))))(N)))(F))	hybrid	(F)	(N)	('(N(H(A)))',)	(N(N(H(H(N(H(A))))(H(N(H)))))(F))	complex	(F)		('(N(H(A)))', '(N(H))')	FALSE	TRUE	FALSE	FALSE
11	ShenJ_FourStandardGlycoproteins_CE20_33_Run1	12553	3	1083.75	EEQYNSTYR	H(5)N(4)A(1)F(1)	5	P0DOX5;P01857	Immunoglobulin gamma-1 heavy chain;Immunoglobulin heavy constant gamma 1	Unknown;IGHG1	299;180	4	1.73959	0.257426	0.189515	0.0708905	(N(N(H(H(N(H(A)))(N(H)))(H)))(F))	complex	(F)		('(N(H(A)))', '(N(H))')	(N(N(H(H(N(H(A))))(H(N(H)))))(F))	complex	(F)		('(N(H(A)))', '(N(H))')	TRUE	TRUE	TRUE	TRUE
11	ShenJ_FourStandardGlycoproteins_CE20_33_Run1	12553	3	1083.75	EEQYNSTYR	H(5)N(4)A(1)F(1)	5	P0DOX5;P01857	Immunoglobulin gamma-1 heavy chain;Immunoglobulin heavy constant gamma 1	Unknown;IGHG1	299;180	5	1.48217	0.00791659	0.417061	0.100771	(N(N(H(H(N(H(A))(F)))(H(N(H))))))	complex			('(N(H(A))(F))', '(N(H))')	(N(N(H(H(N(H(A))))(H(N(H)))))(F))	complex	(F)		('(N(H(A)))', '(N(H))')	TRUE	FALSE	TRUE	FALSE
11	ShenJ_FourStandardGlycoproteins_CE20_33_Run1	12553	3	1083.75	EEQYNSTYR	H(5)N(4)A(1)F(1)	5	P0DOX5;P01857	Immunoglobulin gamma-1 heavy chain;Immunoglobulin heavy constant gamma 1	Unknown;IGHG1	299;180	6	1.47425	0.0199396	0.418167	0.107581	(N(N(H(H(N(H(A))))(H(N(H)(F))))))	complex			('(N(H(A)))', '(N(H)(F))')	(N(N(H(H(N(H(A))))(H(N(H)))))(F))	complex	(F)		('(N(H(A)))', '(N(H))')	TRUE	FALSE	TRUE	FALSE
11	ShenJ_FourStandardGlycoproteins_CE20_33_Run1	12553	3	1083.75	EEQYNSTYR	H(5)N(4)A(1)F(1)	5	P0DOX5;P01857	Immunoglobulin gamma-1 heavy chain;Immunoglobulin heavy constant gamma 1	Unknown;IGHG1	299;180	7	1.45431	0.0249065	0.416722	0.128966	(N(N(H(H(H))(H(N(H(A))(F))(N)))))	hybrid			('(N(H(A))(F))', '(N)')	(N(N(H(H(N(H(A))))(H(N(H)))))(F))	complex	(F)		('(N(H(A)))', '(N(H))')	FALSE	FALSE	TRUE	FALSE
11	ShenJ_FourStandardGlycoproteins_CE20_33_Run1	12553	3	1083.75	EEQYNSTYR	H(5)N(4)A(1)F(1)	5	P0DOX5;P01857	Immunoglobulin gamma-1 heavy chain;Immunoglobulin heavy constant gamma 1	Unknown;IGHG1	299;180	8	1.42941	0.00221869	0.419524	0.15107	(N(N(H(H(H))(H(N(H(A)))(N(F))))))	hybrid			('(N(H(A)))', '(N(F))')	(N(N(H(H(N(H(A))))(H(N(H)))))(F))	complex	(F)		('(N(H(A)))', '(N(H))')	FALSE	FALSE	TRUE	FALSE
11	ShenJ_FourStandardGlycoproteins_CE20_33_Run1	12553	3	1083.75	EEQYNSTYR	H(5)N(4)A(1)F(1)	5	P0DOX5;P01857	Immunoglobulin gamma-1 heavy chain;Immunoglobulin heavy constant gamma 1	Unknown;IGHG1	299;180	9	1.42719	0.0132784	0.411825	0.160988	(N(N(H(H(N(H(A))(F))(N(H)))(H))))	complex			('(N(H(A))(F))', '(N(H))')	(N(N(H(H(N(H(A))))(H(N(H)))))(F))	complex	(F)		('(N(H(A)))', '(N(H))')	TRUE	FALSE	TRUE	FALSE
11	ShenJ_FourStandardGlycoproteins_CE20_33_Run1	12553	3	1083.75	EEQYNSTYR	H(5)N(4)A(1)F(1)	5	P0DOX5;P01857	Immunoglobulin gamma-1 heavy chain;Immunoglobulin heavy constant gamma 1	Unknown;IGHG1	299;180	10	1.41391	0.018969	0.422563	0.163528	(N(N(H(H(H))(H(N(H(A))(F)))(N))))	hybrid		(N)	('(N(H(A))(F))',)	(N(N(H(H(N(H(A))))(H(N(H)))))(F))	complex	(F)		('(N(H(A)))', '(N(H))')	FALSE	FALSE	FALSE	FALSE
11	ShenJ_FourStandardGlycoproteins_CE20_33_Run1	12553	3	1083.75	EEQYNSTYR	H(5)N(4)A(1)F(1)	5	P0DOX5;P01857	Immunoglobulin gamma-1 heavy chain;Immunoglobulin heavy constant gamma 1	Unknown;IGHG1	299;180	11	1.39494		0.409011	0.19605	(N(N(H(H(N(H(A)))(N(H)(F)))(H))))	complex			('(N(H(A)))', '(N(H)(F))')	(N(N(H(H(N(H(A))))(H(N(H)))))(F))	complex	(F)		('(N(H(A)))', '(N(H))')	TRUE	FALSE	TRUE	FALSE
6	ShenJ_FourStandardGlycoproteins_CE20_33_Run1	12707	2	1297.01	EEQYNSTYR	H(4)N(3)F(1)	5	P0DOX5;P01857	Immunoglobulin gamma-1 heavy chain;Immunoglobulin heavy constant gamma 1	Unknown;IGHG1	299;180	1	1.88786	0.308144	0.0659494	0.046193	(N(N(H(H(N(H)))(H)))(F))	complex	(F)		('(N(H))',)	(N(N(H(H(N(H)))(H)))(F))	complex	(F)		('(N(H))',)	TRUE	TRUE	TRUE	TRUE
6	ShenJ_FourStandardGlycoproteins_CE20_33_Run1	12707	2	1297.01	EEQYNSTYR	H(4)N(3)F(1)	5	P0DOX5;P01857	Immunoglobulin gamma-1 heavy chain;Immunoglobulin heavy constant gamma 1	Unknown;IGHG1	299;180	2	1.57971	0.196218	0.118377	0.301909	(N(N(H(H(H))(H(N))))(F))	hybrid	(F)		('(N)',)	(N(N(H(H(N(H)))(H)))(F))	complex	(F)		('(N(H))',)	FALSE	TRUE	TRUE	FALSE
6	ShenJ_FourStandardGlycoproteins_CE20_33_Run1	12707	2	1297.01	EEQYNSTYR	H(4)N(3)F(1)	5	P0DOX5;P01857	Immunoglobulin gamma-1 heavy chain;Immunoglobulin heavy constant gamma 1	Unknown;IGHG1	299;180	3	1.3835	0.0689282	0.501667	0.114837	(N(N(H(H(N(H)(F)))(H))))	complex			('(N(H)(F))',)	(N(N(H(H(N(H)))(H)))(F))	complex	(F)		('(N(H))',)	TRUE	FALSE	TRUE	FALSE
6	ShenJ_FourStandardGlycoproteins_CE20_33_Run1	12707	2	1297.01	EEQYNSTYR	H(4)N(3)F(1)	5	P0DOX5;P01857	Immunoglobulin gamma-1 heavy chain;Immunoglobulin heavy constant gamma 1	Unknown;IGHG1	299;180	4	1.31457	0.0503979	0.495272	0.19016	(N(N(H(H(N(H(F))))(H))))	complex			('(N(H(F)))',)	(N(N(H(H(N(H)))(H)))(F))	complex	(F)		('(N(H))',)	TRUE	FALSE	TRUE	FALSE
6	ShenJ_FourStandardGlycoproteins_CE20_33_Run1	12707	2	1297.01	EEQYNSTYR	H(4)N(3)F(1)	5	P0DOX5;P01857	Immunoglobulin gamma-1 heavy chain;Immunoglobulin heavy constant gamma 1	Unknown;IGHG1	299;180	5	1.26417	0.502334	0.505989	0.229841	(N(N(H(H(H))(H(N(F))))))	hybrid			('(N(F))',)	(N(N(H(H(N(H)))(H)))(F))	complex	(F)		('(N(H))',)	FALSE	FALSE	TRUE	FALSE
6	ShenJ_FourStandardGlycoproteins_CE20_33_Run1	12707	2	1297.01	EEQYNSTYR	H(4)N(3)F(1)	5	P0DOX5;P01857	Immunoglobulin gamma-1 heavy chain;Immunoglobulin heavy constant gamma 1	Unknown;IGHG1	299;180	6	0.761836		0.238164	1	(N(N(H(H(H))(H)(N)))(F))	high_mannose	(F)	(N)	()	(N(N(H(H(N(H)))(H)))(F))	complex	(F)		('(N(H))',)	FALSE	TRUE	FALSE	FALSE
11	ShenJ_FourStandardGlycoproteins_CE20_33_Run1	12717	3	1083.75	EEQYNSTYR	H(5)N(4)A(1)F(1)	5	P0DOX5;P01857	Immunoglobulin gamma-1 heavy chain;Immunoglobulin heavy constant gamma 1	Unknown;IGHG1	299;180	1	1.88126	0.0784617	0.0835527	0.0351861	(N(N(H(H(N(H(A))))(H(N(H)))))(F))	complex	(F)		('(N(H(A)))', '(N(H))')	(N(N(H(H(N(H(A))))(H(N(H)))))(F))	complex	(F)		('(N(H(A)))', '(N(H))')	TRUE	TRUE	TRUE	TRUE
11	ShenJ_FourStandardGlycoproteins_CE20_33_Run1	12717	3	1083.75	EEQYNSTYR	H(5)N(4)A(1)F(1)	5	P0DOX5;P01857	Immunoglobulin gamma-1 heavy chain;Immunoglobulin heavy constant gamma 1	Unknown;IGHG1	299;180	2	1.8028	0.0144286	0.0941662	0.103034	(N(N(H(H(H))(H(N(H(A)))(N))))(F))	hybrid	(F)		('(N(H(A)))', '(N)')	(N(N(H(H(N(H(A))))(H(N(H)))))(F))	complex	(F)		('(N(H(A)))', '(N(H))')	FALSE	TRUE	TRUE	FALSE
11	ShenJ_FourStandardGlycoproteins_CE20_33_Run1	12717	3	1083.75	EEQYNSTYR	H(5)N(4)A(1)F(1)	5	P0DOX5;P01857	Immunoglobulin gamma-1 heavy chain;Immunoglobulin heavy constant gamma 1	Unknown;IGHG1	299;180	3	1.78837	0.0099467	0.0788764	0.132753	(N(N(H(H(H))(H(N(H(A))))(N)))(F))	hybrid	(F)	(N)	('(N(H(A)))',)	(N(N(H(H(N(H(A))))(H(N(H)))))(F))	complex	(F)		('(N(H(A)))', '(N(H))')	FALSE	TRUE	FALSE	FALSE
11	ShenJ_FourStandardGlycoproteins_CE20_33_Run1	12717	3	1083.75	EEQYNSTYR	H(5)N(4)A(1)F(1)	5	P0DOX5;P01857	Immunoglobulin gamma-1 heavy chain;Immunoglobulin heavy constant gamma 1	Unknown;IGHG1	299;180	4	1.77842	0.283598	0.139199	0.0823771	(N(N(H(H(N(H(A)))(N(H)))(H)))(F))	complex	(F)		('(N(H(A)))', '(N(H))')	(N(N(H(H(N(H(A))))(H(N(H)))))(F))	complex	(F)		('(N(H(A)))', '(N(H))')	TRUE	TRUE	TRUE	TRUE
11	ShenJ_FourStandardGlycoproteins_CE20_33_Run1	12717	3	1083.75	EEQYNSTYR	H(5)N(4)A(1)F(1)	5	P0DOX5;P01857	Immunoglobulin gamma-1 heavy chain;Immunoglobulin heavy constant gamma 1	Unknown;IGHG1	299;180	5	1.49483	0.0101432	0.395509	0.109665	(N(N(H(H(N(H(A))(F)))(H(N(H))))))	complex			('(N(H(A))(F))', '(N(H))')	(N(N(H(H(N(H(A))))(H(N(H)))))(F))	complex	(F)		('(N(H(A)))', '(N(H))')	TRUE	FALSE	TRUE	FALSE
11	ShenJ_FourStandardGlycoproteins_CE20_33_Run1	12717	3	1083.75	EEQYNSTYR	H(5)N(4)A(1)F(1)	5	P0DOX5;P01857	Immunoglobulin gamma-1 heavy chain;Immunoglobulin heavy constant gamma 1	Unknown;IGHG1	299;180	6	1.48468	0.0164413	0.397018	0.118298	(N(N(H(H(N(H(A))))(H(N(H)(F))))))	complex			('(N(H(A)))', '(N(H)(F))')	(N(N(H(H(N(H(A))))(H(N(H)))))(F))	complex	(F)		('(N(H(A)))', '(N(H))')	TRUE	FALSE	TRUE	FALSE
11	ShenJ_FourStandardGlycoproteins_CE20_33_Run1	12717	3	1083.75	EEQYNSTYR	H(5)N(4)A(1)F(1)	5	P0DOX5;P01857	Immunoglobulin gamma-1 heavy chain;Immunoglobulin heavy constant gamma 1	Unknown;IGHG1	299;180	7	1.46824	0.0195157	0.39232	0.139438	(N(N(H(H(H))(H(N(H(A))(F))(N)))))	hybrid			('(N(H(A))(F))', '(N)')	(N(N(H(H(N(H(A))))(H(N(H)))))(F))	complex	(F)		('(N(H(A)))', '(N(H))')	FALSE	FALSE	TRUE	FALSE
11	ShenJ_FourStandardGlycoproteins_CE20_33_Run1	12717	3	1083.75	EEQYNSTYR	H(5)N(4)A(1)F(1)	5	P0DOX5;P01857	Immunoglobulin gamma-1 heavy chain;Immunoglobulin heavy constant gamma 1	Unknown;IGHG1	299;180	8	1.44873	0.0065474	0.378457	0.172816	(N(N(H(H(N(H(A))(F))(N(H)))(H))))	complex			('(N(H(A))(F))', '(N(H))')	(N(N(H(H(N(H(A))))(H(N(H)))))(F))	complex	(F)		('(N(H(A)))', '(N(H))')	TRUE	FALSE	TRUE	FALSE
11	ShenJ_FourStandardGlycoproteins_CE20_33_Run1	12717	3	1083.75	EEQYNSTYR	H(5)N(4)A(1)F(1)	5	P0DOX5;P01857	Immunoglobulin gamma-1 heavy chain;Immunoglobulin heavy constant gamma 1	Unknown;IGHG1	299;180	9	1.44218	0.0157102	0.395671	0.16215	(N(N(H(H(H))(H(N(H(A)))(N(F))))))	hybrid			('(N(H(A)))', '(N(F))')	(N(N(H(H(N(H(A))))(H(N(H)))))(F))	complex	(F)		('(N(H(A)))', '(N(H))')	FALSE	FALSE	TRUE	FALSE
11	ShenJ_FourStandardGlycoproteins_CE20_33_Run1	12717	3	1083.75	EEQYNSTYR	H(5)N(4)A(1)F(1)	5	P0DOX5;P01857	Immunoglobulin gamma-1 heavy chain;Immunoglobulin heavy constant gamma 1	Unknown;IGHG1	299;180	10	1.42647	0.0105492	0.398471	0.17506	(N(N(H(H(H))(H(N(H(A))(F)))(N))))	hybrid		(N)	('(N(H(A))(F))',)	(N(N(H(H(N(H(A))))(H(N(H)))))(F))	complex	(F)		('(N(H(A)))', '(N(H))')	FALSE	FALSE	FALSE	FALSE
11	ShenJ_FourStandardGlycoproteins_CE20_33_Run1	12717	3	1083.75	EEQYNSTYR	H(5)N(4)A(1)F(1)	5	P0DOX5;P01857	Immunoglobulin gamma-1 heavy chain;Immunoglobulin heavy constant gamma 1	Unknown;IGHG1	299;180	11	1.41592		0.376132	0.207948	(N(N(H(H(N(H(A)))(N(H)(F)))(H))))	complex			('(N(H(A)))', '(N(H)(F))')	(N(N(H(H(N(H(A))))(H(N(H)))))(F))	complex	(F)		('(N(H(A)))', '(N(H))')	TRUE	FALSE	TRUE	FALSE
11	ShenJ_FourStandardGlycoproteins_CE20_33_Run1	12735	2	1625.13	EEQYNSTYR	H(5)N(4)A(1)F(1)	5	P0DOX5;P01857	Immunoglobulin gamma-1 heavy chain;Immunoglobulin heavy constant gamma 1	Unknown;IGHG1	299;180	1	1.81452	0.0194953	0.166732	0.0187524	(N(N(H(H(N(H(A))))(H(N(H)))))(F))	complex	(F)		('(N(H(A)))', '(N(H))')	(N(N(H(H(N(H(A))))(H(N(H)))))(F))	complex	(F)		('(N(H(A)))', '(N(H))')	TRUE	TRUE	TRUE	TRUE
11	ShenJ_FourStandardGlycoproteins_CE20_33_Run1	12735	2	1625.13	EEQYNSTYR	H(5)N(4)A(1)F(1)	5	P0DOX5;P01857	Immunoglobulin gamma-1 heavy chain;Immunoglobulin heavy constant gamma 1	Unknown;IGHG1	299;180	2	1.79502	0.0166215	0.133766	0.0712135	(N(N(H(H(H))(H(N(H(A)))(N))))(F))	hybrid	(F)		('(N(H(A)))', '(N)')	(N(N(H(H(N(H(A))))(H(N(H)))))(F))	complex	(F)		('(N(H(A)))', '(N(H))')	FALSE	TRUE	TRUE	FALSE
11	ShenJ_FourStandardGlycoproteins_CE20_33_Run1	12735	2	1625.13	EEQYNSTYR	H(5)N(4)A(1)F(1)	5	P0DOX5;P01857	Immunoglobulin gamma-1 heavy chain;Immunoglobulin heavy constant gamma 1	Unknown;IGHG1	299;180	3	1.7784	0.0181942	0.151533	0.070068	(N(N(H(H(H))(H(N(H(A))))(N)))(F))	hybrid	(F)	(N)	('(N(H(A)))',)	(N(N(H(H(N(H(A))))(H(N(H)))))(F))	complex	(F)		('(N(H(A)))', '(N(H))')	FALSE	TRUE	FALSE	FALSE
11	ShenJ_FourStandardGlycoproteins_CE20_33_Run1	12735	2	1625.13	EEQYNSTYR	H(5)N(4)A(1)F(1)	5	P0DOX5;P01857	Immunoglobulin gamma-1 heavy chain;Immunoglobulin heavy constant gamma 1	Unknown;IGHG1	299;180	4	1.7602	0.408035	0.190905	0.0488911	(N(N(H(H(N(H(A)))(N(H)))(H)))(F))	complex	(F)		('(N(H(A)))', '(N(H))')	(N(N(H(H(N(H(A))))(H(N(H)))))(F))	complex	(F)		('(N(H(A)))', '(N(H))')	TRUE	TRUE	TRUE	TRUE
11	ShenJ_FourStandardGlycoproteins_CE20_33_Run1	12735	2	1625.13	EEQYNSTYR	H(5)N(4)A(1)F(1)	5	P0DOX5;P01857	Immunoglobulin gamma-1 heavy chain;Immunoglobulin heavy constant gamma 1	Unknown;IGHG1	299;180	5	1.35217	0.0203378	0.536151	0.11168	(N(N(H(H(N(H(A))))(H(N(H)(F))))))	complex			('(N(H(A)))', '(N(H)(F))')	(N(N(H(H(N(H(A))))(H(N(H)))))(F))	complex	(F)		('(N(H(A)))', '(N(H))')	TRUE	FALSE	TRUE	FALSE
11	ShenJ_FourStandardGlycoproteins_CE20_33_Run1	12735	2	1625.13	EEQYNSTYR	H(5)N(4)A(1)F(1)	5	P0DOX5;P01857	Immunoglobulin gamma-1 heavy chain;Immunoglobulin heavy constant gamma 1	Unknown;IGHG1	299;180	6	1.33183	0.00495914	0.536484	0.131684	(N(N(H(H(H))(H(N(H(A))(F))(N)))))	hybrid			('(N(H(A))(F))', '(N)')	(N(N(H(H(N(H(A))))(H(N(H)))))(F))	complex	(F)		('(N(H(A)))', '(N(H))')	FALSE	FALSE	TRUE	FALSE
11	ShenJ_FourStandardGlycoproteins_CE20_33_Run1	12735	2	1625.13	EEQYNSTYR	H(5)N(4)A(1)F(1)	5	P0DOX5;P01857	Immunoglobulin gamma-1 heavy chain;Immunoglobulin heavy constant gamma 1	Unknown;IGHG1	299;180	7	1.32687	0.0198434	0.53091	0.142218	(N(N(H(H(N(H(A))(F)))(H(N(H))))))	complex			('(N(H(A))(F))', '(N(H))')	(N(N(H(H(N(H(A))))(H(N(H)))))(F))	complex	(F)		('(N(H(A)))', '(N(H))')	TRUE	FALSE	TRUE	FALSE
11	ShenJ_FourStandardGlycoproteins_CE20_33_Run1	12735	2	1625.13	EEQYNSTYR	H(5)N(4)A(1)F(1)	5	P0DOX5;P01857	Immunoglobulin gamma-1 heavy chain;Immunoglobulin heavy constant gamma 1	Unknown;IGHG1	299;180	8	1.30703	0.00184702	0.542109	0.150862	(N(N(H(H(N(H(A))(F))(N(H)))(H))))	complex			('(N(H(A))(F))', '(N(H))')	(N(N(H(H(N(H(A))))(H(N(H)))))(F))	complex	(F)		('(N(H(A)))', '(N(H))')	TRUE	FALSE	TRUE	FALSE
11	ShenJ_FourStandardGlycoproteins_CE20_33_Run1	12735	2	1625.13	EEQYNSTYR	H(5)N(4)A(1)F(1)	5	P0DOX5;P01857	Immunoglobulin gamma-1 heavy chain;Immunoglobulin heavy constant gamma 1	Unknown;IGHG1	299;180	9	1.30518	0.0219484	0.540807	0.154012	(N(N(H(H(N(H(A)))(N(H)(F)))(H))))	complex			('(N(H(A)))', '(N(H)(F))')	(N(N(H(H(N(H(A))))(H(N(H)))))(F))	complex	(F)		('(N(H(A)))', '(N(H))')	TRUE	FALSE	TRUE	FALSE
11	ShenJ_FourStandardGlycoproteins_CE20_33_Run1	12735	2	1625.13	EEQYNSTYR	H(5)N(4)A(1)F(1)	5	P0DOX5;P01857	Immunoglobulin gamma-1 heavy chain;Immunoglobulin heavy constant gamma 1	Unknown;IGHG1	299;180	10	1.28323	0.0284506	0.541807	0.174959	(N(N(H(H(H))(H(N(H(A))(F)))(N))))	hybrid		(N)	('(N(H(A))(F))',)	(N(N(H(H(N(H(A))))(H(N(H)))))(F))	complex	(F)		('(N(H(A)))', '(N(H))')	FALSE	FALSE	FALSE	FALSE
11	ShenJ_FourStandardGlycoproteins_CE20_33_Run1	12735	2	1625.13	EEQYNSTYR	H(5)N(4)A(1)F(1)	5	P0DOX5;P01857	Immunoglobulin gamma-1 heavy chain;Immunoglobulin heavy constant gamma 1	Unknown;IGHG1	299;180	11	1.25478		0.541128	0.204089	(N(N(H(H(H))(H(N(H(A)))(N(F))))))	hybrid			('(N(H(A)))', '(N(F))')	(N(N(H(H(N(H(A))))(H(N(H)))))(F))	complex	(F)		('(N(H(A)))', '(N(H))')	FALSE	FALSE	TRUE	FALSE
11	ShenJ_FourStandardGlycoproteins_CE20_33_Run1	12782	2	1625.13	EEQYNSTYR	H(5)N(4)A(1)F(1)	5	P0DOX5;P01857	Immunoglobulin gamma-1 heavy chain;Immunoglobulin heavy constant gamma 1	Unknown;IGHG1	299;180	1	1.85786	0.0598575	0.12525	0.016894	(N(N(H(H(N(H(A))))(H(N(H)))))(F))	complex	(F)		('(N(H(A)))', '(N(H))')	(N(N(H(H(N(H(A))))(H(N(H)))))(F))	complex	(F)		('(N(H(A)))', '(N(H))')	TRUE	TRUE	TRUE	TRUE
11	ShenJ_FourStandardGlycoproteins_CE20_33_Run1	12782	2	1625.13	EEQYNSTYR	H(5)N(4)A(1)F(1)	5	P0DOX5;P01857	Immunoglobulin gamma-1 heavy chain;Immunoglobulin heavy constant gamma 1	Unknown;IGHG1	299;180	2	1.798	0.00312589	0.119084	0.0829173	(N(N(H(H(H))(H(N(H(A)))(N))))(F))	hybrid	(F)		('(N(H(A)))', '(N)')	(N(N(H(H(N(H(A))))(H(N(H)))))(F))	complex	(F)		('(N(H(A)))', '(N(H))')	FALSE	TRUE	TRUE	FALSE
11	ShenJ_FourStandardGlycoproteins_CE20_33_Run1	12782	2	1625.13	EEQYNSTYR	H(5)N(4)A(1)F(1)	5	P0DOX5;P01857	Immunoglobulin gamma-1 heavy chain;Immunoglobulin heavy constant gamma 1	Unknown;IGHG1	299;180	3	1.79487	0.013862	0.124887	0.0802405	(N(N(H(H(H))(H(N(H(A))))(N)))(F))	hybrid	(F)	(N)	('(N(H(A)))',)	(N(N(H(H(N(H(A))))(H(N(H)))))(F))	complex	(F)		('(N(H(A)))', '(N(H))')	FALSE	TRUE	FALSE	FALSE
11	ShenJ_FourStandardGlycoproteins_CE20_33_Run1	12782	2	1625.13	EEQYNSTYR	H(5)N(4)A(1)F(1)	5	P0DOX5;P01857	Immunoglobulin gamma-1 heavy chain;Immunoglobulin heavy constant gamma 1	Unknown;IGHG1	299;180	4	1.78101	0.455491	0.16663	0.0523594	(N(N(H(H(N(H(A)))(N(H)))(H)))(F))	complex	(F)		('(N(H(A)))', '(N(H))')	(N(N(H(H(N(H(A))))(H(N(H)))))(F))	complex	(F)		('(N(H(A)))', '(N(H))')	TRUE	TRUE	TRUE	TRUE
11	ShenJ_FourStandardGlycoproteins_CE20_33_Run1	12782	2	1625.13	EEQYNSTYR	H(5)N(4)A(1)F(1)	5	P0DOX5;P01857	Immunoglobulin gamma-1 heavy chain;Immunoglobulin heavy constant gamma 1	Unknown;IGHG1	299;180	5	1.32552	0.0155537	0.551851	0.122629	(N(N(H(H(N(H(A))))(H(N(H)(F))))))	complex			('(N(H(A)))', '(N(H)(F))')	(N(N(H(H(N(H(A))))(H(N(H)))))(F))	complex	(F)		('(N(H(A)))', '(N(H))')	TRUE	FALSE	TRUE	FALSE
11	ShenJ_FourStandardGlycoproteins_CE20_33_Run1	12782	2	1625.13	EEQYNSTYR	H(5)N(4)A(1)F(1)	5	P0DOX5;P01857	Immunoglobulin gamma-1 heavy chain;Immunoglobulin heavy constant gamma 1	Unknown;IGHG1	299;180	6	1.30997	0.000125704	0.547467	0.142567	(N(N(H(H(H))(H(N(H(A))(F))(N)))))	hybrid			('(N(H(A))(F))', '(N)')	(N(N(H(H(N(H(A))))(H(N(H)))))(F))	complex	(F)		('(N(H(A)))', '(N(H))')	FALSE	FALSE	TRUE	FALSE
11	ShenJ_FourStandardGlycoproteins_CE20_33_Run1	12782	2	1625.13	EEQYNSTYR	H(5)N(4)A(1)F(1)	5	P0DOX5;P01857	Immunoglobulin gamma-1 heavy chain;Immunoglobulin heavy constant gamma 1	Unknown;IGHG1	299;180	7	1.30984	0.024396	0.540212	0.149948	(N(N(H(H(N(H(A))(F)))(H(N(H))))))	complex			('(N(H(A))(F))', '(N(H))')	(N(N(H(H(N(H(A))))(H(N(H)))))(F))	complex	(F)		('(N(H(A)))', '(N(H))')	TRUE	FALSE	TRUE	FALSE
11	ShenJ_FourStandardGlycoproteins_CE20_33_Run1	12782	2	1625.13	EEQYNSTYR	H(5)N(4)A(1)F(1)	5	P0DOX5;P01857	Immunoglobulin gamma-1 heavy chain;Immunoglobulin heavy constant gamma 1	Unknown;IGHG1	299;180	8	1.28544	0.00343219	0.555274	0.159282	(N(N(H(H(N(H(A))(F))(N(H)))(H))))	complex			('(N(H(A))(F))', '(N(H))')	(N(N(H(H(N(H(A))))(H(N(H)))))(F))	complex	(F)		('(N(H(A)))', '(N(H))')	TRUE	FALSE	TRUE	FALSE
11	ShenJ_FourStandardGlycoproteins_CE20_33_Run1	12782	2	1625.13	EEQYNSTYR	H(5)N(4)A(1)F(1)	5	P0DOX5;P01857	Immunoglobulin gamma-1 heavy chain;Immunoglobulin heavy constant gamma 1	Unknown;IGHG1	299;180	9	1.28201	0.0157657	0.553868	0.164119	(N(N(H(H(N(H(A)))(N(H)(F)))(H))))	complex			('(N(H(A)))', '(N(H)(F))')	(N(N(H(H(N(H(A))))(H(N(H)))))(F))	complex	(F)		('(N(H(A)))', '(N(H))')	TRUE	FALSE	TRUE	FALSE
11	ShenJ_FourStandardGlycoproteins_CE20_33_Run1	12782	2	1625.13	EEQYNSTYR	H(5)N(4)A(1)F(1)	5	P0DOX5;P01857	Immunoglobulin gamma-1 heavy chain;Immunoglobulin heavy constant gamma 1	Unknown;IGHG1	299;180	10	1.26625	0.0391041	0.54935	0.184403	(N(N(H(H(H))(H(N(H(A))(F)))(N))))	hybrid		(N)	('(N(H(A))(F))',)	(N(N(H(H(N(H(A))))(H(N(H)))))(F))	complex	(F)		('(N(H(A)))', '(N(H))')	FALSE	FALSE	FALSE	FALSE
11	ShenJ_FourStandardGlycoproteins_CE20_33_Run1	12782	2	1625.13	EEQYNSTYR	H(5)N(4)A(1)F(1)	5	P0DOX5;P01857	Immunoglobulin gamma-1 heavy chain;Immunoglobulin heavy constant gamma 1	Unknown;IGHG1	299;180	11	1.22714		0.559469	0.213388	(N(N(H(H(H))(H(N(H(A)))(N(F))))))	hybrid			('(N(H(A)))', '(N(F))')	(N(N(H(H(N(H(A))))(H(N(H)))))(F))	complex	(F)		('(N(H(A)))', '(N(H))')	FALSE	FALSE	TRUE	FALSE
6	ShenJ_FourStandardGlycoproteins_CE20_33_Run1	12874	2	1297.01	EEQYNSTYR	H(4)N(3)F(1)	5	P0DOX5;P01857	Immunoglobulin gamma-1 heavy chain;Immunoglobulin heavy constant gamma 1	Unknown;IGHG1	299;180	1	1.90185	0.304138	0.0613324	0.0368142	(N(N(H(H(N(H)))(H)))(F))	complex	(F)		('(N(H))',)	(N(N(H(H(N(H)))(H)))(F))	complex	(F)		('(N(H))',)	TRUE	TRUE	TRUE	TRUE
6	ShenJ_FourStandardGlycoproteins_CE20_33_Run1	12874	2	1297.01	EEQYNSTYR	H(4)N(3)F(1)	5	P0DOX5;P01857	Immunoglobulin gamma-1 heavy chain;Immunoglobulin heavy constant gamma 1	Unknown;IGHG1	299;180	2	1.59771	0.202494	0.109749	0.292536	(N(N(H(H(H))(H(N))))(F))	hybrid	(F)		('(N)',)	(N(N(H(H(N(H)))(H)))(F))	complex	(F)		('(N(H))',)	FALSE	TRUE	TRUE	FALSE
6	ShenJ_FourStandardGlycoproteins_CE20_33_Run1	12874	2	1297.01	EEQYNSTYR	H(4)N(3)F(1)	5	P0DOX5;P01857	Immunoglobulin gamma-1 heavy chain;Immunoglobulin heavy constant gamma 1	Unknown;IGHG1	299;180	3	1.39522	0.0683492	0.497382	0.107397	(N(N(H(H(N(H)(F)))(H))))	complex			('(N(H)(F))',)	(N(N(H(H(N(H)))(H)))(F))	complex	(F)		('(N(H))',)	TRUE	FALSE	TRUE	FALSE
6	ShenJ_FourStandardGlycoproteins_CE20_33_Run1	12874	2	1297.01	EEQYNSTYR	H(4)N(3)F(1)	5	P0DOX5;P01857	Immunoglobulin gamma-1 heavy chain;Immunoglobulin heavy constant gamma 1	Unknown;IGHG1	299;180	4	1.32687	0.0522858	0.490168	0.18296	(N(N(H(H(N(H(F))))(H))))	complex			('(N(H(F)))',)	(N(N(H(H(N(H)))(H)))(F))	complex	(F)		('(N(H))',)	TRUE	FALSE	TRUE	FALSE
6	ShenJ_FourStandardGlycoproteins_CE20_33_Run1	12874	2	1297.01	EEQYNSTYR	H(4)N(3)F(1)	5	P0DOX5;P01857	Immunoglobulin gamma-1 heavy chain;Immunoglobulin heavy constant gamma 1	Unknown;IGHG1	299;180	5	1.27459	0.507777	0.499854	0.22556	(N(N(H(H(H))(H(N(F))))))	hybrid			('(N(F))',)	(N(N(H(H(N(H)))(H)))(F))	complex	(F)		('(N(H))',)	FALSE	FALSE	TRUE	FALSE
6	ShenJ_FourStandardGlycoproteins_CE20_33_Run1	12874	2	1297.01	EEQYNSTYR	H(4)N(3)F(1)	5	P0DOX5;P01857	Immunoglobulin gamma-1 heavy chain;Immunoglobulin heavy constant gamma 1	Unknown;IGHG1	299;180	6	0.766809		0.233191	1	(N(N(H(H(H))(H)(N)))(F))	high_mannose	(F)	(N)	()	(N(N(H(H(N(H)))(H)))(F))	complex	(F)		('(N(H))',)	FALSE	TRUE	FALSE	FALSE
11	ShenJ_FourStandardGlycoproteins_CE20_33_Run1	12891	3	1083.75	EEQYNSTYR	H(5)N(4)A(1)F(1)	5	P0DOX5;P01857	Immunoglobulin gamma-1 heavy chain;Immunoglobulin heavy constant gamma 1	Unknown;IGHG1	299;180	1	1.88848	0.0771382	0.080107	0.031409	(N(N(H(H(N(H(A))))(H(N(H)))))(F))	complex	(F)		('(N(H(A)))', '(N(H))')	(N(N(H(H(N(H(A))))(H(N(H)))))(F))	complex	(F)		('(N(H(A)))', '(N(H))')	TRUE	TRUE	TRUE	TRUE
11	ShenJ_FourStandardGlycoproteins_CE20_33_Run1	12891	3	1083.75	EEQYNSTYR	H(5)N(4)A(1)F(1)	5	P0DOX5;P01857	Immunoglobulin gamma-1 heavy chain;Immunoglobulin heavy constant gamma 1	Unknown;IGHG1	299;180	2	1.81135	0.013771	0.0904164	0.0982378	(N(N(H(H(H))(H(N(H(A)))(N))))(F))	hybrid	(F)		('(N(H(A)))', '(N)')	(N(N(H(H(N(H(A))))(H(N(H)))))(F))	complex	(F)		('(N(H(A)))', '(N(H))')	FALSE	TRUE	TRUE	FALSE
11	ShenJ_FourStandardGlycoproteins_CE20_33_Run1	12891	3	1083.75	EEQYNSTYR	H(5)N(4)A(1)F(1)	5	P0DOX5;P01857	Immunoglobulin gamma-1 heavy chain;Immunoglobulin heavy constant gamma 1	Unknown;IGHG1	299;180	3	1.79757	0.00496528	0.0743564	0.128069	(N(N(H(H(H))(H(N(H(A))))(N)))(F))	hybrid	(F)	(N)	('(N(H(A)))',)	(N(N(H(H(N(H(A))))(H(N(H)))))(F))	complex	(F)		('(N(H(A)))', '(N(H))')	FALSE	TRUE	FALSE	FALSE
11	ShenJ_FourStandardGlycoproteins_CE20_33_Run1	12891	3	1083.75	EEQYNSTYR	H(5)N(4)A(1)F(1)	5	P0DOX5;P01857	Immunoglobulin gamma-1 heavy chain;Immunoglobulin heavy constant gamma 1	Unknown;IGHG1	299;180	4	1.79261	0.282312	0.129247	0.0781438	(N(N(H(H(N(H(A)))(N(H)))(H)))(F))	complex	(F)		('(N(H(A)))', '(N(H))')	(N(N(H(H(N(H(A))))(H(N(H)))))(F))	complex	(F)		('(N(H(A)))', '(N(H))')	TRUE	TRUE	TRUE	TRUE
11	ShenJ_FourStandardGlycoproteins_CE20_33_Run1	12891	3	1083.75	EEQYNSTYR	H(5)N(4)A(1)F(1)	5	P0DOX5;P01857	Immunoglobulin gamma-1 heavy chain;Immunoglobulin heavy constant gamma 1	Unknown;IGHG1	299;180	5	1.5103	0.00987305	0.38321	0.106493	(N(N(H(H(N(H(A))(F)))(H(N(H))))))	complex			('(N(H(A))(F))', '(N(H))')	(N(N(H(H(N(H(A))))(H(N(H)))))(F))	complex	(F)		('(N(H(A)))', '(N(H))')	TRUE	FALSE	TRUE	FALSE
11	ShenJ_FourStandardGlycoproteins_CE20_33_Run1	12891	3	1083.75	EEQYNSTYR	H(5)N(4)A(1)F(1)	5	P0DOX5;P01857	Immunoglobulin gamma-1 heavy chain;Immunoglobulin heavy constant gamma 1	Unknown;IGHG1	299;180	6	1.50042	0.0159374	0.38498	0.114595	(N(N(H(H(N(H(A))))(H(N(H)(F))))))	complex			('(N(H(A)))', '(N(H)(F))')	(N(N(H(H(N(H(A))))(H(N(H)))))(F))	complex	(F)		('(N(H(A)))', '(N(H))')	TRUE	FALSE	TRUE	FALSE
11	ShenJ_FourStandardGlycoproteins_CE20_33_Run1	12891	3	1083.75	EEQYNSTYR	H(5)N(4)A(1)F(1)	5	P0DOX5;P01857	Immunoglobulin gamma-1 heavy chain;Immunoglobulin heavy constant gamma 1	Unknown;IGHG1	299;180	7	1.48449	0.020537	0.380049	0.135464	(N(N(H(H(H))(H(N(H(A))(F))(N)))))	hybrid			('(N(H(A))(F))', '(N)')	(N(N(H(H(N(H(A))))(H(N(H)))))(F))	complex	(F)		('(N(H(A)))', '(N(H))')	FALSE	FALSE	TRUE	FALSE
11	ShenJ_FourStandardGlycoproteins_CE20_33_Run1	12891	3	1083.75	EEQYNSTYR	H(5)N(4)A(1)F(1)	5	P0DOX5;P01857	Immunoglobulin gamma-1 heavy chain;Immunoglobulin heavy constant gamma 1	Unknown;IGHG1	299;180	8	1.46395	0.00552047	0.367569	0.168481	(N(N(H(H(N(H(A))(F))(N(H)))(H))))	complex			('(N(H(A))(F))', '(N(H))')	(N(N(H(H(N(H(A))))(H(N(H)))))(F))	complex	(F)		('(N(H(A)))', '(N(H))')	TRUE	FALSE	TRUE	FALSE
11	ShenJ_FourStandardGlycoproteins_CE20_33_Run1	12891	3	1083.75	EEQYNSTYR	H(5)N(4)A(1)F(1)	5	P0DOX5;P01857	Immunoglobulin gamma-1 heavy chain;Immunoglobulin heavy constant gamma 1	Unknown;IGHG1	299;180	9	1.45843	0.0161221	0.383653	0.157917	(N(N(H(H(H))(H(N(H(A)))(N(F))))))	hybrid			('(N(H(A)))', '(N(F))')	(N(N(H(H(N(H(A))))(H(N(H)))))(F))	complex	(F)		('(N(H(A)))', '(N(H))')	FALSE	FALSE	TRUE	FALSE
11	ShenJ_FourStandardGlycoproteins_CE20_33_Run1	12891	3	1083.75	EEQYNSTYR	H(5)N(4)A(1)F(1)	5	P0DOX5;P01857	Immunoglobulin gamma-1 heavy chain;Immunoglobulin heavy constant gamma 1	Unknown;IGHG1	299;180	10	1.44231	0.0107241	0.386917	0.170775	(N(N(H(H(H))(H(N(H(A))(F)))(N))))	hybrid		(N)	('(N(H(A))(F))',)	(N(N(H(H(N(H(A))))(H(N(H)))))(F))	complex	(F)		('(N(H(A)))', '(N(H))')	FALSE	FALSE	FALSE	FALSE
11	ShenJ_FourStandardGlycoproteins_CE20_33_Run1	12891	3	1083.75	EEQYNSTYR	H(5)N(4)A(1)F(1)	5	P0DOX5;P01857	Immunoglobulin gamma-1 heavy chain;Immunoglobulin heavy constant gamma 1	Unknown;IGHG1	299;180	11	1.43158		0.364936	0.203481	(N(N(H(H(N(H(A)))(N(H)(F)))(H))))	complex			('(N(H(A)))', '(N(H)(F))')	(N(N(H(H(N(H(A))))(H(N(H)))))(F))	complex	(F)		('(N(H(A)))', '(N(H))')	TRUE	FALSE	TRUE	FALSE
11	ShenJ_FourStandardGlycoproteins_CE20_33_Run1	12961	2	1625.13	EEQYNSTYR	H(5)N(4)A(1)F(1)	5	P0DOX5;P01857	Immunoglobulin gamma-1 heavy chain;Immunoglobulin heavy constant gamma 1	Unknown;IGHG1	299;180	1	1.91406	0.11174	0.0666266	0.0193172	(N(N(H(H(N(H(A))))(H(N(H)))))(F))	complex	(F)		('(N(H(A)))', '(N(H))')	(N(N(H(H(N(H(A))))(H(N(H)))))(F))	complex	(F)		('(N(H(A)))', '(N(H))')	TRUE	TRUE	TRUE	TRUE
11	ShenJ_FourStandardGlycoproteins_CE20_33_Run1	12961	2	1625.13	EEQYNSTYR	H(5)N(4)A(1)F(1)	5	P0DOX5;P01857	Immunoglobulin gamma-1 heavy chain;Immunoglobulin heavy constant gamma 1	Unknown;IGHG1	299;180	2	1.80232	0.0151236	0.116707	0.0809764	(N(N(H(H(H))(H(N(H(A))))(N)))(F))	hybrid	(F)	(N)	('(N(H(A)))',)	(N(N(H(H(N(H(A))))(H(N(H)))))(F))	complex	(F)		('(N(H(A)))', '(N(H))')	FALSE	TRUE	FALSE	FALSE
11	ShenJ_FourStandardGlycoproteins_CE20_33_Run1	12961	2	1625.13	EEQYNSTYR	H(5)N(4)A(1)F(1)	5	P0DOX5;P01857	Immunoglobulin gamma-1 heavy chain;Immunoglobulin heavy constant gamma 1	Unknown;IGHG1	299;180	3	1.78719	0.0134546	0.156042	0.0567648	(N(N(H(H(N(H(A)))(N(H)))(H)))(F))	complex	(F)		('(N(H(A)))', '(N(H))')	(N(N(H(H(N(H(A))))(H(N(H)))))(F))	complex	(F)		('(N(H(A)))', '(N(H))')	TRUE	TRUE	TRUE	TRUE
11	ShenJ_FourStandardGlycoproteins_CE20_33_Run1	12961	2	1625.13	EEQYNSTYR	H(5)N(4)A(1)F(1)	5	P0DOX5;P01857	Immunoglobulin gamma-1 heavy chain;Immunoglobulin heavy constant gamma 1	Unknown;IGHG1	299;180	4	1.77374	0.474441	0.140785	0.0854768	(N(N(H(H(H))(H(N(H(A)))(N))))(F))	hybrid	(F)		('(N(H(A)))', '(N)')	(N(N(H(H(N(H(A))))(H(N(H)))))(F))	complex	(F)		('(N(H(A)))', '(N(H))')	FALSE	TRUE	TRUE	FALSE
11	ShenJ_FourStandardGlycoproteins_CE20_33_Run1	12961	2	1625.13	EEQYNSTYR	H(5)N(4)A(1)F(1)	5	P0DOX5;P01857	Immunoglobulin gamma-1 heavy chain;Immunoglobulin heavy constant gamma 1	Unknown;IGHG1	299;180	5	1.2993	0.00405648	0.576674	0.124028	(N(N(H(H(N(H(A))))(H(N(H)(F))))))	complex			('(N(H(A)))', '(N(H)(F))')	(N(N(H(H(N(H(A))))(H(N(H)))))(F))	complex	(F)		('(N(H(A)))', '(N(H))')	TRUE	FALSE	TRUE	FALSE
11	ShenJ_FourStandardGlycoproteins_CE20_33_Run1	12961	2	1625.13	EEQYNSTYR	H(5)N(4)A(1)F(1)	5	P0DOX5;P01857	Immunoglobulin gamma-1 heavy chain;Immunoglobulin heavy constant gamma 1	Unknown;IGHG1	299;180	6	1.29524	0.0065786	0.553871	0.150887	(N(N(H(H(N(H(A))(F)))(H(N(H))))))	complex			('(N(H(A))(F))', '(N(H))')	(N(N(H(H(N(H(A))))(H(N(H)))))(F))	complex	(F)		('(N(H(A)))', '(N(H))')	TRUE	FALSE	TRUE	FALSE
11	ShenJ_FourStandardGlycoproteins_CE20_33_Run1	12961	2	1625.13	EEQYNSTYR	H(5)N(4)A(1)F(1)	5	P0DOX5;P01857	Immunoglobulin gamma-1 heavy chain;Immunoglobulin heavy constant gamma 1	Unknown;IGHG1	299;180	7	1.28866	0.0245453	0.565819	0.145518	(N(N(H(H(H))(H(N(H(A))(F))(N)))))	hybrid			('(N(H(A))(F))', '(N)')	(N(N(H(H(N(H(A))))(H(N(H)))))(F))	complex	(F)		('(N(H(A)))', '(N(H))')	FALSE	FALSE	TRUE	FALSE
11	ShenJ_FourStandardGlycoproteins_CE20_33_Run1	12961	2	1625.13	EEQYNSTYR	H(5)N(4)A(1)F(1)	5	P0DOX5;P01857	Immunoglobulin gamma-1 heavy chain;Immunoglobulin heavy constant gamma 1	Unknown;IGHG1	299;180	8	1.26412	0.00745915	0.57925	0.156632	(N(N(H(H(N(H(A))(F))(N(H)))(H))))	complex			('(N(H(A))(F))', '(N(H))')	(N(N(H(H(N(H(A))))(H(N(H)))))(F))	complex	(F)		('(N(H(A)))', '(N(H))')	TRUE	FALSE	TRUE	FALSE
11	ShenJ_FourStandardGlycoproteins_CE20_33_Run1	12961	2	1625.13	EEQYNSTYR	H(5)N(4)A(1)F(1)	5	P0DOX5;P01857	Immunoglobulin gamma-1 heavy chain;Immunoglobulin heavy constant gamma 1	Unknown;IGHG1	299;180	9	1.25666	0.00160504	0.580186	0.163156	(N(N(H(H(N(H(A)))(N(H)(F)))(H))))	complex			('(N(H(A)))', '(N(H)(F))')	(N(N(H(H(N(H(A))))(H(N(H)))))(F))	complex	(F)		('(N(H(A)))', '(N(H))')	TRUE	FALSE	TRUE	FALSE
11	ShenJ_FourStandardGlycoproteins_CE20_33_Run1	12961	2	1625.13	EEQYNSTYR	H(5)N(4)A(1)F(1)	5	P0DOX5;P01857	Immunoglobulin gamma-1 heavy chain;Immunoglobulin heavy constant gamma 1	Unknown;IGHG1	299;180	10	1.25505	0.0568964	0.559909	0.185038	(N(N(H(H(H))(H(N(H(A))(F)))(N))))	hybrid		(N)	('(N(H(A))(F))',)	(N(N(H(H(N(H(A))))(H(N(H)))))(F))	complex	(F)		('(N(H(A)))', '(N(H))')	FALSE	FALSE	FALSE	FALSE
11	ShenJ_FourStandardGlycoproteins_CE20_33_Run1	12961	2	1625.13	EEQYNSTYR	H(5)N(4)A(1)F(1)	5	P0DOX5;P01857	Immunoglobulin gamma-1 heavy chain;Immunoglobulin heavy constant gamma 1	Unknown;IGHG1	299;180	11	1.19816		0.589231	0.212613	(N(N(H(H(H))(H(N(H(A)))(N(F))))))	hybrid			('(N(H(A)))', '(N(F))')	(N(N(H(H(N(H(A))))(H(N(H)))))(F))	complex	(F)		('(N(H(A)))', '(N(H))')	FALSE	FALSE	TRUE	FALSE
8	ShenJ_FourStandardGlycoproteins_CE20_33_Run1	13127	3	1029.74	EEQYNSTYR	H(4)N(4)A(1)F(1)	5	P0DOX5;P01857	Immunoglobulin gamma-1 heavy chain;Immunoglobulin heavy constant gamma 1	Unknown;IGHG1	299;180	1	1.92984	0.175905	0.0381085	0.0320563	(N(N(H(H(N(H(A))))(H(N))))(F))	complex	(F)		('(N(H(A)))', '(N)')	(N(N(H(H(N(H(A))))(H(N))))(F))	complex	(F)		('(N(H(A)))', '(N)')	TRUE	TRUE	TRUE	TRUE
8	ShenJ_FourStandardGlycoproteins_CE20_33_Run1	13127	3	1029.74	EEQYNSTYR	H(4)N(4)A(1)F(1)	5	P0DOX5;P01857	Immunoglobulin gamma-1 heavy chain;Immunoglobulin heavy constant gamma 1	Unknown;IGHG1	299;180	2	1.75393	0.0316053	0.142765	0.103305	(N(N(H(H(N(H(A))))(H)(N)))(F))	complex	(F)	(N)	('(N(H(A)))',)	(N(N(H(H(N(H(A))))(H(N))))(F))	complex	(F)		('(N(H(A)))', '(N)')	TRUE	TRUE	FALSE	FALSE
8	ShenJ_FourStandardGlycoproteins_CE20_33_Run1	13127	3	1029.74	EEQYNSTYR	H(4)N(4)A(1)F(1)	5	P0DOX5;P01857	Immunoglobulin gamma-1 heavy chain;Immunoglobulin heavy constant gamma 1	Unknown;IGHG1	299;180	3	1.72232	0.10418	0.0855601	0.192115	(N(N(H(H(N(H(A)))(N))(H)))(F))	complex	(F)		('(N(H(A)))', '(N)')	(N(N(H(H(N(H(A))))(H(N))))(F))	complex	(F)		('(N(H(A)))', '(N)')	TRUE	TRUE	TRUE	TRUE
8	ShenJ_FourStandardGlycoproteins_CE20_33_Run1	13127	3	1029.74	EEQYNSTYR	H(4)N(4)A(1)F(1)	5	P0DOX5;P01857	Immunoglobulin gamma-1 heavy chain;Immunoglobulin heavy constant gamma 1	Unknown;IGHG1	299;180	4	1.61814	0.0658931	0.332966	0.0488891	(N(N(H(H(N(H(A))(F)))(H(N)))))	complex			('(N(H(A))(F))', '(N)')	(N(N(H(H(N(H(A))))(H(N))))(F))	complex	(F)		('(N(H(A)))', '(N)')	TRUE	FALSE	TRUE	FALSE
8	ShenJ_FourStandardGlycoproteins_CE20_33_Run1	13127	3	1029.74	EEQYNSTYR	H(4)N(4)A(1)F(1)	5	P0DOX5;P01857	Immunoglobulin gamma-1 heavy chain;Immunoglobulin heavy constant gamma 1	Unknown;IGHG1	299;180	5	1.55225	0.0287032	0.367547	0.0802016	(N(N(H(H(N(H(A))(F)))(H)(N))))	complex		(N)	('(N(H(A))(F))',)	(N(N(H(H(N(H(A))))(H(N))))(F))	complex	(F)		('(N(H(A)))', '(N)')	TRUE	FALSE	FALSE	FALSE
8	ShenJ_FourStandardGlycoproteins_CE20_33_Run1	13127	3	1029.74	EEQYNSTYR	H(4)N(4)A(1)F(1)	5	P0DOX5;P01857	Immunoglobulin gamma-1 heavy chain;Immunoglobulin heavy constant gamma 1	Unknown;IGHG1	299;180	6	1.52355	0.0266435	0.34035	0.136102	(N(N(H(H(N(H(A))(F))(N))(H))))	complex			('(N(H(A))(F))', '(N)')	(N(N(H(H(N(H(A))))(H(N))))(F))	complex	(F)		('(N(H(A)))', '(N)')	TRUE	FALSE	TRUE	FALSE
8	ShenJ_FourStandardGlycoproteins_CE20_33_Run1	13127	3	1029.74	EEQYNSTYR	H(4)N(4)A(1)F(1)	5	P0DOX5;P01857	Immunoglobulin gamma-1 heavy chain;Immunoglobulin heavy constant gamma 1	Unknown;IGHG1	299;180	7	1.4969	0.0631096	0.350223	0.152872	(N(N(H(H(N(H(A)))(N(F)))(H))))	complex			('(N(H(A)))', '(N(F))')	(N(N(H(H(N(H(A))))(H(N))))(F))	complex	(F)		('(N(H(A)))', '(N)')	TRUE	FALSE	TRUE	FALSE
8	ShenJ_FourStandardGlycoproteins_CE20_33_Run1	13127	3	1029.74	EEQYNSTYR	H(4)N(4)A(1)F(1)	5	P0DOX5;P01857	Immunoglobulin gamma-1 heavy chain;Immunoglobulin heavy constant gamma 1	Unknown;IGHG1	299;180	8	1.4338		0.35342	0.212785	(N(N(H(H(N(H(A))))(H(N(F))))))	complex			('(N(H(A)))', '(N(F))')	(N(N(H(H(N(H(A))))(H(N))))(F))	complex	(F)		('(N(H(A)))', '(N)')	TRUE	FALSE	TRUE	FALSE
8	ShenJ_FourStandardGlycoproteins_CE20_33_Run1	13174	2	1544.1	EEQYNSTYR	H(4)N(4)A(1)F(1)	5	P0DOX5;P01857	Immunoglobulin gamma-1 heavy chain;Immunoglobulin heavy constant gamma 1	Unknown;IGHG1	299;180	1	1.89357	0.134414	0.0578559	0.0485735	(N(N(H(H(N(H(A))))(H(N))))(F))	complex	(F)		('(N(H(A)))', '(N)')	(N(N(H(H(N(H(A))))(H(N))))(F))	complex	(F)		('(N(H(A)))', '(N)')	TRUE	TRUE	TRUE	TRUE
8	ShenJ_FourStandardGlycoproteins_CE20_33_Run1	13174	2	1544.1	EEQYNSTYR	H(4)N(4)A(1)F(1)	5	P0DOX5;P01857	Immunoglobulin gamma-1 heavy chain;Immunoglobulin heavy constant gamma 1	Unknown;IGHG1	299;180	2	1.75916	0.000473228	0.144819	0.096025	(N(N(H(H(N(H(A)))(N))(H)))(F))	complex	(F)		('(N(H(A)))', '(N)')	(N(N(H(H(N(H(A))))(H(N))))(F))	complex	(F)		('(N(H(A)))', '(N)')	TRUE	TRUE	TRUE	TRUE
8	ShenJ_FourStandardGlycoproteins_CE20_33_Run1	13174	2	1544.1	EEQYNSTYR	H(4)N(4)A(1)F(1)	5	P0DOX5;P01857	Immunoglobulin gamma-1 heavy chain;Immunoglobulin heavy constant gamma 1	Unknown;IGHG1	299;180	3	1.75868	0.376966	0.170936	0.0703806	(N(N(H(H(N(H(A))))(H)(N)))(F))	complex	(F)	(N)	('(N(H(A)))',)	(N(N(H(H(N(H(A))))(H(N))))(F))	complex	(F)		('(N(H(A)))', '(N)')	TRUE	TRUE	FALSE	FALSE
8	ShenJ_FourStandardGlycoproteins_CE20_33_Run1	13174	2	1544.1	EEQYNSTYR	H(4)N(4)A(1)F(1)	5	P0DOX5;P01857	Immunoglobulin gamma-1 heavy chain;Immunoglobulin heavy constant gamma 1	Unknown;IGHG1	299;180	4	1.38172	0.00603835	0.499838	0.118446	(N(N(H(H(N(H(A)))(N(F)))(H))))	complex			('(N(H(A)))', '(N(F))')	(N(N(H(H(N(H(A))))(H(N))))(F))	complex	(F)		('(N(H(A)))', '(N)')	TRUE	FALSE	TRUE	FALSE
8	ShenJ_FourStandardGlycoproteins_CE20_33_Run1	13174	2	1544.1	EEQYNSTYR	H(4)N(4)A(1)F(1)	5	P0DOX5;P01857	Immunoglobulin gamma-1 heavy chain;Immunoglobulin heavy constant gamma 1	Unknown;IGHG1	299;180	5	1.37568	0.0189903	0.492241	0.132081	(N(N(H(H(N(H(A))))(H(N(F))))))	complex			('(N(H(A)))', '(N(F))')	(N(N(H(H(N(H(A))))(H(N))))(F))	complex	(F)		('(N(H(A)))', '(N)')	TRUE	FALSE	TRUE	FALSE
8	ShenJ_FourStandardGlycoproteins_CE20_33_Run1	13174	2	1544.1	EEQYNSTYR	H(4)N(4)A(1)F(1)	5	P0DOX5;P01857	Immunoglobulin gamma-1 heavy chain;Immunoglobulin heavy constant gamma 1	Unknown;IGHG1	299;180	6	1.35669	0.0164278	0.50075	0.142562	(N(N(H(H(N(H(A))(F))(N))(H))))	complex			('(N(H(A))(F))', '(N)')	(N(N(H(H(N(H(A))))(H(N))))(F))	complex	(F)		('(N(H(A)))', '(N)')	TRUE	FALSE	TRUE	FALSE
8	ShenJ_FourStandardGlycoproteins_CE20_33_Run1	13174	2	1544.1	EEQYNSTYR	H(4)N(4)A(1)F(1)	5	P0DOX5;P01857	Immunoglobulin gamma-1 heavy chain;Immunoglobulin heavy constant gamma 1	Unknown;IGHG1	299;180	7	1.34026	0.0062383	0.520743	0.138997	(N(N(H(H(N(H(A))(F)))(H)(N))))	complex		(N)	('(N(H(A))(F))',)	(N(N(H(H(N(H(A))))(H(N))))(F))	complex	(F)		('(N(H(A)))', '(N)')	TRUE	FALSE	FALSE	FALSE
8	ShenJ_FourStandardGlycoproteins_CE20_33_Run1	13174	2	1544.1	EEQYNSTYR	H(4)N(4)A(1)F(1)	5	P0DOX5;P01857	Immunoglobulin gamma-1 heavy chain;Immunoglobulin heavy constant gamma 1	Unknown;IGHG1	299;180	8	1.33402		0.512872	0.153106	(N(N(H(H(N(H(A))(F)))(H(N)))))	complex			('(N(H(A))(F))', '(N)')	(N(N(H(H(N(H(A))))(H(N))))(F))	complex	(F)		('(N(H(A)))', '(N)')	TRUE	FALSE	TRUE	FALSE
4	ShenJ_FourStandardGlycoproteins_CE20_33_Run1	13280	3	1035.07	EEQYNSTYR	H(5)N(4)A(1)	5	P0DOX5;P01857	Immunoglobulin gamma-1 heavy chain;Immunoglobulin heavy constant gamma 1	Unknown;IGHG1	299;180	1	1.9483	0.0299496	0.0233626	0.02834	(N(N(H(H(H))(H(N(H(A)))(N)))))	hybrid			('(N(H(A)))', '(N)')	(N(N(H(H(N(H(A))))(H(N(H))))))	complex			('(N(H(A)))', '(N(H))')	FALSE	TRUE	TRUE	FALSE
4	ShenJ_FourStandardGlycoproteins_CE20_33_Run1	13280	3	1035.07	EEQYNSTYR	H(5)N(4)A(1)	5	P0DOX5;P01857	Immunoglobulin gamma-1 heavy chain;Immunoglobulin heavy constant gamma 1	Unknown;IGHG1	299;180	2	1.91835	0.0929079	0.0506943	0.0309579	(N(N(H(H(N(H(A))))(H(N(H))))))	complex			('(N(H(A)))', '(N(H))')	(N(N(H(H(N(H(A))))(H(N(H))))))	complex			('(N(H(A)))', '(N(H))')	TRUE	TRUE	TRUE	TRUE
4	ShenJ_FourStandardGlycoproteins_CE20_33_Run1	13280	3	1035.07	EEQYNSTYR	H(5)N(4)A(1)	5	P0DOX5;P01857	Immunoglobulin gamma-1 heavy chain;Immunoglobulin heavy constant gamma 1	Unknown;IGHG1	299;180	3	1.82544	0.00674698	0.0861663	0.0883938	(N(N(H(H(H))(H(N(H(A))))(N))))	hybrid		(N)	('(N(H(A)))',)	(N(N(H(H(N(H(A))))(H(N(H))))))	complex			('(N(H(A)))', '(N(H))')	FALSE	TRUE	FALSE	FALSE
4	ShenJ_FourStandardGlycoproteins_CE20_33_Run1	13280	3	1035.07	EEQYNSTYR	H(5)N(4)A(1)	5	P0DOX5;P01857	Immunoglobulin gamma-1 heavy chain;Immunoglobulin heavy constant gamma 1	Unknown;IGHG1	299;180	4	1.81869		0.123902	0.0574051	(N(N(H(H(N(H(A)))(N(H)))(H))))	complex			('(N(H(A)))', '(N(H))')	(N(N(H(H(N(H(A))))(H(N(H))))))	complex			('(N(H(A)))', '(N(H))')	TRUE	TRUE	TRUE	TRUE
13	ShenJ_FourStandardGlycoproteins_CE20_33_Run1	13536	2	1390.56	EEQFNSTYR	H(4)N(4)F(1)	5	P01861	Immunoglobulin heavy constant gamma 4	IGHG4	177	1	1.93284	0.0984447	0.0445577	0.0226036	(N(N(H(H(N(H)))(H(N))))(F))	complex	(F)		('(N(H))', '(N)')	(N(N(H(H(N(H)))(H(N))))(F))	complex	(F)		('(N(H))', '(N)')	TRUE	TRUE	TRUE	TRUE
13	ShenJ_FourStandardGlycoproteins_CE20_33_Run1	13536	2	1390.56	EEQFNSTYR	H(4)N(4)F(1)	5	P01861	Immunoglobulin heavy constant gamma 4	IGHG4	177	2	1.83439	0.0026412	0.100819	0.0647869	(N(N(H(H(N(H))(N))(H)))(F))	complex	(F)		('(N(H))', '(N)')	(N(N(H(H(N(H)))(H(N))))(F))	complex	(F)		('(N(H))', '(N)')	TRUE	TRUE	TRUE	TRUE
13	ShenJ_FourStandardGlycoproteins_CE20_33_Run1	13536	2	1390.56	EEQFNSTYR	H(4)N(4)F(1)	5	P01861	Immunoglobulin heavy constant gamma 4	IGHG4	177	3	1.83175	0.162149	0.138857	0.0293906	(N(N(H(H(N(H)))(H)(N)))(F))	complex	(F)	(N)	('(N(H))',)	(N(N(H(H(N(H)))(H(N))))(F))	complex	(F)		('(N(H))', '(N)')	TRUE	TRUE	FALSE	FALSE
13	ShenJ_FourStandardGlycoproteins_CE20_33_Run1	13536	2	1390.56	EEQFNSTYR	H(4)N(4)F(1)	5	P01861	Immunoglobulin heavy constant gamma 4	IGHG4	177	4	1.6696	0.1374	0.123135	0.207261	(N(N(H(H(H))(H(N)(N))))(F))	hybrid	(F)		('(N)', '(N)')	(N(N(H(H(N(H)))(H(N))))(F))	complex	(F)		('(N(H))', '(N)')	FALSE	TRUE	TRUE	FALSE
13	ShenJ_FourStandardGlycoproteins_CE20_33_Run1	13536	2	1390.56	EEQFNSTYR	H(4)N(4)F(1)	5	P01861	Immunoglobulin heavy constant gamma 4	IGHG4	177	5	1.5322	0.0519209	0.185431	0.282365	(N(N(H(H(H))(H(N))(N)))(F))	hybrid	(F)	(N)	('(N)',)	(N(N(H(H(N(H)))(H(N))))(F))	complex	(F)		('(N(H))', '(N)')	FALSE	TRUE	FALSE	FALSE
13	ShenJ_FourStandardGlycoproteins_CE20_33_Run1	13536	2	1390.56	EEQFNSTYR	H(4)N(4)F(1)	5	P01861	Immunoglobulin heavy constant gamma 4	IGHG4	177	6	1.48028	0.0124098	0.449626	0.0700908	(N(N(H(H(N(H)(F))(N))(H))))	complex			('(N(H)(F))', '(N)')	(N(N(H(H(N(H)))(H(N))))(F))	complex	(F)		('(N(H))', '(N)')	TRUE	FALSE	TRUE	FALSE
13	ShenJ_FourStandardGlycoproteins_CE20_33_Run1	13536	2	1390.56	EEQFNSTYR	H(4)N(4)F(1)	5	P01861	Immunoglobulin heavy constant gamma 4	IGHG4	177	7	1.46787	0.0265716	0.464525	0.0676013	(N(N(H(H(N(H)(F)))(H)(N))))	complex		(N)	('(N(H)(F))',)	(N(N(H(H(N(H)))(H(N))))(F))	complex	(F)		('(N(H))', '(N)')	TRUE	FALSE	FALSE	FALSE
13	ShenJ_FourStandardGlycoproteins_CE20_33_Run1	13536	2	1390.56	EEQFNSTYR	H(4)N(4)F(1)	5	P01861	Immunoglobulin heavy constant gamma 4	IGHG4	177	8	1.4413	0.0263183	0.449756	0.108942	(N(N(H(H(H))(H(N(F))(N)))))	hybrid			('(N(F))', '(N)')	(N(N(H(H(N(H)))(H(N))))(F))	complex	(F)		('(N(H))', '(N)')	FALSE	FALSE	TRUE	FALSE
13	ShenJ_FourStandardGlycoproteins_CE20_33_Run1	13536	2	1390.56	EEQFNSTYR	H(4)N(4)F(1)	5	P01861	Immunoglobulin heavy constant gamma 4	IGHG4	177	9	1.41498	0.00916161	0.449101	0.135915	(N(N(H(H(N(H)(F)))(H(N)))))	complex			('(N(H)(F))', '(N)')	(N(N(H(H(N(H)))(H(N))))(F))	complex	(F)		('(N(H))', '(N)')	TRUE	FALSE	TRUE	FALSE
13	ShenJ_FourStandardGlycoproteins_CE20_33_Run1	13536	2	1390.56	EEQFNSTYR	H(4)N(4)F(1)	5	P01861	Immunoglobulin heavy constant gamma 4	IGHG4	177	10	1.40582	0.0269727	0.474605	0.119572	(N(N(H(H(H))(H(N(F)))(N))))	hybrid		(N)	('(N(F))',)	(N(N(H(H(N(H)))(H(N))))(F))	complex	(F)		('(N(H))', '(N)')	FALSE	FALSE	FALSE	FALSE
13	ShenJ_FourStandardGlycoproteins_CE20_33_Run1	13536	2	1390.56	EEQFNSTYR	H(4)N(4)F(1)	5	P01861	Immunoglobulin heavy constant gamma 4	IGHG4	177	11	1.37885	0.0140136	0.445394	0.175756	(N(N(H(H(N(H))(N(F)))(H))))	complex			('(N(H))', '(N(F))')	(N(N(H(H(N(H)))(H(N))))(F))	complex	(F)		('(N(H))', '(N)')	TRUE	FALSE	TRUE	FALSE
13	ShenJ_FourStandardGlycoproteins_CE20_33_Run1	13536	2	1390.56	EEQFNSTYR	H(4)N(4)F(1)	5	P01861	Immunoglobulin heavy constant gamma 4	IGHG4	177	12	1.36484	0.00706054	0.436384	0.19878	(N(N(H(H(N(H)))(H(N(F))))))	complex			('(N(H))', '(N(F))')	(N(N(H(H(N(H)))(H(N))))(F))	complex	(F)		('(N(H))', '(N)')	TRUE	FALSE	TRUE	FALSE
13	ShenJ_FourStandardGlycoproteins_CE20_33_Run1	13536	2	1390.56	EEQFNSTYR	H(4)N(4)F(1)	5	P01861	Immunoglobulin heavy constant gamma 4	IGHG4	177	13	1.35778		0.451637	0.190588	(N(N(H(H(N(H(F))))(H(N)))))	complex			('(N(H(F)))', '(N)')	(N(N(H(H(N(H)))(H(N))))(F))	complex	(F)		('(N(H))', '(N)')	TRUE	FALSE	TRUE	FALSE
6	ShenJ_FourStandardGlycoproteins_CE20_33_Run1	13616	2	1309.53	EEQFNSTYR	H(3)N(4)F(1)	5	P01861	Immunoglobulin heavy constant gamma 4	IGHG4	177	1	1.76139	0.0571231	0.096056	0.142555	(N(N(H(H(N))(H(N))))(F))	complex	(F)		('(N)', '(N)')	(N(N(H(H(N))(H(N))))(F))	complex	(F)		('(N)', '(N)')	TRUE	TRUE	TRUE	TRUE
6	ShenJ_FourStandardGlycoproteins_CE20_33_Run1	13616	2	1309.53	EEQFNSTYR	H(3)N(4)F(1)	5	P01861	Immunoglobulin heavy constant gamma 4	IGHG4	177	2	1.70427	0.0543208	0.170404	0.125331	(N(N(H(H(N))(H)(N)))(F))	complex	(F)	(N)	('(N)',)	(N(N(H(H(N))(H(N))))(F))	complex	(F)		('(N)', '(N)')	TRUE	TRUE	FALSE	FALSE
6	ShenJ_FourStandardGlycoproteins_CE20_33_Run1	13616	2	1309.53	EEQFNSTYR	H(3)N(4)F(1)	5	P01861	Immunoglobulin heavy constant gamma 4	IGHG4	177	3	1.64994	0.320529	0.100557	0.249499	(N(N(H(H(N)(N))(H)))(F))	complex	(F)		('(N)', '(N)')	(N(N(H(H(N))(H(N))))(F))	complex	(F)		('(N)', '(N)')	TRUE	TRUE	TRUE	TRUE
6	ShenJ_FourStandardGlycoproteins_CE20_33_Run1	13616	2	1309.53	EEQFNSTYR	H(3)N(4)F(1)	5	P01861	Immunoglobulin heavy constant gamma 4	IGHG4	177	4	1.32942	0.00173906	0.335302	0.335282	(N(N(H(H(N(F)))(H(N)))))	complex			('(N(F))', '(N)')	(N(N(H(H(N))(H(N))))(F))	complex	(F)		('(N)', '(N)')	TRUE	FALSE	TRUE	FALSE
6	ShenJ_FourStandardGlycoproteins_CE20_33_Run1	13616	2	1309.53	EEQFNSTYR	H(3)N(4)F(1)	5	P01861	Immunoglobulin heavy constant gamma 4	IGHG4	177	5	1.32768	0.115927	0.377795	0.294528	(N(N(H(H(N(F)))(H)(N))))	complex		(N)	('(N(F))',)	(N(N(H(H(N))(H(N))))(F))	complex	(F)		('(N)', '(N)')	TRUE	FALSE	FALSE	FALSE
6	ShenJ_FourStandardGlycoproteins_CE20_33_Run1	13616	2	1309.53	EEQFNSTYR	H(3)N(4)F(1)	5	P01861	Immunoglobulin heavy constant gamma 4	IGHG4	177	6	1.21175		0.347783	0.440467	(N(N(H(H(N(F))(N))(H))))	complex			('(N(F))', '(N)')	(N(N(H(H(N))(H(N))))(F))	complex	(F)		('(N)', '(N)')	TRUE	FALSE	TRUE	FALSE
6	ShenJ_FourStandardGlycoproteins_CE20_33_Run1	15125	2	1301.53	EEQFNSTFR	H(3)N(4)F(1)	5	P01859	Immunoglobulin heavy constant gamma 2	IGHG2	176	1	1.78982	0.0731043	0.070405	0.139777	(N(N(H(H(N))(H(N))))(F))	complex	(F)		('(N)', '(N)')	(N(N(H(H(N))(H(N))))(F))	complex	(F)		('(N)', '(N)')	TRUE	TRUE	TRUE	TRUE
6	ShenJ_FourStandardGlycoproteins_CE20_33_Run1	15125	2	1301.53	EEQFNSTFR	H(3)N(4)F(1)	5	P01859	Immunoglobulin heavy constant gamma 2	IGHG2	176	2	1.71671	0.0942261	0.160607	0.122679	(N(N(H(H(N))(H)(N)))(F))	complex	(F)	(N)	('(N)',)	(N(N(H(H(N))(H(N))))(F))	complex	(F)		('(N)', '(N)')	TRUE	TRUE	FALSE	FALSE
6	ShenJ_FourStandardGlycoproteins_CE20_33_Run1	15125	2	1301.53	EEQFNSTFR	H(3)N(4)F(1)	5	P01859	Immunoglobulin heavy constant gamma 2	IGHG2	176	3	1.62249	0.312189	0.0916445	0.285868	(N(N(H(H(N)(N))(H)))(F))	complex	(F)		('(N)', '(N)')	(N(N(H(H(N))(H(N))))(F))	complex	(F)		('(N)', '(N)')	TRUE	TRUE	TRUE	TRUE
6	ShenJ_FourStandardGlycoproteins_CE20_33_Run1	15125	2	1301.53	EEQFNSTFR	H(3)N(4)F(1)	5	P01859	Immunoglobulin heavy constant gamma 2	IGHG2	176	4	1.3103	0.00367502	0.412918	0.276784	(N(N(H(H(N(F)))(H)(N))))	complex		(N)	('(N(F))',)	(N(N(H(H(N))(H(N))))(F))	complex	(F)		('(N)', '(N)')	TRUE	FALSE	FALSE	FALSE
6	ShenJ_FourStandardGlycoproteins_CE20_33_Run1	15125	2	1301.53	EEQFNSTFR	H(3)N(4)F(1)	5	P01859	Immunoglobulin heavy constant gamma 2	IGHG2	176	5	1.30662	0.123684	0.373956	0.319421	(N(N(H(H(N(F)))(H(N)))))	complex			('(N(F))', '(N)')	(N(N(H(H(N))(H(N))))(F))	complex	(F)		('(N)', '(N)')	TRUE	FALSE	TRUE	FALSE
6	ShenJ_FourStandardGlycoproteins_CE20_33_Run1	15125	2	1301.53	EEQFNSTFR	H(3)N(4)F(1)	5	P01859	Immunoglobulin heavy constant gamma 2	IGHG2	176	6	1.18294		0.385884	0.431177	(N(N(H(H(N(F))(N))(H))))	complex			('(N(F))', '(N)')	(N(N(H(H(N))(H(N))))(F))	complex	(F)		('(N)', '(N)')	TRUE	FALSE	TRUE	FALSE
16	ShenJ_FourStandardGlycoproteins_CE20_33_Run1	15586	2	1463.58	EEQFNSTFR	H(5)N(4)F(1)	5	P01859	Immunoglobulin heavy constant gamma 2	IGHG2	176	1	1.81416	0.0446266	0.0648556	0.120984	(N(N(H(H(H))(H(N(H))(N))))(F))	hybrid	(F)		('(N(H))', '(N)')	(N(N(H(H(N(H)))(H(N(H)))))(F))	complex	(F)		('(N(H))', '(N(H))')	FALSE	TRUE	TRUE	FALSE
16	ShenJ_FourStandardGlycoproteins_CE20_33_Run1	15586	2	1463.58	EEQFNSTFR	H(5)N(4)F(1)	5	P01859	Immunoglobulin heavy constant gamma 2	IGHG2	176	2	1.76953	0.0148513	0.208262	0.0222046	(N(N(H(H(N(H)))(H(N(H)))))(F))	complex	(F)		('(N(H))', '(N(H))')	(N(N(H(H(N(H)))(H(N(H)))))(F))	complex	(F)		('(N(H))', '(N(H))')	TRUE	TRUE	TRUE	TRUE
16	ShenJ_FourStandardGlycoproteins_CE20_33_Run1	15586	2	1463.58	EEQFNSTFR	H(5)N(4)F(1)	5	P01859	Immunoglobulin heavy constant gamma 2	IGHG2	176	3	1.75468	0.0511467	0.150398	0.0949199	(N(N(H(H(H))(H(N(H)))(N)))(F))	hybrid	(F)	(N)	('(N(H))',)	(N(N(H(H(N(H)))(H(N(H)))))(F))	complex	(F)		('(N(H))', '(N(H))')	FALSE	TRUE	FALSE	FALSE
16	ShenJ_FourStandardGlycoproteins_CE20_33_Run1	15586	2	1463.58	EEQFNSTFR	H(5)N(4)F(1)	5	P01859	Immunoglobulin heavy constant gamma 2	IGHG2	176	4	1.70354	0.132021	0.234328	0.062137	(N(N(H(H(N(H))(N(H)))(H)))(F))	complex	(F)		('(N(H))', '(N(H))')	(N(N(H(H(N(H)))(H(N(H)))))(F))	complex	(F)		('(N(H))', '(N(H))')	TRUE	TRUE	TRUE	TRUE
16	ShenJ_FourStandardGlycoproteins_CE20_33_Run1	15586	2	1463.58	EEQFNSTFR	H(5)N(4)F(1)	5	P01859	Immunoglobulin heavy constant gamma 2	IGHG2	176	5	1.57151	0.0189077	0.0934648	0.335021	(N(N(H(H(N(H(H)))(N))(H)))(F))	complex	(F)		('(N(H(H)))', '(N)')	(N(N(H(H(N(H)))(H(N(H)))))(F))	complex	(F)		('(N(H))', '(N(H))')	TRUE	TRUE	TRUE	FALSE
16	ShenJ_FourStandardGlycoproteins_CE20_33_Run1	15586	2	1463.58	EEQFNSTFR	H(5)N(4)F(1)	5	P01859	Immunoglobulin heavy constant gamma 2	IGHG2	176	6	1.55261	0.0181133	0.116024	0.331369	(N(N(H(H(N(H(H))))(H(N))))(F))	complex	(F)		('(N(H(H)))', '(N)')	(N(N(H(H(N(H)))(H(N(H)))))(F))	complex	(F)		('(N(H))', '(N(H))')	TRUE	TRUE	TRUE	FALSE
16	ShenJ_FourStandardGlycoproteins_CE20_33_Run1	15586	2	1463.58	EEQFNSTFR	H(5)N(4)F(1)	5	P01859	Immunoglobulin heavy constant gamma 2	IGHG2	176	7	1.53449	0.132703	0.0868447	0.378662	(N(N(H(H(H)(H))(H(N)(N))))(F))	hybrid	(F)		('(N)', '(N)')	(N(N(H(H(N(H)))(H(N(H)))))(F))	complex	(F)		('(N(H))', '(N(H))')	FALSE	TRUE	TRUE	FALSE
16	ShenJ_FourStandardGlycoproteins_CE20_33_Run1	15586	2	1463.58	EEQFNSTFR	H(5)N(4)F(1)	5	P01859	Immunoglobulin heavy constant gamma 2	IGHG2	176	8	1.40179	0.00585367	0.168522	0.429688	(N(N(H(H(H)(H))(H(N))(N)))(F))	hybrid	(F)	(N)	('(N)',)	(N(N(H(H(N(H)))(H(N(H)))))(F))	complex	(F)		('(N(H))', '(N(H))')	FALSE	TRUE	FALSE	FALSE
16	ShenJ_FourStandardGlycoproteins_CE20_33_Run1	15586	2	1463.58	EEQFNSTFR	H(5)N(4)F(1)	5	P01859	Immunoglobulin heavy constant gamma 2	IGHG2	176	9	1.39594	0.0362239	0.508281	0.0957822	(N(N(H(H(N(H)(F)))(H(N(H))))))	complex			('(N(H)(F))', '(N(H))')	(N(N(H(H(N(H)))(H(N(H)))))(F))	complex	(F)		('(N(H))', '(N(H))')	TRUE	FALSE	TRUE	FALSE
16	ShenJ_FourStandardGlycoproteins_CE20_33_Run1	15586	2	1463.58	EEQFNSTFR	H(5)N(4)F(1)	5	P01859	Immunoglobulin heavy constant gamma 2	IGHG2	176	10	1.35971	0.0177851	0.503174	0.137114	(N(N(H(H(H))(H(N(H))(N(F))))))	hybrid			('(N(H))', '(N(F))')	(N(N(H(H(N(H)))(H(N(H)))))(F))	complex	(F)		('(N(H))', '(N(H))')	FALSE	FALSE	TRUE	FALSE
16	ShenJ_FourStandardGlycoproteins_CE20_33_Run1	15586	2	1463.58	EEQFNSTFR	H(5)N(4)F(1)	5	P01859	Immunoglobulin heavy constant gamma 2	IGHG2	176	11	1.34193	0.0404285	0.508312	0.149761	(N(N(H(H(N(H(F))))(H(N(H))))))	complex			('(N(H(F)))', '(N(H))')	(N(N(H(H(N(H)))(H(N(H)))))(F))	complex	(F)		('(N(H))', '(N(H))')	TRUE	FALSE	TRUE	FALSE
16	ShenJ_FourStandardGlycoproteins_CE20_33_Run1	15586	2	1463.58	EEQFNSTFR	H(5)N(4)F(1)	5	P01859	Immunoglobulin heavy constant gamma 2	IGHG2	176	12	1.3015	0.00453824	0.506385	0.192116	(N(N(H(H(H)(H))(H(N(F))(N)))))	hybrid			('(N(F))', '(N)')	(N(N(H(H(N(H)))(H(N(H)))))(F))	complex	(F)		('(N(H))', '(N(H))')	FALSE	FALSE	TRUE	FALSE
16	ShenJ_FourStandardGlycoproteins_CE20_33_Run1	15586	2	1463.58	EEQFNSTFR	H(5)N(4)F(1)	5	P01859	Immunoglobulin heavy constant gamma 2	IGHG2	176	13	1.29696	0.00876283	0.510587	0.192452	(N(N(H(H(N(H)(F))(N(H)))(H))))	complex			('(N(H)(F))', '(N(H))')	(N(N(H(H(N(H)))(H(N(H)))))(F))	complex	(F)		('(N(H))', '(N(H))')	TRUE	FALSE	TRUE	FALSE
16	ShenJ_FourStandardGlycoproteins_CE20_33_Run1	15586	2	1463.58	EEQFNSTFR	H(5)N(4)F(1)	5	P01859	Immunoglobulin heavy constant gamma 2	IGHG2	176	14	1.2882	0.00596545	0.511169	0.200633	(N(N(H(H(H))(H(N(H)(F)))(N))))	hybrid		(N)	('(N(H)(F))',)	(N(N(H(H(N(H)))(H(N(H)))))(F))	complex	(F)		('(N(H))', '(N(H))')	FALSE	FALSE	FALSE	FALSE
16	ShenJ_FourStandardGlycoproteins_CE20_33_Run1	15586	2	1463.58	EEQFNSTFR	H(5)N(4)F(1)	5	P01859	Immunoglobulin heavy constant gamma 2	IGHG2	176	15	1.28223	0.0601584	0.503989	0.213778	(N(N(H(H(H))(H(N(H)(F))(N)))))	hybrid			('(N(H)(F))', '(N)')	(N(N(H(H(N(H)))(H(N(H)))))(F))	complex	(F)		('(N(H))', '(N(H))')	FALSE	FALSE	TRUE	FALSE
16	ShenJ_FourStandardGlycoproteins_CE20_33_Run1	15586	2	1463.58	EEQFNSTFR	H(5)N(4)F(1)	5	P01859	Immunoglobulin heavy constant gamma 2	IGHG2	176	16	1.22207		0.522627	0.255299	(N(N(H(H(H)(H))(H(N(F)))(N))))	hybrid		(N)	('(N(F))',)	(N(N(H(H(N(H)))(H(N(H)))))(F))	complex	(F)		('(N(H))', '(N(H))')	FALSE	FALSE	FALSE	FALSE
16	ShenJ_FourStandardGlycoproteins_CE20_33_Run1	15603	3	976.059	EEQFNSTFR	H(5)N(4)F(1)	5	P01859	Immunoglobulin heavy constant gamma 2	IGHG2	176	1	1.88422	0.0426685	0.0677983	0.047982	(N(N(H(H(H))(H(N(H))(N))))(F))	hybrid	(F)		('(N(H))', '(N)')	(N(N(H(H(N(H)))(H(N(H)))))(F))	complex	(F)		('(N(H))', '(N(H))')	FALSE	TRUE	TRUE	FALSE
16	ShenJ_FourStandardGlycoproteins_CE20_33_Run1	15603	3	976.059	EEQFNSTFR	H(5)N(4)F(1)	5	P01859	Immunoglobulin heavy constant gamma 2	IGHG2	176	2	1.84155	0.0145887	0.111866	0.0465824	(N(N(H(H(N(H))(N(H)))(H)))(F))	complex	(F)		('(N(H))', '(N(H))')	(N(N(H(H(N(H)))(H(N(H)))))(F))	complex	(F)		('(N(H))', '(N(H))')	TRUE	TRUE	TRUE	TRUE
16	ShenJ_FourStandardGlycoproteins_CE20_33_Run1	15603	3	976.059	EEQFNSTFR	H(5)N(4)F(1)	5	P01859	Immunoglobulin heavy constant gamma 2	IGHG2	176	3	1.82696	0.0871076	0.106952	0.0660854	(N(N(H(H(N(H)))(H(N(H)))))(F))	complex	(F)		('(N(H))', '(N(H))')	(N(N(H(H(N(H)))(H(N(H)))))(F))	complex	(F)		('(N(H))', '(N(H))')	TRUE	TRUE	TRUE	TRUE
16	ShenJ_FourStandardGlycoproteins_CE20_33_Run1	15603	3	976.059	EEQFNSTFR	H(5)N(4)F(1)	5	P01859	Immunoglobulin heavy constant gamma 2	IGHG2	176	4	1.73985	0.0252226	0.138097	0.122048	(N(N(H(H(H))(H(N(H)))(N)))(F))	hybrid	(F)	(N)	('(N(H))',)	(N(N(H(H(N(H)))(H(N(H)))))(F))	complex	(F)		('(N(H))', '(N(H))')	FALSE	TRUE	FALSE	FALSE
16	ShenJ_FourStandardGlycoproteins_CE20_33_Run1	15603	3	976.059	EEQFNSTFR	H(5)N(4)F(1)	5	P01859	Immunoglobulin heavy constant gamma 2	IGHG2	176	5	1.71463	0.0130447	0.0966071	0.188761	(N(N(H(H(H)(H))(H(N)(N))))(F))	hybrid	(F)		('(N)', '(N)')	(N(N(H(H(N(H)))(H(N(H)))))(F))	complex	(F)		('(N(H))', '(N(H))')	FALSE	TRUE	TRUE	FALSE
16	ShenJ_FourStandardGlycoproteins_CE20_33_Run1	15603	3	976.059	EEQFNSTFR	H(5)N(4)F(1)	5	P01859	Immunoglobulin heavy constant gamma 2	IGHG2	176	6	1.70159	0.0558018	0.0904617	0.207951	(N(N(H(H(N(H(H))))(H(N))))(F))	complex	(F)		('(N(H(H)))', '(N)')	(N(N(H(H(N(H)))(H(N(H)))))(F))	complex	(F)		('(N(H))', '(N(H))')	TRUE	TRUE	TRUE	FALSE
16	ShenJ_FourStandardGlycoproteins_CE20_33_Run1	15603	3	976.059	EEQFNSTFR	H(5)N(4)F(1)	5	P01859	Immunoglobulin heavy constant gamma 2	IGHG2	176	7	1.64579	7.86705e-05	0.137684	0.21653	(N(N(H(H(N(H(H)))(N))(H)))(F))	complex	(F)		('(N(H(H)))', '(N)')	(N(N(H(H(N(H)))(H(N(H)))))(F))	complex	(F)		('(N(H))', '(N(H))')	TRUE	TRUE	TRUE	FALSE
16	ShenJ_FourStandardGlycoproteins_CE20_33_Run1	15603	3	976.059	EEQFNSTFR	H(5)N(4)F(1)	5	P01859	Immunoglobulin heavy constant gamma 2	IGHG2	176	8	1.64571	0.00136893	0.304611	0.0496819	(N(N(H(H(N(H)(F)))(H(N(H))))))	complex			('(N(H)(F))', '(N(H))')	(N(N(H(H(N(H)))(H(N(H)))))(F))	complex	(F)		('(N(H))', '(N(H))')	TRUE	FALSE	TRUE	FALSE
16	ShenJ_FourStandardGlycoproteins_CE20_33_Run1	15603	3	976.059	EEQFNSTFR	H(5)N(4)F(1)	5	P01859	Immunoglobulin heavy constant gamma 2	IGHG2	176	9	1.64434	0.0116208	0.298555	0.0571068	(N(N(H(H(H))(H(N(H)(F))(N)))))	hybrid			('(N(H)(F))', '(N)')	(N(N(H(H(N(H)))(H(N(H)))))(F))	complex	(F)		('(N(H))', '(N(H))')	FALSE	FALSE	TRUE	FALSE
16	ShenJ_FourStandardGlycoproteins_CE20_33_Run1	15603	3	976.059	EEQFNSTFR	H(5)N(4)F(1)	5	P01859	Immunoglobulin heavy constant gamma 2	IGHG2	176	10	1.63272	0.000139236	0.295871	0.0714118	(N(N(H(H(N(H)(F))(N(H)))(H))))	complex			('(N(H)(F))', '(N(H))')	(N(N(H(H(N(H)))(H(N(H)))))(F))	complex	(F)		('(N(H))', '(N(H))')	TRUE	FALSE	TRUE	FALSE
16	ShenJ_FourStandardGlycoproteins_CE20_33_Run1	15603	3	976.059	EEQFNSTFR	H(5)N(4)F(1)	5	P01859	Immunoglobulin heavy constant gamma 2	IGHG2	176	11	1.63258	0.000275721	0.309191	0.0582306	(N(N(H(H(H))(H(N(H))(N(F))))))	hybrid			('(N(H))', '(N(F))')	(N(N(H(H(N(H)))(H(N(H)))))(F))	complex	(F)		('(N(H))', '(N(H))')	FALSE	FALSE	TRUE	FALSE
16	ShenJ_FourStandardGlycoproteins_CE20_33_Run1	15603	3	976.059	EEQFNSTFR	H(5)N(4)F(1)	5	P01859	Immunoglobulin heavy constant gamma 2	IGHG2	176	12	1.6323	0.00550666	0.295001	0.0726962	(N(N(H(H(N(H(F))))(H(N(H))))))	complex			('(N(H(F)))', '(N(H))')	(N(N(H(H(N(H)))(H(N(H)))))(F))	complex	(F)		('(N(H))', '(N(H))')	TRUE	FALSE	TRUE	FALSE
16	ShenJ_FourStandardGlycoproteins_CE20_33_Run1	15603	3	976.059	EEQFNSTFR	H(5)N(4)F(1)	5	P01859	Immunoglobulin heavy constant gamma 2	IGHG2	176	13	1.6268	0.0618165	0.307447	0.0657572	(N(N(H(H(H)(H))(H(N(F))(N)))))	hybrid			('(N(F))', '(N)')	(N(N(H(H(N(H)))(H(N(H)))))(F))	complex	(F)		('(N(H))', '(N(H))')	FALSE	FALSE	TRUE	FALSE
16	ShenJ_FourStandardGlycoproteins_CE20_33_Run1	15603	3	976.059	EEQFNSTFR	H(5)N(4)F(1)	5	P01859	Immunoglobulin heavy constant gamma 2	IGHG2	176	14	1.56498	0.00252485	0.313233	0.121787	(N(N(H(H(H))(H(N(H)(F)))(N))))	hybrid		(N)	('(N(H)(F))',)	(N(N(H(H(N(H)))(H(N(H)))))(F))	complex	(F)		('(N(H))', '(N(H))')	FALSE	FALSE	FALSE	FALSE
16	ShenJ_FourStandardGlycoproteins_CE20_33_Run1	15603	3	976.059	EEQFNSTFR	H(5)N(4)F(1)	5	P01859	Immunoglobulin heavy constant gamma 2	IGHG2	176	15	1.56245	0.0603373	0.185362	0.252183	(N(N(H(H(H)(H))(H(N))(N)))(F))	hybrid	(F)	(N)	('(N)',)	(N(N(H(H(N(H)))(H(N(H)))))(F))	complex	(F)		('(N(H))', '(N(H))')	FALSE	TRUE	FALSE	FALSE
16	ShenJ_FourStandardGlycoproteins_CE20_33_Run1	15603	3	976.059	EEQFNSTFR	H(5)N(4)F(1)	5	P01859	Immunoglobulin heavy constant gamma 2	IGHG2	176	16	1.50212		0.371037	0.126846	(N(N(H(H(H)(H))(H(N(F)))(N))))	hybrid		(N)	('(N(F))',)	(N(N(H(H(N(H)))(H(N(H)))))(F))	complex	(F)		('(N(H))', '(N(H))')	FALSE	FALSE	FALSE	FALSE
6	ShenJ_FourStandardGlycoproteins_CE20_33_Run1	15644	2	1281.02	EEQFNSTFR	H(4)N(3)F(1)	5	P01859	Immunoglobulin heavy constant gamma 2	IGHG2	176	1	1.91042	0.271708	0.0698344	0.0197416	(N(N(H(H(N(H)))(H)))(F))	complex	(F)		('(N(H))',)	(N(N(H(H(N))(H(H))))(F))	hybrid	(F)		('(N)',)	FALSE	TRUE	TRUE	FALSE
6	ShenJ_FourStandardGlycoproteins_CE20_33_Run1	15644	2	1281.02	EEQFNSTFR	H(4)N(3)F(1)	5	P01859	Immunoglobulin heavy constant gamma 2	IGHG2	176	2	1.63872	0.262882	0.072209	0.289074	(N(N(H(H(H))(H(N))))(F))	hybrid	(F)		('(N)',)	(N(N(H(H(N))(H(H))))(F))	hybrid	(F)		('(N)',)	TRUE	TRUE	TRUE	TRUE
6	ShenJ_FourStandardGlycoproteins_CE20_33_Run1	15644	2	1281.02	EEQFNSTFR	H(4)N(3)F(1)	5	P01859	Immunoglobulin heavy constant gamma 2	IGHG2	176	3	1.37583	0.047195	0.497102	0.127063	(N(N(H(H(N(H)(F)))(H))))	complex			('(N(H)(F))',)	(N(N(H(H(N))(H(H))))(F))	hybrid	(F)		('(N)',)	FALSE	FALSE	TRUE	FALSE
6	ShenJ_FourStandardGlycoproteins_CE20_33_Run1	15644	2	1281.02	EEQFNSTFR	H(4)N(3)F(1)	5	P01859	Immunoglobulin heavy constant gamma 2	IGHG2	176	4	1.32864	0.0357456	0.482722	0.188639	(N(N(H(H(N(H(F))))(H))))	complex			('(N(H(F)))',)	(N(N(H(H(N))(H(H))))(F))	hybrid	(F)		('(N)',)	FALSE	FALSE	TRUE	FALSE
6	ShenJ_FourStandardGlycoproteins_CE20_33_Run1	15644	2	1281.02	EEQFNSTFR	H(4)N(3)F(1)	5	P01859	Immunoglobulin heavy constant gamma 2	IGHG2	176	5	1.29289	0.506588	0.487982	0.219124	(N(N(H(H(H))(H(N(F))))))	hybrid			('(N(F))',)	(N(N(H(H(N))(H(H))))(F))	hybrid	(F)		('(N)',)	TRUE	FALSE	TRUE	FALSE
6	ShenJ_FourStandardGlycoproteins_CE20_33_Run1	15644	2	1281.02	EEQFNSTFR	H(4)N(3)F(1)	5	P01859	Immunoglobulin heavy constant gamma 2	IGHG2	176	6	0.786305		0.213695	1	(N(N(H(H(H))(H)(N)))(F))	high_mannose	(F)	(N)	()	(N(N(H(H(N))(H(H))))(F))	hybrid	(F)		('(N)',)	FALSE	TRUE	FALSE	FALSE
13	ShenJ_FourStandardGlycoproteins_CE20_33_Run1	15673	3	922.041	EEQFNSTFR	H(4)N(4)F(1)	5	P01859	Immunoglobulin heavy constant gamma 2	IGHG2	176	1	1.9269	0.0168851	0.055711	0.0173887	(N(N(H(H(N(H)))(H(N))))(F))	complex	(F)		('(N(H))', '(N)')	(N(N(H(H(N(H)))(H(N))))(F))	complex	(F)		('(N(H))', '(N)')	TRUE	TRUE	TRUE	TRUE
13	ShenJ_FourStandardGlycoproteins_CE20_33_Run1	15673	3	922.041	EEQFNSTFR	H(4)N(4)F(1)	5	P01859	Immunoglobulin heavy constant gamma 2	IGHG2	176	2	1.91002	0.0636326	0.0364772	0.0535076	(N(N(H(H(H))(H(N)(N))))(F))	hybrid	(F)		('(N)', '(N)')	(N(N(H(H(N(H)))(H(N))))(F))	complex	(F)		('(N(H))', '(N)')	FALSE	TRUE	TRUE	FALSE
13	ShenJ_FourStandardGlycoproteins_CE20_33_Run1	15673	3	922.041	EEQFNSTFR	H(4)N(4)F(1)	5	P01859	Immunoglobulin heavy constant gamma 2	IGHG2	176	3	1.84638	0.0721498	0.138766	0.0148513	(N(N(H(H(N(H)))(H)(N)))(F))	complex	(F)	(N)	('(N(H))',)	(N(N(H(H(N(H)))(H(N))))(F))	complex	(F)		('(N(H))', '(N)')	TRUE	TRUE	FALSE	FALSE
13	ShenJ_FourStandardGlycoproteins_CE20_33_Run1	15673	3	922.041	EEQFNSTFR	H(4)N(4)F(1)	5	P01859	Immunoglobulin heavy constant gamma 2	IGHG2	176	4	1.77423	0.0899597	0.153766	0.0720015	(N(N(H(H(H))(H(N))(N)))(F))	hybrid	(F)	(N)	('(N)',)	(N(N(H(H(N(H)))(H(N))))(F))	complex	(F)		('(N(H))', '(N)')	FALSE	TRUE	FALSE	FALSE
13	ShenJ_FourStandardGlycoproteins_CE20_33_Run1	15673	3	922.041	EEQFNSTFR	H(4)N(4)F(1)	5	P01859	Immunoglobulin heavy constant gamma 2	IGHG2	176	5	1.68427	0.0488381	0.0948177	0.220909	(N(N(H(H(N(H))(N))(H)))(F))	complex	(F)		('(N(H))', '(N)')	(N(N(H(H(N(H)))(H(N))))(F))	complex	(F)		('(N(H))', '(N)')	TRUE	TRUE	TRUE	TRUE
13	ShenJ_FourStandardGlycoproteins_CE20_33_Run1	15673	3	922.041	EEQFNSTFR	H(4)N(4)F(1)	5	P01859	Immunoglobulin heavy constant gamma 2	IGHG2	176	6	1.63543	0.0192478	0.308736	0.055829	(N(N(H(H(N(H(F))))(H(N)))))	complex			('(N(H(F)))', '(N)')	(N(N(H(H(N(H)))(H(N))))(F))	complex	(F)		('(N(H))', '(N)')	TRUE	FALSE	TRUE	FALSE
13	ShenJ_FourStandardGlycoproteins_CE20_33_Run1	15673	3	922.041	EEQFNSTFR	H(4)N(4)F(1)	5	P01859	Immunoglobulin heavy constant gamma 2	IGHG2	176	7	1.61619	0.015737	0.321101	0.0627118	(N(N(H(H(N(H)(F)))(H)(N))))	complex		(N)	('(N(H)(F))',)	(N(N(H(H(N(H)))(H(N))))(F))	complex	(F)		('(N(H))', '(N)')	TRUE	FALSE	FALSE	FALSE
13	ShenJ_FourStandardGlycoproteins_CE20_33_Run1	15673	3	922.041	EEQFNSTFR	H(4)N(4)F(1)	5	P01859	Immunoglobulin heavy constant gamma 2	IGHG2	176	8	1.60045	0.00373833	0.309934	0.0896156	(N(N(H(H(N(H)(F))(N))(H))))	complex			('(N(H)(F))', '(N)')	(N(N(H(H(N(H)))(H(N))))(F))	complex	(F)		('(N(H))', '(N)')	TRUE	FALSE	TRUE	FALSE
13	ShenJ_FourStandardGlycoproteins_CE20_33_Run1	15673	3	922.041	EEQFNSTFR	H(4)N(4)F(1)	5	P01859	Immunoglobulin heavy constant gamma 2	IGHG2	176	9	1.59671	0.035821	0.312199	0.0910889	(N(N(H(H(N(H)(F)))(H(N)))))	complex			('(N(H)(F))', '(N)')	(N(N(H(H(N(H)))(H(N))))(F))	complex	(F)		('(N(H))', '(N)')	TRUE	FALSE	TRUE	FALSE
13	ShenJ_FourStandardGlycoproteins_CE20_33_Run1	15673	3	922.041	EEQFNSTFR	H(4)N(4)F(1)	5	P01859	Immunoglobulin heavy constant gamma 2	IGHG2	176	10	1.56089	0.0777254	0.347447	0.0916619	(N(N(H(H(H))(H(N(F)))(N))))	hybrid		(N)	('(N(F))',)	(N(N(H(H(N(H)))(H(N))))(F))	complex	(F)		('(N(H))', '(N)')	FALSE	FALSE	FALSE	FALSE
13	ShenJ_FourStandardGlycoproteins_CE20_33_Run1	15673	3	922.041	EEQFNSTFR	H(4)N(4)F(1)	5	P01859	Immunoglobulin heavy constant gamma 2	IGHG2	176	11	1.48317	0.0540366	0.324689	0.192146	(N(N(H(H(H))(H(N(F))(N)))))	hybrid			('(N(F))', '(N)')	(N(N(H(H(N(H)))(H(N))))(F))	complex	(F)		('(N(H))', '(N)')	FALSE	FALSE	TRUE	FALSE
13	ShenJ_FourStandardGlycoproteins_CE20_33_Run1	15673	3	922.041	EEQFNSTFR	H(4)N(4)F(1)	5	P01859	Immunoglobulin heavy constant gamma 2	IGHG2	176	12	1.42913	0.0218825	0.331037	0.239834	(N(N(H(H(N(H)))(H(N(F))))))	complex			('(N(H))', '(N(F))')	(N(N(H(H(N(H)))(H(N))))(F))	complex	(F)		('(N(H))', '(N)')	TRUE	FALSE	TRUE	FALSE
13	ShenJ_FourStandardGlycoproteins_CE20_33_Run1	15673	3	922.041	EEQFNSTFR	H(4)N(4)F(1)	5	P01859	Immunoglobulin heavy constant gamma 2	IGHG2	176	13	1.40725		0.348422	0.244331	(N(N(H(H(N(H))(N(F)))(H))))	complex			('(N(H))', '(N(F))')	(N(N(H(H(N(H)))(H(N))))(F))	complex	(F)		('(N(H))', '(N)')	TRUE	FALSE	TRUE	FALSE
13	ShenJ_FourStandardGlycoproteins_CE20_33_Run1	15674	2	1382.56	EEQFNSTFR	H(4)N(4)F(1)	5	P01859	Immunoglobulin heavy constant gamma 2	IGHG2	176	1	1.83505	0.0230266	0.14586	0.0190946	(N(N(H(H(N(H)))(H(N))))(F))	complex	(F)		('(N(H))', '(N)')	(N(N(H(H(N(H)))(H(N))))(F))	complex	(F)		('(N(H))', '(N)')	TRUE	TRUE	TRUE	TRUE
13	ShenJ_FourStandardGlycoproteins_CE20_33_Run1	15674	2	1382.56	EEQFNSTFR	H(4)N(4)F(1)	5	P01859	Immunoglobulin heavy constant gamma 2	IGHG2	176	2	1.81202	0.0449417	0.138845	0.0491358	(N(N(H(H(N(H))(N))(H)))(F))	complex	(F)		('(N(H))', '(N)')	(N(N(H(H(N(H)))(H(N))))(F))	complex	(F)		('(N(H))', '(N)')	TRUE	TRUE	TRUE	TRUE
13	ShenJ_FourStandardGlycoproteins_CE20_33_Run1	15674	2	1382.56	EEQFNSTFR	H(4)N(4)F(1)	5	P01859	Immunoglobulin heavy constant gamma 2	IGHG2	176	3	1.76708	0.107385	0.212533	0.0203894	(N(N(H(H(N(H)))(H)(N)))(F))	complex	(F)	(N)	('(N(H))',)	(N(N(H(H(N(H)))(H(N))))(F))	complex	(F)		('(N(H))', '(N)')	TRUE	TRUE	FALSE	FALSE
13	ShenJ_FourStandardGlycoproteins_CE20_33_Run1	15674	2	1382.56	EEQFNSTFR	H(4)N(4)F(1)	5	P01859	Immunoglobulin heavy constant gamma 2	IGHG2	176	4	1.65969	0.162968	0.118774	0.221533	(N(N(H(H(H))(H(N)(N))))(F))	hybrid	(F)		('(N)', '(N)')	(N(N(H(H(N(H)))(H(N))))(F))	complex	(F)		('(N(H))', '(N)')	FALSE	TRUE	TRUE	FALSE
13	ShenJ_FourStandardGlycoproteins_CE20_33_Run1	15674	2	1382.56	EEQFNSTFR	H(4)N(4)F(1)	5	P01859	Immunoglobulin heavy constant gamma 2	IGHG2	176	5	1.49672	0.0299007	0.204103	0.299173	(N(N(H(H(H))(H(N))(N)))(F))	hybrid	(F)	(N)	('(N)',)	(N(N(H(H(N(H)))(H(N))))(F))	complex	(F)		('(N(H))', '(N)')	FALSE	TRUE	FALSE	FALSE
13	ShenJ_FourStandardGlycoproteins_CE20_33_Run1	15674	2	1382.56	EEQFNSTFR	H(4)N(4)F(1)	5	P01859	Immunoglobulin heavy constant gamma 2	IGHG2	176	6	1.46682	0.0134941	0.424249	0.108927	(N(N(H(H(H))(H(N(F))(N)))))	hybrid			('(N(F))', '(N)')	(N(N(H(H(N(H)))(H(N))))(F))	complex	(F)		('(N(H))', '(N)')	FALSE	FALSE	TRUE	FALSE
13	ShenJ_FourStandardGlycoproteins_CE20_33_Run1	15674	2	1382.56	EEQFNSTFR	H(4)N(4)F(1)	5	P01859	Immunoglobulin heavy constant gamma 2	IGHG2	176	7	1.45333	0.0122256	0.446598	0.100072	(N(N(H(H(N(H)(F))(N))(H))))	complex			('(N(H)(F))', '(N)')	(N(N(H(H(N(H)))(H(N))))(F))	complex	(F)		('(N(H))', '(N)')	TRUE	FALSE	TRUE	FALSE
13	ShenJ_FourStandardGlycoproteins_CE20_33_Run1	15674	2	1382.56	EEQFNSTFR	H(4)N(4)F(1)	5	P01859	Immunoglobulin heavy constant gamma 2	IGHG2	176	8	1.4411	0.0277335	0.465841	0.0930549	(N(N(H(H(N(H)(F)))(H)(N))))	complex		(N)	('(N(H)(F))',)	(N(N(H(H(N(H)))(H(N))))(F))	complex	(F)		('(N(H))', '(N)')	TRUE	FALSE	FALSE	FALSE
13	ShenJ_FourStandardGlycoproteins_CE20_33_Run1	15674	2	1382.56	EEQFNSTFR	H(4)N(4)F(1)	5	P01859	Immunoglobulin heavy constant gamma 2	IGHG2	176	9	1.41337	0.0183546	0.456758	0.129872	(N(N(H(H(H))(H(N(F)))(N))))	hybrid		(N)	('(N(F))',)	(N(N(H(H(N(H)))(H(N))))(F))	complex	(F)		('(N(H))', '(N)')	FALSE	FALSE	FALSE	FALSE
13	ShenJ_FourStandardGlycoproteins_CE20_33_Run1	15674	2	1382.56	EEQFNSTFR	H(4)N(4)F(1)	5	P01859	Immunoglobulin heavy constant gamma 2	IGHG2	176	10	1.39502	0.0121157	0.437532	0.167452	(N(N(H(H(N(H)(F)))(H(N)))))	complex			('(N(H)(F))', '(N)')	(N(N(H(H(N(H)))(H(N))))(F))	complex	(F)		('(N(H))', '(N)')	TRUE	FALSE	TRUE	FALSE
13	ShenJ_FourStandardGlycoproteins_CE20_33_Run1	15674	2	1382.56	EEQFNSTFR	H(4)N(4)F(1)	5	P01859	Immunoglobulin heavy constant gamma 2	IGHG2	176	11	1.3829	0.0178566	0.45964	0.15746	(N(N(H(H(N(H))(N(F)))(H))))	complex			('(N(H))', '(N(F))')	(N(N(H(H(N(H)))(H(N))))(F))	complex	(F)		('(N(H))', '(N)')	TRUE	FALSE	TRUE	FALSE
13	ShenJ_FourStandardGlycoproteins_CE20_33_Run1	15674	2	1382.56	EEQFNSTFR	H(4)N(4)F(1)	5	P01859	Immunoglobulin heavy constant gamma 2	IGHG2	176	12	1.36504	0.00697218	0.444061	0.190896	(N(N(H(H(N(H)))(H(N(F))))))	complex			('(N(H))', '(N(F))')	(N(N(H(H(N(H)))(H(N))))(F))	complex	(F)		('(N(H))', '(N)')	TRUE	FALSE	TRUE	FALSE
13	ShenJ_FourStandardGlycoproteins_CE20_33_Run1	15674	2	1382.56	EEQFNSTFR	H(4)N(4)F(1)	5	P01859	Immunoglobulin heavy constant gamma 2	IGHG2	176	13	1.35807		0.435476	0.206453	(N(N(H(H(N(H(F))))(H(N)))))	complex			('(N(H(F)))', '(N)')	(N(N(H(H(N(H)))(H(N))))(F))	complex	(F)		('(N(H))', '(N)')	TRUE	FALSE	TRUE	FALSE
6	ShenJ_FourStandardGlycoproteins_CE20_33_Run1	15686	2	1281.02	EEQFNSTFR	H(4)N(3)F(1)	5	P01859	Immunoglobulin heavy constant gamma 2	IGHG2	176	1	1.90075	0.2737	0.0731659	0.0260845	(N(N(H(H(N(H)))(H)))(F))	complex	(F)		('(N(H))',)	(N(N(H(H(N))(H(H))))(F))	hybrid	(F)		('(N)',)	FALSE	TRUE	TRUE	FALSE
6	ShenJ_FourStandardGlycoproteins_CE20_33_Run1	15686	2	1281.02	EEQFNSTFR	H(4)N(3)F(1)	5	P01859	Immunoglobulin heavy constant gamma 2	IGHG2	176	2	1.62705	0.256065	0.0758731	0.297077	(N(N(H(H(H))(H(N))))(F))	hybrid	(F)		('(N)',)	(N(N(H(H(N))(H(H))))(F))	hybrid	(F)		('(N)',)	TRUE	TRUE	TRUE	TRUE
6	ShenJ_FourStandardGlycoproteins_CE20_33_Run1	15686	2	1281.02	EEQFNSTFR	H(4)N(3)F(1)	5	P01859	Immunoglobulin heavy constant gamma 2	IGHG2	176	3	1.37098	0.0466289	0.494931	0.134084	(N(N(H(H(N(H)(F)))(H))))	complex			('(N(H)(F))',)	(N(N(H(H(N))(H(H))))(F))	hybrid	(F)		('(N)',)	FALSE	FALSE	TRUE	FALSE
6	ShenJ_FourStandardGlycoproteins_CE20_33_Run1	15686	2	1281.02	EEQFNSTFR	H(4)N(3)F(1)	5	P01859	Immunoglobulin heavy constant gamma 2	IGHG2	176	4	1.32436	0.0326691	0.480258	0.195386	(N(N(H(H(N(H(F))))(H))))	complex			('(N(H(F)))',)	(N(N(H(H(N))(H(H))))(F))	hybrid	(F)		('(N)',)	FALSE	FALSE	TRUE	FALSE
6	ShenJ_FourStandardGlycoproteins_CE20_33_Run1	15686	2	1281.02	EEQFNSTFR	H(4)N(3)F(1)	5	P01859	Immunoglobulin heavy constant gamma 2	IGHG2	176	5	1.29169	0.508639	0.484787	0.223526	(N(N(H(H(H))(H(N(F))))))	hybrid			('(N(F))',)	(N(N(H(H(N))(H(H))))(F))	hybrid	(F)		('(N)',)	TRUE	FALSE	TRUE	FALSE
6	ShenJ_FourStandardGlycoproteins_CE20_33_Run1	15686	2	1281.02	EEQFNSTFR	H(4)N(3)F(1)	5	P01859	Immunoglobulin heavy constant gamma 2	IGHG2	176	6	0.783048		0.216952	1	(N(N(H(H(H))(H)(N)))(F))	high_mannose	(F)	(N)	()	(N(N(H(H(N))(H(H))))(F))	hybrid	(F)		('(N)',)	FALSE	TRUE	FALSE	FALSE
13	ShenJ_FourStandardGlycoproteins_CE20_33_Run1	15695	3	922.041	EEQFNSTFR	H(4)N(4)F(1)	5	P01859	Immunoglobulin heavy constant gamma 2	IGHG2	176	1	1.9303	0.0178948	0.0602311	0.00946442	(N(N(H(H(N(H)))(H(N))))(F))	complex	(F)		('(N(H))', '(N)')	(N(N(H(H(N(H)))(H(N))))(F))	complex	(F)		('(N(H))', '(N)')	TRUE	TRUE	TRUE	TRUE
13	ShenJ_FourStandardGlycoproteins_CE20_33_Run1	15695	3	922.041	EEQFNSTFR	H(4)N(4)F(1)	5	P01859	Immunoglobulin heavy constant gamma 2	IGHG2	176	2	1.91241	0.0709336	0.0437777	0.0438125	(N(N(H(H(H))(H(N)(N))))(F))	hybrid	(F)		('(N)', '(N)')	(N(N(H(H(N(H)))(H(N))))(F))	complex	(F)		('(N(H))', '(N)')	FALSE	TRUE	TRUE	FALSE
13	ShenJ_FourStandardGlycoproteins_CE20_33_Run1	15695	3	922.041	EEQFNSTFR	H(4)N(4)F(1)	5	P01859	Immunoglobulin heavy constant gamma 2	IGHG2	176	3	1.84148	0.0770422	0.13363	0.0248938	(N(N(H(H(N(H)))(H)(N)))(F))	complex	(F)	(N)	('(N(H))',)	(N(N(H(H(N(H)))(H(N))))(F))	complex	(F)		('(N(H))', '(N)')	TRUE	TRUE	FALSE	FALSE
13	ShenJ_FourStandardGlycoproteins_CE20_33_Run1	15695	3	922.041	EEQFNSTFR	H(4)N(4)F(1)	5	P01859	Immunoglobulin heavy constant gamma 2	IGHG2	176	4	1.76443	0.0623648	0.154148	0.0814185	(N(N(H(H(H))(H(N))(N)))(F))	hybrid	(F)	(N)	('(N)',)	(N(N(H(H(N(H)))(H(N))))(F))	complex	(F)		('(N(H))', '(N)')	FALSE	TRUE	FALSE	FALSE
13	ShenJ_FourStandardGlycoproteins_CE20_33_Run1	15695	3	922.041	EEQFNSTFR	H(4)N(4)F(1)	5	P01859	Immunoglobulin heavy constant gamma 2	IGHG2	176	5	1.70207	0.0702647	0.0882734	0.209657	(N(N(H(H(N(H))(N))(H)))(F))	complex	(F)		('(N(H))', '(N)')	(N(N(H(H(N(H)))(H(N))))(F))	complex	(F)		('(N(H))', '(N)')	TRUE	TRUE	TRUE	TRUE
13	ShenJ_FourStandardGlycoproteins_CE20_33_Run1	15695	3	922.041	EEQFNSTFR	H(4)N(4)F(1)	5	P01859	Immunoglobulin heavy constant gamma 2	IGHG2	176	6	1.6318	0.0182837	0.30473	0.0634655	(N(N(H(H(N(H(F))))(H(N)))))	complex			('(N(H(F)))', '(N)')	(N(N(H(H(N(H)))(H(N))))(F))	complex	(F)		('(N(H))', '(N)')	TRUE	FALSE	TRUE	FALSE
13	ShenJ_FourStandardGlycoproteins_CE20_33_Run1	15695	3	922.041	EEQFNSTFR	H(4)N(4)F(1)	5	P01859	Immunoglobulin heavy constant gamma 2	IGHG2	176	7	1.61352	0.0054456	0.306867	0.0796126	(N(N(H(H(N(H)(F))(N))(H))))	complex			('(N(H)(F))', '(N)')	(N(N(H(H(N(H)))(H(N))))(F))	complex	(F)		('(N(H))', '(N)')	TRUE	FALSE	TRUE	FALSE
13	ShenJ_FourStandardGlycoproteins_CE20_33_Run1	15695	3	922.041	EEQFNSTFR	H(4)N(4)F(1)	5	P01859	Immunoglobulin heavy constant gamma 2	IGHG2	176	8	1.60808	0.0189363	0.318758	0.0731672	(N(N(H(H(N(H)(F)))(H)(N))))	complex		(N)	('(N(H)(F))',)	(N(N(H(H(N(H)))(H(N))))(F))	complex	(F)		('(N(H))', '(N)')	TRUE	FALSE	FALSE	FALSE
13	ShenJ_FourStandardGlycoproteins_CE20_33_Run1	15695	3	922.041	EEQFNSTFR	H(4)N(4)F(1)	5	P01859	Immunoglobulin heavy constant gamma 2	IGHG2	176	9	1.58914	0.0201817	0.30906	0.101801	(N(N(H(H(N(H)(F)))(H(N)))))	complex			('(N(H)(F))', '(N)')	(N(N(H(H(N(H)))(H(N))))(F))	complex	(F)		('(N(H))', '(N)')	TRUE	FALSE	TRUE	FALSE
13	ShenJ_FourStandardGlycoproteins_CE20_33_Run1	15695	3	922.041	EEQFNSTFR	H(4)N(4)F(1)	5	P01859	Immunoglobulin heavy constant gamma 2	IGHG2	176	10	1.56896	0.0733564	0.347948	0.0830945	(N(N(H(H(H))(H(N(F)))(N))))	hybrid		(N)	('(N(F))',)	(N(N(H(H(N(H)))(H(N))))(F))	complex	(F)		('(N(H))', '(N)')	FALSE	FALSE	FALSE	FALSE
13	ShenJ_FourStandardGlycoproteins_CE20_33_Run1	15695	3	922.041	EEQFNSTFR	H(4)N(4)F(1)	5	P01859	Immunoglobulin heavy constant gamma 2	IGHG2	176	11	1.4956	0.0552868	0.323388	0.181011	(N(N(H(H(H))(H(N(F))(N)))))	hybrid			('(N(F))', '(N)')	(N(N(H(H(N(H)))(H(N))))(F))	complex	(F)		('(N(H))', '(N)')	FALSE	FALSE	TRUE	FALSE
13	ShenJ_FourStandardGlycoproteins_CE20_33_Run1	15695	3	922.041	EEQFNSTFR	H(4)N(4)F(1)	5	P01859	Immunoglobulin heavy constant gamma 2	IGHG2	176	12	1.44031	0.0216285	0.330257	0.229429	(N(N(H(H(N(H)))(H(N(F))))))	complex			('(N(H))', '(N(F))')	(N(N(H(H(N(H)))(H(N))))(F))	complex	(F)		('(N(H))', '(N)')	TRUE	FALSE	TRUE	FALSE
13	ShenJ_FourStandardGlycoproteins_CE20_33_Run1	15695	3	922.041	EEQFNSTFR	H(4)N(4)F(1)	5	P01859	Immunoglobulin heavy constant gamma 2	IGHG2	176	13	1.41869		0.348183	0.233132	(N(N(H(H(N(H))(N(F)))(H))))	complex			('(N(H))', '(N(F))')	(N(N(H(H(N(H)))(H(N))))(F))	complex	(F)		('(N(H))', '(N)')	TRUE	FALSE	TRUE	FALSE
16	ShenJ_FourStandardGlycoproteins_CE20_33_Run1	15702	2	1463.58	EEQFNSTFR	H(5)N(4)F(1)	5	P01859	Immunoglobulin heavy constant gamma 2	IGHG2	176	1	1.76115	0.00548408	0.117839	0.121016	(N(N(H(H(H))(H(N(H))(N))))(F))	hybrid	(F)		('(N(H))', '(N)')	(N(N(H(H(N(H)))(H(N(H)))))(F))	complex	(F)		('(N(H))', '(N(H))')	FALSE	TRUE	TRUE	FALSE
16	ShenJ_FourStandardGlycoproteins_CE20_33_Run1	15702	2	1463.58	EEQFNSTFR	H(5)N(4)F(1)	5	P01859	Immunoglobulin heavy constant gamma 2	IGHG2	176	2	1.75566	0.00211376	0.149046	0.0952921	(N(N(H(H(H))(H(N(H)))(N)))(F))	hybrid	(F)	(N)	('(N(H))',)	(N(N(H(H(N(H)))(H(N(H)))))(F))	complex	(F)		('(N(H))', '(N(H))')	FALSE	TRUE	FALSE	FALSE
16	ShenJ_FourStandardGlycoproteins_CE20_33_Run1	15702	2	1463.58	EEQFNSTFR	H(5)N(4)F(1)	5	P01859	Immunoglobulin heavy constant gamma 2	IGHG2	176	3	1.75355	0.0795649	0.223155	0.0232974	(N(N(H(H(N(H)))(H(N(H)))))(F))	complex	(F)		('(N(H))', '(N(H))')	(N(N(H(H(N(H)))(H(N(H)))))(F))	complex	(F)		('(N(H))', '(N(H))')	TRUE	TRUE	TRUE	TRUE
16	ShenJ_FourStandardGlycoproteins_CE20_33_Run1	15702	2	1463.58	EEQFNSTFR	H(5)N(4)F(1)	5	P01859	Immunoglobulin heavy constant gamma 2	IGHG2	176	4	1.67398	0.131181	0.261687	0.06433	(N(N(H(H(N(H))(N(H)))(H)))(F))	complex	(F)		('(N(H))', '(N(H))')	(N(N(H(H(N(H)))(H(N(H)))))(F))	complex	(F)		('(N(H))', '(N(H))')	TRUE	TRUE	TRUE	TRUE
16	ShenJ_FourStandardGlycoproteins_CE20_33_Run1	15702	2	1463.58	EEQFNSTFR	H(5)N(4)F(1)	5	P01859	Immunoglobulin heavy constant gamma 2	IGHG2	176	5	1.5428	0.0231379	0.121311	0.335887	(N(N(H(H(N(H(H)))(N))(H)))(F))	complex	(F)		('(N(H(H)))', '(N)')	(N(N(H(H(N(H)))(H(N(H)))))(F))	complex	(F)		('(N(H))', '(N(H))')	TRUE	TRUE	TRUE	FALSE
16	ShenJ_FourStandardGlycoproteins_CE20_33_Run1	15702	2	1463.58	EEQFNSTFR	H(5)N(4)F(1)	5	P01859	Immunoglobulin heavy constant gamma 2	IGHG2	176	6	1.51966	0.0083759	0.146905	0.333431	(N(N(H(H(N(H(H))))(H(N))))(F))	complex	(F)		('(N(H(H)))', '(N)')	(N(N(H(H(N(H)))(H(N(H)))))(F))	complex	(F)		('(N(H))', '(N(H))')	TRUE	TRUE	TRUE	FALSE
16	ShenJ_FourStandardGlycoproteins_CE20_33_Run1	15702	2	1463.58	EEQFNSTFR	H(5)N(4)F(1)	5	P01859	Immunoglobulin heavy constant gamma 2	IGHG2	176	7	1.51129	0.109815	0.110792	0.37792	(N(N(H(H(H)(H))(H(N)(N))))(F))	hybrid	(F)		('(N)', '(N)')	(N(N(H(H(N(H)))(H(N(H)))))(F))	complex	(F)		('(N(H))', '(N(H))')	FALSE	TRUE	TRUE	FALSE
16	ShenJ_FourStandardGlycoproteins_CE20_33_Run1	15702	2	1463.58	EEQFNSTFR	H(5)N(4)F(1)	5	P01859	Immunoglobulin heavy constant gamma 2	IGHG2	176	8	1.40147	0.00057088	0.503579	0.0949478	(N(N(H(H(N(H)(F)))(H(N(H))))))	complex			('(N(H)(F))', '(N(H))')	(N(N(H(H(N(H)))(H(N(H)))))(F))	complex	(F)		('(N(H))', '(N(H))')	TRUE	FALSE	TRUE	FALSE
16	ShenJ_FourStandardGlycoproteins_CE20_33_Run1	15702	2	1463.58	EEQFNSTFR	H(5)N(4)F(1)	5	P01859	Immunoglobulin heavy constant gamma 2	IGHG2	176	9	1.4009	0.0366964	0.1701	0.428997	(N(N(H(H(H)(H))(H(N))(N)))(F))	hybrid	(F)	(N)	('(N)',)	(N(N(H(H(N(H)))(H(N(H)))))(F))	complex	(F)		('(N(H))', '(N(H))')	FALSE	TRUE	FALSE	FALSE
16	ShenJ_FourStandardGlycoproteins_CE20_33_Run1	15702	2	1463.58	EEQFNSTFR	H(5)N(4)F(1)	5	P01859	Immunoglobulin heavy constant gamma 2	IGHG2	176	10	1.36421	0.016428	0.498343	0.137451	(N(N(H(H(H))(H(N(H))(N(F))))))	hybrid			('(N(H))', '(N(F))')	(N(N(H(H(N(H)))(H(N(H)))))(F))	complex	(F)		('(N(H))', '(N(H))')	FALSE	FALSE	TRUE	FALSE
16	ShenJ_FourStandardGlycoproteins_CE20_33_Run1	15702	2	1463.58	EEQFNSTFR	H(5)N(4)F(1)	5	P01859	Immunoglobulin heavy constant gamma 2	IGHG2	176	11	1.34778	0.0412328	0.502383	0.149839	(N(N(H(H(N(H(F))))(H(N(H))))))	complex			('(N(H(F)))', '(N(H))')	(N(N(H(H(N(H)))(H(N(H)))))(F))	complex	(F)		('(N(H))', '(N(H))')	TRUE	FALSE	TRUE	FALSE
16	ShenJ_FourStandardGlycoproteins_CE20_33_Run1	15702	2	1463.58	EEQFNSTFR	H(5)N(4)F(1)	5	P01859	Immunoglobulin heavy constant gamma 2	IGHG2	176	12	1.30655	0.00808114	0.502296	0.191159	(N(N(H(H(H)(H))(H(N(F))(N)))))	hybrid			('(N(F))', '(N)')	(N(N(H(H(N(H)))(H(N(H)))))(F))	complex	(F)		('(N(H))', '(N(H))')	FALSE	FALSE	TRUE	FALSE
16	ShenJ_FourStandardGlycoproteins_CE20_33_Run1	15702	2	1463.58	EEQFNSTFR	H(5)N(4)F(1)	5	P01859	Immunoglobulin heavy constant gamma 2	IGHG2	176	13	1.29846	0.00365937	0.50054	0.200996	(N(N(H(H(H))(H(N(H)(F)))(N))))	hybrid		(N)	('(N(H)(F))',)	(N(N(H(H(N(H)))(H(N(H)))))(F))	complex	(F)		('(N(H))', '(N(H))')	FALSE	FALSE	FALSE	FALSE
16	ShenJ_FourStandardGlycoproteins_CE20_33_Run1	15702	2	1463.58	EEQFNSTFR	H(5)N(4)F(1)	5	P01859	Immunoglobulin heavy constant gamma 2	IGHG2	176	14	1.2948	0.00912836	0.511944	0.193251	(N(N(H(H(N(H)(F))(N(H)))(H))))	complex			('(N(H)(F))', '(N(H))')	(N(N(H(H(N(H)))(H(N(H)))))(F))	complex	(F)		('(N(H))', '(N(H))')	TRUE	FALSE	TRUE	FALSE
16	ShenJ_FourStandardGlycoproteins_CE20_33_Run1	15702	2	1463.58	EEQFNSTFR	H(5)N(4)F(1)	5	P01859	Immunoglobulin heavy constant gamma 2	IGHG2	176	15	1.28568	0.0542018	0.50001	0.214314	(N(N(H(H(H))(H(N(H)(F))(N)))))	hybrid			('(N(H)(F))', '(N)')	(N(N(H(H(N(H)))(H(N(H)))))(F))	complex	(F)		('(N(H))', '(N(H))')	FALSE	FALSE	TRUE	FALSE
16	ShenJ_FourStandardGlycoproteins_CE20_33_Run1	15702	2	1463.58	EEQFNSTFR	H(5)N(4)F(1)	5	P01859	Immunoglobulin heavy constant gamma 2	IGHG2	176	16	1.23147		0.513982	0.254543	(N(N(H(H(H)(H))(H(N(F)))(N))))	hybrid		(N)	('(N(F))',)	(N(N(H(H(N(H)))(H(N(H)))))(F))	complex	(F)		('(N(H))', '(N(H))')	FALSE	FALSE	FALSE	FALSE
3	ShenJ_FourStandardGlycoproteins_CE20_33_Run1	15722	2	1199.99	EEQFNSTFR	H(3)N(3)F(1)	5	P01859	Immunoglobulin heavy constant gamma 2	IGHG2	176	1	1.72276	0.366797	0.136419	0.14082	(N(N(H(H(N))(H)))(F))	complex	(F)		('(N)',)	(N(N(H(H(N))(H)))(F))	complex	(F)		('(N)',)	TRUE	TRUE	TRUE	TRUE
3	ShenJ_FourStandardGlycoproteins_CE20_33_Run1	15722	2	1199.99	EEQFNSTFR	H(3)N(3)F(1)	5	P01859	Immunoglobulin heavy constant gamma 2	IGHG2	176	2	1.35596	0.560323	0.46577	0.178267	(N(N(H(H(N(F)))(H))))	complex			('(N(F))',)	(N(N(H(H(N))(H)))(F))	complex	(F)		('(N)',)	TRUE	FALSE	TRUE	FALSE
3	ShenJ_FourStandardGlycoproteins_CE20_33_Run1	15722	2	1199.99	EEQFNSTFR	H(3)N(3)F(1)	5	P01859	Immunoglobulin heavy constant gamma 2	IGHG2	176	3	0.795641		0.204359	1	(N(N(H(H)(H)(N)))(F))	unknown	(F)	(N)	()	(N(N(H(H(N))(H)))(F))	complex	(F)		('(N)',)	FALSE	TRUE	FALSE	FALSE
17	ShenJ_FourStandardGlycoproteins_CE20_33_Run1	15723	2	1565.12	EEQFNSTFR	H(5)N(5)F(1)	5	P01859	Immunoglobulin heavy constant gamma 2	IGHG2	176	1	1.91601	0.103304	0.0564524	0.0275409	(N(N(H(H(N(H)))(H(N(H)))(N)))(F))	complex	(F)	(N)	('(N(H))', '(N(H))')	(N(N(H(H(N(H)))(N)(H(N(H)))))(F))	complex	(F)	(N)	('(N(H))', '(N(H))')	TRUE	TRUE	TRUE	TRUE
17	ShenJ_FourStandardGlycoproteins_CE20_33_Run1	15723	2	1565.12	EEQFNSTFR	H(5)N(5)F(1)	5	P01859	Immunoglobulin heavy constant gamma 2	IGHG2	176	2	1.8127	0.0182814	0.0939719	0.0933257	(N(N(H(H(H))(H(N(H))(N))(N)))(F))	hybrid	(F)	(N)	('(N(H))', '(N)')	(N(N(H(H(N(H)))(N)(H(N(H)))))(F))	complex	(F)	(N)	('(N(H))', '(N(H))')	FALSE	TRUE	TRUE	FALSE
17	ShenJ_FourStandardGlycoproteins_CE20_33_Run1	15723	2	1565.12	EEQFNSTFR	H(5)N(5)F(1)	5	P01859	Immunoglobulin heavy constant gamma 2	IGHG2	176	3	1.79442	0.0401841	0.142984	0.0625944	(N(N(H(H(N(H))(N(H)))(H)(N)))(F))	complex	(F)	(N)	('(N(H))', '(N(H))')	(N(N(H(H(N(H)))(N)(H(N(H)))))(F))	complex	(F)	(N)	('(N(H))', '(N(H))')	TRUE	TRUE	TRUE	TRUE
17	ShenJ_FourStandardGlycoproteins_CE20_33_Run1	15723	2	1565.12	EEQFNSTFR	H(5)N(5)F(1)	5	P01859	Immunoglobulin heavy constant gamma 2	IGHG2	176	4	1.75424	0.0062334	0.174297	0.071466	(N(N(H(H(N(H))(N(H)))(H(N))))(F))	complex	(F)		('(N(H))', '(N(H))', '(N)')	(N(N(H(H(N(H)))(N)(H(N(H)))))(F))	complex	(F)	(N)	('(N(H))', '(N(H))')	TRUE	TRUE	FALSE	FALSE
17	ShenJ_FourStandardGlycoproteins_CE20_33_Run1	15723	2	1565.12	EEQFNSTFR	H(5)N(5)F(1)	5	P01859	Immunoglobulin heavy constant gamma 2	IGHG2	176	5	1.748	0.275086	0.192078	0.0599185	(N(N(H(H(N(H))(N))(H(N(H)))))(F))	complex	(F)		('(N(H))', '(N)', '(N(H))')	(N(N(H(H(N(H)))(N)(H(N(H)))))(F))	complex	(F)	(N)	('(N(H))', '(N(H))')	TRUE	TRUE	FALSE	FALSE
17	ShenJ_FourStandardGlycoproteins_CE20_33_Run1	15723	2	1565.12	EEQFNSTFR	H(5)N(5)F(1)	5	P01859	Immunoglobulin heavy constant gamma 2	IGHG2	176	6	1.47292	0.0184044	0.106897	0.420185	(N(N(H(H(H)(H))(H(N)(N))(N)))(F))	hybrid	(F)	(N)	('(N)', '(N)')	(N(N(H(H(N(H)))(N)(H(N(H)))))(F))	complex	(F)	(N)	('(N(H))', '(N(H))')	FALSE	TRUE	TRUE	FALSE
17	ShenJ_FourStandardGlycoproteins_CE20_33_Run1	15723	2	1565.12	EEQFNSTFR	H(5)N(5)F(1)	5	P01859	Immunoglobulin heavy constant gamma 2	IGHG2	176	7	1.45451	0.0858342	0.205105	0.340382	(N(N(H(H(H))(H(N(N(H)))(N))))(F))	hybrid	(F)		('(N(N(H)))', '(N)')	(N(N(H(H(N(H)))(N)(H(N(H)))))(F))	complex	(F)	(N)	('(N(H))', '(N(H))')	FALSE	TRUE	FALSE	FALSE
17	ShenJ_FourStandardGlycoproteins_CE20_33_Run1	15723	2	1565.12	EEQFNSTFR	H(5)N(5)F(1)	5	P01859	Immunoglobulin heavy constant gamma 2	IGHG2	176	8	1.36868	0.0204582	0.55744	0.0738815	(N(N(H(H(H))(H(N(H))(N(F)))(N))))	hybrid		(N)	('(N(H))', '(N(F))')	(N(N(H(H(N(H)))(N)(H(N(H)))))(F))	complex	(F)	(N)	('(N(H))', '(N(H))')	FALSE	FALSE	TRUE	FALSE
17	ShenJ_FourStandardGlycoproteins_CE20_33_Run1	15723	2	1565.12	EEQFNSTFR	H(5)N(5)F(1)	5	P01859	Immunoglobulin heavy constant gamma 2	IGHG2	176	9	1.34822	0.0162614	0.54196	0.10982	(N(N(H(H(N(H)(F))(N(H)))(H)(N))))	complex		(N)	('(N(H)(F))', '(N(H))')	(N(N(H(H(N(H)))(N)(H(N(H)))))(F))	complex	(F)	(N)	('(N(H))', '(N(H))')	TRUE	FALSE	TRUE	FALSE
17	ShenJ_FourStandardGlycoproteins_CE20_33_Run1	15723	2	1565.12	EEQFNSTFR	H(5)N(5)F(1)	5	P01859	Immunoglobulin heavy constant gamma 2	IGHG2	176	10	1.33196	0.0198757	0.565036	0.103005	(N(N(H(H(N(H))(N(H)))(H(N(F))))))	complex			('(N(H))', '(N(H))', '(N(F))')	(N(N(H(H(N(H)))(N)(H(N(H)))))(F))	complex	(F)	(N)	('(N(H))', '(N(H))')	TRUE	FALSE	FALSE	FALSE
17	ShenJ_FourStandardGlycoproteins_CE20_33_Run1	15723	2	1565.12	EEQFNSTFR	H(5)N(5)F(1)	5	P01859	Immunoglobulin heavy constant gamma 2	IGHG2	176	11	1.31208	0.000404897	0.569066	0.11885	(N(N(H(H(N(H))(N(F)))(H(N(H))))))	complex			('(N(H))', '(N(F))', '(N(H))')	(N(N(H(H(N(H)))(N)(H(N(H)))))(F))	complex	(F)	(N)	('(N(H))', '(N(H))')	TRUE	FALSE	FALSE	FALSE
17	ShenJ_FourStandardGlycoproteins_CE20_33_Run1	15723	2	1565.12	EEQFNSTFR	H(5)N(5)F(1)	5	P01859	Immunoglobulin heavy constant gamma 2	IGHG2	176	12	1.31168	0.0376187	0.547239	0.141082	(N(N(H(H(N(H)(F)))(H(N(H)))(N))))	complex		(N)	('(N(H)(F))', '(N(H))')	(N(N(H(H(N(H)))(N)(H(N(H)))))(F))	complex	(F)	(N)	('(N(H))', '(N(H))')	TRUE	FALSE	TRUE	FALSE
17	ShenJ_FourStandardGlycoproteins_CE20_33_Run1	15723	2	1565.12	EEQFNSTFR	H(5)N(5)F(1)	5	P01859	Immunoglobulin heavy constant gamma 2	IGHG2	176	13	1.27406	0.0133557	0.570665	0.155275	(N(N(H(H(N(H)(F))(N(H)))(H(N)))))	complex			('(N(H)(F))', '(N(H))', '(N)')	(N(N(H(H(N(H)))(N)(H(N(H)))))(F))	complex	(F)	(N)	('(N(H))', '(N(H))')	TRUE	FALSE	FALSE	FALSE
17	ShenJ_FourStandardGlycoproteins_CE20_33_Run1	15723	2	1565.12	EEQFNSTFR	H(5)N(5)F(1)	5	P01859	Immunoglobulin heavy constant gamma 2	IGHG2	176	14	1.2607	0.0102574	0.566144	0.173152	(N(N(H(H(H)(H))(H(N(F))(N))(N))))	hybrid		(N)	('(N(F))', '(N)')	(N(N(H(H(N(H)))(N)(H(N(H)))))(F))	complex	(F)	(N)	('(N(H))', '(N(H))')	FALSE	FALSE	TRUE	FALSE
17	ShenJ_FourStandardGlycoproteins_CE20_33_Run1	15723	2	1565.12	EEQFNSTFR	H(5)N(5)F(1)	5	P01859	Immunoglobulin heavy constant gamma 2	IGHG2	176	15	1.25045	0.0307374	0.558182	0.191371	(N(N(H(H(H))(H(N(H)(F))(N))(N))))	hybrid		(N)	('(N(H)(F))', '(N)')	(N(N(H(H(N(H)))(N)(H(N(H)))))(F))	complex	(F)	(N)	('(N(H))', '(N(H))')	FALSE	FALSE	TRUE	FALSE
17	ShenJ_FourStandardGlycoproteins_CE20_33_Run1	15723	2	1565.12	EEQFNSTFR	H(5)N(5)F(1)	5	P01859	Immunoglobulin heavy constant gamma 2	IGHG2	176	16	1.21971	0.0118307	0.572025	0.208266	(N(N(H(H(N(H)(F))(N))(H(N(H))))))	complex			('(N(H)(F))', '(N)', '(N(H))')	(N(N(H(H(N(H)))(N)(H(N(H)))))(F))	complex	(F)	(N)	('(N(H))', '(N(H))')	TRUE	FALSE	FALSE	FALSE
17	ShenJ_FourStandardGlycoproteins_CE20_33_Run1	15723	2	1565.12	EEQFNSTFR	H(5)N(5)F(1)	5	P01859	Immunoglobulin heavy constant gamma 2	IGHG2	176	17	1.20788		0.577676	0.214445	(N(N(H(H(N(H)(F)))(H(N(H))(N)))))	complex			('(N(H)(F))', '(N(H))', '(N)')	(N(N(H(H(N(H)))(N)(H(N(H)))))(F))	complex	(F)	(N)	('(N(H))', '(N(H))')	TRUE	FALSE	FALSE	FALSE
17	ShenJ_FourStandardGlycoproteins_CE20_33_Run1	15736	3	1043.75	EEQFNSTFR	H(5)N(5)F(1)	5	P01859	Immunoglobulin heavy constant gamma 2	IGHG2	176	1	1.9038	0.0630769	0.0633414	0.0328605	(N(N(H(H(N(H)))(H(N(H)))(N)))(F))	complex	(F)	(N)	('(N(H))', '(N(H))')	(N(N(H(H(N(H)))(N)(H(N(H)))))(F))	complex	(F)	(N)	('(N(H))', '(N(H))')	TRUE	TRUE	TRUE	TRUE
17	ShenJ_FourStandardGlycoproteins_CE20_33_Run1	15736	3	1043.75	EEQFNSTFR	H(5)N(5)F(1)	5	P01859	Immunoglobulin heavy constant gamma 2	IGHG2	176	2	1.84072	0.0121094	0.12303	0.0362492	(N(N(H(H(N(H))(N(H)))(H)(N)))(F))	complex	(F)	(N)	('(N(H))', '(N(H))')	(N(N(H(H(N(H)))(N)(H(N(H)))))(F))	complex	(F)	(N)	('(N(H))', '(N(H))')	TRUE	TRUE	TRUE	TRUE
17	ShenJ_FourStandardGlycoproteins_CE20_33_Run1	15736	3	1043.75	EEQFNSTFR	H(5)N(5)F(1)	5	P01859	Immunoglobulin heavy constant gamma 2	IGHG2	176	3	1.82861	0.10248	0.11913	0.0522582	(N(N(H(H(H))(H(N(H))(N))(N)))(F))	hybrid	(F)	(N)	('(N(H))', '(N)')	(N(N(H(H(N(H)))(N)(H(N(H)))))(F))	complex	(F)	(N)	('(N(H))', '(N(H))')	FALSE	TRUE	TRUE	FALSE
17	ShenJ_FourStandardGlycoproteins_CE20_33_Run1	15736	3	1043.75	EEQFNSTFR	H(5)N(5)F(1)	5	P01859	Immunoglobulin heavy constant gamma 2	IGHG2	176	4	1.72613	0.0955347	0.231883	0.041985	(N(N(H(H(N(H))(N))(H(N(H)))))(F))	complex	(F)		('(N(H))', '(N)', '(N(H))')	(N(N(H(H(N(H)))(N)(H(N(H)))))(F))	complex	(F)	(N)	('(N(H))', '(N(H))')	TRUE	TRUE	FALSE	FALSE
17	ShenJ_FourStandardGlycoproteins_CE20_33_Run1	15736	3	1043.75	EEQFNSTFR	H(5)N(5)F(1)	5	P01859	Immunoglobulin heavy constant gamma 2	IGHG2	176	5	1.6306	0.0347753	0.0963638	0.273039	(N(N(H(H(H)(H))(H(N)(N))(N)))(F))	hybrid	(F)	(N)	('(N)', '(N)')	(N(N(H(H(N(H)))(N)(H(N(H)))))(F))	complex	(F)	(N)	('(N(H))', '(N(H))')	FALSE	TRUE	TRUE	FALSE
17	ShenJ_FourStandardGlycoproteins_CE20_33_Run1	15736	3	1043.75	EEQFNSTFR	H(5)N(5)F(1)	5	P01859	Immunoglobulin heavy constant gamma 2	IGHG2	176	6	1.59582	0.0282142	0.206366	0.197812	(N(N(H(H(N(H))(N(H)))(H(N))))(F))	complex	(F)		('(N(H))', '(N(H))', '(N)')	(N(N(H(H(N(H)))(N)(H(N(H)))))(F))	complex	(F)	(N)	('(N(H))', '(N(H))')	TRUE	TRUE	FALSE	FALSE
17	ShenJ_FourStandardGlycoproteins_CE20_33_Run1	15736	3	1043.75	EEQFNSTFR	H(5)N(5)F(1)	5	P01859	Immunoglobulin heavy constant gamma 2	IGHG2	176	7	1.56761	0.0435686	0.393873	0.0385199	(N(N(H(H(N(H)(F)))(H(N(H)))(N))))	complex		(N)	('(N(H)(F))', '(N(H))')	(N(N(H(H(N(H)))(N)(H(N(H)))))(F))	complex	(F)	(N)	('(N(H))', '(N(H))')	TRUE	FALSE	TRUE	FALSE
17	ShenJ_FourStandardGlycoproteins_CE20_33_Run1	15736	3	1043.75	EEQFNSTFR	H(5)N(5)F(1)	5	P01859	Immunoglobulin heavy constant gamma 2	IGHG2	176	8	1.52404	0.0154657	0.413263	0.0626983	(N(N(H(H(H))(H(N(H))(N(F)))(N))))	hybrid		(N)	('(N(H))', '(N(F))')	(N(N(H(H(N(H)))(N)(H(N(H)))))(F))	complex	(F)	(N)	('(N(H))', '(N(H))')	FALSE	FALSE	TRUE	FALSE
17	ShenJ_FourStandardGlycoproteins_CE20_33_Run1	15736	3	1043.75	EEQFNSTFR	H(5)N(5)F(1)	5	P01859	Immunoglobulin heavy constant gamma 2	IGHG2	176	9	1.50857	0.019375	0.229776	0.261651	(N(N(H(H(H))(H(N(N(H)))(N))))(F))	hybrid	(F)		('(N(N(H)))', '(N)')	(N(N(H(H(N(H)))(N)(H(N(H)))))(F))	complex	(F)	(N)	('(N(H))', '(N(H))')	FALSE	TRUE	FALSE	FALSE
17	ShenJ_FourStandardGlycoproteins_CE20_33_Run1	15736	3	1043.75	EEQFNSTFR	H(5)N(5)F(1)	5	P01859	Immunoglobulin heavy constant gamma 2	IGHG2	176	10	1.4892	0.0255577	0.403919	0.106883	(N(N(H(H(H)(H))(H(N(F))(N))(N))))	hybrid		(N)	('(N(F))', '(N)')	(N(N(H(H(N(H)))(N)(H(N(H)))))(F))	complex	(F)	(N)	('(N(H))', '(N(H))')	FALSE	FALSE	TRUE	FALSE
17	ShenJ_FourStandardGlycoproteins_CE20_33_Run1	15736	3	1043.75	EEQFNSTFR	H(5)N(5)F(1)	5	P01859	Immunoglobulin heavy constant gamma 2	IGHG2	176	11	1.46364	0.0142374	0.416157	0.120203	(N(N(H(H(N(H)(F))(N(H)))(H)(N))))	complex		(N)	('(N(H)(F))', '(N(H))')	(N(N(H(H(N(H)))(N)(H(N(H)))))(F))	complex	(F)	(N)	('(N(H))', '(N(H))')	TRUE	FALSE	TRUE	FALSE
17	ShenJ_FourStandardGlycoproteins_CE20_33_Run1	15736	3	1043.75	EEQFNSTFR	H(5)N(5)F(1)	5	P01859	Immunoglobulin heavy constant gamma 2	IGHG2	176	12	1.4494	0.0346436	0.394331	0.156266	(N(N(H(H(H))(H(N(H)(F))(N))(N))))	hybrid		(N)	('(N(H)(F))', '(N)')	(N(N(H(H(N(H)))(N)(H(N(H)))))(F))	complex	(F)	(N)	('(N(H))', '(N(H))')	FALSE	FALSE	TRUE	FALSE
17	ShenJ_FourStandardGlycoproteins_CE20_33_Run1	15736	3	1043.75	EEQFNSTFR	H(5)N(5)F(1)	5	P01859	Immunoglobulin heavy constant gamma 2	IGHG2	176	13	1.41476	0.00670238	0.447512	0.137729	(N(N(H(H(N(H)(F)))(H(N(H))(N)))))	complex			('(N(H)(F))', '(N(H))', '(N)')	(N(N(H(H(N(H)))(N)(H(N(H)))))(F))	complex	(F)	(N)	('(N(H))', '(N(H))')	TRUE	FALSE	FALSE	FALSE
17	ShenJ_FourStandardGlycoproteins_CE20_33_Run1	15736	3	1043.75	EEQFNSTFR	H(5)N(5)F(1)	5	P01859	Immunoglobulin heavy constant gamma 2	IGHG2	176	14	1.40806	0.00545992	0.450236	0.141707	(N(N(H(H(N(H))(N(H)))(H(N(F))))))	complex			('(N(H))', '(N(H))', '(N(F))')	(N(N(H(H(N(H)))(N)(H(N(H)))))(F))	complex	(F)	(N)	('(N(H))', '(N(H))')	TRUE	FALSE	FALSE	FALSE
17	ShenJ_FourStandardGlycoproteins_CE20_33_Run1	15736	3	1043.75	EEQFNSTFR	H(5)N(5)F(1)	5	P01859	Immunoglobulin heavy constant gamma 2	IGHG2	176	15	1.4026	0.0176122	0.452618	0.144785	(N(N(H(H(N(H))(N(F)))(H(N(H))))))	complex			('(N(H))', '(N(F))', '(N(H))')	(N(N(H(H(N(H)))(N)(H(N(H)))))(F))	complex	(F)	(N)	('(N(H))', '(N(H))')	TRUE	FALSE	FALSE	FALSE
17	ShenJ_FourStandardGlycoproteins_CE20_33_Run1	15736	3	1043.75	EEQFNSTFR	H(5)N(5)F(1)	5	P01859	Immunoglobulin heavy constant gamma 2	IGHG2	176	16	1.38499	0.00918983	0.452805	0.16221	(N(N(H(H(N(H)(F))(N))(H(N(H))))))	complex			('(N(H)(F))', '(N)', '(N(H))')	(N(N(H(H(N(H)))(N)(H(N(H)))))(F))	complex	(F)	(N)	('(N(H))', '(N(H))')	TRUE	FALSE	FALSE	FALSE
17	ShenJ_FourStandardGlycoproteins_CE20_33_Run1	15736	3	1043.75	EEQFNSTFR	H(5)N(5)F(1)	5	P01859	Immunoglobulin heavy constant gamma 2	IGHG2	176	17	1.3758		0.445861	0.178344	(N(N(H(H(N(H)(F))(N(H)))(H(N)))))	complex			('(N(H)(F))', '(N(H))', '(N)')	(N(N(H(H(N(H)))(N)(H(N(H)))))(F))	complex	(F)	(N)	('(N(H))', '(N(H))')	TRUE	FALSE	FALSE	FALSE
17	ShenJ_FourStandardGlycoproteins_CE20_33_Run1	15749	2	1565.12	EEQFNSTFR	H(5)N(5)F(1)	5	P01859	Immunoglobulin heavy constant gamma 2	IGHG2	176	1	1.91581	0.101975	0.0565556	0.0276381	(N(N(H(H(N(H)))(H(N(H)))(N)))(F))	complex	(F)	(N)	('(N(H))', '(N(H))')	(N(N(H(H(N(H)))(N)(H(N(H)))))(F))	complex	(F)	(N)	('(N(H))', '(N(H))')	TRUE	TRUE	TRUE	TRUE
17	ShenJ_FourStandardGlycoproteins_CE20_33_Run1	15749	2	1565.12	EEQFNSTFR	H(5)N(5)F(1)	5	P01859	Immunoglobulin heavy constant gamma 2	IGHG2	176	2	1.81383	0.0158739	0.0910431	0.0951251	(N(N(H(H(H))(H(N(H))(N))(N)))(F))	hybrid	(F)	(N)	('(N(H))', '(N)')	(N(N(H(H(N(H)))(N)(H(N(H)))))(F))	complex	(F)	(N)	('(N(H))', '(N(H))')	FALSE	TRUE	TRUE	FALSE
17	ShenJ_FourStandardGlycoproteins_CE20_33_Run1	15749	2	1565.12	EEQFNSTFR	H(5)N(5)F(1)	5	P01859	Immunoglobulin heavy constant gamma 2	IGHG2	176	3	1.79796	0.0385857	0.141808	0.0602339	(N(N(H(H(N(H))(N(H)))(H)(N)))(F))	complex	(F)	(N)	('(N(H))', '(N(H))')	(N(N(H(H(N(H)))(N)(H(N(H)))))(F))	complex	(F)	(N)	('(N(H))', '(N(H))')	TRUE	TRUE	TRUE	TRUE
17	ShenJ_FourStandardGlycoproteins_CE20_33_Run1	15749	2	1565.12	EEQFNSTFR	H(5)N(5)F(1)	5	P01859	Immunoglobulin heavy constant gamma 2	IGHG2	176	4	1.75937	0.00848104	0.168855	0.0717732	(N(N(H(H(N(H))(N(H)))(H(N))))(F))	complex	(F)		('(N(H))', '(N(H))', '(N)')	(N(N(H(H(N(H)))(N)(H(N(H)))))(F))	complex	(F)	(N)	('(N(H))', '(N(H))')	TRUE	TRUE	FALSE	FALSE
17	ShenJ_FourStandardGlycoproteins_CE20_33_Run1	15749	2	1565.12	EEQFNSTFR	H(5)N(5)F(1)	5	P01859	Immunoglobulin heavy constant gamma 2	IGHG2	176	5	1.75089	0.279246	0.187434	0.0616747	(N(N(H(H(N(H))(N))(H(N(H)))))(F))	complex	(F)		('(N(H))', '(N)', '(N(H))')	(N(N(H(H(N(H)))(N)(H(N(H)))))(F))	complex	(F)	(N)	('(N(H))', '(N(H))')	TRUE	TRUE	FALSE	FALSE
17	ShenJ_FourStandardGlycoproteins_CE20_33_Run1	15749	2	1565.12	EEQFNSTFR	H(5)N(5)F(1)	5	P01859	Immunoglobulin heavy constant gamma 2	IGHG2	176	6	1.47165	0.010861	0.105975	0.42238	(N(N(H(H(H)(H))(H(N)(N))(N)))(F))	hybrid	(F)	(N)	('(N)', '(N)')	(N(N(H(H(N(H)))(N)(H(N(H)))))(F))	complex	(F)	(N)	('(N(H))', '(N(H))')	FALSE	TRUE	TRUE	FALSE
17	ShenJ_FourStandardGlycoproteins_CE20_33_Run1	15749	2	1565.12	EEQFNSTFR	H(5)N(5)F(1)	5	P01859	Immunoglobulin heavy constant gamma 2	IGHG2	176	7	1.46078	0.085416	0.196732	0.342484	(N(N(H(H(H))(H(N(N(H)))(N))))(F))	hybrid	(F)		('(N(N(H)))', '(N)')	(N(N(H(H(N(H)))(N)(H(N(H)))))(F))	complex	(F)	(N)	('(N(H))', '(N(H))')	FALSE	TRUE	FALSE	FALSE
17	ShenJ_FourStandardGlycoproteins_CE20_33_Run1	15749	2	1565.12	EEQFNSTFR	H(5)N(5)F(1)	5	P01859	Immunoglobulin heavy constant gamma 2	IGHG2	176	8	1.37537	0.0213164	0.550253	0.0743792	(N(N(H(H(H))(H(N(H))(N(F)))(N))))	hybrid		(N)	('(N(H))', '(N(F))')	(N(N(H(H(N(H)))(N)(H(N(H)))))(F))	complex	(F)	(N)	('(N(H))', '(N(H))')	FALSE	FALSE	TRUE	FALSE
17	ShenJ_FourStandardGlycoproteins_CE20_33_Run1	15749	2	1565.12	EEQFNSTFR	H(5)N(5)F(1)	5	P01859	Immunoglobulin heavy constant gamma 2	IGHG2	176	9	1.35405	0.0128522	0.536073	0.109876	(N(N(H(H(N(H)(F))(N(H)))(H)(N))))	complex		(N)	('(N(H)(F))', '(N(H))')	(N(N(H(H(N(H)))(N)(H(N(H)))))(F))	complex	(F)	(N)	('(N(H))', '(N(H))')	TRUE	FALSE	TRUE	FALSE
17	ShenJ_FourStandardGlycoproteins_CE20_33_Run1	15749	2	1565.12	EEQFNSTFR	H(5)N(5)F(1)	5	P01859	Immunoglobulin heavy constant gamma 2	IGHG2	176	10	1.3412	0.0194674	0.556383	0.102417	(N(N(H(H(N(H))(N(H)))(H(N(F))))))	complex			('(N(H))', '(N(H))', '(N(F))')	(N(N(H(H(N(H)))(N)(H(N(H)))))(F))	complex	(F)	(N)	('(N(H))', '(N(H))')	TRUE	FALSE	FALSE	FALSE
17	ShenJ_FourStandardGlycoproteins_CE20_33_Run1	15749	2	1565.12	EEQFNSTFR	H(5)N(5)F(1)	5	P01859	Immunoglobulin heavy constant gamma 2	IGHG2	176	11	1.32173	0.00556487	0.560219	0.118049	(N(N(H(H(N(H))(N(F)))(H(N(H))))))	complex			('(N(H))', '(N(F))', '(N(H))')	(N(N(H(H(N(H)))(N)(H(N(H)))))(F))	complex	(F)	(N)	('(N(H))', '(N(H))')	TRUE	FALSE	FALSE	FALSE
17	ShenJ_FourStandardGlycoproteins_CE20_33_Run1	15749	2	1565.12	EEQFNSTFR	H(5)N(5)F(1)	5	P01859	Immunoglobulin heavy constant gamma 2	IGHG2	176	12	1.31617	0.0342243	0.540996	0.142837	(N(N(H(H(N(H)(F)))(H(N(H)))(N))))	complex		(N)	('(N(H)(F))', '(N(H))')	(N(N(H(H(N(H)))(N)(H(N(H)))))(F))	complex	(F)	(N)	('(N(H))', '(N(H))')	TRUE	FALSE	TRUE	FALSE
17	ShenJ_FourStandardGlycoproteins_CE20_33_Run1	15749	2	1565.12	EEQFNSTFR	H(5)N(5)F(1)	5	P01859	Immunoglobulin heavy constant gamma 2	IGHG2	176	13	1.28194	0.0157673	0.561445	0.156612	(N(N(H(H(N(H)(F))(N(H)))(H(N)))))	complex			('(N(H)(F))', '(N(H))', '(N)')	(N(N(H(H(N(H)))(N)(H(N(H)))))(F))	complex	(F)	(N)	('(N(H))', '(N(H))')	TRUE	FALSE	FALSE	FALSE
17	ShenJ_FourStandardGlycoproteins_CE20_33_Run1	15749	2	1565.12	EEQFNSTFR	H(5)N(5)F(1)	5	P01859	Immunoglobulin heavy constant gamma 2	IGHG2	176	14	1.26618	0.0100264	0.559	0.174825	(N(N(H(H(H)(H))(H(N(F))(N))(N))))	hybrid		(N)	('(N(F))', '(N)')	(N(N(H(H(N(H)))(N)(H(N(H)))))(F))	complex	(F)	(N)	('(N(H))', '(N(H))')	FALSE	FALSE	TRUE	FALSE
17	ShenJ_FourStandardGlycoproteins_CE20_33_Run1	15749	2	1565.12	EEQFNSTFR	H(5)N(5)F(1)	5	P01859	Immunoglobulin heavy constant gamma 2	IGHG2	176	15	1.25615	0.0292483	0.551448	0.192403	(N(N(H(H(H))(H(N(H)(F))(N))(N))))	hybrid		(N)	('(N(H)(F))', '(N)')	(N(N(H(H(N(H)))(N)(H(N(H)))))(F))	complex	(F)	(N)	('(N(H))', '(N(H))')	FALSE	FALSE	TRUE	FALSE
17	ShenJ_FourStandardGlycoproteins_CE20_33_Run1	15749	2	1565.12	EEQFNSTFR	H(5)N(5)F(1)	5	P01859	Immunoglobulin heavy constant gamma 2	IGHG2	176	16	1.2269	0.0117037	0.563021	0.210078	(N(N(H(H(N(H)(F))(N))(H(N(H))))))	complex			('(N(H)(F))', '(N)', '(N(H))')	(N(N(H(H(N(H)))(N)(H(N(H)))))(F))	complex	(F)	(N)	('(N(H))', '(N(H))')	TRUE	FALSE	FALSE	FALSE
17	ShenJ_FourStandardGlycoproteins_CE20_33_Run1	15749	2	1565.12	EEQFNSTFR	H(5)N(5)F(1)	5	P01859	Immunoglobulin heavy constant gamma 2	IGHG2	176	17	1.2152		0.568446	0.216357	(N(N(H(H(N(H)(F)))(H(N(H))(N)))))	complex			('(N(H)(F))', '(N(H))', '(N)')	(N(N(H(H(N(H)))(N)(H(N(H)))))(F))	complex	(F)	(N)	('(N(H))', '(N(H))')	TRUE	FALSE	FALSE	FALSE
16	ShenJ_FourStandardGlycoproteins_CE20_33_Run1	15758	2	1463.58	EEQFNSTFR	H(5)N(4)F(1)	5	P01859	Immunoglobulin heavy constant gamma 2	IGHG2	176	1	1.89929	0.0929996	0.076675	0.0240345	(N(N(H(H(N(H)))(H(N(H)))))(F))	complex	(F)		('(N(H))', '(N(H))')	(N(N(H(H(N(H)))(H(N(H)))))(F))	complex	(F)		('(N(H))', '(N(H))')	TRUE	TRUE	TRUE	TRUE
16	ShenJ_FourStandardGlycoproteins_CE20_33_Run1	15758	2	1463.58	EEQFNSTFR	H(5)N(4)F(1)	5	P01859	Immunoglobulin heavy constant gamma 2	IGHG2	176	2	1.80629	0.0214965	0.129869	0.0638407	(N(N(H(H(N(H))(N(H)))(H)))(F))	complex	(F)		('(N(H))', '(N(H))')	(N(N(H(H(N(H)))(H(N(H)))))(F))	complex	(F)		('(N(H))', '(N(H))')	TRUE	TRUE	TRUE	TRUE
16	ShenJ_FourStandardGlycoproteins_CE20_33_Run1	15758	2	1463.58	EEQFNSTFR	H(5)N(4)F(1)	5	P01859	Immunoglobulin heavy constant gamma 2	IGHG2	176	3	1.78479	0.0320944	0.122849	0.0923569	(N(N(H(H(H))(H(N(H)))(N)))(F))	hybrid	(F)	(N)	('(N(H))',)	(N(N(H(H(N(H)))(H(N(H)))))(F))	complex	(F)		('(N(H))', '(N(H))')	FALSE	TRUE	FALSE	FALSE
16	ShenJ_FourStandardGlycoproteins_CE20_33_Run1	15758	2	1463.58	EEQFNSTFR	H(5)N(4)F(1)	5	P01859	Immunoglobulin heavy constant gamma 2	IGHG2	176	4	1.7527	0.233777	0.128864	0.118436	(N(N(H(H(H))(H(N(H))(N))))(F))	hybrid	(F)		('(N(H))', '(N)')	(N(N(H(H(N(H)))(H(N(H)))))(F))	complex	(F)		('(N(H))', '(N(H))')	FALSE	TRUE	TRUE	FALSE
16	ShenJ_FourStandardGlycoproteins_CE20_33_Run1	15758	2	1463.58	EEQFNSTFR	H(5)N(4)F(1)	5	P01859	Immunoglobulin heavy constant gamma 2	IGHG2	176	5	1.51892	0.037011	0.152402	0.328675	(N(N(H(H(N(H(H))))(H(N))))(F))	complex	(F)		('(N(H(H)))', '(N)')	(N(N(H(H(N(H)))(H(N(H)))))(F))	complex	(F)		('(N(H))', '(N(H))')	TRUE	TRUE	TRUE	FALSE
16	ShenJ_FourStandardGlycoproteins_CE20_33_Run1	15758	2	1463.58	EEQFNSTFR	H(5)N(4)F(1)	5	P01859	Immunoglobulin heavy constant gamma 2	IGHG2	176	6	1.48191	0.0507331	0.185753	0.332335	(N(N(H(H(N(H(H)))(N))(H)))(F))	complex	(F)		('(N(H(H)))', '(N)')	(N(N(H(H(N(H)))(H(N(H)))))(F))	complex	(F)		('(N(H))', '(N(H))')	TRUE	TRUE	TRUE	FALSE
16	ShenJ_FourStandardGlycoproteins_CE20_33_Run1	15758	2	1463.58	EEQFNSTFR	H(5)N(4)F(1)	5	P01859	Immunoglobulin heavy constant gamma 2	IGHG2	176	7	1.43118	0.0282317	0.192579	0.376242	(N(N(H(H(H)(H))(H(N)(N))))(F))	hybrid	(F)		('(N)', '(N)')	(N(N(H(H(N(H)))(H(N(H)))))(F))	complex	(F)		('(N(H))', '(N(H))')	FALSE	TRUE	TRUE	FALSE
16	ShenJ_FourStandardGlycoproteins_CE20_33_Run1	15758	2	1463.58	EEQFNSTFR	H(5)N(4)F(1)	5	P01859	Immunoglobulin heavy constant gamma 2	IGHG2	176	8	1.40295	0.0395231	0.503351	0.0937016	(N(N(H(H(N(H)(F)))(H(N(H))))))	complex			('(N(H)(F))', '(N(H))')	(N(N(H(H(N(H)))(H(N(H)))))(F))	complex	(F)		('(N(H))', '(N(H))')	TRUE	FALSE	TRUE	FALSE
16	ShenJ_FourStandardGlycoproteins_CE20_33_Run1	15758	2	1463.58	EEQFNSTFR	H(5)N(4)F(1)	5	P01859	Immunoglobulin heavy constant gamma 2	IGHG2	176	9	1.36342	0.02375	0.209331	0.427245	(N(N(H(H(H)(H))(H(N))(N)))(F))	hybrid	(F)	(N)	('(N)',)	(N(N(H(H(N(H)))(H(N(H)))))(F))	complex	(F)		('(N(H))', '(N(H))')	FALSE	TRUE	FALSE	FALSE
16	ShenJ_FourStandardGlycoproteins_CE20_33_Run1	15758	2	1463.58	EEQFNSTFR	H(5)N(4)F(1)	5	P01859	Immunoglobulin heavy constant gamma 2	IGHG2	176	10	1.33967	0.00789189	0.525476	0.13485	(N(N(H(H(H))(H(N(H))(N(F))))))	hybrid			('(N(H))', '(N(F))')	(N(N(H(H(N(H)))(H(N(H)))))(F))	complex	(F)		('(N(H))', '(N(H))')	FALSE	FALSE	TRUE	FALSE
16	ShenJ_FourStandardGlycoproteins_CE20_33_Run1	15758	2	1463.58	EEQFNSTFR	H(5)N(4)F(1)	5	P01859	Immunoglobulin heavy constant gamma 2	IGHG2	176	11	1.33178	0.0423092	0.520233	0.147985	(N(N(H(H(N(H(F))))(H(N(H))))))	complex			('(N(H(F)))', '(N(H))')	(N(N(H(H(N(H)))(H(N(H)))))(F))	complex	(F)		('(N(H))', '(N(H))')	TRUE	FALSE	TRUE	FALSE
16	ShenJ_FourStandardGlycoproteins_CE20_33_Run1	15758	2	1463.58	EEQFNSTFR	H(5)N(4)F(1)	5	P01859	Immunoglobulin heavy constant gamma 2	IGHG2	176	12	1.28947	0.00772916	0.52087	0.189657	(N(N(H(H(N(H)(F))(N(H)))(H))))	complex			('(N(H)(F))', '(N(H))')	(N(N(H(H(N(H)))(H(N(H)))))(F))	complex	(F)		('(N(H))', '(N(H))')	TRUE	FALSE	TRUE	FALSE
16	ShenJ_FourStandardGlycoproteins_CE20_33_Run1	15758	2	1463.58	EEQFNSTFR	H(5)N(4)F(1)	5	P01859	Immunoglobulin heavy constant gamma 2	IGHG2	176	13	1.28174	0.0177619	0.52036	0.197896	(N(N(H(H(H))(H(N(H)(F)))(N))))	hybrid		(N)	('(N(H)(F))',)	(N(N(H(H(N(H)))(H(N(H)))))(F))	complex	(F)		('(N(H))', '(N(H))')	FALSE	FALSE	FALSE	FALSE
16	ShenJ_FourStandardGlycoproteins_CE20_33_Run1	15758	2	1463.58	EEQFNSTFR	H(5)N(4)F(1)	5	P01859	Immunoglobulin heavy constant gamma 2	IGHG2	176	14	1.26398	0.00226595	0.545936	0.190082	(N(N(H(H(H)(H))(H(N(F))(N)))))	hybrid			('(N(F))', '(N)')	(N(N(H(H(N(H)))(H(N(H)))))(F))	complex	(F)		('(N(H))', '(N(H))')	FALSE	FALSE	TRUE	FALSE
16	ShenJ_FourStandardGlycoproteins_CE20_33_Run1	15758	2	1463.58	EEQFNSTFR	H(5)N(4)F(1)	5	P01859	Immunoglobulin heavy constant gamma 2	IGHG2	176	15	1.26172	0.0619558	0.527263	0.211021	(N(N(H(H(H))(H(N(H)(F))(N)))))	hybrid			('(N(H)(F))', '(N)')	(N(N(H(H(N(H)))(H(N(H)))))(F))	complex	(F)		('(N(H))', '(N(H))')	FALSE	FALSE	TRUE	FALSE
16	ShenJ_FourStandardGlycoproteins_CE20_33_Run1	15758	2	1463.58	EEQFNSTFR	H(5)N(4)F(1)	5	P01859	Immunoglobulin heavy constant gamma 2	IGHG2	176	16	1.19976		0.547017	0.253223	(N(N(H(H(H)(H))(H(N(F)))(N))))	hybrid		(N)	('(N(F))',)	(N(N(H(H(N(H)))(H(N(H)))))(F))	complex	(F)		('(N(H))', '(N(H))')	FALSE	FALSE	FALSE	FALSE
13	ShenJ_FourStandardGlycoproteins_CE20_33_Run1	15759	2	1382.56	EEQFNSTFR	H(4)N(4)F(1)	5	P01859	Immunoglobulin heavy constant gamma 2	IGHG2	176	1	1.70994	0.0559955	0.218383	0.0716723	(N(N(H(H(N(H))(N))(H)))(F))	complex	(F)		('(N(H))', '(N)')	(N(N(H(H(N(H)))(H(N))))(F))	complex	(F)		('(N(H))', '(N)')	TRUE	TRUE	TRUE	TRUE
13	ShenJ_FourStandardGlycoproteins_CE20_33_Run1	15759	2	1382.56	EEQFNSTFR	H(4)N(4)F(1)	5	P01859	Immunoglobulin heavy constant gamma 2	IGHG2	176	2	1.65395	0.0328895	0.231033	0.115017	(N(N(H(H(N(H)))(H(N))))(F))	complex	(F)		('(N(H))', '(N)')	(N(N(H(H(N(H)))(H(N))))(F))	complex	(F)		('(N(H))', '(N)')	TRUE	TRUE	TRUE	TRUE
13	ShenJ_FourStandardGlycoproteins_CE20_33_Run1	15759	2	1382.56	EEQFNSTFR	H(4)N(4)F(1)	5	P01859	Immunoglobulin heavy constant gamma 2	IGHG2	176	3	1.62106	0.059432	0.277755	0.101186	(N(N(H(H(N(H)))(H)(N)))(F))	complex	(F)	(N)	('(N(H))',)	(N(N(H(H(N(H)))(H(N))))(F))	complex	(F)		('(N(H))', '(N)')	TRUE	TRUE	FALSE	FALSE
13	ShenJ_FourStandardGlycoproteins_CE20_33_Run1	15759	2	1382.56	EEQFNSTFR	H(4)N(4)F(1)	5	P01859	Immunoglobulin heavy constant gamma 2	IGHG2	176	4	1.56163	0.0243818	0.349314	0.0890584	(N(N(H(H(N(H))(N(F)))(H))))	complex			('(N(H))', '(N(F))')	(N(N(H(H(N(H)))(H(N))))(F))	complex	(F)		('(N(H))', '(N)')	TRUE	FALSE	TRUE	FALSE
13	ShenJ_FourStandardGlycoproteins_CE20_33_Run1	15759	2	1382.56	EEQFNSTFR	H(4)N(4)F(1)	5	P01859	Immunoglobulin heavy constant gamma 2	IGHG2	176	5	1.53725	0.0147883	0.29579	0.166965	(N(N(H(H(H))(H(N(F))(N)))))	hybrid			('(N(F))', '(N)')	(N(N(H(H(N(H)))(H(N))))(F))	complex	(F)		('(N(H))', '(N)')	FALSE	FALSE	TRUE	FALSE
13	ShenJ_FourStandardGlycoproteins_CE20_33_Run1	15759	2	1382.56	EEQFNSTFR	H(4)N(4)F(1)	5	P01859	Immunoglobulin heavy constant gamma 2	IGHG2	176	6	1.52246	0.0580222	0.3242	0.153342	(N(N(H(H(N(H)))(H(N(F))))))	complex			('(N(H))', '(N(F))')	(N(N(H(H(N(H)))(H(N))))(F))	complex	(F)		('(N(H))', '(N)')	TRUE	FALSE	TRUE	FALSE
13	ShenJ_FourStandardGlycoproteins_CE20_33_Run1	15759	2	1382.56	EEQFNSTFR	H(4)N(4)F(1)	5	P01859	Immunoglobulin heavy constant gamma 2	IGHG2	176	7	1.46444	0.00525663	0.328784	0.206781	(N(N(H(H(N(H)(F))(N))(H))))	complex			('(N(H)(F))', '(N)')	(N(N(H(H(N(H)))(H(N))))(F))	complex	(F)		('(N(H))', '(N)')	TRUE	FALSE	TRUE	FALSE
13	ShenJ_FourStandardGlycoproteins_CE20_33_Run1	15759	2	1382.56	EEQFNSTFR	H(4)N(4)F(1)	5	P01859	Immunoglobulin heavy constant gamma 2	IGHG2	176	8	1.45918	0.00892099	0.340753	0.200069	(N(N(H(H(H))(H(N(F)))(N))))	hybrid		(N)	('(N(F))',)	(N(N(H(H(N(H)))(H(N))))(F))	complex	(F)		('(N(H))', '(N)')	FALSE	FALSE	FALSE	FALSE
13	ShenJ_FourStandardGlycoproteins_CE20_33_Run1	15759	2	1382.56	EEQFNSTFR	H(4)N(4)F(1)	5	P01859	Immunoglobulin heavy constant gamma 2	IGHG2	176	9	1.45026	0.00843138	0.214769	0.334973	(N(N(H(H(H))(H(N)(N))))(F))	hybrid	(F)		('(N)', '(N)')	(N(N(H(H(N(H)))(H(N))))(F))	complex	(F)		('(N(H))', '(N)')	FALSE	TRUE	TRUE	FALSE
13	ShenJ_FourStandardGlycoproteins_CE20_33_Run1	15759	2	1382.56	EEQFNSTFR	H(4)N(4)F(1)	5	P01859	Immunoglobulin heavy constant gamma 2	IGHG2	176	10	1.44183	0.0236993	0.354262	0.203911	(N(N(H(H(N(H)(F)))(H)(N))))	complex		(N)	('(N(H)(F))',)	(N(N(H(H(N(H)))(H(N))))(F))	complex	(F)		('(N(H))', '(N)')	TRUE	FALSE	FALSE	FALSE
13	ShenJ_FourStandardGlycoproteins_CE20_33_Run1	15759	2	1382.56	EEQFNSTFR	H(4)N(4)F(1)	5	P01859	Immunoglobulin heavy constant gamma 2	IGHG2	176	11	1.41813	0.0310271	0.312789	0.269084	(N(N(H(H(N(H)(F)))(H(N)))))	complex			('(N(H)(F))', '(N)')	(N(N(H(H(N(H)))(H(N))))(F))	complex	(F)		('(N(H))', '(N)')	TRUE	FALSE	TRUE	FALSE
13	ShenJ_FourStandardGlycoproteins_CE20_33_Run1	15759	2	1382.56	EEQFNSTFR	H(4)N(4)F(1)	5	P01859	Immunoglobulin heavy constant gamma 2	IGHG2	176	12	1.3871	0.0800358	0.308059	0.304841	(N(N(H(H(N(H(F))))(H(N)))))	complex			('(N(H(F)))', '(N)')	(N(N(H(H(N(H)))(H(N))))(F))	complex	(F)		('(N(H))', '(N)')	TRUE	FALSE	TRUE	FALSE
13	ShenJ_FourStandardGlycoproteins_CE20_33_Run1	15759	2	1382.56	EEQFNSTFR	H(4)N(4)F(1)	5	P01859	Immunoglobulin heavy constant gamma 2	IGHG2	176	13	1.30706		0.27995	0.412986	(N(N(H(H(H))(H(N))(N)))(F))	hybrid	(F)	(N)	('(N)',)	(N(N(H(H(N(H)))(H(N))))(F))	complex	(F)		('(N(H))', '(N)')	FALSE	TRUE	FALSE	FALSE
16	ShenJ_FourStandardGlycoproteins_CE20_33_Run1	15782	3	976.059	EEQFNSTFR	H(5)N(4)F(1)	5	P01859	Immunoglobulin heavy constant gamma 2	IGHG2	176	1	1.9064	0.055805	0.0502568	0.0433398	(N(N(H(H(H))(H(N(H))(N))))(F))	hybrid	(F)		('(N(H))', '(N)')	(N(N(H(H(N(H)))(H(N(H)))))(F))	complex	(F)		('(N(H))', '(N(H))')	FALSE	TRUE	TRUE	FALSE
16	ShenJ_FourStandardGlycoproteins_CE20_33_Run1	15782	3	976.059	EEQFNSTFR	H(5)N(4)F(1)	5	P01859	Immunoglobulin heavy constant gamma 2	IGHG2	176	2	1.8506	0.0109419	0.0880617	0.0613399	(N(N(H(H(N(H)))(H(N(H)))))(F))	complex	(F)		('(N(H))', '(N(H))')	(N(N(H(H(N(H)))(H(N(H)))))(F))	complex	(F)		('(N(H))', '(N(H))')	TRUE	TRUE	TRUE	TRUE
16	ShenJ_FourStandardGlycoproteins_CE20_33_Run1	15782	3	976.059	EEQFNSTFR	H(5)N(4)F(1)	5	P01859	Immunoglobulin heavy constant gamma 2	IGHG2	176	3	1.83966	0.0925773	0.11711	0.0432332	(N(N(H(H(N(H))(N(H)))(H)))(F))	complex	(F)		('(N(H))', '(N(H))')	(N(N(H(H(N(H)))(H(N(H)))))(F))	complex	(F)		('(N(H))', '(N(H))')	TRUE	TRUE	TRUE	TRUE
16	ShenJ_FourStandardGlycoproteins_CE20_33_Run1	15782	3	976.059	EEQFNSTFR	H(5)N(4)F(1)	5	P01859	Immunoglobulin heavy constant gamma 2	IGHG2	176	4	1.74708	0.0281397	0.126383	0.126538	(N(N(H(H(H))(H(N(H)))(N)))(F))	hybrid	(F)	(N)	('(N(H))',)	(N(N(H(H(N(H)))(H(N(H)))))(F))	complex	(F)		('(N(H))', '(N(H))')	FALSE	TRUE	FALSE	FALSE
16	ShenJ_FourStandardGlycoproteins_CE20_33_Run1	15782	3	976.059	EEQFNSTFR	H(5)N(4)F(1)	5	P01859	Immunoglobulin heavy constant gamma 2	IGHG2	176	5	1.71894	0.00983082	0.0876765	0.193384	(N(N(H(H(H)(H))(H(N)(N))))(F))	hybrid	(F)		('(N)', '(N)')	(N(N(H(H(N(H)))(H(N(H)))))(F))	complex	(F)		('(N(H))', '(N(H))')	FALSE	TRUE	TRUE	FALSE
16	ShenJ_FourStandardGlycoproteins_CE20_33_Run1	15782	3	976.059	EEQFNSTFR	H(5)N(4)F(1)	5	P01859	Immunoglobulin heavy constant gamma 2	IGHG2	176	6	1.70911	0.055478	0.0789206	0.211971	(N(N(H(H(N(H(H))))(H(N))))(F))	complex	(F)		('(N(H(H)))', '(N)')	(N(N(H(H(N(H)))(H(N(H)))))(F))	complex	(F)		('(N(H))', '(N(H))')	TRUE	TRUE	TRUE	FALSE
16	ShenJ_FourStandardGlycoproteins_CE20_33_Run1	15782	3	976.059	EEQFNSTFR	H(5)N(4)F(1)	5	P01859	Immunoglobulin heavy constant gamma 2	IGHG2	176	7	1.65363	0.0342491	0.125354	0.221015	(N(N(H(H(N(H(H)))(N))(H)))(F))	complex	(F)		('(N(H(H)))', '(N)')	(N(N(H(H(N(H)))(H(N(H)))))(F))	complex	(F)		('(N(H))', '(N(H))')	TRUE	TRUE	TRUE	FALSE
16	ShenJ_FourStandardGlycoproteins_CE20_33_Run1	15782	3	976.059	EEQFNSTFR	H(5)N(4)F(1)	5	P01859	Immunoglobulin heavy constant gamma 2	IGHG2	176	8	1.61938	0.00674389	0.331906	0.0487122	(N(N(H(H(N(H)(F)))(H(N(H))))))	complex			('(N(H)(F))', '(N(H))')	(N(N(H(H(N(H)))(H(N(H)))))(F))	complex	(F)		('(N(H))', '(N(H))')	TRUE	FALSE	TRUE	FALSE
16	ShenJ_FourStandardGlycoproteins_CE20_33_Run1	15782	3	976.059	EEQFNSTFR	H(5)N(4)F(1)	5	P01859	Immunoglobulin heavy constant gamma 2	IGHG2	176	9	1.61264	0.00746965	0.326105	0.061257	(N(N(H(H(H))(H(N(H)(F))(N)))))	hybrid			('(N(H)(F))', '(N)')	(N(N(H(H(N(H)))(H(N(H)))))(F))	complex	(F)		('(N(H))', '(N(H))')	FALSE	FALSE	TRUE	FALSE
16	ShenJ_FourStandardGlycoproteins_CE20_33_Run1	15782	3	976.059	EEQFNSTFR	H(5)N(4)F(1)	5	P01859	Immunoglobulin heavy constant gamma 2	IGHG2	176	10	1.60517	0.00283238	0.322942	0.0718905	(N(N(H(H(N(H(F))))(H(N(H))))))	complex			('(N(H(F)))', '(N(H))')	(N(N(H(H(N(H)))(H(N(H)))))(F))	complex	(F)		('(N(H))', '(N(H))')	TRUE	FALSE	TRUE	FALSE
16	ShenJ_FourStandardGlycoproteins_CE20_33_Run1	15782	3	976.059	EEQFNSTFR	H(5)N(4)F(1)	5	P01859	Immunoglobulin heavy constant gamma 2	IGHG2	176	11	1.60234	0.00134921	0.335474	0.0621904	(N(N(H(H(H))(H(N(H))(N(F))))))	hybrid			('(N(H))', '(N(F))')	(N(N(H(H(N(H)))(H(N(H)))))(F))	complex	(F)		('(N(H))', '(N(H))')	FALSE	FALSE	TRUE	FALSE
16	ShenJ_FourStandardGlycoproteins_CE20_33_Run1	15782	3	976.059	EEQFNSTFR	H(5)N(4)F(1)	5	P01859	Immunoglobulin heavy constant gamma 2	IGHG2	176	12	1.60099	2.12542e-05	0.32336	0.0756538	(N(N(H(H(N(H)(F))(N(H)))(H))))	complex			('(N(H)(F))', '(N(H))')	(N(N(H(H(N(H)))(H(N(H)))))(F))	complex	(F)		('(N(H))', '(N(H))')	TRUE	FALSE	TRUE	FALSE
16	ShenJ_FourStandardGlycoproteins_CE20_33_Run1	15782	3	976.059	EEQFNSTFR	H(5)N(4)F(1)	5	P01859	Immunoglobulin heavy constant gamma 2	IGHG2	176	13	1.60097	0.0331499	0.333938	0.0650966	(N(N(H(H(H)(H))(H(N(F))(N)))))	hybrid			('(N(F))', '(N)')	(N(N(H(H(N(H)))(H(N(H)))))(F))	complex	(F)		('(N(H))', '(N(H))')	FALSE	FALSE	TRUE	FALSE
16	ShenJ_FourStandardGlycoproteins_CE20_33_Run1	15782	3	976.059	EEQFNSTFR	H(5)N(4)F(1)	5	P01859	Immunoglobulin heavy constant gamma 2	IGHG2	176	14	1.56782	0.0325067	0.175347	0.256838	(N(N(H(H(H)(H))(H(N))(N)))(F))	hybrid	(F)	(N)	('(N)',)	(N(N(H(H(N(H)))(H(N(H)))))(F))	complex	(F)		('(N(H))', '(N(H))')	FALSE	TRUE	FALSE	FALSE
16	ShenJ_FourStandardGlycoproteins_CE20_33_Run1	15782	3	976.059	EEQFNSTFR	H(5)N(4)F(1)	5	P01859	Immunoglobulin heavy constant gamma 2	IGHG2	176	15	1.53531	0.0589781	0.337994	0.126698	(N(N(H(H(H))(H(N(H)(F)))(N))))	hybrid		(N)	('(N(H)(F))',)	(N(N(H(H(N(H)))(H(N(H)))))(F))	complex	(F)		('(N(H))', '(N(H))')	FALSE	FALSE	FALSE	FALSE
16	ShenJ_FourStandardGlycoproteins_CE20_33_Run1	15782	3	976.059	EEQFNSTFR	H(5)N(4)F(1)	5	P01859	Immunoglobulin heavy constant gamma 2	IGHG2	176	16	1.47633		0.391777	0.131893	(N(N(H(H(H)(H))(H(N(F)))(N))))	hybrid		(N)	('(N(F))',)	(N(N(H(H(N(H)))(H(N(H)))))(F))	complex	(F)		('(N(H))', '(N(H))')	FALSE	FALSE	FALSE	FALSE
15	ShenJ_FourStandardGlycoproteins_CE20_33_Run1	15785	2	1484.1	EEQFNSTFR	H(4)N(5)F(1)	5	P01859	Immunoglobulin heavy constant gamma 2	IGHG2	176	1	1.93129	0.0817362	0.0505308	0.0181833	(N(N(H(H(N(H)))(H(N))(N)))(F))	complex	(F)	(N)	('(N(H))', '(N)')	(N(N(H(H(N(H)))(N)(H(N))))(F))	complex	(F)	(N)	('(N(H))', '(N)')	TRUE	TRUE	TRUE	TRUE
15	ShenJ_FourStandardGlycoproteins_CE20_33_Run1	15785	2	1484.1	EEQFNSTFR	H(4)N(5)F(1)	5	P01859	Immunoglobulin heavy constant gamma 2	IGHG2	176	2	1.84955	0.0412562	0.0928778	0.0575725	(N(N(H(H(N(H))(N))(H)(N)))(F))	complex	(F)	(N)	('(N(H))', '(N)')	(N(N(H(H(N(H)))(N)(H(N))))(F))	complex	(F)	(N)	('(N(H))', '(N)')	TRUE	TRUE	TRUE	TRUE
15	ShenJ_FourStandardGlycoproteins_CE20_33_Run1	15785	2	1484.1	EEQFNSTFR	H(4)N(5)F(1)	5	P01859	Immunoglobulin heavy constant gamma 2	IGHG2	176	3	1.80829	0.0282499	0.166724	0.024983	(N(N(H(H(N(H))(N))(H(N))))(F))	complex	(F)		('(N(H))', '(N)', '(N)')	(N(N(H(H(N(H)))(N)(H(N))))(F))	complex	(F)	(N)	('(N(H))', '(N)')	TRUE	TRUE	FALSE	FALSE
15	ShenJ_FourStandardGlycoproteins_CE20_33_Run1	15785	2	1484.1	EEQFNSTFR	H(4)N(5)F(1)	5	P01859	Immunoglobulin heavy constant gamma 2	IGHG2	176	4	1.78004	0.0909089	0.175845	0.0441111	(N(N(H(H(N(H)))(H(N)(N))))(F))	complex	(F)		('(N(H))', '(N)', '(N)')	(N(N(H(H(N(H)))(N)(H(N))))(F))	complex	(F)	(N)	('(N(H))', '(N)')	TRUE	TRUE	FALSE	FALSE
15	ShenJ_FourStandardGlycoproteins_CE20_33_Run1	15785	2	1484.1	EEQFNSTFR	H(4)N(5)F(1)	5	P01859	Immunoglobulin heavy constant gamma 2	IGHG2	176	5	1.68913	0.207626	0.0821262	0.228739	(N(N(H(H(H))(H(N)(N))(N)))(F))	hybrid	(F)	(N)	('(N)', '(N)')	(N(N(H(H(N(H)))(N)(H(N))))(F))	complex	(F)	(N)	('(N(H))', '(N)')	FALSE	TRUE	TRUE	FALSE
15	ShenJ_FourStandardGlycoproteins_CE20_33_Run1	15785	2	1484.1	EEQFNSTFR	H(4)N(5)F(1)	5	P01859	Immunoglobulin heavy constant gamma 2	IGHG2	176	6	1.48151	0.0479225	0.464034	0.054457	(N(N(H(H(N(H)(F)))(H(N))(N))))	complex		(N)	('(N(H)(F))', '(N)')	(N(N(H(H(N(H)))(N)(H(N))))(F))	complex	(F)	(N)	('(N(H))', '(N)')	TRUE	FALSE	TRUE	FALSE
15	ShenJ_FourStandardGlycoproteins_CE20_33_Run1	15785	2	1484.1	EEQFNSTFR	H(4)N(5)F(1)	5	P01859	Immunoglobulin heavy constant gamma 2	IGHG2	176	7	1.43359	0.0122363	0.462423	0.10399	(N(N(H(H(N(H)(F))(N))(H)(N))))	complex		(N)	('(N(H)(F))', '(N)')	(N(N(H(H(N(H)))(N)(H(N))))(F))	complex	(F)	(N)	('(N(H))', '(N)')	TRUE	FALSE	TRUE	FALSE
15	ShenJ_FourStandardGlycoproteins_CE20_33_Run1	15785	2	1484.1	EEQFNSTFR	H(4)N(5)F(1)	5	P01859	Immunoglobulin heavy constant gamma 2	IGHG2	176	8	1.42135	0.00200962	0.478079	0.100571	(N(N(H(H(H))(H(N(F))(N))(N))))	hybrid		(N)	('(N(F))', '(N)')	(N(N(H(H(N(H)))(N)(H(N))))(F))	complex	(F)	(N)	('(N(H))', '(N)')	FALSE	FALSE	TRUE	FALSE
15	ShenJ_FourStandardGlycoproteins_CE20_33_Run1	15785	2	1484.1	EEQFNSTFR	H(4)N(5)F(1)	5	P01859	Immunoglobulin heavy constant gamma 2	IGHG2	176	9	1.41934	0.00624786	0.461153	0.119507	(N(N(H(H(N(H)))(H(N(F)))(N))))	complex		(N)	('(N(H))', '(N(F))')	(N(N(H(H(N(H)))(N)(H(N))))(F))	complex	(F)	(N)	('(N(H))', '(N)')	TRUE	FALSE	TRUE	FALSE
15	ShenJ_FourStandardGlycoproteins_CE20_33_Run1	15785	2	1484.1	EEQFNSTFR	H(4)N(5)F(1)	5	P01859	Immunoglobulin heavy constant gamma 2	IGHG2	176	10	1.41309	0.00645923	0.490301	0.0966068	(N(N(H(H(N(H))(N))(H(N(F))))))	complex			('(N(H))', '(N)', '(N(F))')	(N(N(H(H(N(H)))(N)(H(N))))(F))	complex	(F)	(N)	('(N(H))', '(N)')	TRUE	FALSE	FALSE	FALSE
15	ShenJ_FourStandardGlycoproteins_CE20_33_Run1	15785	2	1484.1	EEQFNSTFR	H(4)N(5)F(1)	5	P01859	Immunoglobulin heavy constant gamma 2	IGHG2	176	11	1.40663	0.00657162	0.48686	0.106507	(N(N(H(H(N(H)(F))(N))(H(N)))))	complex			('(N(H)(F))', '(N)', '(N)')	(N(N(H(H(N(H)))(N)(H(N))))(F))	complex	(F)	(N)	('(N(H))', '(N)')	TRUE	FALSE	FALSE	FALSE
15	ShenJ_FourStandardGlycoproteins_CE20_33_Run1	15785	2	1484.1	EEQFNSTFR	H(4)N(5)F(1)	5	P01859	Immunoglobulin heavy constant gamma 2	IGHG2	176	12	1.40006	0.00869317	0.489811	0.110127	(N(N(H(H(N(H)))(H(N(F))(N)))))	complex			('(N(H))', '(N(F))', '(N)')	(N(N(H(H(N(H)))(N)(H(N))))(F))	complex	(F)	(N)	('(N(H))', '(N)')	TRUE	FALSE	FALSE	FALSE
15	ShenJ_FourStandardGlycoproteins_CE20_33_Run1	15785	2	1484.1	EEQFNSTFR	H(4)N(5)F(1)	5	P01859	Immunoglobulin heavy constant gamma 2	IGHG2	176	13	1.39137	0.0163369	0.496219	0.112412	(N(N(H(H(N(H)(F)))(H(N)(N)))))	complex			('(N(H)(F))', '(N)', '(N)')	(N(N(H(H(N(H)))(N)(H(N))))(F))	complex	(F)	(N)	('(N(H))', '(N)')	TRUE	FALSE	FALSE	FALSE
15	ShenJ_FourStandardGlycoproteins_CE20_33_Run1	15785	2	1484.1	EEQFNSTFR	H(4)N(5)F(1)	5	P01859	Immunoglobulin heavy constant gamma 2	IGHG2	176	14	1.37503	0.0231124	0.490113	0.134855	(N(N(H(H(N(H))(N(F)))(H(N)))))	complex			('(N(H))', '(N(F))', '(N)')	(N(N(H(H(N(H)))(N)(H(N))))(F))	complex	(F)	(N)	('(N(H))', '(N)')	TRUE	FALSE	FALSE	FALSE
15	ShenJ_FourStandardGlycoproteins_CE20_33_Run1	15785	2	1484.1	EEQFNSTFR	H(4)N(5)F(1)	5	P01859	Immunoglobulin heavy constant gamma 2	IGHG2	176	15	1.35192		0.46236	0.185721	(N(N(H(H(N(H))(N(F)))(H)(N))))	complex		(N)	('(N(H))', '(N(F))')	(N(N(H(H(N(H)))(N)(H(N))))(F))	complex	(F)	(N)	('(N(H))', '(N)')	TRUE	FALSE	TRUE	FALSE
6	ShenJ_FourStandardGlycoproteins_CE20_33_Run1	15824	2	1301.53	EEQFNSTFR	H(3)N(4)F(1)	5	P01859	Immunoglobulin heavy constant gamma 2	IGHG2	176	1	1.76608	0.0430677	0.105268	0.12865	(N(N(H(H(N))(H(N))))(F))	complex	(F)		('(N)', '(N)')	(N(N(H(H(N))(H(N))))(F))	complex	(F)		('(N)', '(N)')	TRUE	TRUE	TRUE	TRUE
6	ShenJ_FourStandardGlycoproteins_CE20_33_Run1	15824	2	1301.53	EEQFNSTFR	H(3)N(4)F(1)	5	P01859	Immunoglobulin heavy constant gamma 2	IGHG2	176	2	1.72301	0.098307	0.165387	0.111599	(N(N(H(H(N))(H)(N)))(F))	complex	(F)	(N)	('(N)',)	(N(N(H(H(N))(H(N))))(F))	complex	(F)		('(N)', '(N)')	TRUE	TRUE	FALSE	FALSE
6	ShenJ_FourStandardGlycoproteins_CE20_33_Run1	15824	2	1301.53	EEQFNSTFR	H(3)N(4)F(1)	5	P01859	Immunoglobulin heavy constant gamma 2	IGHG2	176	3	1.62471	0.26749	0.100704	0.274589	(N(N(H(H(N)(N))(H)))(F))	complex	(F)		('(N)', '(N)')	(N(N(H(H(N))(H(N))))(F))	complex	(F)		('(N)', '(N)')	TRUE	TRUE	TRUE	TRUE
6	ShenJ_FourStandardGlycoproteins_CE20_33_Run1	15824	2	1301.53	EEQFNSTFR	H(3)N(4)F(1)	5	P01859	Immunoglobulin heavy constant gamma 2	IGHG2	176	4	1.35722	0.00705885	0.377634	0.265149	(N(N(H(H(N(F)))(H)(N))))	complex		(N)	('(N(F))',)	(N(N(H(H(N))(H(N))))(F))	complex	(F)		('(N)', '(N)')	TRUE	FALSE	FALSE	FALSE
6	ShenJ_FourStandardGlycoproteins_CE20_33_Run1	15824	2	1301.53	EEQFNSTFR	H(3)N(4)F(1)	5	P01859	Immunoglobulin heavy constant gamma 2	IGHG2	176	5	1.35016	0.125335	0.341337	0.308504	(N(N(H(H(N(F)))(H(N)))))	complex			('(N(F))', '(N)')	(N(N(H(H(N))(H(N))))(F))	complex	(F)		('(N)', '(N)')	TRUE	FALSE	TRUE	FALSE
6	ShenJ_FourStandardGlycoproteins_CE20_33_Run1	15824	2	1301.53	EEQFNSTFR	H(3)N(4)F(1)	5	P01859	Immunoglobulin heavy constant gamma 2	IGHG2	176	6	1.22482		0.355669	0.419508	(N(N(H(H(N(F))(N))(H))))	complex			('(N(F))', '(N)')	(N(N(H(H(N))(H(N))))(F))	complex	(F)		('(N)', '(N)')	TRUE	FALSE	TRUE	FALSE
6	ShenJ_FourStandardGlycoproteins_CE20_33_Run1	15836	3	868.024	EEQFNSTFR	H(3)N(4)F(1)	5	P01859	Immunoglobulin heavy constant gamma 2	IGHG2	176	1	1.88871	0.12297	0.0404794	0.070814	(N(N(H(H(N))(H(N))))(F))	complex	(F)		('(N)', '(N)')	(N(N(H(H(N))(H(N))))(F))	complex	(F)		('(N)', '(N)')	TRUE	TRUE	TRUE	TRUE
6	ShenJ_FourStandardGlycoproteins_CE20_33_Run1	15836	3	868.024	EEQFNSTFR	H(3)N(4)F(1)	5	P01859	Immunoglobulin heavy constant gamma 2	IGHG2	176	2	1.76574	0.07828	0.143833	0.0904301	(N(N(H(H(N))(H)(N)))(F))	complex	(F)	(N)	('(N)',)	(N(N(H(H(N))(H(N))))(F))	complex	(F)		('(N)', '(N)')	TRUE	TRUE	FALSE	FALSE
6	ShenJ_FourStandardGlycoproteins_CE20_33_Run1	15836	3	868.024	EEQFNSTFR	H(3)N(4)F(1)	5	P01859	Immunoglobulin heavy constant gamma 2	IGHG2	176	3	1.68746	0.0760241	0.0465356	0.266007	(N(N(H(H(N)(N))(H)))(F))	complex	(F)		('(N)', '(N)')	(N(N(H(H(N))(H(N))))(F))	complex	(F)		('(N)', '(N)')	TRUE	TRUE	TRUE	TRUE
6	ShenJ_FourStandardGlycoproteins_CE20_33_Run1	15836	3	868.024	EEQFNSTFR	H(3)N(4)F(1)	5	P01859	Immunoglobulin heavy constant gamma 2	IGHG2	176	4	1.61143	0.0404224	0.300349	0.0882185	(N(N(H(H(N(F)))(H)(N))))	complex		(N)	('(N(F))',)	(N(N(H(H(N))(H(N))))(F))	complex	(F)		('(N)', '(N)')	TRUE	FALSE	FALSE	FALSE
6	ShenJ_FourStandardGlycoproteins_CE20_33_Run1	15836	3	868.024	EEQFNSTFR	H(3)N(4)F(1)	5	P01859	Immunoglobulin heavy constant gamma 2	IGHG2	176	5	1.57101	0.19836	0.289972	0.139018	(N(N(H(H(N(F)))(H(N)))))	complex			('(N(F))', '(N)')	(N(N(H(H(N))(H(N))))(F))	complex	(F)		('(N)', '(N)')	TRUE	FALSE	TRUE	FALSE
6	ShenJ_FourStandardGlycoproteins_CE20_33_Run1	15836	3	868.024	EEQFNSTFR	H(3)N(4)F(1)	5	P01859	Immunoglobulin heavy constant gamma 2	IGHG2	176	6	1.37265		0.288623	0.338727	(N(N(H(H(N(F))(N))(H))))	complex			('(N(F))', '(N)')	(N(N(H(H(N))(H(N))))(F))	complex	(F)		('(N)', '(N)')	TRUE	FALSE	TRUE	FALSE
13	ShenJ_FourStandardGlycoproteins_CE20_33_Run1	15846	2	1382.56	EEQFNSTFR	H(4)N(4)F(1)	5	P01859	Immunoglobulin heavy constant gamma 2	IGHG2	176	1	1.75932	0.037757	0.194227	0.0464566	(N(N(H(H(N(H)))(H(N))))(F))	complex	(F)		('(N(H))', '(N)')	(N(N(H(H(N(H)))(H(N))))(F))	complex	(F)		('(N(H))', '(N)')	TRUE	TRUE	TRUE	TRUE
13	ShenJ_FourStandardGlycoproteins_CE20_33_Run1	15846	2	1382.56	EEQFNSTFR	H(4)N(4)F(1)	5	P01859	Immunoglobulin heavy constant gamma 2	IGHG2	176	2	1.72156	0.0241349	0.188115	0.0903257	(N(N(H(H(N(H))(N))(H)))(F))	complex	(F)		('(N(H))', '(N)')	(N(N(H(H(N(H)))(H(N))))(F))	complex	(F)		('(N(H))', '(N)')	TRUE	TRUE	TRUE	TRUE
13	ShenJ_FourStandardGlycoproteins_CE20_33_Run1	15846	2	1382.56	EEQFNSTFR	H(4)N(4)F(1)	5	P01859	Immunoglobulin heavy constant gamma 2	IGHG2	176	3	1.69742	0.038883	0.244233	0.058343	(N(N(H(H(N(H)))(H)(N)))(F))	complex	(F)	(N)	('(N(H))',)	(N(N(H(H(N(H)))(H(N))))(F))	complex	(F)		('(N(H))', '(N)')	TRUE	TRUE	FALSE	FALSE
13	ShenJ_FourStandardGlycoproteins_CE20_33_Run1	15846	2	1382.56	EEQFNSTFR	H(4)N(4)F(1)	5	P01859	Immunoglobulin heavy constant gamma 2	IGHG2	176	4	1.65854	0.140574	0.161859	0.179599	(N(N(H(H(H))(H(N)(N))))(F))	hybrid	(F)		('(N)', '(N)')	(N(N(H(H(N(H)))(H(N))))(F))	complex	(F)		('(N(H))', '(N)')	FALSE	TRUE	TRUE	FALSE
13	ShenJ_FourStandardGlycoproteins_CE20_33_Run1	15846	2	1382.56	EEQFNSTFR	H(4)N(4)F(1)	5	P01859	Immunoglobulin heavy constant gamma 2	IGHG2	176	5	1.51797	0.0136436	0.225249	0.256784	(N(N(H(H(H))(H(N))(N)))(F))	hybrid	(F)	(N)	('(N)',)	(N(N(H(H(N(H)))(H(N))))(F))	complex	(F)		('(N(H))', '(N)')	FALSE	TRUE	FALSE	FALSE
13	ShenJ_FourStandardGlycoproteins_CE20_33_Run1	15846	2	1382.56	EEQFNSTFR	H(4)N(4)F(1)	5	P01859	Immunoglobulin heavy constant gamma 2	IGHG2	176	6	1.50432	0.00104925	0.428892	0.0667844	(N(N(H(H(N(H)(F))(N))(H))))	complex			('(N(H)(F))', '(N)')	(N(N(H(H(N(H)))(H(N))))(F))	complex	(F)		('(N(H))', '(N)')	TRUE	FALSE	TRUE	FALSE
13	ShenJ_FourStandardGlycoproteins_CE20_33_Run1	15846	2	1382.56	EEQFNSTFR	H(4)N(4)F(1)	5	P01859	Immunoglobulin heavy constant gamma 2	IGHG2	176	7	1.50327	0.0110911	0.441567	0.0551587	(N(N(H(H(N(H)(F)))(H)(N))))	complex		(N)	('(N(H)(F))',)	(N(N(H(H(N(H)))(H(N))))(F))	complex	(F)		('(N(H))', '(N)')	TRUE	FALSE	FALSE	FALSE
13	ShenJ_FourStandardGlycoproteins_CE20_33_Run1	15846	2	1382.56	EEQFNSTFR	H(4)N(4)F(1)	5	P01859	Immunoglobulin heavy constant gamma 2	IGHG2	176	8	1.49218	0.0345223	0.395206	0.112611	(N(N(H(H(H))(H(N(F))(N)))))	hybrid			('(N(F))', '(N)')	(N(N(H(H(N(H)))(H(N))))(F))	complex	(F)		('(N(H))', '(N)')	FALSE	FALSE	TRUE	FALSE
13	ShenJ_FourStandardGlycoproteins_CE20_33_Run1	15846	2	1382.56	EEQFNSTFR	H(4)N(4)F(1)	5	P01859	Immunoglobulin heavy constant gamma 2	IGHG2	176	9	1.45766	0.00813088	0.419856	0.122484	(N(N(H(H(H))(H(N(F)))(N))))	hybrid		(N)	('(N(F))',)	(N(N(H(H(N(H)))(H(N))))(F))	complex	(F)		('(N(H))', '(N)')	FALSE	FALSE	FALSE	FALSE
13	ShenJ_FourStandardGlycoproteins_CE20_33_Run1	15846	2	1382.56	EEQFNSTFR	H(4)N(4)F(1)	5	P01859	Immunoglobulin heavy constant gamma 2	IGHG2	176	10	1.44953	0.0347764	0.415828	0.134642	(N(N(H(H(N(H)(F)))(H(N)))))	complex			('(N(H)(F))', '(N)')	(N(N(H(H(N(H)))(H(N))))(F))	complex	(F)		('(N(H))', '(N)')	TRUE	FALSE	TRUE	FALSE
13	ShenJ_FourStandardGlycoproteins_CE20_33_Run1	15846	2	1382.56	EEQFNSTFR	H(4)N(4)F(1)	5	P01859	Immunoglobulin heavy constant gamma 2	IGHG2	176	11	1.41475	0.0556413	0.41058	0.174667	(N(N(H(H(N(H(F))))(H(N)))))	complex			('(N(H(F)))', '(N)')	(N(N(H(H(N(H)))(H(N))))(F))	complex	(F)		('(N(H))', '(N)')	TRUE	FALSE	TRUE	FALSE
13	ShenJ_FourStandardGlycoproteins_CE20_33_Run1	15846	2	1382.56	EEQFNSTFR	H(4)N(4)F(1)	5	P01859	Immunoglobulin heavy constant gamma 2	IGHG2	176	12	1.35911	0.00326688	0.446507	0.19438	(N(N(H(H(N(H))(N(F)))(H))))	complex			('(N(H))', '(N(F))')	(N(N(H(H(N(H)))(H(N))))(F))	complex	(F)		('(N(H))', '(N)')	TRUE	FALSE	TRUE	FALSE
13	ShenJ_FourStandardGlycoproteins_CE20_33_Run1	15846	2	1382.56	EEQFNSTFR	H(4)N(4)F(1)	5	P01859	Immunoglobulin heavy constant gamma 2	IGHG2	176	13	1.35585		0.425413	0.218742	(N(N(H(H(N(H)))(H(N(F))))))	complex			('(N(H))', '(N(F))')	(N(N(H(H(N(H)))(H(N))))(F))	complex	(F)		('(N(H))', '(N)')	TRUE	FALSE	TRUE	FALSE
6	ShenJ_FourStandardGlycoproteins_CE20_33_Run1	15850	2	1281.02	EEQFNSTFR	H(4)N(3)F(1)	5	P01859	Immunoglobulin heavy constant gamma 2	IGHG2	176	1	1.89848	0.213803	0.0768551	0.0246656	(N(N(H(H(N(H)))(H)))(F))	complex	(F)		('(N(H))',)	(N(N(H(H(N))(H(H))))(F))	hybrid	(F)		('(N)',)	FALSE	TRUE	TRUE	FALSE
6	ShenJ_FourStandardGlycoproteins_CE20_33_Run1	15850	2	1281.02	EEQFNSTFR	H(4)N(3)F(1)	5	P01859	Immunoglobulin heavy constant gamma 2	IGHG2	176	2	1.68468	0.274719	0.0567763	0.258548	(N(N(H(H(H))(H(N))))(F))	hybrid	(F)		('(N)',)	(N(N(H(H(N))(H(H))))(F))	hybrid	(F)		('(N)',)	TRUE	TRUE	TRUE	TRUE
6	ShenJ_FourStandardGlycoproteins_CE20_33_Run1	15850	2	1281.02	EEQFNSTFR	H(4)N(3)F(1)	5	P01859	Immunoglobulin heavy constant gamma 2	IGHG2	176	3	1.40996	0.0470891	0.488798	0.101245	(N(N(H(H(N(H)(F)))(H))))	complex			('(N(H)(F))',)	(N(N(H(H(N))(H(H))))(F))	hybrid	(F)		('(N)',)	FALSE	FALSE	TRUE	FALSE
6	ShenJ_FourStandardGlycoproteins_CE20_33_Run1	15850	2	1281.02	EEQFNSTFR	H(4)N(3)F(1)	5	P01859	Immunoglobulin heavy constant gamma 2	IGHG2	176	4	1.36287	0.0470539	0.473446	0.163686	(N(N(H(H(N(H(F))))(H))))	complex			('(N(H(F)))',)	(N(N(H(H(N))(H(H))))(F))	hybrid	(F)		('(N)',)	FALSE	FALSE	TRUE	FALSE
6	ShenJ_FourStandardGlycoproteins_CE20_33_Run1	15850	2	1281.02	EEQFNSTFR	H(4)N(3)F(1)	5	P01859	Immunoglobulin heavy constant gamma 2	IGHG2	176	5	1.31581	0.513482	0.480566	0.20362	(N(N(H(H(H))(H(N(F))))))	hybrid			('(N(F))',)	(N(N(H(H(N))(H(H))))(F))	hybrid	(F)		('(N)',)	TRUE	FALSE	TRUE	FALSE
6	ShenJ_FourStandardGlycoproteins_CE20_33_Run1	15850	2	1281.02	EEQFNSTFR	H(4)N(3)F(1)	5	P01859	Immunoglobulin heavy constant gamma 2	IGHG2	176	6	0.802332		0.197668	1	(N(N(H(H(H))(H)(N)))(F))	high_mannose	(F)	(N)	()	(N(N(H(H(N))(H(H))))(F))	hybrid	(F)		('(N)',)	FALSE	TRUE	FALSE	FALSE
13	ShenJ_FourStandardGlycoproteins_CE20_33_Run1	15868	3	922.041	EEQFNSTFR	H(4)N(4)F(1)	5	P01859	Immunoglobulin heavy constant gamma 2	IGHG2	176	1	1.82984	0.0315918	0.122251	0.0479089	(N(N(H(H(N(H)))(H)(N)))(F))	complex	(F)	(N)	('(N(H))',)	(N(N(H(H(N(H)))(H(N))))(F))	complex	(F)		('(N(H))', '(N)')	TRUE	TRUE	FALSE	FALSE
13	ShenJ_FourStandardGlycoproteins_CE20_33_Run1	15868	3	922.041	EEQFNSTFR	H(4)N(4)F(1)	5	P01859	Immunoglobulin heavy constant gamma 2	IGHG2	176	2	1.79825	0.00298131	0.163234	0.0385167	(N(N(H(H(H))(H(N))(N)))(F))	hybrid	(F)	(N)	('(N)',)	(N(N(H(H(N(H)))(H(N))))(F))	complex	(F)		('(N(H))', '(N)')	FALSE	TRUE	FALSE	FALSE
13	ShenJ_FourStandardGlycoproteins_CE20_33_Run1	15868	3	922.041	EEQFNSTFR	H(4)N(4)F(1)	5	P01859	Immunoglobulin heavy constant gamma 2	IGHG2	176	3	1.79527	0.0223407	0.129669	0.0750633	(N(N(H(H(N(H)))(H(N))))(F))	complex	(F)		('(N(H))', '(N)')	(N(N(H(H(N(H)))(H(N))))(F))	complex	(F)		('(N(H))', '(N)')	TRUE	TRUE	TRUE	TRUE
13	ShenJ_FourStandardGlycoproteins_CE20_33_Run1	15868	3	922.041	EEQFNSTFR	H(4)N(4)F(1)	5	P01859	Immunoglobulin heavy constant gamma 2	IGHG2	176	4	1.77293	0.0408723	0.119237	0.107837	(N(N(H(H(H))(H(N)(N))))(F))	hybrid	(F)		('(N)', '(N)')	(N(N(H(H(N(H)))(H(N))))(F))	complex	(F)		('(N(H))', '(N)')	FALSE	TRUE	TRUE	FALSE
13	ShenJ_FourStandardGlycoproteins_CE20_33_Run1	15868	3	922.041	EEQFNSTFR	H(4)N(4)F(1)	5	P01859	Immunoglobulin heavy constant gamma 2	IGHG2	176	5	1.73205	0.00530784	0.241839	0.0261067	(N(N(H(H(N(H)(F)))(H)(N))))	complex		(N)	('(N(H)(F))',)	(N(N(H(H(N(H)))(H(N))))(F))	complex	(F)		('(N(H))', '(N)')	TRUE	FALSE	FALSE	FALSE
13	ShenJ_FourStandardGlycoproteins_CE20_33_Run1	15868	3	922.041	EEQFNSTFR	H(4)N(4)F(1)	5	P01859	Immunoglobulin heavy constant gamma 2	IGHG2	176	6	1.72675	0.00501352	0.233622	0.0396309	(N(N(H(H(N(H)(F)))(H(N)))))	complex			('(N(H)(F))', '(N)')	(N(N(H(H(N(H)))(H(N))))(F))	complex	(F)		('(N(H))', '(N)')	TRUE	FALSE	TRUE	FALSE
13	ShenJ_FourStandardGlycoproteins_CE20_33_Run1	15868	3	922.041	EEQFNSTFR	H(4)N(4)F(1)	5	P01859	Immunoglobulin heavy constant gamma 2	IGHG2	176	7	1.72173	0.0968623	0.227438	0.0508291	(N(N(H(H(N(H(F))))(H(N)))))	complex			('(N(H(F)))', '(N)')	(N(N(H(H(N(H)))(H(N))))(F))	complex	(F)		('(N(H))', '(N)')	TRUE	FALSE	TRUE	FALSE
13	ShenJ_FourStandardGlycoproteins_CE20_33_Run1	15868	3	922.041	EEQFNSTFR	H(4)N(4)F(1)	5	P01859	Immunoglobulin heavy constant gamma 2	IGHG2	176	8	1.62487	0.00184096	0.0953596	0.27977	(N(N(H(H(N(H))(N))(H)))(F))	complex	(F)		('(N(H))', '(N)')	(N(N(H(H(N(H)))(H(N))))(F))	complex	(F)		('(N(H))', '(N)')	TRUE	TRUE	TRUE	TRUE
13	ShenJ_FourStandardGlycoproteins_CE20_33_Run1	15868	3	922.041	EEQFNSTFR	H(4)N(4)F(1)	5	P01859	Immunoglobulin heavy constant gamma 2	IGHG2	176	9	1.62303	0.0385394	0.231286	0.145684	(N(N(H(H(N(H)(F))(N))(H))))	complex			('(N(H)(F))', '(N)')	(N(N(H(H(N(H)))(H(N))))(F))	complex	(F)		('(N(H))', '(N)')	TRUE	FALSE	TRUE	FALSE
13	ShenJ_FourStandardGlycoproteins_CE20_33_Run1	15868	3	922.041	EEQFNSTFR	H(4)N(4)F(1)	5	P01859	Immunoglobulin heavy constant gamma 2	IGHG2	176	10	1.58449	0.0854653	0.273597	0.141913	(N(N(H(H(H))(H(N(F)))(N))))	hybrid		(N)	('(N(F))',)	(N(N(H(H(N(H)))(H(N))))(F))	complex	(F)		('(N(H))', '(N)')	FALSE	FALSE	FALSE	FALSE
13	ShenJ_FourStandardGlycoproteins_CE20_33_Run1	15868	3	922.041	EEQFNSTFR	H(4)N(4)F(1)	5	P01859	Immunoglobulin heavy constant gamma 2	IGHG2	176	11	1.49903	0.0535544	0.25211	0.248865	(N(N(H(H(H))(H(N(F))(N)))))	hybrid			('(N(F))', '(N)')	(N(N(H(H(N(H)))(H(N))))(F))	complex	(F)		('(N(H))', '(N)')	FALSE	FALSE	TRUE	FALSE
13	ShenJ_FourStandardGlycoproteins_CE20_33_Run1	15868	3	922.041	EEQFNSTFR	H(4)N(4)F(1)	5	P01859	Immunoglobulin heavy constant gamma 2	IGHG2	176	12	1.44547	0.0325579	0.26184	0.29269	(N(N(H(H(N(H)))(H(N(F))))))	complex			('(N(H))', '(N(F))')	(N(N(H(H(N(H)))(H(N))))(F))	complex	(F)		('(N(H))', '(N)')	TRUE	FALSE	TRUE	FALSE
13	ShenJ_FourStandardGlycoproteins_CE20_33_Run1	15868	3	922.041	EEQFNSTFR	H(4)N(4)F(1)	5	P01859	Immunoglobulin heavy constant gamma 2	IGHG2	176	13	1.41291		0.284939	0.302148	(N(N(H(H(N(H))(N(F)))(H))))	complex			('(N(H))', '(N(F))')	(N(N(H(H(N(H)))(H(N))))(F))	complex	(F)		('(N(H))', '(N)')	TRUE	FALSE	TRUE	FALSE
3	ShenJ_FourStandardGlycoproteins_CE20_33_Run1	15896	2	1199.99	EEQFNSTFR	H(3)N(3)F(1)	5	P01859	Immunoglobulin heavy constant gamma 2	IGHG2	176	1	1.73413	0.482383	0.0943589	0.171512	(N(N(H(H(N))(H)))(F))	complex	(F)		('(N)',)	(N(N(H(H(N))(H)))(F))	complex	(F)		('(N)',)	TRUE	TRUE	TRUE	TRUE
3	ShenJ_FourStandardGlycoproteins_CE20_33_Run1	15896	2	1199.99	EEQFNSTFR	H(3)N(3)F(1)	5	P01859	Immunoglobulin heavy constant gamma 2	IGHG2	176	2	1.25175	0.40038	0.385675	0.362579	(N(N(H(H(N(F)))(H))))	complex			('(N(F))',)	(N(N(H(H(N))(H)))(F))	complex	(F)		('(N)',)	TRUE	FALSE	TRUE	FALSE
3	ShenJ_FourStandardGlycoproteins_CE20_33_Run1	15896	2	1199.99	EEQFNSTFR	H(3)N(3)F(1)	5	P01859	Immunoglobulin heavy constant gamma 2	IGHG2	176	3	0.851366		0.148634	1	(N(N(H(H)(H)(N)))(F))	unknown	(F)	(N)	()	(N(N(H(H(N))(H)))(F))	complex	(F)		('(N)',)	FALSE	TRUE	FALSE	FALSE
5	ShenJ_FourStandardGlycoproteins_CE20_33_Run1	15929	2	1309.53	EEQFNSTFR	H(4)N(4)	5	P01859	Immunoglobulin heavy constant gamma 2	IGHG2	176	1	1.81087	0.055696	0.078184	0.110945	(N(N(H(H(N(H)))(H(N)))))	complex			('(N(H))', '(N)')	(N(N(H(H(N(H)))(H(N)))))	complex			('(N(H))', '(N)')	TRUE	TRUE	TRUE	TRUE
5	ShenJ_FourStandardGlycoproteins_CE20_33_Run1	15929	2	1309.53	EEQFNSTFR	H(4)N(4)	5	P01859	Immunoglobulin heavy constant gamma 2	IGHG2	176	2	1.75517	0.00298448	0.156364	0.0884615	(N(N(H(H(N(H)))(H)(N))))	complex		(N)	('(N(H))',)	(N(N(H(H(N(H)))(H(N)))))	complex			('(N(H))', '(N)')	TRUE	TRUE	FALSE	FALSE
5	ShenJ_FourStandardGlycoproteins_CE20_33_Run1	15929	2	1309.53	EEQFNSTFR	H(4)N(4)	5	P01859	Immunoglobulin heavy constant gamma 2	IGHG2	176	3	1.75219	0.0333803	0.164071	0.0837387	(N(N(H(H(H))(H(N)(N)))))	hybrid			('(N)', '(N)')	(N(N(H(H(N(H)))(H(N)))))	complex			('(N(H))', '(N)')	FALSE	TRUE	TRUE	FALSE
5	ShenJ_FourStandardGlycoproteins_CE20_33_Run1	15929	2	1309.53	EEQFNSTFR	H(4)N(4)	5	P01859	Immunoglobulin heavy constant gamma 2	IGHG2	176	4	1.71881	0.00216649	0.127949	0.153242	(N(N(H(H(N(H))(N))(H))))	complex			('(N(H))', '(N)')	(N(N(H(H(N(H)))(H(N)))))	complex			('(N(H))', '(N)')	TRUE	TRUE	TRUE	TRUE
5	ShenJ_FourStandardGlycoproteins_CE20_33_Run1	15929	2	1309.53	EEQFNSTFR	H(4)N(4)	5	P01859	Immunoglobulin heavy constant gamma 2	IGHG2	176	5	1.71664		0.20626	0.0770967	(N(N(H(H(H))(H(N))(N))))	hybrid		(N)	('(N)',)	(N(N(H(H(N(H)))(H(N)))))	complex			('(N(H))', '(N)')	FALSE	TRUE	FALSE	FALSE
7	ShenJ_FourStandardGlycoproteins_CE20_33_Run1	15932	2	1403.07	EEQFNSTFR	H(3)N(5)F(1)	5	P01859	Immunoglobulin heavy constant gamma 2	IGHG2	176	1	1.76323	0.0393012	0.102242	0.134531	(N(N(H(H(N))(H(N))(N)))(F))	complex	(F)	(N)	('(N)', '(N)')	(N(N(H(H(N))(N)(H(N))))(F))	complex	(F)	(N)	('(N)', '(N)')	TRUE	TRUE	TRUE	TRUE
7	ShenJ_FourStandardGlycoproteins_CE20_33_Run1	15932	2	1403.07	EEQFNSTFR	H(3)N(5)F(1)	5	P01859	Immunoglobulin heavy constant gamma 2	IGHG2	176	2	1.72393	0.104019	0.0975824	0.178491	(N(N(H(H(N)(N))(H)(N)))(F))	complex	(F)	(N)	('(N)', '(N)')	(N(N(H(H(N))(N)(H(N))))(F))	complex	(F)	(N)	('(N)', '(N)')	TRUE	TRUE	TRUE	TRUE
7	ShenJ_FourStandardGlycoproteins_CE20_33_Run1	15932	2	1403.07	EEQFNSTFR	H(3)N(5)F(1)	5	P01859	Immunoglobulin heavy constant gamma 2	IGHG2	176	3	1.61991	0.367825	0.187044	0.193049	(N(N(H(H(N)(N))(H(N))))(F))	complex	(F)		('(N)', '(N)', '(N)')	(N(N(H(H(N))(N)(H(N))))(F))	complex	(F)	(N)	('(N)', '(N)')	TRUE	TRUE	FALSE	FALSE
7	ShenJ_FourStandardGlycoproteins_CE20_33_Run1	15932	2	1403.07	EEQFNSTFR	H(3)N(5)F(1)	5	P01859	Immunoglobulin heavy constant gamma 2	IGHG2	176	4	1.25208	0.00699605	0.402123	0.345795	(N(N(H(H(N(F)))(H(N)(N)))))	complex			('(N(F))', '(N)', '(N)')	(N(N(H(H(N))(N)(H(N))))(F))	complex	(F)	(N)	('(N)', '(N)')	TRUE	FALSE	FALSE	FALSE
7	ShenJ_FourStandardGlycoproteins_CE20_33_Run1	15932	2	1403.07	EEQFNSTFR	H(3)N(5)F(1)	5	P01859	Immunoglobulin heavy constant gamma 2	IGHG2	176	5	1.24509	0.0560423	0.379074	0.37584	(N(N(H(H(N(F)))(H(N))(N))))	complex		(N)	('(N(F))', '(N)')	(N(N(H(H(N))(N)(H(N))))(F))	complex	(F)	(N)	('(N)', '(N)')	TRUE	FALSE	TRUE	FALSE
7	ShenJ_FourStandardGlycoproteins_CE20_33_Run1	15932	2	1403.07	EEQFNSTFR	H(3)N(5)F(1)	5	P01859	Immunoglobulin heavy constant gamma 2	IGHG2	176	6	1.18904	0.00809347	0.384355	0.426601	(N(N(H(H(N(F))(N))(H)(N))))	complex		(N)	('(N(F))', '(N)')	(N(N(H(H(N))(N)(H(N))))(F))	complex	(F)	(N)	('(N)', '(N)')	TRUE	FALSE	TRUE	FALSE
7	ShenJ_FourStandardGlycoproteins_CE20_33_Run1	15932	2	1403.07	EEQFNSTFR	H(3)N(5)F(1)	5	P01859	Immunoglobulin heavy constant gamma 2	IGHG2	176	7	1.18095		0.402138	0.416912	(N(N(H(H(N(F))(N))(H(N)))))	complex			('(N(F))', '(N)', '(N)')	(N(N(H(H(N))(N)(H(N))))(F))	complex	(F)	(N)	('(N)', '(N)')	TRUE	FALSE	FALSE	FALSE
6	ShenJ_FourStandardGlycoproteins_CE20_33_Run1	15948	2	1301.53	EEQFNSTFR	H(3)N(4)F(1)	5	P01859	Immunoglobulin heavy constant gamma 2	IGHG2	176	1	1.66494	0.0168106	0.21999	0.115068	(N(N(H(H(N))(H(N))))(F))	complex	(F)		('(N)', '(N)')	(N(N(H(H(N))(H(N))))(F))	complex	(F)		('(N)', '(N)')	TRUE	TRUE	TRUE	TRUE
6	ShenJ_FourStandardGlycoproteins_CE20_33_Run1	15948	2	1301.53	EEQFNSTFR	H(3)N(4)F(1)	5	P01859	Immunoglobulin heavy constant gamma 2	IGHG2	176	2	1.64813	0.0953014	0.253755	0.098114	(N(N(H(H(N))(H)(N)))(F))	complex	(F)	(N)	('(N)',)	(N(N(H(H(N))(H(N))))(F))	complex	(F)		('(N)', '(N)')	TRUE	TRUE	FALSE	FALSE
6	ShenJ_FourStandardGlycoproteins_CE20_33_Run1	15948	2	1301.53	EEQFNSTFR	H(3)N(4)F(1)	5	P01859	Immunoglobulin heavy constant gamma 2	IGHG2	176	3	1.55283	0.0872161	0.186453	0.260717	(N(N(H(H(N)(N))(H)))(F))	complex	(F)		('(N)', '(N)')	(N(N(H(H(N))(H(N))))(F))	complex	(F)		('(N)', '(N)')	TRUE	TRUE	TRUE	TRUE
6	ShenJ_FourStandardGlycoproteins_CE20_33_Run1	15948	2	1301.53	EEQFNSTFR	H(3)N(4)F(1)	5	P01859	Immunoglobulin heavy constant gamma 2	IGHG2	176	4	1.46561	0.00274771	0.23925	0.295136	(N(N(H(H(N(F)))(H(N)))))	complex			('(N(F))', '(N)')	(N(N(H(H(N))(H(N))))(F))	complex	(F)		('(N)', '(N)')	TRUE	FALSE	TRUE	FALSE
6	ShenJ_FourStandardGlycoproteins_CE20_33_Run1	15948	2	1301.53	EEQFNSTFR	H(3)N(4)F(1)	5	P01859	Immunoglobulin heavy constant gamma 2	IGHG2	176	5	1.46287	0.126665	0.286317	0.250818	(N(N(H(H(N(F)))(H)(N))))	complex		(N)	('(N(F))',)	(N(N(H(H(N))(H(N))))(F))	complex	(F)		('(N)', '(N)')	TRUE	FALSE	FALSE	FALSE
6	ShenJ_FourStandardGlycoproteins_CE20_33_Run1	15948	2	1301.53	EEQFNSTFR	H(3)N(4)F(1)	5	P01859	Immunoglobulin heavy constant gamma 2	IGHG2	176	6	1.3362		0.258658	0.405141	(N(N(H(H(N(F))(N))(H))))	complex			('(N(F))', '(N)')	(N(N(H(H(N))(H(N))))(F))	complex	(F)		('(N)', '(N)')	TRUE	FALSE	TRUE	FALSE
15	ShenJ_FourStandardGlycoproteins_CE20_33_Run1	15951	2	1484.1	EEQFNSTFR	H(4)N(5)F(1)	5	P01859	Immunoglobulin heavy constant gamma 2	IGHG2	176	1	1.88212	0.0436398	0.100141	0.0177435	(N(N(H(H(N(H)))(H(N))(N)))(F))	complex	(F)	(N)	('(N(H))', '(N)')	(N(N(H(H(N(H)))(N)(H(N))))(F))	complex	(F)	(N)	('(N(H))', '(N)')	TRUE	TRUE	TRUE	TRUE
15	ShenJ_FourStandardGlycoproteins_CE20_33_Run1	15951	2	1484.1	EEQFNSTFR	H(4)N(5)F(1)	5	P01859	Immunoglobulin heavy constant gamma 2	IGHG2	176	2	1.83848	0.0222089	0.0873369	0.0741876	(N(N(H(H(N(H))(N))(H)(N)))(F))	complex	(F)	(N)	('(N(H))', '(N)')	(N(N(H(H(N(H)))(N)(H(N))))(F))	complex	(F)	(N)	('(N(H))', '(N)')	TRUE	TRUE	TRUE	TRUE
15	ShenJ_FourStandardGlycoproteins_CE20_33_Run1	15951	2	1484.1	EEQFNSTFR	H(4)N(5)F(1)	5	P01859	Immunoglobulin heavy constant gamma 2	IGHG2	176	3	1.81627	0.00673099	0.167236	0.0164975	(N(N(H(H(N(H))(N))(H(N))))(F))	complex	(F)		('(N(H))', '(N)', '(N)')	(N(N(H(H(N(H)))(N)(H(N))))(F))	complex	(F)	(N)	('(N(H))', '(N)')	TRUE	TRUE	FALSE	FALSE
15	ShenJ_FourStandardGlycoproteins_CE20_33_Run1	15951	2	1484.1	EEQFNSTFR	H(4)N(5)F(1)	5	P01859	Immunoglobulin heavy constant gamma 2	IGHG2	176	4	1.80954	0.0947582	0.163738	0.026726	(N(N(H(H(N(H)))(H(N)(N))))(F))	complex	(F)		('(N(H))', '(N)', '(N)')	(N(N(H(H(N(H)))(N)(H(N))))(F))	complex	(F)	(N)	('(N(H))', '(N)')	TRUE	TRUE	FALSE	FALSE
15	ShenJ_FourStandardGlycoproteins_CE20_33_Run1	15951	2	1484.1	EEQFNSTFR	H(4)N(5)F(1)	5	P01859	Immunoglobulin heavy constant gamma 2	IGHG2	176	5	1.71478	0.238413	0.0745989	0.210624	(N(N(H(H(H))(H(N)(N))(N)))(F))	hybrid	(F)	(N)	('(N)', '(N)')	(N(N(H(H(N(H)))(N)(H(N))))(F))	complex	(F)	(N)	('(N(H))', '(N)')	FALSE	TRUE	TRUE	FALSE
15	ShenJ_FourStandardGlycoproteins_CE20_33_Run1	15951	2	1484.1	EEQFNSTFR	H(4)N(5)F(1)	5	P01859	Immunoglobulin heavy constant gamma 2	IGHG2	176	6	1.47636	0.0569502	0.469639	0.0539963	(N(N(H(H(N(H)(F)))(H(N))(N))))	complex		(N)	('(N(H)(F))', '(N)')	(N(N(H(H(N(H)))(N)(H(N))))(F))	complex	(F)	(N)	('(N(H))', '(N)')	TRUE	FALSE	TRUE	FALSE
15	ShenJ_FourStandardGlycoproteins_CE20_33_Run1	15951	2	1484.1	EEQFNSTFR	H(4)N(5)F(1)	5	P01859	Immunoglobulin heavy constant gamma 2	IGHG2	176	7	1.41941	0.00584522	0.468496	0.11209	(N(N(H(H(H))(H(N(F))(N))(N))))	hybrid		(N)	('(N(F))', '(N)')	(N(N(H(H(N(H)))(N)(H(N))))(F))	complex	(F)	(N)	('(N(H))', '(N)')	FALSE	FALSE	TRUE	FALSE
15	ShenJ_FourStandardGlycoproteins_CE20_33_Run1	15951	2	1484.1	EEQFNSTFR	H(4)N(5)F(1)	5	P01859	Immunoglobulin heavy constant gamma 2	IGHG2	176	8	1.41357	0.00119511	0.47246	0.113971	(N(N(H(H(N(H)(F))(N))(H)(N))))	complex		(N)	('(N(H)(F))', '(N)')	(N(N(H(H(N(H)))(N)(H(N))))(F))	complex	(F)	(N)	('(N(H))', '(N)')	TRUE	FALSE	TRUE	FALSE
15	ShenJ_FourStandardGlycoproteins_CE20_33_Run1	15951	2	1484.1	EEQFNSTFR	H(4)N(5)F(1)	5	P01859	Immunoglobulin heavy constant gamma 2	IGHG2	176	9	1.41237	0.000906613	0.48701	0.100616	(N(N(H(H(N(H)(F)))(H(N)(N)))))	complex			('(N(H)(F))', '(N)', '(N)')	(N(N(H(H(N(H)))(N)(H(N))))(F))	complex	(F)	(N)	('(N(H))', '(N)')	TRUE	FALSE	FALSE	FALSE
15	ShenJ_FourStandardGlycoproteins_CE20_33_Run1	15951	2	1484.1	EEQFNSTFR	H(4)N(5)F(1)	5	P01859	Immunoglobulin heavy constant gamma 2	IGHG2	176	10	1.41147	0.000796115	0.480009	0.108524	(N(N(H(H(N(H)(F))(N))(H(N)))))	complex			('(N(H)(F))', '(N)', '(N)')	(N(N(H(H(N(H)))(N)(H(N))))(F))	complex	(F)	(N)	('(N(H))', '(N)')	TRUE	FALSE	FALSE	FALSE
15	ShenJ_FourStandardGlycoproteins_CE20_33_Run1	15951	2	1484.1	EEQFNSTFR	H(4)N(5)F(1)	5	P01859	Immunoglobulin heavy constant gamma 2	IGHG2	176	11	1.41067	0.013305	0.481737	0.107592	(N(N(H(H(N(H))(N))(H(N(F))))))	complex			('(N(H))', '(N)', '(N(F))')	(N(N(H(H(N(H)))(N)(H(N))))(F))	complex	(F)	(N)	('(N(H))', '(N)')	TRUE	FALSE	FALSE	FALSE
15	ShenJ_FourStandardGlycoproteins_CE20_33_Run1	15951	2	1484.1	EEQFNSTFR	H(4)N(5)F(1)	5	P01859	Immunoglobulin heavy constant gamma 2	IGHG2	176	12	1.39737	0.00139507	0.470787	0.131847	(N(N(H(H(N(H)))(H(N(F)))(N))))	complex		(N)	('(N(H))', '(N(F))')	(N(N(H(H(N(H)))(N)(H(N))))(F))	complex	(F)	(N)	('(N(H))', '(N)')	TRUE	FALSE	TRUE	FALSE
15	ShenJ_FourStandardGlycoproteins_CE20_33_Run1	15951	2	1484.1	EEQFNSTFR	H(4)N(5)F(1)	5	P01859	Immunoglobulin heavy constant gamma 2	IGHG2	176	13	1.39597	0.0282502	0.482944	0.121086	(N(N(H(H(N(H)))(H(N(F))(N)))))	complex			('(N(H))', '(N(F))', '(N)')	(N(N(H(H(N(H)))(N)(H(N))))(F))	complex	(F)	(N)	('(N(H))', '(N)')	TRUE	FALSE	FALSE	FALSE
15	ShenJ_FourStandardGlycoproteins_CE20_33_Run1	15951	2	1484.1	EEQFNSTFR	H(4)N(5)F(1)	5	P01859	Immunoglobulin heavy constant gamma 2	IGHG2	176	14	1.36772	0.0571591	0.481483	0.150797	(N(N(H(H(N(H))(N(F)))(H(N)))))	complex			('(N(H))', '(N(F))', '(N)')	(N(N(H(H(N(H)))(N)(H(N))))(F))	complex	(F)	(N)	('(N(H))', '(N)')	TRUE	FALSE	FALSE	FALSE
15	ShenJ_FourStandardGlycoproteins_CE20_33_Run1	15951	2	1484.1	EEQFNSTFR	H(4)N(5)F(1)	5	P01859	Immunoglobulin heavy constant gamma 2	IGHG2	176	15	1.31056		0.487605	0.201833	(N(N(H(H(N(H))(N(F)))(H)(N))))	complex		(N)	('(N(H))', '(N(F))')	(N(N(H(H(N(H)))(N)(H(N))))(F))	complex	(F)	(N)	('(N(H))', '(N)')	TRUE	FALSE	TRUE	FALSE
7	ShenJ_FourStandardGlycoproteins_CE20_33_Run1	15958	2	1403.07	EEQFNSTFR	H(3)N(5)F(1)	5	P01859	Immunoglobulin heavy constant gamma 2	IGHG2	176	1	1.76622	0.0536013	0.0916455	0.14213	(N(N(H(H(N))(H(N))(N)))(F))	complex	(F)	(N)	('(N)', '(N)')	(N(N(H(H(N))(N)(H(N))))(F))	complex	(F)	(N)	('(N)', '(N)')	TRUE	TRUE	TRUE	TRUE
7	ShenJ_FourStandardGlycoproteins_CE20_33_Run1	15958	2	1403.07	EEQFNSTFR	H(3)N(5)F(1)	5	P01859	Immunoglobulin heavy constant gamma 2	IGHG2	176	2	1.71262	0.0990403	0.101282	0.186094	(N(N(H(H(N)(N))(H)(N)))(F))	complex	(F)	(N)	('(N)', '(N)')	(N(N(H(H(N))(N)(H(N))))(F))	complex	(F)	(N)	('(N)', '(N)')	TRUE	TRUE	TRUE	TRUE
7	ShenJ_FourStandardGlycoproteins_CE20_33_Run1	15958	2	1403.07	EEQFNSTFR	H(3)N(5)F(1)	5	P01859	Immunoglobulin heavy constant gamma 2	IGHG2	176	3	1.61358	0.373054	0.185764	0.200653	(N(N(H(H(N)(N))(H(N))))(F))	complex	(F)		('(N)', '(N)', '(N)')	(N(N(H(H(N))(N)(H(N))))(F))	complex	(F)	(N)	('(N)', '(N)')	TRUE	TRUE	FALSE	FALSE
7	ShenJ_FourStandardGlycoproteins_CE20_33_Run1	15958	2	1403.07	EEQFNSTFR	H(3)N(5)F(1)	5	P01859	Immunoglobulin heavy constant gamma 2	IGHG2	176	4	1.24053	0.00413454	0.406383	0.353088	(N(N(H(H(N(F)))(H(N)(N)))))	complex			('(N(F))', '(N)', '(N)')	(N(N(H(H(N))(N)(H(N))))(F))	complex	(F)	(N)	('(N)', '(N)')	TRUE	FALSE	FALSE	FALSE
7	ShenJ_FourStandardGlycoproteins_CE20_33_Run1	15958	2	1403.07	EEQFNSTFR	H(3)N(5)F(1)	5	P01859	Immunoglobulin heavy constant gamma 2	IGHG2	176	5	1.23639	0.0591055	0.380283	0.383322	(N(N(H(H(N(F)))(H(N))(N))))	complex		(N)	('(N(F))', '(N)')	(N(N(H(H(N))(N)(H(N))))(F))	complex	(F)	(N)	('(N)', '(N)')	TRUE	FALSE	TRUE	FALSE
7	ShenJ_FourStandardGlycoproteins_CE20_33_Run1	15958	2	1403.07	EEQFNSTFR	H(3)N(5)F(1)	5	P01859	Immunoglobulin heavy constant gamma 2	IGHG2	176	6	1.17729	0.00671169	0.388585	0.434126	(N(N(H(H(N(F))(N))(H)(N))))	complex		(N)	('(N(F))', '(N)')	(N(N(H(H(N))(N)(H(N))))(F))	complex	(F)	(N)	('(N)', '(N)')	TRUE	FALSE	TRUE	FALSE
7	ShenJ_FourStandardGlycoproteins_CE20_33_Run1	15958	2	1403.07	EEQFNSTFR	H(3)N(5)F(1)	5	P01859	Immunoglobulin heavy constant gamma 2	IGHG2	176	7	1.17058		0.405119	0.424303	(N(N(H(H(N(F))(N))(H(N)))))	complex			('(N(F))', '(N)', '(N)')	(N(N(H(H(N))(N)(H(N))))(F))	complex	(F)	(N)	('(N)', '(N)')	TRUE	FALSE	FALSE	FALSE
15	ShenJ_FourStandardGlycoproteins_CE20_33_Run1	15969	2	1484.1	EEQFNSTFR	H(4)N(5)F(1)	5	P01859	Immunoglobulin heavy constant gamma 2	IGHG2	176	1	1.93856	0.0921833	0.0468845	0.0145539	(N(N(H(H(N(H)))(H(N))(N)))(F))	complex	(F)	(N)	('(N(H))', '(N)')	(N(N(H(H(N(H)))(N)(H(N))))(F))	complex	(F)	(N)	('(N(H))', '(N)')	TRUE	TRUE	TRUE	TRUE
15	ShenJ_FourStandardGlycoproteins_CE20_33_Run1	15969	2	1484.1	EEQFNSTFR	H(4)N(5)F(1)	5	P01859	Immunoglobulin heavy constant gamma 2	IGHG2	176	2	1.84638	0.0319639	0.0893467	0.0642751	(N(N(H(H(N(H))(N))(H)(N)))(F))	complex	(F)	(N)	('(N(H))', '(N)')	(N(N(H(H(N(H)))(N)(H(N))))(F))	complex	(F)	(N)	('(N(H))', '(N)')	TRUE	TRUE	TRUE	TRUE
15	ShenJ_FourStandardGlycoproteins_CE20_33_Run1	15969	2	1484.1	EEQFNSTFR	H(4)N(5)F(1)	5	P01859	Immunoglobulin heavy constant gamma 2	IGHG2	176	3	1.81441	0.0235534	0.166209	0.0193772	(N(N(H(H(N(H))(N))(H(N))))(F))	complex	(F)		('(N(H))', '(N)', '(N)')	(N(N(H(H(N(H)))(N)(H(N))))(F))	complex	(F)	(N)	('(N(H))', '(N)')	TRUE	TRUE	FALSE	FALSE
15	ShenJ_FourStandardGlycoproteins_CE20_33_Run1	15969	2	1484.1	EEQFNSTFR	H(4)N(5)F(1)	5	P01859	Immunoglobulin heavy constant gamma 2	IGHG2	176	4	1.79086	0.0828079	0.173019	0.0361196	(N(N(H(H(N(H)))(H(N)(N))))(F))	complex	(F)		('(N(H))', '(N)', '(N)')	(N(N(H(H(N(H)))(N)(H(N))))(F))	complex	(F)	(N)	('(N(H))', '(N)')	TRUE	TRUE	FALSE	FALSE
15	ShenJ_FourStandardGlycoproteins_CE20_33_Run1	15969	2	1484.1	EEQFNSTFR	H(4)N(5)F(1)	5	P01859	Immunoglobulin heavy constant gamma 2	IGHG2	176	5	1.70805	0.247339	0.0713538	0.220593	(N(N(H(H(H))(H(N)(N))(N)))(F))	hybrid	(F)	(N)	('(N)', '(N)')	(N(N(H(H(N(H)))(N)(H(N))))(F))	complex	(F)	(N)	('(N(H))', '(N)')	FALSE	TRUE	TRUE	FALSE
15	ShenJ_FourStandardGlycoproteins_CE20_33_Run1	15969	2	1484.1	EEQFNSTFR	H(4)N(5)F(1)	5	P01859	Immunoglobulin heavy constant gamma 2	IGHG2	176	6	1.46071	0.0541596	0.482681	0.0566044	(N(N(H(H(N(H)(F)))(H(N))(N))))	complex		(N)	('(N(H)(F))', '(N)')	(N(N(H(H(N(H)))(N)(H(N))))(F))	complex	(F)	(N)	('(N(H))', '(N)')	TRUE	FALSE	TRUE	FALSE
15	ShenJ_FourStandardGlycoproteins_CE20_33_Run1	15969	2	1484.1	EEQFNSTFR	H(4)N(5)F(1)	5	P01859	Immunoglobulin heavy constant gamma 2	IGHG2	176	7	1.40655	0.00573597	0.48232	0.111125	(N(N(H(H(N(H)(F))(N))(H)(N))))	complex		(N)	('(N(H)(F))', '(N)')	(N(N(H(H(N(H)))(N)(H(N))))(F))	complex	(F)	(N)	('(N(H))', '(N)')	TRUE	FALSE	TRUE	FALSE
15	ShenJ_FourStandardGlycoproteins_CE20_33_Run1	15969	2	1484.1	EEQFNSTFR	H(4)N(5)F(1)	5	P01859	Immunoglobulin heavy constant gamma 2	IGHG2	176	8	1.40082	0.0069268	0.493292	0.10589	(N(N(H(H(H))(H(N(F))(N))(N))))	hybrid		(N)	('(N(F))', '(N)')	(N(N(H(H(N(H)))(N)(H(N))))(F))	complex	(F)	(N)	('(N(H))', '(N)')	FALSE	FALSE	TRUE	FALSE
15	ShenJ_FourStandardGlycoproteins_CE20_33_Run1	15969	2	1484.1	EEQFNSTFR	H(4)N(5)F(1)	5	P01859	Immunoglobulin heavy constant gamma 2	IGHG2	176	9	1.39389	0.0014252	0.481062	0.125047	(N(N(H(H(N(H)))(H(N(F)))(N))))	complex		(N)	('(N(H))', '(N(F))')	(N(N(H(H(N(H)))(N)(H(N))))(F))	complex	(F)	(N)	('(N(H))', '(N)')	TRUE	FALSE	TRUE	FALSE
15	ShenJ_FourStandardGlycoproteins_CE20_33_Run1	15969	2	1484.1	EEQFNSTFR	H(4)N(5)F(1)	5	P01859	Immunoglobulin heavy constant gamma 2	IGHG2	176	10	1.39247	0.00590819	0.506107	0.101427	(N(N(H(H(N(H))(N))(H(N(F))))))	complex			('(N(H))', '(N)', '(N(F))')	(N(N(H(H(N(H)))(N)(H(N))))(F))	complex	(F)	(N)	('(N(H))', '(N)')	TRUE	FALSE	FALSE	FALSE
15	ShenJ_FourStandardGlycoproteins_CE20_33_Run1	15969	2	1484.1	EEQFNSTFR	H(4)N(5)F(1)	5	P01859	Immunoglobulin heavy constant gamma 2	IGHG2	176	11	1.38656	0.00736038	0.503183	0.110258	(N(N(H(H(N(H)(F))(N))(H(N)))))	complex			('(N(H)(F))', '(N)', '(N)')	(N(N(H(H(N(H)))(N)(H(N))))(F))	complex	(F)	(N)	('(N(H))', '(N)')	TRUE	FALSE	FALSE	FALSE
15	ShenJ_FourStandardGlycoproteins_CE20_33_Run1	15969	2	1484.1	EEQFNSTFR	H(4)N(5)F(1)	5	P01859	Immunoglobulin heavy constant gamma 2	IGHG2	176	12	1.3792	8.16967e-05	0.511844	0.108958	(N(N(H(H(N(H)(F)))(H(N)(N)))))	complex			('(N(H)(F))', '(N)', '(N)')	(N(N(H(H(N(H)))(N)(H(N))))(F))	complex	(F)	(N)	('(N(H))', '(N)')	TRUE	FALSE	FALSE	FALSE
15	ShenJ_FourStandardGlycoproteins_CE20_33_Run1	15969	2	1484.1	EEQFNSTFR	H(4)N(5)F(1)	5	P01859	Immunoglobulin heavy constant gamma 2	IGHG2	176	13	1.37912	0.0270787	0.506001	0.114882	(N(N(H(H(N(H)))(H(N(F))(N)))))	complex			('(N(H))', '(N(F))', '(N)')	(N(N(H(H(N(H)))(N)(H(N))))(F))	complex	(F)	(N)	('(N(H))', '(N)')	TRUE	FALSE	FALSE	FALSE
15	ShenJ_FourStandardGlycoproteins_CE20_33_Run1	15969	2	1484.1	EEQFNSTFR	H(4)N(5)F(1)	5	P01859	Immunoglobulin heavy constant gamma 2	IGHG2	176	14	1.35204	0.0295271	0.50604	0.141923	(N(N(H(H(N(H))(N(F)))(H(N)))))	complex			('(N(H))', '(N(F))', '(N)')	(N(N(H(H(N(H)))(N)(H(N))))(F))	complex	(F)	(N)	('(N(H))', '(N)')	TRUE	FALSE	FALSE	FALSE
15	ShenJ_FourStandardGlycoproteins_CE20_33_Run1	15969	2	1484.1	EEQFNSTFR	H(4)N(5)F(1)	5	P01859	Immunoglobulin heavy constant gamma 2	IGHG2	176	15	1.32251		0.485006	0.192484	(N(N(H(H(N(H))(N(F)))(H)(N))))	complex		(N)	('(N(H))', '(N(F))')	(N(N(H(H(N(H)))(N)(H(N))))(F))	complex	(F)	(N)	('(N(H))', '(N)')	TRUE	FALSE	TRUE	FALSE
6	ShenJ_FourStandardGlycoproteins_CE20_33_Run1	15982	2	1301.53	EEQFNSTFR	H(3)N(4)F(1)	5	P01859	Immunoglobulin heavy constant gamma 2	IGHG2	176	1	1.70163	0.0247234	0.158679	0.13969	(N(N(H(H(N))(H(N))))(F))	complex	(F)		('(N)', '(N)')	(N(N(H(H(N))(H(N))))(F))	complex	(F)		('(N)', '(N)')	TRUE	TRUE	TRUE	TRUE
6	ShenJ_FourStandardGlycoproteins_CE20_33_Run1	15982	2	1301.53	EEQFNSTFR	H(3)N(4)F(1)	5	P01859	Immunoglobulin heavy constant gamma 2	IGHG2	176	2	1.67691	0.0919852	0.200471	0.122622	(N(N(H(H(N))(H)(N)))(F))	complex	(F)	(N)	('(N)',)	(N(N(H(H(N))(H(N))))(F))	complex	(F)		('(N)', '(N)')	TRUE	TRUE	FALSE	FALSE
6	ShenJ_FourStandardGlycoproteins_CE20_33_Run1	15982	2	1301.53	EEQFNSTFR	H(3)N(4)F(1)	5	P01859	Immunoglobulin heavy constant gamma 2	IGHG2	176	3	1.58492	0.208287	0.129408	0.28567	(N(N(H(H(N)(N))(H)))(F))	complex	(F)		('(N)', '(N)')	(N(N(H(H(N))(H(N))))(F))	complex	(F)		('(N)', '(N)')	TRUE	TRUE	TRUE	TRUE
6	ShenJ_FourStandardGlycoproteins_CE20_33_Run1	15982	2	1301.53	EEQFNSTFR	H(3)N(4)F(1)	5	P01859	Immunoglobulin heavy constant gamma 2	IGHG2	176	4	1.37664	0.00962157	0.347225	0.27614	(N(N(H(H(N(F)))(H)(N))))	complex		(N)	('(N(F))',)	(N(N(H(H(N))(H(N))))(F))	complex	(F)		('(N)', '(N)')	TRUE	FALSE	FALSE	FALSE
6	ShenJ_FourStandardGlycoproteins_CE20_33_Run1	15982	2	1301.53	EEQFNSTFR	H(3)N(4)F(1)	5	P01859	Immunoglobulin heavy constant gamma 2	IGHG2	176	5	1.36701	0.127124	0.315183	0.317804	(N(N(H(H(N(F)))(H(N)))))	complex			('(N(F))', '(N)')	(N(N(H(H(N))(H(N))))(F))	complex	(F)		('(N)', '(N)')	TRUE	FALSE	TRUE	FALSE
6	ShenJ_FourStandardGlycoproteins_CE20_33_Run1	15982	2	1301.53	EEQFNSTFR	H(3)N(4)F(1)	5	P01859	Immunoglobulin heavy constant gamma 2	IGHG2	176	6	1.23989		0.329735	0.430375	(N(N(H(H(N(F))(N))(H))))	complex			('(N(F))', '(N)')	(N(N(H(H(N))(H(N))))(F))	complex	(F)		('(N)', '(N)')	TRUE	FALSE	TRUE	FALSE
5	ShenJ_FourStandardGlycoproteins_CE20_33_Run1	15989	2	1309.53	EEQFNSTFR	H(4)N(4)	5	P01859	Immunoglobulin heavy constant gamma 2	IGHG2	176	1	1.84579	0.106173	0.0985201	0.0556928	(N(N(H(H(H))(H(N)(N)))))	hybrid			('(N)', '(N)')	(N(N(H(H(N(H)))(H(N)))))	complex			('(N(H))', '(N)')	FALSE	TRUE	TRUE	FALSE
5	ShenJ_FourStandardGlycoproteins_CE20_33_Run1	15989	2	1309.53	EEQFNSTFR	H(4)N(4)	5	P01859	Immunoglobulin heavy constant gamma 2	IGHG2	176	2	1.73961	0.023441	0.210139	0.0502472	(N(N(H(H(H))(H(N))(N))))	hybrid		(N)	('(N)',)	(N(N(H(H(N(H)))(H(N)))))	complex			('(N(H))', '(N)')	FALSE	TRUE	FALSE	FALSE
5	ShenJ_FourStandardGlycoproteins_CE20_33_Run1	15989	2	1309.53	EEQFNSTFR	H(4)N(4)	5	P01859	Immunoglobulin heavy constant gamma 2	IGHG2	176	3	1.71617	0.0169086	0.100908	0.182919	(N(N(H(H(N(H))(N))(H))))	complex			('(N(H))', '(N)')	(N(N(H(H(N(H)))(H(N)))))	complex			('(N(H))', '(N)')	TRUE	TRUE	TRUE	TRUE
5	ShenJ_FourStandardGlycoproteins_CE20_33_Run1	15989	2	1309.53	EEQFNSTFR	H(4)N(4)	5	P01859	Immunoglobulin heavy constant gamma 2	IGHG2	176	4	1.69926	0.0379794	0.158244	0.142492	(N(N(H(H(N(H)))(H(N)))))	complex			('(N(H))', '(N)')	(N(N(H(H(N(H)))(H(N)))))	complex			('(N(H))', '(N)')	TRUE	TRUE	TRUE	TRUE
5	ShenJ_FourStandardGlycoproteins_CE20_33_Run1	15989	2	1309.53	EEQFNSTFR	H(4)N(4)	5	P01859	Immunoglobulin heavy constant gamma 2	IGHG2	176	5	1.66128		0.21957	0.119145	(N(N(H(H(N(H)))(H)(N))))	complex		(N)	('(N(H))',)	(N(N(H(H(N(H)))(H(N)))))	complex			('(N(H))', '(N)')	TRUE	TRUE	FALSE	FALSE
6	ShenJ_FourStandardGlycoproteins_CE20_33_Run1	15996	3	868.024	EEQFNSTFR	H(3)N(4)F(1)	5	P01859	Immunoglobulin heavy constant gamma 2	IGHG2	176	1	1.86719	0.123349	0.0451169	0.0876906	(N(N(H(H(N))(H(N))))(F))	complex	(F)		('(N)', '(N)')	(N(N(H(H(N))(H(N))))(F))	complex	(F)		('(N)', '(N)')	TRUE	TRUE	TRUE	TRUE
6	ShenJ_FourStandardGlycoproteins_CE20_33_Run1	15996	3	868.024	EEQFNSTFR	H(3)N(4)F(1)	5	P01859	Immunoglobulin heavy constant gamma 2	IGHG2	176	2	1.74384	0.100352	0.148848	0.107308	(N(N(H(H(N))(H)(N)))(F))	complex	(F)	(N)	('(N)',)	(N(N(H(H(N))(H(N))))(F))	complex	(F)		('(N)', '(N)')	TRUE	TRUE	FALSE	FALSE
6	ShenJ_FourStandardGlycoproteins_CE20_33_Run1	15996	3	868.024	EEQFNSTFR	H(3)N(4)F(1)	5	P01859	Immunoglobulin heavy constant gamma 2	IGHG2	176	3	1.64349	0.0385669	0.0736366	0.282872	(N(N(H(H(N)(N))(H)))(F))	complex	(F)		('(N)', '(N)')	(N(N(H(H(N))(H(N))))(F))	complex	(F)		('(N)', '(N)')	TRUE	TRUE	TRUE	TRUE
6	ShenJ_FourStandardGlycoproteins_CE20_33_Run1	15996	3	868.024	EEQFNSTFR	H(3)N(4)F(1)	5	P01859	Immunoglobulin heavy constant gamma 2	IGHG2	176	4	1.60492	0.0360046	0.289979	0.105096	(N(N(H(H(N(F)))(H)(N))))	complex		(N)	('(N(F))',)	(N(N(H(H(N))(H(N))))(F))	complex	(F)		('(N)', '(N)')	TRUE	FALSE	FALSE	FALSE
6	ShenJ_FourStandardGlycoproteins_CE20_33_Run1	15996	3	868.024	EEQFNSTFR	H(3)N(4)F(1)	5	P01859	Immunoglobulin heavy constant gamma 2	IGHG2	176	5	1.56892	0.202525	0.276789	0.154291	(N(N(H(H(N(F)))(H(N)))))	complex			('(N(F))', '(N)')	(N(N(H(H(N))(H(N))))(F))	complex	(F)		('(N)', '(N)')	TRUE	FALSE	TRUE	FALSE
6	ShenJ_FourStandardGlycoproteins_CE20_33_Run1	15996	3	868.024	EEQFNSTFR	H(3)N(4)F(1)	5	P01859	Immunoglobulin heavy constant gamma 2	IGHG2	176	6	1.3664		0.278106	0.355499	(N(N(H(H(N(F))(N))(H))))	complex			('(N(F))', '(N)')	(N(N(H(H(N))(H(N))))(F))	complex	(F)		('(N)', '(N)')	TRUE	FALSE	TRUE	FALSE
13	ShenJ_FourStandardGlycoproteins_CE20_33_Run1	15997	2	1382.56	EEQFNSTFR	H(4)N(4)F(1)	5	P01859	Immunoglobulin heavy constant gamma 2	IGHG2	176	1	1.92511	0.0956424	0.0543214	0.0205664	(N(N(H(H(N(H)))(H(N))))(F))	complex	(F)		('(N(H))', '(N)')	(N(N(H(H(N(H)))(H(N))))(F))	complex	(F)		('(N(H))', '(N)')	TRUE	TRUE	TRUE	TRUE
13	ShenJ_FourStandardGlycoproteins_CE20_33_Run1	15997	2	1382.56	EEQFNSTFR	H(4)N(4)F(1)	5	P01859	Immunoglobulin heavy constant gamma 2	IGHG2	176	2	1.82947	0.00690649	0.105666	0.0648646	(N(N(H(H(N(H))(N))(H)))(F))	complex	(F)		('(N(H))', '(N)')	(N(N(H(H(N(H)))(H(N))))(F))	complex	(F)		('(N(H))', '(N)')	TRUE	TRUE	TRUE	TRUE
13	ShenJ_FourStandardGlycoproteins_CE20_33_Run1	15997	2	1382.56	EEQFNSTFR	H(4)N(4)F(1)	5	P01859	Immunoglobulin heavy constant gamma 2	IGHG2	176	3	1.82256	0.154957	0.145407	0.0320299	(N(N(H(H(N(H)))(H)(N)))(F))	complex	(F)	(N)	('(N(H))',)	(N(N(H(H(N(H)))(H(N))))(F))	complex	(F)		('(N(H))', '(N)')	TRUE	TRUE	FALSE	FALSE
13	ShenJ_FourStandardGlycoproteins_CE20_33_Run1	15997	2	1382.56	EEQFNSTFR	H(4)N(4)F(1)	5	P01859	Immunoglobulin heavy constant gamma 2	IGHG2	176	4	1.66761	0.130223	0.122753	0.209641	(N(N(H(H(H))(H(N)(N))))(F))	hybrid	(F)		('(N)', '(N)')	(N(N(H(H(N(H)))(H(N))))(F))	complex	(F)		('(N(H))', '(N)')	FALSE	TRUE	TRUE	FALSE
13	ShenJ_FourStandardGlycoproteins_CE20_33_Run1	15997	2	1382.56	EEQFNSTFR	H(4)N(4)F(1)	5	P01859	Immunoglobulin heavy constant gamma 2	IGHG2	176	5	1.53738	0.0712646	0.176022	0.286594	(N(N(H(H(H))(H(N))(N)))(F))	hybrid	(F)	(N)	('(N)',)	(N(N(H(H(N(H)))(H(N))))(F))	complex	(F)		('(N(H))', '(N)')	FALSE	TRUE	FALSE	FALSE
13	ShenJ_FourStandardGlycoproteins_CE20_33_Run1	15997	2	1382.56	EEQFNSTFR	H(4)N(4)F(1)	5	P01859	Immunoglobulin heavy constant gamma 2	IGHG2	176	6	1.46612	0.00592067	0.446123	0.087758	(N(N(H(H(N(H)(F))(N))(H))))	complex			('(N(H)(F))', '(N)')	(N(N(H(H(N(H)))(H(N))))(F))	complex	(F)		('(N(H))', '(N)')	TRUE	FALSE	TRUE	FALSE
13	ShenJ_FourStandardGlycoproteins_CE20_33_Run1	15997	2	1382.56	EEQFNSTFR	H(4)N(4)F(1)	5	P01859	Immunoglobulin heavy constant gamma 2	IGHG2	176	7	1.4602	0.0177634	0.459871	0.0799305	(N(N(H(H(N(H)(F)))(H)(N))))	complex		(N)	('(N(H)(F))',)	(N(N(H(H(N(H)))(H(N))))(F))	complex	(F)		('(N(H))', '(N)')	TRUE	FALSE	FALSE	FALSE
13	ShenJ_FourStandardGlycoproteins_CE20_33_Run1	15997	2	1382.56	EEQFNSTFR	H(4)N(4)F(1)	5	P01859	Immunoglobulin heavy constant gamma 2	IGHG2	176	8	1.44244	0.0352745	0.446466	0.111099	(N(N(H(H(H))(H(N(F))(N)))))	hybrid			('(N(F))', '(N)')	(N(N(H(H(N(H)))(H(N))))(F))	complex	(F)		('(N(H))', '(N)')	FALSE	FALSE	TRUE	FALSE
13	ShenJ_FourStandardGlycoproteins_CE20_33_Run1	15997	2	1382.56	EEQFNSTFR	H(4)N(4)F(1)	5	P01859	Immunoglobulin heavy constant gamma 2	IGHG2	176	9	1.40716	0.00894725	0.464658	0.128181	(N(N(H(H(H))(H(N(F)))(N))))	hybrid		(N)	('(N(F))',)	(N(N(H(H(N(H)))(H(N))))(F))	complex	(F)		('(N(H))', '(N)')	FALSE	FALSE	FALSE	FALSE
13	ShenJ_FourStandardGlycoproteins_CE20_33_Run1	15997	2	1382.56	EEQFNSTFR	H(4)N(4)F(1)	5	P01859	Immunoglobulin heavy constant gamma 2	IGHG2	176	10	1.39821	0.00880212	0.446047	0.15574	(N(N(H(H(N(H)(F)))(H(N)))))	complex			('(N(H)(F))', '(N)')	(N(N(H(H(N(H)))(H(N))))(F))	complex	(F)		('(N(H))', '(N)')	TRUE	FALSE	TRUE	FALSE
13	ShenJ_FourStandardGlycoproteins_CE20_33_Run1	15997	2	1382.56	EEQFNSTFR	H(4)N(4)F(1)	5	P01859	Immunoglobulin heavy constant gamma 2	IGHG2	176	11	1.38941	0.0228381	0.441293	0.169296	(N(N(H(H(N(H))(N(F)))(H))))	complex			('(N(H))', '(N(F))')	(N(N(H(H(N(H)))(H(N))))(F))	complex	(F)		('(N(H))', '(N)')	TRUE	FALSE	TRUE	FALSE
13	ShenJ_FourStandardGlycoproteins_CE20_33_Run1	15997	2	1382.56	EEQFNSTFR	H(4)N(4)F(1)	5	P01859	Immunoglobulin heavy constant gamma 2	IGHG2	176	12	1.36657	0.0127917	0.433299	0.200128	(N(N(H(H(N(H)))(H(N(F))))))	complex			('(N(H))', '(N(F))')	(N(N(H(H(N(H)))(H(N))))(F))	complex	(F)		('(N(H))', '(N)')	TRUE	FALSE	TRUE	FALSE
13	ShenJ_FourStandardGlycoproteins_CE20_33_Run1	15997	2	1382.56	EEQFNSTFR	H(4)N(4)F(1)	5	P01859	Immunoglobulin heavy constant gamma 2	IGHG2	176	13	1.35378		0.450773	0.195445	(N(N(H(H(N(H(F))))(H(N)))))	complex			('(N(H(F)))', '(N)')	(N(N(H(H(N(H)))(H(N))))(F))	complex	(F)		('(N(H))', '(N)')	TRUE	FALSE	TRUE	FALSE
6	ShenJ_FourStandardGlycoproteins_CE20_33_Run1	16047	2	1281.02	EEQFNSTFR	H(4)N(3)F(1)	5	P01859	Immunoglobulin heavy constant gamma 2	IGHG2	176	1	1.82719	0.114995	0.0915654	0.0812491	(N(N(H(H(N(H)))(H)))(F))	complex	(F)		('(N(H))',)	(N(N(H(H(N(H)))(H)))(F))	complex	(F)		('(N(H))',)	TRUE	TRUE	TRUE	TRUE
6	ShenJ_FourStandardGlycoproteins_CE20_33_Run1	16047	2	1281.02	EEQFNSTFR	H(4)N(3)F(1)	5	P01859	Immunoglobulin heavy constant gamma 2	IGHG2	176	2	1.71219	0.269109	0.0891163	0.198693	(N(N(H(H(H))(H(N))))(F))	hybrid	(F)		('(N)',)	(N(N(H(H(N(H)))(H)))(F))	complex	(F)		('(N(H))',)	FALSE	TRUE	TRUE	FALSE
6	ShenJ_FourStandardGlycoproteins_CE20_33_Run1	16047	2	1281.02	EEQFNSTFR	H(4)N(3)F(1)	5	P01859	Immunoglobulin heavy constant gamma 2	IGHG2	176	3	1.44308	0.0472961	0.496062	0.0608564	(N(N(H(H(N(H)(F)))(H))))	complex			('(N(H)(F))',)	(N(N(H(H(N(H)))(H)))(F))	complex	(F)		('(N(H))',)	TRUE	FALSE	TRUE	FALSE
6	ShenJ_FourStandardGlycoproteins_CE20_33_Run1	16047	2	1281.02	EEQFNSTFR	H(4)N(3)F(1)	5	P01859	Immunoglobulin heavy constant gamma 2	IGHG2	176	4	1.39579	0.0738518	0.482755	0.121459	(N(N(H(H(N(H(F))))(H))))	complex			('(N(H(F)))',)	(N(N(H(H(N(H)))(H)))(F))	complex	(F)		('(N(H))',)	TRUE	FALSE	TRUE	FALSE
6	ShenJ_FourStandardGlycoproteins_CE20_33_Run1	16047	2	1281.02	EEQFNSTFR	H(4)N(3)F(1)	5	P01859	Immunoglobulin heavy constant gamma 2	IGHG2	176	5	1.32193	0.540775	0.494815	0.183251	(N(N(H(H(H))(H(N(F))))))	hybrid			('(N(F))',)	(N(N(H(H(N(H)))(H)))(F))	complex	(F)		('(N(H))',)	FALSE	FALSE	TRUE	FALSE
6	ShenJ_FourStandardGlycoproteins_CE20_33_Run1	16047	2	1281.02	EEQFNSTFR	H(4)N(3)F(1)	5	P01859	Immunoglobulin heavy constant gamma 2	IGHG2	176	6	0.781158		0.218842	1	(N(N(H(H(H))(H)(N)))(F))	high_mannose	(F)	(N)	()	(N(N(H(H(N(H)))(H)))(F))	complex	(F)		('(N(H))',)	FALSE	TRUE	FALSE	FALSE
3	ShenJ_FourStandardGlycoproteins_CE20_33_Run1	16059	2	1199.99	EEQFNSTFR	H(3)N(3)F(1)	5	P01859	Immunoglobulin heavy constant gamma 2	IGHG2	176	1	1.72038	0.486683	0.104369	0.175246	(N(N(H(H(N))(H)))(F))	complex	(F)		('(N)',)	(N(N(H(H(N))(H)))(F))	complex	(F)		('(N)',)	TRUE	TRUE	TRUE	TRUE
3	ShenJ_FourStandardGlycoproteins_CE20_33_Run1	16059	2	1199.99	EEQFNSTFR	H(3)N(3)F(1)	5	P01859	Immunoglobulin heavy constant gamma 2	IGHG2	176	2	1.2337	0.369684	0.39996	0.366338	(N(N(H(H(N(F)))(H))))	complex			('(N(F))',)	(N(N(H(H(N))(H)))(F))	complex	(F)		('(N)',)	TRUE	FALSE	TRUE	FALSE
3	ShenJ_FourStandardGlycoproteins_CE20_33_Run1	16059	2	1199.99	EEQFNSTFR	H(3)N(3)F(1)	5	P01859	Immunoglobulin heavy constant gamma 2	IGHG2	176	3	0.864017		0.135983	1	(N(N(H(H)(H)(N)))(F))	unknown	(F)	(N)	()	(N(N(H(H(N))(H)))(F))	complex	(F)		('(N)',)	FALSE	TRUE	FALSE	FALSE
7	ShenJ_FourStandardGlycoproteins_CE20_33_Run1	16122	3	935.717	EEQFNSTFR	H(3)N(5)F(1)	5	P01859	Immunoglobulin heavy constant gamma 2	IGHG2	176	1	1.8219	0.0233628	0.063668	0.114435	(N(N(H(H(N)(N))(H)(N)))(F))	complex	(F)	(N)	('(N)', '(N)')	(N(N(H(H(N))(N)(H(N))))(F))	complex	(F)	(N)	('(N)', '(N)')	TRUE	TRUE	TRUE	TRUE
7	ShenJ_FourStandardGlycoproteins_CE20_33_Run1	16122	3	935.717	EEQFNSTFR	H(3)N(5)F(1)	5	P01859	Immunoglobulin heavy constant gamma 2	IGHG2	176	2	1.79853	0.0859712	0.0829536	0.118512	(N(N(H(H(N))(H(N))(N)))(F))	complex	(F)	(N)	('(N)', '(N)')	(N(N(H(H(N))(N)(H(N))))(F))	complex	(F)	(N)	('(N)', '(N)')	TRUE	TRUE	TRUE	TRUE
7	ShenJ_FourStandardGlycoproteins_CE20_33_Run1	16122	3	935.717	EEQFNSTFR	H(3)N(5)F(1)	5	P01859	Immunoglobulin heavy constant gamma 2	IGHG2	176	3	1.71256	0.169164	0.15669	0.130747	(N(N(H(H(N)(N))(H(N))))(F))	complex	(F)		('(N)', '(N)', '(N)')	(N(N(H(H(N))(N)(H(N))))(F))	complex	(F)	(N)	('(N)', '(N)')	TRUE	TRUE	FALSE	FALSE
7	ShenJ_FourStandardGlycoproteins_CE20_33_Run1	16122	3	935.717	EEQFNSTFR	H(3)N(5)F(1)	5	P01859	Immunoglobulin heavy constant gamma 2	IGHG2	176	4	1.5434	0.0374978	0.317923	0.138678	(N(N(H(H(N(F))(N))(H)(N))))	complex		(N)	('(N(F))', '(N)')	(N(N(H(H(N))(N)(H(N))))(F))	complex	(F)	(N)	('(N)', '(N)')	TRUE	FALSE	TRUE	FALSE
7	ShenJ_FourStandardGlycoproteins_CE20_33_Run1	16122	3	935.717	EEQFNSTFR	H(3)N(5)F(1)	5	P01859	Immunoglobulin heavy constant gamma 2	IGHG2	176	5	1.5059	0.0157144	0.325777	0.168322	(N(N(H(H(N(F)))(H(N))(N))))	complex		(N)	('(N(F))', '(N)')	(N(N(H(H(N))(N)(H(N))))(F))	complex	(F)	(N)	('(N)', '(N)')	TRUE	FALSE	TRUE	FALSE
7	ShenJ_FourStandardGlycoproteins_CE20_33_Run1	16122	3	935.717	EEQFNSTFR	H(3)N(5)F(1)	5	P01859	Immunoglobulin heavy constant gamma 2	IGHG2	176	6	1.49019	0.0167887	0.345575	0.164238	(N(N(H(H(N(F)))(H(N)(N)))))	complex			('(N(F))', '(N)', '(N)')	(N(N(H(H(N))(N)(H(N))))(F))	complex	(F)	(N)	('(N)', '(N)')	TRUE	FALSE	FALSE	FALSE
7	ShenJ_FourStandardGlycoproteins_CE20_33_Run1	16122	3	935.717	EEQFNSTFR	H(3)N(5)F(1)	5	P01859	Immunoglobulin heavy constant gamma 2	IGHG2	176	7	1.4734		0.346832	0.17977	(N(N(H(H(N(F))(N))(H(N)))))	complex			('(N(F))', '(N)', '(N)')	(N(N(H(H(N))(N)(H(N))))(F))	complex	(F)	(N)	('(N)', '(N)')	TRUE	FALSE	FALSE	FALSE
7	ShenJ_FourStandardGlycoproteins_CE20_33_Run1	16123	2	1403.07	EEQFNSTFR	H(3)N(5)F(1)	5	P01859	Immunoglobulin heavy constant gamma 2	IGHG2	176	1	1.75342	0.0489737	0.0975792	0.148997	(N(N(H(H(N))(H(N))(N)))(F))	complex	(F)	(N)	('(N)', '(N)')	(N(N(H(H(N))(N)(H(N))))(F))	complex	(F)	(N)	('(N)', '(N)')	TRUE	TRUE	TRUE	TRUE
7	ShenJ_FourStandardGlycoproteins_CE20_33_Run1	16123	2	1403.07	EEQFNSTFR	H(3)N(5)F(1)	5	P01859	Immunoglobulin heavy constant gamma 2	IGHG2	176	2	1.70445	0.100124	0.102575	0.192975	(N(N(H(H(N)(N))(H)(N)))(F))	complex	(F)	(N)	('(N)', '(N)')	(N(N(H(H(N))(N)(H(N))))(F))	complex	(F)	(N)	('(N)', '(N)')	TRUE	TRUE	TRUE	TRUE
7	ShenJ_FourStandardGlycoproteins_CE20_33_Run1	16123	2	1403.07	EEQFNSTFR	H(3)N(5)F(1)	5	P01859	Immunoglobulin heavy constant gamma 2	IGHG2	176	3	1.60433	0.364643	0.188138	0.207536	(N(N(H(H(N)(N))(H(N))))(F))	complex	(F)		('(N)', '(N)', '(N)')	(N(N(H(H(N))(N)(H(N))))(F))	complex	(F)	(N)	('(N)', '(N)')	TRUE	TRUE	FALSE	FALSE
7	ShenJ_FourStandardGlycoproteins_CE20_33_Run1	16123	2	1403.07	EEQFNSTFR	H(3)N(5)F(1)	5	P01859	Immunoglobulin heavy constant gamma 2	IGHG2	176	4	1.23968	0.0052539	0.400498	0.359819	(N(N(H(H(N(F)))(H(N)(N)))))	complex			('(N(F))', '(N)', '(N)')	(N(N(H(H(N))(N)(H(N))))(F))	complex	(F)	(N)	('(N)', '(N)')	TRUE	FALSE	FALSE	FALSE
7	ShenJ_FourStandardGlycoproteins_CE20_33_Run1	16123	2	1403.07	EEQFNSTFR	H(3)N(5)F(1)	5	P01859	Immunoglobulin heavy constant gamma 2	IGHG2	176	5	1.23443	0.0580224	0.375399	0.390171	(N(N(H(H(N(F)))(H(N))(N))))	complex		(N)	('(N(F))', '(N)')	(N(N(H(H(N))(N)(H(N))))(F))	complex	(F)	(N)	('(N)', '(N)')	TRUE	FALSE	TRUE	FALSE
7	ShenJ_FourStandardGlycoproteins_CE20_33_Run1	16123	2	1403.07	EEQFNSTFR	H(3)N(5)F(1)	5	P01859	Immunoglobulin heavy constant gamma 2	IGHG2	176	6	1.17641	0.00702481	0.38259	0.441003	(N(N(H(H(N(F))(N))(H)(N))))	complex		(N)	('(N(F))', '(N)')	(N(N(H(H(N))(N)(H(N))))(F))	complex	(F)	(N)	('(N)', '(N)')	TRUE	FALSE	TRUE	FALSE
7	ShenJ_FourStandardGlycoproteins_CE20_33_Run1	16123	2	1403.07	EEQFNSTFR	H(3)N(5)F(1)	5	P01859	Immunoglobulin heavy constant gamma 2	IGHG2	176	7	1.16938		0.399515	0.431102	(N(N(H(H(N(F))(N))(H(N)))))	complex			('(N(F))', '(N)', '(N)')	(N(N(H(H(N))(N)(H(N))))(F))	complex	(F)	(N)	('(N)', '(N)')	TRUE	FALSE	FALSE	FALSE
6	ShenJ_FourStandardGlycoproteins_CE20_33_Run1	16147	2	1301.53	EEQFNSTFR	H(3)N(4)F(1)	5	P01859	Immunoglobulin heavy constant gamma 2	IGHG2	176	1	1.7532	0.0199066	0.105498	0.141307	(N(N(H(H(N))(H(N))))(F))	complex	(F)		('(N)', '(N)')	(N(N(H(H(N))(N)(H)))(F))	complex	(F)	(N)	('(N)',)	TRUE	TRUE	FALSE	FALSE
6	ShenJ_FourStandardGlycoproteins_CE20_33_Run1	16147	2	1301.53	EEQFNSTFR	H(3)N(4)F(1)	5	P01859	Immunoglobulin heavy constant gamma 2	IGHG2	176	2	1.73329	0.117951	0.14249	0.124221	(N(N(H(H(N))(H)(N)))(F))	complex	(F)	(N)	('(N)',)	(N(N(H(H(N))(N)(H)))(F))	complex	(F)	(N)	('(N)',)	TRUE	TRUE	TRUE	TRUE
6	ShenJ_FourStandardGlycoproteins_CE20_33_Run1	16147	2	1301.53	EEQFNSTFR	H(3)N(4)F(1)	5	P01859	Immunoglobulin heavy constant gamma 2	IGHG2	176	3	1.61534	0.277378	0.0973146	0.287348	(N(N(H(H(N)(N))(H)))(F))	complex	(F)		('(N)', '(N)')	(N(N(H(H(N))(N)(H)))(F))	complex	(F)	(N)	('(N)',)	TRUE	TRUE	FALSE	FALSE
6	ShenJ_FourStandardGlycoproteins_CE20_33_Run1	16147	2	1301.53	EEQFNSTFR	H(3)N(4)F(1)	5	P01859	Immunoglobulin heavy constant gamma 2	IGHG2	176	4	1.33796	0.0168253	0.384025	0.278015	(N(N(H(H(N(F)))(H)(N))))	complex		(N)	('(N(F))',)	(N(N(H(H(N))(N)(H)))(F))	complex	(F)	(N)	('(N)',)	TRUE	FALSE	TRUE	FALSE
6	ShenJ_FourStandardGlycoproteins_CE20_33_Run1	16147	2	1301.53	EEQFNSTFR	H(3)N(4)F(1)	5	P01859	Immunoglobulin heavy constant gamma 2	IGHG2	176	5	1.32113	0.12846	0.358953	0.319913	(N(N(H(H(N(F)))(H(N)))))	complex			('(N(F))', '(N)')	(N(N(H(H(N))(N)(H)))(F))	complex	(F)	(N)	('(N)',)	TRUE	FALSE	FALSE	FALSE
6	ShenJ_FourStandardGlycoproteins_CE20_33_Run1	16147	2	1301.53	EEQFNSTFR	H(3)N(4)F(1)	5	P01859	Immunoglobulin heavy constant gamma 2	IGHG2	176	6	1.19267		0.375018	0.432308	(N(N(H(H(N(F))(N))(H))))	complex			('(N(F))', '(N)')	(N(N(H(H(N))(N)(H)))(F))	complex	(F)	(N)	('(N)',)	TRUE	FALSE	FALSE	FALSE
13	ShenJ_FourStandardGlycoproteins_CE20_33_Run1	16178	2	1382.56	EEQFNSTFR	H(4)N(4)F(1)	5	P01859	Immunoglobulin heavy constant gamma 2	IGHG2	176	1	1.907	0.0984063	0.0551639	0.0378348	(N(N(H(H(N(H)))(H(N))))(F))	complex	(F)		('(N(H))', '(N)')	(N(N(H(H(N(H)))(H(N))))(F))	complex	(F)		('(N(H))', '(N)')	TRUE	TRUE	TRUE	TRUE
13	ShenJ_FourStandardGlycoproteins_CE20_33_Run1	16178	2	1382.56	EEQFNSTFR	H(4)N(4)F(1)	5	P01859	Immunoglobulin heavy constant gamma 2	IGHG2	176	2	1.80859	0.0122318	0.106792	0.0846128	(N(N(H(H(N(H))(N))(H)))(F))	complex	(F)		('(N(H))', '(N)')	(N(N(H(H(N(H)))(H(N))))(F))	complex	(F)		('(N(H))', '(N)')	TRUE	TRUE	TRUE	TRUE
13	ShenJ_FourStandardGlycoproteins_CE20_33_Run1	16178	2	1382.56	EEQFNSTFR	H(4)N(4)F(1)	5	P01859	Immunoglobulin heavy constant gamma 2	IGHG2	176	3	1.79636	0.11308	0.152421	0.0512158	(N(N(H(H(N(H)))(H)(N)))(F))	complex	(F)	(N)	('(N(H))',)	(N(N(H(H(N(H)))(H(N))))(F))	complex	(F)		('(N(H))', '(N)')	TRUE	TRUE	FALSE	FALSE
13	ShenJ_FourStandardGlycoproteins_CE20_33_Run1	16178	2	1382.56	EEQFNSTFR	H(4)N(4)F(1)	5	P01859	Immunoglobulin heavy constant gamma 2	IGHG2	176	4	1.68328	0.135113	0.127213	0.189504	(N(N(H(H(H))(H(N)(N))))(F))	hybrid	(F)		('(N)', '(N)')	(N(N(H(H(N(H)))(H(N))))(F))	complex	(F)		('(N(H))', '(N)')	FALSE	TRUE	TRUE	FALSE
13	ShenJ_FourStandardGlycoproteins_CE20_33_Run1	16178	2	1382.56	EEQFNSTFR	H(4)N(4)F(1)	5	P01859	Immunoglobulin heavy constant gamma 2	IGHG2	176	5	1.54817	0.0886465	0.185733	0.266097	(N(N(H(H(H))(H(N))(N)))(F))	hybrid	(F)	(N)	('(N)',)	(N(N(H(H(N(H)))(H(N))))(F))	complex	(F)		('(N(H))', '(N)')	FALSE	TRUE	FALSE	FALSE
13	ShenJ_FourStandardGlycoproteins_CE20_33_Run1	16178	2	1382.56	EEQFNSTFR	H(4)N(4)F(1)	5	P01859	Immunoglobulin heavy constant gamma 2	IGHG2	176	6	1.45952	0.00468032	0.468688	0.0717887	(N(N(H(H(N(H)(F))(N))(H))))	complex			('(N(H)(F))', '(N)')	(N(N(H(H(N(H)))(H(N))))(F))	complex	(F)		('(N(H))', '(N)')	TRUE	FALSE	TRUE	FALSE
13	ShenJ_FourStandardGlycoproteins_CE20_33_Run1	16178	2	1382.56	EEQFNSTFR	H(4)N(4)F(1)	5	P01859	Immunoglobulin heavy constant gamma 2	IGHG2	176	7	1.45484	0.0393618	0.483578	0.0615785	(N(N(H(H(N(H)(F)))(H)(N))))	complex		(N)	('(N(H)(F))',)	(N(N(H(H(N(H)))(H(N))))(F))	complex	(F)		('(N(H))', '(N)')	TRUE	FALSE	FALSE	FALSE
13	ShenJ_FourStandardGlycoproteins_CE20_33_Run1	16178	2	1382.56	EEQFNSTFR	H(4)N(4)F(1)	5	P01859	Immunoglobulin heavy constant gamma 2	IGHG2	176	8	1.41548	0.0250167	0.470398	0.11412	(N(N(H(H(H))(H(N(F))(N)))))	hybrid			('(N(F))', '(N)')	(N(N(H(H(N(H)))(H(N))))(F))	complex	(F)		('(N(H))', '(N)')	FALSE	FALSE	TRUE	FALSE
13	ShenJ_FourStandardGlycoproteins_CE20_33_Run1	16178	2	1382.56	EEQFNSTFR	H(4)N(4)F(1)	5	P01859	Immunoglobulin heavy constant gamma 2	IGHG2	176	9	1.39046	0.00513265	0.469478	0.140057	(N(N(H(H(N(H)(F)))(H(N)))))	complex			('(N(H)(F))', '(N)')	(N(N(H(H(N(H)))(H(N))))(F))	complex	(F)		('(N(H))', '(N)')	TRUE	FALSE	TRUE	FALSE
13	ShenJ_FourStandardGlycoproteins_CE20_33_Run1	16178	2	1382.56	EEQFNSTFR	H(4)N(4)F(1)	5	P01859	Immunoglobulin heavy constant gamma 2	IGHG2	176	10	1.38533	0.0341841	0.488922	0.125746	(N(N(H(H(H))(H(N(F)))(N))))	hybrid		(N)	('(N(F))',)	(N(N(H(H(N(H)))(H(N))))(F))	complex	(F)		('(N(H))', '(N)')	FALSE	FALSE	FALSE	FALSE
13	ShenJ_FourStandardGlycoproteins_CE20_33_Run1	16178	2	1382.56	EEQFNSTFR	H(4)N(4)F(1)	5	P01859	Immunoglobulin heavy constant gamma 2	IGHG2	176	11	1.35115	0.00639201	0.461119	0.187733	(N(N(H(H(N(H))(N(F)))(H))))	complex			('(N(H))', '(N(F))')	(N(N(H(H(N(H)))(H(N))))(F))	complex	(F)		('(N(H))', '(N)')	TRUE	FALSE	TRUE	FALSE
13	ShenJ_FourStandardGlycoproteins_CE20_33_Run1	16178	2	1382.56	EEQFNSTFR	H(4)N(4)F(1)	5	P01859	Immunoglobulin heavy constant gamma 2	IGHG2	176	12	1.34476	0.0142146	0.475176	0.180068	(N(N(H(H(N(H(F))))(H(N)))))	complex			('(N(H(F)))', '(N)')	(N(N(H(H(N(H)))(H(N))))(F))	complex	(F)		('(N(H))', '(N)')	TRUE	FALSE	TRUE	FALSE
13	ShenJ_FourStandardGlycoproteins_CE20_33_Run1	16178	2	1382.56	EEQFNSTFR	H(4)N(4)F(1)	5	P01859	Immunoglobulin heavy constant gamma 2	IGHG2	176	13	1.33054		0.455095	0.214363	(N(N(H(H(N(H)))(H(N(F))))))	complex			('(N(H))', '(N(F))')	(N(N(H(H(N(H)))(H(N))))(F))	complex	(F)		('(N(H))', '(N)')	TRUE	FALSE	TRUE	FALSE
13	ShenJ_FourStandardGlycoproteins_CE20_33_Run1	16214	2	1382.56	EEQFNSTFR	H(4)N(4)F(1)	5	P01859	Immunoglobulin heavy constant gamma 2	IGHG2	176	1	1.88648	0.0931681	0.0567405	0.0567814	(N(N(H(H(N(H)))(H(N))))(F))	complex	(F)		('(N(H))', '(N)')	(N(N(H(H(N(H)))(H(N))))(F))	complex	(F)		('(N(H))', '(N)')	TRUE	TRUE	TRUE	TRUE
13	ShenJ_FourStandardGlycoproteins_CE20_33_Run1	16214	2	1382.56	EEQFNSTFR	H(4)N(4)F(1)	5	P01859	Immunoglobulin heavy constant gamma 2	IGHG2	176	2	1.79331	0.01797	0.102972	0.103718	(N(N(H(H(N(H))(N))(H)))(F))	complex	(F)		('(N(H))', '(N)')	(N(N(H(H(N(H)))(H(N))))(F))	complex	(F)		('(N(H))', '(N)')	TRUE	TRUE	TRUE	TRUE
13	ShenJ_FourStandardGlycoproteins_CE20_33_Run1	16214	2	1382.56	EEQFNSTFR	H(4)N(4)F(1)	5	P01859	Immunoglobulin heavy constant gamma 2	IGHG2	176	3	1.77534	0.0622988	0.154241	0.0704188	(N(N(H(H(N(H)))(H)(N)))(F))	complex	(F)	(N)	('(N(H))',)	(N(N(H(H(N(H)))(H(N))))(F))	complex	(F)		('(N(H))', '(N)')	TRUE	TRUE	FALSE	FALSE
13	ShenJ_FourStandardGlycoproteins_CE20_33_Run1	16214	2	1382.56	EEQFNSTFR	H(4)N(4)F(1)	5	P01859	Immunoglobulin heavy constant gamma 2	IGHG2	176	4	1.71304	0.141637	0.117005	0.169954	(N(N(H(H(H))(H(N)(N))))(F))	hybrid	(F)		('(N)', '(N)')	(N(N(H(H(N(H)))(H(N))))(F))	complex	(F)		('(N(H))', '(N)')	FALSE	TRUE	TRUE	FALSE
13	ShenJ_FourStandardGlycoproteins_CE20_33_Run1	16214	2	1382.56	EEQFNSTFR	H(4)N(4)F(1)	5	P01859	Immunoglobulin heavy constant gamma 2	IGHG2	176	5	1.5714	0.0840861	0.18238	0.246216	(N(N(H(H(H))(H(N))(N)))(F))	hybrid	(F)	(N)	('(N)',)	(N(N(H(H(N(H)))(H(N))))(F))	complex	(F)		('(N(H))', '(N)')	FALSE	TRUE	FALSE	FALSE
13	ShenJ_FourStandardGlycoproteins_CE20_33_Run1	16214	2	1382.56	EEQFNSTFR	H(4)N(4)F(1)	5	P01859	Immunoglobulin heavy constant gamma 2	IGHG2	176	6	1.48732	0.00444548	0.453284	0.0593971	(N(N(H(H(N(H)(F))(N))(H))))	complex			('(N(H)(F))', '(N)')	(N(N(H(H(N(H)))(H(N))))(F))	complex	(F)		('(N(H))', '(N)')	TRUE	FALSE	TRUE	FALSE
13	ShenJ_FourStandardGlycoproteins_CE20_33_Run1	16214	2	1382.56	EEQFNSTFR	H(4)N(4)F(1)	5	P01859	Immunoglobulin heavy constant gamma 2	IGHG2	176	7	1.48287	0.0554608	0.471019	0.0461076	(N(N(H(H(N(H)(F)))(H)(N))))	complex		(N)	('(N(H)(F))',)	(N(N(H(H(N(H)))(H(N))))(F))	complex	(F)		('(N(H))', '(N)')	TRUE	FALSE	FALSE	FALSE
13	ShenJ_FourStandardGlycoproteins_CE20_33_Run1	16214	2	1382.56	EEQFNSTFR	H(4)N(4)F(1)	5	P01859	Immunoglobulin heavy constant gamma 2	IGHG2	176	8	1.42741	0.0069978	0.453086	0.119502	(N(N(H(H(H))(H(N(F))(N)))))	hybrid			('(N(F))', '(N)')	(N(N(H(H(N(H)))(H(N))))(F))	complex	(F)		('(N(H))', '(N)')	FALSE	FALSE	TRUE	FALSE
13	ShenJ_FourStandardGlycoproteins_CE20_33_Run1	16214	2	1382.56	EEQFNSTFR	H(4)N(4)F(1)	5	P01859	Immunoglobulin heavy constant gamma 2	IGHG2	176	9	1.42041	0.0215653	0.453241	0.126345	(N(N(H(H(N(H)(F)))(H(N)))))	complex			('(N(H)(F))', '(N)')	(N(N(H(H(N(H)))(H(N))))(F))	complex	(F)		('(N(H))', '(N)')	TRUE	FALSE	TRUE	FALSE
13	ShenJ_FourStandardGlycoproteins_CE20_33_Run1	16214	2	1382.56	EEQFNSTFR	H(4)N(4)F(1)	5	P01859	Immunoglobulin heavy constant gamma 2	IGHG2	176	10	1.39885	0.0243877	0.475362	0.125789	(N(N(H(H(H))(H(N(F)))(N))))	hybrid		(N)	('(N(F))',)	(N(N(H(H(N(H)))(H(N))))(F))	complex	(F)		('(N(H))', '(N)')	FALSE	FALSE	FALSE	FALSE
13	ShenJ_FourStandardGlycoproteins_CE20_33_Run1	16214	2	1382.56	EEQFNSTFR	H(4)N(4)F(1)	5	P01859	Immunoglobulin heavy constant gamma 2	IGHG2	176	11	1.37446	0.0283153	0.458989	0.166549	(N(N(H(H(N(H(F))))(H(N)))))	complex			('(N(H(F)))', '(N)')	(N(N(H(H(N(H)))(H(N))))(F))	complex	(F)		('(N(H))', '(N)')	TRUE	FALSE	TRUE	FALSE
13	ShenJ_FourStandardGlycoproteins_CE20_33_Run1	16214	2	1382.56	EEQFNSTFR	H(4)N(4)F(1)	5	P01859	Immunoglobulin heavy constant gamma 2	IGHG2	176	12	1.34615	0.016093	0.448267	0.205587	(N(N(H(H(N(H))(N(F)))(H))))	complex			('(N(H))', '(N(F))')	(N(N(H(H(N(H)))(H(N))))(F))	complex	(F)		('(N(H))', '(N)')	TRUE	FALSE	TRUE	FALSE
13	ShenJ_FourStandardGlycoproteins_CE20_33_Run1	16214	2	1382.56	EEQFNSTFR	H(4)N(4)F(1)	5	P01859	Immunoglobulin heavy constant gamma 2	IGHG2	176	13	1.33005		0.44154	0.228407	(N(N(H(H(N(H)))(H(N(F))))))	complex			('(N(H))', '(N(F))')	(N(N(H(H(N(H)))(H(N))))(F))	complex	(F)		('(N(H))', '(N)')	TRUE	FALSE	TRUE	FALSE
6	ShenJ_FourStandardGlycoproteins_CE20_33_Run1	16320	2	1301.53	EEQFNSTFR	H(3)N(4)F(1)	5	P01859	Immunoglobulin heavy constant gamma 2	IGHG2	176	1	1.69665	0.0190078	0.164548	0.138797	(N(N(H(H(N))(H(N))))(F))	complex	(F)		('(N)', '(N)')	(N(N(H(H(N))(H(N))))(F))	complex	(F)		('(N)', '(N)')	TRUE	TRUE	TRUE	TRUE
6	ShenJ_FourStandardGlycoproteins_CE20_33_Run1	16320	2	1301.53	EEQFNSTFR	H(3)N(4)F(1)	5	P01859	Immunoglobulin heavy constant gamma 2	IGHG2	176	2	1.67765	0.0711877	0.200652	0.121701	(N(N(H(H(N))(H)(N)))(F))	complex	(F)	(N)	('(N)',)	(N(N(H(H(N))(H(N))))(F))	complex	(F)		('(N)', '(N)')	TRUE	TRUE	FALSE	FALSE
6	ShenJ_FourStandardGlycoproteins_CE20_33_Run1	16320	2	1301.53	EEQFNSTFR	H(3)N(4)F(1)	5	P01859	Immunoglobulin heavy constant gamma 2	IGHG2	176	3	1.60646	0.284516	0.108661	0.28488	(N(N(H(H(N)(N))(H)))(F))	complex	(F)		('(N)', '(N)')	(N(N(H(H(N))(H(N))))(F))	complex	(F)		('(N)', '(N)')	TRUE	TRUE	TRUE	TRUE
6	ShenJ_FourStandardGlycoproteins_CE20_33_Run1	16320	2	1301.53	EEQFNSTFR	H(3)N(4)F(1)	5	P01859	Immunoglobulin heavy constant gamma 2	IGHG2	176	4	1.32194	0.00455405	0.402299	0.275757	(N(N(H(H(N(F)))(H)(N))))	complex		(N)	('(N(F))',)	(N(N(H(H(N))(H(N))))(F))	complex	(F)		('(N)', '(N)')	TRUE	FALSE	FALSE	FALSE
6	ShenJ_FourStandardGlycoproteins_CE20_33_Run1	16320	2	1301.53	EEQFNSTFR	H(3)N(4)F(1)	5	P01859	Immunoglobulin heavy constant gamma 2	IGHG2	176	5	1.31739	0.128238	0.364139	0.318471	(N(N(H(H(N(F)))(H(N)))))	complex			('(N(F))', '(N)')	(N(N(H(H(N))(H(N))))(F))	complex	(F)		('(N)', '(N)')	TRUE	FALSE	TRUE	FALSE
6	ShenJ_FourStandardGlycoproteins_CE20_33_Run1	16320	2	1301.53	EEQFNSTFR	H(3)N(4)F(1)	5	P01859	Immunoglobulin heavy constant gamma 2	IGHG2	176	6	1.18915		0.380708	0.43014	(N(N(H(H(N(F))(N))(H))))	complex			('(N(F))', '(N)')	(N(N(H(H(N))(H(N))))(F))	complex	(F)		('(N)', '(N)')	TRUE	FALSE	TRUE	FALSE
6	ShenJ_FourStandardGlycoproteins_CE20_33_Run1	16494	2	1301.53	EEQFNSTFR	H(3)N(4)F(1)	5	P01859	Immunoglobulin heavy constant gamma 2	IGHG2	176	1	1.78084	0.0638818	0.0818937	0.137262	(N(N(H(H(N))(H(N))))(F))	complex	(F)		('(N)', '(N)')	(N(N(H(H(N))(H(N))))(F))	complex	(F)		('(N)', '(N)')	TRUE	TRUE	TRUE	TRUE
6	ShenJ_FourStandardGlycoproteins_CE20_33_Run1	16494	2	1301.53	EEQFNSTFR	H(3)N(4)F(1)	5	P01859	Immunoglobulin heavy constant gamma 2	IGHG2	176	2	1.71696	0.0703259	0.162875	0.120162	(N(N(H(H(N))(H)(N)))(F))	complex	(F)	(N)	('(N)',)	(N(N(H(H(N))(H(N))))(F))	complex	(F)		('(N)', '(N)')	TRUE	TRUE	FALSE	FALSE
6	ShenJ_FourStandardGlycoproteins_CE20_33_Run1	16494	2	1301.53	EEQFNSTFR	H(3)N(4)F(1)	5	P01859	Immunoglobulin heavy constant gamma 2	IGHG2	176	3	1.64664	0.32875	0.0700006	0.283363	(N(N(H(H(N)(N))(H)))(F))	complex	(F)		('(N)', '(N)')	(N(N(H(H(N))(H(N))))(F))	complex	(F)		('(N)', '(N)')	TRUE	TRUE	TRUE	TRUE
6	ShenJ_FourStandardGlycoproteins_CE20_33_Run1	16494	2	1301.53	EEQFNSTFR	H(3)N(4)F(1)	5	P01859	Immunoglobulin heavy constant gamma 2	IGHG2	176	4	1.31789	0.0079621	0.407753	0.27436	(N(N(H(H(N(F)))(H)(N))))	complex		(N)	('(N(F))',)	(N(N(H(H(N))(H(N))))(F))	complex	(F)		('(N)', '(N)')	TRUE	FALSE	FALSE	FALSE
6	ShenJ_FourStandardGlycoproteins_CE20_33_Run1	16494	2	1301.53	EEQFNSTFR	H(3)N(4)F(1)	5	P01859	Immunoglobulin heavy constant gamma 2	IGHG2	176	5	1.30992	0.123688	0.372554	0.317521	(N(N(H(H(N(F)))(H(N)))))	complex			('(N(F))', '(N)')	(N(N(H(H(N))(H(N))))(F))	complex	(F)		('(N)', '(N)')	TRUE	FALSE	TRUE	FALSE
6	ShenJ_FourStandardGlycoproteins_CE20_33_Run1	16494	2	1301.53	EEQFNSTFR	H(3)N(4)F(1)	5	P01859	Immunoglobulin heavy constant gamma 2	IGHG2	176	6	1.18624		0.384966	0.428798	(N(N(H(H(N(F))(N))(H))))	complex			('(N(F))', '(N)')	(N(N(H(H(N))(H(N))))(F))	complex	(F)		('(N)', '(N)')	TRUE	FALSE	TRUE	FALSE
6	ShenJ_FourStandardGlycoproteins_CE20_33_Run1	16612	2	1301.53	EEQFNSTFR	H(3)N(4)F(1)	5	P01859	Immunoglobulin heavy constant gamma 2	IGHG2	176	1	1.79175	0.0692695	0.082245	0.126009	(N(N(H(H(N))(H(N))))(F))	complex	(F)		('(N)', '(N)')	(N(N(H(H(N))(H(N))))(F))	complex	(F)		('(N)', '(N)')	TRUE	TRUE	TRUE	TRUE
6	ShenJ_FourStandardGlycoproteins_CE20_33_Run1	16612	2	1301.53	EEQFNSTFR	H(3)N(4)F(1)	5	P01859	Immunoglobulin heavy constant gamma 2	IGHG2	176	2	1.72248	0.0752096	0.168602	0.108921	(N(N(H(H(N))(H)(N)))(F))	complex	(F)	(N)	('(N)',)	(N(N(H(H(N))(H(N))))(F))	complex	(F)		('(N)', '(N)')	TRUE	TRUE	FALSE	FALSE
6	ShenJ_FourStandardGlycoproteins_CE20_33_Run1	16612	2	1301.53	EEQFNSTFR	H(3)N(4)F(1)	5	P01859	Immunoglobulin heavy constant gamma 2	IGHG2	176	3	1.64727	0.333926	0.0806542	0.272079	(N(N(H(H(N)(N))(H)))(F))	complex	(F)		('(N)', '(N)')	(N(N(H(H(N))(H(N))))(F))	complex	(F)		('(N)', '(N)')	TRUE	TRUE	TRUE	TRUE
6	ShenJ_FourStandardGlycoproteins_CE20_33_Run1	16612	2	1301.53	EEQFNSTFR	H(3)N(4)F(1)	5	P01859	Immunoglobulin heavy constant gamma 2	IGHG2	176	4	1.31334	0.00260316	0.423475	0.263183	(N(N(H(H(N(F)))(H)(N))))	complex		(N)	('(N(F))',)	(N(N(H(H(N))(H(N))))(F))	complex	(F)		('(N)', '(N)')	TRUE	FALSE	FALSE	FALSE
6	ShenJ_FourStandardGlycoproteins_CE20_33_Run1	16612	2	1301.53	EEQFNSTFR	H(3)N(4)F(1)	5	P01859	Immunoglobulin heavy constant gamma 2	IGHG2	176	5	1.31074	0.121287	0.381178	0.308083	(N(N(H(H(N(F)))(H(N)))))	complex			('(N(F))', '(N)')	(N(N(H(H(N))(H(N))))(F))	complex	(F)		('(N)', '(N)')	TRUE	FALSE	TRUE	FALSE
6	ShenJ_FourStandardGlycoproteins_CE20_33_Run1	16612	2	1301.53	EEQFNSTFR	H(3)N(4)F(1)	5	P01859	Immunoglobulin heavy constant gamma 2	IGHG2	176	6	1.18945		0.392805	0.417744	(N(N(H(H(N(F))(N))(H))))	complex			('(N(F))', '(N)')	(N(N(H(H(N))(H(N))))(F))	complex	(F)		('(N)', '(N)')	TRUE	FALSE	TRUE	FALSE
6	ShenJ_FourStandardGlycoproteins_CE20_33_Run1	17031	2	1301.53	EEQFNSTFR	H(3)N(4)F(1)	5	P01859	Immunoglobulin heavy constant gamma 2	IGHG2	176	1	1.40042	0.0589335	0.464532	0.135051	(N(N(H(H(N))(H)(N)))(F))	complex	(F)	(N)	('(N)',)	(N(N(H(H(N))(H(N))))(F))	complex	(F)		('(N)', '(N)')	TRUE	TRUE	FALSE	FALSE
6	ShenJ_FourStandardGlycoproteins_CE20_33_Run1	17031	2	1301.53	EEQFNSTFR	H(3)N(4)F(1)	5	P01859	Immunoglobulin heavy constant gamma 2	IGHG2	176	2	1.34148	0.146971	0.506372	0.152144	(N(N(H(H(N))(H(N))))(F))	complex	(F)		('(N)', '(N)')	(N(N(H(H(N))(H(N))))(F))	complex	(F)		('(N)', '(N)')	TRUE	TRUE	TRUE	TRUE
6	ShenJ_FourStandardGlycoproteins_CE20_33_Run1	17031	2	1301.53	EEQFNSTFR	H(3)N(4)F(1)	5	P01859	Immunoglobulin heavy constant gamma 2	IGHG2	176	3	1.19451	0.184656	0.507281	0.298206	(N(N(H(H(N)(N))(H)))(F))	complex	(F)		('(N)', '(N)')	(N(N(H(H(N))(H(N))))(F))	complex	(F)		('(N)', '(N)')	TRUE	TRUE	TRUE	TRUE
6	ShenJ_FourStandardGlycoproteins_CE20_33_Run1	17031	2	1301.53	EEQFNSTFR	H(3)N(4)F(1)	5	P01859	Immunoglobulin heavy constant gamma 2	IGHG2	176	4	1.00986	0.029781	0.701402	0.288742	(N(N(H(H(N(F)))(H)(N))))	complex		(N)	('(N(F))',)	(N(N(H(H(N))(H(N))))(F))	complex	(F)		('(N)', '(N)')	TRUE	FALSE	FALSE	FALSE
6	ShenJ_FourStandardGlycoproteins_CE20_33_Run1	17031	2	1301.53	EEQFNSTFR	H(3)N(4)F(1)	5	P01859	Immunoglobulin heavy constant gamma 2	IGHG2	176	5	0.980076	0.117337	0.690921	0.329003	(N(N(H(H(N(F)))(H(N)))))	complex			('(N(F))', '(N)')	(N(N(H(H(N))(H(N))))(F))	complex	(F)		('(N)', '(N)')	TRUE	FALSE	TRUE	FALSE
6	ShenJ_FourStandardGlycoproteins_CE20_33_Run1	17031	2	1301.53	EEQFNSTFR	H(3)N(4)F(1)	5	P01859	Immunoglobulin heavy constant gamma 2	IGHG2	176	6	0.862738		0.694365	0.442897	(N(N(H(H(N(F))(N))(H))))	complex			('(N(F))', '(N)')	(N(N(H(H(N))(H(N))))(F))	complex	(F)		('(N)', '(N)')	TRUE	FALSE	TRUE	FALSE
11	ShenJ_FourStandardGlycoproteins_CE20_33_Run1	18550	3	1073.09	EEQFNSTFR	H(5)N(4)A(1)F(1)	5	P01859	Immunoglobulin heavy constant gamma 2	IGHG2	176	1	1.91344	0.0979021	0.0393161	0.047241	(N(N(H(H(N(H(A))))(H(N(H)))))(F))	complex	(F)		('(N(H(A)))', '(N(H))')	(N(N(H(H(N(H(A))))(H(N(H)))))(F))	complex	(F)		('(N(H(A)))', '(N(H))')	TRUE	TRUE	TRUE	TRUE
11	ShenJ_FourStandardGlycoproteins_CE20_33_Run1	18550	3	1073.09	EEQFNSTFR	H(5)N(4)A(1)F(1)	5	P01859	Immunoglobulin heavy constant gamma 2	IGHG2	176	2	1.81554	0.039376	0.065458	0.119001	(N(N(H(H(H))(H(N(H(A)))(N))))(F))	hybrid	(F)		('(N(H(A)))', '(N)')	(N(N(H(H(N(H(A))))(H(N(H)))))(F))	complex	(F)		('(N(H(A)))', '(N(H))')	FALSE	TRUE	TRUE	FALSE
11	ShenJ_FourStandardGlycoproteins_CE20_33_Run1	18550	3	1073.09	EEQFNSTFR	H(5)N(4)A(1)F(1)	5	P01859	Immunoglobulin heavy constant gamma 2	IGHG2	176	3	1.77616	0.0253767	0.146757	0.0770782	(N(N(H(H(N(H(A)))(N(H)))(H)))(F))	complex	(F)		('(N(H(A)))', '(N(H))')	(N(N(H(H(N(H(A))))(H(N(H)))))(F))	complex	(F)		('(N(H(A)))', '(N(H))')	TRUE	TRUE	TRUE	TRUE
11	ShenJ_FourStandardGlycoproteins_CE20_33_Run1	18550	3	1073.09	EEQFNSTFR	H(5)N(4)A(1)F(1)	5	P01859	Immunoglobulin heavy constant gamma 2	IGHG2	176	4	1.75079	0.290924	0.103091	0.146121	(N(N(H(H(H))(H(N(H(A))))(N)))(F))	hybrid	(F)	(N)	('(N(H(A)))',)	(N(N(H(H(N(H(A))))(H(N(H)))))(F))	complex	(F)		('(N(H(A)))', '(N(H))')	FALSE	TRUE	FALSE	FALSE
11	ShenJ_FourStandardGlycoproteins_CE20_33_Run1	18550	3	1073.09	EEQFNSTFR	H(5)N(4)A(1)F(1)	5	P01859	Immunoglobulin heavy constant gamma 2	IGHG2	176	5	1.45986	0.0120903	0.419912	0.120224	(N(N(H(H(N(H(A))(F)))(H(N(H))))))	complex			('(N(H(A))(F))', '(N(H))')	(N(N(H(H(N(H(A))))(H(N(H)))))(F))	complex	(F)		('(N(H(A)))', '(N(H))')	TRUE	FALSE	TRUE	FALSE
11	ShenJ_FourStandardGlycoproteins_CE20_33_Run1	18550	3	1073.09	EEQFNSTFR	H(5)N(4)A(1)F(1)	5	P01859	Immunoglobulin heavy constant gamma 2	IGHG2	176	6	1.44777	0.0248125	0.420251	0.131976	(N(N(H(H(N(H(A))))(H(N(H)(F))))))	complex			('(N(H(A)))', '(N(H)(F))')	(N(N(H(H(N(H(A))))(H(N(H)))))(F))	complex	(F)		('(N(H(A)))', '(N(H))')	TRUE	FALSE	TRUE	FALSE
11	ShenJ_FourStandardGlycoproteins_CE20_33_Run1	18550	3	1073.09	EEQFNSTFR	H(5)N(4)A(1)F(1)	5	P01859	Immunoglobulin heavy constant gamma 2	IGHG2	176	7	1.42296	0.0317828	0.421922	0.155118	(N(N(H(H(H))(H(N(H(A))(F))(N)))))	hybrid			('(N(H(A))(F))', '(N)')	(N(N(H(H(N(H(A))))(H(N(H)))))(F))	complex	(F)		('(N(H(A)))', '(N(H))')	FALSE	FALSE	TRUE	FALSE
11	ShenJ_FourStandardGlycoproteins_CE20_33_Run1	18550	3	1073.09	EEQFNSTFR	H(5)N(4)A(1)F(1)	5	P01859	Immunoglobulin heavy constant gamma 2	IGHG2	176	8	1.39118	0.00248262	0.42701	0.181812	(N(N(H(H(H))(H(N(H(A)))(N(F))))))	hybrid			('(N(H(A)))', '(N(F))')	(N(N(H(H(N(H(A))))(H(N(H)))))(F))	complex	(F)		('(N(H(A)))', '(N(H))')	FALSE	FALSE	TRUE	FALSE
11	ShenJ_FourStandardGlycoproteins_CE20_33_Run1	18550	3	1073.09	EEQFNSTFR	H(5)N(4)A(1)F(1)	5	P01859	Immunoglobulin heavy constant gamma 2	IGHG2	176	9	1.3887	0.00574584	0.416577	0.194728	(N(N(H(H(N(H(A))(F))(N(H)))(H))))	complex			('(N(H(A))(F))', '(N(H))')	(N(N(H(H(N(H(A))))(H(N(H)))))(F))	complex	(F)		('(N(H(A)))', '(N(H))')	TRUE	FALSE	TRUE	FALSE
11	ShenJ_FourStandardGlycoproteins_CE20_33_Run1	18550	3	1073.09	EEQFNSTFR	H(5)N(4)A(1)F(1)	5	P01859	Immunoglobulin heavy constant gamma 2	IGHG2	176	10	1.38295	0.0314888	0.42706	0.189991	(N(N(H(H(H))(H(N(H(A))(F)))(N))))	hybrid		(N)	('(N(H(A))(F))',)	(N(N(H(H(N(H(A))))(H(N(H)))))(F))	complex	(F)		('(N(H(A)))', '(N(H))')	FALSE	FALSE	FALSE	FALSE
11	ShenJ_FourStandardGlycoproteins_CE20_33_Run1	18550	3	1073.09	EEQFNSTFR	H(5)N(4)A(1)F(1)	5	P01859	Immunoglobulin heavy constant gamma 2	IGHG2	176	11	1.35146		0.413516	0.235023	(N(N(H(H(N(H(A)))(N(H)(F)))(H))))	complex			('(N(H(A)))', '(N(H)(F))')	(N(N(H(H(N(H(A))))(H(N(H)))))(F))	complex	(F)		('(N(H(A)))', '(N(H))')	TRUE	FALSE	TRUE	FALSE
11	ShenJ_FourStandardGlycoproteins_CE20_33_Run1	18574	2	1609.13	EEQFNSTFR	H(5)N(4)A(1)F(1)	5	P01859	Immunoglobulin heavy constant gamma 2	IGHG2	176	1	1.91587	0.129063	0.0508994	0.0332262	(N(N(H(H(N(H(A))))(H(N(H)))))(F))	complex	(F)		('(N(H(A)))', '(N(H))')	(N(N(H(H(N(H(A))))(H(N(H)))))(F))	complex	(F)		('(N(H(A)))', '(N(H))')	TRUE	TRUE	TRUE	TRUE
11	ShenJ_FourStandardGlycoproteins_CE20_33_Run1	18574	2	1609.13	EEQFNSTFR	H(5)N(4)A(1)F(1)	5	P01859	Immunoglobulin heavy constant gamma 2	IGHG2	176	2	1.78681	0.0122874	0.116159	0.0970301	(N(N(H(H(H))(H(N(H(A))))(N)))(F))	hybrid	(F)	(N)	('(N(H(A)))',)	(N(N(H(H(N(H(A))))(H(N(H)))))(F))	complex	(F)		('(N(H(A)))', '(N(H))')	FALSE	TRUE	FALSE	FALSE
11	ShenJ_FourStandardGlycoproteins_CE20_33_Run1	18574	2	1609.13	EEQFNSTFR	H(5)N(4)A(1)F(1)	5	P01859	Immunoglobulin heavy constant gamma 2	IGHG2	176	3	1.77452	0.0297407	0.161597	0.0638797	(N(N(H(H(N(H(A)))(N(H)))(H)))(F))	complex	(F)		('(N(H(A)))', '(N(H))')	(N(N(H(H(N(H(A))))(H(N(H)))))(F))	complex	(F)		('(N(H(A)))', '(N(H))')	TRUE	TRUE	TRUE	TRUE
11	ShenJ_FourStandardGlycoproteins_CE20_33_Run1	18574	2	1609.13	EEQFNSTFR	H(5)N(4)A(1)F(1)	5	P01859	Immunoglobulin heavy constant gamma 2	IGHG2	176	4	1.74478	0.43827	0.153504	0.101713	(N(N(H(H(H))(H(N(H(A)))(N))))(F))	hybrid	(F)		('(N(H(A)))', '(N)')	(N(N(H(H(N(H(A))))(H(N(H)))))(F))	complex	(F)		('(N(H(A)))', '(N(H))')	FALSE	TRUE	TRUE	FALSE
11	ShenJ_FourStandardGlycoproteins_CE20_33_Run1	18574	2	1609.13	EEQFNSTFR	H(5)N(4)A(1)F(1)	5	P01859	Immunoglobulin heavy constant gamma 2	IGHG2	176	5	1.30651	0.0114691	0.532845	0.160643	(N(N(H(H(N(H(A))(F)))(H(N(H))))))	complex			('(N(H(A))(F))', '(N(H))')	(N(N(H(H(N(H(A))))(H(N(H)))))(F))	complex	(F)		('(N(H(A)))', '(N(H))')	TRUE	FALSE	TRUE	FALSE
11	ShenJ_FourStandardGlycoproteins_CE20_33_Run1	18574	2	1609.13	EEQFNSTFR	H(5)N(4)A(1)F(1)	5	P01859	Immunoglobulin heavy constant gamma 2	IGHG2	176	6	1.29504	0.00563803	0.567315	0.137642	(N(N(H(H(N(H(A))))(H(N(H)(F))))))	complex			('(N(H(A)))', '(N(H)(F))')	(N(N(H(H(N(H(A))))(H(N(H)))))(F))	complex	(F)		('(N(H(A)))', '(N(H))')	TRUE	FALSE	TRUE	FALSE
11	ShenJ_FourStandardGlycoproteins_CE20_33_Run1	18574	2	1609.13	EEQFNSTFR	H(5)N(4)A(1)F(1)	5	P01859	Immunoglobulin heavy constant gamma 2	IGHG2	176	7	1.28941	0.0291046	0.546021	0.164574	(N(N(H(H(H))(H(N(H(A))(F))(N)))))	hybrid			('(N(H(A))(F))', '(N)')	(N(N(H(H(N(H(A))))(H(N(H)))))(F))	complex	(F)		('(N(H(A)))', '(N(H))')	FALSE	FALSE	TRUE	FALSE
11	ShenJ_FourStandardGlycoproteins_CE20_33_Run1	18574	2	1609.13	EEQFNSTFR	H(5)N(4)A(1)F(1)	5	P01859	Immunoglobulin heavy constant gamma 2	IGHG2	176	8	1.2603	0.0117964	0.539713	0.199986	(N(N(H(H(H))(H(N(H(A))(F)))(N))))	hybrid		(N)	('(N(H(A))(F))',)	(N(N(H(H(N(H(A))))(H(N(H)))))(F))	complex	(F)		('(N(H(A)))', '(N(H))')	FALSE	FALSE	FALSE	FALSE
11	ShenJ_FourStandardGlycoproteins_CE20_33_Run1	18574	2	1609.13	EEQFNSTFR	H(5)N(4)A(1)F(1)	5	P01859	Immunoglobulin heavy constant gamma 2	IGHG2	176	9	1.2485	0.012675	0.571132	0.180363	(N(N(H(H(N(H(A))(F))(N(H)))(H))))	complex			('(N(H(A))(F))', '(N(H))')	(N(N(H(H(N(H(A))))(H(N(H)))))(F))	complex	(F)		('(N(H(A)))', '(N(H))')	TRUE	FALSE	TRUE	FALSE
11	ShenJ_FourStandardGlycoproteins_CE20_33_Run1	18574	2	1609.13	EEQFNSTFR	H(5)N(4)A(1)F(1)	5	P01859	Immunoglobulin heavy constant gamma 2	IGHG2	176	10	1.23583	0.0554994	0.569679	0.194491	(N(N(H(H(N(H(A)))(N(H)(F)))(H))))	complex			('(N(H(A)))', '(N(H)(F))')	(N(N(H(H(N(H(A))))(H(N(H)))))(F))	complex	(F)		('(N(H(A)))', '(N(H))')	TRUE	FALSE	TRUE	FALSE
11	ShenJ_FourStandardGlycoproteins_CE20_33_Run1	18574	2	1609.13	EEQFNSTFR	H(5)N(4)A(1)F(1)	5	P01859	Immunoglobulin heavy constant gamma 2	IGHG2	176	11	1.18033		0.584027	0.235643	(N(N(H(H(H))(H(N(H(A)))(N(F))))))	hybrid			('(N(H(A)))', '(N(F))')	(N(N(H(H(N(H(A))))(H(N(H)))))(F))	complex	(F)		('(N(H(A)))', '(N(H))')	FALSE	FALSE	TRUE	FALSE
11	ShenJ_FourStandardGlycoproteins_CE20_33_Run1	18726	3	1073.09	EEQFNSTFR	H(5)N(4)A(1)F(1)	5	P01859	Immunoglobulin heavy constant gamma 2	IGHG2	176	1	1.94095	0.0807832	0.0416224	0.0174275	(N(N(H(H(N(H(A))))(H(N(H)))))(F))	complex	(F)		('(N(H(A)))', '(N(H))')	(N(N(H(H(N(H(A))))(H(N(H)))))(F))	complex	(F)		('(N(H(A)))', '(N(H))')	TRUE	TRUE	TRUE	TRUE
11	ShenJ_FourStandardGlycoproteins_CE20_33_Run1	18726	3	1073.09	EEQFNSTFR	H(5)N(4)A(1)F(1)	5	P01859	Immunoglobulin heavy constant gamma 2	IGHG2	176	2	1.86017	0.0439958	0.0556659	0.0841672	(N(N(H(H(H))(H(N(H(A)))(N))))(F))	hybrid	(F)		('(N(H(A)))', '(N)')	(N(N(H(H(N(H(A))))(H(N(H)))))(F))	complex	(F)		('(N(H(A)))', '(N(H))')	FALSE	TRUE	TRUE	FALSE
11	ShenJ_FourStandardGlycoproteins_CE20_33_Run1	18726	3	1073.09	EEQFNSTFR	H(5)N(4)A(1)F(1)	5	P01859	Immunoglobulin heavy constant gamma 2	IGHG2	176	3	1.81617	0.0297051	0.132167	0.0516615	(N(N(H(H(N(H(A)))(N(H)))(H)))(F))	complex	(F)		('(N(H(A)))', '(N(H))')	(N(N(H(H(N(H(A))))(H(N(H)))))(F))	complex	(F)		('(N(H(A)))', '(N(H))')	TRUE	TRUE	TRUE	TRUE
11	ShenJ_FourStandardGlycoproteins_CE20_33_Run1	18726	3	1073.09	EEQFNSTFR	H(5)N(4)A(1)F(1)	5	P01859	Immunoglobulin heavy constant gamma 2	IGHG2	176	4	1.78647	0.302509	0.102339	0.111194	(N(N(H(H(H))(H(N(H(A))))(N)))(F))	hybrid	(F)	(N)	('(N(H(A)))',)	(N(N(H(H(N(H(A))))(H(N(H)))))(F))	complex	(F)		('(N(H(A)))', '(N(H))')	FALSE	TRUE	FALSE	FALSE
11	ShenJ_FourStandardGlycoproteins_CE20_33_Run1	18726	3	1073.09	EEQFNSTFR	H(5)N(4)A(1)F(1)	5	P01859	Immunoglobulin heavy constant gamma 2	IGHG2	176	5	1.48396	0.00794993	0.424021	0.0920219	(N(N(H(H(N(H(A))(F)))(H(N(H))))))	complex			('(N(H(A))(F))', '(N(H))')	(N(N(H(H(N(H(A))))(H(N(H)))))(F))	complex	(F)		('(N(H(A)))', '(N(H))')	TRUE	FALSE	TRUE	FALSE
11	ShenJ_FourStandardGlycoproteins_CE20_33_Run1	18726	3	1073.09	EEQFNSTFR	H(5)N(4)A(1)F(1)	5	P01859	Immunoglobulin heavy constant gamma 2	IGHG2	176	6	1.47601	0.0247444	0.423913	0.10008	(N(N(H(H(N(H(A))))(H(N(H)(F))))))	complex			('(N(H(A)))', '(N(H)(F))')	(N(N(H(H(N(H(A))))(H(N(H)))))(F))	complex	(F)		('(N(H(A)))', '(N(H))')	TRUE	FALSE	TRUE	FALSE
11	ShenJ_FourStandardGlycoproteins_CE20_33_Run1	18726	3	1073.09	EEQFNSTFR	H(5)N(4)A(1)F(1)	5	P01859	Immunoglobulin heavy constant gamma 2	IGHG2	176	7	1.45126	0.0292077	0.423495	0.125243	(N(N(H(H(H))(H(N(H(A))(F))(N)))))	hybrid			('(N(H(A))(F))', '(N)')	(N(N(H(H(N(H(A))))(H(N(H)))))(F))	complex	(F)		('(N(H(A)))', '(N(H))')	FALSE	FALSE	TRUE	FALSE
11	ShenJ_FourStandardGlycoproteins_CE20_33_Run1	18726	3	1073.09	EEQFNSTFR	H(5)N(4)A(1)F(1)	5	P01859	Immunoglobulin heavy constant gamma 2	IGHG2	176	8	1.42205	0.00115459	0.429577	0.148369	(N(N(H(H(H))(H(N(H(A)))(N(F))))))	hybrid			('(N(H(A)))', '(N(F))')	(N(N(H(H(N(H(A))))(H(N(H)))))(F))	complex	(F)		('(N(H(A)))', '(N(H))')	FALSE	FALSE	TRUE	FALSE
11	ShenJ_FourStandardGlycoproteins_CE20_33_Run1	18726	3	1073.09	EEQFNSTFR	H(5)N(4)A(1)F(1)	5	P01859	Immunoglobulin heavy constant gamma 2	IGHG2	176	9	1.4209	0.0112168	0.419003	0.160097	(N(N(H(H(N(H(A))(F))(N(H)))(H))))	complex			('(N(H(A))(F))', '(N(H))')	(N(N(H(H(N(H(A))))(H(N(H)))))(F))	complex	(F)		('(N(H(A)))', '(N(H))')	TRUE	FALSE	TRUE	FALSE
11	ShenJ_FourStandardGlycoproteins_CE20_33_Run1	18726	3	1073.09	EEQFNSTFR	H(5)N(4)A(1)F(1)	5	P01859	Immunoglobulin heavy constant gamma 2	IGHG2	176	10	1.40968	0.0252312	0.432963	0.157354	(N(N(H(H(H))(H(N(H(A))(F)))(N))))	hybrid		(N)	('(N(H(A))(F))',)	(N(N(H(H(N(H(A))))(H(N(H)))))(F))	complex	(F)		('(N(H(A)))', '(N(H))')	FALSE	FALSE	FALSE	FALSE
11	ShenJ_FourStandardGlycoproteins_CE20_33_Run1	18726	3	1073.09	EEQFNSTFR	H(5)N(4)A(1)F(1)	5	P01859	Immunoglobulin heavy constant gamma 2	IGHG2	176	11	1.38445		0.415553	0.199995	(N(N(H(H(N(H(A)))(N(H)(F)))(H))))	complex			('(N(H(A)))', '(N(H)(F))')	(N(N(H(H(N(H(A))))(H(N(H)))))(F))	complex	(F)		('(N(H(A)))', '(N(H))')	TRUE	FALSE	TRUE	FALSE
8	ShenJ_FourStandardGlycoproteins_CE20_33_Run1	18758	3	1019.07	EEQFNSTFR	H(4)N(4)A(1)F(1)	5	P01859	Immunoglobulin heavy constant gamma 2	IGHG2	176	1	1.92444	0.180629	0.0507281	0.0248326	(N(N(H(H(N(H(A))))(H(N))))(F))	complex	(F)		('(N(H(A)))', '(N)')	(N(N(H(H(N(H(A))))(H(N))))(F))	complex	(F)		('(N(H(A)))', '(N)')	TRUE	TRUE	TRUE	TRUE
8	ShenJ_FourStandardGlycoproteins_CE20_33_Run1	18758	3	1019.07	EEQFNSTFR	H(4)N(4)A(1)F(1)	5	P01859	Immunoglobulin heavy constant gamma 2	IGHG2	176	2	1.74381	0.0393787	0.162401	0.0937885	(N(N(H(H(N(H(A))))(H)(N)))(F))	complex	(F)	(N)	('(N(H(A)))',)	(N(N(H(H(N(H(A))))(H(N))))(F))	complex	(F)		('(N(H(A)))', '(N)')	TRUE	TRUE	FALSE	FALSE
8	ShenJ_FourStandardGlycoproteins_CE20_33_Run1	18758	3	1019.07	EEQFNSTFR	H(4)N(4)A(1)F(1)	5	P01859	Immunoglobulin heavy constant gamma 2	IGHG2	176	3	1.70443	0.100932	0.104569	0.190999	(N(N(H(H(N(H(A)))(N))(H)))(F))	complex	(F)		('(N(H(A)))', '(N)')	(N(N(H(H(N(H(A))))(H(N))))(F))	complex	(F)		('(N(H(A)))', '(N)')	TRUE	TRUE	TRUE	TRUE
8	ShenJ_FourStandardGlycoproteins_CE20_33_Run1	18758	3	1019.07	EEQFNSTFR	H(4)N(4)A(1)F(1)	5	P01859	Immunoglobulin heavy constant gamma 2	IGHG2	176	4	1.6035	0.0621269	0.345784	0.0507157	(N(N(H(H(N(H(A))(F)))(H(N)))))	complex			('(N(H(A))(F))', '(N)')	(N(N(H(H(N(H(A))))(H(N))))(F))	complex	(F)		('(N(H(A)))', '(N)')	TRUE	FALSE	TRUE	FALSE
8	ShenJ_FourStandardGlycoproteins_CE20_33_Run1	18758	3	1019.07	EEQFNSTFR	H(4)N(4)A(1)F(1)	5	P01859	Immunoglobulin heavy constant gamma 2	IGHG2	176	5	1.54137	0.0254974	0.387343	0.0712835	(N(N(H(H(N(H(A))(F)))(H)(N))))	complex		(N)	('(N(H(A))(F))',)	(N(N(H(H(N(H(A))))(H(N))))(F))	complex	(F)		('(N(H(A)))', '(N)')	TRUE	FALSE	FALSE	FALSE
8	ShenJ_FourStandardGlycoproteins_CE20_33_Run1	18758	3	1019.07	EEQFNSTFR	H(4)N(4)A(1)F(1)	5	P01859	Immunoglobulin heavy constant gamma 2	IGHG2	176	6	1.51588	0.0361513	0.359013	0.125111	(N(N(H(H(N(H(A))(F))(N))(H))))	complex			('(N(H(A))(F))', '(N)')	(N(N(H(H(N(H(A))))(H(N))))(F))	complex	(F)		('(N(H(A)))', '(N)')	TRUE	FALSE	TRUE	FALSE
8	ShenJ_FourStandardGlycoproteins_CE20_33_Run1	18758	3	1019.07	EEQFNSTFR	H(4)N(4)A(1)F(1)	5	P01859	Immunoglobulin heavy constant gamma 2	IGHG2	176	7	1.47972	0.0495603	0.376999	0.143277	(N(N(H(H(N(H(A)))(N(F)))(H))))	complex			('(N(H(A)))', '(N(F))')	(N(N(H(H(N(H(A))))(H(N))))(F))	complex	(F)		('(N(H(A)))', '(N)')	TRUE	FALSE	TRUE	FALSE
8	ShenJ_FourStandardGlycoproteins_CE20_33_Run1	18758	3	1019.07	EEQFNSTFR	H(4)N(4)A(1)F(1)	5	P01859	Immunoglobulin heavy constant gamma 2	IGHG2	176	8	1.43016		0.368023	0.201813	(N(N(H(H(N(H(A))))(H(N(F))))))	complex			('(N(H(A)))', '(N(F))')	(N(N(H(H(N(H(A))))(H(N))))(F))	complex	(F)		('(N(H(A)))', '(N)')	TRUE	FALSE	TRUE	FALSE
8	ShenJ_FourStandardGlycoproteins_CE20_33_Run1	18769	2	1528.11	EEQFNSTFR	H(4)N(4)A(1)F(1)	5	P01859	Immunoglobulin heavy constant gamma 2	IGHG2	176	1	1.85945	0.0887076	0.0743727	0.0661728	(N(N(H(H(N(H(A))))(H(N))))(F))	complex	(F)		('(N(H(A)))', '(N)')	(N(N(H(H(N(H(A))))(H(N))))(F))	complex	(F)		('(N(H(A)))', '(N)')	TRUE	TRUE	TRUE	TRUE
8	ShenJ_FourStandardGlycoproteins_CE20_33_Run1	18769	2	1528.11	EEQFNSTFR	H(4)N(4)A(1)F(1)	5	P01859	Immunoglobulin heavy constant gamma 2	IGHG2	176	2	1.77075	0.00422397	0.167319	0.0619342	(N(N(H(H(N(H(A))))(H)(N)))(F))	complex	(F)	(N)	('(N(H(A)))',)	(N(N(H(H(N(H(A))))(H(N))))(F))	complex	(F)		('(N(H(A)))', '(N)')	TRUE	TRUE	FALSE	FALSE
8	ShenJ_FourStandardGlycoproteins_CE20_33_Run1	18769	2	1528.11	EEQFNSTFR	H(4)N(4)A(1)F(1)	5	P01859	Immunoglobulin heavy constant gamma 2	IGHG2	176	3	1.76652	0.396187	0.141374	0.092103	(N(N(H(H(N(H(A)))(N))(H)))(F))	complex	(F)		('(N(H(A)))', '(N)')	(N(N(H(H(N(H(A))))(H(N))))(F))	complex	(F)		('(N(H(A)))', '(N)')	TRUE	TRUE	TRUE	TRUE
8	ShenJ_FourStandardGlycoproteins_CE20_33_Run1	18769	2	1528.11	EEQFNSTFR	H(4)N(4)A(1)F(1)	5	P01859	Immunoglobulin heavy constant gamma 2	IGHG2	176	4	1.37034	0.00458944	0.500675	0.128989	(N(N(H(H(N(H(A))))(H(N(F))))))	complex			('(N(H(A)))', '(N(F))')	(N(N(H(H(N(H(A))))(H(N))))(F))	complex	(F)		('(N(H(A)))', '(N)')	TRUE	FALSE	TRUE	FALSE
8	ShenJ_FourStandardGlycoproteins_CE20_33_Run1	18769	2	1528.11	EEQFNSTFR	H(4)N(4)A(1)F(1)	5	P01859	Immunoglobulin heavy constant gamma 2	IGHG2	176	5	1.36575	0.0112621	0.510764	0.12349	(N(N(H(H(N(H(A)))(N(F)))(H))))	complex			('(N(H(A)))', '(N(F))')	(N(N(H(H(N(H(A))))(H(N))))(F))	complex	(F)		('(N(H(A)))', '(N)')	TRUE	FALSE	TRUE	FALSE
8	ShenJ_FourStandardGlycoproteins_CE20_33_Run1	18769	2	1528.11	EEQFNSTFR	H(4)N(4)A(1)F(1)	5	P01859	Immunoglobulin heavy constant gamma 2	IGHG2	176	6	1.35448	0.0199024	0.509928	0.135588	(N(N(H(H(N(H(A))(F))(N))(H))))	complex			('(N(H(A))(F))', '(N)')	(N(N(H(H(N(H(A))))(H(N))))(F))	complex	(F)		('(N(H(A)))', '(N)')	TRUE	FALSE	TRUE	FALSE
8	ShenJ_FourStandardGlycoproteins_CE20_33_Run1	18769	2	1528.11	EEQFNSTFR	H(4)N(4)A(1)F(1)	5	P01859	Immunoglobulin heavy constant gamma 2	IGHG2	176	7	1.33458	0.0136307	0.534127	0.131291	(N(N(H(H(N(H(A))(F)))(H)(N))))	complex		(N)	('(N(H(A))(F))',)	(N(N(H(H(N(H(A))))(H(N))))(F))	complex	(F)		('(N(H(A)))', '(N)')	TRUE	FALSE	FALSE	FALSE
8	ShenJ_FourStandardGlycoproteins_CE20_33_Run1	18769	2	1528.11	EEQFNSTFR	H(4)N(4)A(1)F(1)	5	P01859	Immunoglobulin heavy constant gamma 2	IGHG2	176	8	1.32095		0.527059	0.15199	(N(N(H(H(N(H(A))(F)))(H(N)))))	complex			('(N(H(A))(F))', '(N)')	(N(N(H(H(N(H(A))))(H(N))))(F))	complex	(F)		('(N(H(A)))', '(N)')	TRUE	FALSE	TRUE	FALSE
8	ShenJ_FourStandardGlycoproteins_CE20_33_Run1	18940	3	1019.07	EEQFNSTFR	H(4)N(4)A(1)F(1)	5	P01859	Immunoglobulin heavy constant gamma 2	IGHG2	176	1	1.90863	0.174553	0.0580441	0.0333249	(N(N(H(H(N(H(A))))(H(N))))(F))	complex	(F)		('(N(H(A)))', '(N)')	(N(N(H(H(N(H(A))))(H(N))))(F))	complex	(F)		('(N(H(A)))', '(N)')	TRUE	TRUE	TRUE	TRUE
8	ShenJ_FourStandardGlycoproteins_CE20_33_Run1	18940	3	1019.07	EEQFNSTFR	H(4)N(4)A(1)F(1)	5	P01859	Immunoglobulin heavy constant gamma 2	IGHG2	176	2	1.73408	0.0453716	0.159254	0.106668	(N(N(H(H(N(H(A))))(H)(N)))(F))	complex	(F)	(N)	('(N(H(A)))',)	(N(N(H(H(N(H(A))))(H(N))))(F))	complex	(F)		('(N(H(A)))', '(N)')	TRUE	TRUE	FALSE	FALSE
8	ShenJ_FourStandardGlycoproteins_CE20_33_Run1	18940	3	1019.07	EEQFNSTFR	H(4)N(4)A(1)F(1)	5	P01859	Immunoglobulin heavy constant gamma 2	IGHG2	176	3	1.68871	0.082051	0.108221	0.203072	(N(N(H(H(N(H(A)))(N))(H)))(F))	complex	(F)		('(N(H(A)))', '(N)')	(N(N(H(H(N(H(A))))(H(N))))(F))	complex	(F)		('(N(H(A)))', '(N)')	TRUE	TRUE	TRUE	TRUE
8	ShenJ_FourStandardGlycoproteins_CE20_33_Run1	18940	3	1019.07	EEQFNSTFR	H(4)N(4)A(1)F(1)	5	P01859	Immunoglobulin heavy constant gamma 2	IGHG2	176	4	1.60666	0.0815411	0.349382	0.0439629	(N(N(H(H(N(H(A))(F)))(H(N)))))	complex			('(N(H(A))(F))', '(N)')	(N(N(H(H(N(H(A))))(H(N))))(F))	complex	(F)		('(N(H(A)))', '(N)')	TRUE	FALSE	TRUE	FALSE
8	ShenJ_FourStandardGlycoproteins_CE20_33_Run1	18940	3	1019.07	EEQFNSTFR	H(4)N(4)A(1)F(1)	5	P01859	Immunoglobulin heavy constant gamma 2	IGHG2	176	5	1.52511	0.0230621	0.392081	0.0828045	(N(N(H(H(N(H(A))(F)))(H)(N))))	complex		(N)	('(N(H(A))(F))',)	(N(N(H(H(N(H(A))))(H(N))))(F))	complex	(F)		('(N(H(A)))', '(N)')	TRUE	FALSE	FALSE	FALSE
8	ShenJ_FourStandardGlycoproteins_CE20_33_Run1	18940	3	1019.07	EEQFNSTFR	H(4)N(4)A(1)F(1)	5	P01859	Immunoglobulin heavy constant gamma 2	IGHG2	176	6	1.50205	0.036635	0.362731	0.135217	(N(N(H(H(N(H(A))(F))(N))(H))))	complex			('(N(H(A))(F))', '(N)')	(N(N(H(H(N(H(A))))(H(N))))(F))	complex	(F)		('(N(H(A)))', '(N)')	TRUE	FALSE	TRUE	FALSE
8	ShenJ_FourStandardGlycoproteins_CE20_33_Run1	18940	3	1019.07	EEQFNSTFR	H(4)N(4)A(1)F(1)	5	P01859	Immunoglobulin heavy constant gamma 2	IGHG2	176	7	1.46542	0.0496292	0.380632	0.153951	(N(N(H(H(N(H(A)))(N(F)))(H))))	complex			('(N(H(A)))', '(N(F))')	(N(N(H(H(N(H(A))))(H(N))))(F))	complex	(F)		('(N(H(A)))', '(N)')	TRUE	FALSE	TRUE	FALSE
8	ShenJ_FourStandardGlycoproteins_CE20_33_Run1	18940	3	1019.07	EEQFNSTFR	H(4)N(4)A(1)F(1)	5	P01859	Immunoglobulin heavy constant gamma 2	IGHG2	176	8	1.41579		0.37068	0.213532	(N(N(H(H(N(H(A))))(H(N(F))))))	complex			('(N(H(A)))', '(N(F))')	(N(N(H(H(N(H(A))))(H(N))))(F))	complex	(F)		('(N(H(A)))', '(N)')	TRUE	FALSE	TRUE	FALSE
6	ShenJ_FourStandardGlycoproteins_CE20_33_Run1	20697	3	1040.44	VFSSSANLSGISSAE	H(4)N(5)	7	P01012	Ovalbumin	SERPINB14	312	1	1.64835	0.0119484	0.175634	0.176016	(N(N(H(H(H)(N))(H(N)(N)))))	unknown			('(N)', '(N)', '(N)')	(N(N(H(H(N(H)))(H(N)(N)))))	complex			('(N(H))', '(N)', '(N)')	FALSE	TRUE	TRUE	FALSE
[truncated: 16,766 more rows]
