# Supplementary material for: Prediction of glycopeptide fragment mass spectra by deep learning
Source: Nat Commun. 2024 Mar 19;15:2448. doi: 10.1038/s41467-024-46771-1 (PMC10951270; doi:10.1038/s41467-024-46771-1)
Supplement: Supplementary file 8 — Supplementary Data 5 [file 41467_2024_46771_MOESM8_ESM.xlsx]

## Sheet: Description
Supplementary Data 5. Results of the exoglycosidase treated mouse brain dataset by searching with predicted spectral libraries.
Top 1 candidates with all of core fucosylation, bisecting HexNAc, and branches matched with the original glycan structure
Top 1 candidates with any of core fucosylation, bisecting HexNAc, or branches not matched with the original glycan structure
Candidates with all of core fucosylation, bisecting HexNAc, and branches matched with the original glycan structure
Spectral matches with only 1 candidate
Other candidates

## Sheet: MouseBrainCutN
NumCandidates	RunName	ScanNumber	PrecursorCharge	PrecursorMZ	ModifiedSequence	GlycanComposition	GlycanPosition	ProteinID	ProteinDescription	GeneName	ProteinGlycosite	Rank	Score	DeltaScore	SA_Yions	SA_Bions	GlycanStruct	GlycanType	CoreFucose	Bisection	Branches	OriginalGlycanStruct	OriginalGlycanType	OriginalCoreFucose	OriginalBisection	OriginalBranches	MatchGlycanType	MatchCoreFucose	MatchBisection	MatchBranches
3	ShenJ_MouseBrain_IGP_CutHexNAc_130min_Run1	7510	3	879.372	TLNcCSGAHVK	H(4)N(3)F(2)	3	Q9R1V6	Disintegrin and metalloproteinase domain-containing protein 22	Adam22	632	1	1.76976	0.0673845	0.115305	0.114938	(N(N(H(H(N(H)(F)))(H)))(F))	complex	(F)		('(N(H)(F))',)	(N(N(H(H(N(H)(F)))(H)))(F))	complex	(F)		('(N(H)(F))',)	TRUE	TRUE	TRUE	TRUE
3	ShenJ_MouseBrain_IGP_CutHexNAc_130min_Run1	7510	3	879.372	TLNcCSGAHVK	H(4)N(3)F(2)	3	Q9R1V6	Disintegrin and metalloproteinase domain-containing protein 22	Adam22	632	2	1.70237	0.183251	0.177063	0.120564	(N(N(H(H(N(H(F))))(H)))(F))	complex	(F)		('(N(H(F)))',)	(N(N(H(H(N(H)(F)))(H)))(F))	complex	(F)		('(N(H)(F))',)	TRUE	TRUE	TRUE	FALSE
3	ShenJ_MouseBrain_IGP_CutHexNAc_130min_Run1	7510	3	879.372	TLNcCSGAHVK	H(4)N(3)F(2)	3	Q9R1V6	Disintegrin and metalloproteinase domain-containing protein 22	Adam22	632	3	1.51912		0.289104	0.191775	(N(N(H(H(H))(H(N(F)))))(F))	hybrid	(F)		('(N(F))',)	(N(N(H(H(N(H)(F)))(H)))(F))	complex	(F)		('(N(H)(F))',)	FALSE	TRUE	TRUE	FALSE
15	ShenJ_MouseBrain_IGP_CutHexNAc_130min_Run1	7550	3	1001.08	TLNcCSGAHVK	H(5)N(4)F(2)	3	Q9R1V6	Disintegrin and metalloproteinase domain-containing protein 22	Adam22	632	1	1.81959	0.0561387	0.14948	0.030933	(N(N(H(H(H))(H(N(H)(F)))(N)))(F))	hybrid	(F)	(N)	('(N(H)(F))',)	(N(N(H(H(N(H)(F)))(N)(H(H))))(F))	hybrid	(F)	(N)	('(N(H)(F))',)	TRUE	TRUE	TRUE	TRUE
15	ShenJ_MouseBrain_IGP_CutHexNAc_130min_Run1	7550	3	1001.08	TLNcCSGAHVK	H(5)N(4)F(2)	3	Q9R1V6	Disintegrin and metalloproteinase domain-containing protein 22	Adam22	632	2	1.76345	0.00966068	0.200846	0.0357057	(N(N(H(H(H)(H))(H(N(F)))(N)))(F))	hybrid	(F)	(N)	('(N(F))',)	(N(N(H(H(N(H)(F)))(N)(H(H))))(F))	hybrid	(F)	(N)	('(N(H)(F))',)	TRUE	TRUE	TRUE	FALSE
15	ShenJ_MouseBrain_IGP_CutHexNAc_130min_Run1	7550	3	1001.08	TLNcCSGAHVK	H(5)N(4)F(2)	3	Q9R1V6	Disintegrin and metalloproteinase domain-containing protein 22	Adam22	632	3	1.75379	0.052625	0.231116	0.0150966	(N(N(H(H(H))(H(N(H)(F))(N))))(F))	hybrid	(F)		('(N(H)(F))', '(N)')	(N(N(H(H(N(H)(F)))(N)(H(H))))(F))	hybrid	(F)	(N)	('(N(H)(F))',)	TRUE	TRUE	FALSE	FALSE
15	ShenJ_MouseBrain_IGP_CutHexNAc_130min_Run1	7550	3	1001.08	TLNcCSGAHVK	H(5)N(4)F(2)	3	Q9R1V6	Disintegrin and metalloproteinase domain-containing protein 22	Adam22	632	4	1.70116	0.0569297	0.205103	0.093735	(N(N(H(H(H))(H(N(H))(N(F)))))(F))	hybrid	(F)		('(N(H))', '(N(F))')	(N(N(H(H(N(H)(F)))(N)(H(H))))(F))	hybrid	(F)	(N)	('(N(H)(F))',)	TRUE	TRUE	FALSE	FALSE
15	ShenJ_MouseBrain_IGP_CutHexNAc_130min_Run1	7550	3	1001.08	TLNcCSGAHVK	H(5)N(4)F(2)	3	Q9R1V6	Disintegrin and metalloproteinase domain-containing protein 22	Adam22	632	5	1.64423	0.0346831	0.253341	0.102426	(N(N(H(H(H)(H))(H(N(F))(N))))(F))	hybrid	(F)		('(N(F))', '(N)')	(N(N(H(H(N(H)(F)))(N)(H(H))))(F))	hybrid	(F)	(N)	('(N(H)(F))',)	TRUE	TRUE	FALSE	FALSE
15	ShenJ_MouseBrain_IGP_CutHexNAc_130min_Run1	7550	3	1001.08	TLNcCSGAHVK	H(5)N(4)F(2)	3	Q9R1V6	Disintegrin and metalloproteinase domain-containing protein 22	Adam22	632	6	1.60955	0.00257595	0.256835	0.133615	(N(N(H(H(N(H)(F)))(H(N(H)))))(F))	complex	(F)		('(N(H)(F))', '(N(H))')	(N(N(H(H(N(H)(F)))(N)(H(H))))(F))	hybrid	(F)	(N)	('(N(H)(F))',)	FALSE	TRUE	FALSE	FALSE
15	ShenJ_MouseBrain_IGP_CutHexNAc_130min_Run1	7550	3	1001.08	TLNcCSGAHVK	H(5)N(4)F(2)	3	Q9R1V6	Disintegrin and metalloproteinase domain-containing protein 22	Adam22	632	7	1.60697	0.0340794	0.341046	0.0519803	(N(N(H(H(H))(H(N(H)(F))(N(F))))))	hybrid			('(N(H)(F))', '(N(F))')	(N(N(H(H(N(H)(F)))(N)(H(H))))(F))	hybrid	(F)	(N)	('(N(H)(F))',)	TRUE	FALSE	FALSE	FALSE
15	ShenJ_MouseBrain_IGP_CutHexNAc_130min_Run1	7550	3	1001.08	TLNcCSGAHVK	H(5)N(4)F(2)	3	Q9R1V6	Disintegrin and metalloproteinase domain-containing protein 22	Adam22	632	8	1.57289	0.0483874	0.292908	0.134197	(N(N(H(H(N(H(H)(F))))(H(N))))(F))	complex	(F)		('(N(H(H)(F)))', '(N)')	(N(N(H(H(N(H)(F)))(N)(H(H))))(F))	hybrid	(F)	(N)	('(N(H)(F))',)	FALSE	TRUE	FALSE	FALSE
15	ShenJ_MouseBrain_IGP_CutHexNAc_130min_Run1	7550	3	1001.08	TLNcCSGAHVK	H(5)N(4)F(2)	3	Q9R1V6	Disintegrin and metalloproteinase domain-containing protein 22	Adam22	632	9	1.52451	0.00234755	0.271528	0.203965	(N(N(H(H(N(H)(F))(N(H)))(H)))(F))	complex	(F)		('(N(H)(F))', '(N(H))')	(N(N(H(H(N(H)(F)))(N)(H(H))))(F))	hybrid	(F)	(N)	('(N(H)(F))',)	FALSE	TRUE	FALSE	FALSE
15	ShenJ_MouseBrain_IGP_CutHexNAc_130min_Run1	7550	3	1001.08	TLNcCSGAHVK	H(5)N(4)F(2)	3	Q9R1V6	Disintegrin and metalloproteinase domain-containing protein 22	Adam22	632	10	1.52216	0.0226505	0.294915	0.182926	(N(N(H(H(N(H(F))))(H(N(H)))))(F))	complex	(F)		('(N(H(F)))', '(N(H))')	(N(N(H(H(N(H)(F)))(N)(H(H))))(F))	hybrid	(F)	(N)	('(N(H)(F))',)	FALSE	TRUE	FALSE	FALSE
15	ShenJ_MouseBrain_IGP_CutHexNAc_130min_Run1	7550	3	1001.08	TLNcCSGAHVK	H(5)N(4)F(2)	3	Q9R1V6	Disintegrin and metalloproteinase domain-containing protein 22	Adam22	632	11	1.49951	0.0204441	0.407284	0.0932069	(N(N(H(H(H)(H))(H(N(F))(N(F))))))	hybrid			('(N(F))', '(N(F))')	(N(N(H(H(N(H)(F)))(N)(H(H))))(F))	hybrid	(F)	(N)	('(N(H)(F))',)	TRUE	FALSE	FALSE	FALSE
15	ShenJ_MouseBrain_IGP_CutHexNAc_130min_Run1	7550	3	1001.08	TLNcCSGAHVK	H(5)N(4)F(2)	3	Q9R1V6	Disintegrin and metalloproteinase domain-containing protein 22	Adam22	632	12	1.47906	0.0489199	0.385784	0.135151	(N(N(H(H(N(H)(F)))(H(N(H)(F))))))	complex			('(N(H)(F))', '(N(H)(F))')	(N(N(H(H(N(H)(F)))(N)(H(H))))(F))	hybrid	(F)	(N)	('(N(H)(F))',)	FALSE	FALSE	FALSE	FALSE
15	ShenJ_MouseBrain_IGP_CutHexNAc_130min_Run1	7550	3	1001.08	TLNcCSGAHVK	H(5)N(4)F(2)	3	Q9R1V6	Disintegrin and metalloproteinase domain-containing protein 22	Adam22	632	13	1.43014	0.0370799	0.401992	0.167863	(N(N(H(H(N(H(F))(F)))(H(N(H))))))	complex			('(N(H(F))(F))', '(N(H))')	(N(N(H(H(N(H)(F)))(N)(H(H))))(F))	hybrid	(F)	(N)	('(N(H)(F))',)	FALSE	FALSE	FALSE	FALSE
15	ShenJ_MouseBrain_IGP_CutHexNAc_130min_Run1	7550	3	1001.08	TLNcCSGAHVK	H(5)N(4)F(2)	3	Q9R1V6	Disintegrin and metalloproteinase domain-containing protein 22	Adam22	632	14	1.39306	0.0882634	0.382589	0.224346	(N(N(H(H(N(H)(F))(N(H)(F)))(H))))	complex			('(N(H)(F))', '(N(H)(F))')	(N(N(H(H(N(H)(F)))(N)(H(H))))(F))	hybrid	(F)	(N)	('(N(H)(F))',)	FALSE	FALSE	FALSE	FALSE
15	ShenJ_MouseBrain_IGP_CutHexNAc_130min_Run1	7550	3	1001.08	TLNcCSGAHVK	H(5)N(4)F(2)	3	Q9R1V6	Disintegrin and metalloproteinase domain-containing protein 22	Adam22	632	15	1.3048		0.467316	0.227882	(N(N(H(H(N(H(F))))(H(N(H(F)))))))	complex			('(N(H(F)))', '(N(H(F)))')	(N(N(H(H(N(H)(F)))(N)(H(H))))(F))	hybrid	(F)	(N)	('(N(H)(F))',)	FALSE	FALSE	FALSE	FALSE
3	ShenJ_MouseBrain_IGP_CutHexNAc_130min_Run1	8313	3	938.74	SLLHNETSAHR	H(4)N(3)F(2)	5	O70340	Neuronal pentraxin-2	Nptx2	187	1	1.77538	0.11773	0.178179	0.0464373	(N(N(H(H(N(H)(F)))(H)))(F))	complex	(F)		('(N(H)(F))',)	(N(N(H(H(N(H)(F)))(H)))(F))	complex	(F)		('(N(H)(F))',)	TRUE	TRUE	TRUE	TRUE
3	ShenJ_MouseBrain_IGP_CutHexNAc_130min_Run1	8313	3	938.74	SLLHNETSAHR	H(4)N(3)F(2)	5	O70340	Neuronal pentraxin-2	Nptx2	187	2	1.65765	0.205255	0.255446	0.0869	(N(N(H(H(N(H(F))))(H)))(F))	complex	(F)		('(N(H(F)))',)	(N(N(H(H(N(H)(F)))(H)))(F))	complex	(F)		('(N(H)(F))',)	TRUE	TRUE	TRUE	FALSE
3	ShenJ_MouseBrain_IGP_CutHexNAc_130min_Run1	8313	3	938.74	SLLHNETSAHR	H(4)N(3)F(2)	5	O70340	Neuronal pentraxin-2	Nptx2	187	3	1.4524		0.414017	0.133583	(N(N(H(H(H))(H(N(F)))))(F))	hybrid	(F)		('(N(F))',)	(N(N(H(H(N(H)(F)))(H)))(F))	complex	(F)		('(N(H)(F))',)	FALSE	TRUE	TRUE	FALSE
8	ShenJ_MouseBrain_IGP_CutHexNAc_130min_Run1	9227	3	1091.12	ANATIEVK	H(6)N(5)F(3)	2	P97300	Neuroplastin	Nptn	228	1	1.70074	0.0366077	0.178277	0.120987	(N(N(H(H(N(H)(F))(N(H)(F)))(H(N(H)(F))))))	complex			('(N(H)(F))', '(N(H)(F))', '(N(H)(F))')	(N(N(H(H(N(H(F))(F)))(H(N(H))(N(H)(F))))))	complex			('(N(H(F))(F))', '(N(H))', '(N(H)(F))')	TRUE	TRUE	TRUE	FALSE
8	ShenJ_MouseBrain_IGP_CutHexNAc_130min_Run1	9227	3	1091.12	ANATIEVK	H(6)N(5)F(3)	2	P97300	Neuroplastin	Nptn	228	2	1.66413	0.103423	0.158566	0.177306	(N(N(H(H(N(H(F))(F)))(H(N(H)(F))(N(H))))))	complex			('(N(H(F))(F))', '(N(H)(F))', '(N(H))')	(N(N(H(H(N(H(F))(F)))(H(N(H))(N(H)(F))))))	complex			('(N(H(F))(F))', '(N(H))', '(N(H)(F))')	TRUE	TRUE	TRUE	TRUE
8	ShenJ_MouseBrain_IGP_CutHexNAc_130min_Run1	9227	3	1091.12	ANATIEVK	H(6)N(5)F(3)	2	P97300	Neuroplastin	Nptn	228	3	1.56071	0.0617949	0.348983	0.0903115	(N(N(H(H(N(H)(F))(N(H)(F)))(H(N(H)))))(F))	complex	(F)		('(N(H)(F))', '(N(H)(F))', '(N(H))')	(N(N(H(H(N(H(F))(F)))(H(N(H))(N(H)(F))))))	complex			('(N(H(F))(F))', '(N(H))', '(N(H)(F))')	TRUE	FALSE	TRUE	FALSE
8	ShenJ_MouseBrain_IGP_CutHexNAc_130min_Run1	9227	3	1091.12	ANATIEVK	H(6)N(5)F(3)	2	P97300	Neuroplastin	Nptn	228	4	1.49891	0.00337856	0.3681	0.132989	(N(N(H(H(H))(H(N(H(F))(F))(N(H)))(N)))(F))	hybrid	(F)	(N)	('(N(H(F))(F))', '(N(H))')	(N(N(H(H(N(H(F))(F)))(H(N(H))(N(H)(F))))))	complex			('(N(H(F))(F))', '(N(H))', '(N(H)(F))')	FALSE	FALSE	FALSE	FALSE
8	ShenJ_MouseBrain_IGP_CutHexNAc_130min_Run1	9227	3	1091.12	ANATIEVK	H(6)N(5)F(3)	2	P97300	Neuroplastin	Nptn	228	5	1.49553	0.00355936	0.348479	0.155989	(N(N(H(H(N(H)(F))(N(H)))(H(N(H)(F)))))(F))	complex	(F)		('(N(H)(F))', '(N(H))', '(N(H)(F))')	(N(N(H(H(N(H(F))(F)))(H(N(H))(N(H)(F))))))	complex			('(N(H(F))(F))', '(N(H))', '(N(H)(F))')	TRUE	FALSE	TRUE	FALSE
8	ShenJ_MouseBrain_IGP_CutHexNAc_130min_Run1	9227	3	1091.12	ANATIEVK	H(6)N(5)F(3)	2	P97300	Neuroplastin	Nptn	228	6	1.49197	7.39273e-05	0.350313	0.157715	(N(N(H(H(N(H(F))(F)))(H(N(H))(N(H)))))(F))	complex	(F)		('(N(H(F))(F))', '(N(H))', '(N(H))')	(N(N(H(H(N(H(F))(F)))(H(N(H))(N(H)(F))))))	complex			('(N(H(F))(F))', '(N(H))', '(N(H)(F))')	TRUE	FALSE	TRUE	FALSE
8	ShenJ_MouseBrain_IGP_CutHexNAc_130min_Run1	9227	3	1091.12	ANATIEVK	H(6)N(5)F(3)	2	P97300	Neuroplastin	Nptn	228	7	1.4919	0.0695	0.373658	0.134443	(N(N(H(H(H))(H(N(H)(F))(N(H)(F)))(N)))(F))	hybrid	(F)	(N)	('(N(H)(F))', '(N(H)(F))')	(N(N(H(H(N(H(F))(F)))(H(N(H))(N(H)(F))))))	complex			('(N(H(F))(F))', '(N(H))', '(N(H)(F))')	FALSE	FALSE	FALSE	FALSE
8	ShenJ_MouseBrain_IGP_CutHexNAc_130min_Run1	9227	3	1091.12	ANATIEVK	H(6)N(5)F(3)	2	P97300	Neuroplastin	Nptn	228	8	1.4224		0.368888	0.208713	(N(N(H(H(H)(H))(H(N(H)(F))(N(F)))(N)))(F))	hybrid	(F)	(N)	('(N(H)(F))', '(N(F))')	(N(N(H(H(N(H(F))(F)))(H(N(H))(N(H)(F))))))	complex			('(N(H(F))(F))', '(N(H))', '(N(H)(F))')	FALSE	FALSE	FALSE	FALSE
6	ShenJ_MouseBrain_IGP_CutHexNAc_130min_Run1	9388	3	872.059	VGVHINNTQTK	H(4)N(3)F(1)	6	Q9CPW0	Contactin-associated protein-like 2	Cntnap2	436	1	1.79657	0.0979598	0.125059	0.0783709	(N(N(H(H(N(H)(F)))(H))))	complex			('(N(H)(F))',)	(N(N(H(H(N(H)(F)))(H))))	complex			('(N(H)(F))',)	TRUE	TRUE	TRUE	TRUE
6	ShenJ_MouseBrain_IGP_CutHexNAc_130min_Run1	9388	3	872.059	VGVHINNTQTK	H(4)N(3)F(1)	6	Q9CPW0	Contactin-associated protein-like 2	Cntnap2	436	2	1.69861	0.248478	0.190436	0.110953	(N(N(H(H(N(H(F))))(H))))	complex			('(N(H(F)))',)	(N(N(H(H(N(H)(F)))(H))))	complex			('(N(H)(F))',)	TRUE	TRUE	TRUE	FALSE
6	ShenJ_MouseBrain_IGP_CutHexNAc_130min_Run1	9388	3	872.059	VGVHINNTQTK	H(4)N(3)F(1)	6	Q9CPW0	Contactin-associated protein-like 2	Cntnap2	436	3	1.45013	0.0171967	0.490081	0.0597868	(N(N(H(H(N(H)))(H)))(F))	complex	(F)		('(N(H))',)	(N(N(H(H(N(H)(F)))(H))))	complex			('(N(H)(F))',)	TRUE	FALSE	TRUE	FALSE
6	ShenJ_MouseBrain_IGP_CutHexNAc_130min_Run1	9388	3	872.059	VGVHINNTQTK	H(4)N(3)F(1)	6	Q9CPW0	Contactin-associated protein-like 2	Cntnap2	436	4	1.43294	0.0431216	0.393795	0.173269	(N(N(H(H(H))(H(N(F))))))	hybrid			('(N(F))',)	(N(N(H(H(N(H)(F)))(H))))	complex			('(N(H)(F))',)	FALSE	TRUE	TRUE	FALSE
6	ShenJ_MouseBrain_IGP_CutHexNAc_130min_Run1	9388	3	872.059	VGVHINNTQTK	H(4)N(3)F(1)	6	Q9CPW0	Contactin-associated protein-like 2	Cntnap2	436	5	1.38981	0.959274	0.46017	0.150015	(N(N(H(H(H))(H(N))))(F))	hybrid	(F)		('(N)',)	(N(N(H(H(N(H)(F)))(H))))	complex			('(N(H)(F))',)	FALSE	FALSE	TRUE	FALSE
6	ShenJ_MouseBrain_IGP_CutHexNAc_130min_Run1	9388	3	872.059	VGVHINNTQTK	H(4)N(3)F(1)	6	Q9CPW0	Contactin-associated protein-like 2	Cntnap2	436	6	0.430541		0.569459	1	(N(N(H(H(H))(H)(N)))(F))	high_mannose	(F)	(N)	()	(N(N(H(H(N(H)(F)))(H))))	complex			('(N(H)(F))',)	FALSE	FALSE	FALSE	FALSE
15	ShenJ_MouseBrain_IGP_CutHexNAc_130min_Run1	9566	3	920.728	ANATIEVK	H(5)N(4)F(2)	2	P97300	Neuroplastin	Nptn	228	1	1.71437	0.0307881	0.157263	0.128362	(N(N(H(H(N(H(F))(F)))(H(N(H))))))	complex			('(N(H(F))(F))', '(N(H))')	(N(N(H(H(N(H)(F)))(H(N(H)))))(F))	complex	(F)		('(N(H)(F))', '(N(H))')	TRUE	FALSE	TRUE	FALSE
15	ShenJ_MouseBrain_IGP_CutHexNAc_130min_Run1	9566	3	920.728	ANATIEVK	H(5)N(4)F(2)	2	P97300	Neuroplastin	Nptn	228	2	1.68359	0.0298711	0.129728	0.186686	(N(N(H(H(N(H(F))))(H(N(H(F)))))))	complex			('(N(H(F)))', '(N(H(F)))')	(N(N(H(H(N(H)(F)))(H(N(H)))))(F))	complex	(F)		('(N(H)(F))', '(N(H))')	TRUE	FALSE	TRUE	FALSE
15	ShenJ_MouseBrain_IGP_CutHexNAc_130min_Run1	9566	3	920.728	ANATIEVK	H(5)N(4)F(2)	2	P97300	Neuroplastin	Nptn	228	3	1.65372	0.00352191	0.267101	0.0791835	(N(N(H(H(H))(H(N(H))(N(F)))))(F))	hybrid	(F)		('(N(H))', '(N(F))')	(N(N(H(H(N(H)(F)))(H(N(H)))))(F))	complex	(F)		('(N(H)(F))', '(N(H))')	FALSE	TRUE	TRUE	FALSE
15	ShenJ_MouseBrain_IGP_CutHexNAc_130min_Run1	9566	3	920.728	ANATIEVK	H(5)N(4)F(2)	2	P97300	Neuroplastin	Nptn	228	4	1.65019	0.0409522	0.173559	0.176248	(N(N(H(H(N(H)(F)))(H(N(H)(F))))))	complex			('(N(H)(F))', '(N(H)(F))')	(N(N(H(H(N(H)(F)))(H(N(H)))))(F))	complex	(F)		('(N(H)(F))', '(N(H))')	TRUE	FALSE	TRUE	FALSE
15	ShenJ_MouseBrain_IGP_CutHexNAc_130min_Run1	9566	3	920.728	ANATIEVK	H(5)N(4)F(2)	2	P97300	Neuroplastin	Nptn	228	5	1.60924	0.00385166	0.279207	0.111552	(N(N(H(H(N(H)(F))(N(H)))(H)))(F))	complex	(F)		('(N(H)(F))', '(N(H))')	(N(N(H(H(N(H)(F)))(H(N(H)))))(F))	complex	(F)		('(N(H)(F))', '(N(H))')	TRUE	TRUE	TRUE	TRUE
15	ShenJ_MouseBrain_IGP_CutHexNAc_130min_Run1	9566	3	920.728	ANATIEVK	H(5)N(4)F(2)	2	P97300	Neuroplastin	Nptn	228	6	1.60539	0.000855557	0.183545	0.211065	(N(N(H(H(N(H)(F))(N(H)(F)))(H))))	complex			('(N(H)(F))', '(N(H)(F))')	(N(N(H(H(N(H)(F)))(H(N(H)))))(F))	complex	(F)		('(N(H)(F))', '(N(H))')	TRUE	FALSE	TRUE	FALSE
15	ShenJ_MouseBrain_IGP_CutHexNAc_130min_Run1	9566	3	920.728	ANATIEVK	H(5)N(4)F(2)	2	P97300	Neuroplastin	Nptn	228	7	1.60453	0.037514	0.259394	0.136072	(N(N(H(H(N(H(F))))(H(N(H)))))(F))	complex	(F)		('(N(H(F)))', '(N(H))')	(N(N(H(H(N(H)(F)))(H(N(H)))))(F))	complex	(F)		('(N(H)(F))', '(N(H))')	TRUE	TRUE	TRUE	FALSE
15	ShenJ_MouseBrain_IGP_CutHexNAc_130min_Run1	9566	3	920.728	ANATIEVK	H(5)N(4)F(2)	2	P97300	Neuroplastin	Nptn	228	8	1.56702	0.0232695	0.169539	0.26344	(N(N(H(H(H))(H(N(H)(F))(N(F))))))	hybrid			('(N(H)(F))', '(N(F))')	(N(N(H(H(N(H)(F)))(H(N(H)))))(F))	complex	(F)		('(N(H)(F))', '(N(H))')	FALSE	FALSE	TRUE	FALSE
15	ShenJ_MouseBrain_IGP_CutHexNAc_130min_Run1	9566	3	920.728	ANATIEVK	H(5)N(4)F(2)	2	P97300	Neuroplastin	Nptn	228	9	1.54375	0.0255492	0.161891	0.294358	(N(N(H(H(H)(H))(H(N(F))(N(F))))))	hybrid			('(N(F))', '(N(F))')	(N(N(H(H(N(H)(F)))(H(N(H)))))(F))	complex	(F)		('(N(H)(F))', '(N(H))')	FALSE	FALSE	TRUE	FALSE
15	ShenJ_MouseBrain_IGP_CutHexNAc_130min_Run1	9566	3	920.728	ANATIEVK	H(5)N(4)F(2)	2	P97300	Neuroplastin	Nptn	228	10	1.5182	0.0243328	0.305226	0.176572	(N(N(H(H(N(H)(F)))(H(N(H)))))(F))	complex	(F)		('(N(H)(F))', '(N(H))')	(N(N(H(H(N(H)(F)))(H(N(H)))))(F))	complex	(F)		('(N(H)(F))', '(N(H))')	TRUE	TRUE	TRUE	TRUE
15	ShenJ_MouseBrain_IGP_CutHexNAc_130min_Run1	9566	3	920.728	ANATIEVK	H(5)N(4)F(2)	2	P97300	Neuroplastin	Nptn	228	11	1.49387	0.00177255	0.293204	0.212927	(N(N(H(H(N(H(H)(F))))(H(N))))(F))	complex	(F)		('(N(H(H)(F)))', '(N)')	(N(N(H(H(N(H)(F)))(H(N(H)))))(F))	complex	(F)		('(N(H)(F))', '(N(H))')	TRUE	TRUE	TRUE	FALSE
15	ShenJ_MouseBrain_IGP_CutHexNAc_130min_Run1	9566	3	920.728	ANATIEVK	H(5)N(4)F(2)	2	P97300	Neuroplastin	Nptn	228	12	1.4921	0.0548713	0.323254	0.18465	(N(N(H(H(H))(H(N(H)(F))(N))))(F))	hybrid	(F)		('(N(H)(F))', '(N)')	(N(N(H(H(N(H)(F)))(H(N(H)))))(F))	complex	(F)		('(N(H)(F))', '(N(H))')	FALSE	TRUE	TRUE	FALSE
15	ShenJ_MouseBrain_IGP_CutHexNAc_130min_Run1	9566	3	920.728	ANATIEVK	H(5)N(4)F(2)	2	P97300	Neuroplastin	Nptn	228	13	1.43723	0.107216	0.30789	0.254885	(N(N(H(H(H)(H))(H(N(F))(N))))(F))	hybrid	(F)		('(N(F))', '(N)')	(N(N(H(H(N(H)(F)))(H(N(H)))))(F))	complex	(F)		('(N(H)(F))', '(N(H))')	FALSE	TRUE	TRUE	FALSE
15	ShenJ_MouseBrain_IGP_CutHexNAc_130min_Run1	9566	3	920.728	ANATIEVK	H(5)N(4)F(2)	2	P97300	Neuroplastin	Nptn	228	14	1.33001	0.0255568	0.360352	0.309639	(N(N(H(H(H))(H(N(H)(F)))(N)))(F))	hybrid	(F)	(N)	('(N(H)(F))',)	(N(N(H(H(N(H)(F)))(H(N(H)))))(F))	complex	(F)		('(N(H)(F))', '(N(H))')	FALSE	TRUE	FALSE	FALSE
15	ShenJ_MouseBrain_IGP_CutHexNAc_130min_Run1	9566	3	920.728	ANATIEVK	H(5)N(4)F(2)	2	P97300	Neuroplastin	Nptn	228	15	1.30445		0.340396	0.355153	(N(N(H(H(H)(H))(H(N(F)))(N)))(F))	hybrid	(F)	(N)	('(N(F))',)	(N(N(H(H(N(H)(F)))(H(N(H)))))(F))	complex	(F)		('(N(H)(F))', '(N(H))')	FALSE	TRUE	FALSE	FALSE
15	ShenJ_MouseBrain_IGP_CutHexNAc_130min_Run1	9578	2	1380.59	ANATIEVK	H(5)N(4)F(2)	2	P97300	Neuroplastin	Nptn	228	1	1.65823	0.0337247	0.226283	0.115492	(N(N(H(H(N(H(F))(F)))(H(N(H))))))	complex			('(N(H(F))(F))', '(N(H))')	(N(N(H(H(N(H(F))(F)))(H(N(H))))))	complex			('(N(H(F))(F))', '(N(H))')	TRUE	TRUE	TRUE	TRUE
15	ShenJ_MouseBrain_IGP_CutHexNAc_130min_Run1	9578	2	1380.59	ANATIEVK	H(5)N(4)F(2)	2	P97300	Neuroplastin	Nptn	228	2	1.6245	0.0236195	0.244259	0.13124	(N(N(H(H(N(H)(F)))(H(N(H)(F))))))	complex			('(N(H)(F))', '(N(H)(F))')	(N(N(H(H(N(H(F))(F)))(H(N(H))))))	complex			('(N(H(F))(F))', '(N(H))')	TRUE	TRUE	TRUE	FALSE
15	ShenJ_MouseBrain_IGP_CutHexNAc_130min_Run1	9578	2	1380.59	ANATIEVK	H(5)N(4)F(2)	2	P97300	Neuroplastin	Nptn	228	3	1.60088	0.00430716	0.240845	0.158274	(N(N(H(H(N(H(F))))(H(N(H(F)))))))	complex			('(N(H(F)))', '(N(H(F)))')	(N(N(H(H(N(H(F))(F)))(H(N(H))))))	complex			('(N(H(F))(F))', '(N(H))')	TRUE	TRUE	TRUE	FALSE
15	ShenJ_MouseBrain_IGP_CutHexNAc_130min_Run1	9578	2	1380.59	ANATIEVK	H(5)N(4)F(2)	2	P97300	Neuroplastin	Nptn	228	4	1.59657	0.0100235	0.266625	0.136801	(N(N(H(H(N(H)(F))(N(H)(F)))(H))))	complex			('(N(H)(F))', '(N(H)(F))')	(N(N(H(H(N(H(F))(F)))(H(N(H))))))	complex			('(N(H(F))(F))', '(N(H))')	TRUE	TRUE	TRUE	FALSE
15	ShenJ_MouseBrain_IGP_CutHexNAc_130min_Run1	9578	2	1380.59	ANATIEVK	H(5)N(4)F(2)	2	P97300	Neuroplastin	Nptn	228	5	1.58655	0.0524445	0.241895	0.171555	(N(N(H(H(H))(H(N(H)(F))(N(F))))))	hybrid			('(N(H)(F))', '(N(F))')	(N(N(H(H(N(H(F))(F)))(H(N(H))))))	complex			('(N(H(F))(F))', '(N(H))')	FALSE	TRUE	TRUE	FALSE
15	ShenJ_MouseBrain_IGP_CutHexNAc_130min_Run1	9578	2	1380.59	ANATIEVK	H(5)N(4)F(2)	2	P97300	Neuroplastin	Nptn	228	6	1.53411	0.0350825	0.239039	0.226854	(N(N(H(H(H)(H))(H(N(F))(N(F))))))	hybrid			('(N(F))', '(N(F))')	(N(N(H(H(N(H(F))(F)))(H(N(H))))))	complex			('(N(H(F))(F))', '(N(H))')	FALSE	TRUE	TRUE	FALSE
15	ShenJ_MouseBrain_IGP_CutHexNAc_130min_Run1	9578	2	1380.59	ANATIEVK	H(5)N(4)F(2)	2	P97300	Neuroplastin	Nptn	228	7	1.49902	0.00460147	0.3714	0.129577	(N(N(H(H(N(H(F))))(H(N(H)))))(F))	complex	(F)		('(N(H(F)))', '(N(H))')	(N(N(H(H(N(H(F))(F)))(H(N(H))))))	complex			('(N(H(F))(F))', '(N(H))')	TRUE	FALSE	TRUE	FALSE
15	ShenJ_MouseBrain_IGP_CutHexNAc_130min_Run1	9578	2	1380.59	ANATIEVK	H(5)N(4)F(2)	2	P97300	Neuroplastin	Nptn	228	8	1.49442	0.00360494	0.394563	0.111015	(N(N(H(H(N(H)(F)))(H(N(H)))))(F))	complex	(F)		('(N(H)(F))', '(N(H))')	(N(N(H(H(N(H(F))(F)))(H(N(H))))))	complex			('(N(H(F))(F))', '(N(H))')	TRUE	FALSE	TRUE	FALSE
15	ShenJ_MouseBrain_IGP_CutHexNAc_130min_Run1	9578	2	1380.59	ANATIEVK	H(5)N(4)F(2)	2	P97300	Neuroplastin	Nptn	228	9	1.49082	0.000308155	0.379603	0.12958	(N(N(H(H(H)(H))(H(N(F))(N))))(F))	hybrid	(F)		('(N(F))', '(N)')	(N(N(H(H(N(H(F))(F)))(H(N(H))))))	complex			('(N(H(F))(F))', '(N(H))')	FALSE	FALSE	TRUE	FALSE
15	ShenJ_MouseBrain_IGP_CutHexNAc_130min_Run1	9578	2	1380.59	ANATIEVK	H(5)N(4)F(2)	2	P97300	Neuroplastin	Nptn	228	10	1.49051	0.0280612	0.393136	0.116355	(N(N(H(H(H))(H(N(H)(F))(N))))(F))	hybrid	(F)		('(N(H)(F))', '(N)')	(N(N(H(H(N(H(F))(F)))(H(N(H))))))	complex			('(N(H(F))(F))', '(N(H))')	FALSE	FALSE	TRUE	FALSE
15	ShenJ_MouseBrain_IGP_CutHexNAc_130min_Run1	9578	2	1380.59	ANATIEVK	H(5)N(4)F(2)	2	P97300	Neuroplastin	Nptn	228	11	1.46245	0.014891	0.375577	0.161975	(N(N(H(H(H))(H(N(H))(N(F)))))(F))	hybrid	(F)		('(N(H))', '(N(F))')	(N(N(H(H(N(H(F))(F)))(H(N(H))))))	complex			('(N(H(F))(F))', '(N(H))')	FALSE	FALSE	TRUE	FALSE
15	ShenJ_MouseBrain_IGP_CutHexNAc_130min_Run1	9578	2	1380.59	ANATIEVK	H(5)N(4)F(2)	2	P97300	Neuroplastin	Nptn	228	12	1.44756	0.00977647	0.418001	0.134442	(N(N(H(H(H))(H(N(H)(F)))(N)))(F))	hybrid	(F)	(N)	('(N(H)(F))',)	(N(N(H(H(N(H(F))(F)))(H(N(H))))))	complex			('(N(H(F))(F))', '(N(H))')	FALSE	FALSE	FALSE	FALSE
15	ShenJ_MouseBrain_IGP_CutHexNAc_130min_Run1	9578	2	1380.59	ANATIEVK	H(5)N(4)F(2)	2	P97300	Neuroplastin	Nptn	228	13	1.43778	0.036034	0.398236	0.163984	(N(N(H(H(N(H)(F))(N(H)))(H)))(F))	complex	(F)		('(N(H)(F))', '(N(H))')	(N(N(H(H(N(H(F))(F)))(H(N(H))))))	complex			('(N(H(F))(F))', '(N(H))')	TRUE	FALSE	TRUE	FALSE
15	ShenJ_MouseBrain_IGP_CutHexNAc_130min_Run1	9578	2	1380.59	ANATIEVK	H(5)N(4)F(2)	2	P97300	Neuroplastin	Nptn	228	14	1.40175	0.0178368	0.405585	0.192668	(N(N(H(H(H)(H))(H(N(F)))(N)))(F))	hybrid	(F)	(N)	('(N(F))',)	(N(N(H(H(N(H(F))(F)))(H(N(H))))))	complex			('(N(H(F))(F))', '(N(H))')	FALSE	FALSE	FALSE	FALSE
15	ShenJ_MouseBrain_IGP_CutHexNAc_130min_Run1	9578	2	1380.59	ANATIEVK	H(5)N(4)F(2)	2	P97300	Neuroplastin	Nptn	228	15	1.38391		0.415543	0.200547	(N(N(H(H(N(H(H)(F))))(H(N))))(F))	complex	(F)		('(N(H(H)(F)))', '(N)')	(N(N(H(H(N(H(F))(F)))(H(N(H))))))	complex			('(N(H(F))(F))', '(N(H))')	TRUE	FALSE	TRUE	FALSE
15	ShenJ_MouseBrain_IGP_CutHexNAc_130min_Run1	9594	3	920.728	ANATIEVK	H(5)N(4)F(2)	2	P97300	Neuroplastin	Nptn	228	1	1.75386	0.0775023	0.0660634	0.18008	(N(N(H(H(N(H(F))))(H(N(H(F)))))))	complex			('(N(H(F)))', '(N(H(F)))')	(N(N(H(H(N(H)(F)))(H(N(H)))))(F))	complex	(F)		('(N(H)(F))', '(N(H))')	TRUE	FALSE	TRUE	FALSE
15	ShenJ_MouseBrain_IGP_CutHexNAc_130min_Run1	9594	3	920.728	ANATIEVK	H(5)N(4)F(2)	2	P97300	Neuroplastin	Nptn	228	2	1.67635	0.00984555	0.141633	0.182012	(N(N(H(H(N(H)(F))(N(H)(F)))(H))))	complex			('(N(H)(F))', '(N(H)(F))')	(N(N(H(H(N(H)(F)))(H(N(H)))))(F))	complex	(F)		('(N(H)(F))', '(N(H))')	TRUE	FALSE	TRUE	FALSE
15	ShenJ_MouseBrain_IGP_CutHexNAc_130min_Run1	9594	3	920.728	ANATIEVK	H(5)N(4)F(2)	2	P97300	Neuroplastin	Nptn	228	3	1.66651	0.00200839	0.22544	0.108051	(N(N(H(H(N(H(F))(F)))(H(N(H))))))	complex			('(N(H(F))(F))', '(N(H))')	(N(N(H(H(N(H)(F)))(H(N(H)))))(F))	complex	(F)		('(N(H)(F))', '(N(H))')	TRUE	FALSE	TRUE	FALSE
15	ShenJ_MouseBrain_IGP_CutHexNAc_130min_Run1	9594	3	920.728	ANATIEVK	H(5)N(4)F(2)	2	P97300	Neuroplastin	Nptn	228	4	1.6645	0.0196049	0.249568	0.0859315	(N(N(H(H(H))(H(N(H))(N(F)))))(F))	hybrid	(F)		('(N(H))', '(N(F))')	(N(N(H(H(N(H)(F)))(H(N(H)))))(F))	complex	(F)		('(N(H)(F))', '(N(H))')	FALSE	TRUE	TRUE	FALSE
15	ShenJ_MouseBrain_IGP_CutHexNAc_130min_Run1	9594	3	920.728	ANATIEVK	H(5)N(4)F(2)	2	P97300	Neuroplastin	Nptn	228	5	1.6449	0.0164555	0.240748	0.114357	(N(N(H(H(N(H(F))))(H(N(H)))))(F))	complex	(F)		('(N(H(F)))', '(N(H))')	(N(N(H(H(N(H)(F)))(H(N(H)))))(F))	complex	(F)		('(N(H)(F))', '(N(H))')	TRUE	TRUE	TRUE	FALSE
15	ShenJ_MouseBrain_IGP_CutHexNAc_130min_Run1	9594	3	920.728	ANATIEVK	H(5)N(4)F(2)	2	P97300	Neuroplastin	Nptn	228	6	1.62844	0.03496	0.254482	0.117078	(N(N(H(H(N(H)(F))(N(H)))(H)))(F))	complex	(F)		('(N(H)(F))', '(N(H))')	(N(N(H(H(N(H)(F)))(H(N(H)))))(F))	complex	(F)		('(N(H)(F))', '(N(H))')	TRUE	TRUE	TRUE	TRUE
15	ShenJ_MouseBrain_IGP_CutHexNAc_130min_Run1	9594	3	920.728	ANATIEVK	H(5)N(4)F(2)	2	P97300	Neuroplastin	Nptn	228	7	1.59348	0.0389492	0.254331	0.152189	(N(N(H(H(N(H)(F)))(H(N(H)(F))))))	complex			('(N(H)(F))', '(N(H)(F))')	(N(N(H(H(N(H)(F)))(H(N(H)))))(F))	complex	(F)		('(N(H)(F))', '(N(H))')	TRUE	FALSE	TRUE	FALSE
15	ShenJ_MouseBrain_IGP_CutHexNAc_130min_Run1	9594	3	920.728	ANATIEVK	H(5)N(4)F(2)	2	P97300	Neuroplastin	Nptn	228	8	1.55453	0.0126648	0.177687	0.267782	(N(N(H(H(H)(H))(H(N(F))(N(F))))))	hybrid			('(N(F))', '(N(F))')	(N(N(H(H(N(H)(F)))(H(N(H)))))(F))	complex	(F)		('(N(H)(F))', '(N(H))')	FALSE	FALSE	TRUE	FALSE
15	ShenJ_MouseBrain_IGP_CutHexNAc_130min_Run1	9594	3	920.728	ANATIEVK	H(5)N(4)F(2)	2	P97300	Neuroplastin	Nptn	228	9	1.54187	0.0296142	0.224088	0.234046	(N(N(H(H(H))(H(N(H)(F))(N(F))))))	hybrid			('(N(H)(F))', '(N(F))')	(N(N(H(H(N(H)(F)))(H(N(H)))))(F))	complex	(F)		('(N(H)(F))', '(N(H))')	FALSE	FALSE	TRUE	FALSE
15	ShenJ_MouseBrain_IGP_CutHexNAc_130min_Run1	9594	3	920.728	ANATIEVK	H(5)N(4)F(2)	2	P97300	Neuroplastin	Nptn	228	10	1.51225	0.00351271	0.338135	0.149613	(N(N(H(H(N(H)(F)))(H(N(H)))))(F))	complex	(F)		('(N(H)(F))', '(N(H))')	(N(N(H(H(N(H)(F)))(H(N(H)))))(F))	complex	(F)		('(N(H)(F))', '(N(H))')	TRUE	TRUE	TRUE	TRUE
15	ShenJ_MouseBrain_IGP_CutHexNAc_130min_Run1	9594	3	920.728	ANATIEVK	H(5)N(4)F(2)	2	P97300	Neuroplastin	Nptn	228	11	1.50874	0.0106389	0.330594	0.160667	(N(N(H(H(H))(H(N(H)(F))(N))))(F))	hybrid	(F)		('(N(H)(F))', '(N)')	(N(N(H(H(N(H)(F)))(H(N(H)))))(F))	complex	(F)		('(N(H)(F))', '(N(H))')	FALSE	TRUE	TRUE	FALSE
15	ShenJ_MouseBrain_IGP_CutHexNAc_130min_Run1	9594	3	920.728	ANATIEVK	H(5)N(4)F(2)	2	P97300	Neuroplastin	Nptn	228	12	1.4981	0.0423954	0.319839	0.182061	(N(N(H(H(N(H(H)(F))))(H(N))))(F))	complex	(F)		('(N(H(H)(F)))', '(N)')	(N(N(H(H(N(H)(F)))(H(N(H)))))(F))	complex	(F)		('(N(H)(F))', '(N(H))')	TRUE	TRUE	TRUE	FALSE
15	ShenJ_MouseBrain_IGP_CutHexNAc_130min_Run1	9594	3	920.728	ANATIEVK	H(5)N(4)F(2)	2	P97300	Neuroplastin	Nptn	228	13	1.4557	0.0726676	0.318847	0.225449	(N(N(H(H(H)(H))(H(N(F))(N))))(F))	hybrid	(F)		('(N(F))', '(N)')	(N(N(H(H(N(H)(F)))(H(N(H)))))(F))	complex	(F)		('(N(H)(F))', '(N(H))')	FALSE	TRUE	TRUE	FALSE
15	ShenJ_MouseBrain_IGP_CutHexNAc_130min_Run1	9594	3	920.728	ANATIEVK	H(5)N(4)F(2)	2	P97300	Neuroplastin	Nptn	228	14	1.38304	0.0206522	0.338024	0.278939	(N(N(H(H(H))(H(N(H)(F)))(N)))(F))	hybrid	(F)	(N)	('(N(H)(F))',)	(N(N(H(H(N(H)(F)))(H(N(H)))))(F))	complex	(F)		('(N(H)(F))', '(N(H))')	FALSE	TRUE	FALSE	FALSE
15	ShenJ_MouseBrain_IGP_CutHexNAc_130min_Run1	9594	3	920.728	ANATIEVK	H(5)N(4)F(2)	2	P97300	Neuroplastin	Nptn	228	15	1.36238		0.313809	0.323806	(N(N(H(H(H)(H))(H(N(F)))(N)))(F))	hybrid	(F)	(N)	('(N(F))',)	(N(N(H(H(N(H)(F)))(H(N(H)))))(F))	complex	(F)		('(N(H)(F))', '(N(H))')	FALSE	TRUE	FALSE	FALSE
6	ShenJ_MouseBrain_IGP_CutHexNAc_130min_Run1	9595	2	1124.99	ANATIEVK	H(4)N(3)F(1)	2	P97300	Neuroplastin	Nptn	228	1	1.69732	0.023066	0.176409	0.126271	(N(N(H(H(N(H)(F)))(H))))	complex			('(N(H)(F))',)	(N(N(H(H(N(H)))(H)))(F))	complex	(F)		('(N(H))',)	TRUE	FALSE	TRUE	FALSE
6	ShenJ_MouseBrain_IGP_CutHexNAc_130min_Run1	9595	2	1124.99	ANATIEVK	H(4)N(3)F(1)	2	P97300	Neuroplastin	Nptn	228	2	1.67425	0.181738	0.195717	0.130028	(N(N(H(H(N(H(F))))(H))))	complex			('(N(H(F)))',)	(N(N(H(H(N(H)))(H)))(F))	complex	(F)		('(N(H))',)	TRUE	FALSE	TRUE	FALSE
6	ShenJ_MouseBrain_IGP_CutHexNAc_130min_Run1	9595	2	1124.99	ANATIEVK	H(4)N(3)F(1)	2	P97300	Neuroplastin	Nptn	228	3	1.49252	0.053846	0.365568	0.141915	(N(N(H(H(N(H)))(H)))(F))	complex	(F)		('(N(H))',)	(N(N(H(H(N(H)))(H)))(F))	complex	(F)		('(N(H))',)	TRUE	TRUE	TRUE	TRUE
6	ShenJ_MouseBrain_IGP_CutHexNAc_130min_Run1	9595	2	1124.99	ANATIEVK	H(4)N(3)F(1)	2	P97300	Neuroplastin	Nptn	228	4	1.43867	0.0401844	0.279396	0.281933	(N(N(H(H(H))(H(N(F))))))	hybrid			('(N(F))',)	(N(N(H(H(N(H)))(H)))(F))	complex	(F)		('(N(H))',)	FALSE	FALSE	TRUE	FALSE
6	ShenJ_MouseBrain_IGP_CutHexNAc_130min_Run1	9595	2	1124.99	ANATIEVK	H(4)N(3)F(1)	2	P97300	Neuroplastin	Nptn	228	5	1.39849	0.875308	0.376173	0.225341	(N(N(H(H(H))(H(N))))(F))	hybrid	(F)		('(N)',)	(N(N(H(H(N(H)))(H)))(F))	complex	(F)		('(N(H))',)	FALSE	TRUE	TRUE	FALSE
6	ShenJ_MouseBrain_IGP_CutHexNAc_130min_Run1	9595	2	1124.99	ANATIEVK	H(4)N(3)F(1)	2	P97300	Neuroplastin	Nptn	228	6	0.523178		0.476822	1	(N(N(H(H(H))(H)(N)))(F))	high_mannose	(F)	(N)	()	(N(N(H(H(N(H)))(H)))(F))	complex	(F)		('(N(H))',)	FALSE	TRUE	FALSE	FALSE
17	ShenJ_MouseBrain_IGP_CutHexNAc_130min_Run1	9642	3	872.042	ANATIEVK	H(5)N(4)F(1)	2	P97300	Neuroplastin	Nptn	228	1	1.79594	0.0156808	0.133581	0.0704755	(N(N(H(H(H))(H(N(H))(N(F))))))	hybrid			('(N(H))', '(N(F))')	(N(N(H(H(N(H)(F)))(H(N(H))))))	complex			('(N(H)(F))', '(N(H))')	FALSE	TRUE	TRUE	FALSE
17	ShenJ_MouseBrain_IGP_CutHexNAc_130min_Run1	9642	3	872.042	ANATIEVK	H(5)N(4)F(1)	2	P97300	Neuroplastin	Nptn	228	2	1.78026	0.00908164	0.0927687	0.126968	(N(N(H(H(N(H(F))))(H(N(H))))))	complex			('(N(H(F)))', '(N(H))')	(N(N(H(H(N(H)(F)))(H(N(H))))))	complex			('(N(H)(F))', '(N(H))')	TRUE	TRUE	TRUE	FALSE
17	ShenJ_MouseBrain_IGP_CutHexNAc_130min_Run1	9642	3	872.042	ANATIEVK	H(5)N(4)F(1)	2	P97300	Neuroplastin	Nptn	228	3	1.77118	0.061309	0.0783938	0.150425	(N(N(H(H(N(H)(F))(N(H)))(H))))	complex			('(N(H)(F))', '(N(H))')	(N(N(H(H(N(H)(F)))(H(N(H))))))	complex			('(N(H)(F))', '(N(H))')	TRUE	TRUE	TRUE	TRUE
17	ShenJ_MouseBrain_IGP_CutHexNAc_130min_Run1	9642	3	872.042	ANATIEVK	H(5)N(4)F(1)	2	P97300	Neuroplastin	Nptn	228	4	1.70987	0.0519276	0.156988	0.13314	(N(N(H(H(N(H)(F)))(H(N(H))))))	complex			('(N(H)(F))', '(N(H))')	(N(N(H(H(N(H)(F)))(H(N(H))))))	complex			('(N(H)(F))', '(N(H))')	TRUE	TRUE	TRUE	TRUE
17	ShenJ_MouseBrain_IGP_CutHexNAc_130min_Run1	9642	3	872.042	ANATIEVK	H(5)N(4)F(1)	2	P97300	Neuroplastin	Nptn	228	5	1.65795	0.062287	0.155952	0.186103	(N(N(H(H(H))(H(N(H)(F))(N)))))	hybrid			('(N(H)(F))', '(N)')	(N(N(H(H(N(H)(F)))(H(N(H))))))	complex			('(N(H)(F))', '(N(H))')	FALSE	TRUE	TRUE	FALSE
17	ShenJ_MouseBrain_IGP_CutHexNAc_130min_Run1	9642	3	872.042	ANATIEVK	H(5)N(4)F(1)	2	P97300	Neuroplastin	Nptn	228	6	1.59566	0.0202993	0.338452	0.0658895	(N(N(H(H(N(H)))(H(N(H)))))(F))	complex	(F)		('(N(H))', '(N(H))')	(N(N(H(H(N(H)(F)))(H(N(H))))))	complex			('(N(H)(F))', '(N(H))')	TRUE	FALSE	TRUE	FALSE
17	ShenJ_MouseBrain_IGP_CutHexNAc_130min_Run1	9642	3	872.042	ANATIEVK	H(5)N(4)F(1)	2	P97300	Neuroplastin	Nptn	228	7	1.57536	0.0142691	0.290805	0.133837	(N(N(H(H(N(H))(N(H)))(H)))(F))	complex	(F)		('(N(H))', '(N(H))')	(N(N(H(H(N(H)(F)))(H(N(H))))))	complex			('(N(H)(F))', '(N(H))')	TRUE	FALSE	TRUE	FALSE
17	ShenJ_MouseBrain_IGP_CutHexNAc_130min_Run1	9642	3	872.042	ANATIEVK	H(5)N(4)F(1)	2	P97300	Neuroplastin	Nptn	228	8	1.56109	0.026436	0.358094	0.0808168	(N(N(H(H(H))(H(N(H))(N))))(F))	hybrid	(F)		('(N(H))', '(N)')	(N(N(H(H(N(H)(F)))(H(N(H))))))	complex			('(N(H)(F))', '(N(H))')	FALSE	FALSE	TRUE	FALSE
17	ShenJ_MouseBrain_IGP_CutHexNAc_130min_Run1	9642	3	872.042	ANATIEVK	H(5)N(4)F(1)	2	P97300	Neuroplastin	Nptn	228	9	1.53465	0.00606458	0.296626	0.168721	(N(N(H(H(N(H(H)))(N))(H)))(F))	complex	(F)		('(N(H(H)))', '(N)')	(N(N(H(H(N(H)(F)))(H(N(H))))))	complex			('(N(H)(F))', '(N(H))')	TRUE	FALSE	TRUE	FALSE
17	ShenJ_MouseBrain_IGP_CutHexNAc_130min_Run1	9642	3	872.042	ANATIEVK	H(5)N(4)F(1)	2	P97300	Neuroplastin	Nptn	228	10	1.52859	0.0306624	0.173161	0.29825	(N(N(H(H(H)(H))(H(N(F))(N)))))	hybrid			('(N(F))', '(N)')	(N(N(H(H(N(H)(F)))(H(N(H))))))	complex			('(N(H)(F))', '(N(H))')	FALSE	TRUE	TRUE	FALSE
17	ShenJ_MouseBrain_IGP_CutHexNAc_130min_Run1	9642	3	872.042	ANATIEVK	H(5)N(4)F(1)	2	P97300	Neuroplastin	Nptn	228	11	1.49793	0.0432445	0.310412	0.191661	(N(N(H(H(N(H(H))))(H(N))))(F))	complex	(F)		('(N(H(H)))', '(N)')	(N(N(H(H(N(H)(F)))(H(N(H))))))	complex			('(N(H)(F))', '(N(H))')	TRUE	FALSE	TRUE	FALSE
17	ShenJ_MouseBrain_IGP_CutHexNAc_130min_Run1	9642	3	872.042	ANATIEVK	H(5)N(4)F(1)	2	P97300	Neuroplastin	Nptn	228	12	1.45468	0.0728429	0.278624	0.266694	(N(N(H(H(H)(H))(H(N(N)))))(F))	hybrid	(F)		('(N(N))',)	(N(N(H(H(N(H)(F)))(H(N(H))))))	complex			('(N(H)(F))', '(N(H))')	FALSE	FALSE	TRUE	FALSE
17	ShenJ_MouseBrain_IGP_CutHexNAc_130min_Run1	9642	3	872.042	ANATIEVK	H(5)N(4)F(1)	2	P97300	Neuroplastin	Nptn	228	13	1.38184	0.00639477	0.507035	0.111126	(N(N(H(H(H)(H))(H(N)(N))))(F))	hybrid	(F)		('(N)', '(N)')	(N(N(H(H(N(H)(F)))(H(N(H))))))	complex			('(N(H)(F))', '(N(H))')	FALSE	FALSE	TRUE	FALSE
17	ShenJ_MouseBrain_IGP_CutHexNAc_130min_Run1	9642	3	872.042	ANATIEVK	H(5)N(4)F(1)	2	P97300	Neuroplastin	Nptn	228	14	1.37544	0.00971092	0.294004	0.330551	(N(N(H(H(H)(H))(H(N(F)))(N))))	hybrid		(N)	('(N(F))',)	(N(N(H(H(N(H)(F)))(H(N(H))))))	complex			('(N(H)(F))', '(N(H))')	FALSE	TRUE	FALSE	FALSE
17	ShenJ_MouseBrain_IGP_CutHexNAc_130min_Run1	9642	3	872.042	ANATIEVK	H(5)N(4)F(1)	2	P97300	Neuroplastin	Nptn	228	15	1.36573	0.00305922	0.2835	0.350766	(N(N(H(H(H))(H(N(H)(F)))(N))))	hybrid		(N)	('(N(H)(F))',)	(N(N(H(H(N(H)(F)))(H(N(H))))))	complex			('(N(H)(F))', '(N(H))')	FALSE	TRUE	FALSE	FALSE
17	ShenJ_MouseBrain_IGP_CutHexNAc_130min_Run1	9642	3	872.042	ANATIEVK	H(5)N(4)F(1)	2	P97300	Neuroplastin	Nptn	228	16	1.36267	0.105783	0.374341	0.262985	(N(N(H(H(H)(H))(H(N))(N)))(F))	hybrid	(F)	(N)	('(N)',)	(N(N(H(H(N(H)(F)))(H(N(H))))))	complex			('(N(H)(F))', '(N(H))')	FALSE	FALSE	FALSE	FALSE
17	ShenJ_MouseBrain_IGP_CutHexNAc_130min_Run1	9642	3	872.042	ANATIEVK	H(5)N(4)F(1)	2	P97300	Neuroplastin	Nptn	228	17	1.25689		0.374614	0.368495	(N(N(H(H(H))(H(N(H)))(N)))(F))	hybrid	(F)	(N)	('(N(H))',)	(N(N(H(H(N(H)(F)))(H(N(H))))))	complex			('(N(H)(F))', '(N(H))')	FALSE	FALSE	FALSE	FALSE
17	ShenJ_MouseBrain_IGP_CutHexNAc_130min_Run1	9706	3	872.042	ANATIEVK	H(5)N(4)F(1)	2	P97300	Neuroplastin	Nptn	228	1	1.78265	0.0266914	0.140643	0.0767069	(N(N(H(H(H))(H(N(H))(N(F))))))	hybrid			('(N(H))', '(N(F))')	(N(N(H(H(N(H)(F)))(H(N(H))))))	complex			('(N(H)(F))', '(N(H))')	FALSE	TRUE	TRUE	FALSE
17	ShenJ_MouseBrain_IGP_CutHexNAc_130min_Run1	9706	3	872.042	ANATIEVK	H(5)N(4)F(1)	2	P97300	Neuroplastin	Nptn	228	2	1.75596	0.0127657	0.103667	0.140374	(N(N(H(H(N(H(F))))(H(N(H))))))	complex			('(N(H(F)))', '(N(H))')	(N(N(H(H(N(H)(F)))(H(N(H))))))	complex			('(N(H)(F))', '(N(H))')	TRUE	TRUE	TRUE	FALSE
17	ShenJ_MouseBrain_IGP_CutHexNAc_130min_Run1	9706	3	872.042	ANATIEVK	H(5)N(4)F(1)	2	P97300	Neuroplastin	Nptn	228	3	1.74319	0.0255508	0.0983718	0.158435	(N(N(H(H(N(H)(F))(N(H)))(H))))	complex			('(N(H)(F))', '(N(H))')	(N(N(H(H(N(H)(F)))(H(N(H))))))	complex			('(N(H)(F))', '(N(H))')	TRUE	TRUE	TRUE	TRUE
17	ShenJ_MouseBrain_IGP_CutHexNAc_130min_Run1	9706	3	872.042	ANATIEVK	H(5)N(4)F(1)	2	P97300	Neuroplastin	Nptn	228	4	1.71764	0.0751179	0.13539	0.146968	(N(N(H(H(N(H)(F)))(H(N(H))))))	complex			('(N(H)(F))', '(N(H))')	(N(N(H(H(N(H)(F)))(H(N(H))))))	complex			('(N(H)(F))', '(N(H))')	TRUE	TRUE	TRUE	TRUE
17	ShenJ_MouseBrain_IGP_CutHexNAc_130min_Run1	9706	3	872.042	ANATIEVK	H(5)N(4)F(1)	2	P97300	Neuroplastin	Nptn	228	5	1.64252	0.0368961	0.157403	0.200072	(N(N(H(H(H))(H(N(H)(F))(N)))))	hybrid			('(N(H)(F))', '(N)')	(N(N(H(H(N(H)(F)))(H(N(H))))))	complex			('(N(H)(F))', '(N(H))')	FALSE	TRUE	TRUE	FALSE
17	ShenJ_MouseBrain_IGP_CutHexNAc_130min_Run1	9706	3	872.042	ANATIEVK	H(5)N(4)F(1)	2	P97300	Neuroplastin	Nptn	228	6	1.60563	0.0280142	0.33097	0.0634018	(N(N(H(H(N(H)))(H(N(H)))))(F))	complex	(F)		('(N(H))', '(N(H))')	(N(N(H(H(N(H)(F)))(H(N(H))))))	complex			('(N(H)(F))', '(N(H))')	TRUE	FALSE	TRUE	FALSE
17	ShenJ_MouseBrain_IGP_CutHexNAc_130min_Run1	9706	3	872.042	ANATIEVK	H(5)N(4)F(1)	2	P97300	Neuroplastin	Nptn	228	7	1.57761	0.023061	0.298531	0.123855	(N(N(H(H(N(H))(N(H)))(H)))(F))	complex	(F)		('(N(H))', '(N(H))')	(N(N(H(H(N(H)(F)))(H(N(H))))))	complex			('(N(H)(F))', '(N(H))')	TRUE	FALSE	TRUE	FALSE
17	ShenJ_MouseBrain_IGP_CutHexNAc_130min_Run1	9706	3	872.042	ANATIEVK	H(5)N(4)F(1)	2	P97300	Neuroplastin	Nptn	228	8	1.55455	0.0118454	0.352463	0.092984	(N(N(H(H(H))(H(N(H))(N))))(F))	hybrid	(F)		('(N(H))', '(N)')	(N(N(H(H(N(H)(F)))(H(N(H))))))	complex			('(N(H)(F))', '(N(H))')	FALSE	FALSE	TRUE	FALSE
17	ShenJ_MouseBrain_IGP_CutHexNAc_130min_Run1	9706	3	872.042	ANATIEVK	H(5)N(4)F(1)	2	P97300	Neuroplastin	Nptn	228	9	1.54271	0.0378308	0.298262	0.15903	(N(N(H(H(N(H(H)))(N))(H)))(F))	complex	(F)		('(N(H(H)))', '(N)')	(N(N(H(H(N(H)(F)))(H(N(H))))))	complex			('(N(H)(F))', '(N(H))')	TRUE	FALSE	TRUE	FALSE
17	ShenJ_MouseBrain_IGP_CutHexNAc_130min_Run1	9706	3	872.042	ANATIEVK	H(5)N(4)F(1)	2	P97300	Neuroplastin	Nptn	228	10	1.50488	0.0193742	0.181656	0.313467	(N(N(H(H(H)(H))(H(N(F))(N)))))	hybrid			('(N(F))', '(N)')	(N(N(H(H(N(H)(F)))(H(N(H))))))	complex			('(N(H)(F))', '(N(H))')	FALSE	TRUE	TRUE	FALSE
17	ShenJ_MouseBrain_IGP_CutHexNAc_130min_Run1	9706	3	872.042	ANATIEVK	H(5)N(4)F(1)	2	P97300	Neuroplastin	Nptn	228	11	1.4855	0.0602292	0.3059	0.208597	(N(N(H(H(N(H(H))))(H(N))))(F))	complex	(F)		('(N(H(H)))', '(N)')	(N(N(H(H(N(H)(F)))(H(N(H))))))	complex			('(N(H)(F))', '(N(H))')	TRUE	FALSE	TRUE	FALSE
17	ShenJ_MouseBrain_IGP_CutHexNAc_130min_Run1	9706	3	872.042	ANATIEVK	H(5)N(4)F(1)	2	P97300	Neuroplastin	Nptn	228	12	1.42527	0.0485766	0.293038	0.281688	(N(N(H(H(H)(H))(H(N(N)))))(F))	hybrid	(F)		('(N(N))',)	(N(N(H(H(N(H)(F)))(H(N(H))))))	complex			('(N(H)(F))', '(N(H))')	FALSE	FALSE	TRUE	FALSE
17	ShenJ_MouseBrain_IGP_CutHexNAc_130min_Run1	9706	3	872.042	ANATIEVK	H(5)N(4)F(1)	2	P97300	Neuroplastin	Nptn	228	13	1.3767	0.0261378	0.500181	0.123122	(N(N(H(H(H)(H))(H(N)(N))))(F))	hybrid	(F)		('(N)', '(N)')	(N(N(H(H(N(H)(F)))(H(N(H))))))	complex			('(N(H)(F))', '(N(H))')	FALSE	FALSE	TRUE	FALSE
17	ShenJ_MouseBrain_IGP_CutHexNAc_130min_Run1	9706	3	872.042	ANATIEVK	H(5)N(4)F(1)	2	P97300	Neuroplastin	Nptn	228	14	1.35056	0.00933844	0.303526	0.345915	(N(N(H(H(H)(H))(H(N(F)))(N))))	hybrid		(N)	('(N(F))',)	(N(N(H(H(N(H)(F)))(H(N(H))))))	complex			('(N(H)(F))', '(N(H))')	FALSE	TRUE	FALSE	FALSE
17	ShenJ_MouseBrain_IGP_CutHexNAc_130min_Run1	9706	3	872.042	ANATIEVK	H(5)N(4)F(1)	2	P97300	Neuroplastin	Nptn	228	15	1.34122	0.00044512	0.292658	0.366121	(N(N(H(H(H))(H(N(H)(F)))(N))))	hybrid		(N)	('(N(H)(F))',)	(N(N(H(H(N(H)(F)))(H(N(H))))))	complex			('(N(H)(F))', '(N(H))')	FALSE	TRUE	FALSE	FALSE
17	ShenJ_MouseBrain_IGP_CutHexNAc_130min_Run1	9706	3	872.042	ANATIEVK	H(5)N(4)F(1)	2	P97300	Neuroplastin	Nptn	228	16	1.34078	0.10717	0.380991	0.278234	(N(N(H(H(H)(H))(H(N))(N)))(F))	hybrid	(F)	(N)	('(N)',)	(N(N(H(H(N(H)(F)))(H(N(H))))))	complex			('(N(H)(F))', '(N(H))')	FALSE	FALSE	FALSE	FALSE
17	ShenJ_MouseBrain_IGP_CutHexNAc_130min_Run1	9706	3	872.042	ANATIEVK	H(5)N(4)F(1)	2	P97300	Neuroplastin	Nptn	228	17	1.23361		0.381986	0.384408	(N(N(H(H(H))(H(N(H)))(N)))(F))	hybrid	(F)	(N)	('(N(H))',)	(N(N(H(H(N(H)(F)))(H(N(H))))))	complex			('(N(H)(F))', '(N(H))')	FALSE	FALSE	FALSE	FALSE
15	ShenJ_MouseBrain_IGP_CutHexNAc_130min_Run1	9731	3	920.728	ANATIEVK	H(5)N(4)F(2)	2	P97300	Neuroplastin	Nptn	228	1	1.68519	0.0571738	0.129809	0.184996	(N(N(H(H(N(H(F))(F)))(H(N(H))))))	complex			('(N(H(F))(F))', '(N(H))')	(N(N(H(H(N(H)(F)))(H(N(H)))))(F))	complex	(F)		('(N(H)(F))', '(N(H))')	TRUE	FALSE	TRUE	FALSE
15	ShenJ_MouseBrain_IGP_CutHexNAc_130min_Run1	9731	3	920.728	ANATIEVK	H(5)N(4)F(2)	2	P97300	Neuroplastin	Nptn	228	2	1.62802	0.0355069	0.133588	0.238392	(N(N(H(H(N(H)(F)))(H(N(H)(F))))))	complex			('(N(H)(F))', '(N(H)(F))')	(N(N(H(H(N(H)(F)))(H(N(H)))))(F))	complex	(F)		('(N(H)(F))', '(N(H))')	TRUE	FALSE	TRUE	FALSE
15	ShenJ_MouseBrain_IGP_CutHexNAc_130min_Run1	9731	3	920.728	ANATIEVK	H(5)N(4)F(2)	2	P97300	Neuroplastin	Nptn	228	3	1.59251	0.00713006	0.291677	0.115809	(N(N(H(H(H))(H(N(H))(N(F)))))(F))	hybrid	(F)		('(N(H))', '(N(F))')	(N(N(H(H(N(H)(F)))(H(N(H)))))(F))	complex	(F)		('(N(H)(F))', '(N(H))')	FALSE	TRUE	TRUE	FALSE
15	ShenJ_MouseBrain_IGP_CutHexNAc_130min_Run1	9731	3	920.728	ANATIEVK	H(5)N(4)F(2)	2	P97300	Neuroplastin	Nptn	228	4	1.58538	0.0364406	0.187871	0.226745	(N(N(H(H(N(H(F))))(H(N(H(F)))))))	complex			('(N(H(F)))', '(N(H(F)))')	(N(N(H(H(N(H)(F)))(H(N(H)))))(F))	complex	(F)		('(N(H)(F))', '(N(H))')	TRUE	FALSE	TRUE	FALSE
15	ShenJ_MouseBrain_IGP_CutHexNAc_130min_Run1	9731	3	920.728	ANATIEVK	H(5)N(4)F(2)	2	P97300	Neuroplastin	Nptn	228	5	1.54894	0.0207165	0.305103	0.145954	(N(N(H(H(N(H)(F))(N(H)))(H)))(F))	complex	(F)		('(N(H)(F))', '(N(H))')	(N(N(H(H(N(H)(F)))(H(N(H)))))(F))	complex	(F)		('(N(H)(F))', '(N(H))')	TRUE	TRUE	TRUE	TRUE
15	ShenJ_MouseBrain_IGP_CutHexNAc_130min_Run1	9731	3	920.728	ANATIEVK	H(5)N(4)F(2)	2	P97300	Neuroplastin	Nptn	228	6	1.52823	0.0141342	0.283832	0.187941	(N(N(H(H(N(H(F))))(H(N(H)))))(F))	complex	(F)		('(N(H(F)))', '(N(H))')	(N(N(H(H(N(H)(F)))(H(N(H)))))(F))	complex	(F)		('(N(H)(F))', '(N(H))')	TRUE	TRUE	TRUE	FALSE
15	ShenJ_MouseBrain_IGP_CutHexNAc_130min_Run1	9731	3	920.728	ANATIEVK	H(5)N(4)F(2)	2	P97300	Neuroplastin	Nptn	228	7	1.51409	0.0181565	0.159838	0.326069	(N(N(H(H(H))(H(N(H)(F))(N(F))))))	hybrid			('(N(H)(F))', '(N(F))')	(N(N(H(H(N(H)(F)))(H(N(H)))))(F))	complex	(F)		('(N(H)(F))', '(N(H))')	FALSE	FALSE	TRUE	FALSE
15	ShenJ_MouseBrain_IGP_CutHexNAc_130min_Run1	9731	3	920.728	ANATIEVK	H(5)N(4)F(2)	2	P97300	Neuroplastin	Nptn	228	8	1.49594	0.0229382	0.233365	0.270699	(N(N(H(H(N(H)(F))(N(H)(F)))(H))))	complex			('(N(H)(F))', '(N(H)(F))')	(N(N(H(H(N(H)(F)))(H(N(H)))))(F))	complex	(F)		('(N(H)(F))', '(N(H))')	TRUE	FALSE	TRUE	FALSE
15	ShenJ_MouseBrain_IGP_CutHexNAc_130min_Run1	9731	3	920.728	ANATIEVK	H(5)N(4)F(2)	2	P97300	Neuroplastin	Nptn	228	9	1.473	0.00567333	0.28881	0.238192	(N(N(H(H(N(H)(F)))(H(N(H)))))(F))	complex	(F)		('(N(H)(F))', '(N(H))')	(N(N(H(H(N(H)(F)))(H(N(H)))))(F))	complex	(F)		('(N(H)(F))', '(N(H))')	TRUE	TRUE	TRUE	TRUE
15	ShenJ_MouseBrain_IGP_CutHexNAc_130min_Run1	9731	3	920.728	ANATIEVK	H(5)N(4)F(2)	2	P97300	Neuroplastin	Nptn	228	10	1.46732	0.0283629	0.177426	0.35525	(N(N(H(H(H)(H))(H(N(F))(N(F))))))	hybrid			('(N(F))', '(N(F))')	(N(N(H(H(N(H)(F)))(H(N(H)))))(F))	complex	(F)		('(N(H)(F))', '(N(H))')	FALSE	FALSE	TRUE	FALSE
15	ShenJ_MouseBrain_IGP_CutHexNAc_130min_Run1	9731	3	920.728	ANATIEVK	H(5)N(4)F(2)	2	P97300	Neuroplastin	Nptn	228	11	1.43896	0.00831708	0.282714	0.278324	(N(N(H(H(N(H(H)(F))))(H(N))))(F))	complex	(F)		('(N(H(H)(F)))', '(N)')	(N(N(H(H(N(H)(F)))(H(N(H)))))(F))	complex	(F)		('(N(H)(F))', '(N(H))')	TRUE	TRUE	TRUE	FALSE
15	ShenJ_MouseBrain_IGP_CutHexNAc_130min_Run1	9731	3	920.728	ANATIEVK	H(5)N(4)F(2)	2	P97300	Neuroplastin	Nptn	228	12	1.43064	0.0530069	0.324652	0.244703	(N(N(H(H(H))(H(N(H)(F))(N))))(F))	hybrid	(F)		('(N(H)(F))', '(N)')	(N(N(H(H(N(H)(F)))(H(N(H)))))(F))	complex	(F)		('(N(H)(F))', '(N(H))')	FALSE	TRUE	TRUE	FALSE
15	ShenJ_MouseBrain_IGP_CutHexNAc_130min_Run1	9731	3	920.728	ANATIEVK	H(5)N(4)F(2)	2	P97300	Neuroplastin	Nptn	228	13	1.37764	0.134301	0.306568	0.315794	(N(N(H(H(H)(H))(H(N(F))(N))))(F))	hybrid	(F)		('(N(F))', '(N)')	(N(N(H(H(N(H)(F)))(H(N(H)))))(F))	complex	(F)		('(N(H)(F))', '(N(H))')	FALSE	TRUE	TRUE	FALSE
15	ShenJ_MouseBrain_IGP_CutHexNAc_130min_Run1	9731	3	920.728	ANATIEVK	H(5)N(4)F(2)	2	P97300	Neuroplastin	Nptn	228	14	1.24334	0.0277463	0.38434	0.372323	(N(N(H(H(H))(H(N(H)(F)))(N)))(F))	hybrid	(F)	(N)	('(N(H)(F))',)	(N(N(H(H(N(H)(F)))(H(N(H)))))(F))	complex	(F)		('(N(H)(F))', '(N(H))')	FALSE	TRUE	FALSE	FALSE
15	ShenJ_MouseBrain_IGP_CutHexNAc_130min_Run1	9731	3	920.728	ANATIEVK	H(5)N(4)F(2)	2	P97300	Neuroplastin	Nptn	228	15	1.21559		0.366158	0.418251	(N(N(H(H(H)(H))(H(N(F)))(N)))(F))	hybrid	(F)	(N)	('(N(F))',)	(N(N(H(H(N(H)(F)))(H(N(H)))))(F))	complex	(F)		('(N(H)(F))', '(N(H))')	FALSE	TRUE	FALSE	FALSE
15	ShenJ_MouseBrain_IGP_CutHexNAc_130min_Run1	9758	2	1380.59	ANATIEVK	H(5)N(4)F(2)	2	P97300	Neuroplastin	Nptn	228	1	1.62501	0.0337877	0.244304	0.130686	(N(N(H(H(N(H(F))(F)))(H(N(H))))))	complex			('(N(H(F))(F))', '(N(H))')	(N(N(H(H(N(H)(F)))(H(N(H)))))(F))	complex	(F)		('(N(H)(F))', '(N(H))')	TRUE	FALSE	TRUE	FALSE
15	ShenJ_MouseBrain_IGP_CutHexNAc_130min_Run1	9758	2	1380.59	ANATIEVK	H(5)N(4)F(2)	2	P97300	Neuroplastin	Nptn	228	2	1.59122	0.0207137	0.262922	0.145856	(N(N(H(H(N(H)(F)))(H(N(H)(F))))))	complex			('(N(H)(F))', '(N(H)(F))')	(N(N(H(H(N(H)(F)))(H(N(H)))))(F))	complex	(F)		('(N(H)(F))', '(N(H))')	TRUE	FALSE	TRUE	FALSE
15	ShenJ_MouseBrain_IGP_CutHexNAc_130min_Run1	9758	2	1380.59	ANATIEVK	H(5)N(4)F(2)	2	P97300	Neuroplastin	Nptn	228	3	1.57051	0.00339919	0.268297	0.161195	(N(N(H(H(N(H(F))))(H(N(H(F)))))))	complex			('(N(H(F)))', '(N(H(F)))')	(N(N(H(H(N(H)(F)))(H(N(H)))))(F))	complex	(F)		('(N(H)(F))', '(N(H))')	TRUE	FALSE	TRUE	FALSE
15	ShenJ_MouseBrain_IGP_CutHexNAc_130min_Run1	9758	2	1380.59	ANATIEVK	H(5)N(4)F(2)	2	P97300	Neuroplastin	Nptn	228	4	1.56711	0.0149442	0.287228	0.145663	(N(N(H(H(N(H)(F))(N(H)(F)))(H))))	complex			('(N(H)(F))', '(N(H)(F))')	(N(N(H(H(N(H)(F)))(H(N(H)))))(F))	complex	(F)		('(N(H)(F))', '(N(H))')	TRUE	FALSE	TRUE	FALSE
15	ShenJ_MouseBrain_IGP_CutHexNAc_130min_Run1	9758	2	1380.59	ANATIEVK	H(5)N(4)F(2)	2	P97300	Neuroplastin	Nptn	228	5	1.55216	0.0493497	0.260853	0.186982	(N(N(H(H(H))(H(N(H)(F))(N(F))))))	hybrid			('(N(H)(F))', '(N(F))')	(N(N(H(H(N(H)(F)))(H(N(H)))))(F))	complex	(F)		('(N(H)(F))', '(N(H))')	FALSE	FALSE	TRUE	FALSE
15	ShenJ_MouseBrain_IGP_CutHexNAc_130min_Run1	9758	2	1380.59	ANATIEVK	H(5)N(4)F(2)	2	P97300	Neuroplastin	Nptn	228	6	1.50281	0.00541493	0.373271	0.123914	(N(N(H(H(N(H(F))))(H(N(H)))))(F))	complex	(F)		('(N(H(F)))', '(N(H))')	(N(N(H(H(N(H)(F)))(H(N(H)))))(F))	complex	(F)		('(N(H)(F))', '(N(H))')	TRUE	TRUE	TRUE	FALSE
15	ShenJ_MouseBrain_IGP_CutHexNAc_130min_Run1	9758	2	1380.59	ANATIEVK	H(5)N(4)F(2)	2	P97300	Neuroplastin	Nptn	228	7	1.4974	0.00126617	0.394563	0.108037	(N(N(H(H(N(H)(F)))(H(N(H)))))(F))	complex	(F)		('(N(H)(F))', '(N(H))')	(N(N(H(H(N(H)(F)))(H(N(H)))))(F))	complex	(F)		('(N(H)(F))', '(N(H))')	TRUE	TRUE	TRUE	TRUE
15	ShenJ_MouseBrain_IGP_CutHexNAc_130min_Run1	9758	2	1380.59	ANATIEVK	H(5)N(4)F(2)	2	P97300	Neuroplastin	Nptn	228	8	1.49613	0.0137154	0.264176	0.239691	(N(N(H(H(H)(H))(H(N(F))(N(F))))))	hybrid			('(N(F))', '(N(F))')	(N(N(H(H(N(H)(F)))(H(N(H)))))(F))	complex	(F)		('(N(H)(F))', '(N(H))')	FALSE	FALSE	TRUE	FALSE
15	ShenJ_MouseBrain_IGP_CutHexNAc_130min_Run1	9758	2	1380.59	ANATIEVK	H(5)N(4)F(2)	2	P97300	Neuroplastin	Nptn	228	9	1.48242	0.00717849	0.393688	0.123893	(N(N(H(H(H))(H(N(H)(F))(N))))(F))	hybrid	(F)		('(N(H)(F))', '(N)')	(N(N(H(H(N(H)(F)))(H(N(H)))))(F))	complex	(F)		('(N(H)(F))', '(N(H))')	FALSE	TRUE	TRUE	FALSE
15	ShenJ_MouseBrain_IGP_CutHexNAc_130min_Run1	9758	2	1380.59	ANATIEVK	H(5)N(4)F(2)	2	P97300	Neuroplastin	Nptn	228	10	1.47524	0.00180445	0.383673	0.141087	(N(N(H(H(H)(H))(H(N(F))(N))))(F))	hybrid	(F)		('(N(F))', '(N)')	(N(N(H(H(N(H)(F)))(H(N(H)))))(F))	complex	(F)		('(N(H)(F))', '(N(H))')	FALSE	TRUE	TRUE	FALSE
15	ShenJ_MouseBrain_IGP_CutHexNAc_130min_Run1	9758	2	1380.59	ANATIEVK	H(5)N(4)F(2)	2	P97300	Neuroplastin	Nptn	228	11	1.47344	0.0238423	0.375335	0.15123	(N(N(H(H(H))(H(N(H))(N(F)))))(F))	hybrid	(F)		('(N(H))', '(N(F))')	(N(N(H(H(N(H)(F)))(H(N(H)))))(F))	complex	(F)		('(N(H)(F))', '(N(H))')	FALSE	TRUE	TRUE	FALSE
15	ShenJ_MouseBrain_IGP_CutHexNAc_130min_Run1	9758	2	1380.59	ANATIEVK	H(5)N(4)F(2)	2	P97300	Neuroplastin	Nptn	228	12	1.44959	0.0191854	0.398194	0.152213	(N(N(H(H(N(H)(F))(N(H)))(H)))(F))	complex	(F)		('(N(H)(F))', '(N(H))')	(N(N(H(H(N(H)(F)))(H(N(H)))))(F))	complex	(F)		('(N(H)(F))', '(N(H))')	TRUE	TRUE	TRUE	TRUE
15	ShenJ_MouseBrain_IGP_CutHexNAc_130min_Run1	9758	2	1380.59	ANATIEVK	H(5)N(4)F(2)	2	P97300	Neuroplastin	Nptn	228	13	1.43041	0.0474096	0.423206	0.146386	(N(N(H(H(H))(H(N(H)(F)))(N)))(F))	hybrid	(F)	(N)	('(N(H)(F))',)	(N(N(H(H(N(H)(F)))(H(N(H)))))(F))	complex	(F)		('(N(H)(F))', '(N(H))')	FALSE	TRUE	FALSE	FALSE
15	ShenJ_MouseBrain_IGP_CutHexNAc_130min_Run1	9758	2	1380.59	ANATIEVK	H(5)N(4)F(2)	2	P97300	Neuroplastin	Nptn	228	14	1.383	0.00163841	0.414779	0.202223	(N(N(H(H(N(H(H)(F))))(H(N))))(F))	complex	(F)		('(N(H(H)(F)))', '(N)')	(N(N(H(H(N(H)(F)))(H(N(H)))))(F))	complex	(F)		('(N(H)(F))', '(N(H))')	TRUE	TRUE	TRUE	FALSE
15	ShenJ_MouseBrain_IGP_CutHexNAc_130min_Run1	9758	2	1380.59	ANATIEVK	H(5)N(4)F(2)	2	P97300	Neuroplastin	Nptn	228	15	1.38136		0.411791	0.206849	(N(N(H(H(H)(H))(H(N(F)))(N)))(F))	hybrid	(F)	(N)	('(N(F))',)	(N(N(H(H(N(H)(F)))(H(N(H)))))(F))	complex	(F)		('(N(H)(F))', '(N(H))')	FALSE	TRUE	FALSE	FALSE
6	ShenJ_MouseBrain_IGP_CutHexNAc_130min_Run1	9775	2	1124.99	ANATIEVK	H(4)N(3)F(1)	2	P97300	Neuroplastin	Nptn	228	1	1.66699	0.028623	0.170374	0.162636	(N(N(H(H(N(H)(F)))(H))))	complex			('(N(H)(F))',)	(N(N(H(H(N(H)))(H)))(F))	complex	(F)		('(N(H))',)	TRUE	FALSE	TRUE	FALSE
6	ShenJ_MouseBrain_IGP_CutHexNAc_130min_Run1	9775	2	1124.99	ANATIEVK	H(4)N(3)F(1)	2	P97300	Neuroplastin	Nptn	228	2	1.63837	0.119688	0.184138	0.177495	(N(N(H(H(N(H(F))))(H))))	complex			('(N(H(F)))',)	(N(N(H(H(N(H)))(H)))(F))	complex	(F)		('(N(H))',)	TRUE	FALSE	TRUE	FALSE
6	ShenJ_MouseBrain_IGP_CutHexNAc_130min_Run1	9775	2	1124.99	ANATIEVK	H(4)N(3)F(1)	2	P97300	Neuroplastin	Nptn	228	3	1.51868	0.109191	0.355504	0.125816	(N(N(H(H(N(H)))(H)))(F))	complex	(F)		('(N(H))',)	(N(N(H(H(N(H)))(H)))(F))	complex	(F)		('(N(H))',)	TRUE	TRUE	TRUE	TRUE
6	ShenJ_MouseBrain_IGP_CutHexNAc_130min_Run1	9775	2	1124.99	ANATIEVK	H(4)N(3)F(1)	2	P97300	Neuroplastin	Nptn	228	4	1.40949	0.0533706	0.278005	0.312506	(N(N(H(H(H))(H(N(F))))))	hybrid			('(N(F))',)	(N(N(H(H(N(H)))(H)))(F))	complex	(F)		('(N(H))',)	FALSE	FALSE	TRUE	FALSE
6	ShenJ_MouseBrain_IGP_CutHexNAc_130min_Run1	9775	2	1124.99	ANATIEVK	H(4)N(3)F(1)	2	P97300	Neuroplastin	Nptn	228	5	1.35612	0.82803	0.367153	0.276729	(N(N(H(H(H))(H(N))))(F))	hybrid	(F)		('(N)',)	(N(N(H(H(N(H)))(H)))(F))	complex	(F)		('(N(H))',)	FALSE	TRUE	TRUE	FALSE
6	ShenJ_MouseBrain_IGP_CutHexNAc_130min_Run1	9775	2	1124.99	ANATIEVK	H(4)N(3)F(1)	2	P97300	Neuroplastin	Nptn	228	6	0.528088		0.471912	1	(N(N(H(H(H))(H)(N)))(F))	high_mannose	(F)	(N)	()	(N(N(H(H(N(H)))(H)))(F))	complex	(F)		('(N(H))',)	FALSE	TRUE	FALSE	FALSE
17	ShenJ_MouseBrain_IGP_CutHexNAc_130min_Run1	9779	3	872.042	ANATIEVK	H(5)N(4)F(1)	2	P97300	Neuroplastin	Nptn	228	1	1.73026	0.01509	0.167611	0.102127	(N(N(H(H(H))(H(N(H))(N(F))))))	hybrid			('(N(H))', '(N(F))')	(N(N(H(H(N(H)(F)))(H(N(H))))))	complex			('(N(H)(F))', '(N(H))')	FALSE	TRUE	TRUE	FALSE
17	ShenJ_MouseBrain_IGP_CutHexNAc_130min_Run1	9779	3	872.042	ANATIEVK	H(5)N(4)F(1)	2	P97300	Neuroplastin	Nptn	228	2	1.71517	0.0102148	0.102529	0.1823	(N(N(H(H(N(H)(F))(N(H)))(H))))	complex			('(N(H)(F))', '(N(H))')	(N(N(H(H(N(H)(F)))(H(N(H))))))	complex			('(N(H)(F))', '(N(H))')	TRUE	TRUE	TRUE	TRUE
17	ShenJ_MouseBrain_IGP_CutHexNAc_130min_Run1	9779	3	872.042	ANATIEVK	H(5)N(4)F(1)	2	P97300	Neuroplastin	Nptn	228	3	1.70496	0.0179881	0.127449	0.167595	(N(N(H(H(N(H(F))))(H(N(H))))))	complex			('(N(H(F)))', '(N(H))')	(N(N(H(H(N(H)(F)))(H(N(H))))))	complex			('(N(H)(F))', '(N(H))')	TRUE	TRUE	TRUE	FALSE
17	ShenJ_MouseBrain_IGP_CutHexNAc_130min_Run1	9779	3	872.042	ANATIEVK	H(5)N(4)F(1)	2	P97300	Neuroplastin	Nptn	228	4	1.68697	0.0803314	0.136038	0.176993	(N(N(H(H(N(H)(F)))(H(N(H))))))	complex			('(N(H)(F))', '(N(H))')	(N(N(H(H(N(H)(F)))(H(N(H))))))	complex			('(N(H)(F))', '(N(H))')	TRUE	TRUE	TRUE	TRUE
17	ShenJ_MouseBrain_IGP_CutHexNAc_130min_Run1	9779	3	872.042	ANATIEVK	H(5)N(4)F(1)	2	P97300	Neuroplastin	Nptn	228	5	1.60664	0.00732368	0.163549	0.229814	(N(N(H(H(H))(H(N(H)(F))(N)))))	hybrid			('(N(H)(F))', '(N)')	(N(N(H(H(N(H)(F)))(H(N(H))))))	complex			('(N(H)(F))', '(N(H))')	FALSE	TRUE	TRUE	FALSE
17	ShenJ_MouseBrain_IGP_CutHexNAc_130min_Run1	9779	3	872.042	ANATIEVK	H(5)N(4)F(1)	2	P97300	Neuroplastin	Nptn	228	6	1.59931	0.00802856	0.337672	0.063014	(N(N(H(H(N(H)))(H(N(H)))))(F))	complex	(F)		('(N(H))', '(N(H))')	(N(N(H(H(N(H)(F)))(H(N(H))))))	complex			('(N(H)(F))', '(N(H))')	TRUE	FALSE	TRUE	FALSE
17	ShenJ_MouseBrain_IGP_CutHexNAc_130min_Run1	9779	3	872.042	ANATIEVK	H(5)N(4)F(1)	2	P97300	Neuroplastin	Nptn	228	7	1.59128	0.038906	0.303966	0.104749	(N(N(H(H(N(H))(N(H)))(H)))(F))	complex	(F)		('(N(H))', '(N(H))')	(N(N(H(H(N(H)(F)))(H(N(H))))))	complex			('(N(H)(F))', '(N(H))')	TRUE	FALSE	TRUE	FALSE
17	ShenJ_MouseBrain_IGP_CutHexNAc_130min_Run1	9779	3	872.042	ANATIEVK	H(5)N(4)F(1)	2	P97300	Neuroplastin	Nptn	228	8	1.55238	0.0302477	0.308704	0.138917	(N(N(H(H(N(H(H)))(N))(H)))(F))	complex	(F)		('(N(H(H)))', '(N)')	(N(N(H(H(N(H)(F)))(H(N(H))))))	complex			('(N(H)(F))', '(N(H))')	TRUE	FALSE	TRUE	FALSE
17	ShenJ_MouseBrain_IGP_CutHexNAc_130min_Run1	9779	3	872.042	ANATIEVK	H(5)N(4)F(1)	2	P97300	Neuroplastin	Nptn	228	9	1.52213	0.0460608	0.361718	0.11615	(N(N(H(H(H))(H(N(H))(N))))(F))	hybrid	(F)		('(N(H))', '(N)')	(N(N(H(H(N(H)(F)))(H(N(H))))))	complex			('(N(H)(F))', '(N(H))')	FALSE	FALSE	TRUE	FALSE
17	ShenJ_MouseBrain_IGP_CutHexNAc_130min_Run1	9779	3	872.042	ANATIEVK	H(5)N(4)F(1)	2	P97300	Neuroplastin	Nptn	228	10	1.47607	0.0258967	0.180644	0.343285	(N(N(H(H(H)(H))(H(N(F))(N)))))	hybrid			('(N(F))', '(N)')	(N(N(H(H(N(H)(F)))(H(N(H))))))	complex			('(N(H)(F))', '(N(H))')	FALSE	TRUE	TRUE	FALSE
17	ShenJ_MouseBrain_IGP_CutHexNAc_130min_Run1	9779	3	872.042	ANATIEVK	H(5)N(4)F(1)	2	P97300	Neuroplastin	Nptn	228	11	1.45017	0.0674394	0.31126	0.238566	(N(N(H(H(N(H(H))))(H(N))))(F))	complex	(F)		('(N(H(H)))', '(N)')	(N(N(H(H(N(H)(F)))(H(N(H))))))	complex			('(N(H)(F))', '(N(H))')	TRUE	FALSE	TRUE	FALSE
17	ShenJ_MouseBrain_IGP_CutHexNAc_130min_Run1	9779	3	872.042	ANATIEVK	H(5)N(4)F(1)	2	P97300	Neuroplastin	Nptn	228	12	1.38273	0.0325926	0.30669	0.310576	(N(N(H(H(H)(H))(H(N(N)))))(F))	hybrid	(F)		('(N(N))',)	(N(N(H(H(N(H)(F)))(H(N(H))))))	complex			('(N(H)(F))', '(N(H))')	FALSE	FALSE	TRUE	FALSE
17	ShenJ_MouseBrain_IGP_CutHexNAc_130min_Run1	9779	3	872.042	ANATIEVK	H(5)N(4)F(1)	2	P97300	Neuroplastin	Nptn	228	13	1.35014	0.0330661	0.503144	0.146714	(N(N(H(H(H)(H))(H(N)(N))))(F))	hybrid	(F)		('(N)', '(N)')	(N(N(H(H(N(H)(F)))(H(N(H))))))	complex			('(N(H)(F))', '(N(H))')	FALSE	FALSE	TRUE	FALSE
17	ShenJ_MouseBrain_IGP_CutHexNAc_130min_Run1	9779	3	872.042	ANATIEVK	H(5)N(4)F(1)	2	P97300	Neuroplastin	Nptn	228	14	1.31708	0.00821655	0.306933	0.375991	(N(N(H(H(H)(H))(H(N(F)))(N))))	hybrid		(N)	('(N(F))',)	(N(N(H(H(N(H)(F)))(H(N(H))))))	complex			('(N(H)(F))', '(N(H))')	FALSE	TRUE	FALSE	FALSE
17	ShenJ_MouseBrain_IGP_CutHexNAc_130min_Run1	9779	3	872.042	ANATIEVK	H(5)N(4)F(1)	2	P97300	Neuroplastin	Nptn	228	15	1.30886	0.00248981	0.29478	0.396361	(N(N(H(H(H))(H(N(H)(F)))(N))))	hybrid		(N)	('(N(H)(F))',)	(N(N(H(H(N(H)(F)))(H(N(H))))))	complex			('(N(H)(F))', '(N(H))')	FALSE	TRUE	FALSE	FALSE
17	ShenJ_MouseBrain_IGP_CutHexNAc_130min_Run1	9779	3	872.042	ANATIEVK	H(5)N(4)F(1)	2	P97300	Neuroplastin	Nptn	228	16	1.30637	0.107183	0.386083	0.307547	(N(N(H(H(H)(H))(H(N))(N)))(F))	hybrid	(F)	(N)	('(N)',)	(N(N(H(H(N(H)(F)))(H(N(H))))))	complex			('(N(H)(F))', '(N(H))')	FALSE	FALSE	FALSE	FALSE
17	ShenJ_MouseBrain_IGP_CutHexNAc_130min_Run1	9779	3	872.042	ANATIEVK	H(5)N(4)F(1)	2	P97300	Neuroplastin	Nptn	228	17	1.19919		0.385831	0.414982	(N(N(H(H(H))(H(N(H)))(N)))(F))	hybrid	(F)	(N)	('(N(H))',)	(N(N(H(H(N(H)(F)))(H(N(H))))))	complex			('(N(H)(F))', '(N(H))')	FALSE	FALSE	FALSE	FALSE
17	ShenJ_MouseBrain_IGP_CutHexNAc_130min_Run1	9829	2	1307.56	ANATIEVK	H(5)N(4)F(1)	2	P97300	Neuroplastin	Nptn	228	1	1.57106	0.0229563	0.27649	0.152448	(N(N(H(H(N(H(F))))(H(N(H))))))	complex			('(N(H(F)))', '(N(H))')	(N(N(H(H(N(H)(F)))(H(N(H))))))	complex			('(N(H)(F))', '(N(H))')	TRUE	TRUE	TRUE	FALSE
17	ShenJ_MouseBrain_IGP_CutHexNAc_130min_Run1	9829	2	1307.56	ANATIEVK	H(5)N(4)F(1)	2	P97300	Neuroplastin	Nptn	228	2	1.54811	0.0234774	0.296042	0.155852	(N(N(H(H(N(H)(F)))(H(N(H))))))	complex			('(N(H)(F))', '(N(H))')	(N(N(H(H(N(H)(F)))(H(N(H))))))	complex			('(N(H)(F))', '(N(H))')	TRUE	TRUE	TRUE	TRUE
17	ShenJ_MouseBrain_IGP_CutHexNAc_130min_Run1	9829	2	1307.56	ANATIEVK	H(5)N(4)F(1)	2	P97300	Neuroplastin	Nptn	228	3	1.52463	0.000950535	0.268284	0.207088	(N(N(H(H(H))(H(N(H))(N(F))))))	hybrid			('(N(H))', '(N(F))')	(N(N(H(H(N(H)(F)))(H(N(H))))))	complex			('(N(H)(F))', '(N(H))')	FALSE	TRUE	TRUE	FALSE
17	ShenJ_MouseBrain_IGP_CutHexNAc_130min_Run1	9829	2	1307.56	ANATIEVK	H(5)N(4)F(1)	2	P97300	Neuroplastin	Nptn	228	4	1.52368	0.0918506	0.285192	0.19113	(N(N(H(H(N(H)(F))(N(H)))(H))))	complex			('(N(H)(F))', '(N(H))')	(N(N(H(H(N(H)(F)))(H(N(H))))))	complex			('(N(H)(F))', '(N(H))')	TRUE	TRUE	TRUE	TRUE
17	ShenJ_MouseBrain_IGP_CutHexNAc_130min_Run1	9829	2	1307.56	ANATIEVK	H(5)N(4)F(1)	2	P97300	Neuroplastin	Nptn	228	5	1.43183	0.0541603	0.432841	0.135332	(N(N(H(H(N(H)))(H(N(H)))))(F))	complex	(F)		('(N(H))', '(N(H))')	(N(N(H(H(N(H)(F)))(H(N(H))))))	complex			('(N(H)(F))', '(N(H))')	TRUE	FALSE	TRUE	FALSE
17	ShenJ_MouseBrain_IGP_CutHexNAc_130min_Run1	9829	2	1307.56	ANATIEVK	H(5)N(4)F(1)	2	P97300	Neuroplastin	Nptn	228	6	1.37767	0.00272855	0.338341	0.283992	(N(N(H(H(H))(H(N(H)(F))(N)))))	hybrid			('(N(H)(F))', '(N)')	(N(N(H(H(N(H)(F)))(H(N(H))))))	complex			('(N(H)(F))', '(N(H))')	FALSE	TRUE	TRUE	FALSE
17	ShenJ_MouseBrain_IGP_CutHexNAc_130min_Run1	9829	2	1307.56	ANATIEVK	H(5)N(4)F(1)	2	P97300	Neuroplastin	Nptn	228	7	1.37494	0.00187009	0.444518	0.180543	(N(N(H(H(H))(H(N(H))(N))))(F))	hybrid	(F)		('(N(H))', '(N)')	(N(N(H(H(N(H)(F)))(H(N(H))))))	complex			('(N(H)(F))', '(N(H))')	FALSE	FALSE	TRUE	FALSE
17	ShenJ_MouseBrain_IGP_CutHexNAc_130min_Run1	9829	2	1307.56	ANATIEVK	H(5)N(4)F(1)	2	P97300	Neuroplastin	Nptn	228	8	1.37307	0.0110425	0.451629	0.175303	(N(N(H(H(N(H))(N(H)))(H)))(F))	complex	(F)		('(N(H))', '(N(H))')	(N(N(H(H(N(H)(F)))(H(N(H))))))	complex			('(N(H)(F))', '(N(H))')	TRUE	FALSE	TRUE	FALSE
17	ShenJ_MouseBrain_IGP_CutHexNAc_130min_Run1	9829	2	1307.56	ANATIEVK	H(5)N(4)F(1)	2	P97300	Neuroplastin	Nptn	228	9	1.36203	0.0177463	0.468255	0.169719	(N(N(H(H(H)(H))(H(N)(N))))(F))	hybrid	(F)		('(N)', '(N)')	(N(N(H(H(N(H)(F)))(H(N(H))))))	complex			('(N(H)(F))', '(N(H))')	FALSE	FALSE	TRUE	FALSE
17	ShenJ_MouseBrain_IGP_CutHexNAc_130min_Run1	9829	2	1307.56	ANATIEVK	H(5)N(4)F(1)	2	P97300	Neuroplastin	Nptn	228	10	1.34428	0.0195467	0.446276	0.209444	(N(N(H(H(N(H(H)))(N))(H)))(F))	complex	(F)		('(N(H(H)))', '(N)')	(N(N(H(H(N(H)(F)))(H(N(H))))))	complex			('(N(H)(F))', '(N(H))')	TRUE	FALSE	TRUE	FALSE
17	ShenJ_MouseBrain_IGP_CutHexNAc_130min_Run1	9829	2	1307.56	ANATIEVK	H(5)N(4)F(1)	2	P97300	Neuroplastin	Nptn	228	11	1.32473	0.0176042	0.33856	0.336707	(N(N(H(H(H)(H))(H(N(F))(N)))))	hybrid			('(N(F))', '(N)')	(N(N(H(H(N(H)(F)))(H(N(H))))))	complex			('(N(H)(F))', '(N(H))')	FALSE	TRUE	TRUE	FALSE
17	ShenJ_MouseBrain_IGP_CutHexNAc_130min_Run1	9829	2	1307.56	ANATIEVK	H(5)N(4)F(1)	2	P97300	Neuroplastin	Nptn	228	12	1.30713	0.0112664	0.373765	0.319107	(N(N(H(H(H)(H))(H(N(F)))(N))))	hybrid		(N)	('(N(F))',)	(N(N(H(H(N(H)(F)))(H(N(H))))))	complex			('(N(H)(F))', '(N(H))')	FALSE	TRUE	FALSE	FALSE
17	ShenJ_MouseBrain_IGP_CutHexNAc_130min_Run1	9829	2	1307.56	ANATIEVK	H(5)N(4)F(1)	2	P97300	Neuroplastin	Nptn	228	13	1.29586	0.00199248	0.44624	0.257897	(N(N(H(H(N(H(H))))(H(N))))(F))	complex	(F)		('(N(H(H)))', '(N)')	(N(N(H(H(N(H)(F)))(H(N(H))))))	complex			('(N(H)(F))', '(N(H))')	TRUE	FALSE	TRUE	FALSE
17	ShenJ_MouseBrain_IGP_CutHexNAc_130min_Run1	9829	2	1307.56	ANATIEVK	H(5)N(4)F(1)	2	P97300	Neuroplastin	Nptn	228	14	1.29387	0.0833958	0.386634	0.319496	(N(N(H(H(H))(H(N(H)(F)))(N))))	hybrid		(N)	('(N(H)(F))',)	(N(N(H(H(N(H)(F)))(H(N(H))))))	complex			('(N(H)(F))', '(N(H))')	FALSE	TRUE	FALSE	FALSE
17	ShenJ_MouseBrain_IGP_CutHexNAc_130min_Run1	9829	2	1307.56	ANATIEVK	H(5)N(4)F(1)	2	P97300	Neuroplastin	Nptn	228	15	1.21047	0.0194916	0.486908	0.302618	(N(N(H(H(H)(H))(H(N(N)))))(F))	hybrid	(F)		('(N(N))',)	(N(N(H(H(N(H)(F)))(H(N(H))))))	complex			('(N(H)(F))', '(N(H))')	FALSE	FALSE	TRUE	FALSE
17	ShenJ_MouseBrain_IGP_CutHexNAc_130min_Run1	9829	2	1307.56	ANATIEVK	H(5)N(4)F(1)	2	P97300	Neuroplastin	Nptn	228	16	1.19098	0.00516028	0.464273	0.344744	(N(N(H(H(H)(H))(H(N))(N)))(F))	hybrid	(F)	(N)	('(N)',)	(N(N(H(H(N(H)(F)))(H(N(H))))))	complex			('(N(H)(F))', '(N(H))')	FALSE	FALSE	FALSE	FALSE
17	ShenJ_MouseBrain_IGP_CutHexNAc_130min_Run1	9829	2	1307.56	ANATIEVK	H(5)N(4)F(1)	2	P97300	Neuroplastin	Nptn	228	17	1.18582		0.459323	0.354855	(N(N(H(H(H))(H(N(H)))(N)))(F))	hybrid	(F)	(N)	('(N(H))',)	(N(N(H(H(N(H)(F)))(H(N(H))))))	complex			('(N(H)(F))', '(N(H))')	FALSE	FALSE	FALSE	FALSE
17	ShenJ_MouseBrain_IGP_CutHexNAc_130min_Run1	9868	3	872.042	ANATIEVK	H(5)N(4)F(1)	2	P97300	Neuroplastin	Nptn	228	1	1.68182	0.00623361	0.0947832	0.223394	(N(N(H(H(N(H)(F)))(H(N(H))))))	complex			('(N(H)(F))', '(N(H))')	(N(N(H(H(N(H)))(H(N(H)))))(F))	complex	(F)		('(N(H))', '(N(H))')	TRUE	FALSE	TRUE	FALSE
17	ShenJ_MouseBrain_IGP_CutHexNAc_130min_Run1	9868	3	872.042	ANATIEVK	H(5)N(4)F(1)	2	P97300	Neuroplastin	Nptn	228	2	1.67559	0.0327517	0.178161	0.14625	(N(N(H(H(H))(H(N(H))(N(F))))))	hybrid			('(N(H))', '(N(F))')	(N(N(H(H(N(H)))(H(N(H)))))(F))	complex	(F)		('(N(H))', '(N(H))')	FALSE	FALSE	TRUE	FALSE
17	ShenJ_MouseBrain_IGP_CutHexNAc_130min_Run1	9868	3	872.042	ANATIEVK	H(5)N(4)F(1)	2	P97300	Neuroplastin	Nptn	228	3	1.64284	0.0116831	0.144051	0.213112	(N(N(H(H(N(H(F))))(H(N(H))))))	complex			('(N(H(F)))', '(N(H))')	(N(N(H(H(N(H)))(H(N(H)))))(F))	complex	(F)		('(N(H))', '(N(H))')	TRUE	FALSE	TRUE	FALSE
17	ShenJ_MouseBrain_IGP_CutHexNAc_130min_Run1	9868	3	872.042	ANATIEVK	H(5)N(4)F(1)	2	P97300	Neuroplastin	Nptn	228	4	1.63115	0.0638214	0.145	0.223846	(N(N(H(H(N(H)(F))(N(H)))(H))))	complex			('(N(H)(F))', '(N(H))')	(N(N(H(H(N(H)))(H(N(H)))))(F))	complex	(F)		('(N(H))', '(N(H))')	TRUE	FALSE	TRUE	FALSE
17	ShenJ_MouseBrain_IGP_CutHexNAc_130min_Run1	9868	3	872.042	ANATIEVK	H(5)N(4)F(1)	2	P97300	Neuroplastin	Nptn	228	5	1.56733	0.000311561	0.326322	0.106346	(N(N(H(H(N(H))(N(H)))(H)))(F))	complex	(F)		('(N(H))', '(N(H))')	(N(N(H(H(N(H)))(H(N(H)))))(F))	complex	(F)		('(N(H))', '(N(H))')	TRUE	TRUE	TRUE	TRUE
17	ShenJ_MouseBrain_IGP_CutHexNAc_130min_Run1	9868	3	872.042	ANATIEVK	H(5)N(4)F(1)	2	P97300	Neuroplastin	Nptn	228	6	1.56702	0.0144584	0.33716	0.0958192	(N(N(H(H(N(H)))(H(N(H)))))(F))	complex	(F)		('(N(H))', '(N(H))')	(N(N(H(H(N(H)))(H(N(H)))))(F))	complex	(F)		('(N(H))', '(N(H))')	TRUE	TRUE	TRUE	TRUE
17	ShenJ_MouseBrain_IGP_CutHexNAc_130min_Run1	9868	3	872.042	ANATIEVK	H(5)N(4)F(1)	2	P97300	Neuroplastin	Nptn	228	7	1.55256	0.00160798	0.316735	0.130702	(N(N(H(H(N(H(H)))(N))(H)))(F))	complex	(F)		('(N(H(H)))', '(N)')	(N(N(H(H(N(H)))(H(N(H)))))(F))	complex	(F)		('(N(H))', '(N(H))')	TRUE	TRUE	TRUE	FALSE
17	ShenJ_MouseBrain_IGP_CutHexNAc_130min_Run1	9868	3	872.042	ANATIEVK	H(5)N(4)F(1)	2	P97300	Neuroplastin	Nptn	228	8	1.55095	0.0760186	0.172885	0.276161	(N(N(H(H(H))(H(N(H)(F))(N)))))	hybrid			('(N(H)(F))', '(N)')	(N(N(H(H(N(H)))(H(N(H)))))(F))	complex	(F)		('(N(H))', '(N(H))')	FALSE	FALSE	TRUE	FALSE
17	ShenJ_MouseBrain_IGP_CutHexNAc_130min_Run1	9868	3	872.042	ANATIEVK	H(5)N(4)F(1)	2	P97300	Neuroplastin	Nptn	228	9	1.47494	0.0674551	0.363747	0.161317	(N(N(H(H(H))(H(N(H))(N))))(F))	hybrid	(F)		('(N(H))', '(N)')	(N(N(H(H(N(H)))(H(N(H)))))(F))	complex	(F)		('(N(H))', '(N(H))')	FALSE	TRUE	TRUE	FALSE
17	ShenJ_MouseBrain_IGP_CutHexNAc_130min_Run1	9868	3	872.042	ANATIEVK	H(5)N(4)F(1)	2	P97300	Neuroplastin	Nptn	228	10	1.40748	0.0089827	0.203375	0.389144	(N(N(H(H(H)(H))(H(N(F))(N)))))	hybrid			('(N(F))', '(N)')	(N(N(H(H(N(H)))(H(N(H)))))(F))	complex	(F)		('(N(H))', '(N(H))')	FALSE	FALSE	TRUE	FALSE
17	ShenJ_MouseBrain_IGP_CutHexNAc_130min_Run1	9868	3	872.042	ANATIEVK	H(5)N(4)F(1)	2	P97300	Neuroplastin	Nptn	228	11	1.3985	0.0849455	0.31485	0.286651	(N(N(H(H(N(H(H))))(H(N))))(F))	complex	(F)		('(N(H(H)))', '(N)')	(N(N(H(H(N(H)))(H(N(H)))))(F))	complex	(F)		('(N(H))', '(N(H))')	TRUE	TRUE	TRUE	FALSE
17	ShenJ_MouseBrain_IGP_CutHexNAc_130min_Run1	9868	3	872.042	ANATIEVK	H(5)N(4)F(1)	2	P97300	Neuroplastin	Nptn	228	12	1.31355	0.0043437	0.496478	0.18997	(N(N(H(H(H)(H))(H(N)(N))))(F))	hybrid	(F)		('(N)', '(N)')	(N(N(H(H(N(H)))(H(N(H)))))(F))	complex	(F)		('(N(H))', '(N(H))')	FALSE	TRUE	TRUE	FALSE
17	ShenJ_MouseBrain_IGP_CutHexNAc_130min_Run1	9868	3	872.042	ANATIEVK	H(5)N(4)F(1)	2	P97300	Neuroplastin	Nptn	228	13	1.30921	0.0629883	0.334812	0.355979	(N(N(H(H(H)(H))(H(N(N)))))(F))	hybrid	(F)		('(N(N))',)	(N(N(H(H(N(H)))(H(N(H)))))(F))	complex	(F)		('(N(H))', '(N(H))')	FALSE	TRUE	TRUE	FALSE
17	ShenJ_MouseBrain_IGP_CutHexNAc_130min_Run1	9868	3	872.042	ANATIEVK	H(5)N(4)F(1)	2	P97300	Neuroplastin	Nptn	228	14	1.24622	0.0043846	0.331764	0.422015	(N(N(H(H(H)(H))(H(N(F)))(N))))	hybrid		(N)	('(N(F))',)	(N(N(H(H(N(H)))(H(N(H)))))(F))	complex	(F)		('(N(H))', '(N(H))')	FALSE	FALSE	FALSE	FALSE
17	ShenJ_MouseBrain_IGP_CutHexNAc_130min_Run1	9868	3	872.042	ANATIEVK	H(5)N(4)F(1)	2	P97300	Neuroplastin	Nptn	228	15	1.24184	0.00305719	0.40468	0.353484	(N(N(H(H(H)(H))(H(N))(N)))(F))	hybrid	(F)	(N)	('(N)',)	(N(N(H(H(N(H)))(H(N(H)))))(F))	complex	(F)		('(N(H))', '(N(H))')	FALSE	TRUE	FALSE	FALSE
17	ShenJ_MouseBrain_IGP_CutHexNAc_130min_Run1	9868	3	872.042	ANATIEVK	H(5)N(4)F(1)	2	P97300	Neuroplastin	Nptn	228	16	1.23878	0.105075	0.318598	0.442623	(N(N(H(H(H))(H(N(H)(F)))(N))))	hybrid		(N)	('(N(H)(F))',)	(N(N(H(H(N(H)))(H(N(H)))))(F))	complex	(F)		('(N(H))', '(N(H))')	FALSE	FALSE	FALSE	FALSE
17	ShenJ_MouseBrain_IGP_CutHexNAc_130min_Run1	9868	3	872.042	ANATIEVK	H(5)N(4)F(1)	2	P97300	Neuroplastin	Nptn	228	17	1.1337		0.404705	0.461591	(N(N(H(H(H))(H(N(H)))(N)))(F))	hybrid	(F)	(N)	('(N(H))',)	(N(N(H(H(N(H)))(H(N(H)))))(F))	complex	(F)		('(N(H))', '(N(H))')	FALSE	TRUE	FALSE	FALSE
15	ShenJ_MouseBrain_IGP_CutHexNAc_130min_Run1	9894	3	920.728	ANATIEVK	H(5)N(4)F(2)	2	P97300	Neuroplastin	Nptn	228	1	1.79134	0.0716494	0.105631	0.103024	(N(N(H(H(N(H(F))(F)))(H(N(H))))))	complex			('(N(H(F))(F))', '(N(H))')	(N(N(H(H(N(H(F))(F)))(H(N(H))))))	complex			('(N(H(F))(F))', '(N(H))')	TRUE	TRUE	TRUE	TRUE
15	ShenJ_MouseBrain_IGP_CutHexNAc_130min_Run1	9894	3	920.728	ANATIEVK	H(5)N(4)F(2)	2	P97300	Neuroplastin	Nptn	228	2	1.7197	0.0532593	0.124329	0.155975	(N(N(H(H(N(H)(F)))(H(N(H)(F))))))	complex			('(N(H)(F))', '(N(H)(F))')	(N(N(H(H(N(H(F))(F)))(H(N(H))))))	complex			('(N(H(F))(F))', '(N(H))')	TRUE	TRUE	TRUE	FALSE
15	ShenJ_MouseBrain_IGP_CutHexNAc_130min_Run1	9894	3	920.728	ANATIEVK	H(5)N(4)F(2)	2	P97300	Neuroplastin	Nptn	228	3	1.66644	0.0144178	0.158666	0.174897	(N(N(H(H(N(H(F))))(H(N(H(F)))))))	complex			('(N(H(F)))', '(N(H(F)))')	(N(N(H(H(N(H(F))(F)))(H(N(H))))))	complex			('(N(H(F))(F))', '(N(H))')	TRUE	TRUE	TRUE	FALSE
15	ShenJ_MouseBrain_IGP_CutHexNAc_130min_Run1	9894	3	920.728	ANATIEVK	H(5)N(4)F(2)	2	P97300	Neuroplastin	Nptn	228	4	1.65202	0.0138705	0.282061	0.0659204	(N(N(H(H(H))(H(N(H))(N(F)))))(F))	hybrid	(F)		('(N(H))', '(N(F))')	(N(N(H(H(N(H(F))(F)))(H(N(H))))))	complex			('(N(H(F))(F))', '(N(H))')	FALSE	FALSE	TRUE	FALSE
15	ShenJ_MouseBrain_IGP_CutHexNAc_130min_Run1	9894	3	920.728	ANATIEVK	H(5)N(4)F(2)	2	P97300	Neuroplastin	Nptn	228	5	1.63815	0.0254357	0.120551	0.241301	(N(N(H(H(H))(H(N(H)(F))(N(F))))))	hybrid			('(N(H)(F))', '(N(F))')	(N(N(H(H(N(H(F))(F)))(H(N(H))))))	complex			('(N(H(F))(F))', '(N(H))')	FALSE	TRUE	TRUE	FALSE
15	ShenJ_MouseBrain_IGP_CutHexNAc_130min_Run1	9894	3	920.728	ANATIEVK	H(5)N(4)F(2)	2	P97300	Neuroplastin	Nptn	228	6	1.61271	0.00400849	0.201186	0.186102	(N(N(H(H(N(H)(F))(N(H)(F)))(H))))	complex			('(N(H)(F))', '(N(H)(F))')	(N(N(H(H(N(H(F))(F)))(H(N(H))))))	complex			('(N(H(F))(F))', '(N(H))')	TRUE	TRUE	TRUE	FALSE
15	ShenJ_MouseBrain_IGP_CutHexNAc_130min_Run1	9894	3	920.728	ANATIEVK	H(5)N(4)F(2)	2	P97300	Neuroplastin	Nptn	228	7	1.6087	0.0162243	0.277868	0.113428	(N(N(H(H(N(H(F))))(H(N(H)))))(F))	complex	(F)		('(N(H(F)))', '(N(H))')	(N(N(H(H(N(H(F))(F)))(H(N(H))))))	complex			('(N(H(F))(F))', '(N(H))')	TRUE	FALSE	TRUE	FALSE
15	ShenJ_MouseBrain_IGP_CutHexNAc_130min_Run1	9894	3	920.728	ANATIEVK	H(5)N(4)F(2)	2	P97300	Neuroplastin	Nptn	228	8	1.59248	0.0174316	0.302269	0.105251	(N(N(H(H(N(H)(F))(N(H)))(H)))(F))	complex	(F)		('(N(H)(F))', '(N(H))')	(N(N(H(H(N(H(F))(F)))(H(N(H))))))	complex			('(N(H(F))(F))', '(N(H))')	TRUE	FALSE	TRUE	FALSE
15	ShenJ_MouseBrain_IGP_CutHexNAc_130min_Run1	9894	3	920.728	ANATIEVK	H(5)N(4)F(2)	2	P97300	Neuroplastin	Nptn	228	9	1.57505	0.0311204	0.15109	0.273862	(N(N(H(H(H)(H))(H(N(F))(N(F))))))	hybrid			('(N(F))', '(N(F))')	(N(N(H(H(N(H(F))(F)))(H(N(H))))))	complex			('(N(H(F))(F))', '(N(H))')	FALSE	TRUE	TRUE	FALSE
15	ShenJ_MouseBrain_IGP_CutHexNAc_130min_Run1	9894	3	920.728	ANATIEVK	H(5)N(4)F(2)	2	P97300	Neuroplastin	Nptn	228	10	1.54393	0.0312021	0.302659	0.153413	(N(N(H(H(N(H)(F)))(H(N(H)))))(F))	complex	(F)		('(N(H)(F))', '(N(H))')	(N(N(H(H(N(H(F))(F)))(H(N(H))))))	complex			('(N(H(F))(F))', '(N(H))')	TRUE	FALSE	TRUE	FALSE
15	ShenJ_MouseBrain_IGP_CutHexNAc_130min_Run1	9894	3	920.728	ANATIEVK	H(5)N(4)F(2)	2	P97300	Neuroplastin	Nptn	228	11	1.51273	0.00453587	0.324817	0.162458	(N(N(H(H(H))(H(N(H)(F))(N))))(F))	hybrid	(F)		('(N(H)(F))', '(N)')	(N(N(H(H(N(H(F))(F)))(H(N(H))))))	complex			('(N(H(F))(F))', '(N(H))')	FALSE	FALSE	TRUE	FALSE
15	ShenJ_MouseBrain_IGP_CutHexNAc_130min_Run1	9894	3	920.728	ANATIEVK	H(5)N(4)F(2)	2	P97300	Neuroplastin	Nptn	228	12	1.50819	0.0510741	0.294829	0.196982	(N(N(H(H(N(H(H)(F))))(H(N))))(F))	complex	(F)		('(N(H(H)(F)))', '(N)')	(N(N(H(H(N(H(F))(F)))(H(N(H))))))	complex			('(N(H(F))(F))', '(N(H))')	TRUE	FALSE	TRUE	FALSE
15	ShenJ_MouseBrain_IGP_CutHexNAc_130min_Run1	9894	3	920.728	ANATIEVK	H(5)N(4)F(2)	2	P97300	Neuroplastin	Nptn	228	13	1.45712	0.116693	0.311449	0.231436	(N(N(H(H(H)(H))(H(N(F))(N))))(F))	hybrid	(F)		('(N(F))', '(N)')	(N(N(H(H(N(H(F))(F)))(H(N(H))))))	complex			('(N(H(F))(F))', '(N(H))')	FALSE	FALSE	TRUE	FALSE
15	ShenJ_MouseBrain_IGP_CutHexNAc_130min_Run1	9894	3	920.728	ANATIEVK	H(5)N(4)F(2)	2	P97300	Neuroplastin	Nptn	228	14	1.34042	0.0248814	0.372254	0.287324	(N(N(H(H(H))(H(N(H)(F)))(N)))(F))	hybrid	(F)	(N)	('(N(H)(F))',)	(N(N(H(H(N(H(F))(F)))(H(N(H))))))	complex			('(N(H(F))(F))', '(N(H))')	FALSE	FALSE	FALSE	FALSE
15	ShenJ_MouseBrain_IGP_CutHexNAc_130min_Run1	9894	3	920.728	ANATIEVK	H(5)N(4)F(2)	2	P97300	Neuroplastin	Nptn	228	15	1.31554		0.351161	0.333297	(N(N(H(H(H)(H))(H(N(F)))(N)))(F))	hybrid	(F)	(N)	('(N(F))',)	(N(N(H(H(N(H(F))(F)))(H(N(H))))))	complex			('(N(H(F))(F))', '(N(H))')	FALSE	FALSE	FALSE	FALSE
15	ShenJ_MouseBrain_IGP_CutHexNAc_130min_Run1	9941	2	1380.59	ANATIEVK	H(5)N(4)F(2)	2	P97300	Neuroplastin	Nptn	228	1	1.59386	0.0434515	0.229913	0.176225	(N(N(H(H(N(H(F))(F)))(H(N(H))))))	complex			('(N(H(F))(F))', '(N(H))')	(N(N(H(H(N(H(F))(F)))(H(N(H))))))	complex			('(N(H(F))(F))', '(N(H))')	TRUE	TRUE	TRUE	TRUE
15	ShenJ_MouseBrain_IGP_CutHexNAc_130min_Run1	9941	2	1380.59	ANATIEVK	H(5)N(4)F(2)	2	P97300	Neuroplastin	Nptn	228	2	1.55041	0.01275	0.263999	0.18559	(N(N(H(H(N(H)(F)))(H(N(H)(F))))))	complex			('(N(H)(F))', '(N(H)(F))')	(N(N(H(H(N(H(F))(F)))(H(N(H))))))	complex			('(N(H(F))(F))', '(N(H))')	TRUE	TRUE	TRUE	FALSE
15	ShenJ_MouseBrain_IGP_CutHexNAc_130min_Run1	9941	2	1380.59	ANATIEVK	H(5)N(4)F(2)	2	P97300	Neuroplastin	Nptn	228	3	1.53766	0.00310077	0.274772	0.187567	(N(N(H(H(N(H(F))))(H(N(H(F)))))))	complex			('(N(H(F)))', '(N(H(F)))')	(N(N(H(H(N(H(F))(F)))(H(N(H))))))	complex			('(N(H(F))(F))', '(N(H))')	TRUE	TRUE	TRUE	FALSE
15	ShenJ_MouseBrain_IGP_CutHexNAc_130min_Run1	9941	2	1380.59	ANATIEVK	H(5)N(4)F(2)	2	P97300	Neuroplastin	Nptn	228	4	1.53456	0.0175118	0.296592	0.168848	(N(N(H(H(N(H)(F))(N(H)(F)))(H))))	complex			('(N(H)(F))', '(N(H)(F))')	(N(N(H(H(N(H(F))(F)))(H(N(H))))))	complex			('(N(H(F))(F))', '(N(H))')	TRUE	TRUE	TRUE	FALSE
15	ShenJ_MouseBrain_IGP_CutHexNAc_130min_Run1	9941	2	1380.59	ANATIEVK	H(5)N(4)F(2)	2	P97300	Neuroplastin	Nptn	228	5	1.51705	0.003059	0.255984	0.226967	(N(N(H(H(H))(H(N(H)(F))(N(F))))))	hybrid			('(N(H)(F))', '(N(F))')	(N(N(H(H(N(H(F))(F)))(H(N(H))))))	complex			('(N(H(F))(F))', '(N(H))')	FALSE	TRUE	TRUE	FALSE
15	ShenJ_MouseBrain_IGP_CutHexNAc_130min_Run1	9941	2	1380.59	ANATIEVK	H(5)N(4)F(2)	2	P97300	Neuroplastin	Nptn	228	6	1.51399	0.00370081	0.376083	0.109928	(N(N(H(H(N(H(F))))(H(N(H)))))(F))	complex	(F)		('(N(H(F)))', '(N(H))')	(N(N(H(H(N(H(F))(F)))(H(N(H))))))	complex			('(N(H(F))(F))', '(N(H))')	TRUE	FALSE	TRUE	FALSE
15	ShenJ_MouseBrain_IGP_CutHexNAc_130min_Run1	9941	2	1380.59	ANATIEVK	H(5)N(4)F(2)	2	P97300	Neuroplastin	Nptn	228	7	1.51029	0.0179188	0.374087	0.115624	(N(N(H(H(H))(H(N(H))(N(F)))))(F))	hybrid	(F)		('(N(H))', '(N(F))')	(N(N(H(H(N(H(F))(F)))(H(N(H))))))	complex			('(N(H(F))(F))', '(N(H))')	FALSE	FALSE	TRUE	FALSE
15	ShenJ_MouseBrain_IGP_CutHexNAc_130min_Run1	9941	2	1380.59	ANATIEVK	H(5)N(4)F(2)	2	P97300	Neuroplastin	Nptn	228	8	1.49237	0.0265966	0.404808	0.102823	(N(N(H(H(N(H)(F)))(H(N(H)))))(F))	complex	(F)		('(N(H)(F))', '(N(H))')	(N(N(H(H(N(H(F))(F)))(H(N(H))))))	complex			('(N(H(F))(F))', '(N(H))')	TRUE	FALSE	TRUE	FALSE
15	ShenJ_MouseBrain_IGP_CutHexNAc_130min_Run1	9941	2	1380.59	ANATIEVK	H(5)N(4)F(2)	2	P97300	Neuroplastin	Nptn	228	9	1.46577	0.0192526	0.410897	0.123329	(N(N(H(H(N(H)(F))(N(H)))(H)))(F))	complex	(F)		('(N(H)(F))', '(N(H))')	(N(N(H(H(N(H(F))(F)))(H(N(H))))))	complex			('(N(H(F))(F))', '(N(H))')	TRUE	FALSE	TRUE	FALSE
15	ShenJ_MouseBrain_IGP_CutHexNAc_130min_Run1	9941	2	1380.59	ANATIEVK	H(5)N(4)F(2)	2	P97300	Neuroplastin	Nptn	228	10	1.44652	0.00204581	0.402699	0.15078	(N(N(H(H(H))(H(N(H)(F))(N))))(F))	hybrid	(F)		('(N(H)(F))', '(N)')	(N(N(H(H(N(H(F))(F)))(H(N(H))))))	complex			('(N(H(F))(F))', '(N(H))')	FALSE	FALSE	TRUE	FALSE
15	ShenJ_MouseBrain_IGP_CutHexNAc_130min_Run1	9941	2	1380.59	ANATIEVK	H(5)N(4)F(2)	2	P97300	Neuroplastin	Nptn	228	11	1.44447	0.020044	0.279988	0.275537	(N(N(H(H(H)(H))(H(N(F))(N(F))))))	hybrid			('(N(F))', '(N(F))')	(N(N(H(H(N(H(F))(F)))(H(N(H))))))	complex			('(N(H(F))(F))', '(N(H))')	FALSE	TRUE	TRUE	FALSE
15	ShenJ_MouseBrain_IGP_CutHexNAc_130min_Run1	9941	2	1380.59	ANATIEVK	H(5)N(4)F(2)	2	P97300	Neuroplastin	Nptn	228	12	1.42443	0.0540318	0.403232	0.172338	(N(N(H(H(H)(H))(H(N(F))(N))))(F))	hybrid	(F)		('(N(F))', '(N)')	(N(N(H(H(N(H(F))(F)))(H(N(H))))))	complex			('(N(H(F))(F))', '(N(H))')	FALSE	FALSE	TRUE	FALSE
15	ShenJ_MouseBrain_IGP_CutHexNAc_130min_Run1	9941	2	1380.59	ANATIEVK	H(5)N(4)F(2)	2	P97300	Neuroplastin	Nptn	228	13	1.3704	0.00255022	0.415744	0.213857	(N(N(H(H(N(H(H)(F))))(H(N))))(F))	complex	(F)		('(N(H(H)(F)))', '(N)')	(N(N(H(H(N(H(F))(F)))(H(N(H))))))	complex			('(N(H(F))(F))', '(N(H))')	TRUE	FALSE	TRUE	FALSE
15	ShenJ_MouseBrain_IGP_CutHexNAc_130min_Run1	9941	2	1380.59	ANATIEVK	H(5)N(4)F(2)	2	P97300	Neuroplastin	Nptn	228	14	1.36785	0.0508734	0.453486	0.178665	(N(N(H(H(H))(H(N(H)(F)))(N)))(F))	hybrid	(F)	(N)	('(N(H)(F))',)	(N(N(H(H(N(H(F))(F)))(H(N(H))))))	complex			('(N(H(F))(F))', '(N(H))')	FALSE	FALSE	FALSE	FALSE
15	ShenJ_MouseBrain_IGP_CutHexNAc_130min_Run1	9941	2	1380.59	ANATIEVK	H(5)N(4)F(2)	2	P97300	Neuroplastin	Nptn	228	15	1.31698		0.440993	0.242032	(N(N(H(H(H)(H))(H(N(F)))(N)))(F))	hybrid	(F)	(N)	('(N(F))',)	(N(N(H(H(N(H(F))(F)))(H(N(H))))))	complex			('(N(H(F))(F))', '(N(H))')	FALSE	FALSE	FALSE	FALSE
17	ShenJ_MouseBrain_IGP_CutHexNAc_130min_Run1	9995	2	1307.56	ANATIEVK	H(5)N(4)F(1)	2	P97300	Neuroplastin	Nptn	228	1	1.64044	0.0187954	0.233673	0.125888	(N(N(H(H(N(H(F))))(H(N(H))))))	complex			('(N(H(F)))', '(N(H))')	(N(N(H(H(N(H)(F)))(H(N(H))))))	complex			('(N(H)(F))', '(N(H))')	TRUE	TRUE	TRUE	FALSE
17	ShenJ_MouseBrain_IGP_CutHexNAc_130min_Run1	9995	2	1307.56	ANATIEVK	H(5)N(4)F(1)	2	P97300	Neuroplastin	Nptn	228	2	1.62164	0.0274121	0.254213	0.124143	(N(N(H(H(N(H)(F)))(H(N(H))))))	complex			('(N(H)(F))', '(N(H))')	(N(N(H(H(N(H)(F)))(H(N(H))))))	complex			('(N(H)(F))', '(N(H))')	TRUE	TRUE	TRUE	TRUE
17	ShenJ_MouseBrain_IGP_CutHexNAc_130min_Run1	9995	2	1307.56	ANATIEVK	H(5)N(4)F(1)	2	P97300	Neuroplastin	Nptn	228	3	1.59423	0.00799094	0.226023	0.179746	(N(N(H(H(H))(H(N(H))(N(F))))))	hybrid			('(N(H))', '(N(F))')	(N(N(H(H(N(H)(F)))(H(N(H))))))	complex			('(N(H)(F))', '(N(H))')	FALSE	TRUE	TRUE	FALSE
17	ShenJ_MouseBrain_IGP_CutHexNAc_130min_Run1	9995	2	1307.56	ANATIEVK	H(5)N(4)F(1)	2	P97300	Neuroplastin	Nptn	228	4	1.58624	0.125805	0.246126	0.167634	(N(N(H(H(N(H)(F))(N(H)))(H))))	complex			('(N(H)(F))', '(N(H))')	(N(N(H(H(N(H)(F)))(H(N(H))))))	complex			('(N(H)(F))', '(N(H))')	TRUE	TRUE	TRUE	TRUE
17	ShenJ_MouseBrain_IGP_CutHexNAc_130min_Run1	9995	2	1307.56	ANATIEVK	H(5)N(4)F(1)	2	P97300	Neuroplastin	Nptn	228	5	1.46044	0.0115755	0.405042	0.134523	(N(N(H(H(N(H)))(H(N(H)))))(F))	complex	(F)		('(N(H))', '(N(H))')	(N(N(H(H(N(H)(F)))(H(N(H))))))	complex			('(N(H)(F))', '(N(H))')	TRUE	FALSE	TRUE	FALSE
17	ShenJ_MouseBrain_IGP_CutHexNAc_130min_Run1	9995	2	1307.56	ANATIEVK	H(5)N(4)F(1)	2	P97300	Neuroplastin	Nptn	228	6	1.44886	0.00972873	0.299088	0.252052	(N(N(H(H(H))(H(N(H)(F))(N)))))	hybrid			('(N(H)(F))', '(N)')	(N(N(H(H(N(H)(F)))(H(N(H))))))	complex			('(N(H)(F))', '(N(H))')	FALSE	TRUE	TRUE	FALSE
17	ShenJ_MouseBrain_IGP_CutHexNAc_130min_Run1	9995	2	1307.56	ANATIEVK	H(5)N(4)F(1)	2	P97300	Neuroplastin	Nptn	228	7	1.43913	0.0125111	0.41604	0.144829	(N(N(H(H(H))(H(N(H))(N))))(F))	hybrid	(F)		('(N(H))', '(N)')	(N(N(H(H(N(H)(F)))(H(N(H))))))	complex			('(N(H)(F))', '(N(H))')	FALSE	FALSE	TRUE	FALSE
17	ShenJ_MouseBrain_IGP_CutHexNAc_130min_Run1	9995	2	1307.56	ANATIEVK	H(5)N(4)F(1)	2	P97300	Neuroplastin	Nptn	228	8	1.42662	0.0213896	0.43972	0.133659	(N(N(H(H(H)(H))(H(N)(N))))(F))	hybrid	(F)		('(N)', '(N)')	(N(N(H(H(N(H)(F)))(H(N(H))))))	complex			('(N(H)(F))', '(N(H))')	FALSE	FALSE	TRUE	FALSE
17	ShenJ_MouseBrain_IGP_CutHexNAc_130min_Run1	9995	2	1307.56	ANATIEVK	H(5)N(4)F(1)	2	P97300	Neuroplastin	Nptn	228	9	1.40523	0.0105989	0.422311	0.172459	(N(N(H(H(N(H))(N(H)))(H)))(F))	complex	(F)		('(N(H))', '(N(H))')	(N(N(H(H(N(H)(F)))(H(N(H))))))	complex			('(N(H)(F))', '(N(H))')	TRUE	FALSE	TRUE	FALSE
17	ShenJ_MouseBrain_IGP_CutHexNAc_130min_Run1	9995	2	1307.56	ANATIEVK	H(5)N(4)F(1)	2	P97300	Neuroplastin	Nptn	228	10	1.39463	0.0208651	0.30046	0.304909	(N(N(H(H(H)(H))(H(N(F))(N)))))	hybrid			('(N(F))', '(N)')	(N(N(H(H(N(H)(F)))(H(N(H))))))	complex			('(N(H)(F))', '(N(H))')	FALSE	TRUE	TRUE	FALSE
17	ShenJ_MouseBrain_IGP_CutHexNAc_130min_Run1	9995	2	1307.56	ANATIEVK	H(5)N(4)F(1)	2	P97300	Neuroplastin	Nptn	228	11	1.37377	0.00100362	0.416224	0.210009	(N(N(H(H(N(H(H)))(N))(H)))(F))	complex	(F)		('(N(H(H)))', '(N)')	(N(N(H(H(N(H)(F)))(H(N(H))))))	complex			('(N(H)(F))', '(N(H))')	TRUE	FALSE	TRUE	FALSE
17	ShenJ_MouseBrain_IGP_CutHexNAc_130min_Run1	9995	2	1307.56	ANATIEVK	H(5)N(4)F(1)	2	P97300	Neuroplastin	Nptn	228	12	1.37276	0.0137858	0.341015	0.286222	(N(N(H(H(H)(H))(H(N(F)))(N))))	hybrid		(N)	('(N(F))',)	(N(N(H(H(N(H)(F)))(H(N(H))))))	complex			('(N(H)(F))', '(N(H))')	FALSE	TRUE	FALSE	FALSE
17	ShenJ_MouseBrain_IGP_CutHexNAc_130min_Run1	9995	2	1307.56	ANATIEVK	H(5)N(4)F(1)	2	P97300	Neuroplastin	Nptn	228	13	1.35898	0.00153296	0.354277	0.286746	(N(N(H(H(H))(H(N(H)(F)))(N))))	hybrid		(N)	('(N(H)(F))',)	(N(N(H(H(N(H)(F)))(H(N(H))))))	complex			('(N(H)(F))', '(N(H))')	FALSE	TRUE	FALSE	FALSE
17	ShenJ_MouseBrain_IGP_CutHexNAc_130min_Run1	9995	2	1307.56	ANATIEVK	H(5)N(4)F(1)	2	P97300	Neuroplastin	Nptn	228	14	1.35744	0.0921804	0.417302	0.225254	(N(N(H(H(N(H(H))))(H(N))))(F))	complex	(F)		('(N(H(H)))', '(N)')	(N(N(H(H(N(H)(F)))(H(N(H))))))	complex			('(N(H)(F))', '(N(H))')	TRUE	FALSE	TRUE	FALSE
17	ShenJ_MouseBrain_IGP_CutHexNAc_130min_Run1	9995	2	1307.56	ANATIEVK	H(5)N(4)F(1)	2	P97300	Neuroplastin	Nptn	228	15	1.26526	0.0150274	0.460091	0.274645	(N(N(H(H(H)(H))(H(N(N)))))(F))	hybrid	(F)		('(N(N))',)	(N(N(H(H(N(H)(F)))(H(N(H))))))	complex			('(N(H)(F))', '(N(H))')	FALSE	FALSE	TRUE	FALSE
17	ShenJ_MouseBrain_IGP_CutHexNAc_130min_Run1	9995	2	1307.56	ANATIEVK	H(5)N(4)F(1)	2	P97300	Neuroplastin	Nptn	228	16	1.25024	0.00514237	0.440695	0.309069	(N(N(H(H(H)(H))(H(N))(N)))(F))	hybrid	(F)	(N)	('(N)',)	(N(N(H(H(N(H)(F)))(H(N(H))))))	complex			('(N(H)(F))', '(N(H))')	FALSE	FALSE	FALSE	FALSE
17	ShenJ_MouseBrain_IGP_CutHexNAc_130min_Run1	9995	2	1307.56	ANATIEVK	H(5)N(4)F(1)	2	P97300	Neuroplastin	Nptn	228	17	1.24509		0.436427	0.318479	(N(N(H(H(H))(H(N(H)))(N)))(F))	hybrid	(F)	(N)	('(N(H))',)	(N(N(H(H(N(H)(F)))(H(N(H))))))	complex			('(N(H)(F))', '(N(H))')	FALSE	FALSE	FALSE	FALSE
7	ShenJ_MouseBrain_IGP_CutHexNAc_130min_Run1	10149	2	1206.02	ANATIEVK	H(5)N(3)F(1)	2	P97300	Neuroplastin	Nptn	228	1	1.80645	0.227365	0.0981847	0.0953634	(N(N(H(H(H))(H(N(H)(F))))))	hybrid			('(N(H)(F))',)	(N(N(H(H(N(H)))(H(H))))(F))	hybrid	(F)		('(N(H))',)	TRUE	FALSE	TRUE	FALSE
7	ShenJ_MouseBrain_IGP_CutHexNAc_130min_Run1	10149	2	1206.02	ANATIEVK	H(5)N(3)F(1)	2	P97300	Neuroplastin	Nptn	228	2	1.57909	0.0440198	0.144806	0.276107	(N(N(H(H(H)(H))(H(N(F))))))	hybrid			('(N(F))',)	(N(N(H(H(N(H)))(H(H))))(F))	hybrid	(F)		('(N(H))',)	TRUE	FALSE	TRUE	FALSE
7	ShenJ_MouseBrain_IGP_CutHexNAc_130min_Run1	10149	2	1206.02	ANATIEVK	H(5)N(3)F(1)	2	P97300	Neuroplastin	Nptn	228	3	1.53507	0.0775363	0.35541	0.109523	(N(N(H(H(H))(H(N(H)))))(F))	hybrid	(F)		('(N(H))',)	(N(N(H(H(N(H)))(H(H))))(F))	hybrid	(F)		('(N(H))',)	TRUE	TRUE	TRUE	TRUE
7	ShenJ_MouseBrain_IGP_CutHexNAc_130min_Run1	10149	2	1206.02	ANATIEVK	H(5)N(3)F(1)	2	P97300	Neuroplastin	Nptn	228	4	1.45753	0.066582	0.35921	0.183259	(N(N(H(H(H)(H))(H(N))))(F))	hybrid	(F)		('(N)',)	(N(N(H(H(N(H)))(H(H))))(F))	hybrid	(F)		('(N(H))',)	TRUE	TRUE	TRUE	FALSE
7	ShenJ_MouseBrain_IGP_CutHexNAc_130min_Run1	10149	2	1206.02	ANATIEVK	H(5)N(3)F(1)	2	P97300	Neuroplastin	Nptn	228	5	1.39095	0.0873165	0.440184	0.168867	(N(N(H(H(N(H(H))))(H)))(F))	complex	(F)		('(N(H(H)))',)	(N(N(H(H(N(H)))(H(H))))(F))	hybrid	(F)		('(N(H))',)	FALSE	TRUE	TRUE	FALSE
7	ShenJ_MouseBrain_IGP_CutHexNAc_130min_Run1	10149	2	1206.02	ANATIEVK	H(5)N(3)F(1)	2	P97300	Neuroplastin	Nptn	228	6	1.30363	0.721368	0.601746	0.0946221	(N(N(H(H(N(H)))(H)))(F(H)))	complex	(F(H))		('(N(H))',)	(N(N(H(H(N(H)))(H(H))))(F))	hybrid	(F)		('(N(H))',)	FALSE	FALSE	TRUE	TRUE
7	ShenJ_MouseBrain_IGP_CutHexNAc_130min_Run1	10149	2	1206.02	ANATIEVK	H(5)N(3)F(1)	2	P97300	Neuroplastin	Nptn	228	7	0.582264		0.417736	1	(N(N(H(H(H)(H))(H)(N)))(F))	high_mannose	(F)	(N)	()	(N(N(H(H(N(H)))(H(H))))(F))	hybrid	(F)		('(N(H))',)	FALSE	TRUE	FALSE	FALSE
6	ShenJ_MouseBrain_IGP_CutHexNAc_130min_Run1	10200	3	877.722	VNSSLHSQISR	H(4)N(3)F(1)	2	P02468	Laminin subunit gamma-1	Lamc1	1105	1	1.84215	0.135464	0.0833149	0.0745333	(N(N(H(H(N(H)))(H)))(F))	complex	(F)		('(N(H))',)	(N(N(H(H(N(H)))(H)))(F))	complex	(F)		('(N(H))',)	TRUE	TRUE	TRUE	TRUE
6	ShenJ_MouseBrain_IGP_CutHexNAc_130min_Run1	10200	3	877.722	VNSSLHSQISR	H(4)N(3)F(1)	2	P02468	Laminin subunit gamma-1	Lamc1	1105	2	1.70669	0.34687	0.0936763	0.199636	(N(N(H(H(H))(H(N))))(F))	hybrid	(F)		('(N)',)	(N(N(H(H(N(H)))(H)))(F))	complex	(F)		('(N(H))',)	FALSE	TRUE	TRUE	FALSE
6	ShenJ_MouseBrain_IGP_CutHexNAc_130min_Run1	10200	3	877.722	VNSSLHSQISR	H(4)N(3)F(1)	2	P02468	Laminin subunit gamma-1	Lamc1	1105	3	1.35982	0.0358276	0.473738	0.166444	(N(N(H(H(N(H)(F)))(H))))	complex			('(N(H)(F))',)	(N(N(H(H(N(H)))(H)))(F))	complex	(F)		('(N(H))',)	TRUE	FALSE	TRUE	FALSE
6	ShenJ_MouseBrain_IGP_CutHexNAc_130min_Run1	10200	3	877.722	VNSSLHSQISR	H(4)N(3)F(1)	2	P02468	Laminin subunit gamma-1	Lamc1	1105	4	1.32399	0.0538438	0.497115	0.178894	(N(N(H(H(N(H(F))))(H))))	complex			('(N(H(F)))',)	(N(N(H(H(N(H)))(H)))(F))	complex	(F)		('(N(H))',)	TRUE	FALSE	TRUE	FALSE
6	ShenJ_MouseBrain_IGP_CutHexNAc_130min_Run1	10200	3	877.722	VNSSLHSQISR	H(4)N(3)F(1)	2	P02468	Laminin subunit gamma-1	Lamc1	1105	5	1.27015	0.576386	0.550038	0.179816	(N(N(H(H(H))(H(N(F))))))	hybrid			('(N(F))',)	(N(N(H(H(N(H)))(H)))(F))	complex	(F)		('(N(H))',)	FALSE	FALSE	TRUE	FALSE
6	ShenJ_MouseBrain_IGP_CutHexNAc_130min_Run1	10200	3	877.722	VNSSLHSQISR	H(4)N(3)F(1)	2	P02468	Laminin subunit gamma-1	Lamc1	1105	6	0.69376		0.30624	1	(N(N(H(H(H))(H)(N)))(F))	high_mannose	(F)	(N)	()	(N(N(H(H(N(H)))(H)))(F))	complex	(F)		('(N(H))',)	FALSE	TRUE	FALSE	FALSE
6	ShenJ_MouseBrain_IGP_CutHexNAc_130min_Run1	10205	2	1124.99	ANATIEVK	H(4)N(3)F(1)	2	P97300	Neuroplastin	Nptn	228	1	1.74393	0.0970004	0.10838	0.147695	(N(N(H(H(N(H(F))))(H))))	complex			('(N(H(F)))',)	(N(N(H(H(N(H)))(H)))(F))	complex	(F)		('(N(H))',)	TRUE	FALSE	TRUE	FALSE
6	ShenJ_MouseBrain_IGP_CutHexNAc_130min_Run1	10205	2	1124.99	ANATIEVK	H(4)N(3)F(1)	2	P97300	Neuroplastin	Nptn	228	2	1.64692	0.112927	0.206474	0.146601	(N(N(H(H(N(H)(F)))(H))))	complex			('(N(H)(F))',)	(N(N(H(H(N(H)))(H)))(F))	complex	(F)		('(N(H))',)	TRUE	FALSE	TRUE	FALSE
6	ShenJ_MouseBrain_IGP_CutHexNAc_130min_Run1	10205	2	1124.99	ANATIEVK	H(4)N(3)F(1)	2	P97300	Neuroplastin	Nptn	228	3	1.534	0.0518423	0.352188	0.113814	(N(N(H(H(N(H)))(H)))(F))	complex	(F)		('(N(H))',)	(N(N(H(H(N(H)))(H)))(F))	complex	(F)		('(N(H))',)	TRUE	TRUE	TRUE	TRUE
6	ShenJ_MouseBrain_IGP_CutHexNAc_130min_Run1	10205	2	1124.99	ANATIEVK	H(4)N(3)F(1)	2	P97300	Neuroplastin	Nptn	228	4	1.48216	0.0415366	0.237242	0.280602	(N(N(H(H(H))(H(N(F))))))	hybrid			('(N(F))',)	(N(N(H(H(N(H)))(H)))(F))	complex	(F)		('(N(H))',)	FALSE	FALSE	TRUE	FALSE
6	ShenJ_MouseBrain_IGP_CutHexNAc_130min_Run1	10205	2	1124.99	ANATIEVK	H(4)N(3)F(1)	2	P97300	Neuroplastin	Nptn	228	5	1.44062	0.841546	0.328783	0.230598	(N(N(H(H(H))(H(N))))(F))	hybrid	(F)		('(N)',)	(N(N(H(H(N(H)))(H)))(F))	complex	(F)		('(N(H))',)	FALSE	TRUE	TRUE	FALSE
6	ShenJ_MouseBrain_IGP_CutHexNAc_130min_Run1	10205	2	1124.99	ANATIEVK	H(4)N(3)F(1)	2	P97300	Neuroplastin	Nptn	228	6	0.599073		0.400927	1	(N(N(H(H(H))(H)(N)))(F))	high_mannose	(F)	(N)	()	(N(N(H(H(N(H)))(H)))(F))	complex	(F)		('(N(H))',)	FALSE	TRUE	FALSE	FALSE
6	ShenJ_MouseBrain_IGP_CutHexNAc_130min_Run1	10216	2	1124.99	ANATIEVK	H(4)N(3)F(1)	2	P97300	Neuroplastin	Nptn	228	1	1.69381	0.0473712	0.145287	0.160904	(N(N(H(H(N(H)(F)))(H))))	complex			('(N(H)(F))',)	(N(N(H(H(N(H)))(H)))(F))	complex	(F)		('(N(H))',)	TRUE	FALSE	TRUE	FALSE
6	ShenJ_MouseBrain_IGP_CutHexNAc_130min_Run1	10216	2	1124.99	ANATIEVK	H(4)N(3)F(1)	2	P97300	Neuroplastin	Nptn	228	2	1.64644	0.12935	0.183593	0.169969	(N(N(H(H(N(H(F))))(H))))	complex			('(N(H(F)))',)	(N(N(H(H(N(H)))(H)))(F))	complex	(F)		('(N(H))',)	TRUE	FALSE	TRUE	FALSE
6	ShenJ_MouseBrain_IGP_CutHexNAc_130min_Run1	10216	2	1124.99	ANATIEVK	H(4)N(3)F(1)	2	P97300	Neuroplastin	Nptn	228	3	1.51709	0.0918314	0.374243	0.108669	(N(N(H(H(N(H)))(H)))(F))	complex	(F)		('(N(H))',)	(N(N(H(H(N(H)))(H)))(F))	complex	(F)		('(N(H))',)	TRUE	TRUE	TRUE	TRUE
6	ShenJ_MouseBrain_IGP_CutHexNAc_130min_Run1	10216	2	1124.99	ANATIEVK	H(4)N(3)F(1)	2	P97300	Neuroplastin	Nptn	228	4	1.42526	0.0694172	0.275333	0.29941	(N(N(H(H(H))(H(N(F))))))	hybrid			('(N(F))',)	(N(N(H(H(N(H)))(H)))(F))	complex	(F)		('(N(H))',)	FALSE	FALSE	TRUE	FALSE
6	ShenJ_MouseBrain_IGP_CutHexNAc_130min_Run1	10216	2	1124.99	ANATIEVK	H(4)N(3)F(1)	2	P97300	Neuroplastin	Nptn	228	5	1.35584	0.835172	0.384475	0.259686	(N(N(H(H(H))(H(N))))(F))	hybrid	(F)		('(N)',)	(N(N(H(H(N(H)))(H)))(F))	complex	(F)		('(N(H))',)	FALSE	TRUE	TRUE	FALSE
6	ShenJ_MouseBrain_IGP_CutHexNAc_130min_Run1	10216	2	1124.99	ANATIEVK	H(4)N(3)F(1)	2	P97300	Neuroplastin	Nptn	228	6	0.520667		0.479333	1	(N(N(H(H(H))(H)(N)))(F))	high_mannose	(F)	(N)	()	(N(N(H(H(N(H)))(H)))(F))	complex	(F)		('(N(H))',)	FALSE	TRUE	FALSE	FALSE
17	ShenJ_MouseBrain_IGP_CutHexNAc_130min_Run1	10235	3	872.042	ANATIEVK	H(5)N(4)F(1)	2	P97300	Neuroplastin	Nptn	228	1	1.87505	0.105468	0.0848715	0.0400755	(N(N(H(H(H))(H(N(H)(F))(N)))))	hybrid			('(N(H)(F))', '(N)')	(N(N(H(H(N(H)(F))(N))(H(H)))))	hybrid			('(N(H)(F))', '(N)')	TRUE	TRUE	TRUE	TRUE
17	ShenJ_MouseBrain_IGP_CutHexNAc_130min_Run1	10235	3	872.042	ANATIEVK	H(5)N(4)F(1)	2	P97300	Neuroplastin	Nptn	228	2	1.76958	0.00844872	0.201536	0.0288789	(N(N(H(H(N(H)(F)))(H(N(H))))))	complex			('(N(H)(F))', '(N(H))')	(N(N(H(H(N(H)(F))(N))(H(H)))))	hybrid			('(N(H)(F))', '(N)')	FALSE	TRUE	TRUE	FALSE
17	ShenJ_MouseBrain_IGP_CutHexNAc_130min_Run1	10235	3	872.042	ANATIEVK	H(5)N(4)F(1)	2	P97300	Neuroplastin	Nptn	228	3	1.76114	0.0228727	0.163555	0.075309	(N(N(H(H(N(H(F))))(H(N(H))))))	complex			('(N(H(F)))', '(N(H))')	(N(N(H(H(N(H)(F))(N))(H(H)))))	hybrid			('(N(H)(F))', '(N)')	FALSE	TRUE	TRUE	FALSE
17	ShenJ_MouseBrain_IGP_CutHexNAc_130min_Run1	10235	3	872.042	ANATIEVK	H(5)N(4)F(1)	2	P97300	Neuroplastin	Nptn	228	4	1.73826	0.00762908	0.112276	0.149461	(N(N(H(H(H)(H))(H(N(F))(N)))))	hybrid			('(N(F))', '(N)')	(N(N(H(H(N(H)(F))(N))(H(H)))))	hybrid			('(N(H)(F))', '(N)')	TRUE	TRUE	TRUE	FALSE
17	ShenJ_MouseBrain_IGP_CutHexNAc_130min_Run1	10235	3	872.042	ANATIEVK	H(5)N(4)F(1)	2	P97300	Neuroplastin	Nptn	228	5	1.73063	0.0104286	0.158811	0.110555	(N(N(H(H(N(H)(F))(N(H)))(H))))	complex			('(N(H)(F))', '(N(H))')	(N(N(H(H(N(H)(F))(N))(H(H)))))	hybrid			('(N(H)(F))', '(N)')	FALSE	TRUE	TRUE	FALSE
17	ShenJ_MouseBrain_IGP_CutHexNAc_130min_Run1	10235	3	872.042	ANATIEVK	H(5)N(4)F(1)	2	P97300	Neuroplastin	Nptn	228	6	1.72021	0.0850304	0.165373	0.114421	(N(N(H(H(H))(H(N(H))(N(F))))))	hybrid			('(N(H))', '(N(F))')	(N(N(H(H(N(H)(F))(N))(H(H)))))	hybrid			('(N(H)(F))', '(N)')	TRUE	TRUE	TRUE	FALSE
17	ShenJ_MouseBrain_IGP_CutHexNAc_130min_Run1	10235	3	872.042	ANATIEVK	H(5)N(4)F(1)	2	P97300	Neuroplastin	Nptn	228	7	1.63518	0.0147318	0.184854	0.17997	(N(N(H(H(H)(H))(H(N(F)))(N))))	hybrid		(N)	('(N(F))',)	(N(N(H(H(N(H)(F))(N))(H(H)))))	hybrid			('(N(H)(F))', '(N)')	TRUE	TRUE	FALSE	FALSE
17	ShenJ_MouseBrain_IGP_CutHexNAc_130min_Run1	10235	3	872.042	ANATIEVK	H(5)N(4)F(1)	2	P97300	Neuroplastin	Nptn	228	8	1.62044	0.052876	0.180714	0.198842	(N(N(H(H(H))(H(N(H)(F)))(N))))	hybrid		(N)	('(N(H)(F))',)	(N(N(H(H(N(H)(F))(N))(H(H)))))	hybrid			('(N(H)(F))', '(N)')	TRUE	TRUE	FALSE	FALSE
17	ShenJ_MouseBrain_IGP_CutHexNAc_130min_Run1	10235	3	872.042	ANATIEVK	H(5)N(4)F(1)	2	P97300	Neuroplastin	Nptn	228	9	1.56757	0.0194101	0.352122	0.0803099	(N(N(H(H(N(H(H))))(H(N))))(F))	complex	(F)		('(N(H(H)))', '(N)')	(N(N(H(H(N(H)(F))(N))(H(H)))))	hybrid			('(N(H)(F))', '(N)')	FALSE	FALSE	TRUE	FALSE
17	ShenJ_MouseBrain_IGP_CutHexNAc_130min_Run1	10235	3	872.042	ANATIEVK	H(5)N(4)F(1)	2	P97300	Neuroplastin	Nptn	228	10	1.54816	0.0191661	0.33405	0.117792	(N(N(H(H(H)(H))(H(N))(N)))(F))	hybrid	(F)	(N)	('(N)',)	(N(N(H(H(N(H)(F))(N))(H(H)))))	hybrid			('(N(H)(F))', '(N)')	TRUE	FALSE	FALSE	FALSE
17	ShenJ_MouseBrain_IGP_CutHexNAc_130min_Run1	10235	3	872.042	ANATIEVK	H(5)N(4)F(1)	2	P97300	Neuroplastin	Nptn	228	11	1.52899	0.00740763	0.359669	0.11134	(N(N(H(H(H))(H(N(H))(N))))(F))	hybrid	(F)		('(N(H))', '(N)')	(N(N(H(H(N(H)(F))(N))(H(H)))))	hybrid			('(N(H)(F))', '(N)')	TRUE	FALSE	TRUE	FALSE
17	ShenJ_MouseBrain_IGP_CutHexNAc_130min_Run1	10235	3	872.042	ANATIEVK	H(5)N(4)F(1)	2	P97300	Neuroplastin	Nptn	228	12	1.52158	0.0797469	0.352355	0.126061	(N(N(H(H(H)(H))(H(N(N)))))(F))	hybrid	(F)		('(N(N))',)	(N(N(H(H(N(H)(F))(N))(H(H)))))	hybrid			('(N(H)(F))', '(N)')	TRUE	FALSE	TRUE	FALSE
17	ShenJ_MouseBrain_IGP_CutHexNAc_130min_Run1	10235	3	872.042	ANATIEVK	H(5)N(4)F(1)	2	P97300	Neuroplastin	Nptn	228	13	1.44184	0.00434806	0.340596	0.217567	(N(N(H(H(H))(H(N(H)))(N)))(F))	hybrid	(F)	(N)	('(N(H))',)	(N(N(H(H(N(H)(F))(N))(H(H)))))	hybrid			('(N(H)(F))', '(N)')	TRUE	FALSE	FALSE	FALSE
17	ShenJ_MouseBrain_IGP_CutHexNAc_130min_Run1	10235	3	872.042	ANATIEVK	H(5)N(4)F(1)	2	P97300	Neuroplastin	Nptn	228	14	1.43749	0.0444018	0.376408	0.186103	(N(N(H(H(N(H)))(H(N(H)))))(F))	complex	(F)		('(N(H))', '(N(H))')	(N(N(H(H(N(H)(F))(N))(H(H)))))	hybrid			('(N(H)(F))', '(N)')	FALSE	FALSE	TRUE	FALSE
17	ShenJ_MouseBrain_IGP_CutHexNAc_130min_Run1	10235	3	872.042	ANATIEVK	H(5)N(4)F(1)	2	P97300	Neuroplastin	Nptn	228	15	1.39309	0.000570909	0.511305	0.0956077	(N(N(H(H(H)(H))(H(N)(N))))(F))	hybrid	(F)		('(N)', '(N)')	(N(N(H(H(N(H)(F))(N))(H(H)))))	hybrid			('(N(H)(F))', '(N)')	TRUE	FALSE	TRUE	FALSE
17	ShenJ_MouseBrain_IGP_CutHexNAc_130min_Run1	10235	3	872.042	ANATIEVK	H(5)N(4)F(1)	2	P97300	Neuroplastin	Nptn	228	16	1.39252	0.0253638	0.346722	0.260762	(N(N(H(H(N(H))(N(H)))(H)))(F))	complex	(F)		('(N(H))', '(N(H))')	(N(N(H(H(N(H)(F))(N))(H(H)))))	hybrid			('(N(H)(F))', '(N)')	FALSE	FALSE	TRUE	FALSE
17	ShenJ_MouseBrain_IGP_CutHexNAc_130min_Run1	10235	3	872.042	ANATIEVK	H(5)N(4)F(1)	2	P97300	Neuroplastin	Nptn	228	17	1.36715		0.334727	0.29812	(N(N(H(H(N(H(H)))(N))(H)))(F))	complex	(F)		('(N(H(H)))', '(N)')	(N(N(H(H(N(H)(F))(N))(H(H)))))	hybrid			('(N(H)(F))', '(N)')	FALSE	FALSE	TRUE	FALSE
6	ShenJ_MouseBrain_IGP_CutHexNAc_130min_Run1	10240	3	750.332	ANATIEVK	H(4)N(3)F(1)	2	P97300	Neuroplastin	Nptn	228	1	1.80752	0.00773786	0.0718032	0.120675	(N(N(H(H(H))(H(N(F))))))	hybrid			('(N(F))',)	(N(N(H(H(N(H)(F)))(H))))	complex			('(N(H)(F))',)	FALSE	TRUE	TRUE	FALSE
6	ShenJ_MouseBrain_IGP_CutHexNAc_130min_Run1	10240	3	750.332	ANATIEVK	H(4)N(3)F(1)	2	P97300	Neuroplastin	Nptn	228	2	1.79978	0.00346911	0.0822485	0.117967	(N(N(H(H(N(H)(F)))(H))))	complex			('(N(H)(F))',)	(N(N(H(H(N(H)(F)))(H))))	complex			('(N(H)(F))',)	TRUE	TRUE	TRUE	TRUE
6	ShenJ_MouseBrain_IGP_CutHexNAc_130min_Run1	10240	3	750.332	ANATIEVK	H(4)N(3)F(1)	2	P97300	Neuroplastin	Nptn	228	3	1.79632	0.0929048	0.0703245	0.13336	(N(N(H(H(N(H(F))))(H))))	complex			('(N(H(F)))',)	(N(N(H(H(N(H)(F)))(H))))	complex			('(N(H)(F))',)	TRUE	TRUE	TRUE	FALSE
6	ShenJ_MouseBrain_IGP_CutHexNAc_130min_Run1	10240	3	750.332	ANATIEVK	H(4)N(3)F(1)	2	P97300	Neuroplastin	Nptn	228	4	1.70341	0.0265397	0.232525	0.0640647	(N(N(H(H(N(H)))(H)))(F))	complex	(F)		('(N(H))',)	(N(N(H(H(N(H)(F)))(H))))	complex			('(N(H)(F))',)	TRUE	FALSE	TRUE	FALSE
6	ShenJ_MouseBrain_IGP_CutHexNAc_130min_Run1	10240	3	750.332	ANATIEVK	H(4)N(3)F(1)	2	P97300	Neuroplastin	Nptn	228	5	1.67687	0.992	0.241416	0.081714	(N(N(H(H(H))(H(N))))(F))	hybrid	(F)		('(N)',)	(N(N(H(H(N(H)(F)))(H))))	complex			('(N(H)(F))',)	FALSE	FALSE	TRUE	FALSE
6	ShenJ_MouseBrain_IGP_CutHexNAc_130min_Run1	10240	3	750.332	ANATIEVK	H(4)N(3)F(1)	2	P97300	Neuroplastin	Nptn	228	6	0.684871		0.315129	1	(N(N(H(H(H))(H)(N)))(F))	high_mannose	(F)	(N)	()	(N(N(H(H(N(H)(F)))(H))))	complex			('(N(H)(F))',)	FALSE	FALSE	FALSE	FALSE
16	ShenJ_MouseBrain_IGP_CutHexNAc_130min_Run1	10294	3	1062.1	LSVEcCANK	H(5)N(5)F(3)	7	Q62277	Synaptophysin	Syp	59	1	1.74223	0.0591463	0.193471	0.0643029	(N(N(H(H(N(H)(F))(N(H)(F)))(H)(N)))(F))	complex	(F)	(N)	('(N(H)(F))', '(N(H)(F))')	(N(N(H(H(N(H(F))(F)))(N)(H(N(H)))))(F))	complex	(F)	(N)	('(N(H(F))(F))', '(N(H))')	TRUE	TRUE	TRUE	FALSE
16	ShenJ_MouseBrain_IGP_CutHexNAc_130min_Run1	10294	3	1062.1	LSVEcCANK	H(5)N(5)F(3)	7	Q62277	Synaptophysin	Syp	59	2	1.68308	0.0022065	0.191975	0.124945	(N(N(H(H(H))(H(N(H(F))(F))(N))(N)))(F))	hybrid	(F)	(N)	('(N(H(F))(F))', '(N)')	(N(N(H(H(N(H(F))(F)))(N)(H(N(H)))))(F))	complex	(F)	(N)	('(N(H(F))(F))', '(N(H))')	FALSE	TRUE	TRUE	FALSE
16	ShenJ_MouseBrain_IGP_CutHexNAc_130min_Run1	10294	3	1062.1	LSVEcCANK	H(5)N(5)F(3)	7	Q62277	Synaptophysin	Syp	59	3	1.68087	0.00510269	0.192904	0.126222	(N(N(H(H(N(H(F))(F)))(H(N(H)))(N)))(F))	complex	(F)	(N)	('(N(H(F))(F))', '(N(H))')	(N(N(H(H(N(H(F))(F)))(N)(H(N(H)))))(F))	complex	(F)	(N)	('(N(H(F))(F))', '(N(H))')	TRUE	TRUE	TRUE	TRUE
16	ShenJ_MouseBrain_IGP_CutHexNAc_130min_Run1	10294	3	1062.1	LSVEcCANK	H(5)N(5)F(3)	7	Q62277	Synaptophysin	Syp	59	4	1.67577	0.0156868	0.200002	0.124227	(N(N(H(H(N(H)(F)))(H(N(H)(F)))(N)))(F))	complex	(F)	(N)	('(N(H)(F))', '(N(H)(F))')	(N(N(H(H(N(H(F))(F)))(N)(H(N(H)))))(F))	complex	(F)	(N)	('(N(H(F))(F))', '(N(H))')	TRUE	TRUE	TRUE	FALSE
16	ShenJ_MouseBrain_IGP_CutHexNAc_130min_Run1	10294	3	1062.1	LSVEcCANK	H(5)N(5)F(3)	7	Q62277	Synaptophysin	Syp	59	5	1.66008	0.0151317	0.200635	0.139281	(N(N(H(H(N(H(F))))(H(N(H(F))))(N)))(F))	complex	(F)	(N)	('(N(H(F)))', '(N(H(F)))')	(N(N(H(H(N(H(F))(F)))(N)(H(N(H)))))(F))	complex	(F)	(N)	('(N(H(F))(F))', '(N(H))')	TRUE	TRUE	TRUE	FALSE
16	ShenJ_MouseBrain_IGP_CutHexNAc_130min_Run1	10294	3	1062.1	LSVEcCANK	H(5)N(5)F(3)	7	Q62277	Synaptophysin	Syp	59	6	1.64495	0.0126319	0.189678	0.165369	(N(N(H(H(H))(H(N(H)(F))(N(F)))(N)))(F))	hybrid	(F)	(N)	('(N(H)(F))', '(N(F))')	(N(N(H(H(N(H(F))(F)))(N)(H(N(H)))))(F))	complex	(F)	(N)	('(N(H(F))(F))', '(N(H))')	FALSE	TRUE	TRUE	FALSE
16	ShenJ_MouseBrain_IGP_CutHexNAc_130min_Run1	10294	3	1062.1	LSVEcCANK	H(5)N(5)F(3)	7	Q62277	Synaptophysin	Syp	59	7	1.63232	0.00260003	0.233581	0.134099	(N(N(H(H(N(H)(F))(N(F)))(H(N(H)))))(F))	complex	(F)		('(N(H)(F))', '(N(F))', '(N(H))')	(N(N(H(H(N(H(F))(F)))(N)(H(N(H)))))(F))	complex	(F)	(N)	('(N(H(F))(F))', '(N(H))')	TRUE	TRUE	FALSE	FALSE
16	ShenJ_MouseBrain_IGP_CutHexNAc_130min_Run1	10294	3	1062.1	LSVEcCANK	H(5)N(5)F(3)	7	Q62277	Synaptophysin	Syp	59	8	1.62972	0.00938901	0.22808	0.1422	(N(N(H(H(N(H)(F)))(H(N(H))(N(F)))))(F))	complex	(F)		('(N(H)(F))', '(N(H))', '(N(F))')	(N(N(H(H(N(H(F))(F)))(N)(H(N(H)))))(F))	complex	(F)	(N)	('(N(H(F))(F))', '(N(H))')	TRUE	TRUE	FALSE	FALSE
16	ShenJ_MouseBrain_IGP_CutHexNAc_130min_Run1	10294	3	1062.1	LSVEcCANK	H(5)N(5)F(3)	7	Q62277	Synaptophysin	Syp	59	9	1.62033	0.0170927	0.245165	0.134504	(N(N(H(H(N(H)(F))(N(H)))(H(N(F)))))(F))	complex	(F)		('(N(H)(F))', '(N(H))', '(N(F))')	(N(N(H(H(N(H(F))(F)))(N)(H(N(H)))))(F))	complex	(F)	(N)	('(N(H(F))(F))', '(N(H))')	TRUE	TRUE	FALSE	FALSE
16	ShenJ_MouseBrain_IGP_CutHexNAc_130min_Run1	10294	3	1062.1	LSVEcCANK	H(5)N(5)F(3)	7	Q62277	Synaptophysin	Syp	59	10	1.60324	0.0190671	0.184267	0.212494	(N(N(H(H(H)(H))(H(N(F))(N(F)))(N)))(F))	hybrid	(F)	(N)	('(N(F))', '(N(F))')	(N(N(H(H(N(H(F))(F)))(N)(H(N(H)))))(F))	complex	(F)	(N)	('(N(H(F))(F))', '(N(H))')	FALSE	TRUE	TRUE	FALSE
16	ShenJ_MouseBrain_IGP_CutHexNAc_130min_Run1	10294	3	1062.1	LSVEcCANK	H(5)N(5)F(3)	7	Q62277	Synaptophysin	Syp	59	11	1.58417	0.0189385	0.249575	0.166254	(N(N(H(H(N(H)(F))(N(H)(F)))(H(N))))(F))	complex	(F)		('(N(H)(F))', '(N(H)(F))', '(N)')	(N(N(H(H(N(H(F))(F)))(N)(H(N(H)))))(F))	complex	(F)	(N)	('(N(H(F))(F))', '(N(H))')	TRUE	TRUE	FALSE	FALSE
16	ShenJ_MouseBrain_IGP_CutHexNAc_130min_Run1	10294	3	1062.1	LSVEcCANK	H(5)N(5)F(3)	7	Q62277	Synaptophysin	Syp	59	12	1.56523	0.0103573	0.240495	0.194272	(N(N(H(H(N(H)(F))(N))(H(N(H)(F)))))(F))	complex	(F)		('(N(H)(F))', '(N)', '(N(H)(F))')	(N(N(H(H(N(H(F))(F)))(N)(H(N(H)))))(F))	complex	(F)	(N)	('(N(H(F))(F))', '(N(H))')	TRUE	TRUE	FALSE	FALSE
16	ShenJ_MouseBrain_IGP_CutHexNAc_130min_Run1	10294	3	1062.1	LSVEcCANK	H(5)N(5)F(3)	7	Q62277	Synaptophysin	Syp	59	13	1.55488	0.00789251	0.243107	0.202017	(N(N(H(H(N(H(F))(F)))(H(N(H))(N))))(F))	complex	(F)		('(N(H(F))(F))', '(N(H))', '(N)')	(N(N(H(H(N(H(F))(F)))(N)(H(N(H)))))(F))	complex	(F)	(N)	('(N(H(F))(F))', '(N(H))')	TRUE	TRUE	FALSE	FALSE
16	ShenJ_MouseBrain_IGP_CutHexNAc_130min_Run1	10294	3	1062.1	LSVEcCANK	H(5)N(5)F(3)	7	Q62277	Synaptophysin	Syp	59	14	1.54698	0.0180806	0.356498	0.0965184	(N(N(H(H(N(H)(F))(N(H)(F)))(H(N(F))))))	complex			('(N(H)(F))', '(N(H)(F))', '(N(F))')	(N(N(H(H(N(H(F))(F)))(N)(H(N(H)))))(F))	complex	(F)	(N)	('(N(H(F))(F))', '(N(H))')	TRUE	FALSE	FALSE	FALSE
16	ShenJ_MouseBrain_IGP_CutHexNAc_130min_Run1	10294	3	1062.1	LSVEcCANK	H(5)N(5)F(3)	7	Q62277	Synaptophysin	Syp	59	15	1.5289	0.0175111	0.349668	0.12143	(N(N(H(H(N(H(F))(F)))(H(N(H)(F)))(N))))	complex		(N)	('(N(H(F))(F))', '(N(H)(F))')	(N(N(H(H(N(H(F))(F)))(N)(H(N(H)))))(F))	complex	(F)	(N)	('(N(H(F))(F))', '(N(H))')	TRUE	FALSE	TRUE	FALSE
16	ShenJ_MouseBrain_IGP_CutHexNAc_130min_Run1	10294	3	1062.1	LSVEcCANK	H(5)N(5)F(3)	7	Q62277	Synaptophysin	Syp	59	16	1.51139		0.352376	0.136232	(N(N(H(H(N(H)(F))(N(F)))(H(N(H)(F))))))	complex			('(N(H)(F))', '(N(F))', '(N(H)(F))')	(N(N(H(H(N(H(F))(F)))(N)(H(N(H)))))(F))	complex	(F)	(N)	('(N(H(F))(F))', '(N(H))')	TRUE	FALSE	FALSE	FALSE
11	ShenJ_MouseBrain_IGP_CutHexNAc_130min_Run1	10374	2	1337.05	LSVEcCANK	H(4)N(4)F(2)	7	Q62277	Synaptophysin	Syp	59	1	1.68683	0.0352289	0.205288	0.107878	(N(N(H(H(N(H)(F)))(H)(N)))(F))	complex	(F)	(N)	('(N(H)(F))',)	(N(N(H(H(N(H)(F)))(N)(H)))(F))	complex	(F)	(N)	('(N(H)(F))',)	TRUE	TRUE	TRUE	TRUE
11	ShenJ_MouseBrain_IGP_CutHexNAc_130min_Run1	10374	2	1337.05	LSVEcCANK	H(4)N(4)F(2)	7	Q62277	Synaptophysin	Syp	59	2	1.65161	0.052621	0.291695	0.0566996	(N(N(H(H(N(H)(F))(N))(H)))(F))	complex	(F)		('(N(H)(F))', '(N)')	(N(N(H(H(N(H)(F)))(N)(H)))(F))	complex	(F)	(N)	('(N(H)(F))',)	TRUE	TRUE	FALSE	FALSE
11	ShenJ_MouseBrain_IGP_CutHexNAc_130min_Run1	10374	2	1337.05	LSVEcCANK	H(4)N(4)F(2)	7	Q62277	Synaptophysin	Syp	59	3	1.59898	0.00520538	0.274959	0.126057	(N(N(H(H(N(H)(F)))(H(N))))(F))	complex	(F)		('(N(H)(F))', '(N)')	(N(N(H(H(N(H)(F)))(N)(H)))(F))	complex	(F)	(N)	('(N(H)(F))',)	TRUE	TRUE	FALSE	FALSE
11	ShenJ_MouseBrain_IGP_CutHexNAc_130min_Run1	10374	2	1337.05	LSVEcCANK	H(4)N(4)F(2)	7	Q62277	Synaptophysin	Syp	59	4	1.59378	0.0145957	0.223739	0.182482	(N(N(H(H(H))(H(N(F)))(N)))(F))	hybrid	(F)	(N)	('(N(F))',)	(N(N(H(H(N(H)(F)))(N)(H)))(F))	complex	(F)	(N)	('(N(H)(F))',)	FALSE	TRUE	TRUE	FALSE
11	ShenJ_MouseBrain_IGP_CutHexNAc_130min_Run1	10374	2	1337.05	LSVEcCANK	H(4)N(4)F(2)	7	Q62277	Synaptophysin	Syp	59	5	1.57918	0.029242	0.260148	0.160669	(N(N(H(H(H))(H(N(F))(N))))(F))	hybrid	(F)		('(N(F))', '(N)')	(N(N(H(H(N(H)(F)))(N)(H)))(F))	complex	(F)	(N)	('(N(H)(F))',)	FALSE	TRUE	FALSE	FALSE
11	ShenJ_MouseBrain_IGP_CutHexNAc_130min_Run1	10374	2	1337.05	LSVEcCANK	H(4)N(4)F(2)	7	Q62277	Synaptophysin	Syp	59	6	1.54994	0.0331537	0.289259	0.1608	(N(N(H(H(N(H)))(H(N(F)))))(F))	complex	(F)		('(N(H))', '(N(F))')	(N(N(H(H(N(H)(F)))(N)(H)))(F))	complex	(F)	(N)	('(N(H)(F))',)	TRUE	TRUE	FALSE	FALSE
11	ShenJ_MouseBrain_IGP_CutHexNAc_130min_Run1	10374	2	1337.05	LSVEcCANK	H(4)N(4)F(2)	7	Q62277	Synaptophysin	Syp	59	7	1.51679	0.000206746	0.396139	0.0870738	(N(N(H(H(N(H)(F))(N(F)))(H))))	complex			('(N(H)(F))', '(N(F))')	(N(N(H(H(N(H)(F)))(N)(H)))(F))	complex	(F)	(N)	('(N(H)(F))',)	TRUE	FALSE	FALSE	FALSE
11	ShenJ_MouseBrain_IGP_CutHexNAc_130min_Run1	10374	2	1337.05	LSVEcCANK	H(4)N(4)F(2)	7	Q62277	Synaptophysin	Syp	59	8	1.51658	0.0530631	0.318759	0.164661	(N(N(H(H(N(H))(N(F)))(H)))(F))	complex	(F)		('(N(H))', '(N(F))')	(N(N(H(H(N(H)(F)))(N)(H)))(F))	complex	(F)	(N)	('(N(H)(F))',)	TRUE	TRUE	FALSE	FALSE
11	ShenJ_MouseBrain_IGP_CutHexNAc_130min_Run1	10374	2	1337.05	LSVEcCANK	H(4)N(4)F(2)	7	Q62277	Synaptophysin	Syp	59	9	1.46352	0.0162749	0.340235	0.196248	(N(N(H(H(H))(H(N(N)(F)))))(F))	hybrid	(F)		('(N(N)(F))',)	(N(N(H(H(N(H)(F)))(N)(H)))(F))	complex	(F)	(N)	('(N(H)(F))',)	FALSE	TRUE	FALSE	FALSE
11	ShenJ_MouseBrain_IGP_CutHexNAc_130min_Run1	10374	2	1337.05	LSVEcCANK	H(4)N(4)F(2)	7	Q62277	Synaptophysin	Syp	59	10	1.44724	0.0592617	0.372347	0.18041	(N(N(H(H(N(H)(F)))(H(N(F))))))	complex			('(N(H)(F))', '(N(F))')	(N(N(H(H(N(H)(F)))(N)(H)))(F))	complex	(F)	(N)	('(N(H)(F))',)	TRUE	FALSE	FALSE	FALSE
11	ShenJ_MouseBrain_IGP_CutHexNAc_130min_Run1	10374	2	1337.05	LSVEcCANK	H(4)N(4)F(2)	7	Q62277	Synaptophysin	Syp	59	11	1.38798		0.361552	0.250467	(N(N(H(H(H))(H(N(F))(N(F))))))	hybrid			('(N(F))', '(N(F))')	(N(N(H(H(N(H)(F)))(N)(H)))(F))	complex	(F)	(N)	('(N(H)(F))',)	FALSE	FALSE	FALSE	FALSE
23	ShenJ_MouseBrain_IGP_CutHexNAc_130min_Run1	10378	3	1013.41	LSVEcCANK	H(5)N(5)F(2)	7	Q62277	Synaptophysin	Syp	59	1	1.78183	0.00765646	0.15505	0.0631241	(N(N(H(H(N(H)(F))(N(H)))(H)(N)))(F))	complex	(F)	(N)	('(N(H)(F))', '(N(H))')	(N(N(H(H(N(H)(F)))(N)(H(N(H)))))(F))	complex	(F)	(N)	('(N(H)(F))', '(N(H))')	TRUE	TRUE	TRUE	TRUE
23	ShenJ_MouseBrain_IGP_CutHexNAc_130min_Run1	10378	3	1013.41	LSVEcCANK	H(5)N(5)F(2)	7	Q62277	Synaptophysin	Syp	59	2	1.77417	0.00822652	0.139144	0.0866861	(N(N(H(H(N(H(F))))(H(N(H)))(N)))(F))	complex	(F)	(N)	('(N(H(F)))', '(N(H))')	(N(N(H(H(N(H)(F)))(N)(H(N(H)))))(F))	complex	(F)	(N)	('(N(H)(F))', '(N(H))')	TRUE	TRUE	TRUE	FALSE
23	ShenJ_MouseBrain_IGP_CutHexNAc_130min_Run1	10378	3	1013.41	LSVEcCANK	H(5)N(5)F(2)	7	Q62277	Synaptophysin	Syp	59	3	1.76594	0.0504351	0.144585	0.0894722	(N(N(H(H(N(H)(F)))(H(N(H)))(N)))(F))	complex	(F)	(N)	('(N(H)(F))', '(N(H))')	(N(N(H(H(N(H)(F)))(N)(H(N(H)))))(F))	complex	(F)	(N)	('(N(H)(F))', '(N(H))')	TRUE	TRUE	TRUE	TRUE
23	ShenJ_MouseBrain_IGP_CutHexNAc_130min_Run1	10378	3	1013.41	LSVEcCANK	H(5)N(5)F(2)	7	Q62277	Synaptophysin	Syp	59	4	1.71551	0.00791349	0.207454	0.0770383	(N(N(H(H(N(H))(N(F)))(H(N(H)))))(F))	complex	(F)		('(N(H))', '(N(F))', '(N(H))')	(N(N(H(H(N(H)(F)))(N)(H(N(H)))))(F))	complex	(F)	(N)	('(N(H)(F))', '(N(H))')	TRUE	TRUE	FALSE	FALSE
23	ShenJ_MouseBrain_IGP_CutHexNAc_130min_Run1	10378	3	1013.41	LSVEcCANK	H(5)N(5)F(2)	7	Q62277	Synaptophysin	Syp	59	5	1.70759	0.0165971	0.210586	0.0818201	(N(N(H(H(N(H))(N(H)))(H(N(F)))))(F))	complex	(F)		('(N(H))', '(N(H))', '(N(F))')	(N(N(H(H(N(H)(F)))(N)(H(N(H)))))(F))	complex	(F)	(N)	('(N(H)(F))', '(N(H))')	TRUE	TRUE	FALSE	FALSE
23	ShenJ_MouseBrain_IGP_CutHexNAc_130min_Run1	10378	3	1013.41	LSVEcCANK	H(5)N(5)F(2)	7	Q62277	Synaptophysin	Syp	59	6	1.691	0.00506519	0.145111	0.163891	(N(N(H(H(H))(H(N(H)(F))(N))(N)))(F))	hybrid	(F)	(N)	('(N(H)(F))', '(N)')	(N(N(H(H(N(H)(F)))(N)(H(N(H)))))(F))	complex	(F)	(N)	('(N(H)(F))', '(N(H))')	FALSE	TRUE	TRUE	FALSE
23	ShenJ_MouseBrain_IGP_CutHexNAc_130min_Run1	10378	3	1013.41	LSVEcCANK	H(5)N(5)F(2)	7	Q62277	Synaptophysin	Syp	59	7	1.68593	0.0108769	0.151119	0.162949	(N(N(H(H(H))(H(N(H))(N(F)))(N)))(F))	hybrid	(F)	(N)	('(N(H))', '(N(F))')	(N(N(H(H(N(H)(F)))(N)(H(N(H)))))(F))	complex	(F)	(N)	('(N(H)(F))', '(N(H))')	FALSE	TRUE	TRUE	FALSE
23	ShenJ_MouseBrain_IGP_CutHexNAc_130min_Run1	10378	3	1013.41	LSVEcCANK	H(5)N(5)F(2)	7	Q62277	Synaptophysin	Syp	59	8	1.67506	0.0272077	0.283874	0.041071	(N(N(H(H(N(H)(F))(N(H)(F)))(H)(N))))	complex		(N)	('(N(H)(F))', '(N(H)(F))')	(N(N(H(H(N(H)(F)))(N)(H(N(H)))))(F))	complex	(F)	(N)	('(N(H)(F))', '(N(H))')	TRUE	FALSE	TRUE	FALSE
23	ShenJ_MouseBrain_IGP_CutHexNAc_130min_Run1	10378	3	1013.41	LSVEcCANK	H(5)N(5)F(2)	7	Q62277	Synaptophysin	Syp	59	9	1.64785	0.00081894	0.29524	0.0569129	(N(N(H(H(N(H)(F)))(H(N(H)(F)))(N))))	complex		(N)	('(N(H)(F))', '(N(H)(F))')	(N(N(H(H(N(H)(F)))(N)(H(N(H)))))(F))	complex	(F)	(N)	('(N(H)(F))', '(N(H))')	TRUE	FALSE	TRUE	FALSE
23	ShenJ_MouseBrain_IGP_CutHexNAc_130min_Run1	10378	3	1013.41	LSVEcCANK	H(5)N(5)F(2)	7	Q62277	Synaptophysin	Syp	59	10	1.64703	0.00644184	0.201551	0.15142	(N(N(H(H(N(H)(F))(N))(H(N(H)))))(F))	complex	(F)		('(N(H)(F))', '(N)', '(N(H))')	(N(N(H(H(N(H)(F)))(N)(H(N(H)))))(F))	complex	(F)	(N)	('(N(H)(F))', '(N(H))')	TRUE	TRUE	FALSE	FALSE
23	ShenJ_MouseBrain_IGP_CutHexNAc_130min_Run1	10378	3	1013.41	LSVEcCANK	H(5)N(5)F(2)	7	Q62277	Synaptophysin	Syp	59	11	1.64059	0.00476481	0.209922	0.149491	(N(N(H(H(N(H)(F))(N(H)))(H(N))))(F))	complex	(F)		('(N(H)(F))', '(N(H))', '(N)')	(N(N(H(H(N(H)(F)))(N)(H(N(H)))))(F))	complex	(F)	(N)	('(N(H)(F))', '(N(H))')	TRUE	TRUE	FALSE	FALSE
23	ShenJ_MouseBrain_IGP_CutHexNAc_130min_Run1	10378	3	1013.41	LSVEcCANK	H(5)N(5)F(2)	7	Q62277	Synaptophysin	Syp	59	12	1.63582	0.00469405	0.197853	0.166326	(N(N(H(H(N(H)(F)))(H(N(H))(N))))(F))	complex	(F)		('(N(H)(F))', '(N(H))', '(N)')	(N(N(H(H(N(H)(F)))(N)(H(N(H)))))(F))	complex	(F)	(N)	('(N(H)(F))', '(N(H))')	TRUE	TRUE	FALSE	FALSE
23	ShenJ_MouseBrain_IGP_CutHexNAc_130min_Run1	10378	3	1013.41	LSVEcCANK	H(5)N(5)F(2)	7	Q62277	Synaptophysin	Syp	59	13	1.63113	0.0136756	0.301213	0.0676596	(N(N(H(H(N(H(F))(F)))(H(N(H)))(N))))	complex		(N)	('(N(H(F))(F))', '(N(H))')	(N(N(H(H(N(H)(F)))(N)(H(N(H)))))(F))	complex	(F)	(N)	('(N(H)(F))', '(N(H))')	TRUE	FALSE	TRUE	FALSE
23	ShenJ_MouseBrain_IGP_CutHexNAc_130min_Run1	10378	3	1013.41	LSVEcCANK	H(5)N(5)F(2)	7	Q62277	Synaptophysin	Syp	59	14	1.61745	0.000529401	0.310452	0.0720956	(N(N(H(H(N(H)(F))(N(H)(F)))(H(N)))))	complex			('(N(H)(F))', '(N(H)(F))', '(N)')	(N(N(H(H(N(H)(F)))(N)(H(N(H)))))(F))	complex	(F)	(N)	('(N(H)(F))', '(N(H))')	TRUE	FALSE	FALSE	FALSE
23	ShenJ_MouseBrain_IGP_CutHexNAc_130min_Run1	10378	3	1013.41	LSVEcCANK	H(5)N(5)F(2)	7	Q62277	Synaptophysin	Syp	59	15	1.61692	0.00272105	0.310256	0.0728216	(N(N(H(H(N(H)(F))(N(F)))(H(N(H))))))	complex			('(N(H)(F))', '(N(F))', '(N(H))')	(N(N(H(H(N(H)(F)))(N)(H(N(H)))))(F))	complex	(F)	(N)	('(N(H)(F))', '(N(H))')	TRUE	FALSE	FALSE	FALSE
23	ShenJ_MouseBrain_IGP_CutHexNAc_130min_Run1	10378	3	1013.41	LSVEcCANK	H(5)N(5)F(2)	7	Q62277	Synaptophysin	Syp	59	16	1.6142	0.000586358	0.318836	0.0669628	(N(N(H(H(N(H)(F)))(H(N(H))(N(F))))))	complex			('(N(H)(F))', '(N(H))', '(N(F))')	(N(N(H(H(N(H)(F)))(N)(H(N(H)))))(F))	complex	(F)	(N)	('(N(H)(F))', '(N(H))')	TRUE	FALSE	FALSE	FALSE
23	ShenJ_MouseBrain_IGP_CutHexNAc_130min_Run1	10378	3	1013.41	LSVEcCANK	H(5)N(5)F(2)	7	Q62277	Synaptophysin	Syp	59	17	1.61362	0.0158397	0.312065	0.0743196	(N(N(H(H(N(H)(F))(N(H)))(H(N(F))))))	complex			('(N(H)(F))', '(N(H))', '(N(F))')	(N(N(H(H(N(H)(F)))(N)(H(N(H)))))(F))	complex	(F)	(N)	('(N(H)(F))', '(N(H))')	TRUE	FALSE	FALSE	FALSE
23	ShenJ_MouseBrain_IGP_CutHexNAc_130min_Run1	10378	3	1013.41	LSVEcCANK	H(5)N(5)F(2)	7	Q62277	Synaptophysin	Syp	59	18	1.59778	0.00861102	0.13615	0.266074	(N(N(H(H(H)(H))(H(N(F))(N))(N)))(F))	hybrid	(F)	(N)	('(N(F))', '(N)')	(N(N(H(H(N(H)(F)))(N)(H(N(H)))))(F))	complex	(F)	(N)	('(N(H)(F))', '(N(H))')	FALSE	TRUE	TRUE	FALSE
23	ShenJ_MouseBrain_IGP_CutHexNAc_130min_Run1	10378	3	1013.41	LSVEcCANK	H(5)N(5)F(2)	7	Q62277	Synaptophysin	Syp	59	19	1.58916	9.23688e-05	0.292944	0.117892	(N(N(H(H(H))(H(N(H)(F))(N(F)))(N))))	hybrid		(N)	('(N(H)(F))', '(N(F))')	(N(N(H(H(N(H)(F)))(N)(H(N(H)))))(F))	complex	(F)	(N)	('(N(H)(F))', '(N(H))')	FALSE	FALSE	TRUE	FALSE
23	ShenJ_MouseBrain_IGP_CutHexNAc_130min_Run1	10378	3	1013.41	LSVEcCANK	H(5)N(5)F(2)	7	Q62277	Synaptophysin	Syp	59	20	1.58907	0.00812649	0.231747	0.179181	(N(N(H(H(N(H(F)))(N(H)))(H(N))))(F))	complex	(F)		('(N(H(F)))', '(N(H))', '(N)')	(N(N(H(H(N(H)(F)))(N)(H(N(H)))))(F))	complex	(F)	(N)	('(N(H)(F))', '(N(H))')	TRUE	TRUE	FALSE	FALSE
23	ShenJ_MouseBrain_IGP_CutHexNAc_130min_Run1	10378	3	1013.41	LSVEcCANK	H(5)N(5)F(2)	7	Q62277	Synaptophysin	Syp	59	21	1.58095	5.94416e-05	0.303708	0.115346	(N(N(H(H(N(H)(F))(N))(H(N(H)(F))))))	complex			('(N(H)(F))', '(N)', '(N(H)(F))')	(N(N(H(H(N(H)(F)))(N)(H(N(H)))))(F))	complex	(F)	(N)	('(N(H)(F))', '(N(H))')	TRUE	FALSE	FALSE	FALSE
23	ShenJ_MouseBrain_IGP_CutHexNAc_130min_Run1	10378	3	1013.41	LSVEcCANK	H(5)N(5)F(2)	7	Q62277	Synaptophysin	Syp	59	22	1.58089	0.0355211	0.312943	0.10617	(N(N(H(H(N(H(F))(F)))(H(N(H))(N)))))	complex			('(N(H(F))(F))', '(N(H))', '(N)')	(N(N(H(H(N(H)(F)))(N)(H(N(H)))))(F))	complex	(F)	(N)	('(N(H)(F))', '(N(H))')	TRUE	FALSE	FALSE	FALSE
23	ShenJ_MouseBrain_IGP_CutHexNAc_130min_Run1	10378	3	1013.41	LSVEcCANK	H(5)N(5)F(2)	7	Q62277	Synaptophysin	Syp	59	23	1.54537		0.293273	0.161362	(N(N(H(H(H)(H))(H(N(F))(N(F)))(N))))	hybrid		(N)	('(N(F))', '(N(F))')	(N(N(H(H(N(H)(F)))(N)(H(N(H)))))(F))	complex	(F)	(N)	('(N(H)(F))', '(N(H))')	FALSE	FALSE	TRUE	FALSE
6	ShenJ_MouseBrain_IGP_CutHexNAc_130min_Run1	10390	2	1124.99	ANATIEVK	H(4)N(3)F(1)	2	P97300	Neuroplastin	Nptn	228	1	1.65968	0.0178355	0.164394	0.175929	(N(N(H(H(N(H(F))))(H))))	complex			('(N(H(F)))',)	(N(N(H(H(N))(H(H))))(F))	hybrid	(F)		('(N)',)	FALSE	FALSE	TRUE	FALSE
6	ShenJ_MouseBrain_IGP_CutHexNAc_130min_Run1	10390	2	1124.99	ANATIEVK	H(4)N(3)F(1)	2	P97300	Neuroplastin	Nptn	228	2	1.64184	0.130636	0.196716	0.161443	(N(N(H(H(N(H)(F)))(H))))	complex			('(N(H)(F))',)	(N(N(H(H(N))(H(H))))(F))	hybrid	(F)		('(N)',)	FALSE	FALSE	TRUE	FALSE
6	ShenJ_MouseBrain_IGP_CutHexNAc_130min_Run1	10390	2	1124.99	ANATIEVK	H(4)N(3)F(1)	2	P97300	Neuroplastin	Nptn	228	3	1.5112	0.0766433	0.357228	0.131567	(N(N(H(H(N(H)))(H)))(F))	complex	(F)		('(N(H))',)	(N(N(H(H(N))(H(H))))(F))	hybrid	(F)		('(N)',)	FALSE	TRUE	TRUE	FALSE
6	ShenJ_MouseBrain_IGP_CutHexNAc_130min_Run1	10390	2	1124.99	ANATIEVK	H(4)N(3)F(1)	2	P97300	Neuroplastin	Nptn	228	4	1.43456	0.0614369	0.25463	0.310809	(N(N(H(H(H))(H(N(F))))))	hybrid			('(N(F))',)	(N(N(H(H(N))(H(H))))(F))	hybrid	(F)		('(N)',)	TRUE	FALSE	TRUE	FALSE
6	ShenJ_MouseBrain_IGP_CutHexNAc_130min_Run1	10390	2	1124.99	ANATIEVK	H(4)N(3)F(1)	2	P97300	Neuroplastin	Nptn	228	5	1.37312	0.808798	0.351244	0.275631	(N(N(H(H(H))(H(N))))(F))	hybrid	(F)		('(N)',)	(N(N(H(H(N))(H(H))))(F))	hybrid	(F)		('(N)',)	TRUE	TRUE	TRUE	TRUE
6	ShenJ_MouseBrain_IGP_CutHexNAc_130min_Run1	10390	2	1124.99	ANATIEVK	H(4)N(3)F(1)	2	P97300	Neuroplastin	Nptn	228	6	0.564327		0.435673	1	(N(N(H(H(H))(H)(N)))(F))	high_mannose	(F)	(N)	()	(N(N(H(H(N))(H(H))))(F))	hybrid	(F)		('(N)',)	FALSE	TRUE	FALSE	FALSE
3	ShenJ_MouseBrain_IGP_CutHexNAc_130min_Run1	10398	3	921.404	NTTISVHPSTR	H(4)N(3)F(2)	1	P29533	Vascular cell adhesion protein 1	Vcam1	225	1	1.82366	0.132178	0.11419	0.0621507	(N(N(H(H(N(H)(F)))(H)))(F))	complex	(F)		('(N(H)(F))',)	(N(N(H(H(N(H)(F)))(H)))(F))	complex	(F)		('(N(H)(F))',)	TRUE	TRUE	TRUE	TRUE
3	ShenJ_MouseBrain_IGP_CutHexNAc_130min_Run1	10398	3	921.404	NTTISVHPSTR	H(4)N(3)F(2)	1	P29533	Vascular cell adhesion protein 1	Vcam1	225	2	1.69148	0.321356	0.179017	0.129502	(N(N(H(H(N(H(F))))(H)))(F))	complex	(F)		('(N(H(F)))',)	(N(N(H(H(N(H)(F)))(H)))(F))	complex	(F)		('(N(H)(F))',)	TRUE	TRUE	TRUE	FALSE
3	ShenJ_MouseBrain_IGP_CutHexNAc_130min_Run1	10398	3	921.404	NTTISVHPSTR	H(4)N(3)F(2)	1	P29533	Vascular cell adhesion protein 1	Vcam1	225	3	1.37013		0.466659	0.163216	(N(N(H(H(H))(H(N(F)))))(F))	hybrid	(F)		('(N(F))',)	(N(N(H(H(N(H)(F)))(H)))(F))	complex	(F)		('(N(H)(F))',)	FALSE	TRUE	TRUE	FALSE
6	ShenJ_MouseBrain_IGP_CutHexNAc_130min_Run1	10411	3	750.332	ANATIEVK	H(4)N(3)F(1)	2	P97300	Neuroplastin	Nptn	228	1	1.83432	0.00084978	0.0552791	0.110403	(N(N(H(H(N(H(F))))(H))))	complex			('(N(H(F)))',)	(N(N(H(H(N(H)(F)))(H))))	complex			('(N(H)(F))',)	TRUE	TRUE	TRUE	FALSE
6	ShenJ_MouseBrain_IGP_CutHexNAc_130min_Run1	10411	3	750.332	ANATIEVK	H(4)N(3)F(1)	2	P97300	Neuroplastin	Nptn	228	2	1.83347	0.000522595	0.0748982	0.0916334	(N(N(H(H(N(H)(F)))(H))))	complex			('(N(H)(F))',)	(N(N(H(H(N(H)(F)))(H))))	complex			('(N(H)(F))',)	TRUE	TRUE	TRUE	TRUE
6	ShenJ_MouseBrain_IGP_CutHexNAc_130min_Run1	10411	3	750.332	ANATIEVK	H(4)N(3)F(1)	2	P97300	Neuroplastin	Nptn	228	3	1.83295	0.110709	0.0643864	0.102668	(N(N(H(H(H))(H(N(F))))))	hybrid			('(N(F))',)	(N(N(H(H(N(H)(F)))(H))))	complex			('(N(H)(F))',)	FALSE	TRUE	TRUE	FALSE
6	ShenJ_MouseBrain_IGP_CutHexNAc_130min_Run1	10411	3	750.332	ANATIEVK	H(4)N(3)F(1)	2	P97300	Neuroplastin	Nptn	228	4	1.72224	0.0346199	0.224789	0.0529739	(N(N(H(H(N(H)))(H)))(F))	complex	(F)		('(N(H))',)	(N(N(H(H(N(H)(F)))(H))))	complex			('(N(H)(F))',)	TRUE	FALSE	TRUE	FALSE
6	ShenJ_MouseBrain_IGP_CutHexNAc_130min_Run1	10411	3	750.332	ANATIEVK	H(4)N(3)F(1)	2	P97300	Neuroplastin	Nptn	228	5	1.68762	1.00495	0.235772	0.0766105	(N(N(H(H(H))(H(N))))(F))	hybrid	(F)		('(N)',)	(N(N(H(H(N(H)(F)))(H))))	complex			('(N(H)(F))',)	FALSE	FALSE	TRUE	FALSE
6	ShenJ_MouseBrain_IGP_CutHexNAc_130min_Run1	10411	3	750.332	ANATIEVK	H(4)N(3)F(1)	2	P97300	Neuroplastin	Nptn	228	6	0.682667		0.317333	1	(N(N(H(H(H))(H)(N)))(F))	high_mannose	(F)	(N)	()	(N(N(H(H(N(H)(F)))(H))))	complex			('(N(H)(F))',)	FALSE	FALSE	FALSE	FALSE
17	ShenJ_MouseBrain_IGP_CutHexNAc_130min_Run1	10419	3	872.042	ANATIEVK	H(5)N(4)F(1)	2	P97300	Neuroplastin	Nptn	228	1	1.85794	0.0502205	0.090534	0.0515289	(N(N(H(H(H))(H(N(H)(F))(N)))))	hybrid			('(N(H)(F))', '(N)')	(N(N(H(H(N(H)(F)))(N)(H(H)))))	hybrid		(N)	('(N(H)(F))',)	TRUE	TRUE	FALSE	FALSE
17	ShenJ_MouseBrain_IGP_CutHexNAc_130min_Run1	10419	3	872.042	ANATIEVK	H(5)N(4)F(1)	2	P97300	Neuroplastin	Nptn	228	2	1.80772	0.0299768	0.114697	0.0775861	(N(N(H(H(N(H(F))))(H(N(H))))))	complex			('(N(H(F)))', '(N(H))')	(N(N(H(H(N(H)(F)))(N)(H(H)))))	hybrid		(N)	('(N(H)(F))',)	FALSE	TRUE	FALSE	FALSE
17	ShenJ_MouseBrain_IGP_CutHexNAc_130min_Run1	10419	3	872.042	ANATIEVK	H(5)N(4)F(1)	2	P97300	Neuroplastin	Nptn	228	3	1.77774	0.00827633	0.112928	0.109332	(N(N(H(H(N(H)(F))(N(H)))(H))))	complex			('(N(H)(F))', '(N(H))')	(N(N(H(H(N(H)(F)))(N)(H(H)))))	hybrid		(N)	('(N(H)(F))',)	FALSE	TRUE	FALSE	FALSE
17	ShenJ_MouseBrain_IGP_CutHexNAc_130min_Run1	10419	3	872.042	ANATIEVK	H(5)N(4)F(1)	2	P97300	Neuroplastin	Nptn	228	4	1.76946	0.0266862	0.115254	0.115283	(N(N(H(H(H))(H(N(H))(N(F))))))	hybrid			('(N(H))', '(N(F))')	(N(N(H(H(N(H)(F)))(N)(H(H)))))	hybrid		(N)	('(N(H)(F))',)	TRUE	TRUE	FALSE	FALSE
17	ShenJ_MouseBrain_IGP_CutHexNAc_130min_Run1	10419	3	872.042	ANATIEVK	H(5)N(4)F(1)	2	P97300	Neuroplastin	Nptn	228	5	1.74278	0.00876018	0.215677	0.0415462	(N(N(H(H(N(H)(F)))(H(N(H))))))	complex			('(N(H)(F))', '(N(H))')	(N(N(H(H(N(H)(F)))(N)(H(H)))))	hybrid		(N)	('(N(H)(F))',)	FALSE	TRUE	FALSE	FALSE
17	ShenJ_MouseBrain_IGP_CutHexNAc_130min_Run1	10419	3	872.042	ANATIEVK	H(5)N(4)F(1)	2	P97300	Neuroplastin	Nptn	228	6	1.73402	0.108023	0.109692	0.156291	(N(N(H(H(H)(H))(H(N(F))(N)))))	hybrid			('(N(F))', '(N)')	(N(N(H(H(N(H)(F)))(N)(H(H)))))	hybrid		(N)	('(N(H)(F))',)	TRUE	TRUE	FALSE	FALSE
17	ShenJ_MouseBrain_IGP_CutHexNAc_130min_Run1	10419	3	872.042	ANATIEVK	H(5)N(4)F(1)	2	P97300	Neuroplastin	Nptn	228	7	1.62599	0.0159742	0.188032	0.185974	(N(N(H(H(H)(H))(H(N(F)))(N))))	hybrid		(N)	('(N(F))',)	(N(N(H(H(N(H)(F)))(N)(H(H)))))	hybrid		(N)	('(N(H)(F))',)	TRUE	TRUE	TRUE	FALSE
17	ShenJ_MouseBrain_IGP_CutHexNAc_130min_Run1	10419	3	872.042	ANATIEVK	H(5)N(4)F(1)	2	P97300	Neuroplastin	Nptn	228	8	1.61002	0.0242663	0.185601	0.20438	(N(N(H(H(H))(H(N(H)(F)))(N))))	hybrid		(N)	('(N(H)(F))',)	(N(N(H(H(N(H)(F)))(N)(H(H)))))	hybrid		(N)	('(N(H)(F))',)	TRUE	TRUE	TRUE	TRUE
17	ShenJ_MouseBrain_IGP_CutHexNAc_130min_Run1	10419	3	872.042	ANATIEVK	H(5)N(4)F(1)	2	P97300	Neuroplastin	Nptn	228	9	1.58575	0.0208796	0.343409	0.0708379	(N(N(H(H(N(H(H))))(H(N))))(F))	complex	(F)		('(N(H(H)))', '(N)')	(N(N(H(H(N(H)(F)))(N)(H(H)))))	hybrid		(N)	('(N(H)(F))',)	FALSE	FALSE	FALSE	FALSE
17	ShenJ_MouseBrain_IGP_CutHexNAc_130min_Run1	10419	3	872.042	ANATIEVK	H(5)N(4)F(1)	2	P97300	Neuroplastin	Nptn	228	10	1.56487	0.0156894	0.300967	0.134159	(N(N(H(H(H)(H))(H(N(N)))))(F))	hybrid	(F)		('(N(N))',)	(N(N(H(H(N(H)(F)))(N)(H(H)))))	hybrid		(N)	('(N(H)(F))',)	TRUE	FALSE	FALSE	FALSE
17	ShenJ_MouseBrain_IGP_CutHexNAc_130min_Run1	10419	3	872.042	ANATIEVK	H(5)N(4)F(1)	2	P97300	Neuroplastin	Nptn	228	11	1.54918	0.0179438	0.325135	0.125681	(N(N(H(H(H)(H))(H(N))(N)))(F))	hybrid	(F)	(N)	('(N)',)	(N(N(H(H(N(H)(F)))(N)(H(H)))))	hybrid		(N)	('(N(H)(F))',)	TRUE	FALSE	TRUE	FALSE
17	ShenJ_MouseBrain_IGP_CutHexNAc_130min_Run1	10419	3	872.042	ANATIEVK	H(5)N(4)F(1)	2	P97300	Neuroplastin	Nptn	228	12	1.53124	0.0842632	0.355621	0.113138	(N(N(H(H(H))(H(N(H))(N))))(F))	hybrid	(F)		('(N(H))', '(N)')	(N(N(H(H(N(H)(F)))(N)(H(H)))))	hybrid		(N)	('(N(H)(F))',)	TRUE	FALSE	FALSE	FALSE
17	ShenJ_MouseBrain_IGP_CutHexNAc_130min_Run1	10419	3	872.042	ANATIEVK	H(5)N(4)F(1)	2	P97300	Neuroplastin	Nptn	228	13	1.44698	0.00345035	0.331479	0.221544	(N(N(H(H(H))(H(N(H)))(N)))(F))	hybrid	(F)	(N)	('(N(H))',)	(N(N(H(H(N(H)(F)))(N)(H(H)))))	hybrid		(N)	('(N(H)(F))',)	TRUE	FALSE	TRUE	FALSE
17	ShenJ_MouseBrain_IGP_CutHexNAc_130min_Run1	10419	3	872.042	ANATIEVK	H(5)N(4)F(1)	2	P97300	Neuroplastin	Nptn	228	14	1.44353	0.0178999	0.370539	0.185934	(N(N(H(H(N(H)))(H(N(H)))))(F))	complex	(F)		('(N(H))', '(N(H))')	(N(N(H(H(N(H)(F)))(N)(H(H)))))	hybrid		(N)	('(N(H)(F))',)	FALSE	FALSE	FALSE	FALSE
17	ShenJ_MouseBrain_IGP_CutHexNAc_130min_Run1	10419	3	872.042	ANATIEVK	H(5)N(4)F(1)	2	P97300	Neuroplastin	Nptn	228	15	1.42563	0.0321881	0.316478	0.257895	(N(N(H(H(N(H))(N(H)))(H)))(F))	complex	(F)		('(N(H))', '(N(H))')	(N(N(H(H(N(H)(F)))(N)(H(H)))))	hybrid		(N)	('(N(H)(F))',)	FALSE	FALSE	FALSE	FALSE
17	ShenJ_MouseBrain_IGP_CutHexNAc_130min_Run1	10419	3	872.042	ANATIEVK	H(5)N(4)F(1)	2	P97300	Neuroplastin	Nptn	228	16	1.39344	0.01235	0.313229	0.293333	(N(N(H(H(N(H(H)))(N))(H)))(F))	complex	(F)		('(N(H(H)))', '(N)')	(N(N(H(H(N(H)(F)))(N)(H(H)))))	hybrid		(N)	('(N(H)(F))',)	FALSE	FALSE	FALSE	FALSE
17	ShenJ_MouseBrain_IGP_CutHexNAc_130min_Run1	10419	3	872.042	ANATIEVK	H(5)N(4)F(1)	2	P97300	Neuroplastin	Nptn	228	17	1.38109		0.516584	0.102328	(N(N(H(H(H)(H))(H(N)(N))))(F))	hybrid	(F)		('(N)', '(N)')	(N(N(H(H(N(H)(F)))(N)(H(H)))))	hybrid		(N)	('(N(H)(F))',)	TRUE	FALSE	FALSE	FALSE
11	ShenJ_MouseBrain_IGP_CutHexNAc_130min_Run1	10445	3	989.097	NTTISVHPSTR	H(4)N(4)F(2)	1	P29533	Vascular cell adhesion protein 1	Vcam1	225	1	1.78027	0.15194	0.159818	0.0599153	(N(N(H(H(N(H)(F)))(H)(N)))(F))	complex	(F)	(N)	('(N(H)(F))',)	(N(N(H(H(N(H)(F)))(N)(H)))(F))	complex	(F)	(N)	('(N(H)(F))',)	TRUE	TRUE	TRUE	TRUE
11	ShenJ_MouseBrain_IGP_CutHexNAc_130min_Run1	10445	3	989.097	NTTISVHPSTR	H(4)N(4)F(2)	1	P29533	Vascular cell adhesion protein 1	Vcam1	225	2	1.62833	0.0941223	0.263009	0.108664	(N(N(H(H(N(H)(F)))(H(N))))(F))	complex	(F)		('(N(H)(F))', '(N)')	(N(N(H(H(N(H)(F)))(N)(H)))(F))	complex	(F)	(N)	('(N(H)(F))',)	TRUE	TRUE	FALSE	FALSE
11	ShenJ_MouseBrain_IGP_CutHexNAc_130min_Run1	10445	3	989.097	NTTISVHPSTR	H(4)N(4)F(2)	1	P29533	Vascular cell adhesion protein 1	Vcam1	225	3	1.5342	0.0479545	0.354666	0.11113	(N(N(H(H(N(H)(F))(N))(H)))(F))	complex	(F)		('(N(H)(F))', '(N)')	(N(N(H(H(N(H)(F)))(N)(H)))(F))	complex	(F)	(N)	('(N(H)(F))',)	TRUE	TRUE	FALSE	FALSE
11	ShenJ_MouseBrain_IGP_CutHexNAc_130min_Run1	10445	3	989.097	NTTISVHPSTR	H(4)N(4)F(2)	1	P29533	Vascular cell adhesion protein 1	Vcam1	225	4	1.48625	0.0257823	0.437421	0.0763297	(N(N(H(H(H))(H(N(F))(N))))(F))	hybrid	(F)		('(N(F))', '(N)')	(N(N(H(H(N(H)(F)))(N)(H)))(F))	complex	(F)	(N)	('(N(H)(F))',)	FALSE	TRUE	FALSE	FALSE
11	ShenJ_MouseBrain_IGP_CutHexNAc_130min_Run1	10445	3	989.097	NTTISVHPSTR	H(4)N(4)F(2)	1	P29533	Vascular cell adhesion protein 1	Vcam1	225	5	1.46047	0.00783783	0.424958	0.114574	(N(N(H(H(N(H)))(H(N(F)))))(F))	complex	(F)		('(N(H))', '(N(F))')	(N(N(H(H(N(H)(F)))(N)(H)))(F))	complex	(F)	(N)	('(N(H)(F))',)	TRUE	TRUE	FALSE	FALSE
11	ShenJ_MouseBrain_IGP_CutHexNAc_130min_Run1	10445	3	989.097	NTTISVHPSTR	H(4)N(4)F(2)	1	P29533	Vascular cell adhesion protein 1	Vcam1	225	6	1.45263	0.066259	0.480611	0.0667598	(N(N(H(H(N(H)(F)))(H(N(F))))))	complex			('(N(H)(F))', '(N(F))')	(N(N(H(H(N(H)(F)))(N)(H)))(F))	complex	(F)	(N)	('(N(H)(F))',)	TRUE	FALSE	FALSE	FALSE
11	ShenJ_MouseBrain_IGP_CutHexNAc_130min_Run1	10445	3	989.097	NTTISVHPSTR	H(4)N(4)F(2)	1	P29533	Vascular cell adhesion protein 1	Vcam1	225	7	1.38637	0.00271805	0.499429	0.1142	(N(N(H(H(H))(H(N(F)))(N)))(F))	hybrid	(F)	(N)	('(N(F))',)	(N(N(H(H(N(H)(F)))(N)(H)))(F))	complex	(F)	(N)	('(N(H)(F))',)	FALSE	TRUE	TRUE	FALSE
11	ShenJ_MouseBrain_IGP_CutHexNAc_130min_Run1	10445	3	989.097	NTTISVHPSTR	H(4)N(4)F(2)	1	P29533	Vascular cell adhesion protein 1	Vcam1	225	8	1.38365	0.156251	0.390123	0.226225	(N(N(H(H(N(H))(N(F)))(H)))(F))	complex	(F)		('(N(H))', '(N(F))')	(N(N(H(H(N(H)(F)))(N)(H)))(F))	complex	(F)	(N)	('(N(H)(F))',)	TRUE	TRUE	FALSE	FALSE
11	ShenJ_MouseBrain_IGP_CutHexNAc_130min_Run1	10445	3	989.097	NTTISVHPSTR	H(4)N(4)F(2)	1	P29533	Vascular cell adhesion protein 1	Vcam1	225	9	1.2274	0.0388857	0.663359	0.109239	(N(N(H(H(H))(H(N(N)(F)))))(F))	hybrid	(F)		('(N(N)(F))',)	(N(N(H(H(N(H)(F)))(N)(H)))(F))	complex	(F)	(N)	('(N(H)(F))',)	FALSE	TRUE	FALSE	FALSE
11	ShenJ_MouseBrain_IGP_CutHexNAc_130min_Run1	10445	3	989.097	NTTISVHPSTR	H(4)N(4)F(2)	1	P29533	Vascular cell adhesion protein 1	Vcam1	225	10	1.18852	0.130898	0.496328	0.315156	(N(N(H(H(N(H)(F))(N(F)))(H))))	complex			('(N(H)(F))', '(N(F))')	(N(N(H(H(N(H)(F)))(N)(H)))(F))	complex	(F)	(N)	('(N(H)(F))',)	TRUE	FALSE	FALSE	FALSE
11	ShenJ_MouseBrain_IGP_CutHexNAc_130min_Run1	10445	3	989.097	NTTISVHPSTR	H(4)N(4)F(2)	1	P29533	Vascular cell adhesion protein 1	Vcam1	225	11	1.05762		0.619345	0.323037	(N(N(H(H(H))(H(N(F))(N(F))))))	hybrid			('(N(F))', '(N(F))')	(N(N(H(H(N(H)(F)))(N)(H)))(F))	complex	(F)	(N)	('(N(H)(F))',)	FALSE	FALSE	FALSE	FALSE
3	ShenJ_MouseBrain_IGP_CutHexNAc_130min_Run1	10454	2	1051.96	ANATIEVK	H(4)N(3)	2	P97300	Neuroplastin	Nptn	228	1	1.81866	0.424276	0.0913037	0.0900382	(N(N(H(H(N(H)))(H))))	complex			('(N(H))',)	(N(N(H(H(N))(H(H)))))	hybrid			('(N)',)	FALSE	TRUE	TRUE	FALSE
3	ShenJ_MouseBrain_IGP_CutHexNAc_130min_Run1	10454	2	1051.96	ANATIEVK	H(4)N(3)	2	P97300	Neuroplastin	Nptn	228	2	1.39438	0.820225	0.236555	0.369062	(N(N(H(H(H))(H(N)))))	hybrid			('(N)',)	(N(N(H(H(N))(H(H)))))	hybrid			('(N)',)	TRUE	TRUE	TRUE	TRUE
3	ShenJ_MouseBrain_IGP_CutHexNAc_130min_Run1	10454	2	1051.96	ANATIEVK	H(4)N(3)	2	P97300	Neuroplastin	Nptn	228	3	0.574158		0.425842	1	(N(N(H(H(H))(H)(N))))	high_mannose		(N)	()	(N(N(H(H(N))(H(H)))))	hybrid			('(N)',)	FALSE	TRUE	FALSE	FALSE
3	ShenJ_MouseBrain_IGP_CutHexNAc_130min_Run1	10498	3	701.646	ANATIEVK	H(4)N(3)	2	P97300	Neuroplastin	Nptn	228	1	1.86353	0.0244166	0.109311	0.027161	(N(N(H(H(N(H)))(H))))	complex			('(N(H))',)	(N(N(H(H(N(H)))(H))))	complex			('(N(H))',)	TRUE	TRUE	TRUE	TRUE
3	ShenJ_MouseBrain_IGP_CutHexNAc_130min_Run1	10498	3	701.646	ANATIEVK	H(4)N(3)	2	P97300	Neuroplastin	Nptn	228	2	1.83911	1.07047	0.0858629	0.0750261	(N(N(H(H(H))(H(N)))))	hybrid			('(N)',)	(N(N(H(H(N(H)))(H))))	complex			('(N(H))',)	FALSE	TRUE	TRUE	FALSE
3	ShenJ_MouseBrain_IGP_CutHexNAc_130min_Run1	10498	3	701.646	ANATIEVK	H(4)N(3)	2	P97300	Neuroplastin	Nptn	228	3	0.768636		0.231364	1	(N(N(H(H(H))(H)(N))))	high_mannose		(N)	()	(N(N(H(H(N(H)))(H))))	complex			('(N(H))',)	FALSE	TRUE	FALSE	FALSE
3	ShenJ_MouseBrain_IGP_CutHexNAc_130min_Run1	10520	3	888.722	DGKPLLNDSR	H(4)N(3)F(2)	7	Q640R3	Hepatocyte cell adhesion molecule	Hepacam	189	1	1.68153	0.12366	0.23917	0.0793036	(N(N(H(H(N(H)(F)))(H)))(F))	complex	(F)		('(N(H)(F))',)	(N(N(H(H(N(H)(F)))(H)))(F))	complex	(F)		('(N(H)(F))',)	TRUE	TRUE	TRUE	TRUE
3	ShenJ_MouseBrain_IGP_CutHexNAc_130min_Run1	10520	3	888.722	DGKPLLNDSR	H(4)N(3)F(2)	7	Q640R3	Hepatocyte cell adhesion molecule	Hepacam	189	2	1.55787	0.223233	0.305522	0.136612	(N(N(H(H(N(H(F))))(H)))(F))	complex	(F)		('(N(H(F)))',)	(N(N(H(H(N(H)(F)))(H)))(F))	complex	(F)		('(N(H)(F))',)	TRUE	TRUE	TRUE	FALSE
3	ShenJ_MouseBrain_IGP_CutHexNAc_130min_Run1	10520	3	888.722	DGKPLLNDSR	H(4)N(3)F(2)	7	Q640R3	Hepatocyte cell adhesion molecule	Hepacam	189	3	1.33463		0.483248	0.182119	(N(N(H(H(H))(H(N(F)))))(F))	hybrid	(F)		('(N(F))',)	(N(N(H(H(N(H)(F)))(H)))(F))	complex	(F)		('(N(H)(F))',)	FALSE	TRUE	TRUE	FALSE
3	ShenJ_MouseBrain_IGP_CutHexNAc_130min_Run1	10544	2	1198.02	ANATIEVK	H(4)N(3)F(2)	2	P97300	Neuroplastin	Nptn	228	1	1.72358	0.153877	0.147974	0.128444	(N(N(H(H(N(H)(F)))(H)))(F))	complex	(F)		('(N(H)(F))',)	(N(N(H(H(N(H)(F)))(H)))(F))	complex	(F)		('(N(H)(F))',)	TRUE	TRUE	TRUE	TRUE
3	ShenJ_MouseBrain_IGP_CutHexNAc_130min_Run1	10544	2	1198.02	ANATIEVK	H(4)N(3)F(2)	2	P97300	Neuroplastin	Nptn	228	2	1.5697	0.0699107	0.284588	0.145707	(N(N(H(H(N(H(F))))(H)))(F))	complex	(F)		('(N(H(F)))',)	(N(N(H(H(N(H)(F)))(H)))(F))	complex	(F)		('(N(H)(F))',)	TRUE	TRUE	TRUE	FALSE
3	ShenJ_MouseBrain_IGP_CutHexNAc_130min_Run1	10544	2	1198.02	ANATIEVK	H(4)N(3)F(2)	2	P97300	Neuroplastin	Nptn	228	3	1.49979		0.237451	0.262755	(N(N(H(H(H))(H(N(F)))))(F))	hybrid	(F)		('(N(F))',)	(N(N(H(H(N(H)(F)))(H)))(F))	complex	(F)		('(N(H)(F))',)	FALSE	TRUE	TRUE	FALSE
3	ShenJ_MouseBrain_IGP_CutHexNAc_130min_Run1	10551	3	799.017	ANATIEVK	H(4)N(3)F(2)	2	P97300	Neuroplastin	Nptn	228	1	1.80014	0.00472944	0.0710229	0.128835	(N(N(H(H(N(H(F))))(H)))(F))	complex	(F)		('(N(H(F)))',)	(N(N(H(H(N(H)(F)))(H)))(F))	complex	(F)		('(N(H)(F))',)	TRUE	TRUE	TRUE	FALSE
3	ShenJ_MouseBrain_IGP_CutHexNAc_130min_Run1	10551	3	799.017	ANATIEVK	H(4)N(3)F(2)	2	P97300	Neuroplastin	Nptn	228	2	1.79541	0.0504149	0.0902935	0.114294	(N(N(H(H(N(H)(F)))(H)))(F))	complex	(F)		('(N(H)(F))',)	(N(N(H(H(N(H)(F)))(H)))(F))	complex	(F)		('(N(H)(F))',)	TRUE	TRUE	TRUE	TRUE
3	ShenJ_MouseBrain_IGP_CutHexNAc_130min_Run1	10551	3	799.017	ANATIEVK	H(4)N(3)F(2)	2	P97300	Neuroplastin	Nptn	228	3	1.745		0.0933636	0.161638	(N(N(H(H(H))(H(N(F)))))(F))	hybrid	(F)		('(N(F))',)	(N(N(H(H(N(H)(F)))(H)))(F))	complex	(F)		('(N(H)(F))',)	FALSE	TRUE	TRUE	FALSE
6	ShenJ_MouseBrain_IGP_CutHexNAc_130min_Run1	10559	2	1124.99	ANATIEVK	H(4)N(3)F(1)	2	P97300	Neuroplastin	Nptn	228	1	1.67933	0.0436561	0.172473	0.148199	(N(N(H(H(N(H)(F)))(H))))	complex			('(N(H)(F))',)	(N(N(H(H(N))(H(H))))(F))	hybrid	(F)		('(N)',)	FALSE	FALSE	TRUE	FALSE
6	ShenJ_MouseBrain_IGP_CutHexNAc_130min_Run1	10559	2	1124.99	ANATIEVK	H(4)N(3)F(1)	2	P97300	Neuroplastin	Nptn	228	2	1.63567	0.122796	0.207748	0.156581	(N(N(H(H(N(H(F))))(H))))	complex			('(N(H(F)))',)	(N(N(H(H(N))(H(H))))(F))	hybrid	(F)		('(N)',)	FALSE	FALSE	TRUE	FALSE
6	ShenJ_MouseBrain_IGP_CutHexNAc_130min_Run1	10559	2	1124.99	ANATIEVK	H(4)N(3)F(1)	2	P97300	Neuroplastin	Nptn	228	3	1.51287	0.0907576	0.365545	0.12158	(N(N(H(H(N(H)))(H)))(F))	complex	(F)		('(N(H))',)	(N(N(H(H(N))(H(H))))(F))	hybrid	(F)		('(N)',)	FALSE	TRUE	TRUE	FALSE
6	ShenJ_MouseBrain_IGP_CutHexNAc_130min_Run1	10559	2	1124.99	ANATIEVK	H(4)N(3)F(1)	2	P97300	Neuroplastin	Nptn	228	4	1.42212	0.0498173	0.285001	0.292882	(N(N(H(H(H))(H(N(F))))))	hybrid			('(N(F))',)	(N(N(H(H(N))(H(H))))(F))	hybrid	(F)		('(N)',)	TRUE	FALSE	TRUE	FALSE
6	ShenJ_MouseBrain_IGP_CutHexNAc_130min_Run1	10559	2	1124.99	ANATIEVK	H(4)N(3)F(1)	2	P97300	Neuroplastin	Nptn	228	5	1.3723	0.848815	0.378554	0.249146	(N(N(H(H(H))(H(N))))(F))	hybrid	(F)		('(N)',)	(N(N(H(H(N))(H(H))))(F))	hybrid	(F)		('(N)',)	TRUE	TRUE	TRUE	TRUE
6	ShenJ_MouseBrain_IGP_CutHexNAc_130min_Run1	10559	2	1124.99	ANATIEVK	H(4)N(3)F(1)	2	P97300	Neuroplastin	Nptn	228	6	0.523485		0.476515	1	(N(N(H(H(H))(H)(N)))(F))	high_mannose	(F)	(N)	()	(N(N(H(H(N))(H(H))))(F))	hybrid	(F)		('(N)',)	FALSE	TRUE	FALSE	FALSE
3	ShenJ_MouseBrain_IGP_CutHexNAc_130min_Run1	10567	2	1235.51	LSVEcCANK	H(4)N(3)F(2)	7	Q62277	Synaptophysin	Syp	59	1	1.69714	0.0691853	0.168853	0.134009	(N(N(H(H(N(H)(F)))(H)))(F))	complex	(F)		('(N(H)(F))',)	(N(N(H(H(N(H)(F)))(H)))(F))	complex	(F)		('(N(H)(F))',)	TRUE	TRUE	TRUE	TRUE
3	ShenJ_MouseBrain_IGP_CutHexNAc_130min_Run1	10567	2	1235.51	LSVEcCANK	H(4)N(3)F(2)	7	Q62277	Synaptophysin	Syp	59	2	1.62795	0.100381	0.256444	0.115603	(N(N(H(H(N(H(F))))(H)))(F))	complex	(F)		('(N(H(F)))',)	(N(N(H(H(N(H)(F)))(H)))(F))	complex	(F)		('(N(H)(F))',)	TRUE	TRUE	TRUE	FALSE
3	ShenJ_MouseBrain_IGP_CutHexNAc_130min_Run1	10567	2	1235.51	LSVEcCANK	H(4)N(3)F(2)	7	Q62277	Synaptophysin	Syp	59	3	1.52757		0.232121	0.240307	(N(N(H(H(H))(H(N(F)))))(F))	hybrid	(F)		('(N(F))',)	(N(N(H(H(N(H)(F)))(H)))(F))	complex	(F)		('(N(H)(F))',)	FALSE	TRUE	TRUE	FALSE
3	ShenJ_MouseBrain_IGP_CutHexNAc_130min_Run1	10580	3	824.01	LSVEcCANK	H(4)N(3)F(2)	7	Q62277	Synaptophysin	Syp	59	1	1.78374	0.0509991	0.118473	0.0977894	(N(N(H(H(N(H(F))))(H)))(F))	complex	(F)		('(N(H(F)))',)	(N(N(H(H(N(H)(F)))(H)))(F))	complex	(F)		('(N(H)(F))',)	TRUE	TRUE	TRUE	FALSE
3	ShenJ_MouseBrain_IGP_CutHexNAc_130min_Run1	10580	3	824.01	LSVEcCANK	H(4)N(3)F(2)	7	Q62277	Synaptophysin	Syp	59	2	1.73274	0.0473919	0.127453	0.139809	(N(N(H(H(N(H)(F)))(H)))(F))	complex	(F)		('(N(H)(F))',)	(N(N(H(H(N(H)(F)))(H)))(F))	complex	(F)		('(N(H)(F))',)	TRUE	TRUE	TRUE	TRUE
3	ShenJ_MouseBrain_IGP_CutHexNAc_130min_Run1	10580	3	824.01	LSVEcCANK	H(4)N(3)F(2)	7	Q62277	Synaptophysin	Syp	59	3	1.68535		0.111214	0.20344	(N(N(H(H(H))(H(N(F)))))(F))	hybrid	(F)		('(N(F))',)	(N(N(H(H(N(H)(F)))(H)))(F))	complex	(F)		('(N(H)(F))',)	FALSE	TRUE	TRUE	FALSE
3	ShenJ_MouseBrain_IGP_CutHexNAc_130min_Run1	10621	2	1051.96	ANATIEVK	H(4)N(3)	2	P97300	Neuroplastin	Nptn	228	1	1.76827	0.458964	0.0877938	0.143935	(N(N(H(H(N(H)))(H))))	complex			('(N(H))',)	(N(N(H(H(N))(H(H)))))	hybrid			('(N)',)	FALSE	TRUE	TRUE	FALSE
3	ShenJ_MouseBrain_IGP_CutHexNAc_130min_Run1	10621	2	1051.96	ANATIEVK	H(4)N(3)	2	P97300	Neuroplastin	Nptn	228	2	1.30931	0.797026	0.266791	0.423902	(N(N(H(H(H))(H(N)))))	hybrid			('(N)',)	(N(N(H(H(N))(H(H)))))	hybrid			('(N)',)	TRUE	TRUE	TRUE	TRUE
3	ShenJ_MouseBrain_IGP_CutHexNAc_130min_Run1	10621	2	1051.96	ANATIEVK	H(4)N(3)	2	P97300	Neuroplastin	Nptn	228	3	0.512281		0.487719	1	(N(N(H(H(H))(H)(N))))	high_mannose		(N)	()	(N(N(H(H(N))(H(H)))))	hybrid			('(N)',)	FALSE	TRUE	FALSE	FALSE
11	ShenJ_MouseBrain_IGP_CutHexNAc_130min_Run1	10628	3	891.703	LSVEcCANK	H(4)N(4)F(2)	7	Q62277	Synaptophysin	Syp	59	1	1.81042	0.0364898	0.140793	0.0487826	(N(N(H(H(N(H)(F)))(H)(N)))(F))	complex	(F)	(N)	('(N(H)(F))',)	(N(N(H(H(N(H)(F)))(N)(H)))(F))	complex	(F)	(N)	('(N(H)(F))',)	TRUE	TRUE	TRUE	TRUE
11	ShenJ_MouseBrain_IGP_CutHexNAc_130min_Run1	10628	3	891.703	LSVEcCANK	H(4)N(4)F(2)	7	Q62277	Synaptophysin	Syp	59	2	1.77393	0.0468165	0.149619	0.0764463	(N(N(H(H(H))(H(N(F)))(N)))(F))	hybrid	(F)	(N)	('(N(F))',)	(N(N(H(H(N(H)(F)))(N)(H)))(F))	complex	(F)	(N)	('(N(H)(F))',)	FALSE	TRUE	TRUE	FALSE
11	ShenJ_MouseBrain_IGP_CutHexNAc_130min_Run1	10628	3	891.703	LSVEcCANK	H(4)N(4)F(2)	7	Q62277	Synaptophysin	Syp	59	3	1.72712	0.0661211	0.243548	0.0293338	(N(N(H(H(N(H)(F))(N))(H)))(F))	complex	(F)		('(N(H)(F))', '(N)')	(N(N(H(H(N(H)(F)))(N)(H)))(F))	complex	(F)	(N)	('(N(H)(F))',)	TRUE	TRUE	FALSE	FALSE
11	ShenJ_MouseBrain_IGP_CutHexNAc_130min_Run1	10628	3	891.703	LSVEcCANK	H(4)N(4)F(2)	7	Q62277	Synaptophysin	Syp	59	4	1.661	0.0262218	0.24505	0.0939528	(N(N(H(H(H))(H(N(F))(N))))(F))	hybrid	(F)		('(N(F))', '(N)')	(N(N(H(H(N(H)(F)))(N)(H)))(F))	complex	(F)	(N)	('(N(H)(F))',)	FALSE	TRUE	FALSE	FALSE
11	ShenJ_MouseBrain_IGP_CutHexNAc_130min_Run1	10628	3	891.703	LSVEcCANK	H(4)N(4)F(2)	7	Q62277	Synaptophysin	Syp	59	5	1.63478	0.0414205	0.272594	0.0926303	(N(N(H(H(N(H)(F)))(H(N))))(F))	complex	(F)		('(N(H)(F))', '(N)')	(N(N(H(H(N(H)(F)))(N)(H)))(F))	complex	(F)	(N)	('(N(H)(F))',)	TRUE	TRUE	FALSE	FALSE
11	ShenJ_MouseBrain_IGP_CutHexNAc_130min_Run1	10628	3	891.703	LSVEcCANK	H(4)N(4)F(2)	7	Q62277	Synaptophysin	Syp	59	6	1.59336	0.0251735	0.312964	0.0936807	(N(N(H(H(H))(H(N(N)(F)))))(F))	hybrid	(F)		('(N(N)(F))',)	(N(N(H(H(N(H)(F)))(N)(H)))(F))	complex	(F)	(N)	('(N(H)(F))',)	FALSE	TRUE	FALSE	FALSE
11	ShenJ_MouseBrain_IGP_CutHexNAc_130min_Run1	10628	3	891.703	LSVEcCANK	H(4)N(4)F(2)	7	Q62277	Synaptophysin	Syp	59	7	1.56818	0.0351157	0.289614	0.142204	(N(N(H(H(N(H))(N(F)))(H)))(F))	complex	(F)		('(N(H))', '(N(F))')	(N(N(H(H(N(H)(F)))(N)(H)))(F))	complex	(F)	(N)	('(N(H)(F))',)	TRUE	TRUE	FALSE	FALSE
11	ShenJ_MouseBrain_IGP_CutHexNAc_130min_Run1	10628	3	891.703	LSVEcCANK	H(4)N(4)F(2)	7	Q62277	Synaptophysin	Syp	59	8	1.53307	0.0145759	0.306499	0.160435	(N(N(H(H(N(H)))(H(N(F)))))(F))	complex	(F)		('(N(H))', '(N(F))')	(N(N(H(H(N(H)(F)))(N)(H)))(F))	complex	(F)	(N)	('(N(H)(F))',)	TRUE	TRUE	FALSE	FALSE
11	ShenJ_MouseBrain_IGP_CutHexNAc_130min_Run1	10628	3	891.703	LSVEcCANK	H(4)N(4)F(2)	7	Q62277	Synaptophysin	Syp	59	9	1.51849	0.0539933	0.407776	0.0737338	(N(N(H(H(N(H)(F)))(H(N(F))))))	complex			('(N(H)(F))', '(N(F))')	(N(N(H(H(N(H)(F)))(N)(H)))(F))	complex	(F)	(N)	('(N(H)(F))',)	TRUE	FALSE	FALSE	FALSE
11	ShenJ_MouseBrain_IGP_CutHexNAc_130min_Run1	10628	3	891.703	LSVEcCANK	H(4)N(4)F(2)	7	Q62277	Synaptophysin	Syp	59	10	1.4645	0.003087	0.384427	0.151077	(N(N(H(H(N(H)(F))(N(F)))(H))))	complex			('(N(H)(F))', '(N(F))')	(N(N(H(H(N(H)(F)))(N)(H)))(F))	complex	(F)	(N)	('(N(H)(F))',)	TRUE	FALSE	FALSE	FALSE
11	ShenJ_MouseBrain_IGP_CutHexNAc_130min_Run1	10628	3	891.703	LSVEcCANK	H(4)N(4)F(2)	7	Q62277	Synaptophysin	Syp	59	11	1.46141		0.397653	0.140937	(N(N(H(H(H))(H(N(F))(N(F))))))	hybrid			('(N(F))', '(N(F))')	(N(N(H(H(N(H)(F)))(N)(H)))(F))	complex	(F)	(N)	('(N(H)(F))',)	FALSE	FALSE	FALSE	FALSE
6	ShenJ_MouseBrain_IGP_CutHexNAc_130min_Run1	10632	3	775.324	LSVEcCANK	H(4)N(3)F(1)	7	Q62277	Synaptophysin	Syp	59	1	1.82914	0.0695067	0.102257	0.068606	(N(N(H(H(N(H)))(H)))(F))	complex	(F)		('(N(H))',)	(N(N(H(H(N(H)))(H)))(F))	complex	(F)		('(N(H))',)	TRUE	TRUE	TRUE	TRUE
6	ShenJ_MouseBrain_IGP_CutHexNAc_130min_Run1	10632	3	775.324	LSVEcCANK	H(4)N(3)F(1)	7	Q62277	Synaptophysin	Syp	59	2	1.75963	0.0419091	0.101831	0.138539	(N(N(H(H(H))(H(N))))(F))	hybrid	(F)		('(N)',)	(N(N(H(H(N(H)))(H)))(F))	complex	(F)		('(N(H))',)	FALSE	TRUE	TRUE	FALSE
6	ShenJ_MouseBrain_IGP_CutHexNAc_130min_Run1	10632	3	775.324	LSVEcCANK	H(4)N(3)F(1)	7	Q62277	Synaptophysin	Syp	59	3	1.71772	0.0230704	0.182313	0.0999659	(N(N(H(H(N(H(F))))(H))))	complex			('(N(H(F)))',)	(N(N(H(H(N(H)))(H)))(F))	complex	(F)		('(N(H))',)	TRUE	FALSE	TRUE	FALSE
6	ShenJ_MouseBrain_IGP_CutHexNAc_130min_Run1	10632	3	775.324	LSVEcCANK	H(4)N(3)F(1)	7	Q62277	Synaptophysin	Syp	59	4	1.69465	0.0415644	0.18496	0.120389	(N(N(H(H(N(H)(F)))(H))))	complex			('(N(H)(F))',)	(N(N(H(H(N(H)))(H)))(F))	complex	(F)		('(N(H))',)	TRUE	FALSE	TRUE	FALSE
6	ShenJ_MouseBrain_IGP_CutHexNAc_130min_Run1	10632	3	775.324	LSVEcCANK	H(4)N(3)F(1)	7	Q62277	Synaptophysin	Syp	59	5	1.65309	0.853496	0.170332	0.176581	(N(N(H(H(H))(H(N(F))))))	hybrid			('(N(F))',)	(N(N(H(H(N(H)))(H)))(F))	complex	(F)		('(N(H))',)	FALSE	FALSE	TRUE	FALSE
6	ShenJ_MouseBrain_IGP_CutHexNAc_130min_Run1	10632	3	775.324	LSVEcCANK	H(4)N(3)F(1)	7	Q62277	Synaptophysin	Syp	59	6	0.799591		0.200409	1	(N(N(H(H(H))(H)(N)))(F))	high_mannose	(F)	(N)	()	(N(N(H(H(N(H)))(H)))(F))	complex	(F)		('(N(H))',)	FALSE	TRUE	FALSE	FALSE
6	ShenJ_MouseBrain_IGP_CutHexNAc_130min_Run1	10637	2	1162.48	LSVEcCANK	H(4)N(3)F(1)	7	Q62277	Synaptophysin	Syp	59	1	1.68211	0.302311	0.161615	0.156275	(N(N(H(H(N(H)))(H)))(F))	complex	(F)		('(N(H))',)	(N(N(H(H(N))(H(H))))(F))	hybrid	(F)		('(N)',)	FALSE	TRUE	TRUE	FALSE
6	ShenJ_MouseBrain_IGP_CutHexNAc_130min_Run1	10637	2	1162.48	LSVEcCANK	H(4)N(3)F(1)	7	Q62277	Synaptophysin	Syp	59	2	1.3798	0.0222889	0.379013	0.241189	(N(N(H(H(N(H(F))))(H))))	complex			('(N(H(F)))',)	(N(N(H(H(N))(H(H))))(F))	hybrid	(F)		('(N)',)	FALSE	FALSE	TRUE	FALSE
6	ShenJ_MouseBrain_IGP_CutHexNAc_130min_Run1	10637	2	1162.48	LSVEcCANK	H(4)N(3)F(1)	7	Q62277	Synaptophysin	Syp	59	3	1.35751	0.0445262	0.246505	0.395985	(N(N(H(H(H))(H(N))))(F))	hybrid	(F)		('(N)',)	(N(N(H(H(N))(H(H))))(F))	hybrid	(F)		('(N)',)	TRUE	TRUE	TRUE	TRUE
6	ShenJ_MouseBrain_IGP_CutHexNAc_130min_Run1	10637	2	1162.48	LSVEcCANK	H(4)N(3)F(1)	7	Q62277	Synaptophysin	Syp	59	4	1.31298	0.0561362	0.408468	0.278549	(N(N(H(H(N(H)(F)))(H))))	complex			('(N(H)(F))',)	(N(N(H(H(N))(H(H))))(F))	hybrid	(F)		('(N)',)	FALSE	FALSE	TRUE	FALSE
6	ShenJ_MouseBrain_IGP_CutHexNAc_130min_Run1	10637	2	1162.48	LSVEcCANK	H(4)N(3)F(1)	7	Q62277	Synaptophysin	Syp	59	5	1.25685	0.599065	0.385365	0.357788	(N(N(H(H(H))(H(N(F))))))	hybrid			('(N(F))',)	(N(N(H(H(N))(H(H))))(F))	hybrid	(F)		('(N)',)	TRUE	FALSE	TRUE	FALSE
6	ShenJ_MouseBrain_IGP_CutHexNAc_130min_Run1	10637	2	1162.48	LSVEcCANK	H(4)N(3)F(1)	7	Q62277	Synaptophysin	Syp	59	6	0.657783		0.342217	1	(N(N(H(H(H))(H)(N)))(F))	high_mannose	(F)	(N)	()	(N(N(H(H(N))(H(H))))(F))	hybrid	(F)		('(N)',)	FALSE	TRUE	FALSE	FALSE
11	ShenJ_MouseBrain_IGP_CutHexNAc_130min_Run1	10643	2	1337.05	LSVEcCANK	H(4)N(4)F(2)	7	Q62277	Synaptophysin	Syp	59	1	1.71076	0.0651324	0.215378	0.0738634	(N(N(H(H(N(H)(F)))(H)(N)))(F))	complex	(F)	(N)	('(N(H)(F))',)	(N(N(H(H(N(H)(F)))(N)(H)))(F))	complex	(F)	(N)	('(N(H)(F))',)	TRUE	TRUE	TRUE	TRUE
11	ShenJ_MouseBrain_IGP_CutHexNAc_130min_Run1	10643	2	1337.05	LSVEcCANK	H(4)N(4)F(2)	7	Q62277	Synaptophysin	Syp	59	2	1.64563	0.0250883	0.296498	0.0578764	(N(N(H(H(N(H)(F))(N))(H)))(F))	complex	(F)		('(N(H)(F))', '(N)')	(N(N(H(H(N(H)(F)))(N)(H)))(F))	complex	(F)	(N)	('(N(H)(F))',)	TRUE	TRUE	FALSE	FALSE
11	ShenJ_MouseBrain_IGP_CutHexNAc_130min_Run1	10643	2	1337.05	LSVEcCANK	H(4)N(4)F(2)	7	Q62277	Synaptophysin	Syp	59	3	1.62054	0.00245687	0.227527	0.151936	(N(N(H(H(H))(H(N(F)))(N)))(F))	hybrid	(F)	(N)	('(N(F))',)	(N(N(H(H(N(H)(F)))(N)(H)))(F))	complex	(F)	(N)	('(N(H)(F))',)	FALSE	TRUE	TRUE	FALSE
11	ShenJ_MouseBrain_IGP_CutHexNAc_130min_Run1	10643	2	1337.05	LSVEcCANK	H(4)N(4)F(2)	7	Q62277	Synaptophysin	Syp	59	4	1.61808	0.0170104	0.285274	0.0966452	(N(N(H(H(N(H)(F)))(H(N))))(F))	complex	(F)		('(N(H)(F))', '(N)')	(N(N(H(H(N(H)(F)))(N)(H)))(F))	complex	(F)	(N)	('(N(H)(F))',)	TRUE	TRUE	FALSE	FALSE
11	ShenJ_MouseBrain_IGP_CutHexNAc_130min_Run1	10643	2	1337.05	LSVEcCANK	H(4)N(4)F(2)	7	Q62277	Synaptophysin	Syp	59	5	1.60107	0.0587795	0.266552	0.132378	(N(N(H(H(H))(H(N(F))(N))))(F))	hybrid	(F)		('(N(F))', '(N)')	(N(N(H(H(N(H)(F)))(N)(H)))(F))	complex	(F)	(N)	('(N(H)(F))',)	FALSE	TRUE	FALSE	FALSE
11	ShenJ_MouseBrain_IGP_CutHexNAc_130min_Run1	10643	2	1337.05	LSVEcCANK	H(4)N(4)F(2)	7	Q62277	Synaptophysin	Syp	59	6	1.54229	0.0153768	0.296743	0.160966	(N(N(H(H(N(H)))(H(N(F)))))(F))	complex	(F)		('(N(H))', '(N(F))')	(N(N(H(H(N(H)(F)))(N)(H)))(F))	complex	(F)	(N)	('(N(H)(F))',)	TRUE	TRUE	FALSE	FALSE
11	ShenJ_MouseBrain_IGP_CutHexNAc_130min_Run1	10643	2	1337.05	LSVEcCANK	H(4)N(4)F(2)	7	Q62277	Synaptophysin	Syp	59	7	1.52691	0.0356036	0.383234	0.0898517	(N(N(H(H(N(H)(F))(N(F)))(H))))	complex			('(N(H)(F))', '(N(F))')	(N(N(H(H(N(H)(F)))(N)(H)))(F))	complex	(F)	(N)	('(N(H)(F))',)	TRUE	FALSE	FALSE	FALSE
11	ShenJ_MouseBrain_IGP_CutHexNAc_130min_Run1	10643	2	1337.05	LSVEcCANK	H(4)N(4)F(2)	7	Q62277	Synaptophysin	Syp	59	8	1.49131	0.00291577	0.325494	0.183196	(N(N(H(H(N(H))(N(F)))(H)))(F))	complex	(F)		('(N(H))', '(N(F))')	(N(N(H(H(N(H)(F)))(N)(H)))(F))	complex	(F)	(N)	('(N(H)(F))',)	TRUE	TRUE	FALSE	FALSE
11	ShenJ_MouseBrain_IGP_CutHexNAc_130min_Run1	10643	2	1337.05	LSVEcCANK	H(4)N(4)F(2)	7	Q62277	Synaptophysin	Syp	59	9	1.48839	0.00432587	0.347598	0.164008	(N(N(H(H(H))(H(N(N)(F)))))(F))	hybrid	(F)		('(N(N)(F))',)	(N(N(H(H(N(H)(F)))(N)(H)))(F))	complex	(F)	(N)	('(N(H)(F))',)	FALSE	TRUE	FALSE	FALSE
11	ShenJ_MouseBrain_IGP_CutHexNAc_130min_Run1	10643	2	1337.05	LSVEcCANK	H(4)N(4)F(2)	7	Q62277	Synaptophysin	Syp	59	10	1.48407	0.0673762	0.358925	0.157006	(N(N(H(H(N(H)(F)))(H(N(F))))))	complex			('(N(H)(F))', '(N(F))')	(N(N(H(H(N(H)(F)))(N)(H)))(F))	complex	(F)	(N)	('(N(H)(F))',)	TRUE	FALSE	FALSE	FALSE
11	ShenJ_MouseBrain_IGP_CutHexNAc_130min_Run1	10643	2	1337.05	LSVEcCANK	H(4)N(4)F(2)	7	Q62277	Synaptophysin	Syp	59	11	1.41669		0.348271	0.235037	(N(N(H(H(H))(H(N(F))(N(F))))))	hybrid			('(N(F))', '(N(F))')	(N(N(H(H(N(H)(F)))(N)(H)))(F))	complex	(F)	(N)	('(N(H)(F))',)	FALSE	FALSE	FALSE	FALSE
3	ShenJ_MouseBrain_IGP_CutHexNAc_130min_Run1	10669	3	701.646	ANATIEVK	H(4)N(3)	2	P97300	Neuroplastin	Nptn	228	1	1.85348	0.0105297	0.0988703	0.0476543	(N(N(H(H(N(H)))(H))))	complex			('(N(H))',)	(N(N(H(H(N))(H(H)))))	hybrid			('(N)',)	FALSE	TRUE	TRUE	FALSE
3	ShenJ_MouseBrain_IGP_CutHexNAc_130min_Run1	10669	3	701.646	ANATIEVK	H(4)N(3)	2	P97300	Neuroplastin	Nptn	228	2	1.84295	1.0952	0.0604131	0.0966412	(N(N(H(H(H))(H(N)))))	hybrid			('(N)',)	(N(N(H(H(N))(H(H)))))	hybrid			('(N)',)	TRUE	TRUE	TRUE	TRUE
3	ShenJ_MouseBrain_IGP_CutHexNAc_130min_Run1	10669	3	701.646	ANATIEVK	H(4)N(3)	2	P97300	Neuroplastin	Nptn	228	3	0.747744		0.252256	1	(N(N(H(H(H))(H)(N))))	high_mannose		(N)	()	(N(N(H(H(N))(H(H)))))	hybrid			('(N)',)	FALSE	TRUE	FALSE	FALSE
23	ShenJ_MouseBrain_IGP_CutHexNAc_130min_Run1	10708	3	1013.41	LSVEcCANK	H(5)N(5)F(2)	7	Q62277	Synaptophysin	Syp	59	1	1.79571	0.0058177	0.150438	0.0538482	(N(N(H(H(N(H)(F))(N(H)))(H)(N)))(F))	complex	(F)	(N)	('(N(H)(F))', '(N(H))')	(N(N(H(H(N(H)(F)))(N)(H(N(H)))))(F))	complex	(F)	(N)	('(N(H)(F))', '(N(H))')	TRUE	TRUE	TRUE	TRUE
23	ShenJ_MouseBrain_IGP_CutHexNAc_130min_Run1	10708	3	1013.41	LSVEcCANK	H(5)N(5)F(2)	7	Q62277	Synaptophysin	Syp	59	2	1.7899	0.0103565	0.13536	0.0747436	(N(N(H(H(N(H(F))))(H(N(H)))(N)))(F))	complex	(F)	(N)	('(N(H(F)))', '(N(H))')	(N(N(H(H(N(H)(F)))(N)(H(N(H)))))(F))	complex	(F)	(N)	('(N(H)(F))', '(N(H))')	TRUE	TRUE	TRUE	FALSE
23	ShenJ_MouseBrain_IGP_CutHexNAc_130min_Run1	10708	3	1013.41	LSVEcCANK	H(5)N(5)F(2)	7	Q62277	Synaptophysin	Syp	59	3	1.77954	0.0602258	0.144644	0.0758169	(N(N(H(H(N(H)(F)))(H(N(H)))(N)))(F))	complex	(F)	(N)	('(N(H)(F))', '(N(H))')	(N(N(H(H(N(H)(F)))(N)(H(N(H)))))(F))	complex	(F)	(N)	('(N(H)(F))', '(N(H))')	TRUE	TRUE	TRUE	TRUE
23	ShenJ_MouseBrain_IGP_CutHexNAc_130min_Run1	10708	3	1013.41	LSVEcCANK	H(5)N(5)F(2)	7	Q62277	Synaptophysin	Syp	59	4	1.71931	0.0059517	0.20567	0.0750158	(N(N(H(H(N(H))(N(F)))(H(N(H)))))(F))	complex	(F)		('(N(H))', '(N(F))', '(N(H))')	(N(N(H(H(N(H)(F)))(N)(H(N(H)))))(F))	complex	(F)	(N)	('(N(H)(F))', '(N(H))')	TRUE	TRUE	FALSE	FALSE
23	ShenJ_MouseBrain_IGP_CutHexNAc_130min_Run1	10708	3	1013.41	LSVEcCANK	H(5)N(5)F(2)	7	Q62277	Synaptophysin	Syp	59	5	1.71336	0.0047279	0.208961	0.0776769	(N(N(H(H(N(H))(N(H)))(H(N(F)))))(F))	complex	(F)		('(N(H))', '(N(H))', '(N(F))')	(N(N(H(H(N(H)(F)))(N)(H(N(H)))))(F))	complex	(F)	(N)	('(N(H)(F))', '(N(H))')	TRUE	TRUE	FALSE	FALSE
23	ShenJ_MouseBrain_IGP_CutHexNAc_130min_Run1	10708	3	1013.41	LSVEcCANK	H(5)N(5)F(2)	7	Q62277	Synaptophysin	Syp	59	6	1.70863	0.00405019	0.141105	0.150261	(N(N(H(H(H))(H(N(H)(F))(N))(N)))(F))	hybrid	(F)	(N)	('(N(H)(F))', '(N)')	(N(N(H(H(N(H)(F)))(N)(H(N(H)))))(F))	complex	(F)	(N)	('(N(H)(F))', '(N(H))')	FALSE	TRUE	TRUE	FALSE
23	ShenJ_MouseBrain_IGP_CutHexNAc_130min_Run1	10708	3	1013.41	LSVEcCANK	H(5)N(5)F(2)	7	Q62277	Synaptophysin	Syp	59	7	1.70458	0.0310171	0.147323	0.148093	(N(N(H(H(H))(H(N(H))(N(F)))(N)))(F))	hybrid	(F)	(N)	('(N(H))', '(N(F))')	(N(N(H(H(N(H)(F)))(N)(H(N(H)))))(F))	complex	(F)	(N)	('(N(H)(F))', '(N(H))')	FALSE	TRUE	TRUE	FALSE
23	ShenJ_MouseBrain_IGP_CutHexNAc_130min_Run1	10708	3	1013.41	LSVEcCANK	H(5)N(5)F(2)	7	Q62277	Synaptophysin	Syp	59	8	1.67357	0.00480783	0.27144	0.0549931	(N(N(H(H(N(H)(F))(N(H)(F)))(H)(N))))	complex		(N)	('(N(H)(F))', '(N(H)(F))')	(N(N(H(H(N(H)(F)))(N)(H(N(H)))))(F))	complex	(F)	(N)	('(N(H)(F))', '(N(H))')	TRUE	FALSE	TRUE	FALSE
23	ShenJ_MouseBrain_IGP_CutHexNAc_130min_Run1	10708	3	1013.41	LSVEcCANK	H(5)N(5)F(2)	7	Q62277	Synaptophysin	Syp	59	9	1.66876	0.00270948	0.286168	0.0450735	(N(N(H(H(N(H)(F)))(H(N(H)(F)))(N))))	complex		(N)	('(N(H)(F))', '(N(H)(F))')	(N(N(H(H(N(H)(F)))(N)(H(N(H)))))(F))	complex	(F)	(N)	('(N(H)(F))', '(N(H))')	TRUE	FALSE	TRUE	FALSE
23	ShenJ_MouseBrain_IGP_CutHexNAc_130min_Run1	10708	3	1013.41	LSVEcCANK	H(5)N(5)F(2)	7	Q62277	Synaptophysin	Syp	59	10	1.66605	0.00761583	0.196672	0.137279	(N(N(H(H(N(H)(F))(N))(H(N(H)))))(F))	complex	(F)		('(N(H)(F))', '(N)', '(N(H))')	(N(N(H(H(N(H)(F)))(N)(H(N(H)))))(F))	complex	(F)	(N)	('(N(H)(F))', '(N(H))')	TRUE	TRUE	FALSE	FALSE
23	ShenJ_MouseBrain_IGP_CutHexNAc_130min_Run1	10708	3	1013.41	LSVEcCANK	H(5)N(5)F(2)	7	Q62277	Synaptophysin	Syp	59	11	1.65843	0.00445617	0.205792	0.135774	(N(N(H(H(N(H)(F))(N(H)))(H(N))))(F))	complex	(F)		('(N(H)(F))', '(N(H))', '(N)')	(N(N(H(H(N(H)(F)))(N)(H(N(H)))))(F))	complex	(F)	(N)	('(N(H)(F))', '(N(H))')	TRUE	TRUE	FALSE	FALSE
23	ShenJ_MouseBrain_IGP_CutHexNAc_130min_Run1	10708	3	1013.41	LSVEcCANK	H(5)N(5)F(2)	7	Q62277	Synaptophysin	Syp	59	12	1.65398	0.00245926	0.193926	0.152097	(N(N(H(H(N(H)(F)))(H(N(H))(N))))(F))	complex	(F)		('(N(H)(F))', '(N(H))', '(N)')	(N(N(H(H(N(H)(F)))(N)(H(N(H)))))(F))	complex	(F)	(N)	('(N(H)(F))', '(N(H))')	TRUE	TRUE	FALSE	FALSE
23	ShenJ_MouseBrain_IGP_CutHexNAc_130min_Run1	10708	3	1013.41	LSVEcCANK	H(5)N(5)F(2)	7	Q62277	Synaptophysin	Syp	59	13	1.65152	0.0088286	0.291553	0.056929	(N(N(H(H(N(H(F))(F)))(H(N(H)))(N))))	complex		(N)	('(N(H(F))(F))', '(N(H))')	(N(N(H(H(N(H)(F)))(N)(H(N(H)))))(F))	complex	(F)	(N)	('(N(H)(F))', '(N(H))')	TRUE	FALSE	TRUE	FALSE
23	ShenJ_MouseBrain_IGP_CutHexNAc_130min_Run1	10708	3	1013.41	LSVEcCANK	H(5)N(5)F(2)	7	Q62277	Synaptophysin	Syp	59	14	1.64269	0.00304973	0.298468	0.0588422	(N(N(H(H(N(H)(F))(N(H)(F)))(H(N)))))	complex			('(N(H)(F))', '(N(H)(F))', '(N)')	(N(N(H(H(N(H)(F)))(N)(H(N(H)))))(F))	complex	(F)	(N)	('(N(H)(F))', '(N(H))')	TRUE	FALSE	FALSE	FALSE
23	ShenJ_MouseBrain_IGP_CutHexNAc_130min_Run1	10708	3	1013.41	LSVEcCANK	H(5)N(5)F(2)	7	Q62277	Synaptophysin	Syp	59	15	1.63964	0.00466015	0.297576	0.0627843	(N(N(H(H(N(H)(F))(N(F)))(H(N(H))))))	complex			('(N(H)(F))', '(N(F))', '(N(H))')	(N(N(H(H(N(H)(F)))(N)(H(N(H)))))(F))	complex	(F)	(N)	('(N(H)(F))', '(N(H))')	TRUE	FALSE	FALSE	FALSE
23	ShenJ_MouseBrain_IGP_CutHexNAc_130min_Run1	10708	3	1013.41	LSVEcCANK	H(5)N(5)F(2)	7	Q62277	Synaptophysin	Syp	59	16	1.63498	0.00329664	0.300566	0.064454	(N(N(H(H(N(H)(F))(N(H)))(H(N(F))))))	complex			('(N(H)(F))', '(N(H))', '(N(F))')	(N(N(H(H(N(H)(F)))(N)(H(N(H)))))(F))	complex	(F)	(N)	('(N(H)(F))', '(N(H))')	TRUE	FALSE	FALSE	FALSE
23	ShenJ_MouseBrain_IGP_CutHexNAc_130min_Run1	10708	3	1013.41	LSVEcCANK	H(5)N(5)F(2)	7	Q62277	Synaptophysin	Syp	59	17	1.63168	0.0147582	0.30871	0.0596073	(N(N(H(H(N(H)(F)))(H(N(H))(N(F))))))	complex			('(N(H)(F))', '(N(H))', '(N(F))')	(N(N(H(H(N(H)(F)))(N)(H(N(H)))))(F))	complex	(F)	(N)	('(N(H)(F))', '(N(H))')	TRUE	FALSE	FALSE	FALSE
23	ShenJ_MouseBrain_IGP_CutHexNAc_130min_Run1	10708	3	1013.41	LSVEcCANK	H(5)N(5)F(2)	7	Q62277	Synaptophysin	Syp	59	18	1.61692	0.00325967	0.131462	0.251613	(N(N(H(H(H)(H))(H(N(F))(N))(N)))(F))	hybrid	(F)	(N)	('(N(F))', '(N)')	(N(N(H(H(N(H)(F)))(N)(H(N(H)))))(F))	complex	(F)	(N)	('(N(H)(F))', '(N(H))')	FALSE	TRUE	TRUE	FALSE
23	ShenJ_MouseBrain_IGP_CutHexNAc_130min_Run1	10708	3	1013.41	LSVEcCANK	H(5)N(5)F(2)	7	Q62277	Synaptophysin	Syp	59	19	1.61367	0.00685815	0.282812	0.103522	(N(N(H(H(H))(H(N(H)(F))(N(F)))(N))))	hybrid		(N)	('(N(H)(F))', '(N(F))')	(N(N(H(H(N(H)(F)))(N)(H(N(H)))))(F))	complex	(F)	(N)	('(N(H)(F))', '(N(H))')	FALSE	FALSE	TRUE	FALSE
23	ShenJ_MouseBrain_IGP_CutHexNAc_130min_Run1	10708	3	1013.41	LSVEcCANK	H(5)N(5)F(2)	7	Q62277	Synaptophysin	Syp	59	20	1.60681	0.000430814	0.291941	0.101252	(N(N(H(H(N(H)(F))(N))(H(N(H)(F))))))	complex			('(N(H)(F))', '(N)', '(N(H)(F))')	(N(N(H(H(N(H)(F)))(N)(H(N(H)))))(F))	complex	(F)	(N)	('(N(H)(F))', '(N(H))')	TRUE	FALSE	FALSE	FALSE
23	ShenJ_MouseBrain_IGP_CutHexNAc_130min_Run1	10708	3	1013.41	LSVEcCANK	H(5)N(5)F(2)	7	Q62277	Synaptophysin	Syp	59	21	1.60638	0.00262413	0.228109	0.165515	(N(N(H(H(N(H(F)))(N(H)))(H(N))))(F))	complex	(F)		('(N(H(F)))', '(N(H))', '(N)')	(N(N(H(H(N(H)(F)))(N)(H(N(H)))))(F))	complex	(F)	(N)	('(N(H)(F))', '(N(H))')	TRUE	TRUE	FALSE	FALSE
23	ShenJ_MouseBrain_IGP_CutHexNAc_130min_Run1	10708	3	1013.41	LSVEcCANK	H(5)N(5)F(2)	7	Q62277	Synaptophysin	Syp	59	22	1.60375	0.0341497	0.30267	0.0935776	(N(N(H(H(N(H(F))(F)))(H(N(H))(N)))))	complex			('(N(H(F))(F))', '(N(H))', '(N)')	(N(N(H(H(N(H)(F)))(N)(H(N(H)))))(F))	complex	(F)	(N)	('(N(H)(F))', '(N(H))')	TRUE	FALSE	FALSE	FALSE
23	ShenJ_MouseBrain_IGP_CutHexNAc_130min_Run1	10708	3	1013.41	LSVEcCANK	H(5)N(5)F(2)	7	Q62277	Synaptophysin	Syp	59	23	1.5696		0.282101	0.148297	(N(N(H(H(H)(H))(H(N(F))(N(F)))(N))))	hybrid		(N)	('(N(F))', '(N(F))')	(N(N(H(H(N(H)(F)))(N)(H(N(H)))))(F))	complex	(F)	(N)	('(N(H)(F))', '(N(H))')	FALSE	FALSE	TRUE	FALSE
3	ShenJ_MouseBrain_IGP_CutHexNAc_130min_Run1	10709	2	1198.02	ANATIEVK	H(4)N(3)F(2)	2	P97300	Neuroplastin	Nptn	228	1	1.70044	0.149288	0.18442	0.115137	(N(N(H(H(N(H)(F)))(H)))(F))	complex	(F)		('(N(H)(F))',)	(N(N(H(H(N(H)(F)))(H)))(F))	complex	(F)		('(N(H)(F))',)	TRUE	TRUE	TRUE	TRUE
3	ShenJ_MouseBrain_IGP_CutHexNAc_130min_Run1	10709	2	1198.02	ANATIEVK	H(4)N(3)F(2)	2	P97300	Neuroplastin	Nptn	228	2	1.55115	0.0712093	0.316044	0.132801	(N(N(H(H(N(H(F))))(H)))(F))	complex	(F)		('(N(H(F)))',)	(N(N(H(H(N(H)(F)))(H)))(F))	complex	(F)		('(N(H)(F))',)	TRUE	TRUE	TRUE	FALSE
3	ShenJ_MouseBrain_IGP_CutHexNAc_130min_Run1	10709	2	1198.02	ANATIEVK	H(4)N(3)F(2)	2	P97300	Neuroplastin	Nptn	228	3	1.47995		0.264118	0.255936	(N(N(H(H(H))(H(N(F)))))(F))	hybrid	(F)		('(N(F))',)	(N(N(H(H(N(H)(F)))(H)))(F))	complex	(F)		('(N(H)(F))',)	FALSE	TRUE	TRUE	FALSE
3	ShenJ_MouseBrain_IGP_CutHexNAc_130min_Run1	10729	2	1235.51	LSVEcCANK	H(4)N(3)F(2)	7	Q62277	Synaptophysin	Syp	59	1	1.73506	0.0770859	0.146429	0.118509	(N(N(H(H(N(H)(F)))(H)))(F))	complex	(F)		('(N(H)(F))',)	(N(N(H(H(N(H)(F)))(H)))(F))	complex	(F)		('(N(H)(F))',)	TRUE	TRUE	TRUE	TRUE
3	ShenJ_MouseBrain_IGP_CutHexNAc_130min_Run1	10729	2	1235.51	LSVEcCANK	H(4)N(3)F(2)	7	Q62277	Synaptophysin	Syp	59	2	1.65798	0.092645	0.237578	0.104446	(N(N(H(H(N(H(F))))(H)))(F))	complex	(F)		('(N(H(F)))',)	(N(N(H(H(N(H)(F)))(H)))(F))	complex	(F)		('(N(H)(F))',)	TRUE	TRUE	TRUE	FALSE
3	ShenJ_MouseBrain_IGP_CutHexNAc_130min_Run1	10729	2	1235.51	LSVEcCANK	H(4)N(3)F(2)	7	Q62277	Synaptophysin	Syp	59	3	1.56533		0.20632	0.228349	(N(N(H(H(H))(H(N(F)))))(F))	hybrid	(F)		('(N(F))',)	(N(N(H(H(N(H)(F)))(H)))(F))	complex	(F)		('(N(H)(F))',)	FALSE	TRUE	TRUE	FALSE
6	ShenJ_MouseBrain_IGP_CutHexNAc_130min_Run1	10742	2	1124.99	ANATIEVK	H(4)N(3)F(1)	2	P97300	Neuroplastin	Nptn	228	1	1.64632	0.0411649	0.196605	0.157079	(N(N(H(H(N(H)(F)))(H))))	complex			('(N(H)(F))',)	(N(N(H(H(N(H)))(H)))(F))	complex	(F)		('(N(H))',)	TRUE	FALSE	TRUE	FALSE
6	ShenJ_MouseBrain_IGP_CutHexNAc_130min_Run1	10742	2	1124.99	ANATIEVK	H(4)N(3)F(1)	2	P97300	Neuroplastin	Nptn	228	2	1.60515	0.0689759	0.231964	0.162885	(N(N(H(H(N(H(F))))(H))))	complex			('(N(H(F)))',)	(N(N(H(H(N(H)))(H)))(F))	complex	(F)		('(N(H))',)	TRUE	FALSE	TRUE	FALSE
6	ShenJ_MouseBrain_IGP_CutHexNAc_130min_Run1	10742	2	1124.99	ANATIEVK	H(4)N(3)F(1)	2	P97300	Neuroplastin	Nptn	228	3	1.53617	0.136087	0.351911	0.111914	(N(N(H(H(N(H)))(H)))(F))	complex	(F)		('(N(H))',)	(N(N(H(H(N(H)))(H)))(F))	complex	(F)		('(N(H))',)	TRUE	TRUE	TRUE	TRUE
6	ShenJ_MouseBrain_IGP_CutHexNAc_130min_Run1	10742	2	1124.99	ANATIEVK	H(4)N(3)F(1)	2	P97300	Neuroplastin	Nptn	228	4	1.40009	0.025113	0.303123	0.29679	(N(N(H(H(H))(H(N(F))))))	hybrid			('(N(F))',)	(N(N(H(H(N(H)))(H)))(F))	complex	(F)		('(N(H))',)	FALSE	FALSE	TRUE	FALSE
6	ShenJ_MouseBrain_IGP_CutHexNAc_130min_Run1	10742	2	1124.99	ANATIEVK	H(4)N(3)F(1)	2	P97300	Neuroplastin	Nptn	228	5	1.37497	0.850615	0.372682	0.252344	(N(N(H(H(H))(H(N))))(F))	hybrid	(F)		('(N)',)	(N(N(H(H(N(H)))(H)))(F))	complex	(F)		('(N(H))',)	FALSE	TRUE	TRUE	FALSE
6	ShenJ_MouseBrain_IGP_CutHexNAc_130min_Run1	10742	2	1124.99	ANATIEVK	H(4)N(3)F(1)	2	P97300	Neuroplastin	Nptn	228	6	0.524359		0.475641	1	(N(N(H(H(H))(H)(N)))(F))	high_mannose	(F)	(N)	()	(N(N(H(H(N(H)))(H)))(F))	complex	(F)		('(N(H))',)	FALSE	TRUE	FALSE	FALSE
6	ShenJ_MouseBrain_IGP_CutHexNAc_130min_Run1	10838	2	1162.48	LSVEcCANK	H(4)N(3)F(1)	7	Q62277	Synaptophysin	Syp	59	1	1.61911	0.311095	0.234738	0.146155	(N(N(H(H(N(H)))(H)))(F))	complex	(F)		('(N(H))',)	(N(N(H(H(N(H)))(H)))(F))	complex	(F)		('(N(H))',)	TRUE	TRUE	TRUE	TRUE
6	ShenJ_MouseBrain_IGP_CutHexNAc_130min_Run1	10838	2	1162.48	LSVEcCANK	H(4)N(3)F(1)	7	Q62277	Synaptophysin	Syp	59	2	1.30801	0.00470788	0.453309	0.238678	(N(N(H(H(N(H(F))))(H))))	complex			('(N(H(F)))',)	(N(N(H(H(N(H)))(H)))(F))	complex	(F)		('(N(H))',)	TRUE	FALSE	TRUE	FALSE
6	ShenJ_MouseBrain_IGP_CutHexNAc_130min_Run1	10838	2	1162.48	LSVEcCANK	H(4)N(3)F(1)	7	Q62277	Synaptophysin	Syp	59	3	1.3033	0.0528195	0.310897	0.385799	(N(N(H(H(H))(H(N))))(F))	hybrid	(F)		('(N)',)	(N(N(H(H(N(H)))(H)))(F))	complex	(F)		('(N(H))',)	FALSE	TRUE	TRUE	FALSE
6	ShenJ_MouseBrain_IGP_CutHexNAc_130min_Run1	10838	2	1162.48	LSVEcCANK	H(4)N(3)F(1)	7	Q62277	Synaptophysin	Syp	59	4	1.25048	0.0557554	0.47639	0.273125	(N(N(H(H(N(H)(F)))(H))))	complex			('(N(H)(F))',)	(N(N(H(H(N(H)))(H)))(F))	complex	(F)		('(N(H))',)	TRUE	FALSE	TRUE	FALSE
6	ShenJ_MouseBrain_IGP_CutHexNAc_130min_Run1	10838	2	1162.48	LSVEcCANK	H(4)N(3)F(1)	7	Q62277	Synaptophysin	Syp	59	5	1.19473	0.590273	0.45574	0.349531	(N(N(H(H(H))(H(N(F))))))	hybrid			('(N(F))',)	(N(N(H(H(N(H)))(H)))(F))	complex	(F)		('(N(H))',)	FALSE	FALSE	TRUE	FALSE
6	ShenJ_MouseBrain_IGP_CutHexNAc_130min_Run1	10838	2	1162.48	LSVEcCANK	H(4)N(3)F(1)	7	Q62277	Synaptophysin	Syp	59	6	0.604456		0.395544	1	(N(N(H(H(H))(H)(N)))(F))	high_mannose	(F)	(N)	()	(N(N(H(H(N(H)))(H)))(F))	complex	(F)		('(N(H))',)	FALSE	TRUE	FALSE	FALSE
3	ShenJ_MouseBrain_IGP_CutHexNAc_130min_Run1	11835	3	994.755	GcCKDNATDSVPLR	H(4)N(3)F(2)	5	Q91ZX7	Prolow-density lipoprotein receptor-related protein 1	Lrp1	2128	1	1.78562	0.050782	0.113634	0.100742	(N(N(H(H(N(H)(F)))(H)))(F))	complex	(F)		('(N(H)(F))',)	(N(N(H(H(N(H)(F)))(H)))(F))	complex	(F)		('(N(H)(F))',)	TRUE	TRUE	TRUE	TRUE
3	ShenJ_MouseBrain_IGP_CutHexNAc_130min_Run1	11835	3	994.755	GcCKDNATDSVPLR	H(4)N(3)F(2)	5	Q91ZX7	Prolow-density lipoprotein receptor-related protein 1	Lrp1	2128	2	1.73484	0.391763	0.135167	0.129992	(N(N(H(H(N(H(F))))(H)))(F))	complex	(F)		('(N(H(F)))',)	(N(N(H(H(N(H)(F)))(H)))(F))	complex	(F)		('(N(H)(F))',)	TRUE	TRUE	TRUE	FALSE
3	ShenJ_MouseBrain_IGP_CutHexNAc_130min_Run1	11835	3	994.755	GcCKDNATDSVPLR	H(4)N(3)F(2)	5	Q91ZX7	Prolow-density lipoprotein receptor-related protein 1	Lrp1	2128	3	1.34308		0.4737	0.183222	(N(N(H(H(H))(H(N(F)))))(F))	hybrid	(F)		('(N(F))',)	(N(N(H(H(N(H)(F)))(H)))(F))	complex	(F)		('(N(H)(F))',)	FALSE	TRUE	TRUE	FALSE
27	ShenJ_MouseBrain_IGP_CutHexNAc_130min_Run1	12406	3	1110.45	LSVEcCANK	H(5)N(5)A(1)F(2)	7	Q62277	Synaptophysin	Syp	59	1	1.73037	0.0233914	0.17886	0.0907677	(N(N(H(H(N(H(A))(F))(N(H)))(H)(N)))(F))	complex	(F)	(N)	('(N(H(A))(F))', '(N(H))')	(N(N(H(H(N(H(A))(F))(N))(N)(H(H))))(F))	hybrid	(F)	(N)	('(N(H(A))(F))', '(N)')	FALSE	TRUE	TRUE	FALSE
27	ShenJ_MouseBrain_IGP_CutHexNAc_130min_Run1	12406	3	1110.45	LSVEcCANK	H(5)N(5)A(1)F(2)	7	Q62277	Synaptophysin	Syp	59	2	1.70698	0.0127497	0.171585	0.121435	(N(N(H(H(N(H(A)))(N(H)(F)))(H)(N)))(F))	complex	(F)	(N)	('(N(H(A)))', '(N(H)(F))')	(N(N(H(H(N(H(A))(F))(N))(N)(H(H))))(F))	hybrid	(F)	(N)	('(N(H(A))(F))', '(N)')	FALSE	TRUE	TRUE	FALSE
27	ShenJ_MouseBrain_IGP_CutHexNAc_130min_Run1	12406	3	1110.45	LSVEcCANK	H(5)N(5)A(1)F(2)	7	Q62277	Synaptophysin	Syp	59	3	1.69423	0.0112632	0.187386	0.118383	(N(N(H(H(N(H(A))))(H(N(H)(F)))(N)))(F))	complex	(F)	(N)	('(N(H(A)))', '(N(H)(F))')	(N(N(H(H(N(H(A))(F))(N))(N)(H(H))))(F))	hybrid	(F)	(N)	('(N(H(A))(F))', '(N)')	FALSE	TRUE	TRUE	FALSE
27	ShenJ_MouseBrain_IGP_CutHexNAc_130min_Run1	12406	3	1110.45	LSVEcCANK	H(5)N(5)A(1)F(2)	7	Q62277	Synaptophysin	Syp	59	4	1.68297	0.0167329	0.184371	0.132661	(N(N(H(H(N(H(A))(F)))(H(N(H)))(N)))(F))	complex	(F)	(N)	('(N(H(A))(F))', '(N(H))')	(N(N(H(H(N(H(A))(F))(N))(N)(H(H))))(F))	hybrid	(F)	(N)	('(N(H(A))(F))', '(N)')	FALSE	TRUE	TRUE	FALSE
27	ShenJ_MouseBrain_IGP_CutHexNAc_130min_Run1	12406	3	1110.45	LSVEcCANK	H(5)N(5)A(1)F(2)	7	Q62277	Synaptophysin	Syp	59	5	1.66623	0.00784976	0.250667	0.0830986	(N(N(H(H(N(H(A)))(N(F)))(H(N(H)))))(F))	complex	(F)		('(N(H(A)))', '(N(F))', '(N(H))')	(N(N(H(H(N(H(A))(F))(N))(N)(H(H))))(F))	hybrid	(F)	(N)	('(N(H(A))(F))', '(N)')	FALSE	TRUE	FALSE	FALSE
27	ShenJ_MouseBrain_IGP_CutHexNAc_130min_Run1	12406	3	1110.45	LSVEcCANK	H(5)N(5)A(1)F(2)	7	Q62277	Synaptophysin	Syp	59	6	1.65839	0.0101122	0.257014	0.0846013	(N(N(H(H(N(H(A))))(H(N(H))(N(F)))))(F))	complex	(F)		('(N(H(A)))', '(N(H))', '(N(F))')	(N(N(H(H(N(H(A))(F))(N))(N)(H(H))))(F))	hybrid	(F)	(N)	('(N(H(A))(F))', '(N)')	FALSE	TRUE	FALSE	FALSE
27	ShenJ_MouseBrain_IGP_CutHexNAc_130min_Run1	12406	3	1110.45	LSVEcCANK	H(5)N(5)A(1)F(2)	7	Q62277	Synaptophysin	Syp	59	7	1.64827	0.00100543	0.194137	0.15759	(N(N(H(H(H))(H(N(H(A))(F))(N))(N)))(F))	hybrid	(F)	(N)	('(N(H(A))(F))', '(N)')	(N(N(H(H(N(H(A))(F))(N))(N)(H(H))))(F))	hybrid	(F)	(N)	('(N(H(A))(F))', '(N)')	TRUE	TRUE	TRUE	TRUE
27	ShenJ_MouseBrain_IGP_CutHexNAc_130min_Run1	12406	3	1110.45	LSVEcCANK	H(5)N(5)A(1)F(2)	7	Q62277	Synaptophysin	Syp	59	8	1.64727	0.00982439	0.167712	0.18502	(N(N(H(H(H))(H(N(H(A)))(N(F)))(N)))(F))	hybrid	(F)	(N)	('(N(H(A)))', '(N(F))')	(N(N(H(H(N(H(A))(F))(N))(N)(H(H))))(F))	hybrid	(F)	(N)	('(N(H(A))(F))', '(N)')	TRUE	TRUE	TRUE	FALSE
27	ShenJ_MouseBrain_IGP_CutHexNAc_130min_Run1	12406	3	1110.45	LSVEcCANK	H(5)N(5)A(1)F(2)	7	Q62277	Synaptophysin	Syp	59	9	1.63744	0.03377	0.265684	0.0968725	(N(N(H(H(N(H(A)))(N(H)))(H(N(F)))))(F))	complex	(F)		('(N(H(A)))', '(N(H))', '(N(F))')	(N(N(H(H(N(H(A))(F))(N))(N)(H(H))))(F))	hybrid	(F)	(N)	('(N(H(A))(F))', '(N)')	FALSE	TRUE	FALSE	FALSE
27	ShenJ_MouseBrain_IGP_CutHexNAc_130min_Run1	12406	3	1110.45	LSVEcCANK	H(5)N(5)A(1)F(2)	7	Q62277	Synaptophysin	Syp	59	10	1.60367	0.0152783	0.320613	0.0757133	(N(N(H(H(N(H(A))(F))(N(H)(F)))(H)(N))))	complex		(N)	('(N(H(A))(F))', '(N(H)(F))')	(N(N(H(H(N(H(A))(F))(N))(N)(H(H))))(F))	hybrid	(F)	(N)	('(N(H(A))(F))', '(N)')	FALSE	FALSE	TRUE	FALSE
27	ShenJ_MouseBrain_IGP_CutHexNAc_130min_Run1	12406	3	1110.45	LSVEcCANK	H(5)N(5)A(1)F(2)	7	Q62277	Synaptophysin	Syp	59	11	1.58839	0.0129752	0.236796	0.174809	(N(N(H(H(N(H(A))(F))(N))(H(N(H)))))(F))	complex	(F)		('(N(H(A))(F))', '(N)', '(N(H))')	(N(N(H(H(N(H(A))(F))(N))(N)(H(H))))(F))	hybrid	(F)	(N)	('(N(H(A))(F))', '(N)')	FALSE	TRUE	FALSE	FALSE
27	ShenJ_MouseBrain_IGP_CutHexNAc_130min_Run1	12406	3	1110.45	LSVEcCANK	H(5)N(5)A(1)F(2)	7	Q62277	Synaptophysin	Syp	59	12	1.57542	0.00193196	0.231763	0.192817	(N(N(H(H(N(H(A)))(N))(H(N(H)(F)))))(F))	complex	(F)		('(N(H(A)))', '(N)', '(N(H)(F))')	(N(N(H(H(N(H(A))(F))(N))(N)(H(H))))(F))	hybrid	(F)	(N)	('(N(H(A))(F))', '(N)')	FALSE	TRUE	FALSE	FALSE
27	ShenJ_MouseBrain_IGP_CutHexNAc_130min_Run1	12406	3	1110.45	LSVEcCANK	H(5)N(5)A(1)F(2)	7	Q62277	Synaptophysin	Syp	59	13	1.57349	0.00584759	0.239017	0.187495	(N(N(H(H(N(H(A))))(H(N(H)(F))(N))))(F))	complex	(F)		('(N(H(A)))', '(N(H)(F))', '(N)')	(N(N(H(H(N(H(A))(F))(N))(N)(H(H))))(F))	hybrid	(F)	(N)	('(N(H(A))(F))', '(N)')	FALSE	TRUE	FALSE	FALSE
27	ShenJ_MouseBrain_IGP_CutHexNAc_130min_Run1	12406	3	1110.45	LSVEcCANK	H(5)N(5)A(1)F(2)	7	Q62277	Synaptophysin	Syp	59	14	1.56764	0.00725161	0.234799	0.197561	(N(N(H(H(N(H(A))(F)))(H(N(H))(N))))(F))	complex	(F)		('(N(H(A))(F))', '(N(H))', '(N)')	(N(N(H(H(N(H(A))(F))(N))(N)(H(H))))(F))	hybrid	(F)	(N)	('(N(H(A))(F))', '(N)')	FALSE	TRUE	FALSE	FALSE
27	ShenJ_MouseBrain_IGP_CutHexNAc_130min_Run1	12406	3	1110.45	LSVEcCANK	H(5)N(5)A(1)F(2)	7	Q62277	Synaptophysin	Syp	59	15	1.56039	0.00638285	0.246232	0.193379	(N(N(H(H(N(H(A))(F))(N(H)))(H(N))))(F))	complex	(F)		('(N(H(A))(F))', '(N(H))', '(N)')	(N(N(H(H(N(H(A))(F))(N))(N)(H(H))))(F))	hybrid	(F)	(N)	('(N(H(A))(F))', '(N)')	FALSE	TRUE	FALSE	FALSE
27	ShenJ_MouseBrain_IGP_CutHexNAc_130min_Run1	12406	3	1110.45	LSVEcCANK	H(5)N(5)A(1)F(2)	7	Q62277	Synaptophysin	Syp	59	16	1.55401	0.00836637	0.318291	0.127703	(N(N(H(H(H))(H(N(H(A))(F))(N(F)))(N))))	hybrid		(N)	('(N(H(A))(F))', '(N(F))')	(N(N(H(H(N(H(A))(F))(N))(N)(H(H))))(F))	hybrid	(F)	(N)	('(N(H(A))(F))', '(N)')	TRUE	FALSE	TRUE	FALSE
27	ShenJ_MouseBrain_IGP_CutHexNAc_130min_Run1	12406	3	1110.45	LSVEcCANK	H(5)N(5)A(1)F(2)	7	Q62277	Synaptophysin	Syp	59	17	1.54564	0.0225635	0.32226	0.1321	(N(N(H(H(N(H(A))(F)))(H(N(H)(F)))(N))))	complex		(N)	('(N(H(A))(F))', '(N(H)(F))')	(N(N(H(H(N(H(A))(F))(N))(N)(H(H))))(F))	hybrid	(F)	(N)	('(N(H(A))(F))', '(N)')	FALSE	FALSE	TRUE	FALSE
27	ShenJ_MouseBrain_IGP_CutHexNAc_130min_Run1	12406	3	1110.45	LSVEcCANK	H(5)N(5)A(1)F(2)	7	Q62277	Synaptophysin	Syp	59	18	1.52308	0.00828368	0.348365	0.128559	(N(N(H(H(N(H(A))(F))(N(F)))(H(N(H))))))	complex			('(N(H(A))(F))', '(N(F))', '(N(H))')	(N(N(H(H(N(H(A))(F))(N))(N)(H(H))))(F))	hybrid	(F)	(N)	('(N(H(A))(F))', '(N)')	FALSE	FALSE	FALSE	FALSE
27	ShenJ_MouseBrain_IGP_CutHexNAc_130min_Run1	12406	3	1110.45	LSVEcCANK	H(5)N(5)A(1)F(2)	7	Q62277	Synaptophysin	Syp	59	19	1.51479	0.00349965	0.340439	0.144769	(N(N(H(H(N(H(A))(F))(N(H)(F)))(H(N)))))	complex			('(N(H(A))(F))', '(N(H)(F))', '(N)')	(N(N(H(H(N(H(A))(F))(N))(N)(H(H))))(F))	hybrid	(F)	(N)	('(N(H(A))(F))', '(N)')	FALSE	FALSE	FALSE	FALSE
27	ShenJ_MouseBrain_IGP_CutHexNAc_130min_Run1	12406	3	1110.45	LSVEcCANK	H(5)N(5)A(1)F(2)	7	Q62277	Synaptophysin	Syp	59	20	1.51129	0.00881039	0.327865	0.160843	(N(N(H(H(N(H(A))(F)))(H(N(H)(F))(N)))))	complex			('(N(H(A))(F))', '(N(H)(F))', '(N)')	(N(N(H(H(N(H(A))(F))(N))(N)(H(H))))(F))	hybrid	(F)	(N)	('(N(H(A))(F))', '(N)')	FALSE	FALSE	FALSE	FALSE
27	ShenJ_MouseBrain_IGP_CutHexNAc_130min_Run1	12406	3	1110.45	LSVEcCANK	H(5)N(5)A(1)F(2)	7	Q62277	Synaptophysin	Syp	59	21	1.50248	2.06423e-05	0.379741	0.117777	(N(N(H(H(N(H(A)))(N(H)(F)))(H(N(F))))))	complex			('(N(H(A)))', '(N(H)(F))', '(N(F))')	(N(N(H(H(N(H(A))(F))(N))(N)(H(H))))(F))	hybrid	(F)	(N)	('(N(H(A))(F))', '(N)')	FALSE	FALSE	FALSE	FALSE
27	ShenJ_MouseBrain_IGP_CutHexNAc_130min_Run1	12406	3	1110.45	LSVEcCANK	H(5)N(5)A(1)F(2)	7	Q62277	Synaptophysin	Syp	59	22	1.50246	0.000887868	0.248126	0.249412	(N(N(H(H(N(H(A)))(N(H)(F)))(H(N))))(F))	complex	(F)		('(N(H(A)))', '(N(H)(F))', '(N)')	(N(N(H(H(N(H(A))(F))(N))(N)(H(H))))(F))	hybrid	(F)	(N)	('(N(H(A))(F))', '(N)')	FALSE	TRUE	FALSE	FALSE
27	ShenJ_MouseBrain_IGP_CutHexNAc_130min_Run1	12406	3	1110.45	LSVEcCANK	H(5)N(5)A(1)F(2)	7	Q62277	Synaptophysin	Syp	59	23	1.50157	0.00660797	0.331908	0.166518	(N(N(H(H(N(H(A))(F))(N))(H(N(H)(F))))))	complex			('(N(H(A))(F))', '(N)', '(N(H)(F))')	(N(N(H(H(N(H(A))(F))(N))(N)(H(H))))(F))	hybrid	(F)	(N)	('(N(H(A))(F))', '(N)')	FALSE	FALSE	FALSE	FALSE
27	ShenJ_MouseBrain_IGP_CutHexNAc_130min_Run1	12406	3	1110.45	LSVEcCANK	H(5)N(5)A(1)F(2)	7	Q62277	Synaptophysin	Syp	59	24	1.49497	0.00356654	0.408654	0.0963801	(N(N(H(H(N(H(A))(F)))(H(N(H))(N(F))))))	complex			('(N(H(A))(F))', '(N(H))', '(N(F))')	(N(N(H(H(N(H(A))(F))(N))(N)(H(H))))(F))	hybrid	(F)	(N)	('(N(H(A))(F))', '(N)')	FALSE	FALSE	FALSE	FALSE
27	ShenJ_MouseBrain_IGP_CutHexNAc_130min_Run1	12406	3	1110.45	LSVEcCANK	H(5)N(5)A(1)F(2)	7	Q62277	Synaptophysin	Syp	59	25	1.4914	0.00156703	0.403912	0.104689	(N(N(H(H(N(H(A))))(H(N(H)(F))(N(F))))))	complex			('(N(H(A)))', '(N(H)(F))', '(N(F))')	(N(N(H(H(N(H(A))(F))(N))(N)(H(H))))(F))	hybrid	(F)	(N)	('(N(H(A))(F))', '(N)')	FALSE	FALSE	FALSE	FALSE
27	ShenJ_MouseBrain_IGP_CutHexNAc_130min_Run1	12406	3	1110.45	LSVEcCANK	H(5)N(5)A(1)F(2)	7	Q62277	Synaptophysin	Syp	59	26	1.48983	0.0263349	0.402008	0.10816	(N(N(H(H(N(H(A))(F))(N(H)))(H(N(F))))))	complex			('(N(H(A))(F))', '(N(H))', '(N(F))')	(N(N(H(H(N(H(A))(F))(N))(N)(H(H))))(F))	hybrid	(F)	(N)	('(N(H(A))(F))', '(N)')	FALSE	FALSE	FALSE	FALSE
27	ShenJ_MouseBrain_IGP_CutHexNAc_130min_Run1	12406	3	1110.45	LSVEcCANK	H(5)N(5)A(1)F(2)	7	Q62277	Synaptophysin	Syp	59	27	1.4635		0.424151	0.112351	(N(N(H(H(N(H(A)))(N(F)))(H(N(H)(F))))))	complex			('(N(H(A)))', '(N(F))', '(N(H)(F))')	(N(N(H(H(N(H(A))(F))(N))(N)(H(H))))(F))	hybrid	(F)	(N)	('(N(H(A))(F))', '(N)')	FALSE	FALSE	FALSE	FALSE
2	ShenJ_MouseBrain_IGP_CutHexNAc_130min_Run1	12624	4	1039.71	KVLVAPPSEEANTTK	H(6)N(5)F(4)	12	P43006	Excitatory amino acid transporter 2	Slc1a2	205	1	1.69061	0.0117468	0.198628	0.110758	(N(N(H(H(N(H(F))(F)))(H(N(H)(F))(N(H)))))(F))	complex	(F)		('(N(H(F))(F))', '(N(H)(F))', '(N(H))')	(N(N(H(H(N(H(F))(F)))(H(N(H))(N(H)(F)))))(F))	complex	(F)		('(N(H(F))(F))', '(N(H))', '(N(H)(F))')	TRUE	TRUE	TRUE	TRUE
2	ShenJ_MouseBrain_IGP_CutHexNAc_130min_Run1	12624	4	1039.71	KVLVAPPSEEANTTK	H(6)N(5)F(4)	12	P43006	Excitatory amino acid transporter 2	Slc1a2	205	2	1.67887		0.22937	0.0917624	(N(N(H(H(N(H)(F))(N(H)(F)))(H(N(H)(F)))))(F))	complex	(F)		('(N(H)(F))', '(N(H)(F))', '(N(H)(F))')	(N(N(H(H(N(H(F))(F)))(H(N(H))(N(H)(F)))))(F))	complex	(F)		('(N(H(F))(F))', '(N(H))', '(N(H)(F))')	TRUE	TRUE	TRUE	FALSE
9	ShenJ_MouseBrain_IGP_CutHexNAc_130min_Run1	12660	3	1215.54	KVLVAPPSEEANTTK	H(5)N(4)F(3)	12	P43006	Excitatory amino acid transporter 2	Slc1a2	205	1	1.73692	0.0210029	0.186892	0.0761852	(N(N(H(H(N(H)(F)))(H(N(H)(F)))))(F))	complex	(F)		('(N(H)(F))', '(N(H)(F))')	(N(N(H(H(N(H(F))(F)))(H(N(H)))))(F))	complex	(F)		('(N(H(F))(F))', '(N(H))')	TRUE	TRUE	TRUE	FALSE
9	ShenJ_MouseBrain_IGP_CutHexNAc_130min_Run1	12660	3	1215.54	KVLVAPPSEEANTTK	H(5)N(4)F(3)	12	P43006	Excitatory amino acid transporter 2	Slc1a2	205	2	1.71592	0.110263	0.181528	0.102552	(N(N(H(H(N(H(F))(F)))(H(N(H)))))(F))	complex	(F)		('(N(H(F))(F))', '(N(H))')	(N(N(H(H(N(H(F))(F)))(H(N(H)))))(F))	complex	(F)		('(N(H(F))(F))', '(N(H))')	TRUE	TRUE	TRUE	TRUE
9	ShenJ_MouseBrain_IGP_CutHexNAc_130min_Run1	12660	3	1215.54	KVLVAPPSEEANTTK	H(5)N(4)F(3)	12	P43006	Excitatory amino acid transporter 2	Slc1a2	205	3	1.60566	0.0225778	0.239608	0.154735	(N(N(H(H(N(H)(F))(N(H)(F)))(H)))(F))	complex	(F)		('(N(H)(F))', '(N(H)(F))')	(N(N(H(H(N(H(F))(F)))(H(N(H)))))(F))	complex	(F)		('(N(H(F))(F))', '(N(H))')	TRUE	TRUE	TRUE	FALSE
9	ShenJ_MouseBrain_IGP_CutHexNAc_130min_Run1	12660	3	1215.54	KVLVAPPSEEANTTK	H(5)N(4)F(3)	12	P43006	Excitatory amino acid transporter 2	Slc1a2	205	4	1.58308	0.14354	0.329525	0.087396	(N(N(H(H(H))(H(N(H)(F))(N(F)))))(F))	hybrid	(F)		('(N(H)(F))', '(N(F))')	(N(N(H(H(N(H(F))(F)))(H(N(H)))))(F))	complex	(F)		('(N(H(F))(F))', '(N(H))')	FALSE	TRUE	TRUE	FALSE
9	ShenJ_MouseBrain_IGP_CutHexNAc_130min_Run1	12660	3	1215.54	KVLVAPPSEEANTTK	H(5)N(4)F(3)	12	P43006	Excitatory amino acid transporter 2	Slc1a2	205	5	1.43954	0.0137771	0.51062	0.0498408	(N(N(H(H(H))(H(N(H(F))(F))(N))))(F))	hybrid	(F)		('(N(H(F))(F))', '(N)')	(N(N(H(H(N(H(F))(F)))(H(N(H)))))(F))	complex	(F)		('(N(H(F))(F))', '(N(H))')	FALSE	TRUE	TRUE	FALSE
9	ShenJ_MouseBrain_IGP_CutHexNAc_130min_Run1	12660	3	1215.54	KVLVAPPSEEANTTK	H(5)N(4)F(3)	12	P43006	Excitatory amino acid transporter 2	Slc1a2	205	6	1.42576	0.0151063	0.477512	0.096726	(N(N(H(H(N(H(F))(F)))(H(N(H)(F))))))	complex			('(N(H(F))(F))', '(N(H)(F))')	(N(N(H(H(N(H(F))(F)))(H(N(H)))))(F))	complex	(F)		('(N(H(F))(F))', '(N(H))')	TRUE	FALSE	TRUE	FALSE
9	ShenJ_MouseBrain_IGP_CutHexNAc_130min_Run1	12660	3	1215.54	KVLVAPPSEEANTTK	H(5)N(4)F(3)	12	P43006	Excitatory amino acid transporter 2	Slc1a2	205	7	1.41066	0.0330037	0.469053	0.120291	(N(N(H(H(N(H(F))))(H(N(H(F))))))(F))	complex	(F)		('(N(H(F)))', '(N(H(F)))')	(N(N(H(H(N(H(F))(F)))(H(N(H)))))(F))	complex	(F)		('(N(H(F))(F))', '(N(H))')	TRUE	TRUE	TRUE	FALSE
9	ShenJ_MouseBrain_IGP_CutHexNAc_130min_Run1	12660	3	1215.54	KVLVAPPSEEANTTK	H(5)N(4)F(3)	12	P43006	Excitatory amino acid transporter 2	Slc1a2	205	8	1.37765	0.121064	0.5492	0.0731477	(N(N(H(H(H))(H(N(H(F))(F)))(N)))(F))	hybrid	(F)	(N)	('(N(H(F))(F))',)	(N(N(H(H(N(H(F))(F)))(H(N(H)))))(F))	complex	(F)		('(N(H(F))(F))', '(N(H))')	FALSE	TRUE	FALSE	FALSE
9	ShenJ_MouseBrain_IGP_CutHexNAc_130min_Run1	12660	3	1215.54	KVLVAPPSEEANTTK	H(5)N(4)F(3)	12	P43006	Excitatory amino acid transporter 2	Slc1a2	205	9	1.25659		0.615044	0.128368	(N(N(H(H(H)(H))(H(N(F))(N(F)))))(F))	hybrid	(F)		('(N(F))', '(N(F))')	(N(N(H(H(N(H(F))(F)))(H(N(H)))))(F))	complex	(F)		('(N(H(F))(F))', '(N(H))')	FALSE	TRUE	TRUE	FALSE
3	ShenJ_MouseBrain_IGP_CutHexNAc_130min_Run1	12681	2	1248.03	GGNVTLPcCK	H(4)N(3)F(2)	3	Q9QUP5	Hyaluronan and proteoglycan link protein 1	Hapln1	58	1	1.71899	0.0507736	0.133327	0.147683	(N(N(H(H(N(H)(F)))(H)))(F))	complex	(F)		('(N(H)(F))',)	(N(N(H(H(N(H)(F)))(H)))(F))	complex	(F)		('(N(H)(F))',)	TRUE	TRUE	TRUE	TRUE
3	ShenJ_MouseBrain_IGP_CutHexNAc_130min_Run1	12681	2	1248.03	GGNVTLPcCK	H(4)N(3)F(2)	3	Q9QUP5	Hyaluronan and proteoglycan link protein 1	Hapln1	58	2	1.66822	0.0938394	0.23168	0.100103	(N(N(H(H(N(H(F))))(H)))(F))	complex	(F)		('(N(H(F)))',)	(N(N(H(H(N(H)(F)))(H)))(F))	complex	(F)		('(N(H)(F))',)	TRUE	TRUE	TRUE	FALSE
3	ShenJ_MouseBrain_IGP_CutHexNAc_130min_Run1	12681	2	1248.03	GGNVTLPcCK	H(4)N(3)F(2)	3	Q9QUP5	Hyaluronan and proteoglycan link protein 1	Hapln1	58	3	1.57438		0.187044	0.238578	(N(N(H(H(H))(H(N(F)))))(F))	hybrid	(F)		('(N(F))',)	(N(N(H(H(N(H)(F)))(H)))(F))	complex	(F)		('(N(H)(F))',)	FALSE	TRUE	TRUE	FALSE
3	ShenJ_MouseBrain_IGP_CutHexNAc_130min_Run1	12686	3	991.085	DGKPLLNDSR	H(5)N(3)A(1)F(1)	7	Q640R3	Hepatocyte cell adhesion molecule	Hepacam	189	1	1.72657	0.298897	0.159097	0.114335	(N(N(H(H(H))(H(N(H(A))))))(F))	hybrid	(F)		('(N(H(A)))',)	(N(N(H(H(N(H(A))))(H(H))))(F))	hybrid	(F)		('(N(H(A)))',)	TRUE	TRUE	TRUE	TRUE
3	ShenJ_MouseBrain_IGP_CutHexNAc_130min_Run1	12686	3	991.085	DGKPLLNDSR	H(5)N(3)A(1)F(1)	7	Q640R3	Hepatocyte cell adhesion molecule	Hepacam	189	2	1.42767	0.230873	0.366691	0.205639	(N(N(H(H(H))(H(N(H)(A)))))(F))	hybrid	(F)		('(N(H)(A))',)	(N(N(H(H(N(H(A))))(H(H))))(F))	hybrid	(F)		('(N(H(A)))',)	TRUE	TRUE	TRUE	FALSE
3	ShenJ_MouseBrain_IGP_CutHexNAc_130min_Run1	12686	3	991.085	DGKPLLNDSR	H(5)N(3)A(1)F(1)	7	Q640R3	Hepatocyte cell adhesion molecule	Hepacam	189	3	1.1968		0.645715	0.157488	(N(N(H(H(H))(H(N(H(A))(F))))))	hybrid			('(N(H(A))(F))',)	(N(N(H(H(N(H(A))))(H(H))))(F))	hybrid	(F)		('(N(H(A)))',)	TRUE	FALSE	TRUE	FALSE
9	ShenJ_MouseBrain_IGP_CutHexNAc_130min_Run1	12732	4	911.91	KVLVAPPSEEANTTK	H(5)N(4)F(3)	12	P43006	Excitatory amino acid transporter 2	Slc1a2	205	1	1.74302	0.0116287	0.152401	0.104584	(N(N(H(H(N(H)(F)))(H(N(H)(F)))))(F))	complex	(F)		('(N(H)(F))', '(N(H)(F))')	(N(N(H(H(N(H(F))(F)))(H(N(H)))))(F))	complex	(F)		('(N(H(F))(F))', '(N(H))')	TRUE	TRUE	TRUE	FALSE
9	ShenJ_MouseBrain_IGP_CutHexNAc_130min_Run1	12732	4	911.91	KVLVAPPSEEANTTK	H(5)N(4)F(3)	12	P43006	Excitatory amino acid transporter 2	Slc1a2	205	2	1.73139	0.106162	0.157597	0.111016	(N(N(H(H(N(H(F))(F)))(H(N(H)))))(F))	complex	(F)		('(N(H(F))(F))', '(N(H))')	(N(N(H(H(N(H(F))(F)))(H(N(H)))))(F))	complex	(F)		('(N(H(F))(F))', '(N(H))')	TRUE	TRUE	TRUE	TRUE
9	ShenJ_MouseBrain_IGP_CutHexNAc_130min_Run1	12732	4	911.91	KVLVAPPSEEANTTK	H(5)N(4)F(3)	12	P43006	Excitatory amino acid transporter 2	Slc1a2	205	3	1.62522	0.086309	0.263576	0.1112	(N(N(H(H(H))(H(N(H(F))(F))(N))))(F))	hybrid	(F)		('(N(H(F))(F))', '(N)')	(N(N(H(H(N(H(F))(F)))(H(N(H)))))(F))	complex	(F)		('(N(H(F))(F))', '(N(H))')	FALSE	TRUE	TRUE	FALSE
9	ShenJ_MouseBrain_IGP_CutHexNAc_130min_Run1	12732	4	911.91	KVLVAPPSEEANTTK	H(5)N(4)F(3)	12	P43006	Excitatory amino acid transporter 2	Slc1a2	205	4	1.53892	0.0056627	0.37719	0.083895	(N(N(H(H(H))(H(N(H(F))(F)))(N)))(F))	hybrid	(F)	(N)	('(N(H(F))(F))',)	(N(N(H(H(N(H(F))(F)))(H(N(H)))))(F))	complex	(F)		('(N(H(F))(F))', '(N(H))')	FALSE	TRUE	FALSE	FALSE
9	ShenJ_MouseBrain_IGP_CutHexNAc_130min_Run1	12732	4	911.91	KVLVAPPSEEANTTK	H(5)N(4)F(3)	12	P43006	Excitatory amino acid transporter 2	Slc1a2	205	5	1.53325	0.0305321	0.287065	0.179682	(N(N(H(H(H))(H(N(H)(F))(N(F)))))(F))	hybrid	(F)		('(N(H)(F))', '(N(F))')	(N(N(H(H(N(H(F))(F)))(H(N(H)))))(F))	complex	(F)		('(N(H(F))(F))', '(N(H))')	FALSE	TRUE	TRUE	FALSE
9	ShenJ_MouseBrain_IGP_CutHexNAc_130min_Run1	12732	4	911.91	KVLVAPPSEEANTTK	H(5)N(4)F(3)	12	P43006	Excitatory amino acid transporter 2	Slc1a2	205	6	1.50272	0.113308	0.389588	0.107691	(N(N(H(H(N(H)(F))(N(H)(F)))(H)))(F))	complex	(F)		('(N(H)(F))', '(N(H)(F))')	(N(N(H(H(N(H(F))(F)))(H(N(H)))))(F))	complex	(F)		('(N(H(F))(F))', '(N(H))')	TRUE	TRUE	TRUE	FALSE
9	ShenJ_MouseBrain_IGP_CutHexNAc_130min_Run1	12732	4	911.91	KVLVAPPSEEANTTK	H(5)N(4)F(3)	12	P43006	Excitatory amino acid transporter 2	Slc1a2	205	7	1.38941	0.000631688	0.430091	0.180496	(N(N(H(H(N(H(F))))(H(N(H(F))))))(F))	complex	(F)		('(N(H(F)))', '(N(H(F)))')	(N(N(H(H(N(H(F))(F)))(H(N(H)))))(F))	complex	(F)		('(N(H(F))(F))', '(N(H))')	TRUE	TRUE	TRUE	FALSE
9	ShenJ_MouseBrain_IGP_CutHexNAc_130min_Run1	12732	4	911.91	KVLVAPPSEEANTTK	H(5)N(4)F(3)	12	P43006	Excitatory amino acid transporter 2	Slc1a2	205	8	1.38878	0.0269044	0.47942	0.131799	(N(N(H(H(N(H(F))(F)))(H(N(H)(F))))))	complex			('(N(H(F))(F))', '(N(H)(F))')	(N(N(H(H(N(H(F))(F)))(H(N(H)))))(F))	complex	(F)		('(N(H(F))(F))', '(N(H))')	TRUE	FALSE	TRUE	FALSE
9	ShenJ_MouseBrain_IGP_CutHexNAc_130min_Run1	12732	4	911.91	KVLVAPPSEEANTTK	H(5)N(4)F(3)	12	P43006	Excitatory amino acid transporter 2	Slc1a2	205	9	1.36188		0.366975	0.271148	(N(N(H(H(H)(H))(H(N(F))(N(F)))))(F))	hybrid	(F)		('(N(F))', '(N(F))')	(N(N(H(H(N(H(F))(F)))(H(N(H)))))(F))	complex	(F)		('(N(H(F))(F))', '(N(H))')	FALSE	TRUE	TRUE	FALSE
12	ShenJ_MouseBrain_IGP_CutHexNAc_130min_Run1	12802	3	969.074	ANATIEVK	H(5)N(4)A(1)F(1)	2	P97300	Neuroplastin	Nptn	228	1	1.7893	0.000251171	0.121917	0.088788	(N(N(H(H(N(H(A))(F)))(H(N(H))))))	complex			('(N(H(A))(F))', '(N(H))')	(N(N(H(H(N(H(A))(F)))(H(N(H))))))	complex			('(N(H(A))(F))', '(N(H))')	TRUE	TRUE	TRUE	TRUE
12	ShenJ_MouseBrain_IGP_CutHexNAc_130min_Run1	12802	3	969.074	ANATIEVK	H(5)N(4)A(1)F(1)	2	P97300	Neuroplastin	Nptn	228	2	1.78904	0.0186651	0.117813	0.0931426	(N(N(H(H(N(H(A))))(H(N(H)(F))))))	complex			('(N(H(A)))', '(N(H)(F))')	(N(N(H(H(N(H(A))(F)))(H(N(H))))))	complex			('(N(H(A))(F))', '(N(H))')	TRUE	TRUE	TRUE	FALSE
12	ShenJ_MouseBrain_IGP_CutHexNAc_130min_Run1	12802	3	969.074	ANATIEVK	H(5)N(4)A(1)F(1)	2	P97300	Neuroplastin	Nptn	228	3	1.77038	0.0136357	0.156501	0.0731202	(N(N(H(H(H))(H(N(H(A)))(N(F))))))	hybrid			('(N(H(A)))', '(N(F))')	(N(N(H(H(N(H(A))(F)))(H(N(H))))))	complex			('(N(H(A))(F))', '(N(H))')	FALSE	TRUE	TRUE	FALSE
12	ShenJ_MouseBrain_IGP_CutHexNAc_130min_Run1	12802	3	969.074	ANATIEVK	H(5)N(4)A(1)F(1)	2	P97300	Neuroplastin	Nptn	228	4	1.75674	0.0237537	0.153989	0.0892682	(N(N(H(H(N(H(A))(F))(N(H)))(H))))	complex			('(N(H(A))(F))', '(N(H))')	(N(N(H(H(N(H(A))(F)))(H(N(H))))))	complex			('(N(H(A))(F))', '(N(H))')	TRUE	TRUE	TRUE	TRUE
12	ShenJ_MouseBrain_IGP_CutHexNAc_130min_Run1	12802	3	969.074	ANATIEVK	H(5)N(4)A(1)F(1)	2	P97300	Neuroplastin	Nptn	228	5	1.73299	0.0251972	0.158216	0.108794	(N(N(H(H(H))(H(N(H(A))(F))(N)))))	hybrid			('(N(H(A))(F))', '(N)')	(N(N(H(H(N(H(A))(F)))(H(N(H))))))	complex			('(N(H(A))(F))', '(N(H))')	FALSE	TRUE	TRUE	FALSE
12	ShenJ_MouseBrain_IGP_CutHexNAc_130min_Run1	12802	3	969.074	ANATIEVK	H(5)N(4)A(1)F(1)	2	P97300	Neuroplastin	Nptn	228	6	1.70779	0.117294	0.174121	0.118087	(N(N(H(H(N(H(A)))(N(H)(F)))(H))))	complex			('(N(H(A)))', '(N(H)(F))')	(N(N(H(H(N(H(A))(F)))(H(N(H))))))	complex			('(N(H(A))(F))', '(N(H))')	TRUE	TRUE	TRUE	FALSE
12	ShenJ_MouseBrain_IGP_CutHexNAc_130min_Run1	12802	3	969.074	ANATIEVK	H(5)N(4)A(1)F(1)	2	P97300	Neuroplastin	Nptn	228	7	1.5905	0.079309	0.268743	0.140759	(N(N(H(H(H))(H(N(H(A))(F)))(N))))	hybrid		(N)	('(N(H(A))(F))',)	(N(N(H(H(N(H(A))(F)))(H(N(H))))))	complex			('(N(H(A))(F))', '(N(H))')	FALSE	TRUE	FALSE	FALSE
12	ShenJ_MouseBrain_IGP_CutHexNAc_130min_Run1	12802	3	969.074	ANATIEVK	H(5)N(4)A(1)F(1)	2	P97300	Neuroplastin	Nptn	228	8	1.51119	0.00974094	0.372959	0.115851	(N(N(H(H(H))(H(N(H(A)))(N))))(F))	hybrid	(F)		('(N(H(A)))', '(N)')	(N(N(H(H(N(H(A))(F)))(H(N(H))))))	complex			('(N(H(A))(F))', '(N(H))')	FALSE	FALSE	TRUE	FALSE
12	ShenJ_MouseBrain_IGP_CutHexNAc_130min_Run1	12802	3	969.074	ANATIEVK	H(5)N(4)A(1)F(1)	2	P97300	Neuroplastin	Nptn	228	9	1.50145	0.00102219	0.361934	0.136618	(N(N(H(H(N(H)(A)))(H(N(H)))))(F))	complex	(F)		('(N(H)(A))', '(N(H))')	(N(N(H(H(N(H(A))(F)))(H(N(H))))))	complex			('(N(H(A))(F))', '(N(H))')	TRUE	FALSE	TRUE	FALSE
12	ShenJ_MouseBrain_IGP_CutHexNAc_130min_Run1	12802	3	969.074	ANATIEVK	H(5)N(4)A(1)F(1)	2	P97300	Neuroplastin	Nptn	228	10	1.50043	0.00356745	0.334304	0.165269	(N(N(H(H(N(H(A)))(N(H)))(H)))(F))	complex	(F)		('(N(H(A)))', '(N(H))')	(N(N(H(H(N(H(A))(F)))(H(N(H))))))	complex			('(N(H(A))(F))', '(N(H))')	TRUE	FALSE	TRUE	FALSE
12	ShenJ_MouseBrain_IGP_CutHexNAc_130min_Run1	12802	3	969.074	ANATIEVK	H(5)N(4)A(1)F(1)	2	P97300	Neuroplastin	Nptn	228	11	1.49686	0.0203602	0.36426	0.138881	(N(N(H(H(N(H(A))))(H(N(H)))))(F))	complex	(F)		('(N(H(A)))', '(N(H))')	(N(N(H(H(N(H(A))(F)))(H(N(H))))))	complex			('(N(H(A))(F))', '(N(H))')	TRUE	FALSE	TRUE	FALSE
12	ShenJ_MouseBrain_IGP_CutHexNAc_130min_Run1	12802	3	969.074	ANATIEVK	H(5)N(4)A(1)F(1)	2	P97300	Neuroplastin	Nptn	228	12	1.4765		0.378721	0.14478	(N(N(H(H(H))(H(N(H(A))))(N)))(F))	hybrid	(F)	(N)	('(N(H(A)))',)	(N(N(H(H(N(H(A))(F)))(H(N(H))))))	complex			('(N(H(A))(F))', '(N(H))')	FALSE	FALSE	FALSE	FALSE
3	ShenJ_MouseBrain_IGP_CutHexNAc_130min_Run1	12803	3	1054.46	EASNHSSGAGLVQINK	H(4)N(3)F(2)	4	P24668	Cation-dependent mannose-6-phosphate receptor	M6pr	84	1	1.82637	0.198723	0.111914	0.0617155	(N(N(H(H(N(H)(F)))(H)))(F))	complex	(F)		('(N(H)(F))',)	(N(N(H(H(N(H)(F)))(H)))(F))	complex	(F)		('(N(H)(F))',)	TRUE	TRUE	TRUE	TRUE
3	ShenJ_MouseBrain_IGP_CutHexNAc_130min_Run1	12803	3	1054.46	EASNHSSGAGLVQINK	H(4)N(3)F(2)	4	P24668	Cation-dependent mannose-6-phosphate receptor	M6pr	84	2	1.62765	0.267778	0.247745	0.124606	(N(N(H(H(N(H(F))))(H)))(F))	complex	(F)		('(N(H(F)))',)	(N(N(H(H(N(H)(F)))(H)))(F))	complex	(F)		('(N(H)(F))',)	TRUE	TRUE	TRUE	FALSE
3	ShenJ_MouseBrain_IGP_CutHexNAc_130min_Run1	12803	3	1054.46	EASNHSSGAGLVQINK	H(4)N(3)F(2)	4	P24668	Cation-dependent mannose-6-phosphate receptor	M6pr	84	3	1.35987		0.449861	0.190268	(N(N(H(H(H))(H(N(F)))))(F))	hybrid	(F)		('(N(F))',)	(N(N(H(H(N(H)(F)))(H)))(F))	complex	(F)		('(N(H)(F))',)	FALSE	TRUE	TRUE	FALSE
3	ShenJ_MouseBrain_IGP_CutHexNAc_130min_Run1	12837	2	1242.52	LSVDcCVNK	H(4)N(3)F(2)	7	Q8BGN8	Synaptoporin	Synpr	33	1	1.71611	0.0698884	0.170051	0.113838	(N(N(H(H(N(H)(F)))(H)))(F))	complex	(F)		('(N(H)(F))',)	(N(N(H(H(N(H)(F)))(H)))(F))	complex	(F)		('(N(H)(F))',)	TRUE	TRUE	TRUE	TRUE
3	ShenJ_MouseBrain_IGP_CutHexNAc_130min_Run1	12837	2	1242.52	LSVDcCVNK	H(4)N(3)F(2)	7	Q8BGN8	Synaptoporin	Synpr	33	2	1.64622	0.0931502	0.24464	0.109138	(N(N(H(H(N(H(F))))(H)))(F))	complex	(F)		('(N(H(F)))',)	(N(N(H(H(N(H)(F)))(H)))(F))	complex	(F)		('(N(H)(F))',)	TRUE	TRUE	TRUE	FALSE
3	ShenJ_MouseBrain_IGP_CutHexNAc_130min_Run1	12837	2	1242.52	LSVDcCVNK	H(4)N(3)F(2)	7	Q8BGN8	Synaptoporin	Synpr	33	3	1.55307		0.217691	0.229237	(N(N(H(H(H))(H(N(F)))))(F))	hybrid	(F)		('(N(F))',)	(N(N(H(H(N(H)(F)))(H)))(F))	complex	(F)		('(N(H)(F))',)	FALSE	TRUE	TRUE	FALSE
3	ShenJ_MouseBrain_IGP_CutHexNAc_130min_Run1	12848	3	834.049	LKFNSTIK	H(4)N(3)F(2)	4	P22723	Gamma-aminobutyric acid receptor subunit gamma-2	Gabrg2	128	1	1.73451	0.0774016	0.18818	0.077311	(N(N(H(H(N(H)(F)))(H)))(F))	complex	(F)		('(N(H)(F))',)	(N(N(H(H(N(H)(F)))(H)))(F))	complex	(F)		('(N(H)(F))',)	TRUE	TRUE	TRUE	TRUE
3	ShenJ_MouseBrain_IGP_CutHexNAc_130min_Run1	12848	3	834.049	LKFNSTIK	H(4)N(3)F(2)	4	P22723	Gamma-aminobutyric acid receptor subunit gamma-2	Gabrg2	128	2	1.65711	0.223843	0.222876	0.120017	(N(N(H(H(N(H(F))))(H)))(F))	complex	(F)		('(N(H(F)))',)	(N(N(H(H(N(H)(F)))(H)))(F))	complex	(F)		('(N(H)(F))',)	TRUE	TRUE	TRUE	FALSE
3	ShenJ_MouseBrain_IGP_CutHexNAc_130min_Run1	12848	3	834.049	LKFNSTIK	H(4)N(3)F(2)	4	P22723	Gamma-aminobutyric acid receptor subunit gamma-2	Gabrg2	128	3	1.43326		0.429574	0.137162	(N(N(H(H(H))(H(N(F)))))(F))	hybrid	(F)		('(N(F))',)	(N(N(H(H(N(H)(F)))(H)))(F))	complex	(F)		('(N(H)(F))',)	FALSE	TRUE	TRUE	FALSE
3	ShenJ_MouseBrain_IGP_CutHexNAc_130min_Run1	12867	3	1045.15	KVLVAPPSEEANTTK	H(4)N(3)F(2)	12	P43006	Excitatory amino acid transporter 2	Slc1a2	205	1	1.85537	0.294383	0.0906111	0.0540146	(N(N(H(H(N(H)(F)))(H)))(F))	complex	(F)		('(N(H)(F))',)	(N(N(H(H(N(H)(F)))(H)))(F))	complex	(F)		('(N(H)(F))',)	TRUE	TRUE	TRUE	TRUE
3	ShenJ_MouseBrain_IGP_CutHexNAc_130min_Run1	12867	3	1045.15	KVLVAPPSEEANTTK	H(4)N(3)F(2)	12	P43006	Excitatory amino acid transporter 2	Slc1a2	205	2	1.56099	0.402044	0.266821	0.172189	(N(N(H(H(N(H(F))))(H)))(F))	complex	(F)		('(N(H(F)))',)	(N(N(H(H(N(H)(F)))(H)))(F))	complex	(F)		('(N(H)(F))',)	TRUE	TRUE	TRUE	FALSE
3	ShenJ_MouseBrain_IGP_CutHexNAc_130min_Run1	12867	3	1045.15	KVLVAPPSEEANTTK	H(4)N(3)F(2)	12	P43006	Excitatory amino acid transporter 2	Slc1a2	205	3	1.15895		0.60841	0.232643	(N(N(H(H(H))(H(N(F)))))(F))	hybrid	(F)		('(N(F))',)	(N(N(H(H(N(H)(F)))(H)))(F))	complex	(F)		('(N(H)(F))',)	FALSE	TRUE	TRUE	FALSE
1	ShenJ_MouseBrain_IGP_CutHexNAc_130min_Run1	13087	2	1197.51	ANATIEVK	H(4)N(3)A(1)	2	P97300	Neuroplastin	Nptn	228	1	1.65107		0.171264	0.177669	(N(N(H(H(N(H(A))))(H))))	complex			('(N(H(A)))',)	(N(N(H(H(N(H(A))))(H))))	complex			('(N(H(A)))',)	TRUE	TRUE	TRUE	TRUE
1	ShenJ_MouseBrain_IGP_CutHexNAc_130min_Run1	13294	2	1197.51	ANATIEVK	H(4)N(3)A(1)	2	P97300	Neuroplastin	Nptn	228	1	1.80191		0.0440233	0.154069	(N(N(H(H(N(H(A))))(H))))	complex			('(N(H(A)))',)	(N(N(H(H(N(H(A))))(H))))	complex			('(N(H(A)))',)	TRUE	TRUE	TRUE	TRUE
3	ShenJ_MouseBrain_IGP_CutHexNAc_130min_Run1	14231	3	1060.49	GKANSTGTLVITNPTR	H(4)N(3)F(2)	4	P12960	Contactin-1	Cntn1	494	1	1.74148	0.193979	0.120359	0.138162	(N(N(H(H(N(H)(F)))(H)))(F))	complex	(F)		('(N(H)(F))',)	(N(N(H(H(N(H)(F)))(H)))(F))	complex	(F)		('(N(H)(F))',)	TRUE	TRUE	TRUE	TRUE
3	ShenJ_MouseBrain_IGP_CutHexNAc_130min_Run1	14231	3	1060.49	GKANSTGTLVITNPTR	H(4)N(3)F(2)	4	P12960	Contactin-1	Cntn1	494	2	1.5475	0.377475	0.25361	0.19889	(N(N(H(H(N(H(F))))(H)))(F))	complex	(F)		('(N(H(F)))',)	(N(N(H(H(N(H)(F)))(H)))(F))	complex	(F)		('(N(H)(F))',)	TRUE	TRUE	TRUE	FALSE
3	ShenJ_MouseBrain_IGP_CutHexNAc_130min_Run1	14231	3	1060.49	GKANSTGTLVITNPTR	H(4)N(3)F(2)	4	P12960	Contactin-1	Cntn1	494	3	1.17003		0.574136	0.255839	(N(N(H(H(H))(H(N(F)))))(F))	hybrid	(F)		('(N(F))',)	(N(N(H(H(N(H)(F)))(H)))(F))	complex	(F)		('(N(H)(F))',)	FALSE	TRUE	TRUE	FALSE
3	ShenJ_MouseBrain_IGP_CutHexNAc_130min_Run1	14239	3	1060.49	GKANSTGTLVITNPTR	H(4)N(3)F(2)	4	P12960	Contactin-1	Cntn1	494	1	1.76843	0.198995	0.105941	0.125631	(N(N(H(H(N(H)(F)))(H)))(F))	complex	(F)		('(N(H)(F))',)	(N(N(H(H(N(H)(F)))(H)))(F))	complex	(F)		('(N(H)(F))',)	TRUE	TRUE	TRUE	TRUE
3	ShenJ_MouseBrain_IGP_CutHexNAc_130min_Run1	14239	3	1060.49	GKANSTGTLVITNPTR	H(4)N(3)F(2)	4	P12960	Contactin-1	Cntn1	494	2	1.56943	0.378702	0.243763	0.186804	(N(N(H(H(N(H(F))))(H)))(F))	complex	(F)		('(N(H(F)))',)	(N(N(H(H(N(H)(F)))(H)))(F))	complex	(F)		('(N(H)(F))',)	TRUE	TRUE	TRUE	FALSE
3	ShenJ_MouseBrain_IGP_CutHexNAc_130min_Run1	14239	3	1060.49	GKANSTGTLVITNPTR	H(4)N(3)F(2)	4	P12960	Contactin-1	Cntn1	494	3	1.19073		0.566008	0.243262	(N(N(H(H(H))(H(N(F)))))(F))	hybrid	(F)		('(N(F))',)	(N(N(H(H(N(H)(F)))(H)))(F))	complex	(F)		('(N(H)(F))',)	FALSE	TRUE	TRUE	FALSE
11	ShenJ_MouseBrain_IGP_CutHexNAc_130min_Run1	14272	3	1128.18	GKANSTGTLVITNPTR	H(4)N(4)F(2)	4	P12960	Contactin-1	Cntn1	494	1	1.6318	0.0548792	0.300615	0.0675891	(N(N(H(H(N(H)(F)))(H)(N)))(F))	complex	(F)	(N)	('(N(H)(F))',)	(N(N(H(H(N(H)(F)))(N)(H)))(F))	complex	(F)	(N)	('(N(H)(F))',)	TRUE	TRUE	TRUE	TRUE
11	ShenJ_MouseBrain_IGP_CutHexNAc_130min_Run1	14272	3	1128.18	GKANSTGTLVITNPTR	H(4)N(4)F(2)	4	P12960	Contactin-1	Cntn1	494	2	1.57692	0.0485036	0.28092	0.142164	(N(N(H(H(N(H)(F)))(H(N))))(F))	complex	(F)		('(N(H)(F))', '(N)')	(N(N(H(H(N(H)(F)))(N)(H)))(F))	complex	(F)	(N)	('(N(H)(F))',)	TRUE	TRUE	FALSE	FALSE
11	ShenJ_MouseBrain_IGP_CutHexNAc_130min_Run1	14272	3	1128.18	GKANSTGTLVITNPTR	H(4)N(4)F(2)	4	P12960	Contactin-1	Cntn1	494	3	1.52841	0.0607588	0.436835	0.0347521	(N(N(H(H(N(H)(F))(N))(H)))(F))	complex	(F)		('(N(H)(F))', '(N)')	(N(N(H(H(N(H)(F)))(N)(H)))(F))	complex	(F)	(N)	('(N(H)(F))',)	TRUE	TRUE	FALSE	FALSE
11	ShenJ_MouseBrain_IGP_CutHexNAc_130min_Run1	14272	3	1128.18	GKANSTGTLVITNPTR	H(4)N(4)F(2)	4	P12960	Contactin-1	Cntn1	494	4	1.46765	0.0216283	0.454176	0.0781701	(N(N(H(H(N(H)))(H(N(F)))))(F))	complex	(F)		('(N(H))', '(N(F))')	(N(N(H(H(N(H)(F)))(N)(H)))(F))	complex	(F)	(N)	('(N(H)(F))',)	TRUE	TRUE	FALSE	FALSE
11	ShenJ_MouseBrain_IGP_CutHexNAc_130min_Run1	14272	3	1128.18	GKANSTGTLVITNPTR	H(4)N(4)F(2)	4	P12960	Contactin-1	Cntn1	494	5	1.44603	0.00356333	0.462069	0.0919057	(N(N(H(H(N(H)(F)))(H(N(F))))))	complex			('(N(H)(F))', '(N(F))')	(N(N(H(H(N(H)(F)))(N)(H)))(F))	complex	(F)	(N)	('(N(H)(F))',)	TRUE	FALSE	FALSE	FALSE
11	ShenJ_MouseBrain_IGP_CutHexNAc_130min_Run1	14272	3	1128.18	GKANSTGTLVITNPTR	H(4)N(4)F(2)	4	P12960	Contactin-1	Cntn1	494	6	1.44246	0.0292789	0.490303	0.0672344	(N(N(H(H(N(H))(N(F)))(H)))(F))	complex	(F)		('(N(H))', '(N(F))')	(N(N(H(H(N(H)(F)))(N)(H)))(F))	complex	(F)	(N)	('(N(H)(F))',)	TRUE	TRUE	FALSE	FALSE
11	ShenJ_MouseBrain_IGP_CutHexNAc_130min_Run1	14272	3	1128.18	GKANSTGTLVITNPTR	H(4)N(4)F(2)	4	P12960	Contactin-1	Cntn1	494	7	1.41318	0.22259	0.508057	0.0787593	(N(N(H(H(N(H)(F))(N(F)))(H))))	complex			('(N(H)(F))', '(N(F))')	(N(N(H(H(N(H)(F)))(N)(H)))(F))	complex	(F)	(N)	('(N(H)(F))',)	TRUE	FALSE	FALSE	FALSE
11	ShenJ_MouseBrain_IGP_CutHexNAc_130min_Run1	14272	3	1128.18	GKANSTGTLVITNPTR	H(4)N(4)F(2)	4	P12960	Contactin-1	Cntn1	494	8	1.19059	0.011316	0.717201	0.0922059	(N(N(H(H(H))(H(N(F))(N(F))))))	hybrid			('(N(F))', '(N(F))')	(N(N(H(H(N(H)(F)))(N)(H)))(F))	complex	(F)	(N)	('(N(H)(F))',)	FALSE	FALSE	FALSE	FALSE
11	ShenJ_MouseBrain_IGP_CutHexNAc_130min_Run1	14272	3	1128.18	GKANSTGTLVITNPTR	H(4)N(4)F(2)	4	P12960	Contactin-1	Cntn1	494	9	1.17928	0.00170434	0.679699	0.141024	(N(N(H(H(H))(H(N(F))(N))))(F))	hybrid	(F)		('(N(F))', '(N)')	(N(N(H(H(N(H)(F)))(N)(H)))(F))	complex	(F)	(N)	('(N(H)(F))',)	FALSE	TRUE	FALSE	FALSE
11	ShenJ_MouseBrain_IGP_CutHexNAc_130min_Run1	14272	3	1128.18	GKANSTGTLVITNPTR	H(4)N(4)F(2)	4	P12960	Contactin-1	Cntn1	494	10	1.17757	0.0343158	0.63926	0.183167	(N(N(H(H(H))(H(N(F)))(N)))(F))	hybrid	(F)	(N)	('(N(F))',)	(N(N(H(H(N(H)(F)))(N)(H)))(F))	complex	(F)	(N)	('(N(H)(F))',)	FALSE	TRUE	TRUE	FALSE
11	ShenJ_MouseBrain_IGP_CutHexNAc_130min_Run1	14272	3	1128.18	GKANSTGTLVITNPTR	H(4)N(4)F(2)	4	P12960	Contactin-1	Cntn1	494	11	1.14326		0.720545	0.136198	(N(N(H(H(H))(H(N(N)(F)))))(F))	hybrid	(F)		('(N(N)(F))',)	(N(N(H(H(N(H)(F)))(N)(H)))(F))	complex	(F)	(N)	('(N(H)(F))',)	FALSE	TRUE	FALSE	FALSE
12	ShenJ_MouseBrain_IGP_CutHexNAc_130min_Run1	14282	4	1075.97	KVLVAPPSEEANTTK	H(6)N(5)A(1)F(3)	12	P43006	Excitatory amino acid transporter 2	Slc1a2	205	1	1.74889	0.0127522	0.195707	0.0554006	(N(N(H(H(N(H(A))(F))(N(H)))(H(N(H)(F)))))(F))	complex	(F)		('(N(H(A))(F))', '(N(H))', '(N(H)(F))')	(N(N(H(H(N(H(A))(F)))(H(N(H))(N(H)(F)))))(F))	complex	(F)		('(N(H(A))(F))', '(N(H))', '(N(H)(F))')	TRUE	TRUE	TRUE	TRUE
12	ShenJ_MouseBrain_IGP_CutHexNAc_130min_Run1	14282	4	1075.97	KVLVAPPSEEANTTK	H(6)N(5)A(1)F(3)	12	P43006	Excitatory amino acid transporter 2	Slc1a2	205	2	1.73614	0.00113646	0.213696	0.0501639	(N(N(H(H(N(H(A))(F)))(H(N(H)(F))(N(H)))))(F))	complex	(F)		('(N(H(A))(F))', '(N(H)(F))', '(N(H))')	(N(N(H(H(N(H(A))(F)))(H(N(H))(N(H)(F)))))(F))	complex	(F)		('(N(H(A))(F))', '(N(H))', '(N(H)(F))')	TRUE	TRUE	TRUE	TRUE
12	ShenJ_MouseBrain_IGP_CutHexNAc_130min_Run1	14282	4	1075.97	KVLVAPPSEEANTTK	H(6)N(5)A(1)F(3)	12	P43006	Excitatory amino acid transporter 2	Slc1a2	205	3	1.735	0.00881642	0.212746	0.0522499	(N(N(H(H(N(H(A))(F))(N(H)(F)))(H(N(H)))))(F))	complex	(F)		('(N(H(A))(F))', '(N(H)(F))', '(N(H))')	(N(N(H(H(N(H(A))(F)))(H(N(H))(N(H)(F)))))(F))	complex	(F)		('(N(H(A))(F))', '(N(H))', '(N(H)(F))')	TRUE	TRUE	TRUE	TRUE
12	ShenJ_MouseBrain_IGP_CutHexNAc_130min_Run1	14282	4	1075.97	KVLVAPPSEEANTTK	H(6)N(5)A(1)F(3)	12	P43006	Excitatory amino acid transporter 2	Slc1a2	205	4	1.72619	0.00560454	0.223166	0.0506461	(N(N(H(H(N(H(A))))(H(N(H)(F))(N(H)(F)))))(F))	complex	(F)		('(N(H(A)))', '(N(H)(F))', '(N(H)(F))')	(N(N(H(H(N(H(A))(F)))(H(N(H))(N(H)(F)))))(F))	complex	(F)		('(N(H(A))(F))', '(N(H))', '(N(H)(F))')	TRUE	TRUE	TRUE	FALSE
12	ShenJ_MouseBrain_IGP_CutHexNAc_130min_Run1	14282	4	1075.97	KVLVAPPSEEANTTK	H(6)N(5)A(1)F(3)	12	P43006	Excitatory amino acid transporter 2	Slc1a2	205	5	1.72058	0.182306	0.214857	0.0645602	(N(N(H(H(N(H(A)))(N(H)(F)))(H(N(H)(F)))))(F))	complex	(F)		('(N(H(A)))', '(N(H)(F))', '(N(H)(F))')	(N(N(H(H(N(H(A))(F)))(H(N(H))(N(H)(F)))))(F))	complex	(F)		('(N(H(A))(F))', '(N(H))', '(N(H)(F))')	TRUE	TRUE	TRUE	FALSE
12	ShenJ_MouseBrain_IGP_CutHexNAc_130min_Run1	14282	4	1075.97	KVLVAPPSEEANTTK	H(6)N(5)A(1)F(3)	12	P43006	Excitatory amino acid transporter 2	Slc1a2	205	6	1.53828	0.00941414	0.39399	0.0677333	(N(N(H(H(N(H(A))(F))(N(H)(F)))(H(N(H)(F))))))	complex			('(N(H(A))(F))', '(N(H)(F))', '(N(H)(F))')	(N(N(H(H(N(H(A))(F)))(H(N(H))(N(H)(F)))))(F))	complex	(F)		('(N(H(A))(F))', '(N(H))', '(N(H)(F))')	TRUE	FALSE	TRUE	FALSE
12	ShenJ_MouseBrain_IGP_CutHexNAc_130min_Run1	14282	4	1075.97	KVLVAPPSEEANTTK	H(6)N(5)A(1)F(3)	12	P43006	Excitatory amino acid transporter 2	Slc1a2	205	7	1.52886	0.00465414	0.411179	0.0599585	(N(N(H(H(N(H(A))(F)))(H(N(H)(F))(N(H)(F))))))	complex			('(N(H(A))(F))', '(N(H)(F))', '(N(H)(F))')	(N(N(H(H(N(H(A))(F)))(H(N(H))(N(H)(F)))))(F))	complex	(F)		('(N(H(A))(F))', '(N(H))', '(N(H)(F))')	TRUE	FALSE	TRUE	FALSE
12	ShenJ_MouseBrain_IGP_CutHexNAc_130min_Run1	14282	4	1075.97	KVLVAPPSEEANTTK	H(6)N(5)A(1)F(3)	12	P43006	Excitatory amino acid transporter 2	Slc1a2	205	8	1.52421	0.0978855	0.417343	0.0584482	(N(N(H(H(H)(H))(H(N(H(A))(F))(N(F)))(N)))(F))	hybrid	(F)	(N)	('(N(H(A))(F))', '(N(F))')	(N(N(H(H(N(H(A))(F)))(H(N(H))(N(H)(F)))))(F))	complex	(F)		('(N(H(A))(F))', '(N(H))', '(N(H)(F))')	FALSE	TRUE	FALSE	FALSE
12	ShenJ_MouseBrain_IGP_CutHexNAc_130min_Run1	14282	4	1075.97	KVLVAPPSEEANTTK	H(6)N(5)A(1)F(3)	12	P43006	Excitatory amino acid transporter 2	Slc1a2	205	9	1.42632	0.00560595	0.490364	0.0833129	(N(N(H(H(H))(H(N(H(A))(F))(N(H)(F)))(N)))(F))	hybrid	(F)	(N)	('(N(H(A))(F))', '(N(H)(F))')	(N(N(H(H(N(H(A))(F)))(H(N(H))(N(H)(F)))))(F))	complex	(F)		('(N(H(A))(F))', '(N(H))', '(N(H)(F))')	FALSE	TRUE	FALSE	FALSE
12	ShenJ_MouseBrain_IGP_CutHexNAc_130min_Run1	14282	4	1075.97	KVLVAPPSEEANTTK	H(6)N(5)A(1)F(3)	12	P43006	Excitatory amino acid transporter 2	Slc1a2	205	10	1.42072	0.0753418	0.433133	0.14615	(N(N(H(H(N(H(N(H(A))))(F)))(H(N(H)(F)))))(F))	complex	(F)		('(N(H(N(H(A))))(F))', '(N(H)(F))')	(N(N(H(H(N(H(A))(F)))(H(N(H))(N(H)(F)))))(F))	complex	(F)		('(N(H(A))(F))', '(N(H))', '(N(H)(F))')	TRUE	TRUE	TRUE	FALSE
12	ShenJ_MouseBrain_IGP_CutHexNAc_130min_Run1	14282	4	1075.97	KVLVAPPSEEANTTK	H(6)N(5)A(1)F(3)	12	P43006	Excitatory amino acid transporter 2	Slc1a2	205	11	1.34538	0.00978425	0.520734	0.133891	(N(N(H(H(N(H(H))(F)))(H(N(H(A)(F))(F)))(N))))	complex		(N)	('(N(H(H))(F))', '(N(H(A)(F))(F))')	(N(N(H(H(N(H(A))(F)))(H(N(H))(N(H)(F)))))(F))	complex	(F)		('(N(H(A))(F))', '(N(H))', '(N(H)(F))')	TRUE	FALSE	FALSE	FALSE
12	ShenJ_MouseBrain_IGP_CutHexNAc_130min_Run1	14282	4	1075.97	KVLVAPPSEEANTTK	H(6)N(5)A(1)F(3)	12	P43006	Excitatory amino acid transporter 2	Slc1a2	205	12	1.33559		0.482659	0.18175	(N(N(H(H(N(H(N(H)(F)))(F)))(H(N(H(A))))))(F))	complex	(F)		('(N(H(N(H)(F)))(F))', '(N(H(A)))')	(N(N(H(H(N(H(A))(F)))(H(N(H))(N(H)(F)))))(F))	complex	(F)		('(N(H(A))(F))', '(N(H))', '(N(H)(F))')	TRUE	TRUE	TRUE	FALSE
6	ShenJ_MouseBrain_IGP_CutHexNAc_130min_Run1	14307	3	1011.8	GKANSTGTLVITNPTR	H(4)N(3)F(1)	4	P12960	Contactin-1	Cntn1	494	1	1.56244	0.0629202	0.273298	0.16426	(N(N(H(H(N(H)))(H)))(F))	complex	(F)		('(N(H))',)	(N(N(H(H(N))(H(H))))(F))	hybrid	(F)		('(N)',)	FALSE	TRUE	TRUE	FALSE
6	ShenJ_MouseBrain_IGP_CutHexNAc_130min_Run1	14307	3	1011.8	GKANSTGTLVITNPTR	H(4)N(3)F(1)	4	P12960	Contactin-1	Cntn1	494	2	1.49952	0.114485	0.372813	0.127666	(N(N(H(H(N(H)(F)))(H))))	complex			('(N(H)(F))',)	(N(N(H(H(N))(H(H))))(F))	hybrid	(F)		('(N)',)	FALSE	FALSE	TRUE	FALSE
6	ShenJ_MouseBrain_IGP_CutHexNAc_130min_Run1	14307	3	1011.8	GKANSTGTLVITNPTR	H(4)N(3)F(1)	4	P12960	Contactin-1	Cntn1	494	3	1.38504	0.0148912	0.402732	0.212231	(N(N(H(H(N(H(F))))(H))))	complex			('(N(H(F)))',)	(N(N(H(H(N))(H(H))))(F))	hybrid	(F)		('(N)',)	FALSE	FALSE	TRUE	FALSE
6	ShenJ_MouseBrain_IGP_CutHexNAc_130min_Run1	14307	3	1011.8	GKANSTGTLVITNPTR	H(4)N(3)F(1)	4	P12960	Contactin-1	Cntn1	494	4	1.37015	0.202067	0.392265	0.23759	(N(N(H(H(H))(H(N))))(F))	hybrid	(F)		('(N)',)	(N(N(H(H(N))(H(H))))(F))	hybrid	(F)		('(N)',)	TRUE	TRUE	TRUE	TRUE
6	ShenJ_MouseBrain_IGP_CutHexNAc_130min_Run1	14307	3	1011.8	GKANSTGTLVITNPTR	H(4)N(3)F(1)	4	P12960	Contactin-1	Cntn1	494	5	1.16808	0.630884	0.586614	0.245307	(N(N(H(H(H))(H(N(F))))))	hybrid			('(N(F))',)	(N(N(H(H(N))(H(H))))(F))	hybrid	(F)		('(N)',)	TRUE	FALSE	TRUE	FALSE
6	ShenJ_MouseBrain_IGP_CutHexNAc_130min_Run1	14307	3	1011.8	GKANSTGTLVITNPTR	H(4)N(3)F(1)	4	P12960	Contactin-1	Cntn1	494	6	0.537195		0.462805	1	(N(N(H(H(H))(H)(N)))(F))	high_mannose	(F)	(N)	()	(N(N(H(H(N))(H(H))))(F))	hybrid	(F)		('(N)',)	FALSE	TRUE	FALSE	FALSE
15	ShenJ_MouseBrain_IGP_CutHexNAc_130min_Run1	14317	3	1182.2	GKANSTGTLVITNPTR	H(5)N(4)F(2)	4	P12960	Contactin-1	Cntn1	494	1	1.73986	0.0290125	0.215379	0.044758	(N(N(H(H(H))(H(N(H)(F))(N))))(F))	hybrid	(F)		('(N(H)(F))', '(N)')	(N(N(H(H(N(H)(F)))(N)(H(H))))(F))	hybrid	(F)	(N)	('(N(H)(F))',)	TRUE	TRUE	FALSE	FALSE
15	ShenJ_MouseBrain_IGP_CutHexNAc_130min_Run1	14317	3	1182.2	GKANSTGTLVITNPTR	H(5)N(4)F(2)	4	P12960	Contactin-1	Cntn1	494	2	1.71085	0.0240347	0.256776	0.0323737	(N(N(H(H(H))(H(N(H)(F)))(N)))(F))	hybrid	(F)	(N)	('(N(H)(F))',)	(N(N(H(H(N(H)(F)))(N)(H(H))))(F))	hybrid	(F)	(N)	('(N(H)(F))',)	TRUE	TRUE	TRUE	TRUE
15	ShenJ_MouseBrain_IGP_CutHexNAc_130min_Run1	14317	3	1182.2	GKANSTGTLVITNPTR	H(5)N(4)F(2)	4	P12960	Contactin-1	Cntn1	494	3	1.68682	0.0075434	0.262509	0.0506761	(N(N(H(H(H))(H(N(H))(N(F)))))(F))	hybrid	(F)		('(N(H))', '(N(F))')	(N(N(H(H(N(H)(F)))(N)(H(H))))(F))	hybrid	(F)	(N)	('(N(H)(F))',)	TRUE	TRUE	FALSE	FALSE
15	ShenJ_MouseBrain_IGP_CutHexNAc_130min_Run1	14317	3	1182.2	GKANSTGTLVITNPTR	H(5)N(4)F(2)	4	P12960	Contactin-1	Cntn1	494	4	1.67927	0.0125919	0.273934	0.0467942	(N(N(H(H(H)(H))(H(N(F)))(N)))(F))	hybrid	(F)	(N)	('(N(F))',)	(N(N(H(H(N(H)(F)))(N)(H(H))))(F))	hybrid	(F)	(N)	('(N(H)(F))',)	TRUE	TRUE	TRUE	FALSE
15	ShenJ_MouseBrain_IGP_CutHexNAc_130min_Run1	14317	3	1182.2	GKANSTGTLVITNPTR	H(5)N(4)F(2)	4	P12960	Contactin-1	Cntn1	494	5	1.66668	0.0364858	0.305948	0.0273719	(N(N(H(H(N(H)(F)))(H(N(H)))))(F))	complex	(F)		('(N(H)(F))', '(N(H))')	(N(N(H(H(N(H)(F)))(N)(H(H))))(F))	hybrid	(F)	(N)	('(N(H)(F))',)	FALSE	TRUE	FALSE	FALSE
15	ShenJ_MouseBrain_IGP_CutHexNAc_130min_Run1	14317	3	1182.2	GKANSTGTLVITNPTR	H(5)N(4)F(2)	4	P12960	Contactin-1	Cntn1	494	6	1.63019	0.00717494	0.296643	0.0731626	(N(N(H(H(H)(H))(H(N(F))(N))))(F))	hybrid	(F)		('(N(F))', '(N)')	(N(N(H(H(N(H)(F)))(N)(H(H))))(F))	hybrid	(F)	(N)	('(N(H)(F))',)	TRUE	TRUE	FALSE	FALSE
15	ShenJ_MouseBrain_IGP_CutHexNAc_130min_Run1	14317	3	1182.2	GKANSTGTLVITNPTR	H(5)N(4)F(2)	4	P12960	Contactin-1	Cntn1	494	7	1.62302	0.0270285	0.347077	0.0299041	(N(N(H(H(N(H)(F))(N(H)))(H)))(F))	complex	(F)		('(N(H)(F))', '(N(H))')	(N(N(H(H(N(H)(F)))(N)(H(H))))(F))	hybrid	(F)	(N)	('(N(H)(F))',)	FALSE	TRUE	FALSE	FALSE
15	ShenJ_MouseBrain_IGP_CutHexNAc_130min_Run1	14317	3	1182.2	GKANSTGTLVITNPTR	H(5)N(4)F(2)	4	P12960	Contactin-1	Cntn1	494	8	1.59599	0.0845839	0.375923	0.0280865	(N(N(H(H(H))(H(N(H)(F))(N(F))))))	hybrid			('(N(H)(F))', '(N(F))')	(N(N(H(H(N(H)(F)))(N)(H(H))))(F))	hybrid	(F)	(N)	('(N(H)(F))',)	TRUE	FALSE	FALSE	FALSE
15	ShenJ_MouseBrain_IGP_CutHexNAc_130min_Run1	14317	3	1182.2	GKANSTGTLVITNPTR	H(5)N(4)F(2)	4	P12960	Contactin-1	Cntn1	494	9	1.51141	0.0365572	0.419737	0.0688557	(N(N(H(H(N(H)(F)))(H(N(H)(F))))))	complex			('(N(H)(F))', '(N(H)(F))')	(N(N(H(H(N(H)(F)))(N)(H(H))))(F))	hybrid	(F)	(N)	('(N(H)(F))',)	FALSE	FALSE	FALSE	FALSE
15	ShenJ_MouseBrain_IGP_CutHexNAc_130min_Run1	14317	3	1182.2	GKANSTGTLVITNPTR	H(5)N(4)F(2)	4	P12960	Contactin-1	Cntn1	494	10	1.47485	0.0196566	0.399308	0.125843	(N(N(H(H(N(H(F))))(H(N(H)))))(F))	complex	(F)		('(N(H(F)))', '(N(H))')	(N(N(H(H(N(H)(F)))(N)(H(H))))(F))	hybrid	(F)	(N)	('(N(H)(F))',)	FALSE	TRUE	FALSE	FALSE
15	ShenJ_MouseBrain_IGP_CutHexNAc_130min_Run1	14317	3	1182.2	GKANSTGTLVITNPTR	H(5)N(4)F(2)	4	P12960	Contactin-1	Cntn1	494	11	1.45519	0.00991026	0.464233	0.0805737	(N(N(H(H(H)(H))(H(N(F))(N(F))))))	hybrid			('(N(F))', '(N(F))')	(N(N(H(H(N(H)(F)))(N)(H(H))))(F))	hybrid	(F)	(N)	('(N(H)(F))',)	TRUE	FALSE	FALSE	FALSE
15	ShenJ_MouseBrain_IGP_CutHexNAc_130min_Run1	14317	3	1182.2	GKANSTGTLVITNPTR	H(5)N(4)F(2)	4	P12960	Contactin-1	Cntn1	494	12	1.44528	0.0149187	0.459066	0.0956508	(N(N(H(H(N(H(H)(F))))(H(N))))(F))	complex	(F)		('(N(H(H)(F)))', '(N)')	(N(N(H(H(N(H)(F)))(N)(H(H))))(F))	hybrid	(F)	(N)	('(N(H)(F))',)	FALSE	TRUE	FALSE	FALSE
15	ShenJ_MouseBrain_IGP_CutHexNAc_130min_Run1	14317	3	1182.2	GKANSTGTLVITNPTR	H(5)N(4)F(2)	4	P12960	Contactin-1	Cntn1	494	13	1.43036	0.0423416	0.448516	0.12112	(N(N(H(H(N(H(F))(F)))(H(N(H))))))	complex			('(N(H(F))(F))', '(N(H))')	(N(N(H(H(N(H)(F)))(N)(H(H))))(F))	hybrid	(F)	(N)	('(N(H)(F))',)	FALSE	FALSE	FALSE	FALSE
15	ShenJ_MouseBrain_IGP_CutHexNAc_130min_Run1	14317	3	1182.2	GKANSTGTLVITNPTR	H(5)N(4)F(2)	4	P12960	Contactin-1	Cntn1	494	14	1.38802	0.170813	0.448128	0.163849	(N(N(H(H(N(H)(F))(N(H)(F)))(H))))	complex			('(N(H)(F))', '(N(H)(F))')	(N(N(H(H(N(H)(F)))(N)(H(H))))(F))	hybrid	(F)	(N)	('(N(H)(F))',)	FALSE	FALSE	FALSE	FALSE
15	ShenJ_MouseBrain_IGP_CutHexNAc_130min_Run1	14317	3	1182.2	GKANSTGTLVITNPTR	H(5)N(4)F(2)	4	P12960	Contactin-1	Cntn1	494	15	1.21721		0.550831	0.23196	(N(N(H(H(N(H(F))))(H(N(H(F)))))))	complex			('(N(H(F)))', '(N(H(F)))')	(N(N(H(H(N(H)(F)))(N)(H(H))))(F))	hybrid	(F)	(N)	('(N(H)(F))',)	FALSE	FALSE	FALSE	FALSE
11	ShenJ_MouseBrain_IGP_CutHexNAc_130min_Run1	14324	3	1128.18	GKANSTGTLVITNPTR	H(4)N(4)F(2)	4	P12960	Contactin-1	Cntn1	494	1	1.79117	0.142077	0.137472	0.0713558	(N(N(H(H(N(H)(F)))(H)(N)))(F))	complex	(F)	(N)	('(N(H)(F))',)	(N(N(H(H(N(H)(F)))(N)(H)))(F))	complex	(F)	(N)	('(N(H)(F))',)	TRUE	TRUE	TRUE	TRUE
11	ShenJ_MouseBrain_IGP_CutHexNAc_130min_Run1	14324	3	1128.18	GKANSTGTLVITNPTR	H(4)N(4)F(2)	4	P12960	Contactin-1	Cntn1	494	2	1.6491	0.0196701	0.203123	0.147781	(N(N(H(H(N(H)(F)))(H(N))))(F))	complex	(F)		('(N(H)(F))', '(N)')	(N(N(H(H(N(H)(F)))(N)(H)))(F))	complex	(F)	(N)	('(N(H)(F))',)	TRUE	TRUE	FALSE	FALSE
11	ShenJ_MouseBrain_IGP_CutHexNAc_130min_Run1	14324	3	1128.18	GKANSTGTLVITNPTR	H(4)N(4)F(2)	4	P12960	Contactin-1	Cntn1	494	3	1.62943	0.0941752	0.334442	0.0361323	(N(N(H(H(N(H)(F))(N))(H)))(F))	complex	(F)		('(N(H)(F))', '(N)')	(N(N(H(H(N(H)(F)))(N)(H)))(F))	complex	(F)	(N)	('(N(H)(F))',)	TRUE	TRUE	FALSE	FALSE
11	ShenJ_MouseBrain_IGP_CutHexNAc_130min_Run1	14324	3	1128.18	GKANSTGTLVITNPTR	H(4)N(4)F(2)	4	P12960	Contactin-1	Cntn1	494	4	1.53525	0.0483947	0.3851	0.0796504	(N(N(H(H(N(H)))(H(N(F)))))(F))	complex	(F)		('(N(H))', '(N(F))')	(N(N(H(H(N(H)(F)))(N)(H)))(F))	complex	(F)	(N)	('(N(H)(F))',)	TRUE	TRUE	FALSE	FALSE
11	ShenJ_MouseBrain_IGP_CutHexNAc_130min_Run1	14324	3	1128.18	GKANSTGTLVITNPTR	H(4)N(4)F(2)	4	P12960	Contactin-1	Cntn1	494	5	1.48686	0.00460277	0.451149	0.0619951	(N(N(H(H(N(H))(N(F)))(H)))(F))	complex	(F)		('(N(H))', '(N(F))')	(N(N(H(H(N(H)(F)))(N)(H)))(F))	complex	(F)	(N)	('(N(H)(F))',)	TRUE	TRUE	FALSE	FALSE
11	ShenJ_MouseBrain_IGP_CutHexNAc_130min_Run1	14324	3	1128.18	GKANSTGTLVITNPTR	H(4)N(4)F(2)	4	P12960	Contactin-1	Cntn1	494	6	1.48225	0.0265445	0.420994	0.096753	(N(N(H(H(N(H)(F)))(H(N(F))))))	complex			('(N(H)(F))', '(N(F))')	(N(N(H(H(N(H)(F)))(N)(H)))(F))	complex	(F)	(N)	('(N(H)(F))',)	TRUE	FALSE	FALSE	FALSE
11	ShenJ_MouseBrain_IGP_CutHexNAc_130min_Run1	14324	3	1128.18	GKANSTGTLVITNPTR	H(4)N(4)F(2)	4	P12960	Contactin-1	Cntn1	494	7	1.45571	0.136071	0.469532	0.0747604	(N(N(H(H(N(H)(F))(N(F)))(H))))	complex			('(N(H)(F))', '(N(F))')	(N(N(H(H(N(H)(F)))(N)(H)))(F))	complex	(F)	(N)	('(N(H)(F))',)	TRUE	FALSE	FALSE	FALSE
11	ShenJ_MouseBrain_IGP_CutHexNAc_130min_Run1	14324	3	1128.18	GKANSTGTLVITNPTR	H(4)N(4)F(2)	4	P12960	Contactin-1	Cntn1	494	8	1.31964	0.00564046	0.535196	0.145166	(N(N(H(H(H))(H(N(F))(N))))(F))	hybrid	(F)		('(N(F))', '(N)')	(N(N(H(H(N(H)(F)))(N)(H)))(F))	complex	(F)	(N)	('(N(H)(F))',)	FALSE	TRUE	FALSE	FALSE
11	ShenJ_MouseBrain_IGP_CutHexNAc_130min_Run1	14324	3	1128.18	GKANSTGTLVITNPTR	H(4)N(4)F(2)	4	P12960	Contactin-1	Cntn1	494	9	1.314	0.0357375	0.497881	0.188122	(N(N(H(H(H))(H(N(F)))(N)))(F))	hybrid	(F)	(N)	('(N(F))',)	(N(N(H(H(N(H)(F)))(N)(H)))(F))	complex	(F)	(N)	('(N(H)(F))',)	FALSE	TRUE	TRUE	FALSE
11	ShenJ_MouseBrain_IGP_CutHexNAc_130min_Run1	14324	3	1128.18	GKANSTGTLVITNPTR	H(4)N(4)F(2)	4	P12960	Contactin-1	Cntn1	494	10	1.27826	0.0342518	0.630533	0.0912073	(N(N(H(H(H))(H(N(F))(N(F))))))	hybrid			('(N(F))', '(N(F))')	(N(N(H(H(N(H)(F)))(N)(H)))(F))	complex	(F)	(N)	('(N(H)(F))',)	FALSE	FALSE	FALSE	FALSE
11	ShenJ_MouseBrain_IGP_CutHexNAc_130min_Run1	14324	3	1128.18	GKANSTGTLVITNPTR	H(4)N(4)F(2)	4	P12960	Contactin-1	Cntn1	494	11	1.24401		0.615351	0.140641	(N(N(H(H(H))(H(N(N)(F)))))(F))	hybrid	(F)		('(N(N)(F))',)	(N(N(H(H(N(H)(F)))(N)(H)))(F))	complex	(F)	(N)	('(N(H)(F))',)	FALSE	TRUE	FALSE	FALSE
15	ShenJ_MouseBrain_IGP_CutHexNAc_130min_Run1	14333	3	1182.2	GKANSTGTLVITNPTR	H(5)N(4)F(2)	4	P12960	Contactin-1	Cntn1	494	1	1.79054	0.157558	0.177759	0.0317061	(N(N(H(H(H))(H(N(H)(F)))(N)))(F))	hybrid	(F)	(N)	('(N(H)(F))',)	(N(N(H(H(N(H)(F)))(N)(H(H))))(F))	hybrid	(F)	(N)	('(N(H)(F))',)	TRUE	TRUE	TRUE	TRUE
15	ShenJ_MouseBrain_IGP_CutHexNAc_130min_Run1	14333	3	1182.2	GKANSTGTLVITNPTR	H(5)N(4)F(2)	4	P12960	Contactin-1	Cntn1	494	2	1.63298	0.0160153	0.320086	0.0469371	(N(N(H(H(H)(H))(H(N(F)))(N)))(F))	hybrid	(F)	(N)	('(N(F))',)	(N(N(H(H(N(H)(F)))(N)(H(H))))(F))	hybrid	(F)	(N)	('(N(H)(F))',)	TRUE	TRUE	TRUE	FALSE
15	ShenJ_MouseBrain_IGP_CutHexNAc_130min_Run1	14333	3	1182.2	GKANSTGTLVITNPTR	H(5)N(4)F(2)	4	P12960	Contactin-1	Cntn1	494	3	1.61696	0.0304575	0.333816	0.0492223	(N(N(H(H(H))(H(N(H))(N(F)))))(F))	hybrid	(F)		('(N(H))', '(N(F))')	(N(N(H(H(N(H)(F)))(N)(H(H))))(F))	hybrid	(F)	(N)	('(N(H)(F))',)	TRUE	TRUE	FALSE	FALSE
15	ShenJ_MouseBrain_IGP_CutHexNAc_130min_Run1	14333	3	1182.2	GKANSTGTLVITNPTR	H(5)N(4)F(2)	4	P12960	Contactin-1	Cntn1	494	4	1.5865	0.0225663	0.371835	0.0416607	(N(N(H(H(H))(H(N(H)(F))(N))))(F))	hybrid	(F)		('(N(H)(F))', '(N)')	(N(N(H(H(N(H)(F)))(N)(H(H))))(F))	hybrid	(F)	(N)	('(N(H)(F))',)	TRUE	TRUE	FALSE	FALSE
15	ShenJ_MouseBrain_IGP_CutHexNAc_130min_Run1	14333	3	1182.2	GKANSTGTLVITNPTR	H(5)N(4)F(2)	4	P12960	Contactin-1	Cntn1	494	5	1.56394	0.0414864	0.40466	0.0314021	(N(N(H(H(N(H)(F)))(H(N(H)))))(F))	complex	(F)		('(N(H)(F))', '(N(H))')	(N(N(H(H(N(H)(F)))(N)(H(H))))(F))	hybrid	(F)	(N)	('(N(H)(F))',)	FALSE	TRUE	FALSE	FALSE
15	ShenJ_MouseBrain_IGP_CutHexNAc_130min_Run1	14333	3	1182.2	GKANSTGTLVITNPTR	H(5)N(4)F(2)	4	P12960	Contactin-1	Cntn1	494	6	1.52245	0.0055027	0.444171	0.0333771	(N(N(H(H(N(H)(F))(N(H)))(H)))(F))	complex	(F)		('(N(H)(F))', '(N(H))')	(N(N(H(H(N(H)(F)))(N)(H(H))))(F))	hybrid	(F)	(N)	('(N(H)(F))',)	FALSE	TRUE	FALSE	FALSE
15	ShenJ_MouseBrain_IGP_CutHexNAc_130min_Run1	14333	3	1182.2	GKANSTGTLVITNPTR	H(5)N(4)F(2)	4	P12960	Contactin-1	Cntn1	494	7	1.51695	0.0880718	0.454807	0.0282443	(N(N(H(H(H))(H(N(H)(F))(N(F))))))	hybrid			('(N(H)(F))', '(N(F))')	(N(N(H(H(N(H)(F)))(N)(H(H))))(F))	hybrid	(F)	(N)	('(N(H)(F))',)	TRUE	FALSE	FALSE	FALSE
15	ShenJ_MouseBrain_IGP_CutHexNAc_130min_Run1	14333	3	1182.2	GKANSTGTLVITNPTR	H(5)N(4)F(2)	4	P12960	Contactin-1	Cntn1	494	8	1.42888	0.00536997	0.442116	0.129007	(N(N(H(H(N(H(F))))(H(N(H)))))(F))	complex	(F)		('(N(H(F)))', '(N(H))')	(N(N(H(H(N(H)(F)))(N)(H(H))))(F))	hybrid	(F)	(N)	('(N(H)(F))',)	FALSE	TRUE	FALSE	FALSE
15	ShenJ_MouseBrain_IGP_CutHexNAc_130min_Run1	14333	3	1182.2	GKANSTGTLVITNPTR	H(5)N(4)F(2)	4	P12960	Contactin-1	Cntn1	494	9	1.42351	0.00871971	0.50532	0.0711731	(N(N(H(H(H)(H))(H(N(F))(N))))(F))	hybrid	(F)		('(N(F))', '(N)')	(N(N(H(H(N(H)(F)))(N)(H(H))))(F))	hybrid	(F)	(N)	('(N(H)(F))',)	TRUE	TRUE	FALSE	FALSE
15	ShenJ_MouseBrain_IGP_CutHexNAc_130min_Run1	14333	3	1182.2	GKANSTGTLVITNPTR	H(5)N(4)F(2)	4	P12960	Contactin-1	Cntn1	494	10	1.41479	0.00645907	0.51175	0.0734628	(N(N(H(H(N(H)(F)))(H(N(H)(F))))))	complex			('(N(H)(F))', '(N(H)(F))')	(N(N(H(H(N(H)(F)))(N)(H(H))))(F))	hybrid	(F)	(N)	('(N(H)(F))',)	FALSE	FALSE	FALSE	FALSE
15	ShenJ_MouseBrain_IGP_CutHexNAc_130min_Run1	14333	3	1182.2	GKANSTGTLVITNPTR	H(5)N(4)F(2)	4	P12960	Contactin-1	Cntn1	494	11	1.40833	0.00343684	0.4956	0.0960714	(N(N(H(H(N(H(H)(F))))(H(N))))(F))	complex	(F)		('(N(H(H)(F)))', '(N)')	(N(N(H(H(N(H)(F)))(N)(H(H))))(F))	hybrid	(F)	(N)	('(N(H)(F))',)	FALSE	TRUE	FALSE	FALSE
15	ShenJ_MouseBrain_IGP_CutHexNAc_130min_Run1	14333	3	1182.2	GKANSTGTLVITNPTR	H(5)N(4)F(2)	4	P12960	Contactin-1	Cntn1	494	12	1.40489	0.0185594	0.470108	0.125001	(N(N(H(H(N(H(F))(F)))(H(N(H))))))	complex			('(N(H(F))(F))', '(N(H))')	(N(N(H(H(N(H)(F)))(N)(H(H))))(F))	hybrid	(F)	(N)	('(N(H)(F))',)	FALSE	FALSE	FALSE	FALSE
15	ShenJ_MouseBrain_IGP_CutHexNAc_130min_Run1	14333	3	1182.2	GKANSTGTLVITNPTR	H(5)N(4)F(2)	4	P12960	Contactin-1	Cntn1	494	13	1.38633	0.0835099	0.529092	0.0845761	(N(N(H(H(H)(H))(H(N(F))(N(F))))))	hybrid			('(N(F))', '(N(F))')	(N(N(H(H(N(H)(F)))(N)(H(H))))(F))	hybrid	(F)	(N)	('(N(H)(F))',)	TRUE	FALSE	FALSE	FALSE
15	ShenJ_MouseBrain_IGP_CutHexNAc_130min_Run1	14333	3	1182.2	GKANSTGTLVITNPTR	H(5)N(4)F(2)	4	P12960	Contactin-1	Cntn1	494	14	1.30282	0.199191	0.528901	0.168277	(N(N(H(H(N(H)(F))(N(H)(F)))(H))))	complex			('(N(H)(F))', '(N(H)(F))')	(N(N(H(H(N(H)(F)))(N)(H(H))))(F))	hybrid	(F)	(N)	('(N(H)(F))',)	FALSE	FALSE	FALSE	FALSE
15	ShenJ_MouseBrain_IGP_CutHexNAc_130min_Run1	14333	3	1182.2	GKANSTGTLVITNPTR	H(5)N(4)F(2)	4	P12960	Contactin-1	Cntn1	494	15	1.10363		0.662112	0.234257	(N(N(H(H(N(H(F))))(H(N(H(F)))))))	complex			('(N(H(F)))', '(N(H(F)))')	(N(N(H(H(N(H)(F)))(N)(H(H))))(F))	hybrid	(F)	(N)	('(N(H)(F))',)	FALSE	FALSE	FALSE	FALSE
3	ShenJ_MouseBrain_IGP_CutHexNAc_130min_Run1	14408	3	1060.49	GKANSTGTLVITNPTR	H(4)N(3)F(2)	4	P12960	Contactin-1	Cntn1	494	1	1.78378	0.189921	0.106863	0.109353	(N(N(H(H(N(H)(F)))(H)))(F))	complex	(F)		('(N(H)(F))',)	(N(N(H(H(N(H)(F)))(H)))(F))	complex	(F)		('(N(H)(F))',)	TRUE	TRUE	TRUE	TRUE
3	ShenJ_MouseBrain_IGP_CutHexNAc_130min_Run1	14408	3	1060.49	GKANSTGTLVITNPTR	H(4)N(3)F(2)	4	P12960	Contactin-1	Cntn1	494	2	1.59386	0.374923	0.235658	0.170479	(N(N(H(H(N(H(F))))(H)))(F))	complex	(F)		('(N(H(F)))',)	(N(N(H(H(N(H)(F)))(H)))(F))	complex	(F)		('(N(H)(F))',)	TRUE	TRUE	TRUE	FALSE
3	ShenJ_MouseBrain_IGP_CutHexNAc_130min_Run1	14408	3	1060.49	GKANSTGTLVITNPTR	H(4)N(3)F(2)	4	P12960	Contactin-1	Cntn1	494	3	1.21894		0.554284	0.226775	(N(N(H(H(H))(H(N(F)))))(F))	hybrid	(F)		('(N(F))',)	(N(N(H(H(N(H)(F)))(H)))(F))	complex	(F)		('(N(H)(F))',)	FALSE	TRUE	TRUE	FALSE
3	ShenJ_MouseBrain_IGP_CutHexNAc_130min_Run1	14476	3	1095.82	IISENKTDEEPGYIK	H(4)N(3)F(2)	5	Q01097	Glutamate receptor ionotropic, NMDA 2B	Grin2b	444	1	1.79505	0.0560308	0.138279	0.066676	(N(N(H(H(N(H)(F)))(H)))(F))	complex	(F)		('(N(H)(F))',)	(N(N(H(H(N(H)(F)))(H)))(F))	complex	(F)		('(N(H)(F))',)	TRUE	TRUE	TRUE	TRUE
3	ShenJ_MouseBrain_IGP_CutHexNAc_130min_Run1	14476	3	1095.82	IISENKTDEEPGYIK	H(4)N(3)F(2)	5	Q01097	Glutamate receptor ionotropic, NMDA 2B	Grin2b	444	2	1.73901	0.38447	0.175171	0.0858146	(N(N(H(H(N(H(F))))(H)))(F))	complex	(F)		('(N(H(F)))',)	(N(N(H(H(N(H)(F)))(H)))(F))	complex	(F)		('(N(H)(F))',)	TRUE	TRUE	TRUE	FALSE
3	ShenJ_MouseBrain_IGP_CutHexNAc_130min_Run1	14476	3	1095.82	IISENKTDEEPGYIK	H(4)N(3)F(2)	5	Q01097	Glutamate receptor ionotropic, NMDA 2B	Grin2b	444	3	1.35454		0.516167	0.129288	(N(N(H(H(H))(H(N(F)))))(F))	hybrid	(F)		('(N(F))',)	(N(N(H(H(N(H)(F)))(H)))(F))	complex	(F)		('(N(H)(F))',)	FALSE	TRUE	TRUE	FALSE
3	ShenJ_MouseBrain_IGP_CutHexNAc_130min_Run1	14518	3	1095.82	IISENKTDEEPGYIK	H(4)N(3)F(2)	5	Q01097	Glutamate receptor ionotropic, NMDA 2B	Grin2b	444	1	1.79618	0.0683094	0.147684	0.0561414	(N(N(H(H(N(H)(F)))(H)))(F))	complex	(F)		('(N(H)(F))',)	(N(N(H(H(N(H)(F)))(H)))(F))	complex	(F)		('(N(H)(F))',)	TRUE	TRUE	TRUE	TRUE
3	ShenJ_MouseBrain_IGP_CutHexNAc_130min_Run1	14518	3	1095.82	IISENKTDEEPGYIK	H(4)N(3)F(2)	5	Q01097	Glutamate receptor ionotropic, NMDA 2B	Grin2b	444	2	1.72787	0.393844	0.176837	0.0952977	(N(N(H(H(N(H(F))))(H)))(F))	complex	(F)		('(N(H(F)))',)	(N(N(H(H(N(H)(F)))(H)))(F))	complex	(F)		('(N(H)(F))',)	TRUE	TRUE	TRUE	FALSE
3	ShenJ_MouseBrain_IGP_CutHexNAc_130min_Run1	14518	3	1095.82	IISENKTDEEPGYIK	H(4)N(3)F(2)	5	Q01097	Glutamate receptor ionotropic, NMDA 2B	Grin2b	444	3	1.33402		0.522131	0.143847	(N(N(H(H(H))(H(N(F)))))(F))	hybrid	(F)		('(N(F))',)	(N(N(H(H(N(H)(F)))(H)))(F))	complex	(F)		('(N(H)(F))',)	FALSE	TRUE	TRUE	FALSE
3	ShenJ_MouseBrain_IGP_CutHexNAc_130min_Run1	14645	3	1095.82	IISENKTDEEPGYIK	H(4)N(3)F(2)	5	Q01097	Glutamate receptor ionotropic, NMDA 2B	Grin2b	444	1	1.74571	0.0165083	0.169318	0.0849736	(N(N(H(H(N(H)(F)))(H)))(F))	complex	(F)		('(N(H)(F))',)	(N(N(H(H(N(H)(F)))(H)))(F))	complex	(F)		('(N(H)(F))',)	TRUE	TRUE	TRUE	TRUE
3	ShenJ_MouseBrain_IGP_CutHexNAc_130min_Run1	14645	3	1095.82	IISENKTDEEPGYIK	H(4)N(3)F(2)	5	Q01097	Glutamate receptor ionotropic, NMDA 2B	Grin2b	444	2	1.7292	0.373551	0.189657	0.0811437	(N(N(H(H(N(H(F))))(H)))(F))	complex	(F)		('(N(H(F)))',)	(N(N(H(H(N(H)(F)))(H)))(F))	complex	(F)		('(N(H)(F))',)	TRUE	TRUE	TRUE	FALSE
3	ShenJ_MouseBrain_IGP_CutHexNAc_130min_Run1	14645	3	1095.82	IISENKTDEEPGYIK	H(4)N(3)F(2)	5	Q01097	Glutamate receptor ionotropic, NMDA 2B	Grin2b	444	3	1.35565		0.524781	0.11957	(N(N(H(H(H))(H(N(F)))))(F))	hybrid	(F)		('(N(F))',)	(N(N(H(H(N(H)(F)))(H)))(F))	complex	(F)		('(N(H)(F))',)	FALSE	TRUE	TRUE	FALSE
2	ShenJ_MouseBrain_IGP_CutHexNAc_130min_Run1	14668	3	1343.24	VLVAPPSEEANTTK	H(6)N(5)F(4)	11	P43006	Excitatory amino acid transporter 2	Slc1a2	205	1	1.7058	0.00378957	0.148541	0.145664	(N(N(H(H(N(H(F))(F)))(H(N(H)(F))(N(H)))))(F))	complex	(F)		('(N(H(F))(F))', '(N(H)(F))', '(N(H))')	(N(N(H(H(N(H(F))(F)))(H(N(H))(N(H)(F)))))(F))	complex	(F)		('(N(H(F))(F))', '(N(H))', '(N(H)(F))')	TRUE	TRUE	TRUE	TRUE
2	ShenJ_MouseBrain_IGP_CutHexNAc_130min_Run1	14668	3	1343.24	VLVAPPSEEANTTK	H(6)N(5)F(4)	11	P43006	Excitatory amino acid transporter 2	Slc1a2	205	2	1.70201		0.153893	0.144101	(N(N(H(H(N(H)(F))(N(H)(F)))(H(N(H)(F)))))(F))	complex	(F)		('(N(H)(F))', '(N(H)(F))', '(N(H)(F))')	(N(N(H(H(N(H(F))(F)))(H(N(H))(N(H)(F)))))(F))	complex	(F)		('(N(H(F))(F))', '(N(H))', '(N(H)(F))')	TRUE	TRUE	TRUE	FALSE
8	ShenJ_MouseBrain_IGP_CutHexNAc_130min_Run1	14796	3	1294.56	VLVAPPSEEANTTK	H(6)N(5)F(3)	11	P43006	Excitatory amino acid transporter 2	Slc1a2	205	1	1.69685	0.0131737	0.132813	0.170334	(N(N(H(H(N(H(F))(F)))(H(N(H))(N(H)))))(F))	complex	(F)		('(N(H(F))(F))', '(N(H))', '(N(H))')	(N(N(H(H(N(H(F))(F)))(H(N(H))(N(H)))))(F))	complex	(F)		('(N(H(F))(F))', '(N(H))', '(N(H))')	TRUE	TRUE	TRUE	TRUE
8	ShenJ_MouseBrain_IGP_CutHexNAc_130min_Run1	14796	3	1294.56	VLVAPPSEEANTTK	H(6)N(5)F(3)	11	P43006	Excitatory amino acid transporter 2	Slc1a2	205	2	1.68368	0.00493043	0.125779	0.190541	(N(N(H(H(N(H)(F))(N(H)(F)))(H(N(H)))))(F))	complex	(F)		('(N(H)(F))', '(N(H)(F))', '(N(H))')	(N(N(H(H(N(H(F))(F)))(H(N(H))(N(H)))))(F))	complex	(F)		('(N(H(F))(F))', '(N(H))', '(N(H))')	TRUE	TRUE	TRUE	FALSE
8	ShenJ_MouseBrain_IGP_CutHexNAc_130min_Run1	14796	3	1294.56	VLVAPPSEEANTTK	H(6)N(5)F(3)	11	P43006	Excitatory amino acid transporter 2	Slc1a2	205	3	1.67875	0.0644568	0.128232	0.193019	(N(N(H(H(N(H)(F))(N(H)))(H(N(H)(F)))))(F))	complex	(F)		('(N(H)(F))', '(N(H))', '(N(H)(F))')	(N(N(H(H(N(H(F))(F)))(H(N(H))(N(H)))))(F))	complex	(F)		('(N(H(F))(F))', '(N(H))', '(N(H))')	TRUE	TRUE	TRUE	FALSE
8	ShenJ_MouseBrain_IGP_CutHexNAc_130min_Run1	14796	3	1294.56	VLVAPPSEEANTTK	H(6)N(5)F(3)	11	P43006	Excitatory amino acid transporter 2	Slc1a2	205	4	1.61429	0.0179258	0.203894	0.181814	(N(N(H(H(H))(H(N(H(F))(F))(N(H)))(N)))(F))	hybrid	(F)	(N)	('(N(H(F))(F))', '(N(H))')	(N(N(H(H(N(H(F))(F)))(H(N(H))(N(H)))))(F))	complex	(F)		('(N(H(F))(F))', '(N(H))', '(N(H))')	FALSE	TRUE	FALSE	FALSE
8	ShenJ_MouseBrain_IGP_CutHexNAc_130min_Run1	14796	3	1294.56	VLVAPPSEEANTTK	H(6)N(5)F(3)	11	P43006	Excitatory amino acid transporter 2	Slc1a2	205	5	1.59637	0.0983477	0.199365	0.204269	(N(N(H(H(H))(H(N(H)(F))(N(H)(F)))(N)))(F))	hybrid	(F)	(N)	('(N(H)(F))', '(N(H)(F))')	(N(N(H(H(N(H(F))(F)))(H(N(H))(N(H)))))(F))	complex	(F)		('(N(H(F))(F))', '(N(H))', '(N(H))')	FALSE	TRUE	FALSE	FALSE
8	ShenJ_MouseBrain_IGP_CutHexNAc_130min_Run1	14796	3	1294.56	VLVAPPSEEANTTK	H(6)N(5)F(3)	11	P43006	Excitatory amino acid transporter 2	Slc1a2	205	6	1.49802	0.00521866	0.321464	0.180517	(N(N(H(H(N(H(F))(F)))(H(N(H)(F))(N(H))))))	complex			('(N(H(F))(F))', '(N(H)(F))', '(N(H))')	(N(N(H(H(N(H(F))(F)))(H(N(H))(N(H)))))(F))	complex	(F)		('(N(H(F))(F))', '(N(H))', '(N(H))')	TRUE	FALSE	TRUE	FALSE
8	ShenJ_MouseBrain_IGP_CutHexNAc_130min_Run1	14796	3	1294.56	VLVAPPSEEANTTK	H(6)N(5)F(3)	11	P43006	Excitatory amino acid transporter 2	Slc1a2	205	7	1.4928	0.0318981	0.328197	0.179002	(N(N(H(H(N(H)(F))(N(H)(F)))(H(N(H)(F))))))	complex			('(N(H)(F))', '(N(H)(F))', '(N(H)(F))')	(N(N(H(H(N(H(F))(F)))(H(N(H))(N(H)))))(F))	complex	(F)		('(N(H(F))(F))', '(N(H))', '(N(H))')	TRUE	FALSE	TRUE	FALSE
8	ShenJ_MouseBrain_IGP_CutHexNAc_130min_Run1	14796	3	1294.56	VLVAPPSEEANTTK	H(6)N(5)F(3)	11	P43006	Excitatory amino acid transporter 2	Slc1a2	205	8	1.4609		0.256751	0.282347	(N(N(H(H(H)(H))(H(N(H)(F))(N(F)))(N)))(F))	hybrid	(F)	(N)	('(N(H)(F))', '(N(F))')	(N(N(H(H(N(H(F))(F)))(H(N(H))(N(H)))))(F))	complex	(F)		('(N(H(F))(F))', '(N(H))', '(N(H))')	FALSE	TRUE	FALSE	FALSE
8	ShenJ_MouseBrain_IGP_CutHexNAc_130min_Run1	14808	3	1294.56	VLVAPPSEEANTTK	H(6)N(5)F(3)	11	P43006	Excitatory amino acid transporter 2	Slc1a2	205	1	1.70627	0.00822405	0.135697	0.15803	(N(N(H(H(N(H(F))(F)))(H(N(H))(N(H)))))(F))	complex	(F)		('(N(H(F))(F))', '(N(H))', '(N(H))')	(N(N(H(H(N(H(F))(F)))(H(N(H))(N(H)))))(F))	complex	(F)		('(N(H(F))(F))', '(N(H))', '(N(H))')	TRUE	TRUE	TRUE	TRUE
8	ShenJ_MouseBrain_IGP_CutHexNAc_130min_Run1	14808	3	1294.56	VLVAPPSEEANTTK	H(6)N(5)F(3)	11	P43006	Excitatory amino acid transporter 2	Slc1a2	205	2	1.69805	0.00860317	0.123906	0.178045	(N(N(H(H(N(H)(F))(N(H)(F)))(H(N(H)))))(F))	complex	(F)		('(N(H)(F))', '(N(H)(F))', '(N(H))')	(N(N(H(H(N(H(F))(F)))(H(N(H))(N(H)))))(F))	complex	(F)		('(N(H(F))(F))', '(N(H))', '(N(H))')	TRUE	TRUE	TRUE	FALSE
8	ShenJ_MouseBrain_IGP_CutHexNAc_130min_Run1	14808	3	1294.56	VLVAPPSEEANTTK	H(6)N(5)F(3)	11	P43006	Excitatory amino acid transporter 2	Slc1a2	205	3	1.68945	0.0654898	0.130046	0.180509	(N(N(H(H(N(H)(F))(N(H)))(H(N(H)(F)))))(F))	complex	(F)		('(N(H)(F))', '(N(H))', '(N(H)(F))')	(N(N(H(H(N(H(F))(F)))(H(N(H))(N(H)))))(F))	complex	(F)		('(N(H(F))(F))', '(N(H))', '(N(H))')	TRUE	TRUE	TRUE	FALSE
8	ShenJ_MouseBrain_IGP_CutHexNAc_130min_Run1	14808	3	1294.56	VLVAPPSEEANTTK	H(6)N(5)F(3)	11	P43006	Excitatory amino acid transporter 2	Slc1a2	205	4	1.62396	0.0165452	0.206514	0.169531	(N(N(H(H(H))(H(N(H(F))(F))(N(H)))(N)))(F))	hybrid	(F)	(N)	('(N(H(F))(F))', '(N(H))')	(N(N(H(H(N(H(F))(F)))(H(N(H))(N(H)))))(F))	complex	(F)		('(N(H(F))(F))', '(N(H))', '(N(H))')	FALSE	TRUE	FALSE	FALSE
8	ShenJ_MouseBrain_IGP_CutHexNAc_130min_Run1	14808	3	1294.56	VLVAPPSEEANTTK	H(6)N(5)F(3)	11	P43006	Excitatory amino acid transporter 2	Slc1a2	205	5	1.60741	0.0653082	0.200816	0.191774	(N(N(H(H(H))(H(N(H)(F))(N(H)(F)))(N)))(F))	hybrid	(F)	(N)	('(N(H)(F))', '(N(H)(F))')	(N(N(H(H(N(H(F))(F)))(H(N(H))(N(H)))))(F))	complex	(F)		('(N(H(F))(F))', '(N(H))', '(N(H))')	FALSE	TRUE	FALSE	FALSE
8	ShenJ_MouseBrain_IGP_CutHexNAc_130min_Run1	14808	3	1294.56	VLVAPPSEEANTTK	H(6)N(5)F(3)	11	P43006	Excitatory amino acid transporter 2	Slc1a2	205	6	1.5421	0.00940699	0.289838	0.16806	(N(N(H(H(N(H(F))(F)))(H(N(H)(F))(N(H))))))	complex			('(N(H(F))(F))', '(N(H)(F))', '(N(H))')	(N(N(H(H(N(H(F))(F)))(H(N(H))(N(H)))))(F))	complex	(F)		('(N(H(F))(F))', '(N(H))', '(N(H))')	TRUE	FALSE	TRUE	FALSE
8	ShenJ_MouseBrain_IGP_CutHexNAc_130min_Run1	14808	3	1294.56	VLVAPPSEEANTTK	H(6)N(5)F(3)	11	P43006	Excitatory amino acid transporter 2	Slc1a2	205	7	1.5327	0.061543	0.300748	0.166556	(N(N(H(H(N(H)(F))(N(H)(F)))(H(N(H)(F))))))	complex			('(N(H)(F))', '(N(H)(F))', '(N(H)(F))')	(N(N(H(H(N(H(F))(F)))(H(N(H))(N(H)))))(F))	complex	(F)		('(N(H(F))(F))', '(N(H))', '(N(H))')	TRUE	FALSE	TRUE	FALSE
8	ShenJ_MouseBrain_IGP_CutHexNAc_130min_Run1	14808	3	1294.56	VLVAPPSEEANTTK	H(6)N(5)F(3)	11	P43006	Excitatory amino acid transporter 2	Slc1a2	205	8	1.47115		0.258915	0.269932	(N(N(H(H(H)(H))(H(N(H)(F))(N(F)))(N)))(F))	hybrid	(F)	(N)	('(N(H)(F))', '(N(F))')	(N(N(H(H(N(H(F))(F)))(H(N(H))(N(H)))))(F))	complex	(F)		('(N(H(F))(F))', '(N(H))', '(N(H))')	FALSE	TRUE	FALSE	FALSE
9	ShenJ_MouseBrain_IGP_CutHexNAc_130min_Run1	14817	2	1758.77	VLVAPPSEEANTTK	H(5)N(4)F(3)	11	P43006	Excitatory amino acid transporter 2	Slc1a2	205	1	1.76064	0.0223289	0.133483	0.105879	(N(N(H(H(N(H)(F))(N(H)(F)))(H)))(F))	complex	(F)		('(N(H)(F))', '(N(H)(F))')	(N(N(H(H(N(H(F))(F)))(H(N(H)))))(F))	complex	(F)		('(N(H(F))(F))', '(N(H))')	TRUE	TRUE	TRUE	FALSE
9	ShenJ_MouseBrain_IGP_CutHexNAc_130min_Run1	14817	2	1758.77	VLVAPPSEEANTTK	H(5)N(4)F(3)	11	P43006	Excitatory amino acid transporter 2	Slc1a2	205	2	1.73831	0.0151671	0.13353	0.128161	(N(N(H(H(H))(H(N(H(F))(F))(N))))(F))	hybrid	(F)		('(N(H(F))(F))', '(N)')	(N(N(H(H(N(H(F))(F)))(H(N(H)))))(F))	complex	(F)		('(N(H(F))(F))', '(N(H))')	FALSE	TRUE	TRUE	FALSE
9	ShenJ_MouseBrain_IGP_CutHexNAc_130min_Run1	14817	2	1758.77	VLVAPPSEEANTTK	H(5)N(4)F(3)	11	P43006	Excitatory amino acid transporter 2	Slc1a2	205	3	1.72314	0.00815568	0.123518	0.15334	(N(N(H(H(H))(H(N(H)(F))(N(F)))))(F))	hybrid	(F)		('(N(H)(F))', '(N(F))')	(N(N(H(H(N(H(F))(F)))(H(N(H)))))(F))	complex	(F)		('(N(H(F))(F))', '(N(H))')	FALSE	TRUE	TRUE	FALSE
9	ShenJ_MouseBrain_IGP_CutHexNAc_130min_Run1	14817	2	1758.77	VLVAPPSEEANTTK	H(5)N(4)F(3)	11	P43006	Excitatory amino acid transporter 2	Slc1a2	205	4	1.71499	0.0158947	0.143758	0.141255	(N(N(H(H(N(H(F))(F)))(H(N(H)))))(F))	complex	(F)		('(N(H(F))(F))', '(N(H))')	(N(N(H(H(N(H(F))(F)))(H(N(H)))))(F))	complex	(F)		('(N(H(F))(F))', '(N(H))')	TRUE	TRUE	TRUE	TRUE
9	ShenJ_MouseBrain_IGP_CutHexNAc_130min_Run1	14817	2	1758.77	VLVAPPSEEANTTK	H(5)N(4)F(3)	11	P43006	Excitatory amino acid transporter 2	Slc1a2	205	5	1.69909	0.0083313	0.157741	0.143167	(N(N(H(H(N(H)(F)))(H(N(H)(F)))))(F))	complex	(F)		('(N(H)(F))', '(N(H)(F))')	(N(N(H(H(N(H(F))(F)))(H(N(H)))))(F))	complex	(F)		('(N(H(F))(F))', '(N(H))')	TRUE	TRUE	TRUE	FALSE
9	ShenJ_MouseBrain_IGP_CutHexNAc_130min_Run1	14817	2	1758.77	VLVAPPSEEANTTK	H(5)N(4)F(3)	11	P43006	Excitatory amino acid transporter 2	Slc1a2	205	6	1.69076	0.0239619	0.181835	0.127405	(N(N(H(H(H))(H(N(H(F))(F)))(N)))(F))	hybrid	(F)	(N)	('(N(H(F))(F))',)	(N(N(H(H(N(H(F))(F)))(H(N(H)))))(F))	complex	(F)		('(N(H(F))(F))', '(N(H))')	FALSE	TRUE	FALSE	FALSE
9	ShenJ_MouseBrain_IGP_CutHexNAc_130min_Run1	14817	2	1758.77	VLVAPPSEEANTTK	H(5)N(4)F(3)	11	P43006	Excitatory amino acid transporter 2	Slc1a2	205	7	1.6668	0.0540306	0.180411	0.15279	(N(N(H(H(N(H(F))))(H(N(H(F))))))(F))	complex	(F)		('(N(H(F)))', '(N(H(F)))')	(N(N(H(H(N(H(F))(F)))(H(N(H)))))(F))	complex	(F)		('(N(H(F))(F))', '(N(H))')	TRUE	TRUE	TRUE	FALSE
9	ShenJ_MouseBrain_IGP_CutHexNAc_130min_Run1	14817	2	1758.77	VLVAPPSEEANTTK	H(5)N(4)F(3)	11	P43006	Excitatory amino acid transporter 2	Slc1a2	205	8	1.61277	0.137757	0.140878	0.246354	(N(N(H(H(H)(H))(H(N(F))(N(F)))))(F))	hybrid	(F)		('(N(F))', '(N(F))')	(N(N(H(H(N(H(F))(F)))(H(N(H)))))(F))	complex	(F)		('(N(H(F))(F))', '(N(H))')	FALSE	TRUE	TRUE	FALSE
9	ShenJ_MouseBrain_IGP_CutHexNAc_130min_Run1	14817	2	1758.77	VLVAPPSEEANTTK	H(5)N(4)F(3)	11	P43006	Excitatory amino acid transporter 2	Slc1a2	205	9	1.47501		0.360704	0.164285	(N(N(H(H(N(H(F))(F)))(H(N(H)(F))))))	complex			('(N(H(F))(F))', '(N(H)(F))')	(N(N(H(H(N(H(F))(F)))(H(N(H)))))(F))	complex	(F)		('(N(H(F))(F))', '(N(H))')	TRUE	FALSE	TRUE	FALSE
9	ShenJ_MouseBrain_IGP_CutHexNAc_130min_Run1	14828	2	1758.77	VLVAPPSEEANTTK	H(5)N(4)F(3)	11	P43006	Excitatory amino acid transporter 2	Slc1a2	205	1	1.75153	0.00213106	0.136395	0.112074	(N(N(H(H(N(H)(F))(N(H)(F)))(H)))(F))	complex	(F)		('(N(H)(F))', '(N(H)(F))')	(N(N(H(H(N(H(F))(F)))(H(N(H)))))(F))	complex	(F)		('(N(H(F))(F))', '(N(H))')	TRUE	TRUE	TRUE	FALSE
9	ShenJ_MouseBrain_IGP_CutHexNAc_130min_Run1	14828	2	1758.77	VLVAPPSEEANTTK	H(5)N(4)F(3)	11	P43006	Excitatory amino acid transporter 2	Slc1a2	205	2	1.7494	0.0242056	0.135431	0.115169	(N(N(H(H(H))(H(N(H(F))(F))(N))))(F))	hybrid	(F)		('(N(H(F))(F))', '(N)')	(N(N(H(H(N(H(F))(F)))(H(N(H)))))(F))	complex	(F)		('(N(H(F))(F))', '(N(H))')	FALSE	TRUE	TRUE	FALSE
9	ShenJ_MouseBrain_IGP_CutHexNAc_130min_Run1	14828	2	1758.77	VLVAPPSEEANTTK	H(5)N(4)F(3)	11	P43006	Excitatory amino acid transporter 2	Slc1a2	205	3	1.72519	0.00509602	0.149195	0.12561	(N(N(H(H(N(H(F))(F)))(H(N(H)))))(F))	complex	(F)		('(N(H(F))(F))', '(N(H))')	(N(N(H(H(N(H(F))(F)))(H(N(H)))))(F))	complex	(F)		('(N(H(F))(F))', '(N(H))')	TRUE	TRUE	TRUE	TRUE
9	ShenJ_MouseBrain_IGP_CutHexNAc_130min_Run1	14828	2	1758.77	VLVAPPSEEANTTK	H(5)N(4)F(3)	11	P43006	Excitatory amino acid transporter 2	Slc1a2	205	4	1.7201	0.00303551	0.140013	0.139888	(N(N(H(H(H))(H(N(H)(F))(N(F)))))(F))	hybrid	(F)		('(N(H)(F))', '(N(F))')	(N(N(H(H(N(H(F))(F)))(H(N(H)))))(F))	complex	(F)		('(N(H(F))(F))', '(N(H))')	FALSE	TRUE	TRUE	FALSE
9	ShenJ_MouseBrain_IGP_CutHexNAc_130min_Run1	14828	2	1758.77	VLVAPPSEEANTTK	H(5)N(4)F(3)	11	P43006	Excitatory amino acid transporter 2	Slc1a2	205	5	1.71706	0.0297639	0.168752	0.114186	(N(N(H(H(H))(H(N(H(F))(F)))(N)))(F))	hybrid	(F)	(N)	('(N(H(F))(F))',)	(N(N(H(H(N(H(F))(F)))(H(N(H)))))(F))	complex	(F)		('(N(H(F))(F))', '(N(H))')	FALSE	TRUE	FALSE	FALSE
9	ShenJ_MouseBrain_IGP_CutHexNAc_130min_Run1	14828	2	1758.77	VLVAPPSEEANTTK	H(5)N(4)F(3)	11	P43006	Excitatory amino acid transporter 2	Slc1a2	205	6	1.6873	0.00615542	0.180713	0.131988	(N(N(H(H(N(H)(F)))(H(N(H)(F)))))(F))	complex	(F)		('(N(H)(F))', '(N(H)(F))')	(N(N(H(H(N(H(F))(F)))(H(N(H)))))(F))	complex	(F)		('(N(H(F))(F))', '(N(H))')	TRUE	TRUE	TRUE	FALSE
9	ShenJ_MouseBrain_IGP_CutHexNAc_130min_Run1	14828	2	1758.77	VLVAPPSEEANTTK	H(5)N(4)F(3)	11	P43006	Excitatory amino acid transporter 2	Slc1a2	205	7	1.68114	0.0588595	0.173071	0.145785	(N(N(H(H(N(H(F))))(H(N(H(F))))))(F))	complex	(F)		('(N(H(F)))', '(N(H(F)))')	(N(N(H(H(N(H(F))(F)))(H(N(H)))))(F))	complex	(F)		('(N(H(F))(F))', '(N(H))')	TRUE	TRUE	TRUE	FALSE
9	ShenJ_MouseBrain_IGP_CutHexNAc_130min_Run1	14828	2	1758.77	VLVAPPSEEANTTK	H(5)N(4)F(3)	11	P43006	Excitatory amino acid transporter 2	Slc1a2	205	8	1.62228	0.108382	0.146184	0.231532	(N(N(H(H(H)(H))(H(N(F))(N(F)))))(F))	hybrid	(F)		('(N(F))', '(N(F))')	(N(N(H(H(N(H(F))(F)))(H(N(H)))))(F))	complex	(F)		('(N(H(F))(F))', '(N(H))')	FALSE	TRUE	TRUE	FALSE
9	ShenJ_MouseBrain_IGP_CutHexNAc_130min_Run1	14828	2	1758.77	VLVAPPSEEANTTK	H(5)N(4)F(3)	11	P43006	Excitatory amino acid transporter 2	Slc1a2	205	9	1.5139		0.338265	0.147833	(N(N(H(H(N(H(F))(F)))(H(N(H)(F))))))	complex			('(N(H(F))(F))', '(N(H)(F))')	(N(N(H(H(N(H(F))(F)))(H(N(H)))))(F))	complex	(F)		('(N(H(F))(F))', '(N(H))')	TRUE	FALSE	TRUE	FALSE
9	ShenJ_MouseBrain_IGP_CutHexNAc_130min_Run1	14834	3	1172.85	VLVAPPSEEANTTK	H(5)N(4)F(3)	11	P43006	Excitatory amino acid transporter 2	Slc1a2	205	1	1.7294	0.0198578	0.178656	0.091946	(N(N(H(H(N(H)(F))(N(H)(F)))(H)))(F))	complex	(F)		('(N(H)(F))', '(N(H)(F))')	(N(N(H(H(N(H(F))(F)))(H(N(H)))))(F))	complex	(F)		('(N(H(F))(F))', '(N(H))')	TRUE	TRUE	TRUE	FALSE
9	ShenJ_MouseBrain_IGP_CutHexNAc_130min_Run1	14834	3	1172.85	VLVAPPSEEANTTK	H(5)N(4)F(3)	11	P43006	Excitatory amino acid transporter 2	Slc1a2	205	2	1.70954	0.0217176	0.145786	0.144674	(N(N(H(H(N(H)(F)))(H(N(H)(F)))))(F))	complex	(F)		('(N(H)(F))', '(N(H)(F))')	(N(N(H(H(N(H(F))(F)))(H(N(H)))))(F))	complex	(F)		('(N(H(F))(F))', '(N(H))')	TRUE	TRUE	TRUE	FALSE
9	ShenJ_MouseBrain_IGP_CutHexNAc_130min_Run1	14834	3	1172.85	VLVAPPSEEANTTK	H(5)N(4)F(3)	11	P43006	Excitatory amino acid transporter 2	Slc1a2	205	3	1.68782	0.0131888	0.162658	0.149519	(N(N(H(H(N(H(F))(F)))(H(N(H)))))(F))	complex	(F)		('(N(H(F))(F))', '(N(H))')	(N(N(H(H(N(H(F))(F)))(H(N(H)))))(F))	complex	(F)		('(N(H(F))(F))', '(N(H))')	TRUE	TRUE	TRUE	TRUE
9	ShenJ_MouseBrain_IGP_CutHexNAc_130min_Run1	14834	3	1172.85	VLVAPPSEEANTTK	H(5)N(4)F(3)	11	P43006	Excitatory amino acid transporter 2	Slc1a2	205	4	1.67463	0.0237862	0.201021	0.124345	(N(N(H(H(H))(H(N(H(F))(F)))(N)))(F))	hybrid	(F)	(N)	('(N(H(F))(F))',)	(N(N(H(H(N(H(F))(F)))(H(N(H)))))(F))	complex	(F)		('(N(H(F))(F))', '(N(H))')	FALSE	TRUE	FALSE	FALSE
9	ShenJ_MouseBrain_IGP_CutHexNAc_130min_Run1	14834	3	1172.85	VLVAPPSEEANTTK	H(5)N(4)F(3)	11	P43006	Excitatory amino acid transporter 2	Slc1a2	205	5	1.65085	0.00861941	0.200811	0.148341	(N(N(H(H(H))(H(N(H(F))(F))(N))))(F))	hybrid	(F)		('(N(H(F))(F))', '(N)')	(N(N(H(H(N(H(F))(F)))(H(N(H)))))(F))	complex	(F)		('(N(H(F))(F))', '(N(H))')	FALSE	TRUE	TRUE	FALSE
9	ShenJ_MouseBrain_IGP_CutHexNAc_130min_Run1	14834	3	1172.85	VLVAPPSEEANTTK	H(5)N(4)F(3)	11	P43006	Excitatory amino acid transporter 2	Slc1a2	205	6	1.64223	0.0676039	0.144151	0.213621	(N(N(H(H(H))(H(N(H)(F))(N(F)))))(F))	hybrid	(F)		('(N(H)(F))', '(N(F))')	(N(N(H(H(N(H(F))(F)))(H(N(H)))))(F))	complex	(F)		('(N(H(F))(F))', '(N(H))')	FALSE	TRUE	TRUE	FALSE
9	ShenJ_MouseBrain_IGP_CutHexNAc_130min_Run1	14834	3	1172.85	VLVAPPSEEANTTK	H(5)N(4)F(3)	11	P43006	Excitatory amino acid transporter 2	Slc1a2	205	7	1.57462	0.106951	0.243708	0.181668	(N(N(H(H(N(H(F))))(H(N(H(F))))))(F))	complex	(F)		('(N(H(F)))', '(N(H(F)))')	(N(N(H(H(N(H(F))(F)))(H(N(H)))))(F))	complex	(F)		('(N(H(F))(F))', '(N(H))')	TRUE	TRUE	TRUE	FALSE
9	ShenJ_MouseBrain_IGP_CutHexNAc_130min_Run1	14834	3	1172.85	VLVAPPSEEANTTK	H(5)N(4)F(3)	11	P43006	Excitatory amino acid transporter 2	Slc1a2	205	8	1.46767	0.0124621	0.365984	0.166342	(N(N(H(H(N(H(F))(F)))(H(N(H)(F))))))	complex			('(N(H(F))(F))', '(N(H)(F))')	(N(N(H(H(N(H(F))(F)))(H(N(H)))))(F))	complex	(F)		('(N(H(F))(F))', '(N(H))')	TRUE	FALSE	TRUE	FALSE
9	ShenJ_MouseBrain_IGP_CutHexNAc_130min_Run1	14834	3	1172.85	VLVAPPSEEANTTK	H(5)N(4)F(3)	11	P43006	Excitatory amino acid transporter 2	Slc1a2	205	9	1.45521		0.187022	0.357767	(N(N(H(H(H)(H))(H(N(F))(N(F)))))(F))	hybrid	(F)		('(N(F))', '(N(F))')	(N(N(H(H(N(H(F))(F)))(H(N(H)))))(F))	complex	(F)		('(N(H(F))(F))', '(N(H))')	FALSE	TRUE	TRUE	FALSE
8	ShenJ_MouseBrain_IGP_CutHexNAc_130min_Run1	14857	4	971.17	VLVAPPSEEANTTK	H(6)N(5)F(3)	11	P43006	Excitatory amino acid transporter 2	Slc1a2	205	1	1.75808	0.0283853	0.150321	0.0915995	(N(N(H(H(N(H(F))(F)))(H(N(H))(N(H)))))(F))	complex	(F)		('(N(H(F))(F))', '(N(H))', '(N(H))')	(N(N(H(H(N(H(F))(F)))(H(N(H))(N(H)))))(F))	complex	(F)		('(N(H(F))(F))', '(N(H))', '(N(H))')	TRUE	TRUE	TRUE	TRUE
8	ShenJ_MouseBrain_IGP_CutHexNAc_130min_Run1	14857	4	971.17	VLVAPPSEEANTTK	H(6)N(5)F(3)	11	P43006	Excitatory amino acid transporter 2	Slc1a2	205	2	1.72969	0.000243506	0.137908	0.132398	(N(N(H(H(N(H)(F))(N(H)))(H(N(H)(F)))))(F))	complex	(F)		('(N(H)(F))', '(N(H))', '(N(H)(F))')	(N(N(H(H(N(H(F))(F)))(H(N(H))(N(H)))))(F))	complex	(F)		('(N(H(F))(F))', '(N(H))', '(N(H))')	TRUE	TRUE	TRUE	FALSE
8	ShenJ_MouseBrain_IGP_CutHexNAc_130min_Run1	14857	4	971.17	VLVAPPSEEANTTK	H(6)N(5)F(3)	11	P43006	Excitatory amino acid transporter 2	Slc1a2	205	3	1.72945	0.0281823	0.143976	0.126574	(N(N(H(H(N(H)(F))(N(H)(F)))(H(N(H)))))(F))	complex	(F)		('(N(H)(F))', '(N(H)(F))', '(N(H))')	(N(N(H(H(N(H(F))(F)))(H(N(H))(N(H)))))(F))	complex	(F)		('(N(H(F))(F))', '(N(H))', '(N(H))')	TRUE	TRUE	TRUE	FALSE
8	ShenJ_MouseBrain_IGP_CutHexNAc_130min_Run1	14857	4	971.17	VLVAPPSEEANTTK	H(6)N(5)F(3)	11	P43006	Excitatory amino acid transporter 2	Slc1a2	205	4	1.70127	0.0439807	0.18769	0.111042	(N(N(H(H(H))(H(N(H(F))(F))(N(H)))(N)))(F))	hybrid	(F)	(N)	('(N(H(F))(F))', '(N(H))')	(N(N(H(H(N(H(F))(F)))(H(N(H))(N(H)))))(F))	complex	(F)		('(N(H(F))(F))', '(N(H))', '(N(H))')	FALSE	TRUE	FALSE	FALSE
8	ShenJ_MouseBrain_IGP_CutHexNAc_130min_Run1	14857	4	971.17	VLVAPPSEEANTTK	H(6)N(5)F(3)	11	P43006	Excitatory amino acid transporter 2	Slc1a2	205	5	1.65729	0.0343163	0.187397	0.155316	(N(N(H(H(H))(H(N(H)(F))(N(H)(F)))(N)))(F))	hybrid	(F)	(N)	('(N(H)(F))', '(N(H)(F))')	(N(N(H(H(N(H(F))(F)))(H(N(H))(N(H)))))(F))	complex	(F)		('(N(H(F))(F))', '(N(H))', '(N(H))')	FALSE	TRUE	FALSE	FALSE
8	ShenJ_MouseBrain_IGP_CutHexNAc_130min_Run1	14857	4	971.17	VLVAPPSEEANTTK	H(6)N(5)F(3)	11	P43006	Excitatory amino acid transporter 2	Slc1a2	205	6	1.62297	0.000501146	0.286833	0.0901955	(N(N(H(H(N(H(F))(F)))(H(N(H)(F))(N(H))))))	complex			('(N(H(F))(F))', '(N(H)(F))', '(N(H))')	(N(N(H(H(N(H(F))(F)))(H(N(H))(N(H)))))(F))	complex	(F)		('(N(H(F))(F))', '(N(H))', '(N(H))')	TRUE	FALSE	TRUE	FALSE
8	ShenJ_MouseBrain_IGP_CutHexNAc_130min_Run1	14857	4	971.17	VLVAPPSEEANTTK	H(6)N(5)F(3)	11	P43006	Excitatory amino acid transporter 2	Slc1a2	205	7	1.62247	0.0994979	0.290149	0.087381	(N(N(H(H(N(H)(F))(N(H)(F)))(H(N(H)(F))))))	complex			('(N(H)(F))', '(N(H)(F))', '(N(H)(F))')	(N(N(H(H(N(H(F))(F)))(H(N(H))(N(H)))))(F))	complex	(F)		('(N(H(F))(F))', '(N(H))', '(N(H))')	TRUE	FALSE	TRUE	FALSE
8	ShenJ_MouseBrain_IGP_CutHexNAc_130min_Run1	14857	4	971.17	VLVAPPSEEANTTK	H(6)N(5)F(3)	11	P43006	Excitatory amino acid transporter 2	Slc1a2	205	8	1.52297		0.248429	0.228599	(N(N(H(H(H)(H))(H(N(H)(F))(N(F)))(N)))(F))	hybrid	(F)	(N)	('(N(H)(F))', '(N(F))')	(N(N(H(H(N(H(F))(F)))(H(N(H))(N(H)))))(F))	complex	(F)		('(N(H(F))(F))', '(N(H))', '(N(H))')	FALSE	TRUE	FALSE	FALSE
9	ShenJ_MouseBrain_IGP_CutHexNAc_130min_Run1	15052	3	1172.85	VLVAPPSEEANTTK	H(5)N(4)F(3)	11	P43006	Excitatory amino acid transporter 2	Slc1a2	205	1	1.74755	0.0197373	0.167749	0.0847043	(N(N(H(H(N(H)(F))(N(H)(F)))(H)))(F))	complex	(F)		('(N(H)(F))', '(N(H)(F))')	(N(N(H(H(N(H(F))(F)))(H(N(H)))))(F))	complex	(F)		('(N(H(F))(F))', '(N(H))')	TRUE	TRUE	TRUE	FALSE
9	ShenJ_MouseBrain_IGP_CutHexNAc_130min_Run1	15052	3	1172.85	VLVAPPSEEANTTK	H(5)N(4)F(3)	11	P43006	Excitatory amino acid transporter 2	Slc1a2	205	2	1.72781	0.0100115	0.139679	0.132512	(N(N(H(H(N(H)(F)))(H(N(H)(F)))))(F))	complex	(F)		('(N(H)(F))', '(N(H)(F))')	(N(N(H(H(N(H(F))(F)))(H(N(H)))))(F))	complex	(F)		('(N(H(F))(F))', '(N(H))')	TRUE	TRUE	TRUE	FALSE
9	ShenJ_MouseBrain_IGP_CutHexNAc_130min_Run1	15052	3	1172.85	VLVAPPSEEANTTK	H(5)N(4)F(3)	11	P43006	Excitatory amino acid transporter 2	Slc1a2	205	3	1.7178	0.0156365	0.146584	0.135618	(N(N(H(H(N(H(F))(F)))(H(N(H)))))(F))	complex	(F)		('(N(H(F))(F))', '(N(H))')	(N(N(H(H(N(H(F))(F)))(H(N(H)))))(F))	complex	(F)		('(N(H(F))(F))', '(N(H))')	TRUE	TRUE	TRUE	TRUE
9	ShenJ_MouseBrain_IGP_CutHexNAc_130min_Run1	15052	3	1172.85	VLVAPPSEEANTTK	H(5)N(4)F(3)	11	P43006	Excitatory amino acid transporter 2	Slc1a2	205	4	1.70216	0.0111931	0.186334	0.111505	(N(N(H(H(H))(H(N(H(F))(F)))(N)))(F))	hybrid	(F)	(N)	('(N(H(F))(F))',)	(N(N(H(H(N(H(F))(F)))(H(N(H)))))(F))	complex	(F)		('(N(H(F))(F))', '(N(H))')	FALSE	TRUE	FALSE	FALSE
9	ShenJ_MouseBrain_IGP_CutHexNAc_130min_Run1	15052	3	1172.85	VLVAPPSEEANTTK	H(5)N(4)F(3)	11	P43006	Excitatory amino acid transporter 2	Slc1a2	205	5	1.69097	0.0505358	0.174009	0.135023	(N(N(H(H(H))(H(N(H(F))(F))(N))))(F))	hybrid	(F)		('(N(H(F))(F))', '(N)')	(N(N(H(H(N(H(F))(F)))(H(N(H)))))(F))	complex	(F)		('(N(H(F))(F))', '(N(H))')	FALSE	TRUE	TRUE	FALSE
9	ShenJ_MouseBrain_IGP_CutHexNAc_130min_Run1	15052	3	1172.85	VLVAPPSEEANTTK	H(5)N(4)F(3)	11	P43006	Excitatory amino acid transporter 2	Slc1a2	205	6	1.64043	0.0227142	0.159142	0.200425	(N(N(H(H(H))(H(N(H)(F))(N(F)))))(F))	hybrid	(F)		('(N(H)(F))', '(N(F))')	(N(N(H(H(N(H(F))(F)))(H(N(H)))))(F))	complex	(F)		('(N(H(F))(F))', '(N(H))')	FALSE	TRUE	TRUE	FALSE
9	ShenJ_MouseBrain_IGP_CutHexNAc_130min_Run1	15052	3	1172.85	VLVAPPSEEANTTK	H(5)N(4)F(3)	11	P43006	Excitatory amino acid transporter 2	Slc1a2	205	7	1.61772	0.109228	0.211994	0.170288	(N(N(H(H(N(H(F))))(H(N(H(F))))))(F))	complex	(F)		('(N(H(F)))', '(N(H(F)))')	(N(N(H(H(N(H(F))(F)))(H(N(H)))))(F))	complex	(F)		('(N(H(F))(F))', '(N(H))')	TRUE	TRUE	TRUE	FALSE
9	ShenJ_MouseBrain_IGP_CutHexNAc_130min_Run1	15052	3	1172.85	VLVAPPSEEANTTK	H(5)N(4)F(3)	11	P43006	Excitatory amino acid transporter 2	Slc1a2	205	8	1.50849	0.0308316	0.339508	0.152002	(N(N(H(H(N(H(F))(F)))(H(N(H)(F))))))	complex			('(N(H(F))(F))', '(N(H)(F))')	(N(N(H(H(N(H(F))(F)))(H(N(H)))))(F))	complex	(F)		('(N(H(F))(F))', '(N(H))')	TRUE	FALSE	TRUE	FALSE
9	ShenJ_MouseBrain_IGP_CutHexNAc_130min_Run1	15052	3	1172.85	VLVAPPSEEANTTK	H(5)N(4)F(3)	11	P43006	Excitatory amino acid transporter 2	Slc1a2	205	9	1.47766		0.179194	0.343148	(N(N(H(H(H)(H))(H(N(F))(N(F)))))(F))	hybrid	(F)		('(N(F))', '(N(F))')	(N(N(H(H(N(H(F))(F)))(H(N(H)))))(F))	complex	(F)		('(N(H(F))(F))', '(N(H))')	FALSE	TRUE	TRUE	FALSE
15	ShenJ_MouseBrain_IGP_CutHexNAc_130min_Run1	15073	3	1245.87	VLVAPPSEEANTTK	H(6)N(5)F(2)	11	P43006	Excitatory amino acid transporter 2	Slc1a2	205	1	1.68414	0.0201795	0.127539	0.188319	(N(N(H(H(N(H)(F)))(H(N(H))(N(H)))))(F))	complex	(F)		('(N(H)(F))', '(N(H))', '(N(H))')	(N(N(H(H(N(H)(F)))(H(N(H))(N(H)))))(F))	complex	(F)		('(N(H)(F))', '(N(H))', '(N(H))')	TRUE	TRUE	TRUE	TRUE
15	ShenJ_MouseBrain_IGP_CutHexNAc_130min_Run1	15073	3	1245.87	VLVAPPSEEANTTK	H(6)N(5)F(2)	11	P43006	Excitatory amino acid transporter 2	Slc1a2	205	2	1.66396	0.0532215	0.118087	0.21795	(N(N(H(H(N(H)(F))(N(H)))(H(N(H)))))(F))	complex	(F)		('(N(H)(F))', '(N(H))', '(N(H))')	(N(N(H(H(N(H)(F)))(H(N(H))(N(H)))))(F))	complex	(F)		('(N(H)(F))', '(N(H))', '(N(H))')	TRUE	TRUE	TRUE	TRUE
15	ShenJ_MouseBrain_IGP_CutHexNAc_130min_Run1	15073	3	1245.87	VLVAPPSEEANTTK	H(6)N(5)F(2)	11	P43006	Excitatory amino acid transporter 2	Slc1a2	205	3	1.61074	0.0353835	0.173572	0.215686	(N(N(H(H(N(H(F))))(H(N(H))(N(H)))))(F))	complex	(F)		('(N(H(F)))', '(N(H))', '(N(H))')	(N(N(H(H(N(H)(F)))(H(N(H))(N(H)))))(F))	complex	(F)		('(N(H)(F))', '(N(H))', '(N(H))')	TRUE	TRUE	TRUE	FALSE
15	ShenJ_MouseBrain_IGP_CutHexNAc_130min_Run1	15073	3	1245.87	VLVAPPSEEANTTK	H(6)N(5)F(2)	11	P43006	Excitatory amino acid transporter 2	Slc1a2	205	4	1.57536	0.00090907	0.173846	0.250796	(N(N(H(H(N(H(N(H)(F)))))(H(N(H)))))(F))	complex	(F)		('(N(H(N(H)(F))))', '(N(H))')	(N(N(H(H(N(H)(F)))(H(N(H))(N(H)))))(F))	complex	(F)		('(N(H)(F))', '(N(H))', '(N(H))')	TRUE	TRUE	TRUE	FALSE
15	ShenJ_MouseBrain_IGP_CutHexNAc_130min_Run1	15073	3	1245.87	VLVAPPSEEANTTK	H(6)N(5)F(2)	11	P43006	Excitatory amino acid transporter 2	Slc1a2	205	5	1.57445	0.0286033	0.158484	0.267067	(N(N(H(H(N(H(N(H)))))(H(N(H)(F)))))(F))	complex	(F)		('(N(H(N(H))))', '(N(H)(F))')	(N(N(H(H(N(H)(F)))(H(N(H))(N(H)))))(F))	complex	(F)		('(N(H)(F))', '(N(H))', '(N(H))')	TRUE	TRUE	TRUE	FALSE
15	ShenJ_MouseBrain_IGP_CutHexNAc_130min_Run1	15073	3	1245.87	VLVAPPSEEANTTK	H(6)N(5)F(2)	11	P43006	Excitatory amino acid transporter 2	Slc1a2	205	6	1.54585	0.0433357	0.188469	0.265685	(N(N(H(H(H))(H(N(H)(F))(N(H)))(N)))(F))	hybrid	(F)	(N)	('(N(H)(F))', '(N(H))')	(N(N(H(H(N(H)(F)))(H(N(H))(N(H)))))(F))	complex	(F)		('(N(H)(F))', '(N(H))', '(N(H))')	FALSE	TRUE	FALSE	FALSE
15	ShenJ_MouseBrain_IGP_CutHexNAc_130min_Run1	15073	3	1245.87	VLVAPPSEEANTTK	H(6)N(5)F(2)	11	P43006	Excitatory amino acid transporter 2	Slc1a2	205	7	1.50251	0.00900215	0.303195	0.194296	(N(N(H(H(N(H)(F))(N(H)(F)))(H(N(H))))))	complex			('(N(H)(F))', '(N(H)(F))', '(N(H))')	(N(N(H(H(N(H)(F)))(H(N(H))(N(H)))))(F))	complex	(F)		('(N(H)(F))', '(N(H))', '(N(H))')	TRUE	FALSE	TRUE	FALSE
15	ShenJ_MouseBrain_IGP_CutHexNAc_130min_Run1	15073	3	1245.87	VLVAPPSEEANTTK	H(6)N(5)F(2)	11	P43006	Excitatory amino acid transporter 2	Slc1a2	205	8	1.49351	0.0475028	0.305056	0.201436	(N(N(H(H(N(H)(F))(N(H)))(H(N(H)(F))))))	complex			('(N(H)(F))', '(N(H))', '(N(H)(F))')	(N(N(H(H(N(H)(F)))(H(N(H))(N(H)))))(F))	complex	(F)		('(N(H)(F))', '(N(H))', '(N(H))')	TRUE	FALSE	TRUE	FALSE
15	ShenJ_MouseBrain_IGP_CutHexNAc_130min_Run1	15073	3	1245.87	VLVAPPSEEANTTK	H(6)N(5)F(2)	11	P43006	Excitatory amino acid transporter 2	Slc1a2	205	9	1.446	0.0421247	0.233864	0.320132	(N(N(H(H(H)(H))(H(N(H)(F))(N))(N)))(F))	hybrid	(F)	(N)	('(N(H)(F))', '(N)')	(N(N(H(H(N(H)(F)))(H(N(H))(N(H)))))(F))	complex	(F)		('(N(H)(F))', '(N(H))', '(N(H))')	FALSE	TRUE	FALSE	FALSE
15	ShenJ_MouseBrain_IGP_CutHexNAc_130min_Run1	15073	3	1245.87	VLVAPPSEEANTTK	H(6)N(5)F(2)	11	P43006	Excitatory amino acid transporter 2	Slc1a2	205	10	1.40388	0.0137157	0.307178	0.288942	(N(N(H(H(N(H(N(H)))(F)))(H(N(H)(F))))))	complex			('(N(H(N(H)))(F))', '(N(H)(F))')	(N(N(H(H(N(H)(F)))(H(N(H))(N(H)))))(F))	complex	(F)		('(N(H)(F))', '(N(H))', '(N(H))')	TRUE	FALSE	TRUE	FALSE
15	ShenJ_MouseBrain_IGP_CutHexNAc_130min_Run1	15073	3	1245.87	VLVAPPSEEANTTK	H(6)N(5)F(2)	11	P43006	Excitatory amino acid transporter 2	Slc1a2	205	11	1.39016	0.00346243	0.357421	0.252414	(N(N(H(H(H))(H(N(H)(F))(N(H)(F)))(N))))	hybrid		(N)	('(N(H)(F))', '(N(H)(F))')	(N(N(H(H(N(H)(F)))(H(N(H))(N(H)))))(F))	complex	(F)		('(N(H)(F))', '(N(H))', '(N(H))')	FALSE	FALSE	FALSE	FALSE
15	ShenJ_MouseBrain_IGP_CutHexNAc_130min_Run1	15073	3	1245.87	VLVAPPSEEANTTK	H(6)N(5)F(2)	11	P43006	Excitatory amino acid transporter 2	Slc1a2	205	12	1.3867	0.017371	0.37529	0.238008	(N(N(H(H(H))(H(N(H(F))(F))(N(H)))(N))))	hybrid		(N)	('(N(H(F))(F))', '(N(H))')	(N(N(H(H(N(H)(F)))(H(N(H))(N(H)))))(F))	complex	(F)		('(N(H)(F))', '(N(H))', '(N(H))')	FALSE	FALSE	FALSE	FALSE
15	ShenJ_MouseBrain_IGP_CutHexNAc_130min_Run1	15073	3	1245.87	VLVAPPSEEANTTK	H(6)N(5)F(2)	11	P43006	Excitatory amino acid transporter 2	Slc1a2	205	13	1.36933	0.0150378	0.260705	0.369965	(N(N(H(H(H)(H))(H(N(H))(N(F)))(N)))(F))	hybrid	(F)	(N)	('(N(H))', '(N(F))')	(N(N(H(H(N(H)(F)))(H(N(H))(N(H)))))(F))	complex	(F)		('(N(H)(F))', '(N(H))', '(N(H))')	FALSE	TRUE	FALSE	FALSE
15	ShenJ_MouseBrain_IGP_CutHexNAc_130min_Run1	15073	3	1245.87	VLVAPPSEEANTTK	H(6)N(5)F(2)	11	P43006	Excitatory amino acid transporter 2	Slc1a2	205	14	1.35429	0.0911166	0.314092	0.331615	(N(N(H(H(N(H(N(H)(F)))(F)))(H(N(H))))))	complex			('(N(H(N(H)(F)))(F))', '(N(H))')	(N(N(H(H(N(H)(F)))(H(N(H))(N(H)))))(F))	complex	(F)		('(N(H)(F))', '(N(H))', '(N(H))')	TRUE	FALSE	TRUE	FALSE
15	ShenJ_MouseBrain_IGP_CutHexNAc_130min_Run1	15073	3	1245.87	VLVAPPSEEANTTK	H(6)N(5)F(2)	11	P43006	Excitatory amino acid transporter 2	Slc1a2	205	15	1.26318		0.403611	0.333213	(N(N(H(H(H)(H))(H(N(H)(F))(N(F)))(N))))	hybrid		(N)	('(N(H)(F))', '(N(F))')	(N(N(H(H(N(H)(F)))(H(N(H))(N(H)))))(F))	complex	(F)		('(N(H)(F))', '(N(H))', '(N(H))')	FALSE	FALSE	FALSE	FALSE
15	ShenJ_MouseBrain_IGP_CutHexNAc_130min_Run1	15110	3	1124.16	VLVAPPSEEANTTK	H(5)N(4)F(2)	11	P43006	Excitatory amino acid transporter 2	Slc1a2	205	1	1.71582	0.006553	0.143764	0.140419	(N(N(H(H(N(H)(F))(N(H)))(H)))(F))	complex	(F)		('(N(H)(F))', '(N(H))')	(N(N(H(H(N(H)(F)))(H(N(H)))))(F))	complex	(F)		('(N(H)(F))', '(N(H))')	TRUE	TRUE	TRUE	TRUE
15	ShenJ_MouseBrain_IGP_CutHexNAc_130min_Run1	15110	3	1124.16	VLVAPPSEEANTTK	H(5)N(4)F(2)	11	P43006	Excitatory amino acid transporter 2	Slc1a2	205	2	1.70926	0.00369386	0.126319	0.164417	(N(N(H(H(N(H)(F)))(H(N(H)))))(F))	complex	(F)		('(N(H)(F))', '(N(H))')	(N(N(H(H(N(H)(F)))(H(N(H)))))(F))	complex	(F)		('(N(H)(F))', '(N(H))')	TRUE	TRUE	TRUE	TRUE
15	ShenJ_MouseBrain_IGP_CutHexNAc_130min_Run1	15110	3	1124.16	VLVAPPSEEANTTK	H(5)N(4)F(2)	11	P43006	Excitatory amino acid transporter 2	Slc1a2	205	3	1.70557	0.0396763	0.13795	0.15648	(N(N(H(H(N(H(F))))(H(N(H)))))(F))	complex	(F)		('(N(H(F)))', '(N(H))')	(N(N(H(H(N(H)(F)))(H(N(H)))))(F))	complex	(F)		('(N(H)(F))', '(N(H))')	TRUE	TRUE	TRUE	FALSE
15	ShenJ_MouseBrain_IGP_CutHexNAc_130min_Run1	15110	3	1124.16	VLVAPPSEEANTTK	H(5)N(4)F(2)	11	P43006	Excitatory amino acid transporter 2	Slc1a2	205	4	1.66589	0.0212156	0.144826	0.18928	(N(N(H(H(H))(H(N(H))(N(F)))))(F))	hybrid	(F)		('(N(H))', '(N(F))')	(N(N(H(H(N(H)(F)))(H(N(H)))))(F))	complex	(F)		('(N(H)(F))', '(N(H))')	FALSE	TRUE	TRUE	FALSE
15	ShenJ_MouseBrain_IGP_CutHexNAc_130min_Run1	15110	3	1124.16	VLVAPPSEEANTTK	H(5)N(4)F(2)	11	P43006	Excitatory amino acid transporter 2	Slc1a2	205	5	1.64468	0.0204774	0.126797	0.228525	(N(N(H(H(N(H(H)(F))))(H(N))))(F))	complex	(F)		('(N(H(H)(F)))', '(N)')	(N(N(H(H(N(H)(F)))(H(N(H)))))(F))	complex	(F)		('(N(H)(F))', '(N(H))')	TRUE	TRUE	TRUE	FALSE
15	ShenJ_MouseBrain_IGP_CutHexNAc_130min_Run1	15110	3	1124.16	VLVAPPSEEANTTK	H(5)N(4)F(2)	11	P43006	Excitatory amino acid transporter 2	Slc1a2	205	6	1.6242	0.0064937	0.291839	0.0839603	(N(N(H(H(N(H)(F))(N(H)(F)))(H))))	complex			('(N(H)(F))', '(N(H)(F))')	(N(N(H(H(N(H)(F)))(H(N(H)))))(F))	complex	(F)		('(N(H)(F))', '(N(H))')	TRUE	FALSE	TRUE	FALSE
15	ShenJ_MouseBrain_IGP_CutHexNAc_130min_Run1	15110	3	1124.16	VLVAPPSEEANTTK	H(5)N(4)F(2)	11	P43006	Excitatory amino acid transporter 2	Slc1a2	205	7	1.61771	0.0395088	0.147746	0.234547	(N(N(H(H(H))(H(N(H)(F))(N))))(F))	hybrid	(F)		('(N(H)(F))', '(N)')	(N(N(H(H(N(H)(F)))(H(N(H)))))(F))	complex	(F)		('(N(H)(F))', '(N(H))')	FALSE	TRUE	TRUE	FALSE
15	ShenJ_MouseBrain_IGP_CutHexNAc_130min_Run1	15110	3	1124.16	VLVAPPSEEANTTK	H(5)N(4)F(2)	11	P43006	Excitatory amino acid transporter 2	Slc1a2	205	8	1.5782	0.016617	0.288541	0.133261	(N(N(H(H(N(H)(F)))(H(N(H)(F))))))	complex			('(N(H)(F))', '(N(H)(F))')	(N(N(H(H(N(H)(F)))(H(N(H)))))(F))	complex	(F)		('(N(H)(F))', '(N(H))')	TRUE	FALSE	TRUE	FALSE
15	ShenJ_MouseBrain_IGP_CutHexNAc_130min_Run1	15110	3	1124.16	VLVAPPSEEANTTK	H(5)N(4)F(2)	11	P43006	Excitatory amino acid transporter 2	Slc1a2	205	9	1.56158	0.014777	0.291207	0.147212	(N(N(H(H(N(H(F))(F)))(H(N(H))))))	complex			('(N(H(F))(F))', '(N(H))')	(N(N(H(H(N(H)(F)))(H(N(H)))))(F))	complex	(F)		('(N(H)(F))', '(N(H))')	TRUE	FALSE	TRUE	FALSE
15	ShenJ_MouseBrain_IGP_CutHexNAc_130min_Run1	15110	3	1124.16	VLVAPPSEEANTTK	H(5)N(4)F(2)	11	P43006	Excitatory amino acid transporter 2	Slc1a2	205	10	1.5468	0.0336325	0.177491	0.275705	(N(N(H(H(H))(H(N(H)(F)))(N)))(F))	hybrid	(F)	(N)	('(N(H)(F))',)	(N(N(H(H(N(H)(F)))(H(N(H)))))(F))	complex	(F)		('(N(H)(F))', '(N(H))')	FALSE	TRUE	FALSE	FALSE
15	ShenJ_MouseBrain_IGP_CutHexNAc_130min_Run1	15110	3	1124.16	VLVAPPSEEANTTK	H(5)N(4)F(2)	11	P43006	Excitatory amino acid transporter 2	Slc1a2	205	11	1.51317	0.0113827	0.169196	0.317632	(N(N(H(H(H)(H))(H(N(F))(N))))(F))	hybrid	(F)		('(N(F))', '(N)')	(N(N(H(H(N(H)(F)))(H(N(H)))))(F))	complex	(F)		('(N(H)(F))', '(N(H))')	FALSE	TRUE	TRUE	FALSE
15	ShenJ_MouseBrain_IGP_CutHexNAc_130min_Run1	15110	3	1124.16	VLVAPPSEEANTTK	H(5)N(4)F(2)	11	P43006	Excitatory amino acid transporter 2	Slc1a2	205	12	1.50179	0.0161557	0.309656	0.188555	(N(N(H(H(H))(H(N(H)(F))(N(F))))))	hybrid			('(N(H)(F))', '(N(F))')	(N(N(H(H(N(H)(F)))(H(N(H)))))(F))	complex	(F)		('(N(H)(F))', '(N(H))')	FALSE	FALSE	TRUE	FALSE
15	ShenJ_MouseBrain_IGP_CutHexNAc_130min_Run1	15110	3	1124.16	VLVAPPSEEANTTK	H(5)N(4)F(2)	11	P43006	Excitatory amino acid transporter 2	Slc1a2	205	13	1.48563	0.0194494	0.314869	0.199498	(N(N(H(H(N(H(F))))(H(N(H(F)))))))	complex			('(N(H(F)))', '(N(H(F)))')	(N(N(H(H(N(H)(F)))(H(N(H)))))(F))	complex	(F)		('(N(H)(F))', '(N(H))')	TRUE	FALSE	TRUE	FALSE
15	ShenJ_MouseBrain_IGP_CutHexNAc_130min_Run1	15110	3	1124.16	VLVAPPSEEANTTK	H(5)N(4)F(2)	11	P43006	Excitatory amino acid transporter 2	Slc1a2	205	14	1.46618	0.0863964	0.180248	0.353569	(N(N(H(H(H)(H))(H(N(F)))(N)))(F))	hybrid	(F)	(N)	('(N(F))',)	(N(N(H(H(N(H)(F)))(H(N(H)))))(F))	complex	(F)		('(N(H)(F))', '(N(H))')	FALSE	TRUE	FALSE	FALSE
15	ShenJ_MouseBrain_IGP_CutHexNAc_130min_Run1	15110	3	1124.16	VLVAPPSEEANTTK	H(5)N(4)F(2)	11	P43006	Excitatory amino acid transporter 2	Slc1a2	205	15	1.37979		0.302896	0.317317	(N(N(H(H(H)(H))(H(N(F))(N(F))))))	hybrid			('(N(F))', '(N(F))')	(N(N(H(H(N(H)(F)))(H(N(H)))))(F))	complex	(F)		('(N(H)(F))', '(N(H))')	FALSE	FALSE	TRUE	FALSE
15	ShenJ_MouseBrain_IGP_CutHexNAc_130min_Run1	15132	3	1124.16	VLVAPPSEEANTTK	H(5)N(4)F(2)	11	P43006	Excitatory amino acid transporter 2	Slc1a2	205	1	1.70571	0.00255641	0.122526	0.171763	(N(N(H(H(N(H)(F)))(H(N(H)))))(F))	complex	(F)		('(N(H)(F))', '(N(H))')	(N(N(H(H(N(H)(F)))(H(N(H)))))(F))	complex	(F)		('(N(H)(F))', '(N(H))')	TRUE	TRUE	TRUE	TRUE
15	ShenJ_MouseBrain_IGP_CutHexNAc_130min_Run1	15132	3	1124.16	VLVAPPSEEANTTK	H(5)N(4)F(2)	11	P43006	Excitatory amino acid transporter 2	Slc1a2	205	2	1.70315	0.00904028	0.149651	0.147194	(N(N(H(H(N(H)(F))(N(H)))(H)))(F))	complex	(F)		('(N(H)(F))', '(N(H))')	(N(N(H(H(N(H)(F)))(H(N(H)))))(F))	complex	(F)		('(N(H)(F))', '(N(H))')	TRUE	TRUE	TRUE	TRUE
15	ShenJ_MouseBrain_IGP_CutHexNAc_130min_Run1	15132	3	1124.16	VLVAPPSEEANTTK	H(5)N(4)F(2)	11	P43006	Excitatory amino acid transporter 2	Slc1a2	205	3	1.69411	0.0375401	0.142771	0.163115	(N(N(H(H(N(H(F))))(H(N(H)))))(F))	complex	(F)		('(N(H(F)))', '(N(H))')	(N(N(H(H(N(H)(F)))(H(N(H)))))(F))	complex	(F)		('(N(H)(F))', '(N(H))')	TRUE	TRUE	TRUE	FALSE
15	ShenJ_MouseBrain_IGP_CutHexNAc_130min_Run1	15132	3	1124.16	VLVAPPSEEANTTK	H(5)N(4)F(2)	11	P43006	Excitatory amino acid transporter 2	Slc1a2	205	4	1.65657	0.0158527	0.146824	0.196602	(N(N(H(H(H))(H(N(H))(N(F)))))(F))	hybrid	(F)		('(N(H))', '(N(F))')	(N(N(H(H(N(H)(F)))(H(N(H)))))(F))	complex	(F)		('(N(H)(F))', '(N(H))')	FALSE	TRUE	TRUE	FALSE
15	ShenJ_MouseBrain_IGP_CutHexNAc_130min_Run1	15132	3	1124.16	VLVAPPSEEANTTK	H(5)N(4)F(2)	11	P43006	Excitatory amino acid transporter 2	Slc1a2	205	5	1.64072	0.0310229	0.124071	0.235208	(N(N(H(H(N(H(H)(F))))(H(N))))(F))	complex	(F)		('(N(H(H)(F)))', '(N)')	(N(N(H(H(N(H)(F)))(H(N(H)))))(F))	complex	(F)		('(N(H)(F))', '(N(H))')	TRUE	TRUE	TRUE	FALSE
15	ShenJ_MouseBrain_IGP_CutHexNAc_130min_Run1	15132	3	1124.16	VLVAPPSEEANTTK	H(5)N(4)F(2)	11	P43006	Excitatory amino acid transporter 2	Slc1a2	205	6	1.6097	0.000396511	0.300006	0.0902954	(N(N(H(H(N(H)(F))(N(H)(F)))(H))))	complex			('(N(H)(F))', '(N(H)(F))')	(N(N(H(H(N(H)(F)))(H(N(H)))))(F))	complex	(F)		('(N(H)(F))', '(N(H))')	TRUE	FALSE	TRUE	FALSE
15	ShenJ_MouseBrain_IGP_CutHexNAc_130min_Run1	15132	3	1124.16	VLVAPPSEEANTTK	H(5)N(4)F(2)	11	P43006	Excitatory amino acid transporter 2	Slc1a2	205	7	1.6093	0.0485708	0.148365	0.242333	(N(N(H(H(H))(H(N(H)(F))(N))))(F))	hybrid	(F)		('(N(H)(F))', '(N)')	(N(N(H(H(N(H)(F)))(H(N(H)))))(F))	complex	(F)		('(N(H)(F))', '(N(H))')	FALSE	TRUE	TRUE	FALSE
15	ShenJ_MouseBrain_IGP_CutHexNAc_130min_Run1	15132	3	1124.16	VLVAPPSEEANTTK	H(5)N(4)F(2)	11	P43006	Excitatory amino acid transporter 2	Slc1a2	205	8	1.56073	0.0136585	0.298865	0.140404	(N(N(H(H(N(H)(F)))(H(N(H)(F))))))	complex			('(N(H)(F))', '(N(H)(F))')	(N(N(H(H(N(H)(F)))(H(N(H)))))(F))	complex	(F)		('(N(H)(F))', '(N(H))')	TRUE	FALSE	TRUE	FALSE
15	ShenJ_MouseBrain_IGP_CutHexNAc_130min_Run1	15132	3	1124.16	VLVAPPSEEANTTK	H(5)N(4)F(2)	11	P43006	Excitatory amino acid transporter 2	Slc1a2	205	9	1.54707	0.00572627	0.298435	0.154493	(N(N(H(H(N(H(F))(F)))(H(N(H))))))	complex			('(N(H(F))(F))', '(N(H))')	(N(N(H(H(N(H)(F)))(H(N(H)))))(F))	complex	(F)		('(N(H)(F))', '(N(H))')	TRUE	FALSE	TRUE	FALSE
15	ShenJ_MouseBrain_IGP_CutHexNAc_130min_Run1	15132	3	1124.16	VLVAPPSEEANTTK	H(5)N(4)F(2)	11	P43006	Excitatory amino acid transporter 2	Slc1a2	205	10	1.54135	0.0358988	0.17522	0.283434	(N(N(H(H(H))(H(N(H)(F)))(N)))(F))	hybrid	(F)	(N)	('(N(H)(F))',)	(N(N(H(H(N(H)(F)))(H(N(H)))))(F))	complex	(F)		('(N(H)(F))', '(N(H))')	FALSE	TRUE	FALSE	FALSE
15	ShenJ_MouseBrain_IGP_CutHexNAc_130min_Run1	15132	3	1124.16	VLVAPPSEEANTTK	H(5)N(4)F(2)	11	P43006	Excitatory amino acid transporter 2	Slc1a2	205	11	1.50545	0.017076	0.169248	0.325304	(N(N(H(H(H)(H))(H(N(F))(N))))(F))	hybrid	(F)		('(N(F))', '(N)')	(N(N(H(H(N(H)(F)))(H(N(H)))))(F))	complex	(F)		('(N(H)(F))', '(N(H))')	FALSE	TRUE	TRUE	FALSE
15	ShenJ_MouseBrain_IGP_CutHexNAc_130min_Run1	15132	3	1124.16	VLVAPPSEEANTTK	H(5)N(4)F(2)	11	P43006	Excitatory amino acid transporter 2	Slc1a2	205	12	1.48837	0.0171577	0.315452	0.196176	(N(N(H(H(H))(H(N(H)(F))(N(F))))))	hybrid			('(N(H)(F))', '(N(F))')	(N(N(H(H(N(H)(F)))(H(N(H)))))(F))	complex	(F)		('(N(H)(F))', '(N(H))')	FALSE	FALSE	TRUE	FALSE
15	ShenJ_MouseBrain_IGP_CutHexNAc_130min_Run1	15132	3	1124.16	VLVAPPSEEANTTK	H(5)N(4)F(2)	11	P43006	Excitatory amino acid transporter 2	Slc1a2	205	13	1.47121	0.0113698	0.32275	0.206036	(N(N(H(H(N(H(F))))(H(N(H(F)))))))	complex			('(N(H(F)))', '(N(H(F)))')	(N(N(H(H(N(H)(F)))(H(N(H)))))(F))	complex	(F)		('(N(H)(F))', '(N(H))')	TRUE	FALSE	TRUE	FALSE
15	ShenJ_MouseBrain_IGP_CutHexNAc_130min_Run1	15132	3	1124.16	VLVAPPSEEANTTK	H(5)N(4)F(2)	11	P43006	Excitatory amino acid transporter 2	Slc1a2	205	14	1.45984	0.0949095	0.179071	0.361085	(N(N(H(H(H)(H))(H(N(F)))(N)))(F))	hybrid	(F)	(N)	('(N(F))',)	(N(N(H(H(N(H)(F)))(H(N(H)))))(F))	complex	(F)		('(N(H)(F))', '(N(H))')	FALSE	TRUE	FALSE	FALSE
15	ShenJ_MouseBrain_IGP_CutHexNAc_130min_Run1	15132	3	1124.16	VLVAPPSEEANTTK	H(5)N(4)F(2)	11	P43006	Excitatory amino acid transporter 2	Slc1a2	205	15	1.36493		0.310816	0.324249	(N(N(H(H(H)(H))(H(N(F))(N(F))))))	hybrid			('(N(F))', '(N(F))')	(N(N(H(H(N(H)(F)))(H(N(H)))))(F))	complex	(F)		('(N(H)(F))', '(N(H))')	FALSE	FALSE	TRUE	FALSE
3	ShenJ_MouseBrain_IGP_CutHexNAc_130min_Run1	15135	2	1503.17	VLVAPPSEEANTTK	H(4)N(3)F(2)	11	P43006	Excitatory amino acid transporter 2	Slc1a2	205	1	1.73531	0.0235827	0.110362	0.154324	(N(N(H(H(N(H(F))))(H)))(F))	complex	(F)		('(N(H(F)))',)	(N(N(H(H(N(H)(F)))(H)))(F))	complex	(F)		('(N(H)(F))',)	TRUE	TRUE	TRUE	FALSE
3	ShenJ_MouseBrain_IGP_CutHexNAc_130min_Run1	15135	2	1503.17	VLVAPPSEEANTTK	H(4)N(3)F(2)	11	P43006	Excitatory amino acid transporter 2	Slc1a2	205	2	1.71173	0.20359	0.123159	0.16511	(N(N(H(H(N(H)(F)))(H)))(F))	complex	(F)		('(N(H)(F))',)	(N(N(H(H(N(H)(F)))(H)))(F))	complex	(F)		('(N(H)(F))',)	TRUE	TRUE	TRUE	TRUE
3	ShenJ_MouseBrain_IGP_CutHexNAc_130min_Run1	15135	2	1503.17	VLVAPPSEEANTTK	H(4)N(3)F(2)	11	P43006	Excitatory amino acid transporter 2	Slc1a2	205	3	1.50814		0.224133	0.267726	(N(N(H(H(H))(H(N(F)))))(F))	hybrid	(F)		('(N(F))',)	(N(N(H(H(N(H)(F)))(H)))(F))	complex	(F)		('(N(H)(F))',)	FALSE	TRUE	TRUE	FALSE
3	ShenJ_MouseBrain_IGP_CutHexNAc_130min_Run1	15173	2	1503.17	VLVAPPSEEANTTK	H(4)N(3)F(2)	11	P43006	Excitatory amino acid transporter 2	Slc1a2	205	1	1.68888	0.0339258	0.136858	0.174259	(N(N(H(H(N(H(F))))(H)))(F))	complex	(F)		('(N(H(F)))',)	(N(N(H(H(N(H)(F)))(H)))(F))	complex	(F)		('(N(H)(F))',)	TRUE	TRUE	TRUE	FALSE
3	ShenJ_MouseBrain_IGP_CutHexNAc_130min_Run1	15173	2	1503.17	VLVAPPSEEANTTK	H(4)N(3)F(2)	11	P43006	Excitatory amino acid transporter 2	Slc1a2	205	2	1.65496	0.192165	0.15793	0.187113	(N(N(H(H(N(H)(F)))(H)))(F))	complex	(F)		('(N(H)(F))',)	(N(N(H(H(N(H)(F)))(H)))(F))	complex	(F)		('(N(H)(F))',)	TRUE	TRUE	TRUE	TRUE
3	ShenJ_MouseBrain_IGP_CutHexNAc_130min_Run1	15173	2	1503.17	VLVAPPSEEANTTK	H(4)N(3)F(2)	11	P43006	Excitatory amino acid transporter 2	Slc1a2	205	3	1.46279		0.249134	0.288073	(N(N(H(H(H))(H(N(F)))))(F))	hybrid	(F)		('(N(F))',)	(N(N(H(H(N(H)(F)))(H)))(F))	complex	(F)		('(N(H)(F))',)	FALSE	TRUE	TRUE	FALSE
15	ShenJ_MouseBrain_IGP_CutHexNAc_130min_Run1	15176	3	1124.16	VLVAPPSEEANTTK	H(5)N(4)F(2)	11	P43006	Excitatory amino acid transporter 2	Slc1a2	205	1	1.69461	0.0121093	0.119663	0.185729	(N(N(H(H(N(H)(F)))(H(N(H)))))(F))	complex	(F)		('(N(H)(F))', '(N(H))')	(N(N(H(H(N(H)(F)))(H(N(H)))))(F))	complex	(F)		('(N(H)(F))', '(N(H))')	TRUE	TRUE	TRUE	TRUE
15	ShenJ_MouseBrain_IGP_CutHexNAc_130min_Run1	15176	3	1124.16	VLVAPPSEEANTTK	H(5)N(4)F(2)	11	P43006	Excitatory amino acid transporter 2	Slc1a2	205	2	1.6825	0.0044072	0.156693	0.160808	(N(N(H(H(N(H)(F))(N(H)))(H)))(F))	complex	(F)		('(N(H)(F))', '(N(H))')	(N(N(H(H(N(H)(F)))(H(N(H)))))(F))	complex	(F)		('(N(H)(F))', '(N(H))')	TRUE	TRUE	TRUE	TRUE
15	ShenJ_MouseBrain_IGP_CutHexNAc_130min_Run1	15176	3	1124.16	VLVAPPSEEANTTK	H(5)N(4)F(2)	11	P43006	Excitatory amino acid transporter 2	Slc1a2	205	3	1.67809	0.0338127	0.145323	0.176586	(N(N(H(H(N(H(F))))(H(N(H)))))(F))	complex	(F)		('(N(H(F)))', '(N(H))')	(N(N(H(H(N(H)(F)))(H(N(H)))))(F))	complex	(F)		('(N(H)(F))', '(N(H))')	TRUE	TRUE	TRUE	FALSE
15	ShenJ_MouseBrain_IGP_CutHexNAc_130min_Run1	15176	3	1124.16	VLVAPPSEEANTTK	H(5)N(4)F(2)	11	P43006	Excitatory amino acid transporter 2	Slc1a2	205	4	1.64428	0.023245	0.145125	0.210595	(N(N(H(H(H))(H(N(H))(N(F)))))(F))	hybrid	(F)		('(N(H))', '(N(F))')	(N(N(H(H(N(H)(F)))(H(N(H)))))(F))	complex	(F)		('(N(H)(F))', '(N(H))')	FALSE	TRUE	TRUE	FALSE
15	ShenJ_MouseBrain_IGP_CutHexNAc_130min_Run1	15176	3	1124.16	VLVAPPSEEANTTK	H(5)N(4)F(2)	11	P43006	Excitatory amino acid transporter 2	Slc1a2	205	5	1.62103	0.0298782	0.130672	0.248294	(N(N(H(H(N(H(H)(F))))(H(N))))(F))	complex	(F)		('(N(H(H)(F)))', '(N)')	(N(N(H(H(N(H)(F)))(H(N(H)))))(F))	complex	(F)		('(N(H)(F))', '(N(H))')	TRUE	TRUE	TRUE	FALSE
15	ShenJ_MouseBrain_IGP_CutHexNAc_130min_Run1	15176	3	1124.16	VLVAPPSEEANTTK	H(5)N(4)F(2)	11	P43006	Excitatory amino acid transporter 2	Slc1a2	205	6	1.59116	0.00163445	0.152446	0.256398	(N(N(H(H(H))(H(N(H)(F))(N))))(F))	hybrid	(F)		('(N(H)(F))', '(N)')	(N(N(H(H(N(H)(F)))(H(N(H)))))(F))	complex	(F)		('(N(H)(F))', '(N(H))')	FALSE	TRUE	TRUE	FALSE
15	ShenJ_MouseBrain_IGP_CutHexNAc_130min_Run1	15176	3	1124.16	VLVAPPSEEANTTK	H(5)N(4)F(2)	11	P43006	Excitatory amino acid transporter 2	Slc1a2	205	7	1.58952	0.0467877	0.306352	0.104126	(N(N(H(H(N(H)(F))(N(H)(F)))(H))))	complex			('(N(H)(F))', '(N(H)(F))')	(N(N(H(H(N(H)(F)))(H(N(H)))))(F))	complex	(F)		('(N(H)(F))', '(N(H))')	TRUE	FALSE	TRUE	FALSE
15	ShenJ_MouseBrain_IGP_CutHexNAc_130min_Run1	15176	3	1124.16	VLVAPPSEEANTTK	H(5)N(4)F(2)	11	P43006	Excitatory amino acid transporter 2	Slc1a2	205	8	1.54273	0.0156696	0.303083	0.154183	(N(N(H(H(N(H)(F)))(H(N(H)(F))))))	complex			('(N(H)(F))', '(N(H)(F))')	(N(N(H(H(N(H)(F)))(H(N(H)))))(F))	complex	(F)		('(N(H)(F))', '(N(H))')	TRUE	FALSE	TRUE	FALSE
15	ShenJ_MouseBrain_IGP_CutHexNAc_130min_Run1	15176	3	1124.16	VLVAPPSEEANTTK	H(5)N(4)F(2)	11	P43006	Excitatory amino acid transporter 2	Slc1a2	205	9	1.52706	0.00152321	0.304783	0.168152	(N(N(H(H(N(H(F))(F)))(H(N(H))))))	complex			('(N(H(F))(F))', '(N(H))')	(N(N(H(H(N(H)(F)))(H(N(H)))))(F))	complex	(F)		('(N(H)(F))', '(N(H))')	TRUE	FALSE	TRUE	FALSE
15	ShenJ_MouseBrain_IGP_CutHexNAc_130min_Run1	15176	3	1124.16	VLVAPPSEEANTTK	H(5)N(4)F(2)	11	P43006	Excitatory amino acid transporter 2	Slc1a2	205	10	1.52554	0.0367923	0.177005	0.297453	(N(N(H(H(H))(H(N(H)(F)))(N)))(F))	hybrid	(F)	(N)	('(N(H)(F))',)	(N(N(H(H(N(H)(F)))(H(N(H)))))(F))	complex	(F)		('(N(H)(F))', '(N(H))')	FALSE	TRUE	FALSE	FALSE
15	ShenJ_MouseBrain_IGP_CutHexNAc_130min_Run1	15176	3	1124.16	VLVAPPSEEANTTK	H(5)N(4)F(2)	11	P43006	Excitatory amino acid transporter 2	Slc1a2	205	11	1.48875	0.0151676	0.172305	0.338946	(N(N(H(H(H)(H))(H(N(F))(N))))(F))	hybrid	(F)		('(N(F))', '(N)')	(N(N(H(H(N(H)(F)))(H(N(H)))))(F))	complex	(F)		('(N(H)(F))', '(N(H))')	FALSE	TRUE	TRUE	FALSE
15	ShenJ_MouseBrain_IGP_CutHexNAc_130min_Run1	15176	3	1124.16	VLVAPPSEEANTTK	H(5)N(4)F(2)	11	P43006	Excitatory amino acid transporter 2	Slc1a2	205	12	1.47358	0.026986	0.316295	0.210123	(N(N(H(H(H))(H(N(H)(F))(N(F))))))	hybrid			('(N(H)(F))', '(N(F))')	(N(N(H(H(N(H)(F)))(H(N(H)))))(F))	complex	(F)		('(N(H)(F))', '(N(H))')	FALSE	FALSE	TRUE	FALSE
15	ShenJ_MouseBrain_IGP_CutHexNAc_130min_Run1	15176	3	1124.16	VLVAPPSEEANTTK	H(5)N(4)F(2)	11	P43006	Excitatory amino acid transporter 2	Slc1a2	205	13	1.4466	0.00111577	0.178625	0.37478	(N(N(H(H(H)(H))(H(N(F)))(N)))(F))	hybrid	(F)	(N)	('(N(F))',)	(N(N(H(H(N(H)(F)))(H(N(H)))))(F))	complex	(F)		('(N(H)(F))', '(N(H))')	FALSE	TRUE	FALSE	FALSE
15	ShenJ_MouseBrain_IGP_CutHexNAc_130min_Run1	15176	3	1124.16	VLVAPPSEEANTTK	H(5)N(4)F(2)	11	P43006	Excitatory amino acid transporter 2	Slc1a2	205	14	1.44548	0.102084	0.339084	0.215437	(N(N(H(H(N(H(F))))(H(N(H(F)))))))	complex			('(N(H(F)))', '(N(H(F)))')	(N(N(H(H(N(H)(F)))(H(N(H)))))(F))	complex	(F)		('(N(H)(F))', '(N(H))')	TRUE	FALSE	TRUE	FALSE
15	ShenJ_MouseBrain_IGP_CutHexNAc_130min_Run1	15176	3	1124.16	VLVAPPSEEANTTK	H(5)N(4)F(2)	11	P43006	Excitatory amino acid transporter 2	Slc1a2	205	15	1.3434		0.319749	0.336855	(N(N(H(H(H)(H))(H(N(F))(N(F))))))	hybrid			('(N(F))', '(N(F))')	(N(N(H(H(N(H)(F)))(H(N(H)))))(F))	complex	(F)		('(N(H)(F))', '(N(H))')	FALSE	FALSE	TRUE	FALSE
9	ShenJ_MouseBrain_IGP_CutHexNAc_130min_Run1	15237	3	1172.85	VLVAPPSEEANTTK	H(5)N(4)F(3)	11	P43006	Excitatory amino acid transporter 2	Slc1a2	205	1	1.72081	0.0160069	0.192603	0.086586	(N(N(H(H(N(H)(F))(N(H)(F)))(H)))(F))	complex	(F)		('(N(H)(F))', '(N(H)(F))')	(N(N(H(H(N(H(F))(F)))(H(N(H)))))(F))	complex	(F)		('(N(H(F))(F))', '(N(H))')	TRUE	TRUE	TRUE	FALSE
9	ShenJ_MouseBrain_IGP_CutHexNAc_130min_Run1	15237	3	1172.85	VLVAPPSEEANTTK	H(5)N(4)F(3)	11	P43006	Excitatory amino acid transporter 2	Slc1a2	205	2	1.7048	0.0107206	0.160142	0.135054	(N(N(H(H(N(H)(F)))(H(N(H)(F)))))(F))	complex	(F)		('(N(H)(F))', '(N(H)(F))')	(N(N(H(H(N(H(F))(F)))(H(N(H)))))(F))	complex	(F)		('(N(H(F))(F))', '(N(H))')	TRUE	TRUE	TRUE	FALSE
9	ShenJ_MouseBrain_IGP_CutHexNAc_130min_Run1	15237	3	1172.85	VLVAPPSEEANTTK	H(5)N(4)F(3)	11	P43006	Excitatory amino acid transporter 2	Slc1a2	205	3	1.69408	0.0151906	0.167605	0.138311	(N(N(H(H(N(H(F))(F)))(H(N(H)))))(F))	complex	(F)		('(N(H(F))(F))', '(N(H))')	(N(N(H(H(N(H(F))(F)))(H(N(H)))))(F))	complex	(F)		('(N(H(F))(F))', '(N(H))')	TRUE	TRUE	TRUE	TRUE
9	ShenJ_MouseBrain_IGP_CutHexNAc_130min_Run1	15237	3	1172.85	VLVAPPSEEANTTK	H(5)N(4)F(3)	11	P43006	Excitatory amino acid transporter 2	Slc1a2	205	4	1.67889	0.0196607	0.20704	0.114067	(N(N(H(H(H))(H(N(H(F))(F)))(N)))(F))	hybrid	(F)	(N)	('(N(H(F))(F))',)	(N(N(H(H(N(H(F))(F)))(H(N(H)))))(F))	complex	(F)		('(N(H(F))(F))', '(N(H))')	FALSE	TRUE	FALSE	FALSE
9	ShenJ_MouseBrain_IGP_CutHexNAc_130min_Run1	15237	3	1172.85	VLVAPPSEEANTTK	H(5)N(4)F(3)	11	P43006	Excitatory amino acid transporter 2	Slc1a2	205	5	1.65923	0.0316088	0.203052	0.137716	(N(N(H(H(H))(H(N(H(F))(F))(N))))(F))	hybrid	(F)		('(N(H(F))(F))', '(N)')	(N(N(H(H(N(H(F))(F)))(H(N(H)))))(F))	complex	(F)		('(N(H(F))(F))', '(N(H))')	FALSE	TRUE	TRUE	FALSE
9	ShenJ_MouseBrain_IGP_CutHexNAc_130min_Run1	15237	3	1172.85	VLVAPPSEEANTTK	H(5)N(4)F(3)	11	P43006	Excitatory amino acid transporter 2	Slc1a2	205	6	1.62762	0.0418796	0.169371	0.203006	(N(N(H(H(H))(H(N(H)(F))(N(F)))))(F))	hybrid	(F)		('(N(H)(F))', '(N(F))')	(N(N(H(H(N(H(F))(F)))(H(N(H)))))(F))	complex	(F)		('(N(H(F))(F))', '(N(H))')	FALSE	TRUE	TRUE	FALSE
9	ShenJ_MouseBrain_IGP_CutHexNAc_130min_Run1	15237	3	1172.85	VLVAPPSEEANTTK	H(5)N(4)F(3)	11	P43006	Excitatory amino acid transporter 2	Slc1a2	205	7	1.58574	0.0759916	0.242357	0.1719	(N(N(H(H(N(H(F))))(H(N(H(F))))))(F))	complex	(F)		('(N(H(F)))', '(N(H(F)))')	(N(N(H(H(N(H(F))(F)))(H(N(H)))))(F))	complex	(F)		('(N(H(F))(F))', '(N(H))')	TRUE	TRUE	TRUE	FALSE
9	ShenJ_MouseBrain_IGP_CutHexNAc_130min_Run1	15237	3	1172.85	VLVAPPSEEANTTK	H(5)N(4)F(3)	11	P43006	Excitatory amino acid transporter 2	Slc1a2	205	8	1.50975	0.0526487	0.335583	0.154665	(N(N(H(H(N(H(F))(F)))(H(N(H)(F))))))	complex			('(N(H(F))(F))', '(N(H)(F))')	(N(N(H(H(N(H(F))(F)))(H(N(H)))))(F))	complex	(F)		('(N(H(F))(F))', '(N(H))')	TRUE	FALSE	TRUE	FALSE
9	ShenJ_MouseBrain_IGP_CutHexNAc_130min_Run1	15237	3	1172.85	VLVAPPSEEANTTK	H(5)N(4)F(3)	11	P43006	Excitatory amino acid transporter 2	Slc1a2	205	9	1.4571		0.197092	0.345805	(N(N(H(H(H)(H))(H(N(F))(N(F)))))(F))	hybrid	(F)		('(N(F))', '(N(F))')	(N(N(H(H(N(H(F))(F)))(H(N(H)))))(F))	complex	(F)		('(N(H(F))(F))', '(N(H))')	FALSE	TRUE	TRUE	FALSE
15	ShenJ_MouseBrain_IGP_CutHexNAc_130min_Run1	15345	3	1124.16	VLVAPPSEEANTTK	H(5)N(4)F(2)	11	P43006	Excitatory amino acid transporter 2	Slc1a2	205	1	1.72988	0.0284796	0.101859	0.168256	(N(N(H(H(N(H)(F)))(H(N(H)))))(F))	complex	(F)		('(N(H)(F))', '(N(H))')	(N(N(H(H(N(H)(F)))(H(N(H)))))(F))	complex	(F)		('(N(H)(F))', '(N(H))')	TRUE	TRUE	TRUE	TRUE
15	ShenJ_MouseBrain_IGP_CutHexNAc_130min_Run1	15345	3	1124.16	VLVAPPSEEANTTK	H(5)N(4)F(2)	11	P43006	Excitatory amino acid transporter 2	Slc1a2	205	2	1.70141	0.00228269	0.139024	0.159571	(N(N(H(H(N(H(F))))(H(N(H)))))(F))	complex	(F)		('(N(H(F)))', '(N(H))')	(N(N(H(H(N(H)(F)))(H(N(H)))))(F))	complex	(F)		('(N(H)(F))', '(N(H))')	TRUE	TRUE	TRUE	FALSE
15	ShenJ_MouseBrain_IGP_CutHexNAc_130min_Run1	15345	3	1124.16	VLVAPPSEEANTTK	H(5)N(4)F(2)	11	P43006	Excitatory amino acid transporter 2	Slc1a2	205	3	1.69912	0.0296164	0.154776	0.146102	(N(N(H(H(N(H)(F))(N(H)))(H)))(F))	complex	(F)		('(N(H)(F))', '(N(H))')	(N(N(H(H(N(H)(F)))(H(N(H)))))(F))	complex	(F)		('(N(H)(F))', '(N(H))')	TRUE	TRUE	TRUE	TRUE
15	ShenJ_MouseBrain_IGP_CutHexNAc_130min_Run1	15345	3	1124.16	VLVAPPSEEANTTK	H(5)N(4)F(2)	11	P43006	Excitatory amino acid transporter 2	Slc1a2	205	4	1.66951	0.0290718	0.136923	0.193571	(N(N(H(H(H))(H(N(H))(N(F)))))(F))	hybrid	(F)		('(N(H))', '(N(F))')	(N(N(H(H(N(H)(F)))(H(N(H)))))(F))	complex	(F)		('(N(H)(F))', '(N(H))')	FALSE	TRUE	TRUE	FALSE
15	ShenJ_MouseBrain_IGP_CutHexNAc_130min_Run1	15345	3	1124.16	VLVAPPSEEANTTK	H(5)N(4)F(2)	11	P43006	Excitatory amino acid transporter 2	Slc1a2	205	5	1.64043	0.0293432	0.125552	0.234014	(N(N(H(H(N(H(H)(F))))(H(N))))(F))	complex	(F)		('(N(H(H)(F)))', '(N)')	(N(N(H(H(N(H)(F)))(H(N(H)))))(F))	complex	(F)		('(N(H)(F))', '(N(H))')	TRUE	TRUE	TRUE	FALSE
15	ShenJ_MouseBrain_IGP_CutHexNAc_130min_Run1	15345	3	1124.16	VLVAPPSEEANTTK	H(5)N(4)F(2)	11	P43006	Excitatory amino acid transporter 2	Slc1a2	205	6	1.61109	0.0111991	0.148666	0.240243	(N(N(H(H(H))(H(N(H)(F))(N))))(F))	hybrid	(F)		('(N(H)(F))', '(N)')	(N(N(H(H(N(H)(F)))(H(N(H)))))(F))	complex	(F)		('(N(H)(F))', '(N(H))')	FALSE	TRUE	TRUE	FALSE
15	ShenJ_MouseBrain_IGP_CutHexNAc_130min_Run1	15345	3	1124.16	VLVAPPSEEANTTK	H(5)N(4)F(2)	11	P43006	Excitatory amino acid transporter 2	Slc1a2	205	7	1.59989	0.0453616	0.312892	0.0872159	(N(N(H(H(N(H)(F))(N(H)(F)))(H))))	complex			('(N(H)(F))', '(N(H)(F))')	(N(N(H(H(N(H)(F)))(H(N(H)))))(F))	complex	(F)		('(N(H)(F))', '(N(H))')	TRUE	FALSE	TRUE	FALSE
15	ShenJ_MouseBrain_IGP_CutHexNAc_130min_Run1	15345	3	1124.16	VLVAPPSEEANTTK	H(5)N(4)F(2)	11	P43006	Excitatory amino acid transporter 2	Slc1a2	205	8	1.55453	0.00932353	0.308828	0.136641	(N(N(H(H(N(H)(F)))(H(N(H)(F))))))	complex			('(N(H)(F))', '(N(H)(F))')	(N(N(H(H(N(H)(F)))(H(N(H)))))(F))	complex	(F)		('(N(H)(F))', '(N(H))')	TRUE	FALSE	TRUE	FALSE
15	ShenJ_MouseBrain_IGP_CutHexNAc_130min_Run1	15345	3	1124.16	VLVAPPSEEANTTK	H(5)N(4)F(2)	11	P43006	Excitatory amino acid transporter 2	Slc1a2	205	9	1.54521	0.00553416	0.174462	0.280332	(N(N(H(H(H))(H(N(H)(F)))(N)))(F))	hybrid	(F)	(N)	('(N(H)(F))',)	(N(N(H(H(N(H)(F)))(H(N(H)))))(F))	complex	(F)		('(N(H)(F))', '(N(H))')	FALSE	TRUE	FALSE	FALSE
15	ShenJ_MouseBrain_IGP_CutHexNAc_130min_Run1	15345	3	1124.16	VLVAPPSEEANTTK	H(5)N(4)F(2)	11	P43006	Excitatory amino acid transporter 2	Slc1a2	205	10	1.53967	0.0257138	0.309538	0.15079	(N(N(H(H(N(H(F))(F)))(H(N(H))))))	complex			('(N(H(F))(F))', '(N(H))')	(N(N(H(H(N(H)(F)))(H(N(H)))))(F))	complex	(F)		('(N(H)(F))', '(N(H))')	TRUE	FALSE	TRUE	FALSE
15	ShenJ_MouseBrain_IGP_CutHexNAc_130min_Run1	15345	3	1124.16	VLVAPPSEEANTTK	H(5)N(4)F(2)	11	P43006	Excitatory amino acid transporter 2	Slc1a2	205	11	1.51396	0.0246242	0.164163	0.321878	(N(N(H(H(H)(H))(H(N(F))(N))))(F))	hybrid	(F)		('(N(F))', '(N)')	(N(N(H(H(N(H)(F)))(H(N(H)))))(F))	complex	(F)		('(N(H)(F))', '(N(H))')	FALSE	TRUE	TRUE	FALSE
15	ShenJ_MouseBrain_IGP_CutHexNAc_130min_Run1	15345	3	1124.16	VLVAPPSEEANTTK	H(5)N(4)F(2)	11	P43006	Excitatory amino acid transporter 2	Slc1a2	205	12	1.48933	0.0212309	0.316436	0.194229	(N(N(H(H(H))(H(N(H)(F))(N(F))))))	hybrid			('(N(H)(F))', '(N(F))')	(N(N(H(H(N(H)(F)))(H(N(H)))))(F))	complex	(F)		('(N(H)(F))', '(N(H))')	FALSE	FALSE	TRUE	FALSE
15	ShenJ_MouseBrain_IGP_CutHexNAc_130min_Run1	15345	3	1124.16	VLVAPPSEEANTTK	H(5)N(4)F(2)	11	P43006	Excitatory amino acid transporter 2	Slc1a2	205	13	1.4681	0.0290134	0.17472	0.357177	(N(N(H(H(H)(H))(H(N(F)))(N)))(F))	hybrid	(F)	(N)	('(N(F))',)	(N(N(H(H(N(H)(F)))(H(N(H)))))(F))	complex	(F)		('(N(H)(F))', '(N(H))')	FALSE	TRUE	FALSE	FALSE
15	ShenJ_MouseBrain_IGP_CutHexNAc_130min_Run1	15345	3	1124.16	VLVAPPSEEANTTK	H(5)N(4)F(2)	11	P43006	Excitatory amino acid transporter 2	Slc1a2	205	14	1.43909	0.0920731	0.353228	0.207681	(N(N(H(H(N(H(F))))(H(N(H(F)))))))	complex			('(N(H(F)))', '(N(H(F)))')	(N(N(H(H(N(H)(F)))(H(N(H)))))(F))	complex	(F)		('(N(H)(F))', '(N(H))')	TRUE	FALSE	TRUE	FALSE
15	ShenJ_MouseBrain_IGP_CutHexNAc_130min_Run1	15345	3	1124.16	VLVAPPSEEANTTK	H(5)N(4)F(2)	11	P43006	Excitatory amino acid transporter 2	Slc1a2	205	15	1.34702		0.332111	0.320871	(N(N(H(H(H)(H))(H(N(F))(N(F))))))	hybrid			('(N(F))', '(N(F))')	(N(N(H(H(N(H)(F)))(H(N(H)))))(F))	complex	(F)		('(N(H)(F))', '(N(H))')	FALSE	FALSE	TRUE	FALSE
3	ShenJ_MouseBrain_IGP_CutHexNAc_130min_Run1	15483	3	1002.45	VLVAPPSEEANTTK	H(4)N(3)F(2)	11	P43006	Excitatory amino acid transporter 2	Slc1a2	205	1	1.69892	0.0765148	0.233802	0.0672819	(N(N(H(H(N(H)(F)))(H)))(F))	complex	(F)		('(N(H)(F))',)	(N(N(H(H(N(H)(F)))(H)))(F))	complex	(F)		('(N(H)(F))',)	TRUE	TRUE	TRUE	TRUE
3	ShenJ_MouseBrain_IGP_CutHexNAc_130min_Run1	15483	3	1002.45	VLVAPPSEEANTTK	H(4)N(3)F(2)	11	P43006	Excitatory amino acid transporter 2	Slc1a2	205	2	1.6224	0.0479878	0.29112	0.086479	(N(N(H(H(N(H(F))))(H)))(F))	complex	(F)		('(N(H(F)))',)	(N(N(H(H(N(H)(F)))(H)))(F))	complex	(F)		('(N(H)(F))',)	TRUE	TRUE	TRUE	FALSE
3	ShenJ_MouseBrain_IGP_CutHexNAc_130min_Run1	15483	3	1002.45	VLVAPPSEEANTTK	H(4)N(3)F(2)	11	P43006	Excitatory amino acid transporter 2	Slc1a2	205	3	1.57441		0.253166	0.172421	(N(N(H(H(H))(H(N(F)))))(F))	hybrid	(F)		('(N(F))',)	(N(N(H(H(N(H)(F)))(H)))(F))	complex	(F)		('(N(H)(F))',)	FALSE	TRUE	TRUE	FALSE
15	ShenJ_MouseBrain_IGP_CutHexNAc_130min_Run1	15549	3	1124.16	VLVAPPSEEANTTK	H(5)N(4)F(2)	11	P43006	Excitatory amino acid transporter 2	Slc1a2	205	1	1.74368	0.0220519	0.135323	0.120994	(N(N(H(H(N(H)(F)))(H(N(H)))))(F))	complex	(F)		('(N(H)(F))', '(N(H))')	(N(N(H(H(N(H)(F)))(H(N(H)))))(F))	complex	(F)		('(N(H)(F))', '(N(H))')	TRUE	TRUE	TRUE	TRUE
15	ShenJ_MouseBrain_IGP_CutHexNAc_130min_Run1	15549	3	1124.16	VLVAPPSEEANTTK	H(5)N(4)F(2)	11	P43006	Excitatory amino acid transporter 2	Slc1a2	205	2	1.72163	0.0104998	0.162219	0.11615	(N(N(H(H(N(H(F))))(H(N(H)))))(F))	complex	(F)		('(N(H(F)))', '(N(H))')	(N(N(H(H(N(H)(F)))(H(N(H)))))(F))	complex	(F)		('(N(H)(F))', '(N(H))')	TRUE	TRUE	TRUE	FALSE
15	ShenJ_MouseBrain_IGP_CutHexNAc_130min_Run1	15549	3	1124.16	VLVAPPSEEANTTK	H(5)N(4)F(2)	11	P43006	Excitatory amino acid transporter 2	Slc1a2	205	3	1.71113	0.0323106	0.18516	0.103708	(N(N(H(H(N(H)(F))(N(H)))(H)))(F))	complex	(F)		('(N(H)(F))', '(N(H))')	(N(N(H(H(N(H)(F)))(H(N(H)))))(F))	complex	(F)		('(N(H)(F))', '(N(H))')	TRUE	TRUE	TRUE	TRUE
15	ShenJ_MouseBrain_IGP_CutHexNAc_130min_Run1	15549	3	1124.16	VLVAPPSEEANTTK	H(5)N(4)F(2)	11	P43006	Excitatory amino acid transporter 2	Slc1a2	205	4	1.67882	0.0525003	0.174453	0.146726	(N(N(H(H(H))(H(N(H))(N(F)))))(F))	hybrid	(F)		('(N(H))', '(N(F))')	(N(N(H(H(N(H)(F)))(H(N(H)))))(F))	complex	(F)		('(N(H)(F))', '(N(H))')	FALSE	TRUE	TRUE	FALSE
15	ShenJ_MouseBrain_IGP_CutHexNAc_130min_Run1	15549	3	1124.16	VLVAPPSEEANTTK	H(5)N(4)F(2)	11	P43006	Excitatory amino acid transporter 2	Slc1a2	205	5	1.62632	0.0019833	0.325884	0.0477962	(N(N(H(H(N(H)(F))(N(H)(F)))(H))))	complex			('(N(H)(F))', '(N(H)(F))')	(N(N(H(H(N(H)(F)))(H(N(H)))))(F))	complex	(F)		('(N(H)(F))', '(N(H))')	TRUE	FALSE	TRUE	FALSE
15	ShenJ_MouseBrain_IGP_CutHexNAc_130min_Run1	15549	3	1124.16	VLVAPPSEEANTTK	H(5)N(4)F(2)	11	P43006	Excitatory amino acid transporter 2	Slc1a2	205	6	1.62434	0.00358088	0.185156	0.190507	(N(N(H(H(N(H(H)(F))))(H(N))))(F))	complex	(F)		('(N(H(H)(F)))', '(N)')	(N(N(H(H(N(H)(F)))(H(N(H)))))(F))	complex	(F)		('(N(H)(F))', '(N(H))')	TRUE	TRUE	TRUE	FALSE
15	ShenJ_MouseBrain_IGP_CutHexNAc_130min_Run1	15549	3	1124.16	VLVAPPSEEANTTK	H(5)N(4)F(2)	11	P43006	Excitatory amino acid transporter 2	Slc1a2	205	7	1.62076	0.0337909	0.187651	0.191593	(N(N(H(H(H))(H(N(H)(F))(N))))(F))	hybrid	(F)		('(N(H)(F))', '(N)')	(N(N(H(H(N(H)(F)))(H(N(H)))))(F))	complex	(F)		('(N(H)(F))', '(N(H))')	FALSE	TRUE	TRUE	FALSE
15	ShenJ_MouseBrain_IGP_CutHexNAc_130min_Run1	15549	3	1124.16	VLVAPPSEEANTTK	H(5)N(4)F(2)	11	P43006	Excitatory amino acid transporter 2	Slc1a2	205	8	1.58697	0.0143589	0.322158	0.0908769	(N(N(H(H(N(H)(F)))(H(N(H)(F))))))	complex			('(N(H)(F))', '(N(H)(F))')	(N(N(H(H(N(H)(F)))(H(N(H)))))(F))	complex	(F)		('(N(H)(F))', '(N(H))')	TRUE	FALSE	TRUE	FALSE
15	ShenJ_MouseBrain_IGP_CutHexNAc_130min_Run1	15549	3	1124.16	VLVAPPSEEANTTK	H(5)N(4)F(2)	11	P43006	Excitatory amino acid transporter 2	Slc1a2	205	9	1.57261	0.00796269	0.322752	0.104642	(N(N(H(H(N(H(F))(F)))(H(N(H))))))	complex			('(N(H(F))(F))', '(N(H))')	(N(N(H(H(N(H)(F)))(H(N(H)))))(F))	complex	(F)		('(N(H)(F))', '(N(H))')	TRUE	FALSE	TRUE	FALSE
15	ShenJ_MouseBrain_IGP_CutHexNAc_130min_Run1	15549	3	1124.16	VLVAPPSEEANTTK	H(5)N(4)F(2)	11	P43006	Excitatory amino acid transporter 2	Slc1a2	205	10	1.56464	0.0338442	0.203688	0.231668	(N(N(H(H(H))(H(N(H)(F)))(N)))(F))	hybrid	(F)	(N)	('(N(H)(F))',)	(N(N(H(H(N(H)(F)))(H(N(H)))))(F))	complex	(F)		('(N(H)(F))', '(N(H))')	FALSE	TRUE	FALSE	FALSE
15	ShenJ_MouseBrain_IGP_CutHexNAc_130min_Run1	15549	3	1124.16	VLVAPPSEEANTTK	H(5)N(4)F(2)	11	P43006	Excitatory amino acid transporter 2	Slc1a2	205	11	1.5308	0.00867159	0.322376	0.146825	(N(N(H(H(H))(H(N(H)(F))(N(F))))))	hybrid			('(N(H)(F))', '(N(F))')	(N(N(H(H(N(H)(F)))(H(N(H)))))(F))	complex	(F)		('(N(H)(F))', '(N(H))')	FALSE	FALSE	TRUE	FALSE
15	ShenJ_MouseBrain_IGP_CutHexNAc_130min_Run1	15549	3	1124.16	VLVAPPSEEANTTK	H(5)N(4)F(2)	11	P43006	Excitatory amino acid transporter 2	Slc1a2	205	12	1.52213	0.0340866	0.203694	0.274178	(N(N(H(H(H)(H))(H(N(F))(N))))(F))	hybrid	(F)		('(N(F))', '(N)')	(N(N(H(H(N(H)(F)))(H(N(H)))))(F))	complex	(F)		('(N(H)(F))', '(N(H))')	FALSE	TRUE	TRUE	FALSE
15	ShenJ_MouseBrain_IGP_CutHexNAc_130min_Run1	15549	3	1124.16	VLVAPPSEEANTTK	H(5)N(4)F(2)	11	P43006	Excitatory amino acid transporter 2	Slc1a2	205	13	1.48804	0.0438269	0.202177	0.309782	(N(N(H(H(H)(H))(H(N(F)))(N)))(F))	hybrid	(F)	(N)	('(N(F))',)	(N(N(H(H(N(H)(F)))(H(N(H)))))(F))	complex	(F)		('(N(H)(F))', '(N(H))')	FALSE	TRUE	FALSE	FALSE
15	ShenJ_MouseBrain_IGP_CutHexNAc_130min_Run1	15549	3	1124.16	VLVAPPSEEANTTK	H(5)N(4)F(2)	11	P43006	Excitatory amino acid transporter 2	Slc1a2	205	14	1.44421	0.0853668	0.380344	0.175442	(N(N(H(H(N(H(F))))(H(N(H(F)))))))	complex			('(N(H(F)))', '(N(H(F)))')	(N(N(H(H(N(H)(F)))(H(N(H)))))(F))	complex	(F)		('(N(H)(F))', '(N(H))')	TRUE	FALSE	TRUE	FALSE
15	ShenJ_MouseBrain_IGP_CutHexNAc_130min_Run1	15549	3	1124.16	VLVAPPSEEANTTK	H(5)N(4)F(2)	11	P43006	Excitatory amino acid transporter 2	Slc1a2	205	15	1.35885		0.363016	0.278136	(N(N(H(H(H)(H))(H(N(F))(N(F))))))	hybrid			('(N(F))', '(N(F))')	(N(N(H(H(N(H)(F)))(H(N(H)))))(F))	complex	(F)		('(N(H)(F))', '(N(H))')	FALSE	FALSE	TRUE	FALSE
3	ShenJ_MouseBrain_IGP_CutHexNAc_130min_Run1	15563	3	1002.45	VLVAPPSEEANTTK	H(4)N(3)F(2)	11	P43006	Excitatory amino acid transporter 2	Slc1a2	205	1	1.75914	0.0704393	0.166225	0.0746372	(N(N(H(H(N(H)(F)))(H)))(F))	complex	(F)		('(N(H)(F))',)	(N(N(H(H(N(H)(F)))(H)))(F))	complex	(F)		('(N(H)(F))',)	TRUE	TRUE	TRUE	TRUE
3	ShenJ_MouseBrain_IGP_CutHexNAc_130min_Run1	15563	3	1002.45	VLVAPPSEEANTTK	H(4)N(3)F(2)	11	P43006	Excitatory amino acid transporter 2	Slc1a2	205	2	1.6887	0.0642358	0.216741	0.0945601	(N(N(H(H(N(H(F))))(H)))(F))	complex	(F)		('(N(H(F)))',)	(N(N(H(H(N(H)(F)))(H)))(F))	complex	(F)		('(N(H)(F))',)	TRUE	TRUE	TRUE	FALSE
3	ShenJ_MouseBrain_IGP_CutHexNAc_130min_Run1	15563	3	1002.45	VLVAPPSEEANTTK	H(4)N(3)F(2)	11	P43006	Excitatory amino acid transporter 2	Slc1a2	205	3	1.62446		0.178921	0.196616	(N(N(H(H(H))(H(N(F)))))(F))	hybrid	(F)		('(N(F))',)	(N(N(H(H(N(H)(F)))(H)))(F))	complex	(F)		('(N(H)(F))',)	FALSE	TRUE	TRUE	FALSE
3	ShenJ_MouseBrain_IGP_CutHexNAc_130min_Run1	15603	2	1503.17	VLVAPPSEEANTTK	H(4)N(3)F(2)	11	P43006	Excitatory amino acid transporter 2	Slc1a2	205	1	1.75751	0.0269454	0.10771	0.134778	(N(N(H(H(N(H(F))))(H)))(F))	complex	(F)		('(N(H(F)))',)	(N(N(H(H(N(H)(F)))(H)))(F))	complex	(F)		('(N(H)(F))',)	TRUE	TRUE	TRUE	FALSE
3	ShenJ_MouseBrain_IGP_CutHexNAc_130min_Run1	15603	2	1503.17	VLVAPPSEEANTTK	H(4)N(3)F(2)	11	P43006	Excitatory amino acid transporter 2	Slc1a2	205	2	1.73057	0.20519	0.125851	0.143582	(N(N(H(H(N(H)(F)))(H)))(F))	complex	(F)		('(N(H)(F))',)	(N(N(H(H(N(H)(F)))(H)))(F))	complex	(F)		('(N(H)(F))',)	TRUE	TRUE	TRUE	TRUE
3	ShenJ_MouseBrain_IGP_CutHexNAc_130min_Run1	15603	2	1503.17	VLVAPPSEEANTTK	H(4)N(3)F(2)	11	P43006	Excitatory amino acid transporter 2	Slc1a2	205	3	1.52538		0.226061	0.248562	(N(N(H(H(H))(H(N(F)))))(F))	hybrid	(F)		('(N(F))',)	(N(N(H(H(N(H)(F)))(H)))(F))	complex	(F)		('(N(H)(F))',)	FALSE	TRUE	TRUE	FALSE
6	ShenJ_MouseBrain_IGP_CutHexNAc_130min_Run1	15672	3	953.764	VLVAPPSEEANTTK	H(4)N(3)F(1)	11	P43006	Excitatory amino acid transporter 2	Slc1a2	205	1	1.81567	0.0976117	0.107406	0.076925	(N(N(H(H(N(H)))(H)))(F))	complex	(F)		('(N(H))',)	(N(N(H(H(N(H)))(H)))(F))	complex	(F)		('(N(H))',)	TRUE	TRUE	TRUE	TRUE
6	ShenJ_MouseBrain_IGP_CutHexNAc_130min_Run1	15672	3	953.764	VLVAPPSEEANTTK	H(4)N(3)F(1)	11	P43006	Excitatory amino acid transporter 2	Slc1a2	205	2	1.71806	0.0666782	0.105425	0.176518	(N(N(H(H(H))(H(N))))(F))	hybrid	(F)		('(N)',)	(N(N(H(H(N(H)))(H)))(F))	complex	(F)		('(N(H))',)	FALSE	TRUE	TRUE	FALSE
6	ShenJ_MouseBrain_IGP_CutHexNAc_130min_Run1	15672	3	953.764	VLVAPPSEEANTTK	H(4)N(3)F(1)	11	P43006	Excitatory amino acid transporter 2	Slc1a2	205	3	1.65138	0.00404385	0.19269	0.155931	(N(N(H(H(N(H)(F)))(H))))	complex			('(N(H)(F))',)	(N(N(H(H(N(H)))(H)))(F))	complex	(F)		('(N(H))',)	TRUE	FALSE	TRUE	FALSE
6	ShenJ_MouseBrain_IGP_CutHexNAc_130min_Run1	15672	3	953.764	VLVAPPSEEANTTK	H(4)N(3)F(1)	11	P43006	Excitatory amino acid transporter 2	Slc1a2	205	4	1.64734	0.06414	0.214756	0.137908	(N(N(H(H(N(H(F))))(H))))	complex			('(N(H(F)))',)	(N(N(H(H(N(H)))(H)))(F))	complex	(F)		('(N(H))',)	TRUE	FALSE	TRUE	FALSE
6	ShenJ_MouseBrain_IGP_CutHexNAc_130min_Run1	15672	3	953.764	VLVAPPSEEANTTK	H(4)N(3)F(1)	11	P43006	Excitatory amino acid transporter 2	Slc1a2	205	5	1.5832	0.746519	0.209104	0.207701	(N(N(H(H(H))(H(N(F))))))	hybrid			('(N(F))',)	(N(N(H(H(N(H)))(H)))(F))	complex	(F)		('(N(H))',)	FALSE	FALSE	TRUE	FALSE
6	ShenJ_MouseBrain_IGP_CutHexNAc_130min_Run1	15672	3	953.764	VLVAPPSEEANTTK	H(4)N(3)F(1)	11	P43006	Excitatory amino acid transporter 2	Slc1a2	205	6	0.836676		0.163324	1	(N(N(H(H(H))(H)(N)))(F))	high_mannose	(F)	(N)	()	(N(N(H(H(N(H)))(H)))(F))	complex	(F)		('(N(H))',)	FALSE	TRUE	FALSE	FALSE
3	ShenJ_MouseBrain_IGP_CutHexNAc_130min_Run1	15741	3	1002.45	VLVAPPSEEANTTK	H(4)N(3)F(2)	11	P43006	Excitatory amino acid transporter 2	Slc1a2	205	1	1.76879	0.0710966	0.157538	0.0736688	(N(N(H(H(N(H)(F)))(H)))(F))	complex	(F)		('(N(H)(F))',)	(N(N(H(H(N(H)(F)))(H)))(F))	complex	(F)		('(N(H)(F))',)	TRUE	TRUE	TRUE	TRUE
3	ShenJ_MouseBrain_IGP_CutHexNAc_130min_Run1	15741	3	1002.45	VLVAPPSEEANTTK	H(4)N(3)F(2)	11	P43006	Excitatory amino acid transporter 2	Slc1a2	205	2	1.6977	0.0593103	0.207588	0.0947148	(N(N(H(H(N(H(F))))(H)))(F))	complex	(F)		('(N(H(F)))',)	(N(N(H(H(N(H)(F)))(H)))(F))	complex	(F)		('(N(H)(F))',)	TRUE	TRUE	TRUE	FALSE
3	ShenJ_MouseBrain_IGP_CutHexNAc_130min_Run1	15741	3	1002.45	VLVAPPSEEANTTK	H(4)N(3)F(2)	11	P43006	Excitatory amino acid transporter 2	Slc1a2	205	3	1.63839		0.16676	0.194853	(N(N(H(H(H))(H(N(F)))))(F))	hybrid	(F)		('(N(F))',)	(N(N(H(H(N(H)(F)))(H)))(F))	complex	(F)		('(N(H)(F))',)	FALSE	TRUE	TRUE	FALSE
3	ShenJ_MouseBrain_IGP_CutHexNAc_130min_Run1	16329	3	1144.82	IGSYNGTAGDSLSYHQGR	H(4)N(3)F(2)	5	Q8BYI9	Tenascin-R	Tnr	1261	1	1.83845	0.060149	0.118256	0.0432924	(N(N(H(H(N(H)(F)))(H)))(F))	complex	(F)		('(N(H)(F))',)	(N(N(H(H(N(H)(F)))(H)))(F))	complex	(F)		('(N(H)(F))',)	TRUE	TRUE	TRUE	TRUE
3	ShenJ_MouseBrain_IGP_CutHexNAc_130min_Run1	16329	3	1144.82	IGSYNGTAGDSLSYHQGR	H(4)N(3)F(2)	5	Q8BYI9	Tenascin-R	Tnr	1261	2	1.7783	0.485018	0.146879	0.074818	(N(N(H(H(N(H(F))))(H)))(F))	complex	(F)		('(N(H(F)))',)	(N(N(H(H(N(H)(F)))(H)))(F))	complex	(F)		('(N(H)(F))',)	TRUE	TRUE	TRUE	FALSE
3	ShenJ_MouseBrain_IGP_CutHexNAc_130min_Run1	16329	3	1144.82	IGSYNGTAGDSLSYHQGR	H(4)N(3)F(2)	5	Q8BYI9	Tenascin-R	Tnr	1261	3	1.29328		0.540985	0.16573	(N(N(H(H(H))(H(N(F)))))(F))	hybrid	(F)		('(N(F))',)	(N(N(H(H(N(H)(F)))(H)))(F))	complex	(F)		('(N(H)(F))',)	FALSE	TRUE	TRUE	FALSE
17	ShenJ_MouseBrain_IGP_CutHexNAc_130min_Run1	16376	3	976.059	EEQFNSTFR	H(5)N(4)F(1)	5	P01869;P01868	Ig gamma-1 chain C region, membrane-bound form;Ig gamma-1 chain C region secreted form	Ighg1;Ighg1	174;174	1	1.7132	0.0350625	0.218142	0.0686631	(N(N(H(H(N(H(H)))(N))(H)))(F))	complex	(F)		('(N(H(H)))', '(N)')	(N(N(H(H(N(H)))(H(N(H)))))(F))	complex	(F)		('(N(H))', '(N(H))')	TRUE	TRUE	TRUE	FALSE
17	ShenJ_MouseBrain_IGP_CutHexNAc_130min_Run1	16376	3	976.059	EEQFNSTFR	H(5)N(4)F(1)	5	P01869;P01868	Ig gamma-1 chain C region, membrane-bound form;Ig gamma-1 chain C region secreted form	Ighg1;Ighg1	174;174	2	1.67813	0.00343093	0.265852	0.0560154	(N(N(H(H(N(H)))(H(N(H)))))(F))	complex	(F)		('(N(H))', '(N(H))')	(N(N(H(H(N(H)))(H(N(H)))))(F))	complex	(F)		('(N(H))', '(N(H))')	TRUE	TRUE	TRUE	TRUE
17	ShenJ_MouseBrain_IGP_CutHexNAc_130min_Run1	16376	3	976.059	EEQFNSTFR	H(5)N(4)F(1)	5	P01869;P01868	Ig gamma-1 chain C region, membrane-bound form;Ig gamma-1 chain C region secreted form	Ighg1;Ighg1	174;174	3	1.6747	0.123048	0.2684	0.0568984	(N(N(H(H(N(H))(N(H)))(H)))(F))	complex	(F)		('(N(H))', '(N(H))')	(N(N(H(H(N(H)))(H(N(H)))))(F))	complex	(F)		('(N(H))', '(N(H))')	TRUE	TRUE	TRUE	TRUE
17	ShenJ_MouseBrain_IGP_CutHexNAc_130min_Run1	16376	3	976.059	EEQFNSTFR	H(5)N(4)F(1)	5	P01869;P01868	Ig gamma-1 chain C region, membrane-bound form;Ig gamma-1 chain C region secreted form	Ighg1;Ighg1	174;174	4	1.55165	0.000301932	0.215965	0.232382	(N(N(H(H(N(H(H))))(H(N))))(F))	complex	(F)		('(N(H(H)))', '(N)')	(N(N(H(H(N(H)))(H(N(H)))))(F))	complex	(F)		('(N(H))', '(N(H))')	TRUE	TRUE	TRUE	FALSE
17	ShenJ_MouseBrain_IGP_CutHexNAc_130min_Run1	16376	3	976.059	EEQFNSTFR	H(5)N(4)F(1)	5	P01869;P01868	Ig gamma-1 chain C region, membrane-bound form;Ig gamma-1 chain C region secreted form	Ighg1;Ighg1	174;174	5	1.55135	0.0518352	0.235479	0.21317	(N(N(H(H(H))(H(N(H))(N))))(F))	hybrid	(F)		('(N(H))', '(N)')	(N(N(H(H(N(H)))(H(N(H)))))(F))	complex	(F)		('(N(H))', '(N(H))')	FALSE	TRUE	TRUE	FALSE
17	ShenJ_MouseBrain_IGP_CutHexNAc_130min_Run1	16376	3	976.059	EEQFNSTFR	H(5)N(4)F(1)	5	P01869;P01868	Ig gamma-1 chain C region, membrane-bound form;Ig gamma-1 chain C region secreted form	Ighg1;Ighg1	174;174	6	1.49952	0.0178398	0.253584	0.2469	(N(N(H(H(H)(H))(H(N)(N))))(F))	hybrid	(F)		('(N)', '(N)')	(N(N(H(H(N(H)))(H(N(H)))))(F))	complex	(F)		('(N(H))', '(N(H))')	FALSE	TRUE	TRUE	FALSE
17	ShenJ_MouseBrain_IGP_CutHexNAc_130min_Run1	16376	3	976.059	EEQFNSTFR	H(5)N(4)F(1)	5	P01869;P01868	Ig gamma-1 chain C region, membrane-bound form;Ig gamma-1 chain C region secreted form	Ighg1;Ighg1	174;174	7	1.48168	0.0214315	0.399383	0.11894	(N(N(H(H(N(H)(F)))(H(N(H))))))	complex			('(N(H)(F))', '(N(H))')	(N(N(H(H(N(H)))(H(N(H)))))(F))	complex	(F)		('(N(H))', '(N(H))')	TRUE	FALSE	TRUE	FALSE
17	ShenJ_MouseBrain_IGP_CutHexNAc_130min_Run1	16376	3	976.059	EEQFNSTFR	H(5)N(4)F(1)	5	P01869;P01868	Ig gamma-1 chain C region, membrane-bound form;Ig gamma-1 chain C region secreted form	Ighg1;Ighg1	174;174	8	1.46025	0.0622408	0.386976	0.152779	(N(N(H(H(N(H)(F))(N(H)))(H))))	complex			('(N(H)(F))', '(N(H))')	(N(N(H(H(N(H)))(H(N(H)))))(F))	complex	(F)		('(N(H))', '(N(H))')	TRUE	FALSE	TRUE	FALSE
17	ShenJ_MouseBrain_IGP_CutHexNAc_130min_Run1	16376	3	976.059	EEQFNSTFR	H(5)N(4)F(1)	5	P01869;P01868	Ig gamma-1 chain C region, membrane-bound form;Ig gamma-1 chain C region secreted form	Ighg1;Ighg1	174;174	9	1.398	0.00424312	0.247352	0.354643	(N(N(H(H(H)(H))(H(N(N)))))(F))	hybrid	(F)		('(N(N))',)	(N(N(H(H(N(H)))(H(N(H)))))(F))	complex	(F)		('(N(H))', '(N(H))')	FALSE	TRUE	TRUE	FALSE
17	ShenJ_MouseBrain_IGP_CutHexNAc_130min_Run1	16376	3	976.059	EEQFNSTFR	H(5)N(4)F(1)	5	P01869;P01868	Ig gamma-1 chain C region, membrane-bound form;Ig gamma-1 chain C region secreted form	Ighg1;Ighg1	174;174	10	1.39376	0.0176251	0.389842	0.216397	(N(N(H(H(H))(H(N(H))(N(F))))))	hybrid			('(N(H))', '(N(F))')	(N(N(H(H(N(H)))(H(N(H)))))(F))	complex	(F)		('(N(H))', '(N(H))')	FALSE	FALSE	TRUE	FALSE
17	ShenJ_MouseBrain_IGP_CutHexNAc_130min_Run1	16376	3	976.059	EEQFNSTFR	H(5)N(4)F(1)	5	P01869;P01868	Ig gamma-1 chain C region, membrane-bound form;Ig gamma-1 chain C region secreted form	Ighg1;Ighg1	174;174	11	1.37614	0.0286069	0.453937	0.169927	(N(N(H(H(N(H(F))))(H(N(H))))))	complex			('(N(H(F)))', '(N(H))')	(N(N(H(H(N(H)))(H(N(H)))))(F))	complex	(F)		('(N(H))', '(N(H))')	TRUE	FALSE	TRUE	FALSE
17	ShenJ_MouseBrain_IGP_CutHexNAc_130min_Run1	16376	3	976.059	EEQFNSTFR	H(5)N(4)F(1)	5	P01869;P01868	Ig gamma-1 chain C region, membrane-bound form;Ig gamma-1 chain C region secreted form	Ighg1;Ighg1	174;174	12	1.34753	0.000234086	0.319215	0.333255	(N(N(H(H(H))(H(N(H)))(N)))(F))	hybrid	(F)	(N)	('(N(H))',)	(N(N(H(H(N(H)))(H(N(H)))))(F))	complex	(F)		('(N(H))', '(N(H))')	FALSE	TRUE	FALSE	FALSE
17	ShenJ_MouseBrain_IGP_CutHexNAc_130min_Run1	16376	3	976.059	EEQFNSTFR	H(5)N(4)F(1)	5	P01869;P01868	Ig gamma-1 chain C region, membrane-bound form;Ig gamma-1 chain C region secreted form	Ighg1;Ighg1	174;174	13	1.3473	0.0579174	0.325749	0.326956	(N(N(H(H(H)(H))(H(N))(N)))(F))	hybrid	(F)	(N)	('(N)',)	(N(N(H(H(N(H)))(H(N(H)))))(F))	complex	(F)		('(N(H))', '(N(H))')	FALSE	TRUE	FALSE	FALSE
17	ShenJ_MouseBrain_IGP_CutHexNAc_130min_Run1	16376	3	976.059	EEQFNSTFR	H(5)N(4)F(1)	5	P01869;P01868	Ig gamma-1 chain C region, membrane-bound form;Ig gamma-1 chain C region secreted form	Ighg1;Ighg1	174;174	14	1.28938	0.0724675	0.409158	0.301464	(N(N(H(H(H))(H(N(H)(F))(N)))))	hybrid			('(N(H)(F))', '(N)')	(N(N(H(H(N(H)))(H(N(H)))))(F))	complex	(F)		('(N(H))', '(N(H))')	FALSE	FALSE	TRUE	FALSE
17	ShenJ_MouseBrain_IGP_CutHexNAc_130min_Run1	16376	3	976.059	EEQFNSTFR	H(5)N(4)F(1)	5	P01869;P01868	Ig gamma-1 chain C region, membrane-bound form;Ig gamma-1 chain C region secreted form	Ighg1;Ighg1	174;174	15	1.21691	0.00743037	0.428431	0.354658	(N(N(H(H(H))(H(N(H)(F)))(N))))	hybrid		(N)	('(N(H)(F))',)	(N(N(H(H(N(H)))(H(N(H)))))(F))	complex	(F)		('(N(H))', '(N(H))')	FALSE	FALSE	FALSE	FALSE
17	ShenJ_MouseBrain_IGP_CutHexNAc_130min_Run1	16376	3	976.059	EEQFNSTFR	H(5)N(4)F(1)	5	P01869;P01868	Ig gamma-1 chain C region, membrane-bound form;Ig gamma-1 chain C region secreted form	Ighg1;Ighg1	174;174	16	1.20948	0.0274626	0.445961	0.344559	(N(N(H(H(H)(H))(H(N(F)))(N))))	hybrid		(N)	('(N(F))',)	(N(N(H(H(N(H)))(H(N(H)))))(F))	complex	(F)		('(N(H))', '(N(H))')	FALSE	FALSE	FALSE	FALSE
17	ShenJ_MouseBrain_IGP_CutHexNAc_130min_Run1	16376	3	976.059	EEQFNSTFR	H(5)N(4)F(1)	5	P01869;P01868	Ig gamma-1 chain C region, membrane-bound form;Ig gamma-1 chain C region secreted form	Ighg1;Ighg1	174;174	17	1.18202		0.407589	0.410393	(N(N(H(H(H)(H))(H(N(F))(N)))))	hybrid			('(N(F))', '(N)')	(N(N(H(H(N(H)))(H(N(H)))))(F))	complex	(F)		('(N(H))', '(N(H))')	FALSE	FALSE	TRUE	FALSE
6	ShenJ_MouseBrain_IGP_CutHexNAc_130min_Run1	16443	3	1096.13	IGSYNGTAGDSLSYHQGR	H(4)N(3)F(1)	5	Q8BYI9	Tenascin-R	Tnr	1261	1	1.74564	0.254326	0.1066	0.147758	(N(N(H(H(N(H)))(H)))(F))	complex	(F)		('(N(H))',)	(N(N(H(H(N))(H(H))))(F))	hybrid	(F)		('(N)',)	FALSE	TRUE	TRUE	FALSE
6	ShenJ_MouseBrain_IGP_CutHexNAc_130min_Run1	16443	3	1096.13	IGSYNGTAGDSLSYHQGR	H(4)N(3)F(1)	5	Q8BYI9	Tenascin-R	Tnr	1261	2	1.49132	0.222028	0.254153	0.254531	(N(N(H(H(H))(H(N))))(F))	hybrid	(F)		('(N)',)	(N(N(H(H(N))(H(H))))(F))	hybrid	(F)		('(N)',)	TRUE	TRUE	TRUE	TRUE
6	ShenJ_MouseBrain_IGP_CutHexNAc_130min_Run1	16443	3	1096.13	IGSYNGTAGDSLSYHQGR	H(4)N(3)F(1)	5	Q8BYI9	Tenascin-R	Tnr	1261	3	1.26929	0.0662954	0.572291	0.15842	(N(N(H(H(N(H)(F)))(H))))	complex			('(N(H)(F))',)	(N(N(H(H(N))(H(H))))(F))	hybrid	(F)		('(N)',)	FALSE	FALSE	TRUE	FALSE
6	ShenJ_MouseBrain_IGP_CutHexNAc_130min_Run1	16443	3	1096.13	IGSYNGTAGDSLSYHQGR	H(4)N(3)F(1)	5	Q8BYI9	Tenascin-R	Tnr	1261	4	1.20299	0.195776	0.624615	0.172392	(N(N(H(H(N(H(F))))(H))))	complex			('(N(H(F)))',)	(N(N(H(H(N))(H(H))))(F))	hybrid	(F)		('(N)',)	FALSE	FALSE	TRUE	FALSE
6	ShenJ_MouseBrain_IGP_CutHexNAc_130min_Run1	16443	3	1096.13	IGSYNGTAGDSLSYHQGR	H(4)N(3)F(1)	5	Q8BYI9	Tenascin-R	Tnr	1261	5	1.00722	0.50028	0.736593	0.25619	(N(N(H(H(H))(H(N(F))))))	hybrid			('(N(F))',)	(N(N(H(H(N))(H(H))))(F))	hybrid	(F)		('(N)',)	TRUE	FALSE	TRUE	FALSE
6	ShenJ_MouseBrain_IGP_CutHexNAc_130min_Run1	16443	3	1096.13	IGSYNGTAGDSLSYHQGR	H(4)N(3)F(1)	5	Q8BYI9	Tenascin-R	Tnr	1261	6	0.506937		0.493063	1	(N(N(H(H(H))(H)(N)))(F))	high_mannose	(F)	(N)	()	(N(N(H(H(N))(H(H))))(F))	hybrid	(F)		('(N)',)	FALSE	TRUE	FALSE	FALSE
14	ShenJ_MouseBrain_IGP_CutHexNAc_130min_Run1	16452	2	1382.56	EEQFNSTFR	H(4)N(4)F(1)	5	P01869;P01868	Ig gamma-1 chain C region, membrane-bound form;Ig gamma-1 chain C region secreted form	Ighg1;Ighg1	174;174	1	1.77252	0.00649304	0.194624	0.0328531	(N(N(H(H(N(H))(N))(H)))(F))	complex	(F)		('(N(H))', '(N)')	(N(N(H(H(N(H)))(H(N))))(F))	complex	(F)		('(N(H))', '(N)')	TRUE	TRUE	TRUE	TRUE
14	ShenJ_MouseBrain_IGP_CutHexNAc_130min_Run1	16452	2	1382.56	EEQFNSTFR	H(4)N(4)F(1)	5	P01869;P01868	Ig gamma-1 chain C region, membrane-bound form;Ig gamma-1 chain C region secreted form	Ighg1;Ighg1	174;174	2	1.76603	0.189689	0.122093	0.111877	(N(N(H(H(N(H)))(H(N))))(F))	complex	(F)		('(N(H))', '(N)')	(N(N(H(H(N(H)))(H(N))))(F))	complex	(F)		('(N(H))', '(N)')	TRUE	TRUE	TRUE	TRUE
14	ShenJ_MouseBrain_IGP_CutHexNAc_130min_Run1	16452	2	1382.56	EEQFNSTFR	H(4)N(4)F(1)	5	P01869;P01868	Ig gamma-1 chain C region, membrane-bound form;Ig gamma-1 chain C region secreted form	Ighg1;Ighg1	174;174	3	1.57634	0.0783884	0.216472	0.207188	(N(N(H(H(H))(H(N)(N))))(F))	hybrid	(F)		('(N)', '(N)')	(N(N(H(H(N(H)))(H(N))))(F))	complex	(F)		('(N(H))', '(N)')	FALSE	TRUE	TRUE	FALSE
14	ShenJ_MouseBrain_IGP_CutHexNAc_130min_Run1	16452	2	1382.56	EEQFNSTFR	H(4)N(4)F(1)	5	P01869;P01868	Ig gamma-1 chain C region, membrane-bound form;Ig gamma-1 chain C region secreted form	Ighg1;Ighg1	174;174	4	1.49795	0.111397	0.238391	0.263657	(N(N(H(H(N(H)))(H)(N)))(F))	complex	(F)	(N)	('(N(H))',)	(N(N(H(H(N(H)))(H(N))))(F))	complex	(F)		('(N(H))', '(N)')	TRUE	TRUE	FALSE	FALSE
14	ShenJ_MouseBrain_IGP_CutHexNAc_130min_Run1	16452	2	1382.56	EEQFNSTFR	H(4)N(4)F(1)	5	P01869;P01868	Ig gamma-1 chain C region, membrane-bound form;Ig gamma-1 chain C region secreted form	Ighg1;Ighg1	174;174	5	1.38655	0.0105706	0.31414	0.299305	(N(N(H(H(H))(H(N(N)))))(F))	hybrid	(F)		('(N(N))',)	(N(N(H(H(N(H)))(H(N))))(F))	complex	(F)		('(N(H))', '(N)')	FALSE	TRUE	TRUE	FALSE
14	ShenJ_MouseBrain_IGP_CutHexNAc_130min_Run1	16452	2	1382.56	EEQFNSTFR	H(4)N(4)F(1)	5	P01869;P01868	Ig gamma-1 chain C region, membrane-bound form;Ig gamma-1 chain C region secreted form	Ighg1;Ighg1	174;174	6	1.37598	0.0119284	0.507891	0.116125	(N(N(H(H(N(H))(N(F)))(H))))	complex			('(N(H))', '(N(F))')	(N(N(H(H(N(H)))(H(N))))(F))	complex	(F)		('(N(H))', '(N)')	TRUE	FALSE	TRUE	FALSE
14	ShenJ_MouseBrain_IGP_CutHexNAc_130min_Run1	16452	2	1382.56	EEQFNSTFR	H(4)N(4)F(1)	5	P01869;P01868	Ig gamma-1 chain C region, membrane-bound form;Ig gamma-1 chain C region secreted form	Ighg1;Ighg1	174;174	7	1.36406	0.0396189	0.267799	0.368145	(N(N(H(H(H))(H(N))(N)))(F))	hybrid	(F)	(N)	('(N)',)	(N(N(H(H(N(H)))(H(N))))(F))	complex	(F)		('(N(H))', '(N)')	FALSE	TRUE	FALSE	FALSE
14	ShenJ_MouseBrain_IGP_CutHexNAc_130min_Run1	16452	2	1382.56	EEQFNSTFR	H(4)N(4)F(1)	5	P01869;P01868	Ig gamma-1 chain C region, membrane-bound form;Ig gamma-1 chain C region secreted form	Ighg1;Ighg1	174;174	8	1.32444	0.0801087	0.486641	0.188922	(N(N(H(H(N(H)))(H(N(F))))))	complex			('(N(H))', '(N(F))')	(N(N(H(H(N(H)))(H(N))))(F))	complex	(F)		('(N(H))', '(N)')	TRUE	FALSE	TRUE	FALSE
14	ShenJ_MouseBrain_IGP_CutHexNAc_130min_Run1	16452	2	1382.56	EEQFNSTFR	H(4)N(4)F(1)	5	P01869;P01868	Ig gamma-1 chain C region, membrane-bound form;Ig gamma-1 chain C region secreted form	Ighg1;Ighg1	174;174	9	1.24433	0.0235155	0.509156	0.246516	(N(N(H(H(N(H)(F))(N))(H))))	complex			('(N(H)(F))', '(N)')	(N(N(H(H(N(H)))(H(N))))(F))	complex	(F)		('(N(H))', '(N)')	TRUE	FALSE	TRUE	FALSE
14	ShenJ_MouseBrain_IGP_CutHexNAc_130min_Run1	16452	2	1382.56	EEQFNSTFR	H(4)N(4)F(1)	5	P01869;P01868	Ig gamma-1 chain C region, membrane-bound form;Ig gamma-1 chain C region secreted form	Ighg1;Ighg1	174;174	10	1.22081	0.0917154	0.496149	0.283039	(N(N(H(H(N(H)(F)))(H(N)))))	complex			('(N(H)(F))', '(N)')	(N(N(H(H(N(H)))(H(N))))(F))	complex	(F)		('(N(H))', '(N)')	TRUE	FALSE	TRUE	FALSE
14	ShenJ_MouseBrain_IGP_CutHexNAc_130min_Run1	16452	2	1382.56	EEQFNSTFR	H(4)N(4)F(1)	5	P01869;P01868	Ig gamma-1 chain C region, membrane-bound form;Ig gamma-1 chain C region secreted form	Ighg1;Ighg1	174;174	11	1.1291	0.00330744	0.529259	0.341644	(N(N(H(H(N(H)(F)))(H)(N))))	complex		(N)	('(N(H)(F))',)	(N(N(H(H(N(H)))(H(N))))(F))	complex	(F)		('(N(H))', '(N)')	TRUE	FALSE	FALSE	FALSE
14	ShenJ_MouseBrain_IGP_CutHexNAc_130min_Run1	16452	2	1382.56	EEQFNSTFR	H(4)N(4)F(1)	5	P01869;P01868	Ig gamma-1 chain C region, membrane-bound form;Ig gamma-1 chain C region secreted form	Ighg1;Ighg1	174;174	12	1.12579	0.0152581	0.542509	0.331701	(N(N(H(H(H))(H(N(F)))(N))))	hybrid		(N)	('(N(F))',)	(N(N(H(H(N(H)))(H(N))))(F))	complex	(F)		('(N(H))', '(N)')	FALSE	FALSE	FALSE	FALSE
14	ShenJ_MouseBrain_IGP_CutHexNAc_130min_Run1	16452	2	1382.56	EEQFNSTFR	H(4)N(4)F(1)	5	P01869;P01868	Ig gamma-1 chain C region, membrane-bound form;Ig gamma-1 chain C region secreted form	Ighg1;Ighg1	174;174	13	1.11053	0.0205874	0.517477	0.371992	(N(N(H(H(H))(H(N(F))(N)))))	hybrid			('(N(F))', '(N)')	(N(N(H(H(N(H)))(H(N))))(F))	complex	(F)		('(N(H))', '(N)')	FALSE	FALSE	TRUE	FALSE
14	ShenJ_MouseBrain_IGP_CutHexNAc_130min_Run1	16452	2	1382.56	EEQFNSTFR	H(4)N(4)F(1)	5	P01869;P01868	Ig gamma-1 chain C region, membrane-bound form;Ig gamma-1 chain C region secreted form	Ighg1;Ighg1	174;174	14	1.08994		0.553822	0.356234	(N(N(H(H(N(H(F))))(H(N)))))	complex			('(N(H(F)))', '(N)')	(N(N(H(H(N(H)))(H(N))))(F))	complex	(F)		('(N(H))', '(N)')	TRUE	FALSE	TRUE	FALSE
6	ShenJ_MouseBrain_IGP_CutHexNAc_130min_Run1	16581	2	1301.53	EEQFNSTFR	H(3)N(4)F(1)	5	P01869;P01868	Ig gamma-1 chain C region, membrane-bound form;Ig gamma-1 chain C region secreted form	Ighg1;Ighg1	174;174	1	1.79445	0.00962586	0.19221	0.013336	(N(N(H(H(N))(H)(N)))(F))	complex	(F)	(N)	('(N)',)	(N(N(H(H(N))(H(N))))(F))	complex	(F)		('(N)', '(N)')	TRUE	TRUE	FALSE	FALSE
6	ShenJ_MouseBrain_IGP_CutHexNAc_130min_Run1	16581	2	1301.53	EEQFNSTFR	H(3)N(4)F(1)	5	P01869;P01868	Ig gamma-1 chain C region, membrane-bound form;Ig gamma-1 chain C region secreted form	Ighg1;Ighg1	174;174	2	1.78483	0.257969	0.126176	0.0889955	(N(N(H(H(N))(H(N))))(F))	complex	(F)		('(N)', '(N)')	(N(N(H(H(N))(H(N))))(F))	complex	(F)		('(N)', '(N)')	TRUE	TRUE	TRUE	TRUE
6	ShenJ_MouseBrain_IGP_CutHexNAc_130min_Run1	16581	2	1301.53	EEQFNSTFR	H(3)N(4)F(1)	5	P01869;P01868	Ig gamma-1 chain C region, membrane-bound form;Ig gamma-1 chain C region secreted form	Ighg1;Ighg1	174;174	3	1.52686	0.0332135	0.178254	0.294886	(N(N(H(H(N)(N))(H)))(F))	complex	(F)		('(N)', '(N)')	(N(N(H(H(N))(H(N))))(F))	complex	(F)		('(N)', '(N)')	TRUE	TRUE	TRUE	TRUE
6	ShenJ_MouseBrain_IGP_CutHexNAc_130min_Run1	16581	2	1301.53	EEQFNSTFR	H(3)N(4)F(1)	5	P01869;P01868	Ig gamma-1 chain C region, membrane-bound form;Ig gamma-1 chain C region secreted form	Ighg1;Ighg1	174;174	4	1.49365	0.0286695	0.370464	0.135889	(N(N(H(H(N(F)))(H(N)))))	complex			('(N(F))', '(N)')	(N(N(H(H(N))(H(N))))(F))	complex	(F)		('(N)', '(N)')	TRUE	FALSE	TRUE	FALSE
6	ShenJ_MouseBrain_IGP_CutHexNAc_130min_Run1	16581	2	1301.53	EEQFNSTFR	H(3)N(4)F(1)	5	P01869;P01868	Ig gamma-1 chain C region, membrane-bound form;Ig gamma-1 chain C region secreted form	Ighg1;Ighg1	174;174	5	1.46498	0.0953318	0.4138	0.121224	(N(N(H(H(N(F)))(H)(N))))	complex		(N)	('(N(F))',)	(N(N(H(H(N))(H(N))))(F))	complex	(F)		('(N)', '(N)')	TRUE	FALSE	FALSE	FALSE
6	ShenJ_MouseBrain_IGP_CutHexNAc_130min_Run1	16581	2	1301.53	EEQFNSTFR	H(3)N(4)F(1)	5	P01869;P01868	Ig gamma-1 chain C region, membrane-bound form;Ig gamma-1 chain C region secreted form	Ighg1;Ighg1	174;174	6	1.36964		0.389514	0.240841	(N(N(H(H(N(F))(N))(H))))	complex			('(N(F))', '(N)')	(N(N(H(H(N))(H(N))))(F))	complex	(F)		('(N)', '(N)')	TRUE	FALSE	TRUE	FALSE
6	ShenJ_MouseBrain_IGP_CutHexNAc_130min_Run1	16589	3	868.024	EEQFNSTFR	H(3)N(4)F(1)	5	P01869;P01868	Ig gamma-1 chain C region, membrane-bound form;Ig gamma-1 chain C region secreted form	Ighg1;Ighg1	174;174	1	1.78628	0.0214389	0.120864	0.0928525	(N(N(H(H(N))(H(N))))(F))	complex	(F)		('(N)', '(N)')	(N(N(H(H(N))(H(N))))(F))	complex	(F)		('(N)', '(N)')	TRUE	TRUE	TRUE	TRUE
6	ShenJ_MouseBrain_IGP_CutHexNAc_130min_Run1	16589	3	868.024	EEQFNSTFR	H(3)N(4)F(1)	5	P01869;P01868	Ig gamma-1 chain C region, membrane-bound form;Ig gamma-1 chain C region secreted form	Ighg1;Ighg1	174;174	2	1.76484	0.199063	0.214121	0.0210345	(N(N(H(H(N))(H)(N)))(F))	complex	(F)	(N)	('(N)',)	(N(N(H(H(N))(H(N))))(F))	complex	(F)		('(N)', '(N)')	TRUE	TRUE	FALSE	FALSE
6	ShenJ_MouseBrain_IGP_CutHexNAc_130min_Run1	16589	3	868.024	EEQFNSTFR	H(3)N(4)F(1)	5	P01869;P01868	Ig gamma-1 chain C region, membrane-bound form;Ig gamma-1 chain C region secreted form	Ighg1;Ighg1	174;174	3	1.56578	0.0591382	0.138526	0.295692	(N(N(H(H(N)(N))(H)))(F))	complex	(F)		('(N)', '(N)')	(N(N(H(H(N))(H(N))))(F))	complex	(F)		('(N)', '(N)')	TRUE	TRUE	TRUE	TRUE
6	ShenJ_MouseBrain_IGP_CutHexNAc_130min_Run1	16589	3	868.024	EEQFNSTFR	H(3)N(4)F(1)	5	P01869;P01868	Ig gamma-1 chain C region, membrane-bound form;Ig gamma-1 chain C region secreted form	Ighg1;Ighg1	174;174	4	1.50664	0.180157	0.372807	0.120549	(N(N(H(H(N(F)))(H(N)))))	complex			('(N(F))', '(N)')	(N(N(H(H(N))(H(N))))(F))	complex	(F)		('(N)', '(N)')	TRUE	FALSE	TRUE	FALSE
6	ShenJ_MouseBrain_IGP_CutHexNAc_130min_Run1	16589	3	868.024	EEQFNSTFR	H(3)N(4)F(1)	5	P01869;P01868	Ig gamma-1 chain C region, membrane-bound form;Ig gamma-1 chain C region secreted form	Ighg1;Ighg1	174;174	5	1.32649	0.114491	0.440374	0.233139	(N(N(H(H(N(F)))(H)(N))))	complex		(N)	('(N(F))',)	(N(N(H(H(N))(H(N))))(F))	complex	(F)		('(N)', '(N)')	TRUE	FALSE	FALSE	FALSE
6	ShenJ_MouseBrain_IGP_CutHexNAc_130min_Run1	16589	3	868.024	EEQFNSTFR	H(3)N(4)F(1)	5	P01869;P01868	Ig gamma-1 chain C region, membrane-bound form;Ig gamma-1 chain C region secreted form	Ighg1;Ighg1	174;174	6	1.212		0.380943	0.407061	(N(N(H(H(N(F))(N))(H))))	complex			('(N(F))', '(N)')	(N(N(H(H(N))(H(N))))(F))	complex	(F)		('(N)', '(N)')	TRUE	FALSE	TRUE	FALSE
2	ShenJ_MouseBrain_IGP_CutHexNAc_130min_Run1	16804	3	1108.84	GKANSTGTLVITNPTR	H(4)N(3)A(1)F(1)	4	P12960	Contactin-1	Cntn1	494	1	1.8336	0.54121	0.0972293	0.0691745	(N(N(H(H(N(H(A))))(H)))(F))	complex	(F)		('(N(H(A)))',)	(N(N(H(H(N(H(A))))(H)))(F))	complex	(F)		('(N(H(A)))',)	TRUE	TRUE	TRUE	TRUE
2	ShenJ_MouseBrain_IGP_CutHexNAc_130min_Run1	16804	3	1108.84	GKANSTGTLVITNPTR	H(4)N(3)A(1)F(1)	4	P12960	Contactin-1	Cntn1	494	2	1.29239		0.589617	0.117997	(N(N(H(H(N(H(A))(F)))(H))))	complex			('(N(H(A))(F))',)	(N(N(H(H(N(H(A))))(H)))(F))	complex	(F)		('(N(H(A)))',)	TRUE	FALSE	TRUE	FALSE
3	ShenJ_MouseBrain_IGP_CutHexNAc_130min_Run1	16873	3	1023.12	NVETNNSTVLIEGK	H(4)N(3)F(2)	5	Q9Z218	Dipeptidyl aminopeptidase-like protein 6	Dpp6	112	1	1.78119	0.000186255	0.0747598	0.144052	(N(N(H(H(N(H)(F)))(H)))(F))	complex	(F)		('(N(H)(F))',)	(N(N(H(H(N(H)(F)))(H)))(F))	complex	(F)		('(N(H)(F))',)	TRUE	TRUE	TRUE	TRUE
3	ShenJ_MouseBrain_IGP_CutHexNAc_130min_Run1	16873	3	1023.12	NVETNNSTVLIEGK	H(4)N(3)F(2)	5	Q9Z218	Dipeptidyl aminopeptidase-like protein 6	Dpp6	112	2	1.781	0.087978	0.0999147	0.119084	(N(N(H(H(N(H(F))))(H)))(F))	complex	(F)		('(N(H(F)))',)	(N(N(H(H(N(H)(F)))(H)))(F))	complex	(F)		('(N(H)(F))',)	TRUE	TRUE	TRUE	FALSE
3	ShenJ_MouseBrain_IGP_CutHexNAc_130min_Run1	16873	3	1023.12	NVETNNSTVLIEGK	H(4)N(3)F(2)	5	Q9Z218	Dipeptidyl aminopeptidase-like protein 6	Dpp6	112	3	1.69302		0.0862745	0.220702	(N(N(H(H(H))(H(N(F)))))(F))	hybrid	(F)		('(N(F))',)	(N(N(H(H(N(H)(F)))(H)))(F))	complex	(F)		('(N(H)(F))',)	FALSE	TRUE	TRUE	FALSE
2	ShenJ_MouseBrain_IGP_CutHexNAc_130min_Run1	16948	3	1144.16	IISENKTDEEPGYIK	H(4)N(3)A(1)F(1)	5	Q01097	Glutamate receptor ionotropic, NMDA 2B	Grin2b	444	1	1.56279	0.391529	0.33663	0.100581	(N(N(H(H(N(H(A))))(H)))(F))	complex	(F)		('(N(H(A)))',)	(N(N(H(H(N(H(A))))(H)))(F))	complex	(F)		('(N(H(A)))',)	TRUE	TRUE	TRUE	TRUE
2	ShenJ_MouseBrain_IGP_CutHexNAc_130min_Run1	16948	3	1144.16	IISENKTDEEPGYIK	H(4)N(3)A(1)F(1)	5	Q01097	Glutamate receptor ionotropic, NMDA 2B	Grin2b	444	2	1.17126		0.691657	0.137083	(N(N(H(H(N(H(A))(F)))(H))))	complex			('(N(H(A))(F))',)	(N(N(H(H(N(H(A))))(H)))(F))	complex	(F)		('(N(H(A)))',)	TRUE	FALSE	TRUE	FALSE
12	ShenJ_MouseBrain_IGP_CutHexNAc_130min_Run1	17144	3	1391.59	VLVAPPSEEANTTK	H(6)N(5)A(1)F(3)	11	P43006	Excitatory amino acid transporter 2	Slc1a2	205	1	1.6803	0.00463842	0.175857	0.143839	(N(N(H(H(N(H(A))(F))(N(H)))(H(N(H)(F)))))(F))	complex	(F)		('(N(H(A))(F))', '(N(H))', '(N(H)(F))')	(N(N(H(H(N(H(A))(F)))(H(N(H))(N(H)(F)))))(F))	complex	(F)		('(N(H(A))(F))', '(N(H))', '(N(H)(F))')	TRUE	TRUE	TRUE	TRUE
12	ShenJ_MouseBrain_IGP_CutHexNAc_130min_Run1	17144	3	1391.59	VLVAPPSEEANTTK	H(6)N(5)A(1)F(3)	11	P43006	Excitatory amino acid transporter 2	Slc1a2	205	2	1.67567	0.00600257	0.190128	0.134205	(N(N(H(H(N(H(A))))(H(N(H)(F))(N(H)(F)))))(F))	complex	(F)		('(N(H(A)))', '(N(H)(F))', '(N(H)(F))')	(N(N(H(H(N(H(A))(F)))(H(N(H))(N(H)(F)))))(F))	complex	(F)		('(N(H(A))(F))', '(N(H))', '(N(H)(F))')	TRUE	TRUE	TRUE	FALSE
12	ShenJ_MouseBrain_IGP_CutHexNAc_130min_Run1	17144	3	1391.59	VLVAPPSEEANTTK	H(6)N(5)A(1)F(3)	11	P43006	Excitatory amino acid transporter 2	Slc1a2	205	3	1.66966	0.000284364	0.17964	0.150696	(N(N(H(H(N(H(A)))(N(H)(F)))(H(N(H)(F)))))(F))	complex	(F)		('(N(H(A)))', '(N(H)(F))', '(N(H)(F))')	(N(N(H(H(N(H(A))(F)))(H(N(H))(N(H)(F)))))(F))	complex	(F)		('(N(H(A))(F))', '(N(H))', '(N(H)(F))')	TRUE	TRUE	TRUE	FALSE
12	ShenJ_MouseBrain_IGP_CutHexNAc_130min_Run1	17144	3	1391.59	VLVAPPSEEANTTK	H(6)N(5)A(1)F(3)	11	P43006	Excitatory amino acid transporter 2	Slc1a2	205	4	1.66938	0.0048705	0.177609	0.153011	(N(N(H(H(N(H(A))(F))(N(H)(F)))(H(N(H)))))(F))	complex	(F)		('(N(H(A))(F))', '(N(H)(F))', '(N(H))')	(N(N(H(H(N(H(A))(F)))(H(N(H))(N(H)(F)))))(F))	complex	(F)		('(N(H(A))(F))', '(N(H))', '(N(H)(F))')	TRUE	TRUE	TRUE	TRUE
12	ShenJ_MouseBrain_IGP_CutHexNAc_130min_Run1	17144	3	1391.59	VLVAPPSEEANTTK	H(6)N(5)A(1)F(3)	11	P43006	Excitatory amino acid transporter 2	Slc1a2	205	5	1.66451	0.0571743	0.19392	0.141571	(N(N(H(H(N(H(A))(F)))(H(N(H)(F))(N(H)))))(F))	complex	(F)		('(N(H(A))(F))', '(N(H)(F))', '(N(H))')	(N(N(H(H(N(H(A))(F)))(H(N(H))(N(H)(F)))))(F))	complex	(F)		('(N(H(A))(F))', '(N(H))', '(N(H)(F))')	TRUE	TRUE	TRUE	TRUE
12	ShenJ_MouseBrain_IGP_CutHexNAc_130min_Run1	17144	3	1391.59	VLVAPPSEEANTTK	H(6)N(5)A(1)F(3)	11	P43006	Excitatory amino acid transporter 2	Slc1a2	205	6	1.60733	0.0114292	0.23183	0.160836	(N(N(H(H(H))(H(N(H(A))(F))(N(H)(F)))(N)))(F))	hybrid	(F)	(N)	('(N(H(A))(F))', '(N(H)(F))')	(N(N(H(H(N(H(A))(F)))(H(N(H))(N(H)(F)))))(F))	complex	(F)		('(N(H(A))(F))', '(N(H))', '(N(H)(F))')	FALSE	TRUE	FALSE	FALSE
12	ShenJ_MouseBrain_IGP_CutHexNAc_130min_Run1	17144	3	1391.59	VLVAPPSEEANTTK	H(6)N(5)A(1)F(3)	11	P43006	Excitatory amino acid transporter 2	Slc1a2	205	7	1.59591	0.0386283	0.251664	0.15243	(N(N(H(H(H)(H))(H(N(H(A))(F))(N(F)))(N)))(F))	hybrid	(F)	(N)	('(N(H(A))(F))', '(N(F))')	(N(N(H(H(N(H(A))(F)))(H(N(H))(N(H)(F)))))(F))	complex	(F)		('(N(H(A))(F))', '(N(H))', '(N(H)(F))')	FALSE	TRUE	FALSE	FALSE
12	ShenJ_MouseBrain_IGP_CutHexNAc_130min_Run1	17144	3	1391.59	VLVAPPSEEANTTK	H(6)N(5)A(1)F(3)	11	P43006	Excitatory amino acid transporter 2	Slc1a2	205	8	1.55728	0.0403315	0.204898	0.237825	(N(N(H(H(N(H(N(H(A))))(F)))(H(N(H)(F)))))(F))	complex	(F)		('(N(H(N(H(A))))(F))', '(N(H)(F))')	(N(N(H(H(N(H(A))(F)))(H(N(H))(N(H)(F)))))(F))	complex	(F)		('(N(H(A))(F))', '(N(H))', '(N(H)(F))')	TRUE	TRUE	TRUE	FALSE
12	ShenJ_MouseBrain_IGP_CutHexNAc_130min_Run1	17144	3	1391.59	VLVAPPSEEANTTK	H(6)N(5)A(1)F(3)	11	P43006	Excitatory amino acid transporter 2	Slc1a2	205	9	1.51695	0.00531506	0.225599	0.257455	(N(N(H(H(N(H(N(H)(F)))(F)))(H(N(H(A))))))(F))	complex	(F)		('(N(H(N(H)(F)))(F))', '(N(H(A)))')	(N(N(H(H(N(H(A))(F)))(H(N(H))(N(H)(F)))))(F))	complex	(F)		('(N(H(A))(F))', '(N(H))', '(N(H)(F))')	TRUE	TRUE	TRUE	FALSE
12	ShenJ_MouseBrain_IGP_CutHexNAc_130min_Run1	17144	3	1391.59	VLVAPPSEEANTTK	H(6)N(5)A(1)F(3)	11	P43006	Excitatory amino acid transporter 2	Slc1a2	205	10	1.51163	0.000664473	0.344686	0.143684	(N(N(H(H(N(H(A))(F))(N(H)(F)))(H(N(H)(F))))))	complex			('(N(H(A))(F))', '(N(H)(F))', '(N(H)(F))')	(N(N(H(H(N(H(A))(F)))(H(N(H))(N(H)(F)))))(F))	complex	(F)		('(N(H(A))(F))', '(N(H))', '(N(H)(F))')	TRUE	FALSE	TRUE	FALSE
12	ShenJ_MouseBrain_IGP_CutHexNAc_130min_Run1	17144	3	1391.59	VLVAPPSEEANTTK	H(6)N(5)A(1)F(3)	11	P43006	Excitatory amino acid transporter 2	Slc1a2	205	11	1.51097	0.0797947	0.350278	0.138756	(N(N(H(H(N(H(A))(F)))(H(N(H)(F))(N(H)(F))))))	complex			('(N(H(A))(F))', '(N(H)(F))', '(N(H)(F))')	(N(N(H(H(N(H(A))(F)))(H(N(H))(N(H)(F)))))(F))	complex	(F)		('(N(H(A))(F))', '(N(H))', '(N(H)(F))')	TRUE	FALSE	TRUE	FALSE
12	ShenJ_MouseBrain_IGP_CutHexNAc_130min_Run1	17144	3	1391.59	VLVAPPSEEANTTK	H(6)N(5)A(1)F(3)	11	P43006	Excitatory amino acid transporter 2	Slc1a2	205	12	1.43117		0.385465	0.183364	(N(N(H(H(N(H(H))(F)))(H(N(H(A)(F))(F)))(N))))	complex		(N)	('(N(H(H))(F))', '(N(H(A)(F))(F))')	(N(N(H(H(N(H(A))(F)))(H(N(H))(N(H)(F)))))(F))	complex	(F)		('(N(H(A))(F))', '(N(H))', '(N(H)(F))')	TRUE	FALSE	FALSE	FALSE
12	ShenJ_MouseBrain_IGP_CutHexNAc_130min_Run1	17155	3	1391.59	VLVAPPSEEANTTK	H(6)N(5)A(1)F(3)	11	P43006	Excitatory amino acid transporter 2	Slc1a2	205	1	1.73058	0.00630789	0.134096	0.13532	(N(N(H(H(N(H(A))(F))(N(H)))(H(N(H)(F)))))(F))	complex	(F)		('(N(H(A))(F))', '(N(H))', '(N(H)(F))')	(N(N(H(H(N(H(A))(F)))(H(N(H))(N(H)(F)))))(F))	complex	(F)		('(N(H(A))(F))', '(N(H))', '(N(H)(F))')	TRUE	TRUE	TRUE	TRUE
12	ShenJ_MouseBrain_IGP_CutHexNAc_130min_Run1	17155	3	1391.59	VLVAPPSEEANTTK	H(6)N(5)A(1)F(3)	11	P43006	Excitatory amino acid transporter 2	Slc1a2	205	2	1.72428	0.00264713	0.14971	0.126014	(N(N(H(H(N(H(A))))(H(N(H)(F))(N(H)(F)))))(F))	complex	(F)		('(N(H(A)))', '(N(H)(F))', '(N(H)(F))')	(N(N(H(H(N(H(A))(F)))(H(N(H))(N(H)(F)))))(F))	complex	(F)		('(N(H(A))(F))', '(N(H))', '(N(H)(F))')	TRUE	TRUE	TRUE	FALSE
12	ShenJ_MouseBrain_IGP_CutHexNAc_130min_Run1	17155	3	1391.59	VLVAPPSEEANTTK	H(6)N(5)A(1)F(3)	11	P43006	Excitatory amino acid transporter 2	Slc1a2	205	3	1.72163	0.00179118	0.145479	0.132893	(N(N(H(H(N(H(A))(F)))(H(N(H)(F))(N(H)))))(F))	complex	(F)		('(N(H(A))(F))', '(N(H)(F))', '(N(H))')	(N(N(H(H(N(H(A))(F)))(H(N(H))(N(H)(F)))))(F))	complex	(F)		('(N(H(A))(F))', '(N(H))', '(N(H)(F))')	TRUE	TRUE	TRUE	TRUE
12	ShenJ_MouseBrain_IGP_CutHexNAc_130min_Run1	17155	3	1391.59	VLVAPPSEEANTTK	H(6)N(5)A(1)F(3)	11	P43006	Excitatory amino acid transporter 2	Slc1a2	205	4	1.71984	0.00554044	0.135881	0.144281	(N(N(H(H(N(H(A))(F))(N(H)(F)))(H(N(H)))))(F))	complex	(F)		('(N(H(A))(F))', '(N(H)(F))', '(N(H))')	(N(N(H(H(N(H(A))(F)))(H(N(H))(N(H)(F)))))(F))	complex	(F)		('(N(H(A))(F))', '(N(H))', '(N(H)(F))')	TRUE	TRUE	TRUE	TRUE
12	ShenJ_MouseBrain_IGP_CutHexNAc_130min_Run1	17155	3	1391.59	VLVAPPSEEANTTK	H(6)N(5)A(1)F(3)	11	P43006	Excitatory amino acid transporter 2	Slc1a2	205	5	1.7143	0.0633351	0.143525	0.142178	(N(N(H(H(N(H(A)))(N(H)(F)))(H(N(H)(F)))))(F))	complex	(F)		('(N(H(A)))', '(N(H)(F))', '(N(H)(F))')	(N(N(H(H(N(H(A))(F)))(H(N(H))(N(H)(F)))))(F))	complex	(F)		('(N(H(A))(F))', '(N(H))', '(N(H)(F))')	TRUE	TRUE	TRUE	FALSE
12	ShenJ_MouseBrain_IGP_CutHexNAc_130min_Run1	17155	3	1391.59	VLVAPPSEEANTTK	H(6)N(5)A(1)F(3)	11	P43006	Excitatory amino acid transporter 2	Slc1a2	205	6	1.65096	0.0481028	0.196945	0.152092	(N(N(H(H(H))(H(N(H(A))(F))(N(H)(F)))(N)))(F))	hybrid	(F)	(N)	('(N(H(A))(F))', '(N(H)(F))')	(N(N(H(H(N(H(A))(F)))(H(N(H))(N(H)(F)))))(F))	complex	(F)		('(N(H(A))(F))', '(N(H))', '(N(H)(F))')	FALSE	TRUE	FALSE	FALSE
12	ShenJ_MouseBrain_IGP_CutHexNAc_130min_Run1	17155	3	1391.59	VLVAPPSEEANTTK	H(6)N(5)A(1)F(3)	11	P43006	Excitatory amino acid transporter 2	Slc1a2	205	7	1.60286	0.0198909	0.166589	0.230551	(N(N(H(H(N(H(N(H(A))))(F)))(H(N(H)(F)))))(F))	complex	(F)		('(N(H(N(H(A))))(F))', '(N(H)(F))')	(N(N(H(H(N(H(A))(F)))(H(N(H))(N(H)(F)))))(F))	complex	(F)		('(N(H(A))(F))', '(N(H))', '(N(H)(F))')	TRUE	TRUE	TRUE	FALSE
12	ShenJ_MouseBrain_IGP_CutHexNAc_130min_Run1	17155	3	1391.59	VLVAPPSEEANTTK	H(6)N(5)A(1)F(3)	11	P43006	Excitatory amino acid transporter 2	Slc1a2	205	8	1.58297	0.0188652	0.273034	0.143998	(N(N(H(H(H)(H))(H(N(H(A))(F))(N(F)))(N)))(F))	hybrid	(F)	(N)	('(N(H(A))(F))', '(N(F))')	(N(N(H(H(N(H(A))(F)))(H(N(H))(N(H)(F)))))(F))	complex	(F)		('(N(H(A))(F))', '(N(H))', '(N(H)(F))')	FALSE	TRUE	FALSE	FALSE
12	ShenJ_MouseBrain_IGP_CutHexNAc_130min_Run1	17155	3	1391.59	VLVAPPSEEANTTK	H(6)N(5)A(1)F(3)	11	P43006	Excitatory amino acid transporter 2	Slc1a2	205	9	1.5641	0.0298783	0.18264	0.253257	(N(N(H(H(N(H(N(H)(F)))(F)))(H(N(H(A))))))(F))	complex	(F)		('(N(H(N(H)(F)))(F))', '(N(H(A)))')	(N(N(H(H(N(H(A))(F)))(H(N(H))(N(H)(F)))))(F))	complex	(F)		('(N(H(A))(F))', '(N(H))', '(N(H)(F))')	TRUE	TRUE	TRUE	FALSE
12	ShenJ_MouseBrain_IGP_CutHexNAc_130min_Run1	17155	3	1391.59	VLVAPPSEEANTTK	H(6)N(5)A(1)F(3)	11	P43006	Excitatory amino acid transporter 2	Slc1a2	205	10	1.53422	0.00340531	0.335631	0.130144	(N(N(H(H(N(H(A))(F)))(H(N(H)(F))(N(H)(F))))))	complex			('(N(H(A))(F))', '(N(H)(F))', '(N(H)(F))')	(N(N(H(H(N(H(A))(F)))(H(N(H))(N(H)(F)))))(F))	complex	(F)		('(N(H(A))(F))', '(N(H))', '(N(H)(F))')	TRUE	FALSE	TRUE	FALSE
12	ShenJ_MouseBrain_IGP_CutHexNAc_130min_Run1	17155	3	1391.59	VLVAPPSEEANTTK	H(6)N(5)A(1)F(3)	11	P43006	Excitatory amino acid transporter 2	Slc1a2	205	11	1.53082	0.0671703	0.334132	0.135049	(N(N(H(H(N(H(A))(F))(N(H)(F)))(H(N(H)(F))))))	complex			('(N(H(A))(F))', '(N(H)(F))', '(N(H)(F))')	(N(N(H(H(N(H(A))(F)))(H(N(H))(N(H)(F)))))(F))	complex	(F)		('(N(H(A))(F))', '(N(H))', '(N(H)(F))')	TRUE	FALSE	TRUE	FALSE
12	ShenJ_MouseBrain_IGP_CutHexNAc_130min_Run1	17155	3	1391.59	VLVAPPSEEANTTK	H(6)N(5)A(1)F(3)	11	P43006	Excitatory amino acid transporter 2	Slc1a2	205	12	1.46365		0.360211	0.17614	(N(N(H(H(N(H(H))(F)))(H(N(H(A)(F))(F)))(N))))	complex		(N)	('(N(H(H))(F))', '(N(H(A)(F))(F))')	(N(N(H(H(N(H(A))(F)))(H(N(H))(N(H)(F)))))(F))	complex	(F)		('(N(H(A))(F))', '(N(H))', '(N(H)(F))')	TRUE	FALSE	FALSE	FALSE
12	ShenJ_MouseBrain_IGP_CutHexNAc_130min_Run1	17376	3	1391.59	VLVAPPSEEANTTK	H(6)N(5)A(1)F(3)	11	P43006	Excitatory amino acid transporter 2	Slc1a2	205	1	1.67858	0.00614982	0.169929	0.151491	(N(N(H(H(N(H(A))(F))(N(H)))(H(N(H)(F)))))(F))	complex	(F)		('(N(H(A))(F))', '(N(H))', '(N(H)(F))')	(N(N(H(H(N(H(A))(F)))(H(N(H))(N(H)(F)))))(F))	complex	(F)		('(N(H(A))(F))', '(N(H))', '(N(H)(F))')	TRUE	TRUE	TRUE	TRUE
12	ShenJ_MouseBrain_IGP_CutHexNAc_130min_Run1	17376	3	1391.59	VLVAPPSEEANTTK	H(6)N(5)A(1)F(3)	11	P43006	Excitatory amino acid transporter 2	Slc1a2	205	2	1.67243	0.00362113	0.185421	0.142149	(N(N(H(H(N(H(A))))(H(N(H)(F))(N(H)(F)))))(F))	complex	(F)		('(N(H(A)))', '(N(H)(F))', '(N(H)(F))')	(N(N(H(H(N(H(A))(F)))(H(N(H))(N(H)(F)))))(F))	complex	(F)		('(N(H(A))(F))', '(N(H))', '(N(H)(F))')	TRUE	TRUE	TRUE	FALSE
12	ShenJ_MouseBrain_IGP_CutHexNAc_130min_Run1	17376	3	1391.59	VLVAPPSEEANTTK	H(6)N(5)A(1)F(3)	11	P43006	Excitatory amino acid transporter 2	Slc1a2	205	3	1.66881	0.00118364	0.17057	0.160621	(N(N(H(H(N(H(A))(F))(N(H)(F)))(H(N(H)))))(F))	complex	(F)		('(N(H(A))(F))', '(N(H)(F))', '(N(H))')	(N(N(H(H(N(H(A))(F)))(H(N(H))(N(H)(F)))))(F))	complex	(F)		('(N(H(A))(F))', '(N(H))', '(N(H)(F))')	TRUE	TRUE	TRUE	TRUE
12	ShenJ_MouseBrain_IGP_CutHexNAc_130min_Run1	17376	3	1391.59	VLVAPPSEEANTTK	H(6)N(5)A(1)F(3)	11	P43006	Excitatory amino acid transporter 2	Slc1a2	205	4	1.66763	0.00752978	0.175058	0.157317	(N(N(H(H(N(H(A)))(N(H)(F)))(H(N(H)(F)))))(F))	complex	(F)		('(N(H(A)))', '(N(H)(F))', '(N(H)(F))')	(N(N(H(H(N(H(A))(F)))(H(N(H))(N(H)(F)))))(F))	complex	(F)		('(N(H(A))(F))', '(N(H))', '(N(H)(F))')	TRUE	TRUE	TRUE	FALSE
12	ShenJ_MouseBrain_IGP_CutHexNAc_130min_Run1	17376	3	1391.59	VLVAPPSEEANTTK	H(6)N(5)A(1)F(3)	11	P43006	Excitatory amino acid transporter 2	Slc1a2	205	5	1.6601	0.0541871	0.189838	0.150067	(N(N(H(H(N(H(A))(F)))(H(N(H)(F))(N(H)))))(F))	complex	(F)		('(N(H(A))(F))', '(N(H)(F))', '(N(H))')	(N(N(H(H(N(H(A))(F)))(H(N(H))(N(H)(F)))))(F))	complex	(F)		('(N(H(A))(F))', '(N(H))', '(N(H)(F))')	TRUE	TRUE	TRUE	TRUE
12	ShenJ_MouseBrain_IGP_CutHexNAc_130min_Run1	17376	3	1391.59	VLVAPPSEEANTTK	H(6)N(5)A(1)F(3)	11	P43006	Excitatory amino acid transporter 2	Slc1a2	205	6	1.60591	0.0110691	0.222075	0.172017	(N(N(H(H(H))(H(N(H(A))(F))(N(H)(F)))(N)))(F))	hybrid	(F)	(N)	('(N(H(A))(F))', '(N(H)(F))')	(N(N(H(H(N(H(A))(F)))(H(N(H))(N(H)(F)))))(F))	complex	(F)		('(N(H(A))(F))', '(N(H))', '(N(H)(F))')	FALSE	TRUE	FALSE	FALSE
12	ShenJ_MouseBrain_IGP_CutHexNAc_130min_Run1	17376	3	1391.59	VLVAPPSEEANTTK	H(6)N(5)A(1)F(3)	11	P43006	Excitatory amino acid transporter 2	Slc1a2	205	7	1.59484	0.0267539	0.245301	0.15986	(N(N(H(H(H)(H))(H(N(H(A))(F))(N(F)))(N)))(F))	hybrid	(F)	(N)	('(N(H(A))(F))', '(N(F))')	(N(N(H(H(N(H(A))(F)))(H(N(H))(N(H)(F)))))(F))	complex	(F)		('(N(H(A))(F))', '(N(H))', '(N(H)(F))')	FALSE	TRUE	FALSE	FALSE
12	ShenJ_MouseBrain_IGP_CutHexNAc_130min_Run1	17376	3	1391.59	VLVAPPSEEANTTK	H(6)N(5)A(1)F(3)	11	P43006	Excitatory amino acid transporter 2	Slc1a2	205	8	1.56809	0.04265	0.193722	0.238193	(N(N(H(H(N(H(N(H(A))))(F)))(H(N(H)(F)))))(F))	complex	(F)		('(N(H(N(H(A))))(F))', '(N(H)(F))')	(N(N(H(H(N(H(A))(F)))(H(N(H))(N(H)(F)))))(F))	complex	(F)		('(N(H(A))(F))', '(N(H))', '(N(H)(F))')	TRUE	TRUE	TRUE	FALSE
12	ShenJ_MouseBrain_IGP_CutHexNAc_130min_Run1	17376	3	1391.59	VLVAPPSEEANTTK	H(6)N(5)A(1)F(3)	11	P43006	Excitatory amino acid transporter 2	Slc1a2	205	9	1.52544	0.0187069	0.218864	0.2557	(N(N(H(H(N(H(N(H)(F)))(F)))(H(N(H(A))))))(F))	complex	(F)		('(N(H(N(H)(F)))(F))', '(N(H(A)))')	(N(N(H(H(N(H(A))(F)))(H(N(H))(N(H)(F)))))(F))	complex	(F)		('(N(H(A))(F))', '(N(H))', '(N(H)(F))')	TRUE	TRUE	TRUE	FALSE
12	ShenJ_MouseBrain_IGP_CutHexNAc_130min_Run1	17376	3	1391.59	VLVAPPSEEANTTK	H(6)N(5)A(1)F(3)	11	P43006	Excitatory amino acid transporter 2	Slc1a2	205	10	1.50673	0.00113501	0.338875	0.154396	(N(N(H(H(N(H(A))(F))(N(H)(F)))(H(N(H)(F))))))	complex			('(N(H(A))(F))', '(N(H)(F))', '(N(H)(F))')	(N(N(H(H(N(H(A))(F)))(H(N(H))(N(H)(F)))))(F))	complex	(F)		('(N(H(A))(F))', '(N(H))', '(N(H)(F))')	TRUE	FALSE	TRUE	FALSE
12	ShenJ_MouseBrain_IGP_CutHexNAc_130min_Run1	17376	3	1391.59	VLVAPPSEEANTTK	H(6)N(5)A(1)F(3)	11	P43006	Excitatory amino acid transporter 2	Slc1a2	205	11	1.50559	0.0643325	0.344671	0.149736	(N(N(H(H(N(H(A))(F)))(H(N(H)(F))(N(H)(F))))))	complex			('(N(H(A))(F))', '(N(H)(F))', '(N(H)(F))')	(N(N(H(H(N(H(A))(F)))(H(N(H))(N(H)(F)))))(F))	complex	(F)		('(N(H(A))(F))', '(N(H))', '(N(H)(F))')	TRUE	FALSE	TRUE	FALSE
12	ShenJ_MouseBrain_IGP_CutHexNAc_130min_Run1	17376	3	1391.59	VLVAPPSEEANTTK	H(6)N(5)A(1)F(3)	11	P43006	Excitatory amino acid transporter 2	Slc1a2	205	12	1.44126		0.37702	0.181719	(N(N(H(H(N(H(H))(F)))(H(N(H(A)(F))(F)))(N))))	complex		(N)	('(N(H(H))(F))', '(N(H(A)(F))(F))')	(N(N(H(H(N(H(A))(F)))(H(N(H))(N(H)(F)))))(F))	complex	(F)		('(N(H(A))(F))', '(N(H))', '(N(H)(F))')	TRUE	FALSE	FALSE	FALSE
12	ShenJ_MouseBrain_IGP_CutHexNAc_130min_Run1	17475	3	1221.19	VLVAPPSEEANTTK	H(5)N(4)A(1)F(2)	11	P43006	Excitatory amino acid transporter 2	Slc1a2	205	1	1.74278	0.00621006	0.139844	0.11738	(N(N(H(H(N(H(A))(F)))(H(N(H)))))(F))	complex	(F)		('(N(H(A))(F))', '(N(H))')	(N(N(H(H(N(H(A))(F)))(H(N(H)))))(F))	complex	(F)		('(N(H(A))(F))', '(N(H))')	TRUE	TRUE	TRUE	TRUE
12	ShenJ_MouseBrain_IGP_CutHexNAc_130min_Run1	17475	3	1221.19	VLVAPPSEEANTTK	H(5)N(4)A(1)F(2)	11	P43006	Excitatory amino acid transporter 2	Slc1a2	205	2	1.73657	0.0303363	0.149805	0.113629	(N(N(H(H(N(H(A))))(H(N(H)(F)))))(F))	complex	(F)		('(N(H(A)))', '(N(H)(F))')	(N(N(H(H(N(H(A))(F)))(H(N(H)))))(F))	complex	(F)		('(N(H(A))(F))', '(N(H))')	TRUE	TRUE	TRUE	FALSE
12	ShenJ_MouseBrain_IGP_CutHexNAc_130min_Run1	17475	3	1221.19	VLVAPPSEEANTTK	H(5)N(4)A(1)F(2)	11	P43006	Excitatory amino acid transporter 2	Slc1a2	205	3	1.70623	0.000376324	0.187775	0.105996	(N(N(H(H(N(H(A))(F))(N(H)))(H)))(F))	complex	(F)		('(N(H(A))(F))', '(N(H))')	(N(N(H(H(N(H(A))(F)))(H(N(H)))))(F))	complex	(F)		('(N(H(A))(F))', '(N(H))')	TRUE	TRUE	TRUE	TRUE
12	ShenJ_MouseBrain_IGP_CutHexNAc_130min_Run1	17475	3	1221.19	VLVAPPSEEANTTK	H(5)N(4)A(1)F(2)	11	P43006	Excitatory amino acid transporter 2	Slc1a2	205	4	1.70585	0.00617547	0.189636	0.104511	(N(N(H(H(H))(H(N(H(A))(F)))(N)))(F))	hybrid	(F)	(N)	('(N(H(A))(F))',)	(N(N(H(H(N(H(A))(F)))(H(N(H)))))(F))	complex	(F)		('(N(H(A))(F))', '(N(H))')	FALSE	TRUE	FALSE	FALSE
12	ShenJ_MouseBrain_IGP_CutHexNAc_130min_Run1	17475	3	1221.19	VLVAPPSEEANTTK	H(5)N(4)A(1)F(2)	11	P43006	Excitatory amino acid transporter 2	Slc1a2	205	5	1.69968	0.0360756	0.18772	0.112603	(N(N(H(H(N(H)(A)))(H(N(H)(F)))))(F))	complex	(F)		('(N(H)(A))', '(N(H)(F))')	(N(N(H(H(N(H(A))(F)))(H(N(H)))))(F))	complex	(F)		('(N(H(A))(F))', '(N(H))')	TRUE	TRUE	TRUE	FALSE
12	ShenJ_MouseBrain_IGP_CutHexNAc_130min_Run1	17475	3	1221.19	VLVAPPSEEANTTK	H(5)N(4)A(1)F(2)	11	P43006	Excitatory amino acid transporter 2	Slc1a2	205	6	1.6636	0.0118641	0.196572	0.139826	(N(N(H(H(N(H(A)))(N(H)(F)))(H)))(F))	complex	(F)		('(N(H(A)))', '(N(H)(F))')	(N(N(H(H(N(H(A))(F)))(H(N(H)))))(F))	complex	(F)		('(N(H(A))(F))', '(N(H))')	TRUE	TRUE	TRUE	FALSE
12	ShenJ_MouseBrain_IGP_CutHexNAc_130min_Run1	17475	3	1221.19	VLVAPPSEEANTTK	H(5)N(4)A(1)F(2)	11	P43006	Excitatory amino acid transporter 2	Slc1a2	205	7	1.65174	0.00750381	0.190226	0.158037	(N(N(H(H(H))(H(N(H(A))(F))(N))))(F))	hybrid	(F)		('(N(H(A))(F))', '(N)')	(N(N(H(H(N(H(A))(F)))(H(N(H)))))(F))	complex	(F)		('(N(H(A))(F))', '(N(H))')	FALSE	TRUE	TRUE	FALSE
12	ShenJ_MouseBrain_IGP_CutHexNAc_130min_Run1	17475	3	1221.19	VLVAPPSEEANTTK	H(5)N(4)A(1)F(2)	11	P43006	Excitatory amino acid transporter 2	Slc1a2	205	8	1.64423	0.0237539	0.208001	0.147765	(N(N(H(H(N(H(A))))(H(N(H(F))))))(F))	complex	(F)		('(N(H(A)))', '(N(H(F)))')	(N(N(H(H(N(H(A))(F)))(H(N(H)))))(F))	complex	(F)		('(N(H(A))(F))', '(N(H))')	TRUE	TRUE	TRUE	FALSE
12	ShenJ_MouseBrain_IGP_CutHexNAc_130min_Run1	17475	3	1221.19	VLVAPPSEEANTTK	H(5)N(4)A(1)F(2)	11	P43006	Excitatory amino acid transporter 2	Slc1a2	205	9	1.62048	0.0505497	0.167712	0.211807	(N(N(H(H(H))(H(N(H(A)))(N(F)))))(F))	hybrid	(F)		('(N(H(A)))', '(N(F))')	(N(N(H(H(N(H(A))(F)))(H(N(H)))))(F))	complex	(F)		('(N(H(A))(F))', '(N(H))')	FALSE	TRUE	TRUE	FALSE
12	ShenJ_MouseBrain_IGP_CutHexNAc_130min_Run1	17475	3	1221.19	VLVAPPSEEANTTK	H(5)N(4)A(1)F(2)	11	P43006	Excitatory amino acid transporter 2	Slc1a2	205	10	1.56993	0.0427995	0.349166	0.0809037	(N(N(H(H(N(H(A))(F))(N(H)(F)))(H))))	complex			('(N(H(A))(F))', '(N(H)(F))')	(N(N(H(H(N(H(A))(F)))(H(N(H)))))(F))	complex	(F)		('(N(H(A))(F))', '(N(H))')	TRUE	FALSE	TRUE	FALSE
12	ShenJ_MouseBrain_IGP_CutHexNAc_130min_Run1	17475	3	1221.19	VLVAPPSEEANTTK	H(5)N(4)A(1)F(2)	11	P43006	Excitatory amino acid transporter 2	Slc1a2	205	11	1.52713	0.0131892	0.325032	0.147837	(N(N(H(H(N(H(A))(F)))(H(N(H)(F))))))	complex			('(N(H(A))(F))', '(N(H)(F))')	(N(N(H(H(N(H(A))(F)))(H(N(H)))))(F))	complex	(F)		('(N(H(A))(F))', '(N(H))')	TRUE	FALSE	TRUE	FALSE
12	ShenJ_MouseBrain_IGP_CutHexNAc_130min_Run1	17475	3	1221.19	VLVAPPSEEANTTK	H(5)N(4)A(1)F(2)	11	P43006	Excitatory amino acid transporter 2	Slc1a2	205	12	1.51394		0.336933	0.149125	(N(N(H(H(H))(H(N(H(A))(F))(N(F))))))	hybrid			('(N(H(A))(F))', '(N(F))')	(N(N(H(H(N(H(A))(F)))(H(N(H)))))(F))	complex	(F)		('(N(H(A))(F))', '(N(H))')	FALSE	FALSE	TRUE	FALSE
12	ShenJ_MouseBrain_IGP_CutHexNAc_130min_Run1	17507	3	1221.19	VLVAPPSEEANTTK	H(5)N(4)A(1)F(2)	11	P43006	Excitatory amino acid transporter 2	Slc1a2	205	1	1.75714	0.00387212	0.130329	0.112533	(N(N(H(H(N(H(A))(F)))(H(N(H)))))(F))	complex	(F)		('(N(H(A))(F))', '(N(H))')	(N(N(H(H(N(H(A))(F)))(H(N(H)))))(F))	complex	(F)		('(N(H(A))(F))', '(N(H))')	TRUE	TRUE	TRUE	TRUE
12	ShenJ_MouseBrain_IGP_CutHexNAc_130min_Run1	17507	3	1221.19	VLVAPPSEEANTTK	H(5)N(4)A(1)F(2)	11	P43006	Excitatory amino acid transporter 2	Slc1a2	205	2	1.75327	0.0323884	0.137755	0.108979	(N(N(H(H(N(H(A))))(H(N(H)(F)))))(F))	complex	(F)		('(N(H(A)))', '(N(H)(F))')	(N(N(H(H(N(H(A))(F)))(H(N(H)))))(F))	complex	(F)		('(N(H(A))(F))', '(N(H))')	TRUE	TRUE	TRUE	FALSE
12	ShenJ_MouseBrain_IGP_CutHexNAc_130min_Run1	17507	3	1221.19	VLVAPPSEEANTTK	H(5)N(4)A(1)F(2)	11	P43006	Excitatory amino acid transporter 2	Slc1a2	205	3	1.72088	0.00216671	0.177243	0.101879	(N(N(H(H(N(H(A))(F))(N(H)))(H)))(F))	complex	(F)		('(N(H(A))(F))', '(N(H))')	(N(N(H(H(N(H(A))(F)))(H(N(H)))))(F))	complex	(F)		('(N(H(A))(F))', '(N(H))')	TRUE	TRUE	TRUE	TRUE
12	ShenJ_MouseBrain_IGP_CutHexNAc_130min_Run1	17507	3	1221.19	VLVAPPSEEANTTK	H(5)N(4)A(1)F(2)	11	P43006	Excitatory amino acid transporter 2	Slc1a2	205	4	1.71871	0.00475324	0.181646	0.0996432	(N(N(H(H(H))(H(N(H(A))(F)))(N)))(F))	hybrid	(F)	(N)	('(N(H(A))(F))',)	(N(N(H(H(N(H(A))(F)))(H(N(H)))))(F))	complex	(F)		('(N(H(A))(F))', '(N(H))')	FALSE	TRUE	FALSE	FALSE
12	ShenJ_MouseBrain_IGP_CutHexNAc_130min_Run1	17507	3	1221.19	VLVAPPSEEANTTK	H(5)N(4)A(1)F(2)	11	P43006	Excitatory amino acid transporter 2	Slc1a2	205	5	1.71396	0.0349023	0.177518	0.108524	(N(N(H(H(N(H)(A)))(H(N(H)(F)))))(F))	complex	(F)		('(N(H)(A))', '(N(H)(F))')	(N(N(H(H(N(H(A))(F)))(H(N(H)))))(F))	complex	(F)		('(N(H(A))(F))', '(N(H))')	TRUE	TRUE	TRUE	FALSE
12	ShenJ_MouseBrain_IGP_CutHexNAc_130min_Run1	17507	3	1221.19	VLVAPPSEEANTTK	H(5)N(4)A(1)F(2)	11	P43006	Excitatory amino acid transporter 2	Slc1a2	205	6	1.67906	0.0143336	0.185787	0.135157	(N(N(H(H(N(H(A)))(N(H)(F)))(H)))(F))	complex	(F)		('(N(H(A)))', '(N(H)(F))')	(N(N(H(H(N(H(A))(F)))(H(N(H)))))(F))	complex	(F)		('(N(H(A))(F))', '(N(H))')	TRUE	TRUE	TRUE	FALSE
12	ShenJ_MouseBrain_IGP_CutHexNAc_130min_Run1	17507	3	1221.19	VLVAPPSEEANTTK	H(5)N(4)A(1)F(2)	11	P43006	Excitatory amino acid transporter 2	Slc1a2	205	7	1.66472	0.00321326	0.182074	0.153204	(N(N(H(H(H))(H(N(H(A))(F))(N))))(F))	hybrid	(F)		('(N(H(A))(F))', '(N)')	(N(N(H(H(N(H(A))(F)))(H(N(H)))))(F))	complex	(F)		('(N(H(A))(F))', '(N(H))')	FALSE	TRUE	TRUE	FALSE
12	ShenJ_MouseBrain_IGP_CutHexNAc_130min_Run1	17507	3	1221.19	VLVAPPSEEANTTK	H(5)N(4)A(1)F(2)	11	P43006	Excitatory amino acid transporter 2	Slc1a2	205	8	1.66151	0.0297067	0.194432	0.144059	(N(N(H(H(N(H(A))))(H(N(H(F))))))(F))	complex	(F)		('(N(H(A)))', '(N(H(F)))')	(N(N(H(H(N(H(A))(F)))(H(N(H)))))(F))	complex	(F)		('(N(H(A))(F))', '(N(H))')	TRUE	TRUE	TRUE	FALSE
12	ShenJ_MouseBrain_IGP_CutHexNAc_130min_Run1	17507	3	1221.19	VLVAPPSEEANTTK	H(5)N(4)A(1)F(2)	11	P43006	Excitatory amino acid transporter 2	Slc1a2	205	9	1.6318	0.0515387	0.160699	0.207499	(N(N(H(H(H))(H(N(H(A)))(N(F)))))(F))	hybrid	(F)		('(N(H(A)))', '(N(F))')	(N(N(H(H(N(H(A))(F)))(H(N(H)))))(F))	complex	(F)		('(N(H(A))(F))', '(N(H))')	FALSE	TRUE	TRUE	FALSE
12	ShenJ_MouseBrain_IGP_CutHexNAc_130min_Run1	17507	3	1221.19	VLVAPPSEEANTTK	H(5)N(4)A(1)F(2)	11	P43006	Excitatory amino acid transporter 2	Slc1a2	205	10	1.58026	0.0413663	0.342227	0.0775093	(N(N(H(H(N(H(A))(F))(N(H)(F)))(H))))	complex			('(N(H(A))(F))', '(N(H)(F))')	(N(N(H(H(N(H(A))(F)))(H(N(H)))))(F))	complex	(F)		('(N(H(A))(F))', '(N(H))')	TRUE	FALSE	TRUE	FALSE
12	ShenJ_MouseBrain_IGP_CutHexNAc_130min_Run1	17507	3	1221.19	VLVAPPSEEANTTK	H(5)N(4)A(1)F(2)	11	P43006	Excitatory amino acid transporter 2	Slc1a2	205	11	1.5389	0.0153535	0.318166	0.142937	(N(N(H(H(N(H(A))(F)))(H(N(H)(F))))))	complex			('(N(H(A))(F))', '(N(H)(F))')	(N(N(H(H(N(H(A))(F)))(H(N(H)))))(F))	complex	(F)		('(N(H(A))(F))', '(N(H))')	TRUE	FALSE	TRUE	FALSE
12	ShenJ_MouseBrain_IGP_CutHexNAc_130min_Run1	17507	3	1221.19	VLVAPPSEEANTTK	H(5)N(4)A(1)F(2)	11	P43006	Excitatory amino acid transporter 2	Slc1a2	205	12	1.52354		0.332132	0.144324	(N(N(H(H(H))(H(N(H(A))(F))(N(F))))))	hybrid			('(N(H(A))(F))', '(N(F))')	(N(N(H(H(N(H(A))(F)))(H(N(H)))))(F))	complex	(F)		('(N(H(A))(F))', '(N(H))')	FALSE	FALSE	TRUE	FALSE
21	ShenJ_MouseBrain_IGP_CutHexNAc_130min_Run1	17518	3	1342.9	VLVAPPSEEANTTK	H(6)N(5)A(1)F(2)	11	P43006	Excitatory amino acid transporter 2	Slc1a2	205	1	1.69715	0.0310798	0.153374	0.149476	(N(N(H(H(N(H(A)))(N(H)))(H(N(H)(F)))))(F))	complex	(F)		('(N(H(A)))', '(N(H))', '(N(H)(F))')	(N(N(H(H(N(H(A))(F)))(H(N(H))(N(H)))))(F))	complex	(F)		('(N(H(A))(F))', '(N(H))', '(N(H))')	TRUE	TRUE	TRUE	FALSE
21	ShenJ_MouseBrain_IGP_CutHexNAc_130min_Run1	17518	3	1342.9	VLVAPPSEEANTTK	H(6)N(5)A(1)F(2)	11	P43006	Excitatory amino acid transporter 2	Slc1a2	205	2	1.66607	0.00244379	0.17653	0.157399	(N(N(H(H(N(H(A))(F)))(H(N(H))(N(H)))))(F))	complex	(F)		('(N(H(A))(F))', '(N(H))', '(N(H))')	(N(N(H(H(N(H(A))(F)))(H(N(H))(N(H)))))(F))	complex	(F)		('(N(H(A))(F))', '(N(H))', '(N(H))')	TRUE	TRUE	TRUE	TRUE
21	ShenJ_MouseBrain_IGP_CutHexNAc_130min_Run1	17518	3	1342.9	VLVAPPSEEANTTK	H(6)N(5)A(1)F(2)	11	P43006	Excitatory amino acid transporter 2	Slc1a2	205	3	1.66363	0.00138729	0.170798	0.165575	(N(N(H(H(N(H(A))))(H(N(H)(F))(N(H)))))(F))	complex	(F)		('(N(H(A)))', '(N(H)(F))', '(N(H))')	(N(N(H(H(N(H(A))(F)))(H(N(H))(N(H)))))(F))	complex	(F)		('(N(H(A))(F))', '(N(H))', '(N(H))')	TRUE	TRUE	TRUE	FALSE
21	ShenJ_MouseBrain_IGP_CutHexNAc_130min_Run1	17518	3	1342.9	VLVAPPSEEANTTK	H(6)N(5)A(1)F(2)	11	P43006	Excitatory amino acid transporter 2	Slc1a2	205	4	1.66224	0.0237687	0.157901	0.17986	(N(N(H(H(N(H(A))(F))(N(H)))(H(N(H)))))(F))	complex	(F)		('(N(H(A))(F))', '(N(H))', '(N(H))')	(N(N(H(H(N(H(A))(F)))(H(N(H))(N(H)))))(F))	complex	(F)		('(N(H(A))(F))', '(N(H))', '(N(H))')	TRUE	TRUE	TRUE	TRUE
21	ShenJ_MouseBrain_IGP_CutHexNAc_130min_Run1	17518	3	1342.9	VLVAPPSEEANTTK	H(6)N(5)A(1)F(2)	11	P43006	Excitatory amino acid transporter 2	Slc1a2	205	5	1.63847	0.00587284	0.160886	0.200643	(N(N(H(H(N(H(A)))(N(H)(F)))(H(N(H)))))(F))	complex	(F)		('(N(H(A)))', '(N(H)(F))', '(N(H))')	(N(N(H(H(N(H(A))(F)))(H(N(H))(N(H)))))(F))	complex	(F)		('(N(H(A))(F))', '(N(H))', '(N(H))')	TRUE	TRUE	TRUE	FALSE
21	ShenJ_MouseBrain_IGP_CutHexNAc_130min_Run1	17518	3	1342.9	VLVAPPSEEANTTK	H(6)N(5)A(1)F(2)	11	P43006	Excitatory amino acid transporter 2	Slc1a2	205	6	1.6326	0.00351781	0.193762	0.17364	(N(N(H(H(H))(H(N(H(A))(F))(N(H)))(N)))(F))	hybrid	(F)	(N)	('(N(H(A))(F))', '(N(H))')	(N(N(H(H(N(H(A))(F)))(H(N(H))(N(H)))))(F))	complex	(F)		('(N(H(A))(F))', '(N(H))', '(N(H))')	FALSE	TRUE	FALSE	FALSE
21	ShenJ_MouseBrain_IGP_CutHexNAc_130min_Run1	17518	3	1342.9	VLVAPPSEEANTTK	H(6)N(5)A(1)F(2)	11	P43006	Excitatory amino acid transporter 2	Slc1a2	205	7	1.62908	0.0387415	0.19543	0.17549	(N(N(H(H(H)(H))(H(N(H(A))(F))(N))(N)))(F))	hybrid	(F)	(N)	('(N(H(A))(F))', '(N)')	(N(N(H(H(N(H(A))(F)))(H(N(H))(N(H)))))(F))	complex	(F)		('(N(H(A))(F))', '(N(H))', '(N(H))')	FALSE	TRUE	FALSE	FALSE
21	ShenJ_MouseBrain_IGP_CutHexNAc_130min_Run1	17518	3	1342.9	VLVAPPSEEANTTK	H(6)N(5)A(1)F(2)	11	P43006	Excitatory amino acid transporter 2	Slc1a2	205	8	1.59034	0.00240497	0.185735	0.223926	(N(N(H(H(N(H(N(H(A))))))(H(N(H)(F)))))(F))	complex	(F)		('(N(H(N(H(A)))))', '(N(H)(F))')	(N(N(H(H(N(H(A))(F)))(H(N(H))(N(H)))))(F))	complex	(F)		('(N(H(A))(F))', '(N(H))', '(N(H))')	TRUE	TRUE	TRUE	FALSE
21	ShenJ_MouseBrain_IGP_CutHexNAc_130min_Run1	17518	3	1342.9	VLVAPPSEEANTTK	H(6)N(5)A(1)F(2)	11	P43006	Excitatory amino acid transporter 2	Slc1a2	205	9	1.58793	0.0048815	0.226329	0.185737	(N(N(H(H(N(H(H))))(H(N(H(A))(F)))(N)))(F))	complex	(F)	(N)	('(N(H(H)))', '(N(H(A))(F))')	(N(N(H(H(N(H(A))(F)))(H(N(H))(N(H)))))(F))	complex	(F)		('(N(H(A))(F))', '(N(H))', '(N(H))')	TRUE	TRUE	FALSE	FALSE
21	ShenJ_MouseBrain_IGP_CutHexNAc_130min_Run1	17518	3	1342.9	VLVAPPSEEANTTK	H(6)N(5)A(1)F(2)	11	P43006	Excitatory amino acid transporter 2	Slc1a2	205	10	1.58305	0.0186309	0.196536	0.220412	(N(N(H(H(H))(H(N(H(A)))(N(H)(F)))(N)))(F))	hybrid	(F)	(N)	('(N(H(A)))', '(N(H)(F))')	(N(N(H(H(N(H(A))(F)))(H(N(H))(N(H)))))(F))	complex	(F)		('(N(H(A))(F))', '(N(H))', '(N(H))')	FALSE	TRUE	FALSE	FALSE
21	ShenJ_MouseBrain_IGP_CutHexNAc_130min_Run1	17518	3	1342.9	VLVAPPSEEANTTK	H(6)N(5)A(1)F(2)	11	P43006	Excitatory amino acid transporter 2	Slc1a2	205	11	1.56442	0.0465756	0.204888	0.23069	(N(N(H(H(N(H(N(H)(F)))))(H(N(H(A))))))(F))	complex	(F)		('(N(H(N(H)(F))))', '(N(H(A)))')	(N(N(H(H(N(H(A))(F)))(H(N(H))(N(H)))))(F))	complex	(F)		('(N(H(A))(F))', '(N(H))', '(N(H))')	TRUE	TRUE	TRUE	FALSE
21	ShenJ_MouseBrain_IGP_CutHexNAc_130min_Run1	17518	3	1342.9	VLVAPPSEEANTTK	H(6)N(5)A(1)F(2)	11	P43006	Excitatory amino acid transporter 2	Slc1a2	205	12	1.51785	0.00296282	0.302371	0.179783	(N(N(H(H(N(H(A))(F))(N(H)))(H(N(H)(F))))))	complex			('(N(H(A))(F))', '(N(H))', '(N(H)(F))')	(N(N(H(H(N(H(A))(F)))(H(N(H))(N(H)))))(F))	complex	(F)		('(N(H(A))(F))', '(N(H))', '(N(H))')	TRUE	FALSE	TRUE	FALSE
21	ShenJ_MouseBrain_IGP_CutHexNAc_130min_Run1	17518	3	1342.9	VLVAPPSEEANTTK	H(6)N(5)A(1)F(2)	11	P43006	Excitatory amino acid transporter 2	Slc1a2	205	13	1.51488	0.000627068	0.311957	0.17316	(N(N(H(H(N(H(A))))(H(N(H)(F))(N(H)(F))))))	complex			('(N(H(A)))', '(N(H)(F))', '(N(H)(F))')	(N(N(H(H(N(H(A))(F)))(H(N(H))(N(H)))))(F))	complex	(F)		('(N(H(A))(F))', '(N(H))', '(N(H))')	TRUE	FALSE	TRUE	FALSE
21	ShenJ_MouseBrain_IGP_CutHexNAc_130min_Run1	17518	3	1342.9	VLVAPPSEEANTTK	H(6)N(5)A(1)F(2)	11	P43006	Excitatory amino acid transporter 2	Slc1a2	205	14	1.51426	0.00203384	0.305534	0.180211	(N(N(H(H(N(H(A)))(N(H)(F)))(H(N(H)(F))))))	complex			('(N(H(A)))', '(N(H)(F))', '(N(H)(F))')	(N(N(H(H(N(H(A))(F)))(H(N(H))(N(H)))))(F))	complex	(F)		('(N(H(A))(F))', '(N(H))', '(N(H))')	TRUE	FALSE	TRUE	FALSE
21	ShenJ_MouseBrain_IGP_CutHexNAc_130min_Run1	17518	3	1342.9	VLVAPPSEEANTTK	H(6)N(5)A(1)F(2)	11	P43006	Excitatory amino acid transporter 2	Slc1a2	205	15	1.51222	0.00707129	0.310458	0.17732	(N(N(H(H(N(H(A))(F)))(H(N(H)(F))(N(H))))))	complex			('(N(H(A))(F))', '(N(H)(F))', '(N(H))')	(N(N(H(H(N(H(A))(F)))(H(N(H))(N(H)))))(F))	complex	(F)		('(N(H(A))(F))', '(N(H))', '(N(H))')	TRUE	FALSE	TRUE	FALSE
21	ShenJ_MouseBrain_IGP_CutHexNAc_130min_Run1	17518	3	1342.9	VLVAPPSEEANTTK	H(6)N(5)A(1)F(2)	11	P43006	Excitatory amino acid transporter 2	Slc1a2	205	16	1.50515	0.0270798	0.306848	0.188002	(N(N(H(H(N(H(A))(F))(N(H)(F)))(H(N(H))))))	complex			('(N(H(A))(F))', '(N(H)(F))', '(N(H))')	(N(N(H(H(N(H(A))(F)))(H(N(H))(N(H)))))(F))	complex	(F)		('(N(H(A))(F))', '(N(H))', '(N(H))')	TRUE	FALSE	TRUE	FALSE
21	ShenJ_MouseBrain_IGP_CutHexNAc_130min_Run1	17518	3	1342.9	VLVAPPSEEANTTK	H(6)N(5)A(1)F(2)	11	P43006	Excitatory amino acid transporter 2	Slc1a2	205	17	1.47807	0.0402479	0.237561	0.284368	(N(N(H(H(H)(H))(H(N(H(A)))(N(F)))(N)))(F))	hybrid	(F)	(N)	('(N(H(A)))', '(N(F))')	(N(N(H(H(N(H(A))(F)))(H(N(H))(N(H)))))(F))	complex	(F)		('(N(H(A))(F))', '(N(H))', '(N(H))')	FALSE	TRUE	FALSE	FALSE
21	ShenJ_MouseBrain_IGP_CutHexNAc_130min_Run1	17518	3	1342.9	VLVAPPSEEANTTK	H(6)N(5)A(1)F(2)	11	P43006	Excitatory amino acid transporter 2	Slc1a2	205	18	1.43782	0.0204478	0.367984	0.194193	(N(N(H(H(H))(H(N(H(A))(F))(N(H)(F)))(N))))	hybrid		(N)	('(N(H(A))(F))', '(N(H)(F))')	(N(N(H(H(N(H(A))(F)))(H(N(H))(N(H)))))(F))	complex	(F)		('(N(H(A))(F))', '(N(H))', '(N(H))')	FALSE	FALSE	FALSE	FALSE
21	ShenJ_MouseBrain_IGP_CutHexNAc_130min_Run1	17518	3	1342.9	VLVAPPSEEANTTK	H(6)N(5)A(1)F(2)	11	P43006	Excitatory amino acid transporter 2	Slc1a2	205	19	1.41738	0.0190685	0.316438	0.266187	(N(N(H(H(N(H(N(H(A))))(F)))(H(N(H)(F))))))	complex			('(N(H(N(H(A))))(F))', '(N(H)(F))')	(N(N(H(H(N(H(A))(F)))(H(N(H))(N(H)))))(F))	complex	(F)		('(N(H(A))(F))', '(N(H))', '(N(H))')	TRUE	FALSE	TRUE	FALSE
21	ShenJ_MouseBrain_IGP_CutHexNAc_130min_Run1	17518	3	1342.9	VLVAPPSEEANTTK	H(6)N(5)A(1)F(2)	11	P43006	Excitatory amino acid transporter 2	Slc1a2	205	20	1.39831	0.00197871	0.332521	0.269173	(N(N(H(H(N(H(N(H)(F)))(F)))(H(N(H(A)))))))	complex			('(N(H(N(H)(F)))(F))', '(N(H(A)))')	(N(N(H(H(N(H(A))(F)))(H(N(H))(N(H)))))(F))	complex	(F)		('(N(H(A))(F))', '(N(H))', '(N(H))')	TRUE	FALSE	TRUE	FALSE
21	ShenJ_MouseBrain_IGP_CutHexNAc_130min_Run1	17518	3	1342.9	VLVAPPSEEANTTK	H(6)N(5)A(1)F(2)	11	P43006	Excitatory amino acid transporter 2	Slc1a2	205	21	1.39633		0.41663	0.187042	(N(N(H(H(H)(H))(H(N(H(A))(F))(N(F)))(N))))	hybrid		(N)	('(N(H(A))(F))', '(N(F))')	(N(N(H(H(N(H(A))(F)))(H(N(H))(N(H)))))(F))	complex	(F)		('(N(H(A))(F))', '(N(H))', '(N(H))')	FALSE	FALSE	FALSE	FALSE
21	ShenJ_MouseBrain_IGP_CutHexNAc_130min_Run1	17572	3	1342.9	VLVAPPSEEANTTK	H(6)N(5)A(1)F(2)	11	P43006	Excitatory amino acid transporter 2	Slc1a2	205	1	1.73449	0.0286529	0.131151	0.134363	(N(N(H(H(N(H(A)))(N(H)))(H(N(H)(F)))))(F))	complex	(F)		('(N(H(A)))', '(N(H))', '(N(H)(F))')	(N(N(H(H(N(H(A))(F)))(H(N(H))(N(H)))))(F))	complex	(F)		('(N(H(A))(F))', '(N(H))', '(N(H))')	TRUE	TRUE	TRUE	FALSE
21	ShenJ_MouseBrain_IGP_CutHexNAc_130min_Run1	17572	3	1342.9	VLVAPPSEEANTTK	H(6)N(5)A(1)F(2)	11	P43006	Excitatory amino acid transporter 2	Slc1a2	205	2	1.70583	0.00145975	0.151579	0.142588	(N(N(H(H(N(H(A))(F)))(H(N(H))(N(H)))))(F))	complex	(F)		('(N(H(A))(F))', '(N(H))', '(N(H))')	(N(N(H(H(N(H(A))(F)))(H(N(H))(N(H)))))(F))	complex	(F)		('(N(H(A))(F))', '(N(H))', '(N(H))')	TRUE	TRUE	TRUE	TRUE
21	ShenJ_MouseBrain_IGP_CutHexNAc_130min_Run1	17572	3	1342.9	VLVAPPSEEANTTK	H(6)N(5)A(1)F(2)	11	P43006	Excitatory amino acid transporter 2	Slc1a2	205	3	1.70437	0.00384759	0.145122	0.150505	(N(N(H(H(N(H(A))))(H(N(H)(F))(N(H)))))(F))	complex	(F)		('(N(H(A)))', '(N(H)(F))', '(N(H))')	(N(N(H(H(N(H(A))(F)))(H(N(H))(N(H)))))(F))	complex	(F)		('(N(H(A))(F))', '(N(H))', '(N(H))')	TRUE	TRUE	TRUE	FALSE
21	ShenJ_MouseBrain_IGP_CutHexNAc_130min_Run1	17572	3	1342.9	VLVAPPSEEANTTK	H(6)N(5)A(1)F(2)	11	P43006	Excitatory amino acid transporter 2	Slc1a2	205	4	1.70053	0.0224559	0.134361	0.165114	(N(N(H(H(N(H(A))(F))(N(H)))(H(N(H)))))(F))	complex	(F)		('(N(H(A))(F))', '(N(H))', '(N(H))')	(N(N(H(H(N(H(A))(F)))(H(N(H))(N(H)))))(F))	complex	(F)		('(N(H(A))(F))', '(N(H))', '(N(H))')	TRUE	TRUE	TRUE	TRUE
21	ShenJ_MouseBrain_IGP_CutHexNAc_130min_Run1	17572	3	1342.9	VLVAPPSEEANTTK	H(6)N(5)A(1)F(2)	11	P43006	Excitatory amino acid transporter 2	Slc1a2	205	5	1.67807	0.0172246	0.136543	0.185387	(N(N(H(H(N(H(A)))(N(H)(F)))(H(N(H)))))(F))	complex	(F)		('(N(H(A)))', '(N(H)(F))', '(N(H))')	(N(N(H(H(N(H(A))(F)))(H(N(H))(N(H)))))(F))	complex	(F)		('(N(H(A))(F))', '(N(H))', '(N(H))')	TRUE	TRUE	TRUE	FALSE
21	ShenJ_MouseBrain_IGP_CutHexNAc_130min_Run1	17572	3	1342.9	VLVAPPSEEANTTK	H(6)N(5)A(1)F(2)	11	P43006	Excitatory amino acid transporter 2	Slc1a2	205	6	1.66084	0.0207844	0.179298	0.159857	(N(N(H(H(H))(H(N(H(A))(F))(N(H)))(N)))(F))	hybrid	(F)	(N)	('(N(H(A))(F))', '(N(H))')	(N(N(H(H(N(H(A))(F)))(H(N(H))(N(H)))))(F))	complex	(F)		('(N(H(A))(F))', '(N(H))', '(N(H))')	FALSE	TRUE	FALSE	FALSE
21	ShenJ_MouseBrain_IGP_CutHexNAc_130min_Run1	17572	3	1342.9	VLVAPPSEEANTTK	H(6)N(5)A(1)F(2)	11	P43006	Excitatory amino acid transporter 2	Slc1a2	205	7	1.64006	0.0152596	0.198004	0.161935	(N(N(H(H(H)(H))(H(N(H(A))(F))(N))(N)))(F))	hybrid	(F)	(N)	('(N(H(A))(F))', '(N)')	(N(N(H(H(N(H(A))(F)))(H(N(H))(N(H)))))(F))	complex	(F)		('(N(H(A))(F))', '(N(H))', '(N(H))')	FALSE	TRUE	FALSE	FALSE
21	ShenJ_MouseBrain_IGP_CutHexNAc_130min_Run1	17572	3	1342.9	VLVAPPSEEANTTK	H(6)N(5)A(1)F(2)	11	P43006	Excitatory amino acid transporter 2	Slc1a2	205	8	1.6248	0.00381411	0.163661	0.211538	(N(N(H(H(N(H(N(H(A))))))(H(N(H)(F)))))(F))	complex	(F)		('(N(H(N(H(A)))))', '(N(H)(F))')	(N(N(H(H(N(H(A))(F)))(H(N(H))(N(H)))))(F))	complex	(F)		('(N(H(A))(F))', '(N(H))', '(N(H))')	TRUE	TRUE	TRUE	FALSE
21	ShenJ_MouseBrain_IGP_CutHexNAc_130min_Run1	17572	3	1342.9	VLVAPPSEEANTTK	H(6)N(5)A(1)F(2)	11	P43006	Excitatory amino acid transporter 2	Slc1a2	205	9	1.62099	0.0106734	0.207405	0.171609	(N(N(H(H(N(H(H))))(H(N(H(A))(F)))(N)))(F))	complex	(F)	(N)	('(N(H(H)))', '(N(H(A))(F))')	(N(N(H(H(N(H(A))(F)))(H(N(H))(N(H)))))(F))	complex	(F)		('(N(H(A))(F))', '(N(H))', '(N(H))')	TRUE	TRUE	FALSE	FALSE
21	ShenJ_MouseBrain_IGP_CutHexNAc_130min_Run1	17572	3	1342.9	VLVAPPSEEANTTK	H(6)N(5)A(1)F(2)	11	P43006	Excitatory amino acid transporter 2	Slc1a2	205	10	1.61031	0.0161533	0.184396	0.20529	(N(N(H(H(H))(H(N(H(A)))(N(H)(F)))(N)))(F))	hybrid	(F)	(N)	('(N(H(A)))', '(N(H)(F))')	(N(N(H(H(N(H(A))(F)))(H(N(H))(N(H)))))(F))	complex	(F)		('(N(H(A))(F))', '(N(H))', '(N(H))')	FALSE	TRUE	FALSE	FALSE
21	ShenJ_MouseBrain_IGP_CutHexNAc_130min_Run1	17572	3	1342.9	VLVAPPSEEANTTK	H(6)N(5)A(1)F(2)	11	P43006	Excitatory amino acid transporter 2	Slc1a2	205	11	1.59416	0.0384075	0.180379	0.225461	(N(N(H(H(N(H(N(H)(F)))))(H(N(H(A))))))(F))	complex	(F)		('(N(H(N(H)(F))))', '(N(H(A)))')	(N(N(H(H(N(H(A))(F)))(H(N(H))(N(H)))))(F))	complex	(F)		('(N(H(A))(F))', '(N(H))', '(N(H))')	TRUE	TRUE	TRUE	FALSE
21	ShenJ_MouseBrain_IGP_CutHexNAc_130min_Run1	17572	3	1342.9	VLVAPPSEEANTTK	H(6)N(5)A(1)F(2)	11	P43006	Excitatory amino acid transporter 2	Slc1a2	205	12	1.55575	4.76785e-05	0.27927	0.164977	(N(N(H(H(N(H(A))(F))(N(H)))(H(N(H)(F))))))	complex			('(N(H(A))(F))', '(N(H))', '(N(H)(F))')	(N(N(H(H(N(H(A))(F)))(H(N(H))(N(H)))))(F))	complex	(F)		('(N(H(A))(F))', '(N(H))', '(N(H))')	TRUE	FALSE	TRUE	FALSE
21	ShenJ_MouseBrain_IGP_CutHexNAc_130min_Run1	17572	3	1342.9	VLVAPPSEEANTTK	H(6)N(5)A(1)F(2)	11	P43006	Excitatory amino acid transporter 2	Slc1a2	205	13	1.5557	0.00251736	0.286169	0.158126	(N(N(H(H(N(H(A))))(H(N(H)(F))(N(H)(F))))))	complex			('(N(H(A)))', '(N(H)(F))', '(N(H)(F))')	(N(N(H(H(N(H(A))(F)))(H(N(H))(N(H)))))(F))	complex	(F)		('(N(H(A))(F))', '(N(H))', '(N(H))')	TRUE	FALSE	TRUE	FALSE
21	ShenJ_MouseBrain_IGP_CutHexNAc_130min_Run1	17572	3	1342.9	VLVAPPSEEANTTK	H(6)N(5)A(1)F(2)	11	P43006	Excitatory amino acid transporter 2	Slc1a2	205	14	1.55319	0.000347486	0.281885	0.164927	(N(N(H(H(N(H(A)))(N(H)(F)))(H(N(H)(F))))))	complex			('(N(H(A)))', '(N(H)(F))', '(N(H)(F))')	(N(N(H(H(N(H(A))(F)))(H(N(H))(N(H)))))(F))	complex	(F)		('(N(H(A))(F))', '(N(H))', '(N(H))')	TRUE	FALSE	TRUE	FALSE
21	ShenJ_MouseBrain_IGP_CutHexNAc_130min_Run1	17572	3	1342.9	VLVAPPSEEANTTK	H(6)N(5)A(1)F(2)	11	P43006	Excitatory amino acid transporter 2	Slc1a2	205	15	1.55284	0.00807262	0.284621	0.162539	(N(N(H(H(N(H(A))(F)))(H(N(H)(F))(N(H))))))	complex			('(N(H(A))(F))', '(N(H)(F))', '(N(H))')	(N(N(H(H(N(H(A))(F)))(H(N(H))(N(H)))))(F))	complex	(F)		('(N(H(A))(F))', '(N(H))', '(N(H))')	TRUE	FALSE	TRUE	FALSE
21	ShenJ_MouseBrain_IGP_CutHexNAc_130min_Run1	17572	3	1342.9	VLVAPPSEEANTTK	H(6)N(5)A(1)F(2)	11	P43006	Excitatory amino acid transporter 2	Slc1a2	205	16	1.54477	0.0556131	0.282246	0.172986	(N(N(H(H(N(H(A))(F))(N(H)(F)))(H(N(H))))))	complex			('(N(H(A))(F))', '(N(H)(F))', '(N(H))')	(N(N(H(H(N(H(A))(F)))(H(N(H))(N(H)))))(F))	complex	(F)		('(N(H(A))(F))', '(N(H))', '(N(H))')	TRUE	FALSE	TRUE	FALSE
21	ShenJ_MouseBrain_IGP_CutHexNAc_130min_Run1	17572	3	1342.9	VLVAPPSEEANTTK	H(6)N(5)A(1)F(2)	11	P43006	Excitatory amino acid transporter 2	Slc1a2	205	17	1.48915	0.00752907	0.241343	0.269502	(N(N(H(H(H)(H))(H(N(H(A)))(N(F)))(N)))(F))	hybrid	(F)	(N)	('(N(H(A)))', '(N(F))')	(N(N(H(H(N(H(A))(F)))(H(N(H))(N(H)))))(F))	complex	(F)		('(N(H(A))(F))', '(N(H))', '(N(H))')	FALSE	TRUE	FALSE	FALSE
21	ShenJ_MouseBrain_IGP_CutHexNAc_130min_Run1	17572	3	1342.9	VLVAPPSEEANTTK	H(6)N(5)A(1)F(2)	11	P43006	Excitatory amino acid transporter 2	Slc1a2	205	18	1.48163	0.029421	0.339261	0.179114	(N(N(H(H(H))(H(N(H(A))(F))(N(H)(F)))(N))))	hybrid		(N)	('(N(H(A))(F))', '(N(H)(F))')	(N(N(H(H(N(H(A))(F)))(H(N(H))(N(H)))))(F))	complex	(F)		('(N(H(A))(F))', '(N(H))', '(N(H))')	FALSE	FALSE	FALSE	FALSE
21	ShenJ_MouseBrain_IGP_CutHexNAc_130min_Run1	17572	3	1342.9	VLVAPPSEEANTTK	H(6)N(5)A(1)F(2)	11	P43006	Excitatory amino acid transporter 2	Slc1a2	205	19	1.4522	0.0210899	0.294265	0.253531	(N(N(H(H(N(H(N(H(A))))(F)))(H(N(H)(F))))))	complex			('(N(H(N(H(A))))(F))', '(N(H)(F))')	(N(N(H(H(N(H(A))(F)))(H(N(H))(N(H)))))(F))	complex	(F)		('(N(H(A))(F))', '(N(H))', '(N(H))')	TRUE	FALSE	TRUE	FALSE
21	ShenJ_MouseBrain_IGP_CutHexNAc_130min_Run1	17572	3	1342.9	VLVAPPSEEANTTK	H(6)N(5)A(1)F(2)	11	P43006	Excitatory amino acid transporter 2	Slc1a2	205	20	1.43111	0.00518582	0.307967	0.260919	(N(N(H(H(N(H(N(H)(F)))(F)))(H(N(H(A)))))))	complex			('(N(H(N(H)(F)))(F))', '(N(H(A)))')	(N(N(H(H(N(H(A))(F)))(H(N(H))(N(H)))))(F))	complex	(F)		('(N(H(A))(F))', '(N(H))', '(N(H))')	TRUE	FALSE	TRUE	FALSE
21	ShenJ_MouseBrain_IGP_CutHexNAc_130min_Run1	17572	3	1342.9	VLVAPPSEEANTTK	H(6)N(5)A(1)F(2)	11	P43006	Excitatory amino acid transporter 2	Slc1a2	205	21	1.42593		0.401142	0.17293	(N(N(H(H(H)(H))(H(N(H(A))(F))(N(F)))(N))))	hybrid		(N)	('(N(H(A))(F))', '(N(F))')	(N(N(H(H(N(H(A))(F)))(H(N(H))(N(H)))))(F))	complex	(F)		('(N(H(A))(F))', '(N(H))', '(N(H))')	FALSE	FALSE	FALSE	FALSE
12	ShenJ_MouseBrain_IGP_CutHexNAc_130min_Run1	17689	3	1221.19	VLVAPPSEEANTTK	H(5)N(4)A(1)F(2)	11	P43006	Excitatory amino acid transporter 2	Slc1a2	205	1	1.75535	0.00486924	0.11799	0.126659	(N(N(H(H(N(H(A))(F)))(H(N(H)))))(F))	complex	(F)		('(N(H(A))(F))', '(N(H))')	(N(N(H(H(N(H(A))(F)))(H(N(H)))))(F))	complex	(F)		('(N(H(A))(F))', '(N(H))')	TRUE	TRUE	TRUE	TRUE
12	ShenJ_MouseBrain_IGP_CutHexNAc_130min_Run1	17689	3	1221.19	VLVAPPSEEANTTK	H(5)N(4)A(1)F(2)	11	P43006	Excitatory amino acid transporter 2	Slc1a2	205	2	1.75048	0.0368869	0.126696	0.122822	(N(N(H(H(N(H(A))))(H(N(H)(F)))))(F))	complex	(F)		('(N(H(A)))', '(N(H)(F))')	(N(N(H(H(N(H(A))(F)))(H(N(H)))))(F))	complex	(F)		('(N(H(A))(F))', '(N(H))')	TRUE	TRUE	TRUE	FALSE
12	ShenJ_MouseBrain_IGP_CutHexNAc_130min_Run1	17689	3	1221.19	VLVAPPSEEANTTK	H(5)N(4)A(1)F(2)	11	P43006	Excitatory amino acid transporter 2	Slc1a2	205	3	1.71359	0.0125305	0.162278	0.124127	(N(N(H(H(N(H(A))(F))(N(H)))(H)))(F))	complex	(F)		('(N(H(A))(F))', '(N(H))')	(N(N(H(H(N(H(A))(F)))(H(N(H)))))(F))	complex	(F)		('(N(H(A))(F))', '(N(H))')	TRUE	TRUE	TRUE	TRUE
12	ShenJ_MouseBrain_IGP_CutHexNAc_130min_Run1	17689	3	1221.19	VLVAPPSEEANTTK	H(5)N(4)A(1)F(2)	11	P43006	Excitatory amino acid transporter 2	Slc1a2	205	4	1.70106	0.00379029	0.159225	0.139711	(N(N(H(H(N(H)(A)))(H(N(H)(F)))))(F))	complex	(F)		('(N(H)(A))', '(N(H)(F))')	(N(N(H(H(N(H(A))(F)))(H(N(H)))))(F))	complex	(F)		('(N(H(A))(F))', '(N(H))')	TRUE	TRUE	TRUE	FALSE
12	ShenJ_MouseBrain_IGP_CutHexNAc_130min_Run1	17689	3	1221.19	VLVAPPSEEANTTK	H(5)N(4)A(1)F(2)	11	P43006	Excitatory amino acid transporter 2	Slc1a2	205	5	1.69727	0.00183942	0.174099	0.128627	(N(N(H(H(N(H(A))))(H(N(H(F))))))(F))	complex	(F)		('(N(H(A)))', '(N(H(F)))')	(N(N(H(H(N(H(A))(F)))(H(N(H)))))(F))	complex	(F)		('(N(H(A))(F))', '(N(H))')	TRUE	TRUE	TRUE	FALSE
12	ShenJ_MouseBrain_IGP_CutHexNAc_130min_Run1	17689	3	1221.19	VLVAPPSEEANTTK	H(5)N(4)A(1)F(2)	11	P43006	Excitatory amino acid transporter 2	Slc1a2	205	6	1.69543	0.00352223	0.179083	0.125482	(N(N(H(H(H))(H(N(H(A))(F)))(N)))(F))	hybrid	(F)	(N)	('(N(H(A))(F))',)	(N(N(H(H(N(H(A))(F)))(H(N(H)))))(F))	complex	(F)		('(N(H(A))(F))', '(N(H))')	FALSE	TRUE	FALSE	FALSE
12	ShenJ_MouseBrain_IGP_CutHexNAc_130min_Run1	17689	3	1221.19	VLVAPPSEEANTTK	H(5)N(4)A(1)F(2)	11	P43006	Excitatory amino acid transporter 2	Slc1a2	205	7	1.69191	0.0104049	0.173533	0.134555	(N(N(H(H(N(H(A)))(N(H)(F)))(H)))(F))	complex	(F)		('(N(H(A)))', '(N(H)(F))')	(N(N(H(H(N(H(A))(F)))(H(N(H)))))(F))	complex	(F)		('(N(H(A))(F))', '(N(H))')	TRUE	TRUE	TRUE	FALSE
12	ShenJ_MouseBrain_IGP_CutHexNAc_130min_Run1	17689	3	1221.19	VLVAPPSEEANTTK	H(5)N(4)A(1)F(2)	11	P43006	Excitatory amino acid transporter 2	Slc1a2	205	8	1.68151	0.0162099	0.16347	0.155023	(N(N(H(H(H))(H(N(H(A))(F))(N))))(F))	hybrid	(F)		('(N(H(A))(F))', '(N)')	(N(N(H(H(N(H(A))(F)))(H(N(H)))))(F))	complex	(F)		('(N(H(A))(F))', '(N(H))')	FALSE	TRUE	TRUE	FALSE
12	ShenJ_MouseBrain_IGP_CutHexNAc_130min_Run1	17689	3	1221.19	VLVAPPSEEANTTK	H(5)N(4)A(1)F(2)	11	P43006	Excitatory amino acid transporter 2	Slc1a2	205	9	1.6653	0.130278	0.151382	0.183321	(N(N(H(H(H))(H(N(H(A)))(N(F)))))(F))	hybrid	(F)		('(N(H(A)))', '(N(F))')	(N(N(H(H(N(H(A))(F)))(H(N(H)))))(F))	complex	(F)		('(N(H(A))(F))', '(N(H))')	FALSE	TRUE	TRUE	FALSE
12	ShenJ_MouseBrain_IGP_CutHexNAc_130min_Run1	17689	3	1221.19	VLVAPPSEEANTTK	H(5)N(4)A(1)F(2)	11	P43006	Excitatory amino acid transporter 2	Slc1a2	205	10	1.53502	0.00821738	0.336036	0.128944	(N(N(H(H(N(H(A))(F))(N(H)(F)))(H))))	complex			('(N(H(A))(F))', '(N(H)(F))')	(N(N(H(H(N(H(A))(F)))(H(N(H)))))(F))	complex	(F)		('(N(H(A))(F))', '(N(H))')	TRUE	FALSE	TRUE	FALSE
12	ShenJ_MouseBrain_IGP_CutHexNAc_130min_Run1	17689	3	1221.19	VLVAPPSEEANTTK	H(5)N(4)A(1)F(2)	11	P43006	Excitatory amino acid transporter 2	Slc1a2	205	11	1.5268	0.0157295	0.320686	0.152511	(N(N(H(H(N(H(A))(F)))(H(N(H)(F))))))	complex			('(N(H(A))(F))', '(N(H)(F))')	(N(N(H(H(N(H(A))(F)))(H(N(H)))))(F))	complex	(F)		('(N(H(A))(F))', '(N(H))')	TRUE	FALSE	TRUE	FALSE
12	ShenJ_MouseBrain_IGP_CutHexNAc_130min_Run1	17689	3	1221.19	VLVAPPSEEANTTK	H(5)N(4)A(1)F(2)	11	P43006	Excitatory amino acid transporter 2	Slc1a2	205	12	1.51107		0.335603	0.153324	(N(N(H(H(H))(H(N(H(A))(F))(N(F))))))	hybrid			('(N(H(A))(F))', '(N(F))')	(N(N(H(H(N(H(A))(F)))(H(N(H)))))(F))	complex	(F)		('(N(H(A))(F))', '(N(H))')	FALSE	FALSE	TRUE	FALSE
3	ShenJ_MouseBrain_IGP_CutHexNAc_130min_Run1	18021	2	1249.53	NATVVWMK	H(4)N(3)F(2)	1	Q61490	CD166 antigen	Alcam	361	1	1.62719	0.0628474	0.247748	0.125063	(N(N(H(H(N(H)(F)))(H)))(F))	complex	(F)		('(N(H)(F))',)	(N(N(H(H(N(H)(F)))(H)))(F))	complex	(F)		('(N(H)(F))',)	TRUE	TRUE	TRUE	TRUE
3	ShenJ_MouseBrain_IGP_CutHexNAc_130min_Run1	18021	2	1249.53	NATVVWMK	H(4)N(3)F(2)	1	Q61490	CD166 antigen	Alcam	361	2	1.56434	0.0816678	0.337996	0.0976614	(N(N(H(H(N(H(F))))(H)))(F))	complex	(F)		('(N(H(F)))',)	(N(N(H(H(N(H)(F)))(H)))(F))	complex	(F)		('(N(H)(F))',)	TRUE	TRUE	TRUE	FALSE
3	ShenJ_MouseBrain_IGP_CutHexNAc_130min_Run1	18021	2	1249.53	NATVVWMK	H(4)N(3)F(2)	1	Q61490	CD166 antigen	Alcam	361	3	1.48267		0.329817	0.187509	(N(N(H(H(H))(H(N(F)))))(F))	hybrid	(F)		('(N(F))',)	(N(N(H(H(N(H)(F)))(H)))(F))	complex	(F)		('(N(H)(F))',)	FALSE	TRUE	TRUE	FALSE
3	ShenJ_MouseBrain_IGP_CutHexNAc_130min_Run1	18329	2	1269.56	PVSLNMTVK	H(4)N(3)F(2)	5	P10852	4F2 cell-surface antigen heavy chain	Slc3a2	399	1	1.71502	0.0118107	0.143237	0.141746	(N(N(H(H(N(H)(F)))(H)))(F))	complex	(F)		('(N(H)(F))',)	(N(N(H(H(N(H)(F)))(H)))(F))	complex	(F)		('(N(H)(F))',)	TRUE	TRUE	TRUE	TRUE
3	ShenJ_MouseBrain_IGP_CutHexNAc_130min_Run1	18329	2	1269.56	PVSLNMTVK	H(4)N(3)F(2)	5	P10852	4F2 cell-surface antigen heavy chain	Slc3a2	399	2	1.70321	0.212921	0.207413	0.0893806	(N(N(H(H(N(H(F))))(H)))(F))	complex	(F)		('(N(H(F)))',)	(N(N(H(H(N(H)(F)))(H)))(F))	complex	(F)		('(N(H)(F))',)	TRUE	TRUE	TRUE	FALSE
3	ShenJ_MouseBrain_IGP_CutHexNAc_130min_Run1	18329	2	1269.56	PVSLNMTVK	H(4)N(3)F(2)	5	P10852	4F2 cell-surface antigen heavy chain	Slc3a2	399	3	1.49029		0.268069	0.241645	(N(N(H(H(H))(H(N(F)))))(F))	hybrid	(F)		('(N(F))',)	(N(N(H(H(N(H)(F)))(H)))(F))	complex	(F)		('(N(H)(F))',)	FALSE	TRUE	TRUE	FALSE
3	ShenJ_MouseBrain_IGP_CutHexNAc_130min_Run1	18839	4	1066.96	IGSYNGTAGDSLSYHQGRPFSTEDR	H(4)N(3)F(2)	5	Q8BYI9	Tenascin-R	Tnr	1261	1	1.63096	0.0812132	0.298343	0.0706953	(N(N(H(H(N(H(F))))(H)))(F))	complex	(F)		('(N(H(F)))',)	(N(N(H(H(N(H)(F)))(H)))(F))	complex	(F)		('(N(H)(F))',)	TRUE	TRUE	TRUE	FALSE
3	ShenJ_MouseBrain_IGP_CutHexNAc_130min_Run1	18839	4	1066.96	IGSYNGTAGDSLSYHQGRPFSTEDR	H(4)N(3)F(2)	5	Q8BYI9	Tenascin-R	Tnr	1261	2	1.54975	0.0137643	0.3849	0.0653518	(N(N(H(H(N(H)(F)))(H)))(F))	complex	(F)		('(N(H)(F))',)	(N(N(H(H(N(H)(F)))(H)))(F))	complex	(F)		('(N(H)(F))',)	TRUE	TRUE	TRUE	TRUE
3	ShenJ_MouseBrain_IGP_CutHexNAc_130min_Run1	18839	4	1066.96	IGSYNGTAGDSLSYHQGRPFSTEDR	H(4)N(3)F(2)	5	Q8BYI9	Tenascin-R	Tnr	1261	3	1.53598		0.364842	0.0991742	(N(N(H(H(H))(H(N(F)))))(F))	hybrid	(F)		('(N(F))',)	(N(N(H(H(N(H)(F)))(H)))(F))	complex	(F)		('(N(H)(F))',)	FALSE	TRUE	TRUE	FALSE
3	ShenJ_MouseBrain_IGP_CutHexNAc_130min_Run1	18929	3	1043.78	IQDFNYTDHTLGR	H(4)N(3)F(2)	5	Q80T41	Gamma-aminobutyric acid type B receptor subunit 2	Gabbr2	388	1	1.74547	0.0525275	0.199812	0.0547215	(N(N(H(H(N(H)(F)))(H)))(F))	complex	(F)		('(N(H)(F))',)	(N(N(H(H(N(H)(F)))(H)))(F))	complex	(F)		('(N(H)(F))',)	TRUE	TRUE	TRUE	TRUE
3	ShenJ_MouseBrain_IGP_CutHexNAc_130min_Run1	18929	3	1043.78	IQDFNYTDHTLGR	H(4)N(3)F(2)	5	Q80T41	Gamma-aminobutyric acid type B receptor subunit 2	Gabbr2	388	2	1.69294	0.280031	0.222416	0.0846451	(N(N(H(H(N(H(F))))(H)))(F))	complex	(F)		('(N(H(F)))',)	(N(N(H(H(N(H)(F)))(H)))(F))	complex	(F)		('(N(H)(F))',)	TRUE	TRUE	TRUE	FALSE
3	ShenJ_MouseBrain_IGP_CutHexNAc_130min_Run1	18929	3	1043.78	IQDFNYTDHTLGR	H(4)N(3)F(2)	5	Q80T41	Gamma-aminobutyric acid type B receptor subunit 2	Gabbr2	388	3	1.41291		0.444969	0.142123	(N(N(H(H(H))(H(N(F)))))(F))	hybrid	(F)		('(N(F))',)	(N(N(H(H(N(H)(F)))(H)))(F))	complex	(F)		('(N(H)(F))',)	FALSE	TRUE	TRUE	FALSE
3	ShenJ_MouseBrain_IGP_CutHexNAc_130min_Run1	18947	3	1043.78	IQDFNYTDHTLGR	H(4)N(3)F(2)	5	Q80T41	Gamma-aminobutyric acid type B receptor subunit 2	Gabbr2	388	1	1.72575	0.0373088	0.208993	0.0652581	(N(N(H(H(N(H)(F)))(H)))(F))	complex	(F)		('(N(H)(F))',)	(N(N(H(H(N(H)(F)))(H)))(F))	complex	(F)		('(N(H)(F))',)	TRUE	TRUE	TRUE	TRUE
3	ShenJ_MouseBrain_IGP_CutHexNAc_130min_Run1	18947	3	1043.78	IQDFNYTDHTLGR	H(4)N(3)F(2)	5	Q80T41	Gamma-aminobutyric acid type B receptor subunit 2	Gabbr2	388	2	1.68844	0.288818	0.220244	0.0913159	(N(N(H(H(N(H(F))))(H)))(F))	complex	(F)		('(N(H(F)))',)	(N(N(H(H(N(H)(F)))(H)))(F))	complex	(F)		('(N(H)(F))',)	TRUE	TRUE	TRUE	FALSE
3	ShenJ_MouseBrain_IGP_CutHexNAc_130min_Run1	18947	3	1043.78	IQDFNYTDHTLGR	H(4)N(3)F(2)	5	Q80T41	Gamma-aminobutyric acid type B receptor subunit 2	Gabbr2	388	3	1.39962		0.446805	0.153573	(N(N(H(H(H))(H(N(F)))))(F))	hybrid	(F)		('(N(F))',)	(N(N(H(H(N(H)(F)))(H)))(F))	complex	(F)		('(N(H)(F))',)	FALSE	TRUE	TRUE	FALSE
15	ShenJ_MouseBrain_IGP_CutHexNAc_130min_Run1	18961	3	1205.19	THNLTNLNPDLQYR	H(5)N(4)F(2)	3	P11627	Neural cell adhesion molecule L1	L1cam	978	1	1.78246	0.0477995	0.200086	0.0174497	(N(N(H(H(H))(H(N(H)(F))(N))))(F))	hybrid	(F)		('(N(H)(F))', '(N)')	(N(N(H(H(N(H)(F)))(N)(H(H))))(F))	hybrid	(F)	(N)	('(N(H)(F))',)	TRUE	TRUE	FALSE	FALSE
15	ShenJ_MouseBrain_IGP_CutHexNAc_130min_Run1	18961	3	1205.19	THNLTNLNPDLQYR	H(5)N(4)F(2)	3	P11627	Neural cell adhesion molecule L1	L1cam	978	2	1.73466	0.023054	0.246401	0.0189345	(N(N(H(H(H))(H(N(H)(F)))(N)))(F))	hybrid	(F)	(N)	('(N(H)(F))',)	(N(N(H(H(N(H)(F)))(N)(H(H))))(F))	hybrid	(F)	(N)	('(N(H)(F))',)	TRUE	TRUE	TRUE	TRUE
15	ShenJ_MouseBrain_IGP_CutHexNAc_130min_Run1	18961	3	1205.19	THNLTNLNPDLQYR	H(5)N(4)F(2)	3	P11627	Neural cell adhesion molecule L1	L1cam	978	3	1.71161	0.0165727	0.213955	0.0744339	(N(N(H(H(H)(H))(H(N(F))(N))))(F))	hybrid	(F)		('(N(F))', '(N)')	(N(N(H(H(N(H)(F)))(N)(H(H))))(F))	hybrid	(F)	(N)	('(N(H)(F))',)	TRUE	TRUE	FALSE	FALSE
15	ShenJ_MouseBrain_IGP_CutHexNAc_130min_Run1	18961	3	1205.19	THNLTNLNPDLQYR	H(5)N(4)F(2)	3	P11627	Neural cell adhesion molecule L1	L1cam	978	4	1.69504	0.072816	0.259844	0.045118	(N(N(H(H(H)(H))(H(N(F)))(N)))(F))	hybrid	(F)	(N)	('(N(F))',)	(N(N(H(H(N(H)(F)))(N)(H(H))))(F))	hybrid	(F)	(N)	('(N(H)(F))',)	TRUE	TRUE	TRUE	FALSE
15	ShenJ_MouseBrain_IGP_CutHexNAc_130min_Run1	18961	3	1205.19	THNLTNLNPDLQYR	H(5)N(4)F(2)	3	P11627	Neural cell adhesion molecule L1	L1cam	978	5	1.62222	0.0505424	0.270014	0.107764	(N(N(H(H(H))(H(N(H))(N(F)))))(F))	hybrid	(F)		('(N(H))', '(N(F))')	(N(N(H(H(N(H)(F)))(N)(H(H))))(F))	hybrid	(F)	(N)	('(N(H)(F))',)	TRUE	TRUE	FALSE	FALSE
15	ShenJ_MouseBrain_IGP_CutHexNAc_130min_Run1	18961	3	1205.19	THNLTNLNPDLQYR	H(5)N(4)F(2)	3	P11627	Neural cell adhesion molecule L1	L1cam	978	6	1.57168	0.0504117	0.343041	0.085279	(N(N(H(H(H))(H(N(H)(F))(N(F))))))	hybrid			('(N(H)(F))', '(N(F))')	(N(N(H(H(N(H)(F)))(N)(H(H))))(F))	hybrid	(F)	(N)	('(N(H)(F))',)	TRUE	FALSE	FALSE	FALSE
15	ShenJ_MouseBrain_IGP_CutHexNAc_130min_Run1	18961	3	1205.19	THNLTNLNPDLQYR	H(5)N(4)F(2)	3	P11627	Neural cell adhesion molecule L1	L1cam	978	7	1.52127	0.0408112	0.348711	0.130021	(N(N(H(H(N(H)(F)))(H(N(H)))))(F))	complex	(F)		('(N(H)(F))', '(N(H))')	(N(N(H(H(N(H)(F)))(N)(H(H))))(F))	hybrid	(F)	(N)	('(N(H)(F))',)	FALSE	TRUE	FALSE	FALSE
15	ShenJ_MouseBrain_IGP_CutHexNAc_130min_Run1	18961	3	1205.19	THNLTNLNPDLQYR	H(5)N(4)F(2)	3	P11627	Neural cell adhesion molecule L1	L1cam	978	8	1.48046	0.00430845	0.355109	0.164434	(N(N(H(H(N(H)(F))(N(H)))(H)))(F))	complex	(F)		('(N(H)(F))', '(N(H))')	(N(N(H(H(N(H)(F)))(N)(H(H))))(F))	hybrid	(F)	(N)	('(N(H)(F))',)	FALSE	TRUE	FALSE	FALSE
15	ShenJ_MouseBrain_IGP_CutHexNAc_130min_Run1	18961	3	1205.19	THNLTNLNPDLQYR	H(5)N(4)F(2)	3	P11627	Neural cell adhesion molecule L1	L1cam	978	9	1.47615	0.00310332	0.355859	0.167993	(N(N(H(H(N(H)(F)))(H(N(H)(F))))))	complex			('(N(H)(F))', '(N(H)(F))')	(N(N(H(H(N(H)(F)))(N)(H(H))))(F))	hybrid	(F)	(N)	('(N(H)(F))',)	FALSE	FALSE	FALSE	FALSE
15	ShenJ_MouseBrain_IGP_CutHexNAc_130min_Run1	18961	3	1205.19	THNLTNLNPDLQYR	H(5)N(4)F(2)	3	P11627	Neural cell adhesion molecule L1	L1cam	978	10	1.47304	0.0166167	0.400051	0.126904	(N(N(H(H(H)(H))(H(N(F))(N(F))))))	hybrid			('(N(F))', '(N(F))')	(N(N(H(H(N(H)(F)))(N)(H(H))))(F))	hybrid	(F)	(N)	('(N(H)(F))',)	TRUE	FALSE	FALSE	FALSE
15	ShenJ_MouseBrain_IGP_CutHexNAc_130min_Run1	18961	3	1205.19	THNLTNLNPDLQYR	H(5)N(4)F(2)	3	P11627	Neural cell adhesion molecule L1	L1cam	978	11	1.45643	0.00571163	0.411117	0.132455	(N(N(H(H(N(H(H)(F))))(H(N))))(F))	complex	(F)		('(N(H(H)(F)))', '(N)')	(N(N(H(H(N(H)(F)))(N)(H(H))))(F))	hybrid	(F)	(N)	('(N(H)(F))',)	FALSE	TRUE	FALSE	FALSE
15	ShenJ_MouseBrain_IGP_CutHexNAc_130min_Run1	18961	3	1205.19	THNLTNLNPDLQYR	H(5)N(4)F(2)	3	P11627	Neural cell adhesion molecule L1	L1cam	978	12	1.45072	0.0149111	0.373432	0.175851	(N(N(H(H(N(H(F))(F)))(H(N(H))))))	complex			('(N(H(F))(F))', '(N(H))')	(N(N(H(H(N(H)(F)))(N)(H(H))))(F))	hybrid	(F)	(N)	('(N(H)(F))',)	FALSE	FALSE	FALSE	FALSE
15	ShenJ_MouseBrain_IGP_CutHexNAc_130min_Run1	18961	3	1205.19	THNLTNLNPDLQYR	H(5)N(4)F(2)	3	P11627	Neural cell adhesion molecule L1	L1cam	978	13	1.43581	0.0747646	0.378275	0.18592	(N(N(H(H(N(H(F))))(H(N(H)))))(F))	complex	(F)		('(N(H(F)))', '(N(H))')	(N(N(H(H(N(H)(F)))(N)(H(H))))(F))	hybrid	(F)	(N)	('(N(H)(F))',)	FALSE	TRUE	FALSE	FALSE
15	ShenJ_MouseBrain_IGP_CutHexNAc_130min_Run1	18961	3	1205.19	THNLTNLNPDLQYR	H(5)N(4)F(2)	3	P11627	Neural cell adhesion molecule L1	L1cam	978	14	1.36104	0.039893	0.375048	0.263911	(N(N(H(H(N(H)(F))(N(H)(F)))(H))))	complex			('(N(H)(F))', '(N(H)(F))')	(N(N(H(H(N(H)(F)))(N)(H(H))))(F))	hybrid	(F)	(N)	('(N(H)(F))',)	FALSE	FALSE	FALSE	FALSE
15	ShenJ_MouseBrain_IGP_CutHexNAc_130min_Run1	18961	3	1205.19	THNLTNLNPDLQYR	H(5)N(4)F(2)	3	P11627	Neural cell adhesion molecule L1	L1cam	978	15	1.32115		0.434651	0.244201	(N(N(H(H(N(H(F))))(H(N(H(F)))))))	complex			('(N(H(F)))', '(N(H(F)))')	(N(N(H(H(N(H)(F)))(N)(H(H))))(F))	hybrid	(F)	(N)	('(N(H)(F))',)	FALSE	FALSE	FALSE	FALSE
3	ShenJ_MouseBrain_IGP_CutHexNAc_130min_Run1	19005	3	1043.78	IQDFNYTDHTLGR	H(4)N(3)F(2)	5	Q80T41	Gamma-aminobutyric acid type B receptor subunit 2	Gabbr2	388	1	1.7501	0.0437133	0.199371	0.0505285	(N(N(H(H(N(H)(F)))(H)))(F))	complex	(F)		('(N(H)(F))',)	(N(N(H(H(N(H)(F)))(H)))(F))	complex	(F)		('(N(H)(F))',)	TRUE	TRUE	TRUE	TRUE
3	ShenJ_MouseBrain_IGP_CutHexNAc_130min_Run1	19005	3	1043.78	IQDFNYTDHTLGR	H(4)N(3)F(2)	5	Q80T41	Gamma-aminobutyric acid type B receptor subunit 2	Gabbr2	388	2	1.70639	0.288964	0.212938	0.0806743	(N(N(H(H(N(H(F))))(H)))(F))	complex	(F)		('(N(H(F)))',)	(N(N(H(H(N(H)(F)))(H)))(F))	complex	(F)		('(N(H)(F))',)	TRUE	TRUE	TRUE	FALSE
3	ShenJ_MouseBrain_IGP_CutHexNAc_130min_Run1	19005	3	1043.78	IQDFNYTDHTLGR	H(4)N(3)F(2)	5	Q80T41	Gamma-aminobutyric acid type B receptor subunit 2	Gabbr2	388	3	1.41742		0.444202	0.138375	(N(N(H(H(H))(H(N(F)))))(F))	hybrid	(F)		('(N(F))',)	(N(N(H(H(N(H)(F)))(H)))(F))	complex	(F)		('(N(H)(F))',)	FALSE	TRUE	TRUE	FALSE
15	ShenJ_MouseBrain_IGP_CutHexNAc_130min_Run1	19057	3	1205.19	THNLTNLNPDLQYR	H(5)N(4)F(2)	3	P11627	Neural cell adhesion molecule L1	L1cam	978	1	1.76658	0.0927419	0.206915	0.0265017	(N(N(H(H(H))(H(N(H)(F)))(N)))(F))	hybrid	(F)	(N)	('(N(H)(F))',)	(N(N(H(H(N(H)(F)))(N)(H(H))))(F))	hybrid	(F)	(N)	('(N(H)(F))',)	TRUE	TRUE	TRUE	TRUE
15	ShenJ_MouseBrain_IGP_CutHexNAc_130min_Run1	19057	3	1205.19	THNLTNLNPDLQYR	H(5)N(4)F(2)	3	P11627	Neural cell adhesion molecule L1	L1cam	978	2	1.67384	0.0193814	0.310114	0.0160446	(N(N(H(H(H))(H(N(H)(F))(N))))(F))	hybrid	(F)		('(N(H)(F))', '(N)')	(N(N(H(H(N(H)(F)))(N)(H(H))))(F))	hybrid	(F)	(N)	('(N(H)(F))',)	TRUE	TRUE	FALSE	FALSE
15	ShenJ_MouseBrain_IGP_CutHexNAc_130min_Run1	19057	3	1205.19	THNLTNLNPDLQYR	H(5)N(4)F(2)	3	P11627	Neural cell adhesion molecule L1	L1cam	978	3	1.65446	0.0348694	0.295464	0.0500756	(N(N(H(H(H)(H))(H(N(F)))(N)))(F))	hybrid	(F)	(N)	('(N(F))',)	(N(N(H(H(N(H)(F)))(N)(H(H))))(F))	hybrid	(F)	(N)	('(N(H)(F))',)	TRUE	TRUE	TRUE	FALSE
15	ShenJ_MouseBrain_IGP_CutHexNAc_130min_Run1	19057	3	1205.19	THNLTNLNPDLQYR	H(5)N(4)F(2)	3	P11627	Neural cell adhesion molecule L1	L1cam	978	4	1.61959	0.0421514	0.278768	0.101641	(N(N(H(H(H))(H(N(H))(N(F)))))(F))	hybrid	(F)		('(N(H))', '(N(F))')	(N(N(H(H(N(H)(F)))(N)(H(H))))(F))	hybrid	(F)	(N)	('(N(H)(F))',)	TRUE	TRUE	FALSE	FALSE
15	ShenJ_MouseBrain_IGP_CutHexNAc_130min_Run1	19057	3	1205.19	THNLTNLNPDLQYR	H(5)N(4)F(2)	3	P11627	Neural cell adhesion molecule L1	L1cam	978	5	1.57744	0.0322746	0.343214	0.0793469	(N(N(H(H(H))(H(N(H)(F))(N(F))))))	hybrid			('(N(H)(F))', '(N(F))')	(N(N(H(H(N(H)(F)))(N)(H(H))))(F))	hybrid	(F)	(N)	('(N(H)(F))',)	TRUE	FALSE	FALSE	FALSE
15	ShenJ_MouseBrain_IGP_CutHexNAc_130min_Run1	19057	3	1205.19	THNLTNLNPDLQYR	H(5)N(4)F(2)	3	P11627	Neural cell adhesion molecule L1	L1cam	978	6	1.54516	0.0221237	0.373718	0.0811172	(N(N(H(H(H)(H))(H(N(F))(N))))(F))	hybrid	(F)		('(N(F))', '(N)')	(N(N(H(H(N(H)(F)))(N)(H(H))))(F))	hybrid	(F)	(N)	('(N(H)(F))',)	TRUE	TRUE	FALSE	FALSE
15	ShenJ_MouseBrain_IGP_CutHexNAc_130min_Run1	19057	3	1205.19	THNLTNLNPDLQYR	H(5)N(4)F(2)	3	P11627	Neural cell adhesion molecule L1	L1cam	978	7	1.52304	0.0240269	0.353693	0.123266	(N(N(H(H(N(H)(F)))(H(N(H)))))(F))	complex	(F)		('(N(H)(F))', '(N(H))')	(N(N(H(H(N(H)(F)))(N)(H(H))))(F))	hybrid	(F)	(N)	('(N(H)(F))',)	FALSE	TRUE	FALSE	FALSE
15	ShenJ_MouseBrain_IGP_CutHexNAc_130min_Run1	19057	3	1205.19	THNLTNLNPDLQYR	H(5)N(4)F(2)	3	P11627	Neural cell adhesion molecule L1	L1cam	978	8	1.49901	0.00827831	0.374241	0.126745	(N(N(H(H(N(H(H)(F))))(H(N))))(F))	complex	(F)		('(N(H(H)(F)))', '(N)')	(N(N(H(H(N(H)(F)))(N)(H(H))))(F))	hybrid	(F)	(N)	('(N(H)(F))',)	FALSE	TRUE	FALSE	FALSE
15	ShenJ_MouseBrain_IGP_CutHexNAc_130min_Run1	19057	3	1205.19	THNLTNLNPDLQYR	H(5)N(4)F(2)	3	P11627	Neural cell adhesion molecule L1	L1cam	978	9	1.49074	0.0262037	0.381552	0.127712	(N(N(H(H(H)(H))(H(N(F))(N(F))))))	hybrid			('(N(F))', '(N(F))')	(N(N(H(H(N(H)(F)))(N)(H(H))))(F))	hybrid	(F)	(N)	('(N(H)(F))',)	TRUE	FALSE	FALSE	FALSE
15	ShenJ_MouseBrain_IGP_CutHexNAc_130min_Run1	19057	3	1205.19	THNLTNLNPDLQYR	H(5)N(4)F(2)	3	P11627	Neural cell adhesion molecule L1	L1cam	978	10	1.46453	0.0228146	0.377619	0.157848	(N(N(H(H(N(H)(F))(N(H)))(H)))(F))	complex	(F)		('(N(H)(F))', '(N(H))')	(N(N(H(H(N(H)(F)))(N)(H(H))))(F))	hybrid	(F)	(N)	('(N(H)(F))',)	FALSE	TRUE	FALSE	FALSE
15	ShenJ_MouseBrain_IGP_CutHexNAc_130min_Run1	19057	3	1205.19	THNLTNLNPDLQYR	H(5)N(4)F(2)	3	P11627	Neural cell adhesion molecule L1	L1cam	978	11	1.44172	0.0109478	0.378717	0.179565	(N(N(H(H(N(H(F))))(H(N(H)))))(F))	complex	(F)		('(N(H(F)))', '(N(H))')	(N(N(H(H(N(H)(F)))(N)(H(H))))(F))	hybrid	(F)	(N)	('(N(H)(F))',)	FALSE	TRUE	FALSE	FALSE
15	ShenJ_MouseBrain_IGP_CutHexNAc_130min_Run1	19057	3	1205.19	THNLTNLNPDLQYR	H(5)N(4)F(2)	3	P11627	Neural cell adhesion molecule L1	L1cam	978	12	1.43077	0.0270592	0.400428	0.168802	(N(N(H(H(N(H(F))(F)))(H(N(H))))))	complex			('(N(H(F))(F))', '(N(H))')	(N(N(H(H(N(H)(F)))(N)(H(H))))(F))	hybrid	(F)	(N)	('(N(H)(F))',)	FALSE	FALSE	FALSE	FALSE
15	ShenJ_MouseBrain_IGP_CutHexNAc_130min_Run1	19057	3	1205.19	THNLTNLNPDLQYR	H(5)N(4)F(2)	3	P11627	Neural cell adhesion molecule L1	L1cam	978	13	1.40371	0.105012	0.434897	0.161393	(N(N(H(H(N(H)(F)))(H(N(H)(F))))))	complex			('(N(H)(F))', '(N(H)(F))')	(N(N(H(H(N(H)(F)))(N)(H(H))))(F))	hybrid	(F)	(N)	('(N(H)(F))',)	FALSE	FALSE	FALSE	FALSE
15	ShenJ_MouseBrain_IGP_CutHexNAc_130min_Run1	19057	3	1205.19	THNLTNLNPDLQYR	H(5)N(4)F(2)	3	P11627	Neural cell adhesion molecule L1	L1cam	978	14	1.2987	0.0391303	0.444169	0.257132	(N(N(H(H(N(H)(F))(N(H)(F)))(H))))	complex			('(N(H)(F))', '(N(H)(F))')	(N(N(H(H(N(H)(F)))(N)(H(H))))(F))	hybrid	(F)	(N)	('(N(H)(F))',)	FALSE	FALSE	FALSE	FALSE
15	ShenJ_MouseBrain_IGP_CutHexNAc_130min_Run1	19057	3	1205.19	THNLTNLNPDLQYR	H(5)N(4)F(2)	3	P11627	Neural cell adhesion molecule L1	L1cam	978	15	1.25957		0.502969	0.237463	(N(N(H(H(N(H(F))))(H(N(H(F)))))))	complex			('(N(H(F)))', '(N(H(F)))')	(N(N(H(H(N(H)(F)))(N)(H(H))))(F))	hybrid	(F)	(N)	('(N(H)(F))',)	FALSE	FALSE	FALSE	FALSE
11	ShenJ_MouseBrain_IGP_CutHexNAc_130min_Run1	19066	3	1151.17	THNLTNLNPDLQYR	H(4)N(4)F(2)	3	P11627	Neural cell adhesion molecule L1	L1cam	978	1	1.67002	0.0671137	0.250268	0.0797142	(N(N(H(H(N(H)(F)))(H)(N)))(F))	complex	(F)	(N)	('(N(H)(F))',)	(N(N(H(H(N(H)(F)))(N)(H)))(F))	complex	(F)	(N)	('(N(H)(F))',)	TRUE	TRUE	TRUE	TRUE
11	ShenJ_MouseBrain_IGP_CutHexNAc_130min_Run1	19066	3	1151.17	THNLTNLNPDLQYR	H(4)N(4)F(2)	3	P11627	Neural cell adhesion molecule L1	L1cam	978	2	1.6029	0.104584	0.293801	0.103296	(N(N(H(H(N(H)(F)))(H(N))))(F))	complex	(F)		('(N(H)(F))', '(N)')	(N(N(H(H(N(H)(F)))(N)(H)))(F))	complex	(F)	(N)	('(N(H)(F))',)	TRUE	TRUE	FALSE	FALSE
11	ShenJ_MouseBrain_IGP_CutHexNAc_130min_Run1	19066	3	1151.17	THNLTNLNPDLQYR	H(4)N(4)F(2)	3	P11627	Neural cell adhesion molecule L1	L1cam	978	3	1.49832	0.0129454	0.442616	0.0590638	(N(N(H(H(N(H)(F))(N))(H)))(F))	complex	(F)		('(N(H)(F))', '(N)')	(N(N(H(H(N(H)(F)))(N)(H)))(F))	complex	(F)	(N)	('(N(H)(F))',)	TRUE	TRUE	FALSE	FALSE
11	ShenJ_MouseBrain_IGP_CutHexNAc_130min_Run1	19066	3	1151.17	THNLTNLNPDLQYR	H(4)N(4)F(2)	3	P11627	Neural cell adhesion molecule L1	L1cam	978	4	1.48537	0.000902761	0.45741	0.0572151	(N(N(H(H(N(H)(F)))(H(N(F))))))	complex			('(N(H)(F))', '(N(F))')	(N(N(H(H(N(H)(F)))(N)(H)))(F))	complex	(F)	(N)	('(N(H)(F))',)	TRUE	FALSE	FALSE	FALSE
11	ShenJ_MouseBrain_IGP_CutHexNAc_130min_Run1	19066	3	1151.17	THNLTNLNPDLQYR	H(4)N(4)F(2)	3	P11627	Neural cell adhesion molecule L1	L1cam	978	5	1.48447	0.0676332	0.441441	0.0740873	(N(N(H(H(N(H)))(H(N(F)))))(F))	complex	(F)		('(N(H))', '(N(F))')	(N(N(H(H(N(H)(F)))(N)(H)))(F))	complex	(F)	(N)	('(N(H)(F))',)	TRUE	TRUE	FALSE	FALSE
11	ShenJ_MouseBrain_IGP_CutHexNAc_130min_Run1	19066	3	1151.17	THNLTNLNPDLQYR	H(4)N(4)F(2)	3	P11627	Neural cell adhesion molecule L1	L1cam	978	6	1.41684	0.000640406	0.479842	0.103319	(N(N(H(H(N(H)(F))(N(F)))(H))))	complex			('(N(H)(F))', '(N(F))')	(N(N(H(H(N(H)(F)))(N)(H)))(F))	complex	(F)	(N)	('(N(H)(F))',)	TRUE	FALSE	FALSE	FALSE
11	ShenJ_MouseBrain_IGP_CutHexNAc_130min_Run1	19066	3	1151.17	THNLTNLNPDLQYR	H(4)N(4)F(2)	3	P11627	Neural cell adhesion molecule L1	L1cam	978	7	1.4162	0.155394	0.457647	0.126155	(N(N(H(H(N(H))(N(F)))(H)))(F))	complex	(F)		('(N(H))', '(N(F))')	(N(N(H(H(N(H)(F)))(N)(H)))(F))	complex	(F)	(N)	('(N(H)(F))',)	TRUE	TRUE	FALSE	FALSE
11	ShenJ_MouseBrain_IGP_CutHexNAc_130min_Run1	19066	3	1151.17	THNLTNLNPDLQYR	H(4)N(4)F(2)	3	P11627	Neural cell adhesion molecule L1	L1cam	978	8	1.2608	0.0164152	0.584164	0.155032	(N(N(H(H(H))(H(N(F))(N(F))))))	hybrid			('(N(F))', '(N(F))')	(N(N(H(H(N(H)(F)))(N)(H)))(F))	complex	(F)	(N)	('(N(H)(F))',)	FALSE	FALSE	FALSE	FALSE
11	ShenJ_MouseBrain_IGP_CutHexNAc_130min_Run1	19066	3	1151.17	THNLTNLNPDLQYR	H(4)N(4)F(2)	3	P11627	Neural cell adhesion molecule L1	L1cam	978	9	1.24439	0.0138098	0.541922	0.213689	(N(N(H(H(H))(H(N(F))(N))))(F))	hybrid	(F)		('(N(F))', '(N)')	(N(N(H(H(N(H)(F)))(N)(H)))(F))	complex	(F)	(N)	('(N(H)(F))',)	FALSE	TRUE	FALSE	FALSE
11	ShenJ_MouseBrain_IGP_CutHexNAc_130min_Run1	19066	3	1151.17	THNLTNLNPDLQYR	H(4)N(4)F(2)	3	P11627	Neural cell adhesion molecule L1	L1cam	978	10	1.23058	0.0451359	0.582248	0.187172	(N(N(H(H(H))(H(N(F)))(N)))(F))	hybrid	(F)	(N)	('(N(F))',)	(N(N(H(H(N(H)(F)))(N)(H)))(F))	complex	(F)	(N)	('(N(H)(F))',)	FALSE	TRUE	TRUE	FALSE
11	ShenJ_MouseBrain_IGP_CutHexNAc_130min_Run1	19066	3	1151.17	THNLTNLNPDLQYR	H(4)N(4)F(2)	3	P11627	Neural cell adhesion molecule L1	L1cam	978	11	1.18544		0.665282	0.149274	(N(N(H(H(H))(H(N(N)(F)))))(F))	hybrid	(F)		('(N(N)(F))',)	(N(N(H(H(N(H)(F)))(N)(H)))(F))	complex	(F)	(N)	('(N(H)(F))',)	FALSE	TRUE	FALSE	FALSE
6	ShenJ_MouseBrain_IGP_CutHexNAc_130min_Run1	19224	3	995.091	IQDFNYTDHTLGR	H(4)N(3)F(1)	5	Q80T41	Gamma-aminobutyric acid type B receptor subunit 2	Gabbr2	388	1	1.76054	0.0644266	0.177691	0.0617695	(N(N(H(H(H))(H(N))))(F))	hybrid	(F)		('(N)',)	(N(N(H(H(N))(H(H))))(F))	hybrid	(F)		('(N)',)	TRUE	TRUE	TRUE	TRUE
6	ShenJ_MouseBrain_IGP_CutHexNAc_130min_Run1	19224	3	995.091	IQDFNYTDHTLGR	H(4)N(3)F(1)	5	Q80T41	Gamma-aminobutyric acid type B receptor subunit 2	Gabbr2	388	2	1.69611	0.375103	0.214687	0.0892001	(N(N(H(H(N(H)))(H)))(F))	complex	(F)		('(N(H))',)	(N(N(H(H(N))(H(H))))(F))	hybrid	(F)		('(N)',)	FALSE	TRUE	TRUE	FALSE
6	ShenJ_MouseBrain_IGP_CutHexNAc_130min_Run1	19224	3	995.091	IQDFNYTDHTLGR	H(4)N(3)F(1)	5	Q80T41	Gamma-aminobutyric acid type B receptor subunit 2	Gabbr2	388	3	1.32101	0.0136935	0.580293	0.0986969	(N(N(H(H(N(H)(F)))(H))))	complex			('(N(H)(F))',)	(N(N(H(H(N))(H(H))))(F))	hybrid	(F)		('(N)',)	FALSE	FALSE	TRUE	FALSE
6	ShenJ_MouseBrain_IGP_CutHexNAc_130min_Run1	19224	3	995.091	IQDFNYTDHTLGR	H(4)N(3)F(1)	5	Q80T41	Gamma-aminobutyric acid type B receptor subunit 2	Gabbr2	388	4	1.30732	0.0491356	0.585385	0.107299	(N(N(H(H(N(H(F))))(H))))	complex			('(N(H(F)))',)	(N(N(H(H(N))(H(H))))(F))	hybrid	(F)		('(N)',)	FALSE	FALSE	TRUE	FALSE
6	ShenJ_MouseBrain_IGP_CutHexNAc_130min_Run1	19224	3	995.091	IQDFNYTDHTLGR	H(4)N(3)F(1)	5	Q80T41	Gamma-aminobutyric acid type B receptor subunit 2	Gabbr2	388	5	1.25818	0.740357	0.652362	0.0894573	(N(N(H(H(H))(H(N(F))))))	hybrid			('(N(F))',)	(N(N(H(H(N))(H(H))))(F))	hybrid	(F)		('(N)',)	TRUE	FALSE	TRUE	FALSE
6	ShenJ_MouseBrain_IGP_CutHexNAc_130min_Run1	19224	3	995.091	IQDFNYTDHTLGR	H(4)N(3)F(1)	5	Q80T41	Gamma-aminobutyric acid type B receptor subunit 2	Gabbr2	388	6	0.517823		0.482177	1	(N(N(H(H(H))(H)(N)))(F))	high_mannose	(F)	(N)	()	(N(N(H(H(N))(H(H))))(F))	hybrid	(F)		('(N)',)	FALSE	TRUE	FALSE	FALSE
3	ShenJ_MouseBrain_IGP_CutHexNAc_130min_Run1	19734	3	1440.27	VLVAPPSEEANTTK	H(6)N(5)A(1)F(4)	11	P43006	Excitatory amino acid transporter 2	Slc1a2	205	1	1.56195	0.0107163	0.218303	0.219751	(N(N(H(H(N(H(A))(F))(N(H)(F)))(H(N(H)(F)))))(F))	complex	(F)		('(N(H(A))(F))', '(N(H)(F))', '(N(H)(F))')	(N(N(H(H(N(H(A))(F)))(H(N(H)(F))(N(H)(F)))))(F))	complex	(F)		('(N(H(A))(F))', '(N(H)(F))', '(N(H)(F))')	TRUE	TRUE	TRUE	TRUE
3	ShenJ_MouseBrain_IGP_CutHexNAc_130min_Run1	19734	3	1440.27	VLVAPPSEEANTTK	H(6)N(5)A(1)F(4)	11	P43006	Excitatory amino acid transporter 2	Slc1a2	205	2	1.55123	0.0780119	0.23294	0.21583	(N(N(H(H(N(H(A))(F)))(H(N(H)(F))(N(H)(F)))))(F))	complex	(F)		('(N(H(A))(F))', '(N(H)(F))', '(N(H)(F))')	(N(N(H(H(N(H(A))(F)))(H(N(H)(F))(N(H)(F)))))(F))	complex	(F)		('(N(H(A))(F))', '(N(H)(F))', '(N(H)(F))')	TRUE	TRUE	TRUE	TRUE
3	ShenJ_MouseBrain_IGP_CutHexNAc_130min_Run1	19734	3	1440.27	VLVAPPSEEANTTK	H(6)N(5)A(1)F(4)	11	P43006	Excitatory amino acid transporter 2	Slc1a2	205	3	1.47322		0.286407	0.240375	(N(N(H(H(N(H(H))(F)))(H(N(H(A)(F))(F)))(N)))(F))	complex	(F)	(N)	('(N(H(H))(F))', '(N(H(A)(F))(F))')	(N(N(H(H(N(H(A))(F)))(H(N(H)(F))(N(H)(F)))))(F))	complex	(F)		('(N(H(A))(F))', '(N(H)(F))', '(N(H)(F))')	TRUE	TRUE	FALSE	FALSE
3	ShenJ_MouseBrain_IGP_CutHexNAc_130min_Run1	19746	3	1440.27	VLVAPPSEEANTTK	H(6)N(5)A(1)F(4)	11	P43006	Excitatory amino acid transporter 2	Slc1a2	205	1	1.55314	0.00709846	0.226821	0.220042	(N(N(H(H(N(H(A))(F))(N(H)(F)))(H(N(H)(F)))))(F))	complex	(F)		('(N(H(A))(F))', '(N(H)(F))', '(N(H)(F))')	(N(N(H(H(N(H(A))(F)))(H(N(H)(F))(N(H)(F)))))(F))	complex	(F)		('(N(H(A))(F))', '(N(H)(F))', '(N(H)(F))')	TRUE	TRUE	TRUE	TRUE
3	ShenJ_MouseBrain_IGP_CutHexNAc_130min_Run1	19746	3	1440.27	VLVAPPSEEANTTK	H(6)N(5)A(1)F(4)	11	P43006	Excitatory amino acid transporter 2	Slc1a2	205	2	1.54604	0.0704076	0.237541	0.216419	(N(N(H(H(N(H(A))(F)))(H(N(H)(F))(N(H)(F)))))(F))	complex	(F)		('(N(H(A))(F))', '(N(H)(F))', '(N(H)(F))')	(N(N(H(H(N(H(A))(F)))(H(N(H)(F))(N(H)(F)))))(F))	complex	(F)		('(N(H(A))(F))', '(N(H)(F))', '(N(H)(F))')	TRUE	TRUE	TRUE	TRUE
3	ShenJ_MouseBrain_IGP_CutHexNAc_130min_Run1	19746	3	1440.27	VLVAPPSEEANTTK	H(6)N(5)A(1)F(4)	11	P43006	Excitatory amino acid transporter 2	Slc1a2	205	3	1.47563		0.286737	0.237632	(N(N(H(H(N(H(H))(F)))(H(N(H(A)(F))(F)))(N)))(F))	complex	(F)	(N)	('(N(H(H))(F))', '(N(H(A)(F))(F))')	(N(N(H(H(N(H(A))(F)))(H(N(H)(F))(N(H)(F)))))(F))	complex	(F)		('(N(H(A))(F))', '(N(H)(F))', '(N(H)(F))')	TRUE	TRUE	FALSE	FALSE
6	ShenJ_MouseBrain_IGP_CutHexNAc_130min_Run1	19795	3	1057.13	ISPGKNATGMEVGWYR	H(4)N(3)F(1)	6	Q61885	Myelin-oligodendrocyte glycoprotein	Mog	59	1	1.76134	0.221338	0.216019	0.0226421	(N(N(H(H(N(H)))(H)))(F))	complex	(F)		('(N(H))',)	(N(N(H(H(N))(H(H))))(F))	hybrid	(F)		('(N)',)	FALSE	TRUE	TRUE	FALSE
6	ShenJ_MouseBrain_IGP_CutHexNAc_130min_Run1	19795	3	1057.13	ISPGKNATGMEVGWYR	H(4)N(3)F(1)	6	Q61885	Myelin-oligodendrocyte glycoprotein	Mog	59	2	1.54	0.316247	0.298457	0.161541	(N(N(H(H(H))(H(N))))(F))	hybrid	(F)		('(N)',)	(N(N(H(H(N))(H(H))))(F))	hybrid	(F)		('(N)',)	TRUE	TRUE	TRUE	TRUE
6	ShenJ_MouseBrain_IGP_CutHexNAc_130min_Run1	19795	3	1057.13	ISPGKNATGMEVGWYR	H(4)N(3)F(1)	6	Q61885	Myelin-oligodendrocyte glycoprotein	Mog	59	3	1.22375	0.0649207	0.699899	0.0763465	(N(N(H(H(N(H)(F)))(H))))	complex			('(N(H)(F))',)	(N(N(H(H(N))(H(H))))(F))	hybrid	(F)		('(N)',)	FALSE	FALSE	TRUE	FALSE
6	ShenJ_MouseBrain_IGP_CutHexNAc_130min_Run1	19795	3	1057.13	ISPGKNATGMEVGWYR	H(4)N(3)F(1)	6	Q61885	Myelin-oligodendrocyte glycoprotein	Mog	59	4	1.15883	0.113939	0.696593	0.144573	(N(N(H(H(N(H(F))))(H))))	complex			('(N(H(F)))',)	(N(N(H(H(N))(H(H))))(F))	hybrid	(F)		('(N)',)	FALSE	FALSE	TRUE	FALSE
6	ShenJ_MouseBrain_IGP_CutHexNAc_130min_Run1	19795	3	1057.13	ISPGKNATGMEVGWYR	H(4)N(3)F(1)	6	Q61885	Myelin-oligodendrocyte glycoprotein	Mog	59	5	1.04489	0.589597	0.792077	0.163029	(N(N(H(H(H))(H(N(F))))))	hybrid			('(N(F))',)	(N(N(H(H(N))(H(H))))(F))	hybrid	(F)		('(N)',)	TRUE	FALSE	TRUE	FALSE
6	ShenJ_MouseBrain_IGP_CutHexNAc_130min_Run1	19795	3	1057.13	ISPGKNATGMEVGWYR	H(4)N(3)F(1)	6	Q61885	Myelin-oligodendrocyte glycoprotein	Mog	59	6	0.455297		0.544703	1	(N(N(H(H(H))(H)(N)))(F))	high_mannose	(F)	(N)	()	(N(N(H(H(N))(H(H))))(F))	hybrid	(F)		('(N)',)	FALSE	TRUE	FALSE	FALSE
21	ShenJ_MouseBrain_IGP_CutHexNAc_130min_Run1	20095	4	1144.25	PKPPKNESLETYPLMMK	H(6)N(5)A(1)F(2)	6	P14094	Sodium/potassium-transporting ATPase subunit beta-1	Atp1b1	193	1	1.70256	0.0660266	0.216775	0.0806632	(N(N(H(H(N(H(N(H(A))))))(H(N(H)(F)))))(F))	complex	(F)		('(N(H(N(H(A)))))', '(N(H)(F))')	(N(N(H(H(N(H(A))))(H(N(H))(N(H)(F)))))(F))	complex	(F)		('(N(H(A)))', '(N(H))', '(N(H)(F))')	TRUE	TRUE	TRUE	FALSE
21	ShenJ_MouseBrain_IGP_CutHexNAc_130min_Run1	20095	4	1144.25	PKPPKNESLETYPLMMK	H(6)N(5)A(1)F(2)	6	P14094	Sodium/potassium-transporting ATPase subunit beta-1	Atp1b1	193	2	1.63654	0.0119896	0.315472	0.0479926	(N(N(H(H(N(H(A))(F)))(H(N(H))(N(H)))))(F))	complex	(F)		('(N(H(A))(F))', '(N(H))', '(N(H))')	(N(N(H(H(N(H(A))))(H(N(H))(N(H)(F)))))(F))	complex	(F)		('(N(H(A)))', '(N(H))', '(N(H)(F))')	TRUE	TRUE	TRUE	FALSE
21	ShenJ_MouseBrain_IGP_CutHexNAc_130min_Run1	20095	4	1144.25	PKPPKNESLETYPLMMK	H(6)N(5)A(1)F(2)	6	P14094	Sodium/potassium-transporting ATPase subunit beta-1	Atp1b1	193	3	1.62455	0.0381443	0.332989	0.0424653	(N(N(H(H(N(H(A))))(H(N(H)(F))(N(H)))))(F))	complex	(F)		('(N(H(A)))', '(N(H)(F))', '(N(H))')	(N(N(H(H(N(H(A))))(H(N(H))(N(H)(F)))))(F))	complex	(F)		('(N(H(A)))', '(N(H))', '(N(H)(F))')	TRUE	TRUE	TRUE	TRUE
21	ShenJ_MouseBrain_IGP_CutHexNAc_130min_Run1	20095	4	1144.25	PKPPKNESLETYPLMMK	H(6)N(5)A(1)F(2)	6	P14094	Sodium/potassium-transporting ATPase subunit beta-1	Atp1b1	193	4	1.5864	0.00779868	0.381608	0.0319899	(N(N(H(H(N(H(A)))(N(H)(F)))(H(N(H)))))(F))	complex	(F)		('(N(H(A)))', '(N(H)(F))', '(N(H))')	(N(N(H(H(N(H(A))))(H(N(H))(N(H)(F)))))(F))	complex	(F)		('(N(H(A)))', '(N(H))', '(N(H)(F))')	TRUE	TRUE	TRUE	TRUE
21	ShenJ_MouseBrain_IGP_CutHexNAc_130min_Run1	20095	4	1144.25	PKPPKNESLETYPLMMK	H(6)N(5)A(1)F(2)	6	P14094	Sodium/potassium-transporting ATPase subunit beta-1	Atp1b1	193	5	1.5786	0.00289386	0.385501	0.0358954	(N(N(H(H(N(H(A)))(N(H)))(H(N(H)(F)))))(F))	complex	(F)		('(N(H(A)))', '(N(H))', '(N(H)(F))')	(N(N(H(H(N(H(A))))(H(N(H))(N(H)(F)))))(F))	complex	(F)		('(N(H(A)))', '(N(H))', '(N(H)(F))')	TRUE	TRUE	TRUE	TRUE
21	ShenJ_MouseBrain_IGP_CutHexNAc_130min_Run1	20095	4	1144.25	PKPPKNESLETYPLMMK	H(6)N(5)A(1)F(2)	6	P14094	Sodium/potassium-transporting ATPase subunit beta-1	Atp1b1	193	6	1.57571	0.0329542	0.36841	0.0558805	(N(N(H(H(N(H(A))(F))(N(H)))(H(N(H)))))(F))	complex	(F)		('(N(H(A))(F))', '(N(H))', '(N(H))')	(N(N(H(H(N(H(A))))(H(N(H))(N(H)(F)))))(F))	complex	(F)		('(N(H(A)))', '(N(H))', '(N(H)(F))')	TRUE	TRUE	TRUE	FALSE
21	ShenJ_MouseBrain_IGP_CutHexNAc_130min_Run1	20095	4	1144.25	PKPPKNESLETYPLMMK	H(6)N(5)A(1)F(2)	6	P14094	Sodium/potassium-transporting ATPase subunit beta-1	Atp1b1	193	7	1.54276	0.138878	0.302813	0.154432	(N(N(H(H(N(H(N(H)(F)))))(H(N(H(A))))))(F))	complex	(F)		('(N(H(N(H)(F))))', '(N(H(A)))')	(N(N(H(H(N(H(A))))(H(N(H))(N(H)(F)))))(F))	complex	(F)		('(N(H(A)))', '(N(H))', '(N(H)(F))')	TRUE	TRUE	TRUE	FALSE
21	ShenJ_MouseBrain_IGP_CutHexNAc_130min_Run1	20095	4	1144.25	PKPPKNESLETYPLMMK	H(6)N(5)A(1)F(2)	6	P14094	Sodium/potassium-transporting ATPase subunit beta-1	Atp1b1	193	8	1.40388	0.00100015	0.543557	0.0525664	(N(N(H(H(H))(H(N(H(A))(F))(N(H)))(N)))(F))	hybrid	(F)	(N)	('(N(H(A))(F))', '(N(H))')	(N(N(H(H(N(H(A))))(H(N(H))(N(H)(F)))))(F))	complex	(F)		('(N(H(A)))', '(N(H))', '(N(H)(F))')	FALSE	TRUE	FALSE	FALSE
21	ShenJ_MouseBrain_IGP_CutHexNAc_130min_Run1	20095	4	1144.25	PKPPKNESLETYPLMMK	H(6)N(5)A(1)F(2)	6	P14094	Sodium/potassium-transporting ATPase subunit beta-1	Atp1b1	193	9	1.40288	0.0311234	0.533669	0.063454	(N(N(H(H(H))(H(N(H(A)))(N(H)(F)))(N)))(F))	hybrid	(F)	(N)	('(N(H(A)))', '(N(H)(F))')	(N(N(H(H(N(H(A))))(H(N(H))(N(H)(F)))))(F))	complex	(F)		('(N(H(A)))', '(N(H))', '(N(H)(F))')	FALSE	TRUE	FALSE	FALSE
21	ShenJ_MouseBrain_IGP_CutHexNAc_130min_Run1	20095	4	1144.25	PKPPKNESLETYPLMMK	H(6)N(5)A(1)F(2)	6	P14094	Sodium/potassium-transporting ATPase subunit beta-1	Atp1b1	193	10	1.37175	0.0289478	0.549849	0.0783975	(N(N(H(H(H)(H))(H(N(H(A)))(N(F)))(N)))(F))	hybrid	(F)	(N)	('(N(H(A)))', '(N(F))')	(N(N(H(H(N(H(A))))(H(N(H))(N(H)(F)))))(F))	complex	(F)		('(N(H(A)))', '(N(H))', '(N(H)(F))')	FALSE	TRUE	FALSE	FALSE
21	ShenJ_MouseBrain_IGP_CutHexNAc_130min_Run1	20095	4	1144.25	PKPPKNESLETYPLMMK	H(6)N(5)A(1)F(2)	6	P14094	Sodium/potassium-transporting ATPase subunit beta-1	Atp1b1	193	11	1.34281	0.00796824	0.603832	0.0533623	(N(N(H(H(N(H(H))))(H(N(H(A))(F)))(N)))(F))	complex	(F)	(N)	('(N(H(H)))', '(N(H(A))(F))')	(N(N(H(H(N(H(A))))(H(N(H))(N(H)(F)))))(F))	complex	(F)		('(N(H(A)))', '(N(H))', '(N(H)(F))')	TRUE	TRUE	FALSE	FALSE
21	ShenJ_MouseBrain_IGP_CutHexNAc_130min_Run1	20095	4	1144.25	PKPPKNESLETYPLMMK	H(6)N(5)A(1)F(2)	6	P14094	Sodium/potassium-transporting ATPase subunit beta-1	Atp1b1	193	12	1.33484	0.00043764	0.527932	0.137231	(N(N(H(H(N(H(N(H(A))))(F)))(H(N(H)(F))))))	complex			('(N(H(N(H(A))))(F))', '(N(H)(F))')	(N(N(H(H(N(H(A))))(H(N(H))(N(H)(F)))))(F))	complex	(F)		('(N(H(A)))', '(N(H))', '(N(H)(F))')	TRUE	FALSE	TRUE	FALSE
21	ShenJ_MouseBrain_IGP_CutHexNAc_130min_Run1	20095	4	1144.25	PKPPKNESLETYPLMMK	H(6)N(5)A(1)F(2)	6	P14094	Sodium/potassium-transporting ATPase subunit beta-1	Atp1b1	193	13	1.3344	0.0315411	0.600361	0.0652388	(N(N(H(H(H)(H))(H(N(H(A))(F))(N))(N)))(F))	hybrid	(F)	(N)	('(N(H(A))(F))', '(N)')	(N(N(H(H(N(H(A))))(H(N(H))(N(H)(F)))))(F))	complex	(F)		('(N(H(A)))', '(N(H))', '(N(H)(F))')	FALSE	TRUE	FALSE	FALSE
21	ShenJ_MouseBrain_IGP_CutHexNAc_130min_Run1	20095	4	1144.25	PKPPKNESLETYPLMMK	H(6)N(5)A(1)F(2)	6	P14094	Sodium/potassium-transporting ATPase subunit beta-1	Atp1b1	193	14	1.30286	0.00634625	0.643572	0.053569	(N(N(H(H(N(H(A))(F))(N(H)))(H(N(H)(F))))))	complex			('(N(H(A))(F))', '(N(H))', '(N(H)(F))')	(N(N(H(H(N(H(A))))(H(N(H))(N(H)(F)))))(F))	complex	(F)		('(N(H(A)))', '(N(H))', '(N(H)(F))')	TRUE	FALSE	TRUE	FALSE
21	ShenJ_MouseBrain_IGP_CutHexNAc_130min_Run1	20095	4	1144.25	PKPPKNESLETYPLMMK	H(6)N(5)A(1)F(2)	6	P14094	Sodium/potassium-transporting ATPase subunit beta-1	Atp1b1	193	15	1.29651	0.0305744	0.657936	0.0455516	(N(N(H(H(N(H(A))(F)))(H(N(H)(F))(N(H))))))	complex			('(N(H(A))(F))', '(N(H)(F))', '(N(H))')	(N(N(H(H(N(H(A))))(H(N(H))(N(H)(F)))))(F))	complex	(F)		('(N(H(A)))', '(N(H))', '(N(H)(F))')	TRUE	FALSE	TRUE	FALSE
21	ShenJ_MouseBrain_IGP_CutHexNAc_130min_Run1	20095	4	1144.25	PKPPKNESLETYPLMMK	H(6)N(5)A(1)F(2)	6	P14094	Sodium/potassium-transporting ATPase subunit beta-1	Atp1b1	193	16	1.26594	0.0373757	0.641133	0.0929287	(N(N(H(H(N(H(A))(F))(N(H)(F)))(H(N(H))))))	complex			('(N(H(A))(F))', '(N(H)(F))', '(N(H))')	(N(N(H(H(N(H(A))))(H(N(H))(N(H)(F)))))(F))	complex	(F)		('(N(H(A)))', '(N(H))', '(N(H)(F))')	TRUE	FALSE	TRUE	FALSE
21	ShenJ_MouseBrain_IGP_CutHexNAc_130min_Run1	20095	4	1144.25	PKPPKNESLETYPLMMK	H(6)N(5)A(1)F(2)	6	P14094	Sodium/potassium-transporting ATPase subunit beta-1	Atp1b1	193	17	1.22856	0.0199848	0.734772	0.0366655	(N(N(H(H(N(H(A)))(N(H)(F)))(H(N(H)(F))))))	complex			('(N(H(A)))', '(N(H)(F))', '(N(H)(F))')	(N(N(H(H(N(H(A))))(H(N(H))(N(H)(F)))))(F))	complex	(F)		('(N(H(A)))', '(N(H))', '(N(H)(F))')	TRUE	FALSE	TRUE	FALSE
21	ShenJ_MouseBrain_IGP_CutHexNAc_130min_Run1	20095	4	1144.25	PKPPKNESLETYPLMMK	H(6)N(5)A(1)F(2)	6	P14094	Sodium/potassium-transporting ATPase subunit beta-1	Atp1b1	193	18	1.20858	0.01079	0.707542	0.0838806	(N(N(H(H(N(H(A))))(H(N(H)(F))(N(H)(F))))))	complex			('(N(H(A)))', '(N(H)(F))', '(N(H)(F))')	(N(N(H(H(N(H(A))))(H(N(H))(N(H)(F)))))(F))	complex	(F)		('(N(H(A)))', '(N(H))', '(N(H)(F))')	TRUE	FALSE	TRUE	FALSE
21	ShenJ_MouseBrain_IGP_CutHexNAc_130min_Run1	20095	4	1144.25	PKPPKNESLETYPLMMK	H(6)N(5)A(1)F(2)	6	P14094	Sodium/potassium-transporting ATPase subunit beta-1	Atp1b1	193	19	1.19779	0.0413924	0.745806	0.0564062	(N(N(H(H(H)(H))(H(N(H(A))(F))(N(F)))(N))))	hybrid		(N)	('(N(H(A))(F))', '(N(F))')	(N(N(H(H(N(H(A))))(H(N(H))(N(H)(F)))))(F))	complex	(F)		('(N(H(A)))', '(N(H))', '(N(H)(F))')	FALSE	FALSE	FALSE	FALSE
21	ShenJ_MouseBrain_IGP_CutHexNAc_130min_Run1	20095	4	1144.25	PKPPKNESLETYPLMMK	H(6)N(5)A(1)F(2)	6	P14094	Sodium/potassium-transporting ATPase subunit beta-1	Atp1b1	193	20	1.1564	0.0131586	0.774619	0.0689856	(N(N(H(H(H))(H(N(H(A))(F))(N(H)(F)))(N))))	hybrid		(N)	('(N(H(A))(F))', '(N(H)(F))')	(N(N(H(H(N(H(A))))(H(N(H))(N(H)(F)))))(F))	complex	(F)		('(N(H(A)))', '(N(H))', '(N(H)(F))')	FALSE	FALSE	FALSE	FALSE
21	ShenJ_MouseBrain_IGP_CutHexNAc_130min_Run1	20095	4	1144.25	PKPPKNESLETYPLMMK	H(6)N(5)A(1)F(2)	6	P14094	Sodium/potassium-transporting ATPase subunit beta-1	Atp1b1	193	21	1.14324		0.652743	0.20402	(N(N(H(H(N(H(N(H)(F)))(F)))(H(N(H(A)))))))	complex			('(N(H(N(H)(F)))(F))', '(N(H(A)))')	(N(N(H(H(N(H(A))))(H(N(H))(N(H)(F)))))(F))	complex	(F)		('(N(H(A)))', '(N(H))', '(N(H)(F))')	TRUE	FALSE	TRUE	FALSE
6	ShenJ_MouseBrain_IGP_CutHexNAc_130min_Run1	20501	3	1377.91	KKENGVFEEISNSSGR	H(5)N(4)A(2)F(1)	12	P97300	Neuroplastin	Nptn	283	1	0.985605	0.0410743	0.931543	0.0828516	(N(N(H(H(N(H(A))))(H(N(H(A))))))(F))	complex	(F)		('(N(H(A)))', '(N(H(A)))')	(N(N(H(H(N(H(A))))(H(N(H(A))))))(F))	complex	(F)		('(N(H(A)))', '(N(H(A)))')	TRUE	TRUE	TRUE	TRUE
6	ShenJ_MouseBrain_IGP_CutHexNAc_130min_Run1	20501	3	1377.91	KKENGVFEEISNSSGR	H(5)N(4)A(2)F(1)	12	P97300	Neuroplastin	Nptn	283	2	0.944531	0.0552319	0.910156	0.145313	(N(N(H(H(N(H(A)))(N(H(A))))(H)))(F))	complex	(F)		('(N(H(A)))', '(N(H(A)))')	(N(N(H(H(N(H(A))))(H(N(H(A))))))(F))	complex	(F)		('(N(H(A)))', '(N(H(A)))')	TRUE	TRUE	TRUE	TRUE
6	ShenJ_MouseBrain_IGP_CutHexNAc_130min_Run1	20501	3	1377.91	KKENGVFEEISNSSGR	H(5)N(4)A(2)F(1)	12	P97300	Neuroplastin	Nptn	283	3	0.889299	0.0113032	0.94534	0.165361	(N(N(H(H(H))(H(N(H(A(A)))))(N)))(F))	hybrid	(F)	(N)	('(N(H(A(A))))',)	(N(N(H(H(N(H(A))))(H(N(H(A))))))(F))	complex	(F)		('(N(H(A)))', '(N(H(A)))')	FALSE	TRUE	FALSE	FALSE
6	ShenJ_MouseBrain_IGP_CutHexNAc_130min_Run1	20501	3	1377.91	KKENGVFEEISNSSGR	H(5)N(4)A(2)F(1)	12	P97300	Neuroplastin	Nptn	283	4	0.877996	0.0172058	0.99717	0.124834	(N(N(H(H(N(H(A))(F))(N(H(A))))(H))))	complex			('(N(H(A))(F))', '(N(H(A)))')	(N(N(H(H(N(H(A))))(H(N(H(A))))))(F))	complex	(F)		('(N(H(A)))', '(N(H(A)))')	TRUE	FALSE	TRUE	FALSE
6	ShenJ_MouseBrain_IGP_CutHexNAc_130min_Run1	20501	3	1377.91	KKENGVFEEISNSSGR	H(5)N(4)A(2)F(1)	12	P97300	Neuroplastin	Nptn	283	5	0.86079	0.0851394	0.996504	0.142706	(N(N(H(H(N(H(A))(F)))(H(N(H(A)))))))	complex			('(N(H(A))(F))', '(N(H(A)))')	(N(N(H(H(N(H(A))))(H(N(H(A))))))(F))	complex	(F)		('(N(H(A)))', '(N(H(A)))')	TRUE	FALSE	TRUE	FALSE
6	ShenJ_MouseBrain_IGP_CutHexNAc_130min_Run1	20501	3	1377.91	KKENGVFEEISNSSGR	H(5)N(4)A(2)F(1)	12	P97300	Neuroplastin	Nptn	283	6	0.775651		0.987673	0.236676	(N(N(H(H(H))(H(N(H(A(A)))(F)))(N))))	hybrid		(N)	('(N(H(A(A)))(F))',)	(N(N(H(H(N(H(A))))(H(N(H(A))))))(F))	complex	(F)		('(N(H(A)))', '(N(H(A)))')	FALSE	FALSE	FALSE	FALSE
3	ShenJ_MouseBrain_IGP_CutHexNAc_130min_Run1	20775	2	1271.58	QNITYLLK	H(4)N(3)F(2)	2	Q63912	Oligodendrocyte-myelin glycoprotein	Omg	234	1	1.59732	0.0907859	0.234094	0.168587	(N(N(H(H(N(H)(F)))(H)))(F))	complex	(F)		('(N(H)(F))',)	(N(N(H(H(N(H)(F)))(H)))(F))	complex	(F)		('(N(H)(F))',)	TRUE	TRUE	TRUE	TRUE
3	ShenJ_MouseBrain_IGP_CutHexNAc_130min_Run1	20775	2	1271.58	QNITYLLK	H(4)N(3)F(2)	2	Q63912	Oligodendrocyte-myelin glycoprotein	Omg	234	2	1.50653	0.155341	0.293279	0.200188	(N(N(H(H(N(H(F))))(H)))(F))	complex	(F)		('(N(H(F)))',)	(N(N(H(H(N(H)(F)))(H)))(F))	complex	(F)		('(N(H)(F))',)	TRUE	TRUE	TRUE	FALSE
3	ShenJ_MouseBrain_IGP_CutHexNAc_130min_Run1	20775	2	1271.58	QNITYLLK	H(4)N(3)F(2)	2	Q63912	Oligodendrocyte-myelin glycoprotein	Omg	234	3	1.35119		0.371674	0.277133	(N(N(H(H(H))(H(N(F)))))(F))	hybrid	(F)		('(N(F))',)	(N(N(H(H(N(H)(F)))(H)))(F))	complex	(F)		('(N(H)(F))',)	FALSE	TRUE	TRUE	FALSE
6	ShenJ_MouseBrain_IGP_CutHexNAc_130min_Run1	20910	2	1475.62	GNYScCFVSSPSITK	H(4)N(3)F(1)	2	P12960	Contactin-1	Cntn1	208	1	1.75764	0.0659231	0.10183	0.140534	(N(N(H(H(N(H)(F)))(H))))	complex			('(N(H)(F))',)	(N(N(H(H(N(H)))(H)))(F))	complex	(F)		('(N(H))',)	TRUE	FALSE	TRUE	FALSE
6	ShenJ_MouseBrain_IGP_CutHexNAc_130min_Run1	20910	2	1475.62	GNYScCFVSSPSITK	H(4)N(3)F(1)	2	P12960	Contactin-1	Cntn1	208	2	1.69171	0.0207209	0.134065	0.174223	(N(N(H(H(N(H(F))))(H))))	complex			('(N(H(F)))',)	(N(N(H(H(N(H)))(H)))(F))	complex	(F)		('(N(H))',)	TRUE	FALSE	TRUE	FALSE
6	ShenJ_MouseBrain_IGP_CutHexNAc_130min_Run1	20910	2	1475.62	GNYScCFVSSPSITK	H(4)N(3)F(1)	2	P12960	Contactin-1	Cntn1	208	3	1.67099	0.0370119	0.228497	0.100511	(N(N(H(H(N(H)))(H)))(F))	complex	(F)		('(N(H))',)	(N(N(H(H(N(H)))(H)))(F))	complex	(F)		('(N(H))',)	TRUE	TRUE	TRUE	TRUE
6	ShenJ_MouseBrain_IGP_CutHexNAc_130min_Run1	20910	2	1475.62	GNYScCFVSSPSITK	H(4)N(3)F(1)	2	P12960	Contactin-1	Cntn1	208	4	1.63398	0.0432378	0.14981	0.216211	(N(N(H(H(H))(H(N(F))))))	hybrid			('(N(F))',)	(N(N(H(H(N(H)))(H)))(F))	complex	(F)		('(N(H))',)	FALSE	FALSE	TRUE	FALSE
6	ShenJ_MouseBrain_IGP_CutHexNAc_130min_Run1	20910	2	1475.62	GNYScCFVSSPSITK	H(4)N(3)F(1)	2	P12960	Contactin-1	Cntn1	208	5	1.59074	0.829531	0.248313	0.160946	(N(N(H(H(H))(H(N))))(F))	hybrid	(F)		('(N)',)	(N(N(H(H(N(H)))(H)))(F))	complex	(F)		('(N(H))',)	FALSE	TRUE	TRUE	FALSE
6	ShenJ_MouseBrain_IGP_CutHexNAc_130min_Run1	20910	2	1475.62	GNYScCFVSSPSITK	H(4)N(3)F(1)	2	P12960	Contactin-1	Cntn1	208	6	0.76121		0.23879	1	(N(N(H(H(H))(H)(N)))(F))	high_mannose	(F)	(N)	()	(N(N(H(H(N(H)))(H)))(F))	complex	(F)		('(N(H))',)	FALSE	TRUE	FALSE	FALSE
3	ShenJ_MouseBrain_IGP_CutHexNAc_130min_Run1	21279	3	1008.07	SFSGLLDcCGNcCSR	H(4)N(3)F(2)	10	O08532	Voltage-dependent calcium channel subunit alpha-2/delta-1	Cacna2d1	998	1	1.8316	0.0142735	0.0845119	0.0838852	(N(N(H(H(N(H)(F)))(H)))(F))	complex	(F)		('(N(H)(F))',)	(N(N(H(H(N(H)(F)))(H)))(F))	complex	(F)		('(N(H)(F))',)	TRUE	TRUE	TRUE	TRUE
3	ShenJ_MouseBrain_IGP_CutHexNAc_130min_Run1	21279	3	1008.07	SFSGLLDcCGNcCSR	H(4)N(3)F(2)	10	O08532	Voltage-dependent calcium channel subunit alpha-2/delta-1	Cacna2d1	998	2	1.81733	0.12378	0.0997425	0.0829281	(N(N(H(H(N(H(F))))(H)))(F))	complex	(F)		('(N(H(F)))',)	(N(N(H(H(N(H)(F)))(H)))(F))	complex	(F)		('(N(H)(F))',)	TRUE	TRUE	TRUE	FALSE
3	ShenJ_MouseBrain_IGP_CutHexNAc_130min_Run1	21279	3	1008.07	SFSGLLDcCGNcCSR	H(4)N(3)F(2)	10	O08532	Voltage-dependent calcium channel subunit alpha-2/delta-1	Cacna2d1	998	3	1.69355		0.132192	0.174259	(N(N(H(H(H))(H(N(F)))))(F))	hybrid	(F)		('(N(F))',)	(N(N(H(H(N(H)(F)))(H)))(F))	complex	(F)		('(N(H)(F))',)	FALSE	TRUE	TRUE	FALSE
15	ShenJ_MouseBrain_IGP_CutHexNAc_130min_Run1	21384	5	959.422	VFFGEHVHGATINFTMENQIHQHGK	H(5)N(4)F(2)	13	Q8BG39	Synaptic vesicle glycoprotein 2B	Sv2b	441	1	1.0501	0.0290723	0.903648	0.0462526	(N(N(H(H(H))(H(N(H)(F)))(N)))(F))	hybrid	(F)	(N)	('(N(H)(F))',)	(N(N(H(H(N(H)(F)))(H(N(H)))))(F))	complex	(F)		('(N(H)(F))', '(N(H))')	FALSE	TRUE	FALSE	FALSE
15	ShenJ_MouseBrain_IGP_CutHexNAc_130min_Run1	21384	5	959.422	VFFGEHVHGATINFTMENQIHQHGK	H(5)N(4)F(2)	13	Q8BG39	Synaptic vesicle glycoprotein 2B	Sv2b	441	2	1.02103	0.00298706	0.903846	0.0751274	(N(N(H(H(N(H)(F)))(H(N(H)))))(F))	complex	(F)		('(N(H)(F))', '(N(H))')	(N(N(H(H(N(H)(F)))(H(N(H)))))(F))	complex	(F)		('(N(H)(F))', '(N(H))')	TRUE	TRUE	TRUE	TRUE
15	ShenJ_MouseBrain_IGP_CutHexNAc_130min_Run1	21384	5	959.422	VFFGEHVHGATINFTMENQIHQHGK	H(5)N(4)F(2)	13	Q8BG39	Synaptic vesicle glycoprotein 2B	Sv2b	441	3	1.01804	0.00868287	0.92258	0.0593799	(N(N(H(H(H))(H(N(H)(F))(N))))(F))	hybrid	(F)		('(N(H)(F))', '(N)')	(N(N(H(H(N(H)(F)))(H(N(H)))))(F))	complex	(F)		('(N(H)(F))', '(N(H))')	FALSE	TRUE	TRUE	FALSE
15	ShenJ_MouseBrain_IGP_CutHexNAc_130min_Run1	21384	5	959.422	VFFGEHVHGATINFTMENQIHQHGK	H(5)N(4)F(2)	13	Q8BG39	Synaptic vesicle glycoprotein 2B	Sv2b	441	4	1.00936	0.000593951	0.92218	0.0684626	(N(N(H(H(N(H(F))(F)))(H(N(H))))))	complex			('(N(H(F))(F))', '(N(H))')	(N(N(H(H(N(H)(F)))(H(N(H)))))(F))	complex	(F)		('(N(H)(F))', '(N(H))')	TRUE	FALSE	TRUE	FALSE
15	ShenJ_MouseBrain_IGP_CutHexNAc_130min_Run1	21384	5	959.422	VFFGEHVHGATINFTMENQIHQHGK	H(5)N(4)F(2)	13	Q8BG39	Synaptic vesicle glycoprotein 2B	Sv2b	441	5	1.00876	0.0102903	0.921445	0.0697921	(N(N(H(H(H))(H(N(H))(N(F)))))(F))	hybrid	(F)		('(N(H))', '(N(F))')	(N(N(H(H(N(H)(F)))(H(N(H)))))(F))	complex	(F)		('(N(H)(F))', '(N(H))')	FALSE	TRUE	TRUE	FALSE
15	ShenJ_MouseBrain_IGP_CutHexNAc_130min_Run1	21384	5	959.422	VFFGEHVHGATINFTMENQIHQHGK	H(5)N(4)F(2)	13	Q8BG39	Synaptic vesicle glycoprotein 2B	Sv2b	441	6	0.998473	0.00314931	0.900556	0.100971	(N(N(H(H(N(H(H)(F))))(H(N))))(F))	complex	(F)		('(N(H(H)(F)))', '(N)')	(N(N(H(H(N(H)(F)))(H(N(H)))))(F))	complex	(F)		('(N(H)(F))', '(N(H))')	TRUE	TRUE	TRUE	FALSE
15	ShenJ_MouseBrain_IGP_CutHexNAc_130min_Run1	21384	5	959.422	VFFGEHVHGATINFTMENQIHQHGK	H(5)N(4)F(2)	13	Q8BG39	Synaptic vesicle glycoprotein 2B	Sv2b	441	7	0.995323	0.000173866	0.887941	0.116735	(N(N(H(H(H)(H))(H(N(F)))(N)))(F))	hybrid	(F)	(N)	('(N(F))',)	(N(N(H(H(N(H)(F)))(H(N(H)))))(F))	complex	(F)		('(N(H)(F))', '(N(H))')	FALSE	TRUE	FALSE	FALSE
15	ShenJ_MouseBrain_IGP_CutHexNAc_130min_Run1	21384	5	959.422	VFFGEHVHGATINFTMENQIHQHGK	H(5)N(4)F(2)	13	Q8BG39	Synaptic vesicle glycoprotein 2B	Sv2b	441	8	0.995149	0.00720044	0.933321	0.0715293	(N(N(H(H(N(H)(F)))(H(N(H)(F))))))	complex			('(N(H)(F))', '(N(H)(F))')	(N(N(H(H(N(H)(F)))(H(N(H)))))(F))	complex	(F)		('(N(H)(F))', '(N(H))')	TRUE	FALSE	TRUE	FALSE
15	ShenJ_MouseBrain_IGP_CutHexNAc_130min_Run1	21384	5	959.422	VFFGEHVHGATINFTMENQIHQHGK	H(5)N(4)F(2)	13	Q8BG39	Synaptic vesicle glycoprotein 2B	Sv2b	441	9	0.987949	0.0038555	0.924768	0.0872831	(N(N(H(H(H))(H(N(H)(F))(N(F))))))	hybrid			('(N(H)(F))', '(N(F))')	(N(N(H(H(N(H)(F)))(H(N(H)))))(F))	complex	(F)		('(N(H)(F))', '(N(H))')	FALSE	FALSE	TRUE	FALSE
15	ShenJ_MouseBrain_IGP_CutHexNAc_130min_Run1	21384	5	959.422	VFFGEHVHGATINFTMENQIHQHGK	H(5)N(4)F(2)	13	Q8BG39	Synaptic vesicle glycoprotein 2B	Sv2b	441	10	0.984094	0.0457596	0.909708	0.106198	(N(N(H(H(N(H(F))))(H(N(H)))))(F))	complex	(F)		('(N(H(F)))', '(N(H))')	(N(N(H(H(N(H)(F)))(H(N(H)))))(F))	complex	(F)		('(N(H)(F))', '(N(H))')	TRUE	TRUE	TRUE	FALSE
15	ShenJ_MouseBrain_IGP_CutHexNAc_130min_Run1	21384	5	959.422	VFFGEHVHGATINFTMENQIHQHGK	H(5)N(4)F(2)	13	Q8BG39	Synaptic vesicle glycoprotein 2B	Sv2b	441	11	0.938334	0.0194703	0.902851	0.158815	(N(N(H(H(N(H(F))))(H(N(H(F)))))))	complex			('(N(H(F)))', '(N(H(F)))')	(N(N(H(H(N(H)(F)))(H(N(H)))))(F))	complex	(F)		('(N(H)(F))', '(N(H))')	TRUE	FALSE	TRUE	FALSE
15	ShenJ_MouseBrain_IGP_CutHexNAc_130min_Run1	21384	5	959.422	VFFGEHVHGATINFTMENQIHQHGK	H(5)N(4)F(2)	13	Q8BG39	Synaptic vesicle glycoprotein 2B	Sv2b	441	12	0.918864	0.00375023	0.930212	0.150924	(N(N(H(H(N(H)(F))(N(H)))(H)))(F))	complex	(F)		('(N(H)(F))', '(N(H))')	(N(N(H(H(N(H)(F)))(H(N(H)))))(F))	complex	(F)		('(N(H)(F))', '(N(H))')	TRUE	TRUE	TRUE	TRUE
15	ShenJ_MouseBrain_IGP_CutHexNAc_130min_Run1	21384	5	959.422	VFFGEHVHGATINFTMENQIHQHGK	H(5)N(4)F(2)	13	Q8BG39	Synaptic vesicle glycoprotein 2B	Sv2b	441	13	0.915114	0.00157746	0.906435	0.178451	(N(N(H(H(H)(H))(H(N(F))(N(F))))))	hybrid			('(N(F))', '(N(F))')	(N(N(H(H(N(H)(F)))(H(N(H)))))(F))	complex	(F)		('(N(H)(F))', '(N(H))')	FALSE	FALSE	TRUE	FALSE
15	ShenJ_MouseBrain_IGP_CutHexNAc_130min_Run1	21384	5	959.422	VFFGEHVHGATINFTMENQIHQHGK	H(5)N(4)F(2)	13	Q8BG39	Synaptic vesicle glycoprotein 2B	Sv2b	441	14	0.913536	0.022548	0.9277	0.158764	(N(N(H(H(H)(H))(H(N(F))(N))))(F))	hybrid	(F)		('(N(F))', '(N)')	(N(N(H(H(N(H)(F)))(H(N(H)))))(F))	complex	(F)		('(N(H)(F))', '(N(H))')	FALSE	TRUE	TRUE	FALSE
15	ShenJ_MouseBrain_IGP_CutHexNAc_130min_Run1	21384	5	959.422	VFFGEHVHGATINFTMENQIHQHGK	H(5)N(4)F(2)	13	Q8BG39	Synaptic vesicle glycoprotein 2B	Sv2b	441	15	0.890988		0.940076	0.168936	(N(N(H(H(N(H)(F))(N(H)(F)))(H))))	complex			('(N(H)(F))', '(N(H)(F))')	(N(N(H(H(N(H)(F)))(H(N(H)))))(F))	complex	(F)		('(N(H)(F))', '(N(H))')	TRUE	FALSE	TRUE	FALSE
15	ShenJ_MouseBrain_IGP_CutHexNAc_130min_Run1	21441	5	959.422	VFFGEHVHGATINFTMENQIHQHGK	H(5)N(4)F(2)	13	Q8BG39	Synaptic vesicle glycoprotein 2B	Sv2b	441	1	1.3061	0.000427783	0.629427	0.0644781	(N(N(H(H(N(H)(F)))(H(N(H)))))(F))	complex	(F)		('(N(H)(F))', '(N(H))')	(N(N(H(H(N(H)(F)))(H(N(H)))))(F))	complex	(F)		('(N(H)(F))', '(N(H))')	TRUE	TRUE	TRUE	TRUE
15	ShenJ_MouseBrain_IGP_CutHexNAc_130min_Run1	21441	5	959.422	VFFGEHVHGATINFTMENQIHQHGK	H(5)N(4)F(2)	13	Q8BG39	Synaptic vesicle glycoprotein 2B	Sv2b	441	2	1.30567	0.0160094	0.64646	0.047873	(N(N(H(H(H))(H(N(H)(F)))(N)))(F))	hybrid	(F)	(N)	('(N(H)(F))',)	(N(N(H(H(N(H)(F)))(H(N(H)))))(F))	complex	(F)		('(N(H)(F))', '(N(H))')	FALSE	TRUE	FALSE	FALSE
15	ShenJ_MouseBrain_IGP_CutHexNAc_130min_Run1	21441	5	959.422	VFFGEHVHGATINFTMENQIHQHGK	H(5)N(4)F(2)	13	Q8BG39	Synaptic vesicle glycoprotein 2B	Sv2b	441	3	1.28966	0.0031915	0.641706	0.068636	(N(N(H(H(H))(H(N(H)(F))(N))))(F))	hybrid	(F)		('(N(H)(F))', '(N)')	(N(N(H(H(N(H)(F)))(H(N(H)))))(F))	complex	(F)		('(N(H)(F))', '(N(H))')	FALSE	TRUE	TRUE	FALSE
15	ShenJ_MouseBrain_IGP_CutHexNAc_130min_Run1	21441	5	959.422	VFFGEHVHGATINFTMENQIHQHGK	H(5)N(4)F(2)	13	Q8BG39	Synaptic vesicle glycoprotein 2B	Sv2b	441	4	1.28647	0.00388675	0.652459	0.0610751	(N(N(H(H(H))(H(N(H))(N(F)))))(F))	hybrid	(F)		('(N(H))', '(N(F))')	(N(N(H(H(N(H)(F)))(H(N(H)))))(F))	complex	(F)		('(N(H)(F))', '(N(H))')	FALSE	TRUE	TRUE	FALSE
15	ShenJ_MouseBrain_IGP_CutHexNAc_130min_Run1	21441	5	959.422	VFFGEHVHGATINFTMENQIHQHGK	H(5)N(4)F(2)	13	Q8BG39	Synaptic vesicle glycoprotein 2B	Sv2b	441	5	1.28258	0.0298997	0.620575	0.0968457	(N(N(H(H(N(H(H)(F))))(H(N))))(F))	complex	(F)		('(N(H(H)(F)))', '(N)')	(N(N(H(H(N(H)(F)))(H(N(H)))))(F))	complex	(F)		('(N(H)(F))', '(N(H))')	TRUE	TRUE	TRUE	FALSE
15	ShenJ_MouseBrain_IGP_CutHexNAc_130min_Run1	21441	5	959.422	VFFGEHVHGATINFTMENQIHQHGK	H(5)N(4)F(2)	13	Q8BG39	Synaptic vesicle glycoprotein 2B	Sv2b	441	6	1.25268	0.00891681	0.653413	0.0939071	(N(N(H(H(N(H(F))))(H(N(H)))))(F))	complex	(F)		('(N(H(F)))', '(N(H))')	(N(N(H(H(N(H)(F)))(H(N(H)))))(F))	complex	(F)		('(N(H)(F))', '(N(H))')	TRUE	TRUE	TRUE	FALSE
15	ShenJ_MouseBrain_IGP_CutHexNAc_130min_Run1	21441	5	959.422	VFFGEHVHGATINFTMENQIHQHGK	H(5)N(4)F(2)	13	Q8BG39	Synaptic vesicle glycoprotein 2B	Sv2b	441	7	1.24376	0.00370435	0.623747	0.13249	(N(N(H(H(H)(H))(H(N(F)))(N)))(F))	hybrid	(F)	(N)	('(N(F))',)	(N(N(H(H(N(H)(F)))(H(N(H)))))(F))	complex	(F)		('(N(H)(F))', '(N(H))')	FALSE	TRUE	FALSE	FALSE
15	ShenJ_MouseBrain_IGP_CutHexNAc_130min_Run1	21441	5	959.422	VFFGEHVHGATINFTMENQIHQHGK	H(5)N(4)F(2)	13	Q8BG39	Synaptic vesicle glycoprotein 2B	Sv2b	441	8	1.24006	0.0115626	0.700144	0.0597977	(N(N(H(H(N(H(F))(F)))(H(N(H))))))	complex			('(N(H(F))(F))', '(N(H))')	(N(N(H(H(N(H)(F)))(H(N(H)))))(F))	complex	(F)		('(N(H)(F))', '(N(H))')	TRUE	FALSE	TRUE	FALSE
15	ShenJ_MouseBrain_IGP_CutHexNAc_130min_Run1	21441	5	959.422	VFFGEHVHGATINFTMENQIHQHGK	H(5)N(4)F(2)	13	Q8BG39	Synaptic vesicle glycoprotein 2B	Sv2b	441	9	1.2285	0.00969398	0.707717	0.0637872	(N(N(H(H(N(H)(F)))(H(N(H)(F))))))	complex			('(N(H)(F))', '(N(H)(F))')	(N(N(H(H(N(H)(F)))(H(N(H)))))(F))	complex	(F)		('(N(H)(F))', '(N(H))')	TRUE	FALSE	TRUE	FALSE
15	ShenJ_MouseBrain_IGP_CutHexNAc_130min_Run1	21441	5	959.422	VFFGEHVHGATINFTMENQIHQHGK	H(5)N(4)F(2)	13	Q8BG39	Synaptic vesicle glycoprotein 2B	Sv2b	441	10	1.2188	0.0208105	0.702466	0.0787316	(N(N(H(H(H))(H(N(H)(F))(N(F))))))	hybrid			('(N(H)(F))', '(N(F))')	(N(N(H(H(N(H)(F)))(H(N(H)))))(F))	complex	(F)		('(N(H)(F))', '(N(H))')	FALSE	FALSE	TRUE	FALSE
15	ShenJ_MouseBrain_IGP_CutHexNAc_130min_Run1	21441	5	959.422	VFFGEHVHGATINFTMENQIHQHGK	H(5)N(4)F(2)	13	Q8BG39	Synaptic vesicle glycoprotein 2B	Sv2b	441	11	1.19799	0.0340164	0.664394	0.137614	(N(N(H(H(N(H)(F))(N(H)))(H)))(F))	complex	(F)		('(N(H)(F))', '(N(H))')	(N(N(H(H(N(H)(F)))(H(N(H)))))(F))	complex	(F)		('(N(H)(F))', '(N(H))')	TRUE	TRUE	TRUE	TRUE
15	ShenJ_MouseBrain_IGP_CutHexNAc_130min_Run1	21441	5	959.422	VFFGEHVHGATINFTMENQIHQHGK	H(5)N(4)F(2)	13	Q8BG39	Synaptic vesicle glycoprotein 2B	Sv2b	441	12	1.16398	0.0189653	0.661348	0.174677	(N(N(H(H(H)(H))(H(N(F))(N))))(F))	hybrid	(F)		('(N(F))', '(N)')	(N(N(H(H(N(H)(F)))(H(N(H)))))(F))	complex	(F)		('(N(H)(F))', '(N(H))')	FALSE	TRUE	TRUE	FALSE
15	ShenJ_MouseBrain_IGP_CutHexNAc_130min_Run1	21441	5	959.422	VFFGEHVHGATINFTMENQIHQHGK	H(5)N(4)F(2)	13	Q8BG39	Synaptic vesicle glycoprotein 2B	Sv2b	441	13	1.14501	0.0168863	0.700359	0.154631	(N(N(H(H(N(H(F))))(H(N(H(F)))))))	complex			('(N(H(F)))', '(N(H(F)))')	(N(N(H(H(N(H)(F)))(H(N(H)))))(F))	complex	(F)		('(N(H)(F))', '(N(H))')	TRUE	FALSE	TRUE	FALSE
15	ShenJ_MouseBrain_IGP_CutHexNAc_130min_Run1	21441	5	959.422	VFFGEHVHGATINFTMENQIHQHGK	H(5)N(4)F(2)	13	Q8BG39	Synaptic vesicle glycoprotein 2B	Sv2b	441	14	1.12812	0.00583064	0.717766	0.154111	(N(N(H(H(N(H)(F))(N(H)(F)))(H))))	complex			('(N(H)(F))', '(N(H)(F))')	(N(N(H(H(N(H)(F)))(H(N(H)))))(F))	complex	(F)		('(N(H)(F))', '(N(H))')	TRUE	FALSE	TRUE	FALSE
15	ShenJ_MouseBrain_IGP_CutHexNAc_130min_Run1	21441	5	959.422	VFFGEHVHGATINFTMENQIHQHGK	H(5)N(4)F(2)	13	Q8BG39	Synaptic vesicle glycoprotein 2B	Sv2b	441	15	1.12229		0.68541	0.192298	(N(N(H(H(H)(H))(H(N(F))(N(F))))))	hybrid			('(N(F))', '(N(F))')	(N(N(H(H(N(H)(F)))(H(N(H)))))(F))	complex	(F)		('(N(H)(F))', '(N(H))')	FALSE	FALSE	TRUE	FALSE
17	ShenJ_MouseBrain_IGP_CutHexNAc_130min_Run1	21521	3	1222.84	GNGTLITFHSAFQcCcCGK	H(5)N(4)F(1)	2	Q922J6	Tetraspanin-2	Tspan2	139	1	1.61361	0.0489006	0.350884	0.0355034	(N(N(H(H(N(H)))(H(N(H)))))(F))	complex	(F)		('(N(H))', '(N(H))')	(N(N(H(H(N(H)))(H(N(H)))))(F))	complex	(F)		('(N(H))', '(N(H))')	TRUE	TRUE	TRUE	TRUE
17	ShenJ_MouseBrain_IGP_CutHexNAc_130min_Run1	21521	3	1222.84	GNGTLITFHSAFQcCcCGK	H(5)N(4)F(1)	2	Q922J6	Tetraspanin-2	Tspan2	139	2	1.56471	0.0382972	0.356606	0.0786815	(N(N(H(H(N(H))(N(H)))(H)))(F))	complex	(F)		('(N(H))', '(N(H))')	(N(N(H(H(N(H)))(H(N(H)))))(F))	complex	(F)		('(N(H))', '(N(H))')	TRUE	TRUE	TRUE	TRUE
17	ShenJ_MouseBrain_IGP_CutHexNAc_130min_Run1	21521	3	1222.84	GNGTLITFHSAFQcCcCGK	H(5)N(4)F(1)	2	Q922J6	Tetraspanin-2	Tspan2	139	3	1.52642	0.0936357	0.38599	0.0875949	(N(N(H(H(N(H(H)))(N))(H)))(F))	complex	(F)		('(N(H(H)))', '(N)')	(N(N(H(H(N(H)))(H(N(H)))))(F))	complex	(F)		('(N(H))', '(N(H))')	TRUE	TRUE	TRUE	FALSE
17	ShenJ_MouseBrain_IGP_CutHexNAc_130min_Run1	21521	3	1222.84	GNGTLITFHSAFQcCcCGK	H(5)N(4)F(1)	2	Q922J6	Tetraspanin-2	Tspan2	139	4	1.43278	0.00985121	0.50981	0.057411	(N(N(H(H(N(H)(F)))(H(N(H))))))	complex			('(N(H)(F))', '(N(H))')	(N(N(H(H(N(H)))(H(N(H)))))(F))	complex	(F)		('(N(H))', '(N(H))')	TRUE	FALSE	TRUE	FALSE
17	ShenJ_MouseBrain_IGP_CutHexNAc_130min_Run1	21521	3	1222.84	GNGTLITFHSAFQcCcCGK	H(5)N(4)F(1)	2	Q922J6	Tetraspanin-2	Tspan2	139	5	1.42293	0.0563854	0.422631	0.154441	(N(N(H(H(N(H(H))))(H(N))))(F))	complex	(F)		('(N(H(H)))', '(N)')	(N(N(H(H(N(H)))(H(N(H)))))(F))	complex	(F)		('(N(H))', '(N(H))')	TRUE	TRUE	TRUE	FALSE
17	ShenJ_MouseBrain_IGP_CutHexNAc_130min_Run1	21521	3	1222.84	GNGTLITFHSAFQcCcCGK	H(5)N(4)F(1)	2	Q922J6	Tetraspanin-2	Tspan2	139	6	1.36654	0.000399756	0.431675	0.201782	(N(N(H(H(H))(H(N(H))(N))))(F))	hybrid	(F)		('(N(H))', '(N)')	(N(N(H(H(N(H)))(H(N(H)))))(F))	complex	(F)		('(N(H))', '(N(H))')	FALSE	TRUE	TRUE	FALSE
17	ShenJ_MouseBrain_IGP_CutHexNAc_130min_Run1	21521	3	1222.84	GNGTLITFHSAFQcCcCGK	H(5)N(4)F(1)	2	Q922J6	Tetraspanin-2	Tspan2	139	7	1.36614	0.0189149	0.51354	0.120317	(N(N(H(H(N(H)(F))(N(H)))(H))))	complex			('(N(H)(F))', '(N(H))')	(N(N(H(H(N(H)))(H(N(H)))))(F))	complex	(F)		('(N(H))', '(N(H))')	TRUE	FALSE	TRUE	FALSE
17	ShenJ_MouseBrain_IGP_CutHexNAc_130min_Run1	21521	3	1222.84	GNGTLITFHSAFQcCcCGK	H(5)N(4)F(1)	2	Q922J6	Tetraspanin-2	Tspan2	139	8	1.34723	0.0714661	0.591018	0.0617543	(N(N(H(H(H))(H(N(H))(N(F))))))	hybrid			('(N(H))', '(N(F))')	(N(N(H(H(N(H)))(H(N(H)))))(F))	complex	(F)		('(N(H))', '(N(H))')	FALSE	FALSE	TRUE	FALSE
17	ShenJ_MouseBrain_IGP_CutHexNAc_130min_Run1	21521	3	1222.84	GNGTLITFHSAFQcCcCGK	H(5)N(4)F(1)	2	Q922J6	Tetraspanin-2	Tspan2	139	9	1.27576	0.0243162	0.581483	0.142755	(N(N(H(H(H))(H(N(H)(F))(N)))))	hybrid			('(N(H)(F))', '(N)')	(N(N(H(H(N(H)))(H(N(H)))))(F))	complex	(F)		('(N(H))', '(N(H))')	FALSE	FALSE	TRUE	FALSE
17	ShenJ_MouseBrain_IGP_CutHexNAc_130min_Run1	21521	3	1222.84	GNGTLITFHSAFQcCcCGK	H(5)N(4)F(1)	2	Q922J6	Tetraspanin-2	Tspan2	139	10	1.25145	0.0113484	0.518483	0.230072	(N(N(H(H(H)(H))(H(N)(N))))(F))	hybrid	(F)		('(N)', '(N)')	(N(N(H(H(N(H)))(H(N(H)))))(F))	complex	(F)		('(N(H))', '(N(H))')	FALSE	TRUE	TRUE	FALSE
17	ShenJ_MouseBrain_IGP_CutHexNAc_130min_Run1	21521	3	1222.84	GNGTLITFHSAFQcCcCGK	H(5)N(4)F(1)	2	Q922J6	Tetraspanin-2	Tspan2	139	11	1.2401	0.0584075	0.512396	0.247506	(N(N(H(H(H))(H(N(H)))(N)))(F))	hybrid	(F)	(N)	('(N(H))',)	(N(N(H(H(N(H)))(H(N(H)))))(F))	complex	(F)		('(N(H))', '(N(H))')	FALSE	TRUE	FALSE	FALSE
17	ShenJ_MouseBrain_IGP_CutHexNAc_130min_Run1	21521	3	1222.84	GNGTLITFHSAFQcCcCGK	H(5)N(4)F(1)	2	Q922J6	Tetraspanin-2	Tspan2	139	12	1.18169	0.00282249	0.733382	0.0849277	(N(N(H(H(N(H(F))))(H(N(H))))))	complex			('(N(H(F)))', '(N(H))')	(N(N(H(H(N(H)))(H(N(H)))))(F))	complex	(F)		('(N(H))', '(N(H))')	TRUE	FALSE	TRUE	FALSE
17	ShenJ_MouseBrain_IGP_CutHexNAc_130min_Run1	21521	3	1222.84	GNGTLITFHSAFQcCcCGK	H(5)N(4)F(1)	2	Q922J6	Tetraspanin-2	Tspan2	139	13	1.17887	0.00434897	0.628031	0.193102	(N(N(H(H(H)(H))(H(N(F))(N)))))	hybrid			('(N(F))', '(N)')	(N(N(H(H(N(H)))(H(N(H)))))(F))	complex	(F)		('(N(H))', '(N(H))')	FALSE	FALSE	TRUE	FALSE
17	ShenJ_MouseBrain_IGP_CutHexNAc_130min_Run1	21521	3	1222.84	GNGTLITFHSAFQcCcCGK	H(5)N(4)F(1)	2	Q922J6	Tetraspanin-2	Tspan2	139	14	1.17452	0.000665128	0.623253	0.202229	(N(N(H(H(H)(H))(H(N(N)))))(F))	hybrid	(F)		('(N(N))',)	(N(N(H(H(N(H)))(H(N(H)))))(F))	complex	(F)		('(N(H))', '(N(H))')	FALSE	TRUE	TRUE	FALSE
17	ShenJ_MouseBrain_IGP_CutHexNAc_130min_Run1	21521	3	1222.84	GNGTLITFHSAFQcCcCGK	H(5)N(4)F(1)	2	Q922J6	Tetraspanin-2	Tspan2	139	15	1.17385	0.0623736	0.579029	0.247118	(N(N(H(H(H)(H))(H(N))(N)))(F))	hybrid	(F)	(N)	('(N)',)	(N(N(H(H(N(H)))(H(N(H)))))(F))	complex	(F)		('(N(H))', '(N(H))')	FALSE	TRUE	FALSE	FALSE
17	ShenJ_MouseBrain_IGP_CutHexNAc_130min_Run1	21521	3	1222.84	GNGTLITFHSAFQcCcCGK	H(5)N(4)F(1)	2	Q922J6	Tetraspanin-2	Tspan2	139	16	1.11148	0.00200229	0.619773	0.268748	(N(N(H(H(H))(H(N(H)(F)))(N))))	hybrid		(N)	('(N(H)(F))',)	(N(N(H(H(N(H)))(H(N(H)))))(F))	complex	(F)		('(N(H))', '(N(H))')	FALSE	FALSE	FALSE	FALSE
17	ShenJ_MouseBrain_IGP_CutHexNAc_130min_Run1	21521	3	1222.84	GNGTLITFHSAFQcCcCGK	H(5)N(4)F(1)	2	Q922J6	Tetraspanin-2	Tspan2	139	17	1.10948		0.693782	0.19674	(N(N(H(H(H)(H))(H(N(F)))(N))))	hybrid		(N)	('(N(F))',)	(N(N(H(H(N(H)))(H(N(H)))))(F))	complex	(F)		('(N(H))', '(N(H))')	FALSE	FALSE	FALSE	FALSE
10	ShenJ_MouseBrain_IGP_CutHexNAc_130min_Run1	21542	3	1072.1	NATGMEVGWYR	H(6)N(4)F(1)	1	Q61885	Myelin-oligodendrocyte glycoprotein	Mog	59	1	1.86101	0.0814212	0.110163	0.0288286	(N(N(H(H(H)(H))(H(N(H))(N))))(F))	hybrid	(F)		('(N(H))', '(N)')	(N(N(H(H(N(H)))(N)(H(H)(H))))(F))	hybrid	(F)	(N)	('(N(H))',)	TRUE	TRUE	FALSE	FALSE
10	ShenJ_MouseBrain_IGP_CutHexNAc_130min_Run1	21542	3	1072.1	NATGMEVGWYR	H(6)N(4)F(1)	1	Q61885	Myelin-oligodendrocyte glycoprotein	Mog	59	2	1.77959	0.0120169	0.0657288	0.154684	(N(N(H(H(H)(H))(H(N(H)))(N)))(F))	hybrid	(F)	(N)	('(N(H))',)	(N(N(H(H(N(H)))(N)(H(H)(H))))(F))	hybrid	(F)	(N)	('(N(H))',)	TRUE	TRUE	TRUE	TRUE
10	ShenJ_MouseBrain_IGP_CutHexNAc_130min_Run1	21542	3	1072.1	NATGMEVGWYR	H(6)N(4)F(1)	1	Q61885	Myelin-oligodendrocyte glycoprotein	Mog	59	3	1.76757	0.0906339	0.0764308	0.155999	(N(N(H(H(H(H))(H))(H(N))(N)))(F))	hybrid	(F)	(N)	('(N)',)	(N(N(H(H(N(H)))(N)(H(H)(H))))(F))	hybrid	(F)	(N)	('(N(H))',)	TRUE	TRUE	TRUE	FALSE
[truncated: 4,521 more rows]
