# Supplementary material for: Prediction of glycopeptide fragment mass spectra by deep learning
Source: Nat Commun. 2024 Mar 19;15:2448. doi: 10.1038/s41467-024-46771-1 (PMC10951270; doi:10.1038/s41467-024-46771-1)
Supplement: Supplementary file 9 — Supplementary Data 6 [file 41467_2024_46771_MOESM9_ESM.xlsx]

## Sheet: Description
Supplementary Data 6. Results of the dataset of wild type and Fut8 knockout mouse brain by searching with predicted spectral libraries.
Top 1 candidates with all of core fucosylation, bisecting HexNAc, and branches matched with the original glycan structure
Top 1 candidates with any of core fucosylation, bisecting HexNAc, or branches not matched with the original glycan structure
Candidates with all of core fucosylation, bisecting HexNAc, and branches matched with the original glycan structure
Spectral matches with only 1 candidate
Other candidates

## Sheet: MouseBrainFut8
NumCandidates	RunName	ScanNumber	PrecursorCharge	PrecursorMZ	ModifiedSequence	GlycanComposition	GlycanPosition	ProteinID	ProteinDescription	GeneName	ProteinGlycosite	Rank	Score	DeltaScore	SA_Yions	SA_Bions	GlycanStruct	GlycanType	CoreFucose	Bisection	Branches	OriginalGlycanStruct	OriginalGlycanType	OriginalCoreFucose	OriginalBisection	OriginalBranches	MatchGlycanType	MatchCoreFucose	MatchBisection	MatchBranches
15	Fut8_KO_max_IGP_mousebrain_1	7293	3	971.398	GGPKNDTEER	H(4)N(5)F(1)	5	Q62443	Neuronal pentraxin-1	Nptx1	193	1	1.66686	0.0892141	0.318188	0.0149543	(N(N(H(H(N(H)(F)))(H(N))(N))))	complex		(N)	('(N(H)(F))', '(N)')	(N(N(H(H(N(H)(F)))(N)(H(N)))))	complex		(N)	('(N(H)(F))', '(N)')	TRUE	TRUE	TRUE	TRUE
15	Fut8_KO_max_IGP_mousebrain_1	7293	3	971.398	GGPKNDTEER	H(4)N(5)F(1)	5	Q62443	Neuronal pentraxin-1	Nptx1	193	2	1.57764	0.00979066	0.388154	0.0342024	(N(N(H(H(N(H)(F)))(H(N)(N)))))	complex			('(N(H)(F))', '(N)', '(N)')	(N(N(H(H(N(H)(F)))(N)(H(N)))))	complex		(N)	('(N(H)(F))', '(N)')	TRUE	TRUE	FALSE	FALSE
15	Fut8_KO_max_IGP_mousebrain_1	7293	3	971.398	GGPKNDTEER	H(4)N(5)F(1)	5	Q62443	Neuronal pentraxin-1	Nptx1	193	3	1.56785	0.00991484	0.323019	0.109129	(N(N(H(H(N(H))(N(F)))(H)(N))))	complex		(N)	('(N(H))', '(N(F))')	(N(N(H(H(N(H)(F)))(N)(H(N)))))	complex		(N)	('(N(H)(F))', '(N)')	TRUE	TRUE	TRUE	FALSE
15	Fut8_KO_max_IGP_mousebrain_1	7293	3	971.398	GGPKNDTEER	H(4)N(5)F(1)	5	Q62443	Neuronal pentraxin-1	Nptx1	193	4	1.55794	0.0616022	0.398833	0.0432295	(N(N(H(H(H))(H(N(F))(N))(N))))	hybrid		(N)	('(N(F))', '(N)')	(N(N(H(H(N(H)(F)))(N)(H(N)))))	complex		(N)	('(N(H)(F))', '(N)')	FALSE	TRUE	TRUE	FALSE
15	Fut8_KO_max_IGP_mousebrain_1	7293	3	971.398	GGPKNDTEER	H(4)N(5)F(1)	5	Q62443	Neuronal pentraxin-1	Nptx1	193	5	1.49634	0.0320823	0.338689	0.164976	(N(N(H(H(N(H)(F))(N))(H)(N))))	complex		(N)	('(N(H)(F))', '(N)')	(N(N(H(H(N(H)(F)))(N)(H(N)))))	complex		(N)	('(N(H)(F))', '(N)')	TRUE	TRUE	TRUE	TRUE
15	Fut8_KO_max_IGP_mousebrain_1	7293	3	971.398	GGPKNDTEER	H(4)N(5)F(1)	5	Q62443	Neuronal pentraxin-1	Nptx1	193	6	1.46425	0.00277607	0.383909	0.151838	(N(N(H(H(N(H)(F))(N))(H(N)))))	complex			('(N(H)(F))', '(N)', '(N)')	(N(N(H(H(N(H)(F)))(N)(H(N)))))	complex		(N)	('(N(H)(F))', '(N)')	TRUE	TRUE	FALSE	FALSE
15	Fut8_KO_max_IGP_mousebrain_1	7293	3	971.398	GGPKNDTEER	H(4)N(5)F(1)	5	Q62443	Neuronal pentraxin-1	Nptx1	193	7	1.46148	0.00170034	0.337701	0.200821	(N(N(H(H(N(H)))(H(N(F)))(N))))	complex		(N)	('(N(H))', '(N(F))')	(N(N(H(H(N(H)(F)))(N)(H(N)))))	complex		(N)	('(N(H)(F))', '(N)')	TRUE	TRUE	TRUE	FALSE
15	Fut8_KO_max_IGP_mousebrain_1	7293	3	971.398	GGPKNDTEER	H(4)N(5)F(1)	5	Q62443	Neuronal pentraxin-1	Nptx1	193	8	1.45978	0.0180159	0.371753	0.16847	(N(N(H(H(N(H))(N))(H(N(F))))))	complex			('(N(H))', '(N)', '(N(F))')	(N(N(H(H(N(H)(F)))(N)(H(N)))))	complex		(N)	('(N(H)(F))', '(N)')	TRUE	TRUE	FALSE	FALSE
15	Fut8_KO_max_IGP_mousebrain_1	7293	3	971.398	GGPKNDTEER	H(4)N(5)F(1)	5	Q62443	Neuronal pentraxin-1	Nptx1	193	9	1.44176	0.0651965	0.386961	0.171278	(N(N(H(H(N(H)))(H(N(F))(N)))))	complex			('(N(H))', '(N(F))', '(N)')	(N(N(H(H(N(H)(F)))(N)(H(N)))))	complex		(N)	('(N(H)(F))', '(N)')	TRUE	TRUE	FALSE	FALSE
15	Fut8_KO_max_IGP_mousebrain_1	7293	3	971.398	GGPKNDTEER	H(4)N(5)F(1)	5	Q62443	Neuronal pentraxin-1	Nptx1	193	10	1.37656	0.00488016	0.583806	0.0396299	(N(N(H(H(N(H)))(H(N)(N))))(F))	complex	(F)		('(N(H))', '(N)', '(N)')	(N(N(H(H(N(H)(F)))(N)(H(N)))))	complex		(N)	('(N(H)(F))', '(N)')	TRUE	FALSE	FALSE	FALSE
15	Fut8_KO_max_IGP_mousebrain_1	7293	3	971.398	GGPKNDTEER	H(4)N(5)F(1)	5	Q62443	Neuronal pentraxin-1	Nptx1	193	11	1.37168	0.0157695	0.576908	0.051408	(N(N(H(H(H))(H(N)(N))(N)))(F))	hybrid	(F)	(N)	('(N)', '(N)')	(N(N(H(H(N(H)(F)))(N)(H(N)))))	complex		(N)	('(N(H)(F))', '(N)')	FALSE	FALSE	TRUE	FALSE
15	Fut8_KO_max_IGP_mousebrain_1	7293	3	971.398	GGPKNDTEER	H(4)N(5)F(1)	5	Q62443	Neuronal pentraxin-1	Nptx1	193	12	1.35591	0.0199977	0.601642	0.0424433	(N(N(H(H(N(H)))(H(N))(N)))(F))	complex	(F)	(N)	('(N(H))', '(N)')	(N(N(H(H(N(H)(F)))(N)(H(N)))))	complex		(N)	('(N(H)(F))', '(N)')	TRUE	FALSE	TRUE	FALSE
15	Fut8_KO_max_IGP_mousebrain_1	7293	3	971.398	GGPKNDTEER	H(4)N(5)F(1)	5	Q62443	Neuronal pentraxin-1	Nptx1	193	13	1.33592	0.000344719	0.400428	0.263655	(N(N(H(H(N(H))(N(F)))(H(N)))))	complex			('(N(H))', '(N(F))', '(N)')	(N(N(H(H(N(H)(F)))(N)(H(N)))))	complex		(N)	('(N(H)(F))', '(N)')	TRUE	TRUE	FALSE	FALSE
15	Fut8_KO_max_IGP_mousebrain_1	7293	3	971.398	GGPKNDTEER	H(4)N(5)F(1)	5	Q62443	Neuronal pentraxin-1	Nptx1	193	14	1.33557	0.0185076	0.587584	0.0768438	(N(N(H(H(N(H))(N))(H(N))))(F))	complex	(F)		('(N(H))', '(N)', '(N)')	(N(N(H(H(N(H)(F)))(N)(H(N)))))	complex		(N)	('(N(H)(F))', '(N)')	TRUE	FALSE	FALSE	FALSE
15	Fut8_KO_max_IGP_mousebrain_1	7293	3	971.398	GGPKNDTEER	H(4)N(5)F(1)	5	Q62443	Neuronal pentraxin-1	Nptx1	193	15	1.31706		0.602492	0.0804438	(N(N(H(H(N(H))(N))(H)(N)))(F))	complex	(F)	(N)	('(N(H))', '(N)')	(N(N(H(H(N(H)(F)))(N)(H(N)))))	complex		(N)	('(N(H)(F))', '(N)')	TRUE	FALSE	TRUE	FALSE
4	Fut8_KO_max_IGP_mousebrain_1	8066	3	868.694	GGPKNDTEER	H(3)N(5)	5	Q62443	Neuronal pentraxin-1	Nptx1	193	1	1.75411	0.0567732	0.189973	0.0559211	(N(N(H(H(N))(H(N))(N))))	complex		(N)	('(N)', '(N)')	(N(N(H(H(N))(N)(H(N)))))	complex		(N)	('(N)', '(N)')	TRUE	TRUE	TRUE	TRUE
4	Fut8_KO_max_IGP_mousebrain_1	8066	3	868.694	GGPKNDTEER	H(3)N(5)	5	Q62443	Neuronal pentraxin-1	Nptx1	193	2	1.69733	0.0493534	0.214134	0.088533	(N(N(H(H(N)(N))(H(N)))))	complex			('(N)', '(N)', '(N)')	(N(N(H(H(N))(N)(H(N)))))	complex		(N)	('(N)', '(N)')	TRUE	TRUE	FALSE	FALSE
4	Fut8_KO_max_IGP_mousebrain_1	8066	3	868.694	GGPKNDTEER	H(3)N(5)	5	Q62443	Neuronal pentraxin-1	Nptx1	193	3	1.64798	0.184032	0.24447	0.10755	(N(N(H(H(N)(N))(H)(N))))	complex		(N)	('(N)', '(N)')	(N(N(H(H(N))(N)(H(N)))))	complex		(N)	('(N)', '(N)')	TRUE	TRUE	TRUE	TRUE
4	Fut8_KO_max_IGP_mousebrain_1	8066	3	868.694	GGPKNDTEER	H(3)N(5)	5	Q62443	Neuronal pentraxin-1	Nptx1	193	4	1.46395		0.367142	0.168911	(N(N(H(H(N(N)))(H(N)))))	complex			('(N(N))', '(N)')	(N(N(H(H(N))(N)(H(N)))))	complex		(N)	('(N)', '(N)')	TRUE	TRUE	FALSE	FALSE
5	Fut8_KO_max_IGP_mousebrain_1	8450	3	1081.1	HoxMNETSHTQGSLR	H(6)N(3)F(1)	3	P15209	BDNF/NT-3 growth factors receptor	Ntrk2	241	1	1.46993	0.478873	0.210244	0.319826	(N(N(H(H(H)(H))(H(N(H)(F))))))	hybrid			('(N(H)(F))',)	(N(N(H(H(N(H)(F)))(H(H)(H)))))	hybrid			('(N(H)(F))',)	TRUE	TRUE	TRUE	TRUE
5	Fut8_KO_max_IGP_mousebrain_1	8450	3	1081.1	HoxMNETSHTQGSLR	H(6)N(3)F(1)	3	P15209	BDNF/NT-3 growth factors receptor	Ntrk2	241	2	0.991057	0.0581256	0.66332	0.345623	(N(N(H(H(H)(H))(H(N(H)))))(F))	hybrid	(F)		('(N(H))',)	(N(N(H(H(N(H)(F)))(H(H)(H)))))	hybrid			('(N(H)(F))',)	TRUE	FALSE	TRUE	FALSE
5	Fut8_KO_max_IGP_mousebrain_1	8450	3	1081.1	HoxMNETSHTQGSLR	H(6)N(3)F(1)	3	P15209	BDNF/NT-3 growth factors receptor	Ntrk2	241	3	0.932932	0.124098	0.591041	0.476028	(N(N(H(H(H(H))(H))(H(N))))(F))	hybrid	(F)		('(N)',)	(N(N(H(H(N(H)(F)))(H(H)(H)))))	hybrid			('(N(H)(F))',)	TRUE	FALSE	TRUE	FALSE
5	Fut8_KO_max_IGP_mousebrain_1	8450	3	1081.1	HoxMNETSHTQGSLR	H(6)N(3)F(1)	3	P15209	BDNF/NT-3 growth factors receptor	Ntrk2	241	4	0.808834	0.0798277	0.714167	0.476999	(N(N(H(H(H(H)))(H(N(H)))))(F))	hybrid	(F)		('(N(H))',)	(N(N(H(H(N(H)(F)))(H(H)(H)))))	hybrid			('(N(H)(F))',)	TRUE	FALSE	TRUE	FALSE
5	Fut8_KO_max_IGP_mousebrain_1	8450	3	1081.1	HoxMNETSHTQGSLR	H(6)N(3)F(1)	3	P15209	BDNF/NT-3 growth factors receptor	Ntrk2	241	5	0.729006		0.803575	0.467419	(N(N(H(H(H))(H(N(H(H))))))(F))	hybrid	(F)		('(N(H(H)))',)	(N(N(H(H(N(H)(F)))(H(H)(H)))))	hybrid			('(N(H)(F))',)	TRUE	FALSE	TRUE	FALSE
5	Fut8_KO_max_IGP_mousebrain_1	8451	4	811.08	HoxMNETSHTQGSLR	H(6)N(3)F(1)	3	P15209	BDNF/NT-3 growth factors receptor	Ntrk2	241	1	1.5816	0.458853	0.134287	0.284111	(N(N(H(H(H)(H))(H(N(H)(F))))))	hybrid			('(N(H)(F))',)	(N(N(H(H(N(H)(F)))(H(H)(H)))))	hybrid			('(N(H)(F))',)	TRUE	TRUE	TRUE	TRUE
5	Fut8_KO_max_IGP_mousebrain_1	8451	4	811.08	HoxMNETSHTQGSLR	H(6)N(3)F(1)	3	P15209	BDNF/NT-3 growth factors receptor	Ntrk2	241	2	1.12275	0.0929066	0.631331	0.245921	(N(N(H(H(H)(H))(H(N(H)))))(F))	hybrid	(F)		('(N(H))',)	(N(N(H(H(N(H)(F)))(H(H)(H)))))	hybrid			('(N(H)(F))',)	TRUE	FALSE	TRUE	FALSE
5	Fut8_KO_max_IGP_mousebrain_1	8451	4	811.08	HoxMNETSHTQGSLR	H(6)N(3)F(1)	3	P15209	BDNF/NT-3 growth factors receptor	Ntrk2	241	3	1.02984	0.0140448	0.570743	0.399416	(N(N(H(H(H(H))(H))(H(N))))(F))	hybrid	(F)		('(N)',)	(N(N(H(H(N(H)(F)))(H(H)(H)))))	hybrid			('(N(H)(F))',)	TRUE	FALSE	TRUE	FALSE
5	Fut8_KO_max_IGP_mousebrain_1	8451	4	811.08	HoxMNETSHTQGSLR	H(6)N(3)F(1)	3	P15209	BDNF/NT-3 growth factors receptor	Ntrk2	241	4	1.0158	0.0914864	0.669405	0.314799	(N(N(H(H(H))(H(N(H(H))))))(F))	hybrid	(F)		('(N(H(H)))',)	(N(N(H(H(N(H)(F)))(H(H)(H)))))	hybrid			('(N(H)(F))',)	TRUE	FALSE	TRUE	FALSE
5	Fut8_KO_max_IGP_mousebrain_1	8451	4	811.08	HoxMNETSHTQGSLR	H(6)N(3)F(1)	3	P15209	BDNF/NT-3 growth factors receptor	Ntrk2	241	5	0.92431		0.690179	0.385511	(N(N(H(H(H(H)))(H(N(H)))))(F))	hybrid	(F)		('(N(H))',)	(N(N(H(H(N(H)(F)))(H(H)(H)))))	hybrid			('(N(H)(F))',)	TRUE	FALSE	TRUE	FALSE
4	Fut8_KO_max_IGP_mousebrain_1	8513	3	877.362	KNASNoxMEYR	H(3)N(5)	2	P97300	Neuroplastin	Nptn	196	1	1.80393	0.0858423	0.146845	0.0492274	(N(N(H(H(N))(H(N))(N))))	complex		(N)	('(N)', '(N)')	(N(N(H(H(N))(N)(H(N)))))	complex		(N)	('(N)', '(N)')	TRUE	TRUE	TRUE	TRUE
4	Fut8_KO_max_IGP_mousebrain_1	8513	3	877.362	KNASNoxMEYR	H(3)N(5)	2	P97300	Neuroplastin	Nptn	196	2	1.71808	0.0241687	0.185796	0.0961192	(N(N(H(H(N)(N))(H(N)))))	complex			('(N)', '(N)', '(N)')	(N(N(H(H(N))(N)(H(N)))))	complex		(N)	('(N)', '(N)')	TRUE	TRUE	FALSE	FALSE
4	Fut8_KO_max_IGP_mousebrain_1	8513	3	877.362	KNASNoxMEYR	H(3)N(5)	2	P97300	Neuroplastin	Nptn	196	3	1.69392	0.332795	0.260093	0.0459911	(N(N(H(H(N)(N))(H)(N))))	complex		(N)	('(N)', '(N)')	(N(N(H(H(N))(N)(H(N)))))	complex		(N)	('(N)', '(N)')	TRUE	TRUE	TRUE	TRUE
4	Fut8_KO_max_IGP_mousebrain_1	8513	3	877.362	KNASNoxMEYR	H(3)N(5)	2	P97300	Neuroplastin	Nptn	196	4	1.36112		0.471009	0.16787	(N(N(H(H(N(N)))(H(N)))))	complex			('(N(N))', '(N)')	(N(N(H(H(N))(N)(H(N)))))	complex		(N)	('(N)', '(N)')	TRUE	TRUE	FALSE	FALSE
10	Fut8_KO_max_IGP_mousebrain_1	8553	3	982.746	VIYQNHNK	H(6)N(4)F(1)	7	P11627	Neural cell adhesion molecule L1	L1cam	293	1	1.85462	0.0224997	0.111502	0.0338782	(N(N(H(H(H)(H))(H(N(H)(F)))(N))))	hybrid		(N)	('(N(H)(F))',)	(N(N(H(H(N(H)(F)))(N)(H(H)(H)))))	hybrid		(N)	('(N(H)(F))',)	TRUE	TRUE	TRUE	TRUE
10	Fut8_KO_max_IGP_mousebrain_1	8553	3	982.746	VIYQNHNK	H(6)N(4)F(1)	7	P11627	Neural cell adhesion molecule L1	L1cam	293	2	1.83212	0.0549129	0.134753	0.0331268	(N(N(H(H(H)(H))(H(N(H)(F))(N)))))	hybrid			('(N(H)(F))', '(N)')	(N(N(H(H(N(H)(F)))(N)(H(H)(H)))))	hybrid		(N)	('(N(H)(F))',)	TRUE	TRUE	FALSE	FALSE
10	Fut8_KO_max_IGP_mousebrain_1	8553	3	982.746	VIYQNHNK	H(6)N(4)F(1)	7	P11627	Neural cell adhesion molecule L1	L1cam	293	3	1.77721	0.00844892	0.172021	0.0507708	(N(N(H(H(H))(H(N(H)(F))(N(H))))))	hybrid			('(N(H)(F))', '(N(H))')	(N(N(H(H(N(H)(F)))(N)(H(H)(H)))))	hybrid		(N)	('(N(H)(F))',)	TRUE	TRUE	FALSE	FALSE
10	Fut8_KO_max_IGP_mousebrain_1	8553	3	982.746	VIYQNHNK	H(6)N(4)F(1)	7	P11627	Neural cell adhesion molecule L1	L1cam	293	4	1.76876	0.150927	0.193973	0.0372684	(N(N(H(H(H)(H))(H(N(H))(N(F))))))	hybrid			('(N(H))', '(N(F))')	(N(N(H(H(N(H)(F)))(N)(H(H)(H)))))	hybrid		(N)	('(N(H)(F))',)	TRUE	TRUE	FALSE	FALSE
10	Fut8_KO_max_IGP_mousebrain_1	8553	3	982.746	VIYQNHNK	H(6)N(4)F(1)	7	P11627	Neural cell adhesion molecule L1	L1cam	293	5	1.61783	0.000123362	0.326751	0.0554174	(N(N(H(H(H)(H))(H(N(H)))(N)))(F))	hybrid	(F)	(N)	('(N(H))',)	(N(N(H(H(N(H)(F)))(N)(H(H)(H)))))	hybrid		(N)	('(N(H)(F))',)	TRUE	FALSE	TRUE	FALSE
10	Fut8_KO_max_IGP_mousebrain_1	8553	3	982.746	VIYQNHNK	H(6)N(4)F(1)	7	P11627	Neural cell adhesion molecule L1	L1cam	293	6	1.61771	0.0229039	0.340645	0.0416466	(N(N(H(H(H)(H))(H(N(H))(N))))(F))	hybrid	(F)		('(N(H))', '(N)')	(N(N(H(H(N(H)(F)))(N)(H(H)(H)))))	hybrid		(N)	('(N(H)(F))',)	TRUE	FALSE	FALSE	FALSE
10	Fut8_KO_max_IGP_mousebrain_1	8553	3	982.746	VIYQNHNK	H(6)N(4)F(1)	7	P11627	Neural cell adhesion molecule L1	L1cam	293	7	1.5948	0.0892663	0.345599	0.0595963	(N(N(H(H(H(H))(H))(H(N))(N)))(F))	hybrid	(F)	(N)	('(N)',)	(N(N(H(H(N(H)(F)))(N)(H(H)(H)))))	hybrid		(N)	('(N(H)(F))',)	TRUE	FALSE	TRUE	FALSE
10	Fut8_KO_max_IGP_mousebrain_1	8553	3	982.746	VIYQNHNK	H(6)N(4)F(1)	7	P11627	Neural cell adhesion molecule L1	L1cam	293	8	1.50554	0.21891	0.389808	0.104654	(N(N(H(H(H))(H(N(H))(N(H)))))(F))	hybrid	(F)		('(N(H))', '(N(H))')	(N(N(H(H(N(H)(F)))(N)(H(H)(H)))))	hybrid		(N)	('(N(H)(F))',)	TRUE	FALSE	FALSE	FALSE
10	Fut8_KO_max_IGP_mousebrain_1	8553	3	982.746	VIYQNHNK	H(6)N(4)F(1)	7	P11627	Neural cell adhesion molecule L1	L1cam	293	9	1.28663	0.339705	0.474566	0.238807	(N(N(H(H(N(H(H))))(H(N(H)))))(F))	complex	(F)		('(N(H(H)))', '(N(H))')	(N(N(H(H(N(H)(F)))(N)(H(H)(H)))))	hybrid		(N)	('(N(H)(F))',)	FALSE	FALSE	FALSE	FALSE
10	Fut8_KO_max_IGP_mousebrain_1	8553	3	982.746	VIYQNHNK	H(6)N(4)F(1)	7	P11627	Neural cell adhesion molecule L1	L1cam	293	10	0.946923		0.469186	0.583892	(N(N(H(H(H(N(H))))(H(N(H)))))(F))	unknown	(F)		('(H(N(H)))', '(N(H))')	(N(N(H(H(N(H)(F)))(N)(H(H)(H)))))	hybrid		(N)	('(N(H)(F))',)	FALSE	FALSE	FALSE	FALSE
4	Fut8_KO_max_IGP_mousebrain_1	8565	2	1219.02	TVGNQTSTK	H(3)N(5)	4	Q69Z26	Contactin-4	Cntn4	858	1	1.7892	0.0749799	0.124118	0.0866871	(N(N(H(H(N))(H(N))(N))))	complex		(N)	('(N)', '(N)')	(N(N(H(H(N))(N)(H(N)))))	complex		(N)	('(N)', '(N)')	TRUE	TRUE	TRUE	TRUE
4	Fut8_KO_max_IGP_mousebrain_1	8565	2	1219.02	TVGNQTSTK	H(3)N(5)	4	Q69Z26	Contactin-4	Cntn4	858	2	1.71422	0.0578774	0.0954036	0.190381	(N(N(H(H(N)(N))(H)(N))))	complex		(N)	('(N)', '(N)')	(N(N(H(H(N))(N)(H(N)))))	complex		(N)	('(N)', '(N)')	TRUE	TRUE	TRUE	TRUE
4	Fut8_KO_max_IGP_mousebrain_1	8565	2	1219.02	TVGNQTSTK	H(3)N(5)	4	Q69Z26	Contactin-4	Cntn4	858	3	1.65634	0.126078	0.196934	0.146728	(N(N(H(H(N)(N))(H(N)))))	complex			('(N)', '(N)', '(N)')	(N(N(H(H(N))(N)(H(N)))))	complex		(N)	('(N)', '(N)')	TRUE	TRUE	FALSE	FALSE
4	Fut8_KO_max_IGP_mousebrain_1	8565	2	1219.02	TVGNQTSTK	H(3)N(5)	4	Q69Z26	Contactin-4	Cntn4	858	4	1.53026		0.304485	0.165255	(N(N(H(H(N(N)))(H(N)))))	complex			('(N(N))', '(N)')	(N(N(H(H(N))(N)(H(N)))))	complex		(N)	('(N)', '(N)')	TRUE	TRUE	FALSE	FALSE
21	Fut8_KO_max_IGP_mousebrain_1	8595	3	1060.43	NTTHLK	H(5)N(6)A(1)F(1)	1	O35136	Neural cell adhesion molecule 2	Ncam2	445	1	1.73172	0.00544071	0.177974	0.0903103	(N(N(H(H(N(H(A))))(H(N(H)(F))(N))(N))))	complex		(N)	('(N(H(A)))', '(N(H)(F))', '(N)')	(N(N(H(H(N(H(A))))(N)(H(N)(N(H)(F))))))	complex		(N)	('(N(H(A)))', '(N)', '(N(H)(F))')	TRUE	TRUE	TRUE	TRUE
21	Fut8_KO_max_IGP_mousebrain_1	8595	3	1060.43	NTTHLK	H(5)N(6)A(1)F(1)	1	O35136	Neural cell adhesion molecule 2	Ncam2	445	2	1.72628	0.0396232	0.189147	0.0845773	(N(N(H(H(N(H(A)))(N))(H(N(H)(F)))(N))))	complex		(N)	('(N(H(A)))', '(N)', '(N(H)(F))')	(N(N(H(H(N(H(A))))(N)(H(N)(N(H)(F))))))	complex		(N)	('(N(H(A)))', '(N)', '(N(H)(F))')	TRUE	TRUE	TRUE	TRUE
21	Fut8_KO_max_IGP_mousebrain_1	8595	3	1060.43	NTTHLK	H(5)N(6)A(1)F(1)	1	O35136	Neural cell adhesion molecule 2	Ncam2	445	3	1.68665	0.0102227	0.194823	0.118525	(N(N(H(H(N(H(A))(F)))(H(N(H))(N))(N))))	complex		(N)	('(N(H(A))(F))', '(N(H))', '(N)')	(N(N(H(H(N(H(A))))(N)(H(N)(N(H)(F))))))	complex		(N)	('(N(H(A)))', '(N)', '(N(H)(F))')	TRUE	TRUE	TRUE	FALSE
21	Fut8_KO_max_IGP_mousebrain_1	8595	3	1060.43	NTTHLK	H(5)N(6)A(1)F(1)	1	O35136	Neural cell adhesion molecule 2	Ncam2	445	4	1.67643	0.0263616	0.209247	0.114324	(N(N(H(H(N(H(A)))(N(H)(F)))(H(N))(N))))	complex		(N)	('(N(H(A)))', '(N(H)(F))', '(N)')	(N(N(H(H(N(H(A))))(N)(H(N)(N(H)(F))))))	complex		(N)	('(N(H(A)))', '(N)', '(N(H)(F))')	TRUE	TRUE	TRUE	TRUE
21	Fut8_KO_max_IGP_mousebrain_1	8595	3	1060.43	NTTHLK	H(5)N(6)A(1)F(1)	1	O35136	Neural cell adhesion molecule 2	Ncam2	445	5	1.65007	0.000779271	0.282369	0.0675634	(N(N(H(H(N(H(A)))(N))(H(N(H)(F))(N)))))	complex			('(N(H(A)))', '(N)', '(N(H)(F))', '(N)')	(N(N(H(H(N(H(A))))(N)(H(N)(N(H)(F))))))	complex		(N)	('(N(H(A)))', '(N)', '(N(H)(F))')	TRUE	TRUE	FALSE	FALSE
21	Fut8_KO_max_IGP_mousebrain_1	8595	3	1060.43	NTTHLK	H(5)N(6)A(1)F(1)	1	O35136	Neural cell adhesion molecule 2	Ncam2	445	6	1.64929	0.0172174	0.230624	0.120087	(N(N(H(H(N(H(A))(F))(N))(H(N(H)))(N))))	complex		(N)	('(N(H(A))(F))', '(N)', '(N(H))')	(N(N(H(H(N(H(A))))(N)(H(N)(N(H)(F))))))	complex		(N)	('(N(H(A)))', '(N)', '(N(H)(F))')	TRUE	TRUE	TRUE	FALSE
21	Fut8_KO_max_IGP_mousebrain_1	8595	3	1060.43	NTTHLK	H(5)N(6)A(1)F(1)	1	O35136	Neural cell adhesion molecule 2	Ncam2	445	7	1.63207	0.00595744	0.289195	0.0787333	(N(N(H(H(N(H(A)))(N(H)(F)))(H(N)(N)))))	complex			('(N(H(A)))', '(N(H)(F))', '(N)', '(N)')	(N(N(H(H(N(H(A))))(N)(H(N)(N(H)(F))))))	complex		(N)	('(N(H(A)))', '(N)', '(N(H)(F))')	TRUE	TRUE	FALSE	FALSE
21	Fut8_KO_max_IGP_mousebrain_1	8595	3	1060.43	NTTHLK	H(5)N(6)A(1)F(1)	1	O35136	Neural cell adhesion molecule 2	Ncam2	445	8	1.62611	0.00287308	0.21581	0.158076	(N(N(H(H(N(H(A))(F))(N(H)))(H(N))(N))))	complex		(N)	('(N(H(A))(F))', '(N(H))', '(N)')	(N(N(H(H(N(H(A))))(N)(H(N)(N(H)(F))))))	complex		(N)	('(N(H(A)))', '(N)', '(N(H)(F))')	TRUE	TRUE	TRUE	FALSE
21	Fut8_KO_max_IGP_mousebrain_1	8595	3	1060.43	NTTHLK	H(5)N(6)A(1)F(1)	1	O35136	Neural cell adhesion molecule 2	Ncam2	445	9	1.62324	0.0230902	0.295859	0.0809001	(N(N(H(H(N(H(A))(F))(N))(H(N(H))(N)))))	complex			('(N(H(A))(F))', '(N)', '(N(H))', '(N)')	(N(N(H(H(N(H(A))))(N)(H(N)(N(H)(F))))))	complex		(N)	('(N(H(A)))', '(N)', '(N(H)(F))')	TRUE	TRUE	FALSE	FALSE
21	Fut8_KO_max_IGP_mousebrain_1	8595	3	1060.43	NTTHLK	H(5)N(6)A(1)F(1)	1	O35136	Neural cell adhesion molecule 2	Ncam2	445	10	1.60015	0.0616983	0.288078	0.111772	(N(N(H(H(N(H(A))(F))(N(H)))(H(N)(N)))))	complex			('(N(H(A))(F))', '(N(H))', '(N)', '(N)')	(N(N(H(H(N(H(A))))(N)(H(N)(N(H)(F))))))	complex		(N)	('(N(H(A)))', '(N)', '(N(H)(F))')	TRUE	TRUE	FALSE	FALSE
21	Fut8_KO_max_IGP_mousebrain_1	8595	3	1060.43	NTTHLK	H(5)N(6)A(1)F(1)	1	O35136	Neural cell adhesion molecule 2	Ncam2	445	11	1.53845	0.00964465	0.235935	0.225613	(N(N(H(H(N(H(A)))(N(H)))(H(N(F)))(N))))	complex		(N)	('(N(H(A)))', '(N(H))', '(N(F))')	(N(N(H(H(N(H(A))))(N)(H(N)(N(H)(F))))))	complex		(N)	('(N(H(A)))', '(N)', '(N(H)(F))')	TRUE	TRUE	TRUE	FALSE
21	Fut8_KO_max_IGP_mousebrain_1	8595	3	1060.43	NTTHLK	H(5)N(6)A(1)F(1)	1	O35136	Neural cell adhesion molecule 2	Ncam2	445	12	1.52881	0.0102701	0.252355	0.218837	(N(N(H(H(N(H(A)))(N(F)))(H(N(H)))(N))))	complex		(N)	('(N(H(A)))', '(N(F))', '(N(H))')	(N(N(H(H(N(H(A))))(N)(H(N)(N(H)(F))))))	complex		(N)	('(N(H(A)))', '(N)', '(N(H)(F))')	TRUE	TRUE	TRUE	FALSE
21	Fut8_KO_max_IGP_mousebrain_1	8595	3	1060.43	NTTHLK	H(5)N(6)A(1)F(1)	1	O35136	Neural cell adhesion molecule 2	Ncam2	445	13	1.51854	0.00172496	0.335158	0.146304	(N(N(H(H(N(H(A)))(N(H)))(H(N(F))(N)))))	complex			('(N(H(A)))', '(N(H))', '(N(F))', '(N)')	(N(N(H(H(N(H(A))))(N)(H(N)(N(H)(F))))))	complex		(N)	('(N(H(A)))', '(N)', '(N(H)(F))')	TRUE	TRUE	FALSE	FALSE
21	Fut8_KO_max_IGP_mousebrain_1	8595	3	1060.43	NTTHLK	H(5)N(6)A(1)F(1)	1	O35136	Neural cell adhesion molecule 2	Ncam2	445	14	1.51681	0.00286516	0.337972	0.145215	(N(N(H(H(N(H(A)))(N(F)))(H(N(H))(N)))))	complex			('(N(H(A)))', '(N(F))', '(N(H))', '(N)')	(N(N(H(H(N(H(A))))(N)(H(N)(N(H)(F))))))	complex		(N)	('(N(H(A)))', '(N)', '(N(H)(F))')	TRUE	TRUE	FALSE	FALSE
21	Fut8_KO_max_IGP_mousebrain_1	8595	3	1060.43	NTTHLK	H(5)N(6)A(1)F(1)	1	O35136	Neural cell adhesion molecule 2	Ncam2	445	15	1.51395	0.0059365	0.333786	0.152266	(N(N(H(H(N(H(A)))(N))(H(N(H))(N(F))))))	complex			('(N(H(A)))', '(N)', '(N(H))', '(N(F))')	(N(N(H(H(N(H(A))))(N)(H(N)(N(H)(F))))))	complex		(N)	('(N(H(A)))', '(N)', '(N(H)(F))')	TRUE	TRUE	FALSE	FALSE
21	Fut8_KO_max_IGP_mousebrain_1	8595	3	1060.43	NTTHLK	H(5)N(6)A(1)F(1)	1	O35136	Neural cell adhesion molecule 2	Ncam2	445	16	1.50801	0.0792904	0.241135	0.250854	(N(N(H(H(N(H(A))))(H(N(H))(N(F)))(N))))	complex		(N)	('(N(H(A)))', '(N(H))', '(N(F))')	(N(N(H(H(N(H(A))))(N)(H(N)(N(H)(F))))))	complex		(N)	('(N(H(A)))', '(N)', '(N(H)(F))')	TRUE	TRUE	TRUE	FALSE
21	Fut8_KO_max_IGP_mousebrain_1	8595	3	1060.43	NTTHLK	H(5)N(6)A(1)F(1)	1	O35136	Neural cell adhesion molecule 2	Ncam2	445	17	1.42872	0.0142522	0.500743	0.0705368	(N(N(H(H(N(H(A)))(N))(H(N(H))(N))))(F))	complex	(F)		('(N(H(A)))', '(N)', '(N(H))', '(N)')	(N(N(H(H(N(H(A))))(N)(H(N)(N(H)(F))))))	complex		(N)	('(N(H(A)))', '(N)', '(N(H)(F))')	TRUE	FALSE	FALSE	FALSE
21	Fut8_KO_max_IGP_mousebrain_1	8595	3	1060.43	NTTHLK	H(5)N(6)A(1)F(1)	1	O35136	Neural cell adhesion molecule 2	Ncam2	445	18	1.41447	0.0143198	0.502611	0.0829211	(N(N(H(H(N(H(A)))(N(H)))(H(N)(N))))(F))	complex	(F)		('(N(H(A)))', '(N(H))', '(N)', '(N)')	(N(N(H(H(N(H(A))))(N)(H(N)(N(H)(F))))))	complex		(N)	('(N(H(A)))', '(N)', '(N(H)(F))')	TRUE	FALSE	FALSE	FALSE
21	Fut8_KO_max_IGP_mousebrain_1	8595	3	1060.43	NTTHLK	H(5)N(6)A(1)F(1)	1	O35136	Neural cell adhesion molecule 2	Ncam2	445	19	1.40015	0.00359867	0.482438	0.117414	(N(N(H(H(N(H(A))))(H(N(H))(N))(N)))(F))	complex	(F)	(N)	('(N(H(A)))', '(N(H))', '(N)')	(N(N(H(H(N(H(A))))(N)(H(N)(N(H)(F))))))	complex		(N)	('(N(H(A)))', '(N)', '(N(H)(F))')	TRUE	FALSE	TRUE	FALSE
21	Fut8_KO_max_IGP_mousebrain_1	8595	3	1060.43	NTTHLK	H(5)N(6)A(1)F(1)	1	O35136	Neural cell adhesion molecule 2	Ncam2	445	20	1.39655	0.0296721	0.485922	0.117528	(N(N(H(H(N(H(A)))(N))(H(N(H)))(N)))(F))	complex	(F)	(N)	('(N(H(A)))', '(N)', '(N(H))')	(N(N(H(H(N(H(A))))(N)(H(N)(N(H)(F))))))	complex		(N)	('(N(H(A)))', '(N)', '(N(H)(F))')	TRUE	FALSE	TRUE	FALSE
21	Fut8_KO_max_IGP_mousebrain_1	8595	3	1060.43	NTTHLK	H(5)N(6)A(1)F(1)	1	O35136	Neural cell adhesion molecule 2	Ncam2	445	21	1.36688		0.489883	0.14324	(N(N(H(H(N(H(A)))(N(H)))(H(N))(N)))(F))	complex	(F)	(N)	('(N(H(A)))', '(N(H))', '(N)')	(N(N(H(H(N(H(A))))(N)(H(N)(N(H)(F))))))	complex		(N)	('(N(H(A)))', '(N)', '(N(H)(F))')	TRUE	FALSE	TRUE	FALSE
17	Fut8_KO_max_IGP_mousebrain_1	8599	3	928.729	VIYQNHNK	H(5)N(4)F(1)	7	P11627	Neural cell adhesion molecule L1	L1cam	293	1	1.85288	0.0161833	0.104964	0.0421523	(N(N(H(H(H))(H(N(H)(F)))(N))))	hybrid		(N)	('(N(H)(F))',)	(N(N(H(H(N(H)(F)))(N)(H(H)))))	hybrid		(N)	('(N(H)(F))',)	TRUE	TRUE	TRUE	TRUE
17	Fut8_KO_max_IGP_mousebrain_1	8599	3	928.729	VIYQNHNK	H(5)N(4)F(1)	7	P11627	Neural cell adhesion molecule L1	L1cam	293	2	1.8367	0.0454864	0.137426	0.0258734	(N(N(H(H(H))(H(N(H)(F))(N)))))	hybrid			('(N(H)(F))', '(N)')	(N(N(H(H(N(H)(F)))(N)(H(H)))))	hybrid		(N)	('(N(H)(F))',)	TRUE	TRUE	FALSE	FALSE
17	Fut8_KO_max_IGP_mousebrain_1	8599	3	928.729	VIYQNHNK	H(5)N(4)F(1)	7	P11627	Neural cell adhesion molecule L1	L1cam	293	3	1.79121	0.0171732	0.152638	0.0561477	(N(N(H(H(H)(H))(H(N(F)))(N))))	hybrid		(N)	('(N(F))',)	(N(N(H(H(N(H)(F)))(N)(H(H)))))	hybrid		(N)	('(N(H)(F))',)	TRUE	TRUE	TRUE	FALSE
17	Fut8_KO_max_IGP_mousebrain_1	8599	3	928.729	VIYQNHNK	H(5)N(4)F(1)	7	P11627	Neural cell adhesion molecule L1	L1cam	293	4	1.77404	0.0905957	0.195833	0.0301264	(N(N(H(H(H))(H(N(H))(N(F))))))	hybrid			('(N(H))', '(N(F))')	(N(N(H(H(N(H)(F)))(N)(H(H)))))	hybrid		(N)	('(N(H)(F))',)	TRUE	TRUE	FALSE	FALSE
17	Fut8_KO_max_IGP_mousebrain_1	8599	3	928.729	VIYQNHNK	H(5)N(4)F(1)	7	P11627	Neural cell adhesion molecule L1	L1cam	293	5	1.68345	0.0370672	0.177665	0.13889	(N(N(H(H(H)(H))(H(N(F))(N)))))	hybrid			('(N(F))', '(N)')	(N(N(H(H(N(H)(F)))(N)(H(H)))))	hybrid		(N)	('(N(H)(F))',)	TRUE	TRUE	FALSE	FALSE
17	Fut8_KO_max_IGP_mousebrain_1	8599	3	928.729	VIYQNHNK	H(5)N(4)F(1)	7	P11627	Neural cell adhesion molecule L1	L1cam	293	6	1.64638	0.0149921	0.317141	0.0364808	(N(N(H(H(H))(H(N(H)))(N)))(F))	hybrid	(F)	(N)	('(N(H))',)	(N(N(H(H(N(H)(F)))(N)(H(H)))))	hybrid		(N)	('(N(H)(F))',)	TRUE	FALSE	TRUE	FALSE
17	Fut8_KO_max_IGP_mousebrain_1	8599	3	928.729	VIYQNHNK	H(5)N(4)F(1)	7	P11627	Neural cell adhesion molecule L1	L1cam	293	7	1.63139	0.00233115	0.323169	0.0454448	(N(N(H(H(H)(H))(H(N))(N)))(F))	hybrid	(F)	(N)	('(N)',)	(N(N(H(H(N(H)(F)))(N)(H(H)))))	hybrid		(N)	('(N(H)(F))',)	TRUE	FALSE	TRUE	FALSE
17	Fut8_KO_max_IGP_mousebrain_1	8599	3	928.729	VIYQNHNK	H(5)N(4)F(1)	7	P11627	Neural cell adhesion molecule L1	L1cam	293	8	1.62905	0.00431654	0.260786	0.110159	(N(N(H(H(N(H)(F))(N(H)))(H))))	complex			('(N(H)(F))', '(N(H))')	(N(N(H(H(N(H)(F)))(N)(H(H)))))	hybrid		(N)	('(N(H)(F))',)	FALSE	TRUE	FALSE	FALSE
17	Fut8_KO_max_IGP_mousebrain_1	8599	3	928.729	VIYQNHNK	H(5)N(4)F(1)	7	P11627	Neural cell adhesion molecule L1	L1cam	293	9	1.62474	0.0280463	0.332218	0.0430437	(N(N(H(H(H))(H(N(H))(N))))(F))	hybrid	(F)		('(N(H))', '(N)')	(N(N(H(H(N(H)(F)))(N)(H(H)))))	hybrid		(N)	('(N(H)(F))',)	TRUE	FALSE	FALSE	FALSE
17	Fut8_KO_max_IGP_mousebrain_1	8599	3	928.729	VIYQNHNK	H(5)N(4)F(1)	7	P11627	Neural cell adhesion molecule L1	L1cam	293	10	1.59669	0.00277399	0.237202	0.166106	(N(N(H(H(N(H)(F)))(H(N(H))))))	complex			('(N(H)(F))', '(N(H))')	(N(N(H(H(N(H)(F)))(N)(H(H)))))	hybrid		(N)	('(N(H)(F))',)	FALSE	TRUE	FALSE	FALSE
17	Fut8_KO_max_IGP_mousebrain_1	8599	3	928.729	VIYQNHNK	H(5)N(4)F(1)	7	P11627	Neural cell adhesion molecule L1	L1cam	293	11	1.59392	0.0544108	0.358148	0.0479341	(N(N(H(H(H)(H))(H(N)(N))))(F))	hybrid	(F)		('(N)', '(N)')	(N(N(H(H(N(H)(F)))(N)(H(H)))))	hybrid		(N)	('(N(H)(F))',)	TRUE	FALSE	FALSE	FALSE
17	Fut8_KO_max_IGP_mousebrain_1	8599	3	928.729	VIYQNHNK	H(5)N(4)F(1)	7	P11627	Neural cell adhesion molecule L1	L1cam	293	12	1.53951	0.0272142	0.286959	0.173534	(N(N(H(H(N(H(F))))(H(N(H))))))	complex			('(N(H(F)))', '(N(H))')	(N(N(H(H(N(H)(F)))(N)(H(H)))))	hybrid		(N)	('(N(H)(F))',)	FALSE	TRUE	FALSE	FALSE
17	Fut8_KO_max_IGP_mousebrain_1	8599	3	928.729	VIYQNHNK	H(5)N(4)F(1)	7	P11627	Neural cell adhesion molecule L1	L1cam	293	13	1.51229	0.0399741	0.417844	0.0698628	(N(N(H(H(H)(H))(H(N(N)))))(F))	hybrid	(F)		('(N(N))',)	(N(N(H(H(N(H)(F)))(N)(H(H)))))	hybrid		(N)	('(N(H)(F))',)	TRUE	FALSE	FALSE	FALSE
17	Fut8_KO_max_IGP_mousebrain_1	8599	3	928.729	VIYQNHNK	H(5)N(4)F(1)	7	P11627	Neural cell adhesion molecule L1	L1cam	293	14	1.47232	0.0145478	0.422526	0.105155	(N(N(H(H(N(H(H))))(H(N))))(F))	complex	(F)		('(N(H(H)))', '(N)')	(N(N(H(H(N(H)(F)))(N)(H(H)))))	hybrid		(N)	('(N(H)(F))',)	FALSE	FALSE	FALSE	FALSE
17	Fut8_KO_max_IGP_mousebrain_1	8599	3	928.729	VIYQNHNK	H(5)N(4)F(1)	7	P11627	Neural cell adhesion molecule L1	L1cam	293	15	1.45777	0.0318135	0.400543	0.141686	(N(N(H(H(N(H))(N(H)))(H)))(F))	complex	(F)		('(N(H))', '(N(H))')	(N(N(H(H(N(H)(F)))(N)(H(H)))))	hybrid		(N)	('(N(H)(F))',)	FALSE	FALSE	FALSE	FALSE
17	Fut8_KO_max_IGP_mousebrain_1	8599	3	928.729	VIYQNHNK	H(5)N(4)F(1)	7	P11627	Neural cell adhesion molecule L1	L1cam	293	16	1.42596	0.0634823	0.40573	0.168312	(N(N(H(H(N(H(H)))(N))(H)))(F))	complex	(F)		('(N(H(H)))', '(N)')	(N(N(H(H(N(H)(F)))(N)(H(H)))))	hybrid		(N)	('(N(H)(F))',)	FALSE	FALSE	FALSE	FALSE
17	Fut8_KO_max_IGP_mousebrain_1	8599	3	928.729	VIYQNHNK	H(5)N(4)F(1)	7	P11627	Neural cell adhesion molecule L1	L1cam	293	17	1.36248		0.421904	0.215621	(N(N(H(H(N(H)))(H(N(H)))))(F))	complex	(F)		('(N(H))', '(N(H))')	(N(N(H(H(N(H)(F)))(N)(H(H)))))	hybrid		(N)	('(N(H)(F))',)	FALSE	FALSE	FALSE	FALSE
13	Fut8_KO_max_IGP_mousebrain_1	8616	3	874.711	VIYQNHNK	H(4)N(4)F(1)	7	P11627	Neural cell adhesion molecule L1	L1cam	293	1	1.8022	0.103941	0.137242	0.0605531	(N(N(H(H(N(H)(F)))(H)(N))))	complex		(N)	('(N(H)(F))',)	(N(N(H(H(N(H)(F)))(N)(H))))	complex		(N)	('(N(H)(F))',)	TRUE	TRUE	TRUE	TRUE
13	Fut8_KO_max_IGP_mousebrain_1	8616	3	874.711	VIYQNHNK	H(4)N(4)F(1)	7	P11627	Neural cell adhesion molecule L1	L1cam	293	2	1.69826	0.0593397	0.235804	0.0659329	(N(N(H(H(H))(H(N(F)))(N))))	hybrid		(N)	('(N(F))',)	(N(N(H(H(N(H)(F)))(N)(H))))	complex		(N)	('(N(H)(F))',)	FALSE	TRUE	TRUE	FALSE
13	Fut8_KO_max_IGP_mousebrain_1	8616	3	874.711	VIYQNHNK	H(4)N(4)F(1)	7	P11627	Neural cell adhesion molecule L1	L1cam	293	3	1.63892	0.0130363	0.282203	0.078873	(N(N(H(H(N(H)(F)))(H(N)))))	complex			('(N(H)(F))', '(N)')	(N(N(H(H(N(H)(F)))(N)(H))))	complex		(N)	('(N(H)(F))',)	TRUE	TRUE	FALSE	FALSE
13	Fut8_KO_max_IGP_mousebrain_1	8616	3	874.711	VIYQNHNK	H(4)N(4)F(1)	7	P11627	Neural cell adhesion molecule L1	L1cam	293	4	1.62589	0.0315382	0.299078	0.0750339	(N(N(H(H(N(H)(F))(N))(H))))	complex			('(N(H)(F))', '(N)')	(N(N(H(H(N(H)(F)))(N)(H))))	complex		(N)	('(N(H)(F))',)	TRUE	TRUE	FALSE	FALSE
13	Fut8_KO_max_IGP_mousebrain_1	8616	3	874.711	VIYQNHNK	H(4)N(4)F(1)	7	P11627	Neural cell adhesion molecule L1	L1cam	293	5	1.59435	0.00608141	0.271257	0.134393	(N(N(H(H(H))(H(N(F))(N)))))	hybrid			('(N(F))', '(N)')	(N(N(H(H(N(H)(F)))(N)(H))))	complex		(N)	('(N(H)(F))',)	FALSE	TRUE	FALSE	FALSE
13	Fut8_KO_max_IGP_mousebrain_1	8616	3	874.711	VIYQNHNK	H(4)N(4)F(1)	7	P11627	Neural cell adhesion molecule L1	L1cam	293	6	1.58827	0.0053383	0.334251	0.0774807	(N(N(H(H(N(H(F))))(H(N)))))	complex			('(N(H(F)))', '(N)')	(N(N(H(H(N(H)(F)))(N)(H))))	complex		(N)	('(N(H)(F))',)	TRUE	TRUE	FALSE	FALSE
13	Fut8_KO_max_IGP_mousebrain_1	8616	3	874.711	VIYQNHNK	H(4)N(4)F(1)	7	P11627	Neural cell adhesion molecule L1	L1cam	293	7	1.58293	0.0134798	0.331673	0.0853971	(N(N(H(H(H))(H(N))(N)))(F))	hybrid	(F)	(N)	('(N)',)	(N(N(H(H(N(H)(F)))(N)(H))))	complex		(N)	('(N(H)(F))',)	FALSE	FALSE	TRUE	FALSE
13	Fut8_KO_max_IGP_mousebrain_1	8616	3	874.711	VIYQNHNK	H(4)N(4)F(1)	7	P11627	Neural cell adhesion molecule L1	L1cam	293	8	1.56945	0.0472264	0.340541	0.0900089	(N(N(H(H(N(H)))(H)(N)))(F))	complex	(F)	(N)	('(N(H))',)	(N(N(H(H(N(H)(F)))(N)(H))))	complex		(N)	('(N(H)(F))',)	TRUE	FALSE	TRUE	FALSE
13	Fut8_KO_max_IGP_mousebrain_1	8616	3	874.711	VIYQNHNK	H(4)N(4)F(1)	7	P11627	Neural cell adhesion molecule L1	L1cam	293	9	1.52222	0.00844253	0.430467	0.0473097	(N(N(H(H(N(H)))(H(N))))(F))	complex	(F)		('(N(H))', '(N)')	(N(N(H(H(N(H)(F)))(N)(H))))	complex		(N)	('(N(H)(F))',)	TRUE	FALSE	FALSE	FALSE
13	Fut8_KO_max_IGP_mousebrain_1	8616	3	874.711	VIYQNHNK	H(4)N(4)F(1)	7	P11627	Neural cell adhesion molecule L1	L1cam	293	10	1.51378	0.000551012	0.399768	0.0864505	(N(N(H(H(N(H))(N))(H)))(F))	complex	(F)		('(N(H))', '(N)')	(N(N(H(H(N(H)(F)))(N)(H))))	complex		(N)	('(N(H)(F))',)	TRUE	FALSE	FALSE	FALSE
13	Fut8_KO_max_IGP_mousebrain_1	8616	3	874.711	VIYQNHNK	H(4)N(4)F(1)	7	P11627	Neural cell adhesion molecule L1	L1cam	293	11	1.51323	0.00785306	0.381286	0.105484	(N(N(H(H(H))(H(N)(N))))(F))	hybrid	(F)		('(N)', '(N)')	(N(N(H(H(N(H)(F)))(N)(H))))	complex		(N)	('(N(H)(F))',)	FALSE	FALSE	FALSE	FALSE
13	Fut8_KO_max_IGP_mousebrain_1	8616	3	874.711	VIYQNHNK	H(4)N(4)F(1)	7	P11627	Neural cell adhesion molecule L1	L1cam	293	12	1.50538	0.040062	0.374977	0.119646	(N(N(H(H(N(H))(N(F)))(H))))	complex			('(N(H))', '(N(F))')	(N(N(H(H(N(H)(F)))(N)(H))))	complex		(N)	('(N(H)(F))',)	TRUE	TRUE	FALSE	FALSE
13	Fut8_KO_max_IGP_mousebrain_1	8616	3	874.711	VIYQNHNK	H(4)N(4)F(1)	7	P11627	Neural cell adhesion molecule L1	L1cam	293	13	1.46531		0.361748	0.172937	(N(N(H(H(N(H)))(H(N(F))))))	complex			('(N(H))', '(N(F))')	(N(N(H(H(N(H)(F)))(N)(H))))	complex		(N)	('(N(H)(F))',)	TRUE	TRUE	FALSE	FALSE
23	Fut8_KO_max_IGP_mousebrain_1	8758	3	975.393	NISSEEK	H(5)N(5)F(2)	1	P13595	Neural cell adhesion molecule 1	Ncam1	348	1	1.82441	0.0576681	0.12976	0.0458301	(N(N(H(H(N(H)(F)))(H(N(H)(F)))(N))))	complex		(N)	('(N(H)(F))', '(N(H)(F))')	(N(N(H(H(N(H)(F)))(N)(H(N(H)(F))))))	complex		(N)	('(N(H)(F))', '(N(H)(F))')	TRUE	TRUE	TRUE	TRUE
23	Fut8_KO_max_IGP_mousebrain_1	8758	3	975.393	NISSEEK	H(5)N(5)F(2)	1	P13595	Neural cell adhesion molecule 1	Ncam1	348	2	1.76674	0.000363204	0.15907	0.0741882	(N(N(H(H(N(H(F))(F)))(H(N(H)))(N))))	complex		(N)	('(N(H(F))(F))', '(N(H))')	(N(N(H(H(N(H)(F)))(N)(H(N(H)(F))))))	complex		(N)	('(N(H)(F))', '(N(H)(F))')	TRUE	TRUE	TRUE	FALSE
23	Fut8_KO_max_IGP_mousebrain_1	8758	3	975.393	NISSEEK	H(5)N(5)F(2)	1	P13595	Neural cell adhesion molecule 1	Ncam1	348	3	1.76638	0.0249243	0.171824	0.0617977	(N(N(H(H(H))(H(N(H)(F))(N(F)))(N))))	hybrid		(N)	('(N(H)(F))', '(N(F))')	(N(N(H(H(N(H)(F)))(N)(H(N(H)(F))))))	complex		(N)	('(N(H)(F))', '(N(H)(F))')	FALSE	TRUE	TRUE	FALSE
23	Fut8_KO_max_IGP_mousebrain_1	8758	3	975.393	NISSEEK	H(5)N(5)F(2)	1	P13595	Neural cell adhesion molecule 1	Ncam1	348	4	1.74145	0.00148037	0.223553	0.0349931	(N(N(H(H(N(H(F))(F)))(H(N(H))(N)))))	complex			('(N(H(F))(F))', '(N(H))', '(N)')	(N(N(H(H(N(H)(F)))(N)(H(N(H)(F))))))	complex		(N)	('(N(H)(F))', '(N(H)(F))')	TRUE	TRUE	FALSE	FALSE
23	Fut8_KO_max_IGP_mousebrain_1	8758	3	975.393	NISSEEK	H(5)N(5)F(2)	1	P13595	Neural cell adhesion molecule 1	Ncam1	348	5	1.73997	0.00396504	0.181389	0.078637	(N(N(H(H(N(H)(F))(N(H)(F)))(H)(N))))	complex		(N)	('(N(H)(F))', '(N(H)(F))')	(N(N(H(H(N(H)(F)))(N)(H(N(H)(F))))))	complex		(N)	('(N(H)(F))', '(N(H)(F))')	TRUE	TRUE	TRUE	TRUE
23	Fut8_KO_max_IGP_mousebrain_1	8758	3	975.393	NISSEEK	H(5)N(5)F(2)	1	P13595	Neural cell adhesion molecule 1	Ncam1	348	6	1.73601	0.0250295	0.210155	0.0538362	(N(N(H(H(N(H)(F))(N))(H(N(H)(F))))))	complex			('(N(H)(F))', '(N)', '(N(H)(F))')	(N(N(H(H(N(H)(F)))(N)(H(N(H)(F))))))	complex		(N)	('(N(H)(F))', '(N(H)(F))')	TRUE	TRUE	FALSE	FALSE
23	Fut8_KO_max_IGP_mousebrain_1	8758	3	975.393	NISSEEK	H(5)N(5)F(2)	1	P13595	Neural cell adhesion molecule 1	Ncam1	348	7	1.71098	0.0391832	0.227456	0.0615649	(N(N(H(H(N(H)(F))(N(H)(F)))(H(N)))))	complex			('(N(H)(F))', '(N(H)(F))', '(N)')	(N(N(H(H(N(H)(F)))(N)(H(N(H)(F))))))	complex		(N)	('(N(H)(F))', '(N(H)(F))')	TRUE	TRUE	FALSE	FALSE
23	Fut8_KO_max_IGP_mousebrain_1	8758	3	975.393	NISSEEK	H(5)N(5)F(2)	1	P13595	Neural cell adhesion molecule 1	Ncam1	348	8	1.6718	0.0412379	0.234777	0.0934265	(N(N(H(H(H)(H))(H(N(F))(N(F)))(N))))	hybrid		(N)	('(N(F))', '(N(F))')	(N(N(H(H(N(H)(F)))(N)(H(N(H)(F))))))	complex		(N)	('(N(H)(F))', '(N(H)(F))')	FALSE	TRUE	TRUE	FALSE
23	Fut8_KO_max_IGP_mousebrain_1	8758	3	975.393	NISSEEK	H(5)N(5)F(2)	1	P13595	Neural cell adhesion molecule 1	Ncam1	348	9	1.63056	0.0153201	0.27562	0.0938213	(N(N(H(H(N(H)(F))(N(H)))(H(N(F))))))	complex			('(N(H)(F))', '(N(H))', '(N(F))')	(N(N(H(H(N(H)(F)))(N)(H(N(H)(F))))))	complex		(N)	('(N(H)(F))', '(N(H)(F))')	TRUE	TRUE	FALSE	FALSE
23	Fut8_KO_max_IGP_mousebrain_1	8758	3	975.393	NISSEEK	H(5)N(5)F(2)	1	P13595	Neural cell adhesion molecule 1	Ncam1	348	10	1.61524	0.00599149	0.328487	0.0562747	(N(N(H(H(H))(H(N(H)(F))(N))(N)))(F))	hybrid	(F)	(N)	('(N(H)(F))', '(N)')	(N(N(H(H(N(H)(F)))(N)(H(N(H)(F))))))	complex		(N)	('(N(H)(F))', '(N(H)(F))')	FALSE	FALSE	TRUE	FALSE
23	Fut8_KO_max_IGP_mousebrain_1	8758	3	975.393	NISSEEK	H(5)N(5)F(2)	1	P13595	Neural cell adhesion molecule 1	Ncam1	348	11	1.60925	0.0119086	0.334017	0.0567361	(N(N(H(H(H))(H(N(H))(N(F)))(N)))(F))	hybrid	(F)	(N)	('(N(H))', '(N(F))')	(N(N(H(H(N(H)(F)))(N)(H(N(H)(F))))))	complex		(N)	('(N(H)(F))', '(N(H)(F))')	FALSE	FALSE	TRUE	FALSE
23	Fut8_KO_max_IGP_mousebrain_1	8758	3	975.393	NISSEEK	H(5)N(5)F(2)	1	P13595	Neural cell adhesion molecule 1	Ncam1	348	12	1.59734	0.000804342	0.328916	0.073746	(N(N(H(H(N(H(F))))(H(N(H)))(N)))(F))	complex	(F)	(N)	('(N(H(F)))', '(N(H))')	(N(N(H(H(N(H)(F)))(N)(H(N(H)(F))))))	complex		(N)	('(N(H)(F))', '(N(H)(F))')	TRUE	FALSE	TRUE	FALSE
23	Fut8_KO_max_IGP_mousebrain_1	8758	3	975.393	NISSEEK	H(5)N(5)F(2)	1	P13595	Neural cell adhesion molecule 1	Ncam1	348	13	1.59653	0.0137619	0.367432	0.0360339	(N(N(H(H(N(H)(F))(N))(H(N(H)))))(F))	complex	(F)		('(N(H)(F))', '(N)', '(N(H))')	(N(N(H(H(N(H)(F)))(N)(H(N(H)(F))))))	complex		(N)	('(N(H)(F))', '(N(H)(F))')	TRUE	FALSE	FALSE	FALSE
23	Fut8_KO_max_IGP_mousebrain_1	8758	3	975.393	NISSEEK	H(5)N(5)F(2)	1	P13595	Neural cell adhesion molecule 1	Ncam1	348	14	1.58277	0.00167062	0.323303	0.0939247	(N(N(H(H(N(H)(F)))(H(N(H)))(N)))(F))	complex	(F)	(N)	('(N(H)(F))', '(N(H))')	(N(N(H(H(N(H)(F)))(N)(H(N(H)(F))))))	complex		(N)	('(N(H)(F))', '(N(H)(F))')	TRUE	FALSE	TRUE	FALSE
23	Fut8_KO_max_IGP_mousebrain_1	8758	3	975.393	NISSEEK	H(5)N(5)F(2)	1	P13595	Neural cell adhesion molecule 1	Ncam1	348	15	1.5811	0.00064237	0.333236	0.0856628	(N(N(H(H(H)(H))(H(N(F))(N))(N)))(F))	hybrid	(F)	(N)	('(N(F))', '(N)')	(N(N(H(H(N(H)(F)))(N)(H(N(H)(F))))))	complex		(N)	('(N(H)(F))', '(N(H)(F))')	FALSE	FALSE	TRUE	FALSE
23	Fut8_KO_max_IGP_mousebrain_1	8758	3	975.393	NISSEEK	H(5)N(5)F(2)	1	P13595	Neural cell adhesion molecule 1	Ncam1	348	16	1.58046	0.00613506	0.321952	0.0975896	(N(N(H(H(N(H)(F))(N(F)))(H(N(H))))))	complex			('(N(H)(F))', '(N(F))', '(N(H))')	(N(N(H(H(N(H)(F)))(N)(H(N(H)(F))))))	complex		(N)	('(N(H)(F))', '(N(H)(F))')	TRUE	TRUE	FALSE	FALSE
23	Fut8_KO_max_IGP_mousebrain_1	8758	3	975.393	NISSEEK	H(5)N(5)F(2)	1	P13595	Neural cell adhesion molecule 1	Ncam1	348	17	1.57432	0.00575991	0.362996	0.0626803	(N(N(H(H(N(H)(F)))(H(N(H))(N))))(F))	complex	(F)		('(N(H)(F))', '(N(H))', '(N)')	(N(N(H(H(N(H)(F)))(N)(H(N(H)(F))))))	complex		(N)	('(N(H)(F))', '(N(H)(F))')	TRUE	FALSE	FALSE	FALSE
23	Fut8_KO_max_IGP_mousebrain_1	8758	3	975.393	NISSEEK	H(5)N(5)F(2)	1	P13595	Neural cell adhesion molecule 1	Ncam1	348	18	1.56856	0.00758374	0.375896	0.0555397	(N(N(H(H(N(H)(F))(N(H)))(H(N))))(F))	complex	(F)		('(N(H)(F))', '(N(H))', '(N)')	(N(N(H(H(N(H)(F)))(N)(H(N(H)(F))))))	complex		(N)	('(N(H)(F))', '(N(H)(F))')	TRUE	FALSE	FALSE	FALSE
23	Fut8_KO_max_IGP_mousebrain_1	8758	3	975.393	NISSEEK	H(5)N(5)F(2)	1	P13595	Neural cell adhesion molecule 1	Ncam1	348	19	1.56098	0.0261263	0.353188	0.0858317	(N(N(H(H(N(H)(F))(N(H)))(H)(N)))(F))	complex	(F)	(N)	('(N(H)(F))', '(N(H))')	(N(N(H(H(N(H)(F)))(N)(H(N(H)(F))))))	complex		(N)	('(N(H)(F))', '(N(H)(F))')	TRUE	FALSE	TRUE	FALSE
23	Fut8_KO_max_IGP_mousebrain_1	8758	3	975.393	NISSEEK	H(5)N(5)F(2)	1	P13595	Neural cell adhesion molecule 1	Ncam1	348	20	1.53485	0.0495265	0.346398	0.118749	(N(N(H(H(N(H)(F)))(H(N(H))(N(F))))))	complex			('(N(H)(F))', '(N(H))', '(N(F))')	(N(N(H(H(N(H)(F)))(N)(H(N(H)(F))))))	complex		(N)	('(N(H)(F))', '(N(H)(F))')	TRUE	TRUE	FALSE	FALSE
23	Fut8_KO_max_IGP_mousebrain_1	8758	3	975.393	NISSEEK	H(5)N(5)F(2)	1	P13595	Neural cell adhesion molecule 1	Ncam1	348	21	1.48533	0.0903499	0.398195	0.116477	(N(N(H(H(N(H(F)))(N(H)))(H(N))))(F))	complex	(F)		('(N(H(F)))', '(N(H))', '(N)')	(N(N(H(H(N(H)(F)))(N)(H(N(H)(F))))))	complex		(N)	('(N(H)(F))', '(N(H)(F))')	TRUE	FALSE	FALSE	FALSE
23	Fut8_KO_max_IGP_mousebrain_1	8758	3	975.393	NISSEEK	H(5)N(5)F(2)	1	P13595	Neural cell adhesion molecule 1	Ncam1	348	22	1.39498	0.00593734	0.402815	0.202208	(N(N(H(H(N(H))(N(H)))(H(N(F)))))(F))	complex	(F)		('(N(H))', '(N(H))', '(N(F))')	(N(N(H(H(N(H)(F)))(N)(H(N(H)(F))))))	complex		(N)	('(N(H)(F))', '(N(H)(F))')	TRUE	FALSE	FALSE	FALSE
23	Fut8_KO_max_IGP_mousebrain_1	8758	3	975.393	NISSEEK	H(5)N(5)F(2)	1	P13595	Neural cell adhesion molecule 1	Ncam1	348	23	1.38904		0.398229	0.212731	(N(N(H(H(N(H))(N(F)))(H(N(H)))))(F))	complex	(F)		('(N(H))', '(N(F))', '(N(H))')	(N(N(H(H(N(H)(F)))(N)(H(N(H)(F))))))	complex		(N)	('(N(H)(F))', '(N(H)(F))')	TRUE	FALSE	FALSE	FALSE
13	Fut8_KO_max_IGP_mousebrain_1	8784	3	874.711	VIYQNHNK	H(4)N(4)F(1)	7	P11627	Neural cell adhesion molecule L1	L1cam	293	1	1.81873	0.0744616	0.149664	0.0316087	(N(N(H(H(N(H)(F)))(H)(N))))	complex		(N)	('(N(H)(F))',)	(N(N(H(H(N(H)(F)))(N)(H))))	complex		(N)	('(N(H)(F))',)	TRUE	TRUE	TRUE	TRUE
13	Fut8_KO_max_IGP_mousebrain_1	8784	3	874.711	VIYQNHNK	H(4)N(4)F(1)	7	P11627	Neural cell adhesion molecule L1	L1cam	293	2	1.74427	0.0913274	0.220348	0.035386	(N(N(H(H(H))(H(N(F)))(N))))	hybrid		(N)	('(N(F))',)	(N(N(H(H(N(H)(F)))(N)(H))))	complex		(N)	('(N(H)(F))',)	FALSE	TRUE	TRUE	FALSE
13	Fut8_KO_max_IGP_mousebrain_1	8784	3	874.711	VIYQNHNK	H(4)N(4)F(1)	7	P11627	Neural cell adhesion molecule L1	L1cam	293	3	1.65294	0.024226	0.289967	0.0570947	(N(N(H(H(N(H)(F)))(H(N)))))	complex			('(N(H)(F))', '(N)')	(N(N(H(H(N(H)(F)))(N)(H))))	complex		(N)	('(N(H)(F))',)	TRUE	TRUE	FALSE	FALSE
13	Fut8_KO_max_IGP_mousebrain_1	8784	3	874.711	VIYQNHNK	H(4)N(4)F(1)	7	P11627	Neural cell adhesion molecule L1	L1cam	293	4	1.62871	0.000263951	0.314849	0.0564382	(N(N(H(H(H))(H(N))(N)))(F))	hybrid	(F)	(N)	('(N)',)	(N(N(H(H(N(H)(F)))(N)(H))))	complex		(N)	('(N(H)(F))',)	FALSE	FALSE	TRUE	FALSE
13	Fut8_KO_max_IGP_mousebrain_1	8784	3	874.711	VIYQNHNK	H(4)N(4)F(1)	7	P11627	Neural cell adhesion molecule L1	L1cam	293	5	1.62845	0.000568892	0.25876	0.112792	(N(N(H(H(H))(H(N(F))(N)))))	hybrid			('(N(F))', '(N)')	(N(N(H(H(N(H)(F)))(N)(H))))	complex		(N)	('(N(H)(F))',)	FALSE	TRUE	FALSE	FALSE
13	Fut8_KO_max_IGP_mousebrain_1	8784	3	874.711	VIYQNHNK	H(4)N(4)F(1)	7	P11627	Neural cell adhesion molecule L1	L1cam	293	6	1.62788	0.0269815	0.297091	0.0750299	(N(N(H(H(N(H)(F))(N))(H))))	complex			('(N(H)(F))', '(N)')	(N(N(H(H(N(H)(F)))(N)(H))))	complex		(N)	('(N(H)(F))',)	TRUE	TRUE	FALSE	FALSE
13	Fut8_KO_max_IGP_mousebrain_1	8784	3	874.711	VIYQNHNK	H(4)N(4)F(1)	7	P11627	Neural cell adhesion molecule L1	L1cam	293	7	1.6009	0.000906027	0.34135	0.0577518	(N(N(H(H(N(H(F))))(H(N)))))	complex			('(N(H(F)))', '(N)')	(N(N(H(H(N(H)(F)))(N)(H))))	complex		(N)	('(N(H)(F))',)	TRUE	TRUE	FALSE	FALSE
13	Fut8_KO_max_IGP_mousebrain_1	8784	3	874.711	VIYQNHNK	H(4)N(4)F(1)	7	P11627	Neural cell adhesion molecule L1	L1cam	293	8	1.59999	0.0528467	0.333853	0.0661546	(N(N(H(H(N(H)))(H)(N)))(F))	complex	(F)	(N)	('(N(H))',)	(N(N(H(H(N(H)(F)))(N)(H))))	complex		(N)	('(N(H)(F))',)	TRUE	FALSE	TRUE	FALSE
13	Fut8_KO_max_IGP_mousebrain_1	8784	3	874.711	VIYQNHNK	H(4)N(4)F(1)	7	P11627	Neural cell adhesion molecule L1	L1cam	293	9	1.54715	0.000391783	0.372579	0.0802757	(N(N(H(H(H))(H(N)(N))))(F))	hybrid	(F)		('(N)', '(N)')	(N(N(H(H(N(H)(F)))(N)(H))))	complex		(N)	('(N(H)(F))',)	FALSE	FALSE	FALSE	FALSE
13	Fut8_KO_max_IGP_mousebrain_1	8784	3	874.711	VIYQNHNK	H(4)N(4)F(1)	7	P11627	Neural cell adhesion molecule L1	L1cam	293	10	1.54675	0.0310261	0.42513	0.0281162	(N(N(H(H(N(H)))(H(N))))(F))	complex	(F)		('(N(H))', '(N)')	(N(N(H(H(N(H)(F)))(N)(H))))	complex		(N)	('(N(H)(F))',)	TRUE	FALSE	FALSE	FALSE
13	Fut8_KO_max_IGP_mousebrain_1	8784	3	874.711	VIYQNHNK	H(4)N(4)F(1)	7	P11627	Neural cell adhesion molecule L1	L1cam	293	11	1.51573	0.0235369	0.394656	0.0896164	(N(N(H(H(N(H))(N))(H)))(F))	complex	(F)		('(N(H))', '(N)')	(N(N(H(H(N(H)(F)))(N)(H))))	complex		(N)	('(N(H)(F))',)	TRUE	FALSE	FALSE	FALSE
13	Fut8_KO_max_IGP_mousebrain_1	8784	3	874.711	VIYQNHNK	H(4)N(4)F(1)	7	P11627	Neural cell adhesion molecule L1	L1cam	293	12	1.49219	0.0333099	0.387509	0.120301	(N(N(H(H(N(H))(N(F)))(H))))	complex			('(N(H))', '(N(F))')	(N(N(H(H(N(H)(F)))(N)(H))))	complex		(N)	('(N(H)(F))',)	TRUE	TRUE	FALSE	FALSE
13	Fut8_KO_max_IGP_mousebrain_1	8784	3	874.711	VIYQNHNK	H(4)N(4)F(1)	7	P11627	Neural cell adhesion molecule L1	L1cam	293	13	1.45888		0.364925	0.176194	(N(N(H(H(N(H)))(H(N(F))))))	complex			('(N(H))', '(N(F))')	(N(N(H(H(N(H)(F)))(N)(H))))	complex		(N)	('(N(H)(F))',)	TRUE	TRUE	FALSE	FALSE
9	Fut8_KO_max_IGP_mousebrain_1	8847	3	880.043	VIYQNHNK	H(5)N(4)	7	P11627	Neural cell adhesion molecule L1	L1cam	293	1	1.68796	0.0410424	0.18521	0.126832	(N(N(H(H(H))(H(N(H)))(N))))	hybrid		(N)	('(N(H))',)	(N(N(H(H(N))(N)(H(H)(H)))))	hybrid		(N)	('(N)',)	TRUE	TRUE	TRUE	FALSE
9	Fut8_KO_max_IGP_mousebrain_1	8847	3	880.043	VIYQNHNK	H(5)N(4)	7	P11627	Neural cell adhesion molecule L1	L1cam	293	2	1.64692	0.0140015	0.187481	0.165604	(N(N(H(H(H)(H))(H(N))(N))))	hybrid		(N)	('(N)',)	(N(N(H(H(N))(N)(H(H)(H)))))	hybrid		(N)	('(N)',)	TRUE	TRUE	TRUE	TRUE
9	Fut8_KO_max_IGP_mousebrain_1	8847	3	880.043	VIYQNHNK	H(5)N(4)	7	P11627	Neural cell adhesion molecule L1	L1cam	293	3	1.63291	0.0363827	0.284693	0.0823926	(N(N(H(H(H))(H(N(H))(N)))))	hybrid			('(N(H))', '(N)')	(N(N(H(H(N))(N)(H(H)(H)))))	hybrid		(N)	('(N)',)	TRUE	TRUE	FALSE	FALSE
9	Fut8_KO_max_IGP_mousebrain_1	8847	3	880.043	VIYQNHNK	H(5)N(4)	7	P11627	Neural cell adhesion molecule L1	L1cam	293	4	1.59653	0.0548669	0.286836	0.116632	(N(N(H(H(H)(H))(H(N)(N)))))	hybrid			('(N)', '(N)')	(N(N(H(H(N))(N)(H(H)(H)))))	hybrid		(N)	('(N)',)	TRUE	TRUE	FALSE	FALSE
9	Fut8_KO_max_IGP_mousebrain_1	8847	3	880.043	VIYQNHNK	H(5)N(4)	7	P11627	Neural cell adhesion molecule L1	L1cam	293	5	1.54166	0.13505	0.332945	0.12539	(N(N(H(H(H)(H)(N))(H(N)))))	unknown			('(N)', '(N)')	(N(N(H(H(N))(N)(H(H)(H)))))	hybrid		(N)	('(N)',)	FALSE	TRUE	FALSE	FALSE
9	Fut8_KO_max_IGP_mousebrain_1	8847	3	880.043	VIYQNHNK	H(5)N(4)	7	P11627	Neural cell adhesion molecule L1	L1cam	293	6	1.40661	0.0475568	0.379021	0.214365	(N(N(H(H(N(H(H))))(H(N)))))	complex			('(N(H(H)))', '(N)')	(N(N(H(H(N))(N)(H(H)(H)))))	hybrid		(N)	('(N)',)	FALSE	TRUE	FALSE	FALSE
9	Fut8_KO_max_IGP_mousebrain_1	8847	3	880.043	VIYQNHNK	H(5)N(4)	7	P11627	Neural cell adhesion molecule L1	L1cam	293	7	1.35906	0.111757	0.367933	0.273009	(N(N(H(H(N(H))(N(H)))(H))))	complex			('(N(H))', '(N(H))')	(N(N(H(H(N))(N)(H(H)(H)))))	hybrid		(N)	('(N)',)	FALSE	TRUE	FALSE	FALSE
9	Fut8_KO_max_IGP_mousebrain_1	8847	3	880.043	VIYQNHNK	H(5)N(4)	7	P11627	Neural cell adhesion molecule L1	L1cam	293	8	1.2473	0.551653	0.381637	0.371062	(N(N(H(H(N(H)))(H(N(H))))))	complex			('(N(H))', '(N(H))')	(N(N(H(H(N))(N)(H(H)(H)))))	hybrid		(N)	('(N)',)	FALSE	TRUE	FALSE	FALSE
9	Fut8_KO_max_IGP_mousebrain_1	8847	3	880.043	VIYQNHNK	H(5)N(4)	7	P11627	Neural cell adhesion molecule L1	L1cam	293	9	0.695648		0.346254	0.958098	(N(N(H(H(H(N))(H))(H)(N))))	unknown		(N)	('(H(N))',)	(N(N(H(H(N))(N)(H(H)(H)))))	hybrid		(N)	('(N)',)	FALSE	TRUE	TRUE	FALSE
12	Fut8_KO_max_IGP_mousebrain_1	8952	3	940.383	NISSEEK	H(4)N(6)F(1)	1	P13595	Neural cell adhesion molecule 1	Ncam1	348	1	1.75527	0.0572319	0.192376	0.0523534	(N(N(H(H(N(H)(F)))(H(N)(N))(N))))	complex		(N)	('(N(H)(F))', '(N)', '(N)')	(N(N(H(H(N(H)(F)))(N)(H(N)(N)))))	complex		(N)	('(N(H)(F))', '(N)', '(N)')	TRUE	TRUE	TRUE	TRUE
12	Fut8_KO_max_IGP_mousebrain_1	8952	3	940.383	NISSEEK	H(4)N(6)F(1)	1	P13595	Neural cell adhesion molecule 1	Ncam1	348	2	1.69804	0.00558382	0.128521	0.17344	(N(N(H(H(N(H))(N(F)))(H(N))(N))))	complex		(N)	('(N(H))', '(N(F))', '(N)')	(N(N(H(H(N(H)(F)))(N)(H(N)(N)))))	complex		(N)	('(N(H)(F))', '(N)', '(N)')	TRUE	TRUE	TRUE	FALSE
12	Fut8_KO_max_IGP_mousebrain_1	8952	3	940.383	NISSEEK	H(4)N(6)F(1)	1	P13595	Neural cell adhesion molecule 1	Ncam1	348	3	1.69246	0.000704209	0.166886	0.140659	(N(N(H(H(N(H))(N))(H(N(F)))(N))))	complex		(N)	('(N(H))', '(N)', '(N(F))')	(N(N(H(H(N(H)(F)))(N)(H(N)(N)))))	complex		(N)	('(N(H)(F))', '(N)', '(N)')	TRUE	TRUE	TRUE	FALSE
12	Fut8_KO_max_IGP_mousebrain_1	8952	3	940.383	NISSEEK	H(4)N(6)F(1)	1	P13595	Neural cell adhesion molecule 1	Ncam1	348	4	1.69175	0.0211075	0.160563	0.147686	(N(N(H(H(N(H)))(H(N(F))(N))(N))))	complex		(N)	('(N(H))', '(N(F))', '(N)')	(N(N(H(H(N(H)(F)))(N)(H(N)(N)))))	complex		(N)	('(N(H)(F))', '(N)', '(N)')	TRUE	TRUE	TRUE	FALSE
12	Fut8_KO_max_IGP_mousebrain_1	8952	3	940.383	NISSEEK	H(4)N(6)F(1)	1	P13595	Neural cell adhesion molecule 1	Ncam1	348	5	1.67064	0.0117194	0.225719	0.103637	(N(N(H(H(N(H))(N))(H(N(F))(N)))))	complex			('(N(H))', '(N)', '(N(F))', '(N)')	(N(N(H(H(N(H)(F)))(N)(H(N)(N)))))	complex		(N)	('(N(H)(F))', '(N)', '(N)')	TRUE	TRUE	FALSE	FALSE
12	Fut8_KO_max_IGP_mousebrain_1	8952	3	940.383	NISSEEK	H(4)N(6)F(1)	1	P13595	Neural cell adhesion molecule 1	Ncam1	348	6	1.65892	0.0132909	0.250047	0.0910286	(N(N(H(H(N(H)(F))(N))(H(N)(N)))))	complex			('(N(H)(F))', '(N)', '(N)', '(N)')	(N(N(H(H(N(H)(F)))(N)(H(N)(N)))))	complex		(N)	('(N(H)(F))', '(N)', '(N)')	TRUE	TRUE	FALSE	FALSE
12	Fut8_KO_max_IGP_mousebrain_1	8952	3	940.383	NISSEEK	H(4)N(6)F(1)	1	P13595	Neural cell adhesion molecule 1	Ncam1	348	7	1.64563	0.00983542	0.209589	0.144778	(N(N(H(H(N(H)(F))(N))(H(N))(N))))	complex		(N)	('(N(H)(F))', '(N)', '(N)')	(N(N(H(H(N(H)(F)))(N)(H(N)(N)))))	complex		(N)	('(N(H)(F))', '(N)', '(N)')	TRUE	TRUE	TRUE	TRUE
12	Fut8_KO_max_IGP_mousebrain_1	8952	3	940.383	NISSEEK	H(4)N(6)F(1)	1	P13595	Neural cell adhesion molecule 1	Ncam1	348	8	1.6358	0.0292959	0.24855	0.115652	(N(N(H(H(N(H)))(H(N(N)(F)))(N))))	complex		(N)	('(N(H))', '(N(N)(F))')	(N(N(H(H(N(H)(F)))(N)(H(N)(N)))))	complex		(N)	('(N(H)(F))', '(N)', '(N)')	TRUE	TRUE	TRUE	FALSE
12	Fut8_KO_max_IGP_mousebrain_1	8952	3	940.383	NISSEEK	H(4)N(6)F(1)	1	P13595	Neural cell adhesion molecule 1	Ncam1	348	9	1.6065	0.103932	0.210109	0.183389	(N(N(H(H(N(H))(N(F)))(H(N)(N)))))	complex			('(N(H))', '(N(F))', '(N)', '(N)')	(N(N(H(H(N(H)(F)))(N)(H(N)(N)))))	complex		(N)	('(N(H)(F))', '(N)', '(N)')	TRUE	TRUE	FALSE	FALSE
12	Fut8_KO_max_IGP_mousebrain_1	8952	3	940.383	NISSEEK	H(4)N(6)F(1)	1	P13595	Neural cell adhesion molecule 1	Ncam1	348	10	1.50257	0.0105029	0.372039	0.125391	(N(N(H(H(N(H)))(H(N)(N))(N)))(F))	complex	(F)	(N)	('(N(H))', '(N)', '(N)')	(N(N(H(H(N(H)(F)))(N)(H(N)(N)))))	complex		(N)	('(N(H)(F))', '(N)', '(N)')	TRUE	FALSE	TRUE	FALSE
12	Fut8_KO_max_IGP_mousebrain_1	8952	3	940.383	NISSEEK	H(4)N(6)F(1)	1	P13595	Neural cell adhesion molecule 1	Ncam1	348	11	1.49207	0.0310874	0.381787	0.126146	(N(N(H(H(N(H))(N))(H(N)(N))))(F))	complex	(F)		('(N(H))', '(N)', '(N)', '(N)')	(N(N(H(H(N(H)(F)))(N)(H(N)(N)))))	complex		(N)	('(N(H)(F))', '(N)', '(N)')	TRUE	FALSE	FALSE	FALSE
12	Fut8_KO_max_IGP_mousebrain_1	8952	3	940.383	NISSEEK	H(4)N(6)F(1)	1	P13595	Neural cell adhesion molecule 1	Ncam1	348	12	1.46098		0.371316	0.167704	(N(N(H(H(N(H))(N))(H(N))(N)))(F))	complex	(F)	(N)	('(N(H))', '(N)', '(N)')	(N(N(H(H(N(H)(F)))(N)(H(N)(N)))))	complex		(N)	('(N(H)(F))', '(N)', '(N)')	TRUE	FALSE	TRUE	FALSE
9	Fut8_KO_max_IGP_mousebrain_1	9247	2	1214.99	NISSEEK	H(5)N(4)	1	P13595	Neural cell adhesion molecule 1	Ncam1	348	1	1.63434	0.0017273	0.149757	0.215905	(N(N(H(H(H)(H))(H(N))(N))))	hybrid		(N)	('(N)',)	(N(N(H(H(N))(N)(H(H)(H)))))	hybrid		(N)	('(N)',)	TRUE	TRUE	TRUE	TRUE
9	Fut8_KO_max_IGP_mousebrain_1	9247	2	1214.99	NISSEEK	H(5)N(4)	1	P13595	Neural cell adhesion molecule 1	Ncam1	348	2	1.63261	0.0778844	0.146778	0.220611	(N(N(H(H(H))(H(N(H)))(N))))	hybrid		(N)	('(N(H))',)	(N(N(H(H(N))(N)(H(H)(H)))))	hybrid		(N)	('(N)',)	TRUE	TRUE	TRUE	FALSE
9	Fut8_KO_max_IGP_mousebrain_1	9247	2	1214.99	NISSEEK	H(5)N(4)	1	P13595	Neural cell adhesion molecule 1	Ncam1	348	3	1.55473	0.111705	0.128008	0.317265	(N(N(H(H(H)(H)(N))(H(N)))))	unknown			('(N)', '(N)')	(N(N(H(H(N))(N)(H(H)(H)))))	hybrid		(N)	('(N)',)	FALSE	TRUE	FALSE	FALSE
9	Fut8_KO_max_IGP_mousebrain_1	9247	2	1214.99	NISSEEK	H(5)N(4)	1	P13595	Neural cell adhesion molecule 1	Ncam1	348	4	1.44302	0.0123966	0.171684	0.385295	(N(N(H(H(H))(H(N(H))(N)))))	hybrid			('(N(H))', '(N)')	(N(N(H(H(N))(N)(H(H)(H)))))	hybrid		(N)	('(N)',)	TRUE	TRUE	FALSE	FALSE
9	Fut8_KO_max_IGP_mousebrain_1	9247	2	1214.99	NISSEEK	H(5)N(4)	1	P13595	Neural cell adhesion molecule 1	Ncam1	348	5	1.43062	0.0781743	0.142997	0.426379	(N(N(H(H(H)(H))(H(N)(N)))))	hybrid			('(N)', '(N)')	(N(N(H(H(N))(N)(H(H)(H)))))	hybrid		(N)	('(N)',)	TRUE	TRUE	FALSE	FALSE
9	Fut8_KO_max_IGP_mousebrain_1	9247	2	1214.99	NISSEEK	H(5)N(4)	1	P13595	Neural cell adhesion molecule 1	Ncam1	348	6	1.35245	0.143468	0.260733	0.386816	(N(N(H(H(N(H(H))))(H(N)))))	complex			('(N(H(H)))', '(N)')	(N(N(H(H(N))(N)(H(H)(H)))))	hybrid		(N)	('(N)',)	FALSE	TRUE	FALSE	FALSE
9	Fut8_KO_max_IGP_mousebrain_1	9247	2	1214.99	NISSEEK	H(5)N(4)	1	P13595	Neural cell adhesion molecule 1	Ncam1	348	7	1.20898	0.0201886	0.258171	0.532846	(N(N(H(H(N(H))(N(H)))(H))))	complex			('(N(H))', '(N(H))')	(N(N(H(H(N))(N)(H(H)(H)))))	hybrid		(N)	('(N)',)	FALSE	TRUE	FALSE	FALSE
9	Fut8_KO_max_IGP_mousebrain_1	9247	2	1214.99	NISSEEK	H(5)N(4)	1	P13595	Neural cell adhesion molecule 1	Ncam1	348	8	1.18879	0.357299	0.252508	0.558698	(N(N(H(H(N(H)))(H(N(H))))))	complex			('(N(H))', '(N(H))')	(N(N(H(H(N))(N)(H(H)(H)))))	hybrid		(N)	('(N)',)	FALSE	TRUE	FALSE	FALSE
9	Fut8_KO_max_IGP_mousebrain_1	9247	2	1214.99	NISSEEK	H(5)N(4)	1	P13595	Neural cell adhesion molecule 1	Ncam1	348	9	0.831494		0.226679	0.941826	(N(N(H(H(H(N))(H))(H)(N))))	unknown		(N)	('(H(N))',)	(N(N(H(H(N))(N)(H(H)(H)))))	hybrid		(N)	('(N)',)	FALSE	TRUE	TRUE	FALSE
15	Fut8_KO_max_IGP_mousebrain_1	9414	3	942.404	VIYQNHNK	H(4)N(5)F(1)	7	P11627	Neural cell adhesion molecule L1	L1cam	293	1	1.84633	0.12769	0.135051	0.0186174	(N(N(H(H(N(H)(F)))(H(N))(N))))	complex		(N)	('(N(H)(F))', '(N)')	(N(N(H(H(N(H)(F)))(N)(H(N)))))	complex		(N)	('(N(H)(F))', '(N)')	TRUE	TRUE	TRUE	TRUE
15	Fut8_KO_max_IGP_mousebrain_1	9414	3	942.404	VIYQNHNK	H(4)N(5)F(1)	7	P11627	Neural cell adhesion molecule L1	L1cam	293	2	1.71864	0.0196559	0.245882	0.035476	(N(N(H(H(N(H)(F)))(H(N)(N)))))	complex			('(N(H)(F))', '(N)', '(N)')	(N(N(H(H(N(H)(F)))(N)(H(N)))))	complex		(N)	('(N(H)(F))', '(N)')	TRUE	TRUE	FALSE	FALSE
15	Fut8_KO_max_IGP_mousebrain_1	9414	3	942.404	VIYQNHNK	H(4)N(5)F(1)	7	P11627	Neural cell adhesion molecule L1	L1cam	293	3	1.69899	0.00608642	0.209953	0.0910614	(N(N(H(H(H))(H(N(F))(N))(N))))	hybrid		(N)	('(N(F))', '(N)')	(N(N(H(H(N(H)(F)))(N)(H(N)))))	complex		(N)	('(N(H)(F))', '(N)')	FALSE	TRUE	TRUE	FALSE
15	Fut8_KO_max_IGP_mousebrain_1	9414	3	942.404	VIYQNHNK	H(4)N(5)F(1)	7	P11627	Neural cell adhesion molecule L1	L1cam	293	4	1.6929	0.0128941	0.180018	0.127082	(N(N(H(H(N(H)(F))(N))(H)(N))))	complex		(N)	('(N(H)(F))', '(N)')	(N(N(H(H(N(H)(F)))(N)(H(N)))))	complex		(N)	('(N(H)(F))', '(N)')	TRUE	TRUE	TRUE	TRUE
15	Fut8_KO_max_IGP_mousebrain_1	9414	3	942.404	VIYQNHNK	H(4)N(5)F(1)	7	P11627	Neural cell adhesion molecule L1	L1cam	293	5	1.68001	0.00419323	0.236715	0.08328	(N(N(H(H(N(H)))(H(N(F))(N)))))	complex			('(N(H))', '(N(F))', '(N)')	(N(N(H(H(N(H)(F)))(N)(H(N)))))	complex		(N)	('(N(H)(F))', '(N)')	TRUE	TRUE	FALSE	FALSE
15	Fut8_KO_max_IGP_mousebrain_1	9414	3	942.404	VIYQNHNK	H(4)N(5)F(1)	7	P11627	Neural cell adhesion molecule L1	L1cam	293	6	1.67581	0.00388517	0.223818	0.10037	(N(N(H(H(N(H)(F))(N))(H(N)))))	complex			('(N(H)(F))', '(N)', '(N)')	(N(N(H(H(N(H)(F)))(N)(H(N)))))	complex		(N)	('(N(H)(F))', '(N)')	TRUE	TRUE	FALSE	FALSE
15	Fut8_KO_max_IGP_mousebrain_1	9414	3	942.404	VIYQNHNK	H(4)N(5)F(1)	7	P11627	Neural cell adhesion molecule L1	L1cam	293	7	1.67193	0.0261103	0.243604	0.0844691	(N(N(H(H(N(H))(N))(H(N(F))))))	complex			('(N(H))', '(N)', '(N(F))')	(N(N(H(H(N(H)(F)))(N)(H(N)))))	complex		(N)	('(N(H)(F))', '(N)')	TRUE	TRUE	FALSE	FALSE
15	Fut8_KO_max_IGP_mousebrain_1	9414	3	942.404	VIYQNHNK	H(4)N(5)F(1)	7	P11627	Neural cell adhesion molecule L1	L1cam	293	8	1.64582	0.0479918	0.164299	0.189884	(N(N(H(H(N(H)))(H(N(F)))(N))))	complex		(N)	('(N(H))', '(N(F))')	(N(N(H(H(N(H)(F)))(N)(H(N)))))	complex		(N)	('(N(H)(F))', '(N)')	TRUE	TRUE	TRUE	FALSE
15	Fut8_KO_max_IGP_mousebrain_1	9414	3	942.404	VIYQNHNK	H(4)N(5)F(1)	7	P11627	Neural cell adhesion molecule L1	L1cam	293	9	1.59782	0.000529298	0.284513	0.117662	(N(N(H(H(N(H))(N(F)))(H(N)))))	complex			('(N(H))', '(N(F))', '(N)')	(N(N(H(H(N(H)(F)))(N)(H(N)))))	complex		(N)	('(N(H)(F))', '(N)')	TRUE	TRUE	FALSE	FALSE
15	Fut8_KO_max_IGP_mousebrain_1	9414	3	942.404	VIYQNHNK	H(4)N(5)F(1)	7	P11627	Neural cell adhesion molecule L1	L1cam	293	10	1.5973	0.00493458	0.366832	0.0358722	(N(N(H(H(N(H))(N))(H(N))))(F))	complex	(F)		('(N(H))', '(N)', '(N)')	(N(N(H(H(N(H)(F)))(N)(H(N)))))	complex		(N)	('(N(H)(F))', '(N)')	TRUE	FALSE	FALSE	FALSE
15	Fut8_KO_max_IGP_mousebrain_1	9414	3	942.404	VIYQNHNK	H(4)N(5)F(1)	7	P11627	Neural cell adhesion molecule L1	L1cam	293	11	1.59236	0.00449795	0.345534	0.0621049	(N(N(H(H(H))(H(N)(N))(N)))(F))	hybrid	(F)	(N)	('(N)', '(N)')	(N(N(H(H(N(H)(F)))(N)(H(N)))))	complex		(N)	('(N(H)(F))', '(N)')	FALSE	FALSE	TRUE	FALSE
15	Fut8_KO_max_IGP_mousebrain_1	9414	3	942.404	VIYQNHNK	H(4)N(5)F(1)	7	P11627	Neural cell adhesion molecule L1	L1cam	293	12	1.58786	0.00486328	0.34689	0.0652465	(N(N(H(H(N(H))(N))(H)(N)))(F))	complex	(F)	(N)	('(N(H))', '(N)')	(N(N(H(H(N(H)(F)))(N)(H(N)))))	complex		(N)	('(N(H)(F))', '(N)')	TRUE	FALSE	TRUE	FALSE
15	Fut8_KO_max_IGP_mousebrain_1	9414	3	942.404	VIYQNHNK	H(4)N(5)F(1)	7	P11627	Neural cell adhesion molecule L1	L1cam	293	13	1.583	0.00619879	0.34685	0.0701498	(N(N(H(H(N(H)))(H(N))(N)))(F))	complex	(F)	(N)	('(N(H))', '(N)')	(N(N(H(H(N(H)(F)))(N)(H(N)))))	complex		(N)	('(N(H)(F))', '(N)')	TRUE	FALSE	TRUE	FALSE
15	Fut8_KO_max_IGP_mousebrain_1	9414	3	942.404	VIYQNHNK	H(4)N(5)F(1)	7	P11627	Neural cell adhesion molecule L1	L1cam	293	14	1.5768	0.0690506	0.366147	0.0570516	(N(N(H(H(N(H)))(H(N)(N))))(F))	complex	(F)		('(N(H))', '(N)', '(N)')	(N(N(H(H(N(H)(F)))(N)(H(N)))))	complex		(N)	('(N(H)(F))', '(N)')	TRUE	FALSE	FALSE	FALSE
15	Fut8_KO_max_IGP_mousebrain_1	9414	3	942.404	VIYQNHNK	H(4)N(5)F(1)	7	P11627	Neural cell adhesion molecule L1	L1cam	293	15	1.50775		0.241996	0.250253	(N(N(H(H(N(H))(N(F)))(H)(N))))	complex		(N)	('(N(H))', '(N(F))')	(N(N(H(H(N(H)(F)))(N)(H(N)))))	complex		(N)	('(N(H)(F))', '(N)')	TRUE	TRUE	TRUE	FALSE
9	Fut8_KO_max_IGP_mousebrain_1	9415	2	1214.99	NISSEEK	H(5)N(4)	1	P13595	Neural cell adhesion molecule 1	Ncam1	348	1	1.60246	0.000460559	0.153539	0.243999	(N(N(H(H(H))(H(N(H)))(N))))	hybrid		(N)	('(N(H))',)	(N(N(H(H(N))(N)(H(H)(H)))))	hybrid		(N)	('(N)',)	TRUE	TRUE	TRUE	FALSE
9	Fut8_KO_max_IGP_mousebrain_1	9415	2	1214.99	NISSEEK	H(5)N(4)	1	P13595	Neural cell adhesion molecule 1	Ncam1	348	2	1.602	0.0868286	0.1594	0.238599	(N(N(H(H(H)(H))(H(N))(N))))	hybrid		(N)	('(N)',)	(N(N(H(H(N))(N)(H(H)(H)))))	hybrid		(N)	('(N)',)	TRUE	TRUE	TRUE	TRUE
9	Fut8_KO_max_IGP_mousebrain_1	9415	2	1214.99	NISSEEK	H(5)N(4)	1	P13595	Neural cell adhesion molecule 1	Ncam1	348	3	1.51517	0.101981	0.144461	0.340366	(N(N(H(H(H)(H)(N))(H(N)))))	unknown			('(N)', '(N)')	(N(N(H(H(N))(N)(H(H)(H)))))	hybrid		(N)	('(N)',)	FALSE	TRUE	FALSE	FALSE
9	Fut8_KO_max_IGP_mousebrain_1	9415	2	1214.99	NISSEEK	H(5)N(4)	1	P13595	Neural cell adhesion molecule 1	Ncam1	348	4	1.41319	0.01484	0.178056	0.408752	(N(N(H(H(H))(H(N(H))(N)))))	hybrid			('(N(H))', '(N)')	(N(N(H(H(N))(N)(H(H)(H)))))	hybrid		(N)	('(N)',)	TRUE	TRUE	FALSE	FALSE
9	Fut8_KO_max_IGP_mousebrain_1	9415	2	1214.99	NISSEEK	H(5)N(4)	1	P13595	Neural cell adhesion molecule 1	Ncam1	348	5	1.39835	0.0679351	0.151959	0.449689	(N(N(H(H(H)(H))(H(N)(N)))))	hybrid			('(N)', '(N)')	(N(N(H(H(N))(N)(H(H)(H)))))	hybrid		(N)	('(N)',)	TRUE	TRUE	FALSE	FALSE
9	Fut8_KO_max_IGP_mousebrain_1	9415	2	1214.99	NISSEEK	H(5)N(4)	1	P13595	Neural cell adhesion molecule 1	Ncam1	348	6	1.33042	0.14254	0.259922	0.409661	(N(N(H(H(N(H(H))))(H(N)))))	complex			('(N(H(H)))', '(N)')	(N(N(H(H(N))(N)(H(H)(H)))))	hybrid		(N)	('(N)',)	FALSE	TRUE	FALSE	FALSE
9	Fut8_KO_max_IGP_mousebrain_1	9415	2	1214.99	NISSEEK	H(5)N(4)	1	P13595	Neural cell adhesion molecule 1	Ncam1	348	7	1.18788	0.0218301	0.256193	0.55593	(N(N(H(H(N(H))(N(H)))(H))))	complex			('(N(H))', '(N(H))')	(N(N(H(H(N))(N)(H(H)(H)))))	hybrid		(N)	('(N)',)	FALSE	TRUE	FALSE	FALSE
9	Fut8_KO_max_IGP_mousebrain_1	9415	2	1214.99	NISSEEK	H(5)N(4)	1	P13595	Neural cell adhesion molecule 1	Ncam1	348	8	1.16605	0.340769	0.251651	0.582302	(N(N(H(H(N(H)))(H(N(H))))))	complex			('(N(H))', '(N(H))')	(N(N(H(H(N))(N)(H(H)(H)))))	hybrid		(N)	('(N)',)	FALSE	TRUE	FALSE	FALSE
9	Fut8_KO_max_IGP_mousebrain_1	9415	2	1214.99	NISSEEK	H(5)N(4)	1	P13595	Neural cell adhesion molecule 1	Ncam1	348	9	0.825277		0.224123	0.950599	(N(N(H(H(H(N))(H))(H)(N))))	unknown		(N)	('(H(N))',)	(N(N(H(H(N))(N)(H(H)(H)))))	hybrid		(N)	('(N)',)	FALSE	TRUE	TRUE	FALSE
9	Fut8_KO_max_IGP_mousebrain_1	9478	3	880.043	VIYQNHNK	H(5)N(4)	7	P11627	Neural cell adhesion molecule L1	L1cam	293	1	1.84718	0.0433466	0.132099	0.020717	(N(N(H(H(H))(H(N(H)))(N))))	hybrid		(N)	('(N(H))',)	(N(N(H(H(N(H)))(N)(H(H)))))	hybrid		(N)	('(N(H))',)	TRUE	TRUE	TRUE	TRUE
9	Fut8_KO_max_IGP_mousebrain_1	9478	3	880.043	VIYQNHNK	H(5)N(4)	7	P11627	Neural cell adhesion molecule L1	L1cam	293	2	1.80384	0.0305408	0.149047	0.0471163	(N(N(H(H(H)(H))(H(N))(N))))	hybrid		(N)	('(N)',)	(N(N(H(H(N(H)))(N)(H(H)))))	hybrid		(N)	('(N(H))',)	TRUE	TRUE	TRUE	FALSE
9	Fut8_KO_max_IGP_mousebrain_1	9478	3	880.043	VIYQNHNK	H(5)N(4)	7	P11627	Neural cell adhesion molecule L1	L1cam	293	3	1.7733	0.00617485	0.196066	0.0306373	(N(N(H(H(H)(H))(H(N)(N)))))	hybrid			('(N)', '(N)')	(N(N(H(H(N(H)))(N)(H(H)))))	hybrid		(N)	('(N(H))',)	TRUE	TRUE	FALSE	FALSE
9	Fut8_KO_max_IGP_mousebrain_1	9478	3	880.043	VIYQNHNK	H(5)N(4)	7	P11627	Neural cell adhesion molecule L1	L1cam	293	4	1.76712	0.094502	0.186928	0.0459509	(N(N(H(H(H))(H(N(H))(N)))))	hybrid			('(N(H))', '(N)')	(N(N(H(H(N(H)))(N)(H(H)))))	hybrid		(N)	('(N(H))',)	TRUE	TRUE	FALSE	FALSE
9	Fut8_KO_max_IGP_mousebrain_1	9478	3	880.043	VIYQNHNK	H(5)N(4)	7	P11627	Neural cell adhesion molecule L1	L1cam	293	5	1.67262	0.0810798	0.298955	0.0284254	(N(N(H(H(H)(H)(N))(H(N)))))	unknown			('(N)', '(N)')	(N(N(H(H(N(H)))(N)(H(H)))))	hybrid		(N)	('(N(H))',)	FALSE	TRUE	FALSE	FALSE
9	Fut8_KO_max_IGP_mousebrain_1	9478	3	880.043	VIYQNHNK	H(5)N(4)	7	P11627	Neural cell adhesion molecule L1	L1cam	293	6	1.59154	0.0312704	0.315347	0.0931131	(N(N(H(H(N(H(H))))(H(N)))))	complex			('(N(H(H)))', '(N)')	(N(N(H(H(N(H)))(N)(H(H)))))	hybrid		(N)	('(N(H))',)	FALSE	TRUE	FALSE	FALSE
9	Fut8_KO_max_IGP_mousebrain_1	9478	3	880.043	VIYQNHNK	H(5)N(4)	7	P11627	Neural cell adhesion molecule L1	L1cam	293	7	1.56027	0.127595	0.293461	0.146269	(N(N(H(H(N(H))(N(H)))(H))))	complex			('(N(H))', '(N(H))')	(N(N(H(H(N(H)))(N)(H(H)))))	hybrid		(N)	('(N(H))',)	FALSE	TRUE	FALSE	FALSE
9	Fut8_KO_max_IGP_mousebrain_1	9478	3	880.043	VIYQNHNK	H(5)N(4)	7	P11627	Neural cell adhesion molecule L1	L1cam	293	8	1.43267	0.662668	0.322847	0.244478	(N(N(H(H(N(H)))(H(N(H))))))	complex			('(N(H))', '(N(H))')	(N(N(H(H(N(H)))(N)(H(H)))))	hybrid		(N)	('(N(H))',)	FALSE	TRUE	FALSE	FALSE
9	Fut8_KO_max_IGP_mousebrain_1	9478	3	880.043	VIYQNHNK	H(5)N(4)	7	P11627	Neural cell adhesion molecule L1	L1cam	293	9	0.770007		0.272024	0.957969	(N(N(H(H(H(N))(H))(H)(N))))	unknown		(N)	('(H(N))',)	(N(N(H(H(N(H)))(N)(H(H)))))	hybrid		(N)	('(N(H))',)	FALSE	TRUE	TRUE	FALSE
15	Fut8_KO_max_IGP_mousebrain_1	9569	3	860.011	NATGDYK	H(4)N(5)F(1)	1	Q61490	CD166 antigen	Alcam	306	1	1.879	0.10463	0.08857	0.0324282	(N(N(H(H(N(H)(F)))(H(N))(N))))	complex		(N)	('(N(H)(F))', '(N)')	(N(N(H(H(N(H)(F)))(N)(H(N)))))	complex		(N)	('(N(H)(F))', '(N)')	TRUE	TRUE	TRUE	TRUE
15	Fut8_KO_max_IGP_mousebrain_1	9569	3	860.011	NATGDYK	H(4)N(5)F(1)	1	Q61490	CD166 antigen	Alcam	306	2	1.77437	0.0265367	0.186386	0.0392423	(N(N(H(H(N(H)(F)))(H(N)(N)))))	complex			('(N(H)(F))', '(N)', '(N)')	(N(N(H(H(N(H)(F)))(N)(H(N)))))	complex		(N)	('(N(H)(F))', '(N)')	TRUE	TRUE	FALSE	FALSE
15	Fut8_KO_max_IGP_mousebrain_1	9569	3	860.011	NATGDYK	H(4)N(5)F(1)	1	Q61490	CD166 antigen	Alcam	306	3	1.74783	0.0183442	0.162804	0.0893607	(N(N(H(H(H))(H(N(F))(N))(N))))	hybrid		(N)	('(N(F))', '(N)')	(N(N(H(H(N(H)(F)))(N)(H(N)))))	complex		(N)	('(N(H)(F))', '(N)')	FALSE	TRUE	TRUE	FALSE
15	Fut8_KO_max_IGP_mousebrain_1	9569	3	860.011	NATGDYK	H(4)N(5)F(1)	1	Q61490	CD166 antigen	Alcam	306	4	1.72949	0.0351769	0.142235	0.128274	(N(N(H(H(N(H)(F))(N))(H)(N))))	complex		(N)	('(N(H)(F))', '(N)')	(N(N(H(H(N(H)(F)))(N)(H(N)))))	complex		(N)	('(N(H)(F))', '(N)')	TRUE	TRUE	TRUE	TRUE
15	Fut8_KO_max_IGP_mousebrain_1	9569	3	860.011	NATGDYK	H(4)N(5)F(1)	1	Q61490	CD166 antigen	Alcam	306	5	1.69431	0.0141444	0.212669	0.0930169	(N(N(H(H(N(H)(F))(N))(H(N)))))	complex			('(N(H)(F))', '(N)', '(N)')	(N(N(H(H(N(H)(F)))(N)(H(N)))))	complex		(N)	('(N(H)(F))', '(N)')	TRUE	TRUE	FALSE	FALSE
15	Fut8_KO_max_IGP_mousebrain_1	9569	3	860.011	NATGDYK	H(4)N(5)F(1)	1	Q61490	CD166 antigen	Alcam	306	6	1.68017	0.00698255	0.144474	0.175357	(N(N(H(H(N(H))(N(F)))(H)(N))))	complex		(N)	('(N(H))', '(N(F))')	(N(N(H(H(N(H)(F)))(N)(H(N)))))	complex		(N)	('(N(H)(F))', '(N)')	TRUE	TRUE	TRUE	FALSE
15	Fut8_KO_max_IGP_mousebrain_1	9569	3	860.011	NATGDYK	H(4)N(5)F(1)	1	Q61490	CD166 antigen	Alcam	306	7	1.67319	0.107535	0.0936708	0.233142	(N(N(H(H(N(H)))(H(N(F)))(N))))	complex		(N)	('(N(H))', '(N(F))')	(N(N(H(H(N(H)(F)))(N)(H(N)))))	complex		(N)	('(N(H)(F))', '(N)')	TRUE	TRUE	TRUE	FALSE
15	Fut8_KO_max_IGP_mousebrain_1	9569	3	860.011	NATGDYK	H(4)N(5)F(1)	1	Q61490	CD166 antigen	Alcam	306	8	1.56565	0.00429302	0.333409	0.100939	(N(N(H(H(N(H)))(H(N))(N)))(F))	complex	(F)	(N)	('(N(H))', '(N)')	(N(N(H(H(N(H)(F)))(N)(H(N)))))	complex		(N)	('(N(H)(F))', '(N)')	TRUE	FALSE	TRUE	FALSE
15	Fut8_KO_max_IGP_mousebrain_1	9569	3	860.011	NATGDYK	H(4)N(5)F(1)	1	Q61490	CD166 antigen	Alcam	306	9	1.56136	0.014256	0.363367	0.0752741	(N(N(H(H(N(H)))(H(N)(N))))(F))	complex	(F)		('(N(H))', '(N)', '(N)')	(N(N(H(H(N(H)(F)))(N)(H(N)))))	complex		(N)	('(N(H)(F))', '(N)')	TRUE	FALSE	FALSE	FALSE
15	Fut8_KO_max_IGP_mousebrain_1	9569	3	860.011	NATGDYK	H(4)N(5)F(1)	1	Q61490	CD166 antigen	Alcam	306	10	1.5471	0.0132149	0.28368	0.169217	(N(N(H(H(N(H)))(H(N(F))(N)))))	complex			('(N(H))', '(N(F))', '(N)')	(N(N(H(H(N(H)(F)))(N)(H(N)))))	complex		(N)	('(N(H)(F))', '(N)')	TRUE	TRUE	FALSE	FALSE
15	Fut8_KO_max_IGP_mousebrain_1	9569	3	860.011	NATGDYK	H(4)N(5)F(1)	1	Q61490	CD166 antigen	Alcam	306	11	1.53389	0.0302475	0.290764	0.175348	(N(N(H(H(N(H))(N))(H(N(F))))))	complex			('(N(H))', '(N)', '(N(F))')	(N(N(H(H(N(H)(F)))(N)(H(N)))))	complex		(N)	('(N(H)(F))', '(N)')	TRUE	TRUE	FALSE	FALSE
15	Fut8_KO_max_IGP_mousebrain_1	9569	3	860.011	NATGDYK	H(4)N(5)F(1)	1	Q61490	CD166 antigen	Alcam	306	12	1.50364	0.00875747	0.357778	0.138581	(N(N(H(H(N(H))(N))(H(N))))(F))	complex	(F)		('(N(H))', '(N)', '(N)')	(N(N(H(H(N(H)(F)))(N)(H(N)))))	complex		(N)	('(N(H)(F))', '(N)')	TRUE	FALSE	FALSE	FALSE
15	Fut8_KO_max_IGP_mousebrain_1	9569	3	860.011	NATGDYK	H(4)N(5)F(1)	1	Q61490	CD166 antigen	Alcam	306	13	1.49488	0.00543467	0.361331	0.143785	(N(N(H(H(N(H))(N))(H)(N)))(F))	complex	(F)	(N)	('(N(H))', '(N)')	(N(N(H(H(N(H)(F)))(N)(H(N)))))	complex		(N)	('(N(H)(F))', '(N)')	TRUE	FALSE	TRUE	FALSE
15	Fut8_KO_max_IGP_mousebrain_1	9569	3	860.011	NATGDYK	H(4)N(5)F(1)	1	Q61490	CD166 antigen	Alcam	306	14	1.48945	0.143371	0.349487	0.161065	(N(N(H(H(H))(H(N)(N))(N)))(F))	hybrid	(F)	(N)	('(N)', '(N)')	(N(N(H(H(N(H)(F)))(N)(H(N)))))	complex		(N)	('(N(H)(F))', '(N)')	FALSE	FALSE	TRUE	FALSE
15	Fut8_KO_max_IGP_mousebrain_1	9569	3	860.011	NATGDYK	H(4)N(5)F(1)	1	Q61490	CD166 antigen	Alcam	306	15	1.34608		0.349563	0.304359	(N(N(H(H(N(H))(N(F)))(H(N)))))	complex			('(N(H))', '(N(F))', '(N)')	(N(N(H(H(N(H)(F)))(N)(H(N)))))	complex		(N)	('(N(H)(F))', '(N)')	TRUE	TRUE	FALSE	FALSE
15	Fut8_KO_max_IGP_mousebrain_1	9582	3	942.404	VIYQNHNK	H(4)N(5)F(1)	7	P11627	Neural cell adhesion molecule L1	L1cam	293	1	1.81726	0.123921	0.155768	0.0269715	(N(N(H(H(N(H)(F)))(H(N))(N))))	complex		(N)	('(N(H)(F))', '(N)')	(N(N(H(H(N(H)(F)))(N)(H(N)))))	complex		(N)	('(N(H)(F))', '(N)')	TRUE	TRUE	TRUE	TRUE
15	Fut8_KO_max_IGP_mousebrain_1	9582	3	942.404	VIYQNHNK	H(4)N(5)F(1)	7	P11627	Neural cell adhesion molecule L1	L1cam	293	2	1.69334	0.000695077	0.226975	0.079685	(N(N(H(H(H))(H(N(F))(N))(N))))	hybrid		(N)	('(N(F))', '(N)')	(N(N(H(H(N(H)(F)))(N)(H(N)))))	complex		(N)	('(N(H)(F))', '(N)')	FALSE	TRUE	TRUE	FALSE
15	Fut8_KO_max_IGP_mousebrain_1	9582	3	942.404	VIYQNHNK	H(4)N(5)F(1)	7	P11627	Neural cell adhesion molecule L1	L1cam	293	3	1.69264	0.0243399	0.261211	0.0461448	(N(N(H(H(N(H)(F)))(H(N)(N)))))	complex			('(N(H)(F))', '(N)', '(N)')	(N(N(H(H(N(H)(F)))(N)(H(N)))))	complex		(N)	('(N(H)(F))', '(N)')	TRUE	TRUE	FALSE	FALSE
15	Fut8_KO_max_IGP_mousebrain_1	9582	3	942.404	VIYQNHNK	H(4)N(5)F(1)	7	P11627	Neural cell adhesion molecule L1	L1cam	293	4	1.6683	0.00272435	0.239403	0.0922926	(N(N(H(H(N(H)))(H(N(F))(N)))))	complex			('(N(H))', '(N(F))', '(N)')	(N(N(H(H(N(H)(F)))(N)(H(N)))))	complex		(N)	('(N(H)(F))', '(N)')	TRUE	TRUE	FALSE	FALSE
15	Fut8_KO_max_IGP_mousebrain_1	9582	3	942.404	VIYQNHNK	H(4)N(5)F(1)	7	P11627	Neural cell adhesion molecule L1	L1cam	293	5	1.66558	0.0110741	0.195591	0.138829	(N(N(H(H(N(H)(F))(N))(H)(N))))	complex		(N)	('(N(H)(F))', '(N)')	(N(N(H(H(N(H)(F)))(N)(H(N)))))	complex		(N)	('(N(H)(F))', '(N)')	TRUE	TRUE	TRUE	TRUE
15	Fut8_KO_max_IGP_mousebrain_1	9582	3	942.404	VIYQNHNK	H(4)N(5)F(1)	7	P11627	Neural cell adhesion molecule L1	L1cam	293	6	1.65451	0.00109812	0.251801	0.0936925	(N(N(H(H(N(H))(N))(H(N(F))))))	complex			('(N(H))', '(N)', '(N(F))')	(N(N(H(H(N(H)(F)))(N)(H(N)))))	complex		(N)	('(N(H)(F))', '(N)')	TRUE	TRUE	FALSE	FALSE
15	Fut8_KO_max_IGP_mousebrain_1	9582	3	942.404	VIYQNHNK	H(4)N(5)F(1)	7	P11627	Neural cell adhesion molecule L1	L1cam	293	7	1.65341	0.031318	0.234361	0.112231	(N(N(H(H(N(H)(F))(N))(H(N)))))	complex			('(N(H)(F))', '(N)', '(N)')	(N(N(H(H(N(H)(F)))(N)(H(N)))))	complex		(N)	('(N(H)(F))', '(N)')	TRUE	TRUE	FALSE	FALSE
15	Fut8_KO_max_IGP_mousebrain_1	9582	3	942.404	VIYQNHNK	H(4)N(5)F(1)	7	P11627	Neural cell adhesion molecule L1	L1cam	293	8	1.62209	0.0263279	0.176542	0.201368	(N(N(H(H(N(H)))(H(N(F)))(N))))	complex		(N)	('(N(H))', '(N(F))')	(N(N(H(H(N(H)(F)))(N)(H(N)))))	complex		(N)	('(N(H)(F))', '(N)')	TRUE	TRUE	TRUE	FALSE
15	Fut8_KO_max_IGP_mousebrain_1	9582	3	942.404	VIYQNHNK	H(4)N(5)F(1)	7	P11627	Neural cell adhesion molecule L1	L1cam	293	9	1.59576	0.00368545	0.368892	0.0353461	(N(N(H(H(N(H))(N))(H(N))))(F))	complex	(F)		('(N(H))', '(N)', '(N)')	(N(N(H(H(N(H)(F)))(N)(H(N)))))	complex		(N)	('(N(H)(F))', '(N)')	TRUE	FALSE	FALSE	FALSE
15	Fut8_KO_max_IGP_mousebrain_1	9582	3	942.404	VIYQNHNK	H(4)N(5)F(1)	7	P11627	Neural cell adhesion molecule L1	L1cam	293	10	1.59208	0.000210852	0.355366	0.0525574	(N(N(H(H(N(H))(N))(H)(N)))(F))	complex	(F)	(N)	('(N(H))', '(N)')	(N(N(H(H(N(H)(F)))(N)(H(N)))))	complex		(N)	('(N(H)(F))', '(N)')	TRUE	FALSE	TRUE	FALSE
15	Fut8_KO_max_IGP_mousebrain_1	9582	3	942.404	VIYQNHNK	H(4)N(5)F(1)	7	P11627	Neural cell adhesion molecule L1	L1cam	293	11	1.59187	0.00223807	0.357574	0.0505599	(N(N(H(H(H))(H(N)(N))(N)))(F))	hybrid	(F)	(N)	('(N)', '(N)')	(N(N(H(H(N(H)(F)))(N)(H(N)))))	complex		(N)	('(N(H)(F))', '(N)')	FALSE	FALSE	TRUE	FALSE
15	Fut8_KO_max_IGP_mousebrain_1	9582	3	942.404	VIYQNHNK	H(4)N(5)F(1)	7	P11627	Neural cell adhesion molecule L1	L1cam	293	12	1.58963	0.0224501	0.282242	0.12813	(N(N(H(H(N(H))(N(F)))(H(N)))))	complex			('(N(H))', '(N(F))', '(N)')	(N(N(H(H(N(H)(F)))(N)(H(N)))))	complex		(N)	('(N(H)(F))', '(N)')	TRUE	TRUE	FALSE	FALSE
15	Fut8_KO_max_IGP_mousebrain_1	9582	3	942.404	VIYQNHNK	H(4)N(5)F(1)	7	P11627	Neural cell adhesion molecule L1	L1cam	293	13	1.56718	0.00189441	0.353648	0.0791742	(N(N(H(H(N(H)))(H(N))(N)))(F))	complex	(F)	(N)	('(N(H))', '(N)')	(N(N(H(H(N(H)(F)))(N)(H(N)))))	complex		(N)	('(N(H)(F))', '(N)')	TRUE	FALSE	TRUE	FALSE
15	Fut8_KO_max_IGP_mousebrain_1	9582	3	942.404	VIYQNHNK	H(4)N(5)F(1)	7	P11627	Neural cell adhesion molecule L1	L1cam	293	14	1.56528	0.0800066	0.369961	0.0647555	(N(N(H(H(N(H)))(H(N)(N))))(F))	complex	(F)		('(N(H))', '(N)', '(N)')	(N(N(H(H(N(H)(F)))(N)(H(N)))))	complex		(N)	('(N(H)(F))', '(N)')	TRUE	FALSE	FALSE	FALSE
15	Fut8_KO_max_IGP_mousebrain_1	9582	3	942.404	VIYQNHNK	H(4)N(5)F(1)	7	P11627	Neural cell adhesion molecule L1	L1cam	293	15	1.48528		0.252706	0.262017	(N(N(H(H(N(H))(N(F)))(H)(N))))	complex		(N)	('(N(H))', '(N(F))')	(N(N(H(H(N(H)(F)))(N)(H(N)))))	complex		(N)	('(N(H)(F))', '(N)')	TRUE	TRUE	TRUE	FALSE
15	Fut8_KO_max_IGP_mousebrain_1	9586	2	1289.51	NATGDYK	H(4)N(5)F(1)	1	Q61490	CD166 antigen	Alcam	306	1	1.71787	0.0152449	0.177882	0.104245	(N(N(H(H(N(H)(F))(N))(H)(N))))	complex		(N)	('(N(H)(F))', '(N)')	(N(N(H(H(N(H)(F)))(N)(H(N)))))	complex		(N)	('(N(H)(F))', '(N)')	TRUE	TRUE	TRUE	TRUE
15	Fut8_KO_max_IGP_mousebrain_1	9586	2	1289.51	NATGDYK	H(4)N(5)F(1)	1	Q61490	CD166 antigen	Alcam	306	2	1.70263	0.0131749	0.205155	0.0922169	(N(N(H(H(N(H))(N(F)))(H)(N))))	complex		(N)	('(N(H))', '(N(F))')	(N(N(H(H(N(H)(F)))(N)(H(N)))))	complex		(N)	('(N(H)(F))', '(N)')	TRUE	TRUE	TRUE	FALSE
15	Fut8_KO_max_IGP_mousebrain_1	9586	2	1289.51	NATGDYK	H(4)N(5)F(1)	1	Q61490	CD166 antigen	Alcam	306	3	1.68945	0.00571712	0.220453	0.0900936	(N(N(H(H(N(H)(F)))(H(N))(N))))	complex		(N)	('(N(H)(F))', '(N)')	(N(N(H(H(N(H)(F)))(N)(H(N)))))	complex		(N)	('(N(H)(F))', '(N)')	TRUE	TRUE	TRUE	TRUE
15	Fut8_KO_max_IGP_mousebrain_1	9586	2	1289.51	NATGDYK	H(4)N(5)F(1)	1	Q61490	CD166 antigen	Alcam	306	4	1.68374	0.00445027	0.250033	0.0662308	(N(N(H(H(N(H)(F)))(H(N)(N)))))	complex			('(N(H)(F))', '(N)', '(N)')	(N(N(H(H(N(H)(F)))(N)(H(N)))))	complex		(N)	('(N(H)(F))', '(N)')	TRUE	TRUE	FALSE	FALSE
15	Fut8_KO_max_IGP_mousebrain_1	9586	2	1289.51	NATGDYK	H(4)N(5)F(1)	1	Q61490	CD166 antigen	Alcam	306	5	1.67929	0.0374851	0.249896	0.0708186	(N(N(H(H(H))(H(N(F))(N))(N))))	hybrid		(N)	('(N(F))', '(N)')	(N(N(H(H(N(H)(F)))(N)(H(N)))))	complex		(N)	('(N(H)(F))', '(N)')	FALSE	TRUE	TRUE	FALSE
15	Fut8_KO_max_IGP_mousebrain_1	9586	2	1289.51	NATGDYK	H(4)N(5)F(1)	1	Q61490	CD166 antigen	Alcam	306	6	1.6418	0.00282071	0.200288	0.157912	(N(N(H(H(N(H))(N(F)))(H(N)))))	complex			('(N(H))', '(N(F))', '(N)')	(N(N(H(H(N(H)(F)))(N)(H(N)))))	complex		(N)	('(N(H)(F))', '(N)')	TRUE	TRUE	FALSE	FALSE
15	Fut8_KO_max_IGP_mousebrain_1	9586	2	1289.51	NATGDYK	H(4)N(5)F(1)	1	Q61490	CD166 antigen	Alcam	306	7	1.63898	0.000154093	0.232858	0.128162	(N(N(H(H(N(H)))(H(N(F))(N)))))	complex			('(N(H))', '(N(F))', '(N)')	(N(N(H(H(N(H)(F)))(N)(H(N)))))	complex		(N)	('(N(H)(F))', '(N)')	TRUE	TRUE	FALSE	FALSE
15	Fut8_KO_max_IGP_mousebrain_1	9586	2	1289.51	NATGDYK	H(4)N(5)F(1)	1	Q61490	CD166 antigen	Alcam	306	8	1.63883	0.0498967	0.227579	0.133595	(N(N(H(H(N(H))(N))(H(N(F))))))	complex			('(N(H))', '(N)', '(N(F))')	(N(N(H(H(N(H)(F)))(N)(H(N)))))	complex		(N)	('(N(H)(F))', '(N)')	TRUE	TRUE	FALSE	FALSE
15	Fut8_KO_max_IGP_mousebrain_1	9586	2	1289.51	NATGDYK	H(4)N(5)F(1)	1	Q61490	CD166 antigen	Alcam	306	9	1.58893	0.0188025	0.194201	0.21687	(N(N(H(H(N(H)))(H(N(F)))(N))))	complex		(N)	('(N(H))', '(N(F))')	(N(N(H(H(N(H)(F)))(N)(H(N)))))	complex		(N)	('(N(H)(F))', '(N)')	TRUE	TRUE	TRUE	FALSE
15	Fut8_KO_max_IGP_mousebrain_1	9586	2	1289.51	NATGDYK	H(4)N(5)F(1)	1	Q61490	CD166 antigen	Alcam	306	10	1.57013	0.0730436	0.255137	0.174737	(N(N(H(H(N(H)(F))(N))(H(N)))))	complex			('(N(H)(F))', '(N)', '(N)')	(N(N(H(H(N(H)(F)))(N)(H(N)))))	complex		(N)	('(N(H)(F))', '(N)')	TRUE	TRUE	FALSE	FALSE
15	Fut8_KO_max_IGP_mousebrain_1	9586	2	1289.51	NATGDYK	H(4)N(5)F(1)	1	Q61490	CD166 antigen	Alcam	306	11	1.49708	0.00327838	0.386737	0.11618	(N(N(H(H(N(H)))(H(N)(N))))(F))	complex	(F)		('(N(H))', '(N)', '(N)')	(N(N(H(H(N(H)(F)))(N)(H(N)))))	complex		(N)	('(N(H)(F))', '(N)')	TRUE	FALSE	FALSE	FALSE
15	Fut8_KO_max_IGP_mousebrain_1	9586	2	1289.51	NATGDYK	H(4)N(5)F(1)	1	Q61490	CD166 antigen	Alcam	306	12	1.4938	0.0023211	0.372898	0.133297	(N(N(H(H(N(H)))(H(N))(N)))(F))	complex	(F)	(N)	('(N(H))', '(N)')	(N(N(H(H(N(H)(F)))(N)(H(N)))))	complex		(N)	('(N(H)(F))', '(N)')	TRUE	FALSE	TRUE	FALSE
15	Fut8_KO_max_IGP_mousebrain_1	9586	2	1289.51	NATGDYK	H(4)N(5)F(1)	1	Q61490	CD166 antigen	Alcam	306	13	1.49148	0.0461807	0.372969	0.135548	(N(N(H(H(N(H))(N))(H)(N)))(F))	complex	(F)	(N)	('(N(H))', '(N)')	(N(N(H(H(N(H)(F)))(N)(H(N)))))	complex		(N)	('(N(H)(F))', '(N)')	TRUE	FALSE	TRUE	FALSE
15	Fut8_KO_max_IGP_mousebrain_1	9586	2	1289.51	NATGDYK	H(4)N(5)F(1)	1	Q61490	CD166 antigen	Alcam	306	14	1.4453	0.0146144	0.385652	0.169046	(N(N(H(H(N(H))(N))(H(N))))(F))	complex	(F)		('(N(H))', '(N)', '(N)')	(N(N(H(H(N(H)(F)))(N)(H(N)))))	complex		(N)	('(N(H)(F))', '(N)')	TRUE	FALSE	FALSE	FALSE
15	Fut8_KO_max_IGP_mousebrain_1	9586	2	1289.51	NATGDYK	H(4)N(5)F(1)	1	Q61490	CD166 antigen	Alcam	306	15	1.43069		0.383388	0.185924	(N(N(H(H(H))(H(N)(N))(N)))(F))	hybrid	(F)	(N)	('(N)', '(N)')	(N(N(H(H(N(H)(F)))(N)(H(N)))))	complex		(N)	('(N(H)(F))', '(N)')	FALSE	FALSE	TRUE	FALSE
9	Fut8_KO_max_IGP_mousebrain_1	9647	3	880.043	VIYQNHNK	H(5)N(4)	7	P11627	Neural cell adhesion molecule L1	L1cam	293	1	1.82413	0.040676	0.146787	0.029082	(N(N(H(H(H))(H(N(H)))(N))))	hybrid		(N)	('(N(H))',)	(N(N(H(H(N(H)))(N)(H(H)))))	hybrid		(N)	('(N(H))',)	TRUE	TRUE	TRUE	TRUE
9	Fut8_KO_max_IGP_mousebrain_1	9647	3	880.043	VIYQNHNK	H(5)N(4)	7	P11627	Neural cell adhesion molecule L1	L1cam	293	2	1.78345	0.0197417	0.171412	0.0451326	(N(N(H(H(H)(H))(H(N))(N))))	hybrid		(N)	('(N)',)	(N(N(H(H(N(H)))(N)(H(H)))))	hybrid		(N)	('(N(H))',)	TRUE	TRUE	TRUE	FALSE
9	Fut8_KO_max_IGP_mousebrain_1	9647	3	880.043	VIYQNHNK	H(5)N(4)	7	P11627	Neural cell adhesion molecule L1	L1cam	293	3	1.76371	0.0190252	0.179644	0.0566425	(N(N(H(H(H))(H(N(H))(N)))))	hybrid			('(N(H))', '(N)')	(N(N(H(H(N(H)))(N)(H(H)))))	hybrid		(N)	('(N(H))',)	TRUE	TRUE	FALSE	FALSE
9	Fut8_KO_max_IGP_mousebrain_1	9647	3	880.043	VIYQNHNK	H(5)N(4)	7	P11627	Neural cell adhesion molecule L1	L1cam	293	4	1.74469	0.0900483	0.214064	0.0412481	(N(N(H(H(H)(H))(H(N)(N)))))	hybrid			('(N)', '(N)')	(N(N(H(H(N(H)))(N)(H(H)))))	hybrid		(N)	('(N(H))',)	TRUE	TRUE	FALSE	FALSE
9	Fut8_KO_max_IGP_mousebrain_1	9647	3	880.043	VIYQNHNK	H(5)N(4)	7	P11627	Neural cell adhesion molecule L1	L1cam	293	5	1.65464	0.0464671	0.307928	0.0374323	(N(N(H(H(H)(H)(N))(H(N)))))	unknown			('(N)', '(N)')	(N(N(H(H(N(H)))(N)(H(H)))))	hybrid		(N)	('(N(H))',)	FALSE	TRUE	FALSE	FALSE
9	Fut8_KO_max_IGP_mousebrain_1	9647	3	880.043	VIYQNHNK	H(5)N(4)	7	P11627	Neural cell adhesion molecule L1	L1cam	293	6	1.60817	0.0394244	0.310696	0.0811311	(N(N(H(H(N(H(H))))(H(N)))))	complex			('(N(H(H)))', '(N)')	(N(N(H(H(N(H)))(N)(H(H)))))	hybrid		(N)	('(N(H))',)	FALSE	TRUE	FALSE	FALSE
9	Fut8_KO_max_IGP_mousebrain_1	9647	3	880.043	VIYQNHNK	H(5)N(4)	7	P11627	Neural cell adhesion molecule L1	L1cam	293	7	1.56875	0.131821	0.294492	0.13676	(N(N(H(H(N(H))(N(H)))(H))))	complex			('(N(H))', '(N(H))')	(N(N(H(H(N(H)))(N)(H(H)))))	hybrid		(N)	('(N(H))',)	FALSE	TRUE	FALSE	FALSE
9	Fut8_KO_max_IGP_mousebrain_1	9647	3	880.043	VIYQNHNK	H(5)N(4)	7	P11627	Neural cell adhesion molecule L1	L1cam	293	8	1.43693	0.669262	0.327917	0.235155	(N(N(H(H(N(H)))(H(N(H))))))	complex			('(N(H))', '(N(H))')	(N(N(H(H(N(H)))(N)(H(H)))))	hybrid		(N)	('(N(H))',)	FALSE	TRUE	FALSE	FALSE
9	Fut8_KO_max_IGP_mousebrain_1	9647	3	880.043	VIYQNHNK	H(5)N(4)	7	P11627	Neural cell adhesion molecule L1	L1cam	293	9	0.767666		0.277876	0.954458	(N(N(H(H(H(N))(H))(H)(N))))	unknown		(N)	('(H(N))',)	(N(N(H(H(N(H)))(N)(H(H)))))	hybrid		(N)	('(N(H))',)	FALSE	TRUE	TRUE	FALSE
5	Fut8_KO_max_IGP_mousebrain_1	9650	3	826.025	VIYQNHNK	H(4)N(4)	7	P11627	Neural cell adhesion molecule L1	L1cam	293	1	1.74816	0.0605038	0.188734	0.063107	(N(N(H(H(H))(H(N))(N))))	hybrid		(N)	('(N)',)	(N(N(H(H(N(H)))(N)(H))))	complex		(N)	('(N(H))',)	FALSE	TRUE	TRUE	FALSE
5	Fut8_KO_max_IGP_mousebrain_1	9650	3	826.025	VIYQNHNK	H(4)N(4)	7	P11627	Neural cell adhesion molecule L1	L1cam	293	2	1.68766	0.0420969	0.22423	0.0881146	(N(N(H(H(N(H)))(H)(N))))	complex		(N)	('(N(H))',)	(N(N(H(H(N(H)))(N)(H))))	complex		(N)	('(N(H))',)	TRUE	TRUE	TRUE	TRUE
5	Fut8_KO_max_IGP_mousebrain_1	9650	3	826.025	VIYQNHNK	H(4)N(4)	7	P11627	Neural cell adhesion molecule L1	L1cam	293	3	1.64556	0.0587553	0.338645	0.0157967	(N(N(H(H(N(H)))(H(N)))))	complex			('(N(H))', '(N)')	(N(N(H(H(N(H)))(N)(H))))	complex		(N)	('(N(H))',)	TRUE	TRUE	FALSE	FALSE
5	Fut8_KO_max_IGP_mousebrain_1	9650	3	826.025	VIYQNHNK	H(4)N(4)	7	P11627	Neural cell adhesion molecule L1	L1cam	293	4	1.5868	0.00295272	0.28676	0.126437	(N(N(H(H(H))(H(N)(N)))))	hybrid			('(N)', '(N)')	(N(N(H(H(N(H)))(N)(H))))	complex		(N)	('(N(H))',)	FALSE	TRUE	FALSE	FALSE
5	Fut8_KO_max_IGP_mousebrain_1	9650	3	826.025	VIYQNHNK	H(4)N(4)	7	P11627	Neural cell adhesion molecule L1	L1cam	293	5	1.58385		0.331153	0.0849961	(N(N(H(H(N(H))(N))(H))))	complex			('(N(H))', '(N)')	(N(N(H(H(N(H)))(N)(H))))	complex		(N)	('(N(H))',)	TRUE	TRUE	FALSE	FALSE
4	Fut8_KO_max_IGP_mousebrain_1	9658	3	891.697	NISSEEK	H(4)N(6)	1	P13595	Neural cell adhesion molecule 1	Ncam1	348	1	1.74533	0.0359683	0.226694	0.0279728	(N(N(H(H(N(H)))(H(N)(N))(N))))	complex		(N)	('(N(H))', '(N)', '(N)')	(N(N(H(H(N(H)))(N)(H(N)(N)))))	complex		(N)	('(N(H))', '(N)', '(N)')	TRUE	TRUE	TRUE	TRUE
4	Fut8_KO_max_IGP_mousebrain_1	9658	3	891.697	NISSEEK	H(4)N(6)	1	P13595	Neural cell adhesion molecule 1	Ncam1	348	2	1.70937	0.0100041	0.204781	0.085854	(N(N(H(H(H)(N))(H(N)(N))(N))))	unknown		(N)	('(N)', '(N)', '(N)')	(N(N(H(H(N(H)))(N)(H(N)(N)))))	complex		(N)	('(N(H))', '(N)', '(N)')	FALSE	TRUE	TRUE	FALSE
4	Fut8_KO_max_IGP_mousebrain_1	9658	3	891.697	NISSEEK	H(4)N(6)	1	P13595	Neural cell adhesion molecule 1	Ncam1	348	3	1.69936	0.0330929	0.226431	0.0742081	(N(N(H(H(N(H))(N))(H(N))(N))))	complex		(N)	('(N(H))', '(N)', '(N)')	(N(N(H(H(N(H)))(N)(H(N)(N)))))	complex		(N)	('(N(H))', '(N)', '(N)')	TRUE	TRUE	TRUE	TRUE
4	Fut8_KO_max_IGP_mousebrain_1	9658	3	891.697	NISSEEK	H(4)N(6)	1	P13595	Neural cell adhesion molecule 1	Ncam1	348	4	1.66627		0.272682	0.0610494	(N(N(H(H(N(H))(N))(H(N)(N)))))	complex			('(N(H))', '(N)', '(N)', '(N)')	(N(N(H(H(N(H)))(N)(H(N)(N)))))	complex		(N)	('(N(H))', '(N)', '(N)')	TRUE	TRUE	FALSE	FALSE
8	Fut8_KO_max_IGP_mousebrain_1	9667	3	864.346	NISSEEK	H(6)N(4)	1	P13595	Neural cell adhesion molecule 1	Ncam1	348	1	1.81597	0.0687234	0.156867	0.0271614	(N(N(H(H(H)(H))(H(N(H)))(N))))	hybrid		(N)	('(N(H))',)	(N(N(H(H(N(H)))(N)(H(H)(H)))))	hybrid		(N)	('(N(H))',)	TRUE	TRUE	TRUE	TRUE
8	Fut8_KO_max_IGP_mousebrain_1	9667	3	864.346	NISSEEK	H(6)N(4)	1	P13595	Neural cell adhesion molecule 1	Ncam1	348	2	1.74725	0.0675067	0.189691	0.0630607	(N(N(H(H(H(H))(H))(H(N))(N))))	hybrid		(N)	('(N)',)	(N(N(H(H(N(H)))(N)(H(H)(H)))))	hybrid		(N)	('(N(H))',)	TRUE	TRUE	TRUE	FALSE
8	Fut8_KO_max_IGP_mousebrain_1	9667	3	864.346	NISSEEK	H(6)N(4)	1	P13595	Neural cell adhesion molecule 1	Ncam1	348	3	1.67974	0.00885809	0.149562	0.170696	(N(N(H(H(H)(H))(H(H)(N))(N))))	unknown		(N)	('(N)',)	(N(N(H(H(N(H)))(N)(H(H)(H)))))	hybrid		(N)	('(N(H))',)	FALSE	TRUE	TRUE	FALSE
8	Fut8_KO_max_IGP_mousebrain_1	9667	3	864.346	NISSEEK	H(6)N(4)	1	P13595	Neural cell adhesion molecule 1	Ncam1	348	4	1.67088	0.0690875	0.268005	0.0611115	(N(N(H(H(H(H))(H))(H(N)(N)))))	hybrid			('(N)', '(N)')	(N(N(H(H(N(H)))(N)(H(H)(H)))))	hybrid		(N)	('(N(H))',)	TRUE	TRUE	FALSE	FALSE
8	Fut8_KO_max_IGP_mousebrain_1	9667	3	864.346	NISSEEK	H(6)N(4)	1	P13595	Neural cell adhesion molecule 1	Ncam1	348	5	1.6018	0.200533	0.236818	0.161386	(N(N(H(H(H)(H))(H(N(H))(N)))))	hybrid			('(N(H))', '(N)')	(N(N(H(H(N(H)))(N)(H(H)(H)))))	hybrid		(N)	('(N(H))',)	TRUE	TRUE	FALSE	FALSE
8	Fut8_KO_max_IGP_mousebrain_1	9667	3	864.346	NISSEEK	H(6)N(4)	1	P13595	Neural cell adhesion molecule 1	Ncam1	348	6	1.40126	0.0367409	0.380554	0.218182	(N(N(H(H(H))(H(N(H))(N(H))))))	hybrid			('(N(H))', '(N(H))')	(N(N(H(H(N(H)))(N)(H(H)(H)))))	hybrid		(N)	('(N(H))',)	TRUE	TRUE	FALSE	FALSE
8	Fut8_KO_max_IGP_mousebrain_1	9667	3	864.346	NISSEEK	H(6)N(4)	1	P13595	Neural cell adhesion molecule 1	Ncam1	348	7	1.36452	0.255978	0.314831	0.320647	(N(N(H(H(N(H(H))))(H(N(H))))))	complex			('(N(H(H)))', '(N(H))')	(N(N(H(H(N(H)))(N)(H(H)(H)))))	hybrid		(N)	('(N(H))',)	FALSE	TRUE	FALSE	FALSE
8	Fut8_KO_max_IGP_mousebrain_1	9667	3	864.346	NISSEEK	H(6)N(4)	1	P13595	Neural cell adhesion molecule 1	Ncam1	348	8	1.10854		0.314831	0.576625	(N(N(H(H(H(N(H))))(H(N(H))))))	unknown			('(H(N(H)))', '(N(H))')	(N(N(H(H(N(H)))(N)(H(H)(H)))))	hybrid		(N)	('(N(H))',)	FALSE	TRUE	FALSE	FALSE
8	Fut8_KO_max_IGP_mousebrain_1	9668	2	1296.02	NISSEEK	H(6)N(4)	1	P13595	Neural cell adhesion molecule 1	Ncam1	348	1	1.79782	0.0497383	0.174205	0.0279725	(N(N(H(H(H)(H))(H(N(H)))(N))))	hybrid		(N)	('(N(H))',)	(N(N(H(H(N(H)))(N)(H(H)(H)))))	hybrid		(N)	('(N(H))',)	TRUE	TRUE	TRUE	TRUE
8	Fut8_KO_max_IGP_mousebrain_1	9668	2	1296.02	NISSEEK	H(6)N(4)	1	P13595	Neural cell adhesion molecule 1	Ncam1	348	2	1.74808	0.0323128	0.178645	0.0732703	(N(N(H(H(H(H))(H))(H(N))(N))))	hybrid		(N)	('(N)',)	(N(N(H(H(N(H)))(N)(H(H)(H)))))	hybrid		(N)	('(N(H))',)	TRUE	TRUE	TRUE	FALSE
8	Fut8_KO_max_IGP_mousebrain_1	9668	2	1296.02	NISSEEK	H(6)N(4)	1	P13595	Neural cell adhesion molecule 1	Ncam1	348	3	1.71577	0.00290494	0.156989	0.127239	(N(N(H(H(H)(H))(H(H)(N))(N))))	unknown		(N)	('(N)',)	(N(N(H(H(N(H)))(N)(H(H)(H)))))	hybrid		(N)	('(N(H))',)	FALSE	TRUE	TRUE	FALSE
8	Fut8_KO_max_IGP_mousebrain_1	9668	2	1296.02	NISSEEK	H(6)N(4)	1	P13595	Neural cell adhesion molecule 1	Ncam1	348	4	1.71287	0.00190426	0.173725	0.113408	(N(N(H(H(H(H))(H))(H(N)(N)))))	hybrid			('(N)', '(N)')	(N(N(H(H(N(H)))(N)(H(H)(H)))))	hybrid		(N)	('(N(H))',)	TRUE	TRUE	FALSE	FALSE
8	Fut8_KO_max_IGP_mousebrain_1	9668	2	1296.02	NISSEEK	H(6)N(4)	1	P13595	Neural cell adhesion molecule 1	Ncam1	348	5	1.71096	0.152704	0.165204	0.123833	(N(N(H(H(H)(H))(H(N(H))(N)))))	hybrid			('(N(H))', '(N)')	(N(N(H(H(N(H)))(N)(H(H)(H)))))	hybrid		(N)	('(N(H))',)	TRUE	TRUE	FALSE	FALSE
8	Fut8_KO_max_IGP_mousebrain_1	9668	2	1296.02	NISSEEK	H(6)N(4)	1	P13595	Neural cell adhesion molecule 1	Ncam1	348	6	1.55826	0.0890109	0.221789	0.219953	(N(N(H(H(H))(H(N(H))(N(H))))))	hybrid			('(N(H))', '(N(H))')	(N(N(H(H(N(H)))(N)(H(H)(H)))))	hybrid		(N)	('(N(H))',)	TRUE	TRUE	FALSE	FALSE
8	Fut8_KO_max_IGP_mousebrain_1	9668	2	1296.02	NISSEEK	H(6)N(4)	1	P13595	Neural cell adhesion molecule 1	Ncam1	348	7	1.46925	0.23844	0.252346	0.278406	(N(N(H(H(N(H(H))))(H(N(H))))))	complex			('(N(H(H)))', '(N(H))')	(N(N(H(H(N(H)))(N)(H(H)(H)))))	hybrid		(N)	('(N(H))',)	FALSE	TRUE	FALSE	FALSE
8	Fut8_KO_max_IGP_mousebrain_1	9668	2	1296.02	NISSEEK	H(6)N(4)	1	P13595	Neural cell adhesion molecule 1	Ncam1	348	8	1.23081		0.222124	0.547068	(N(N(H(H(H(N(H))))(H(N(H))))))	unknown			('(H(N(H)))', '(N(H))')	(N(N(H(H(N(H)))(N)(H(H)(H)))))	hybrid		(N)	('(N(H))',)	FALSE	TRUE	FALSE	FALSE
5	Fut8_KO_max_IGP_mousebrain_1	9679	2	1133.96	NISSEEK	H(4)N(4)	1	P13595	Neural cell adhesion molecule 1	Ncam1	348	1	1.76913	0.0719107	0.0842128	0.146654	(N(N(H(H(N(H)))(H)(N))))	complex		(N)	('(N(H))',)	(N(N(H(H(N))(N)(H(H)))))	hybrid		(N)	('(N)',)	FALSE	TRUE	TRUE	FALSE
5	Fut8_KO_max_IGP_mousebrain_1	9679	2	1133.96	NISSEEK	H(4)N(4)	1	P13595	Neural cell adhesion molecule 1	Ncam1	348	2	1.69722	0.245574	0.13798	0.164798	(N(N(H(H(H))(H(N))(N))))	hybrid		(N)	('(N)',)	(N(N(H(H(N))(N)(H(H)))))	hybrid		(N)	('(N)',)	TRUE	TRUE	TRUE	TRUE
5	Fut8_KO_max_IGP_mousebrain_1	9679	2	1133.96	NISSEEK	H(4)N(4)	1	P13595	Neural cell adhesion molecule 1	Ncam1	348	3	1.45165	0.0252157	0.148593	0.399759	(N(N(H(H(H))(H(N)(N)))))	hybrid			('(N)', '(N)')	(N(N(H(H(N))(N)(H(H)))))	hybrid		(N)	('(N)',)	TRUE	TRUE	FALSE	FALSE
5	Fut8_KO_max_IGP_mousebrain_1	9679	2	1133.96	NISSEEK	H(4)N(4)	1	P13595	Neural cell adhesion molecule 1	Ncam1	348	4	1.42643	0.0997536	0.172377	0.40119	(N(N(H(H(N(H)))(H(N)))))	complex			('(N(H))', '(N)')	(N(N(H(H(N))(N)(H(H)))))	hybrid		(N)	('(N)',)	FALSE	TRUE	FALSE	FALSE
5	Fut8_KO_max_IGP_mousebrain_1	9679	2	1133.96	NISSEEK	H(4)N(4)	1	P13595	Neural cell adhesion molecule 1	Ncam1	348	5	1.32668		0.19677	0.476551	(N(N(H(H(N(H))(N))(H))))	complex			('(N(H))', '(N)')	(N(N(H(H(N))(N)(H(H)))))	hybrid		(N)	('(N)',)	FALSE	TRUE	FALSE	FALSE
15	Fut8_KO_max_IGP_mousebrain_1	9731	3	860.011	NATGDYK	H(4)N(5)F(1)	1	Q61490	CD166 antigen	Alcam	306	1	1.86864	0.101759	0.106177	0.0251812	(N(N(H(H(N(H)(F)))(H(N))(N))))	complex		(N)	('(N(H)(F))', '(N)')	(N(N(H(H(N(H)(F)))(N)(H(N)))))	complex		(N)	('(N(H)(F))', '(N)')	TRUE	TRUE	TRUE	TRUE
15	Fut8_KO_max_IGP_mousebrain_1	9731	3	860.011	NATGDYK	H(4)N(5)F(1)	1	Q61490	CD166 antigen	Alcam	306	2	1.76688	0.0315438	0.1924	0.0407173	(N(N(H(H(N(H)(F)))(H(N)(N)))))	complex			('(N(H)(F))', '(N)', '(N)')	(N(N(H(H(N(H)(F)))(N)(H(N)))))	complex		(N)	('(N(H)(F))', '(N)')	TRUE	TRUE	FALSE	FALSE
15	Fut8_KO_max_IGP_mousebrain_1	9731	3	860.011	NATGDYK	H(4)N(5)F(1)	1	Q61490	CD166 antigen	Alcam	306	3	1.73534	0.0292385	0.18156	0.0831006	(N(N(H(H(H))(H(N(F))(N))(N))))	hybrid		(N)	('(N(F))', '(N)')	(N(N(H(H(N(H)(F)))(N)(H(N)))))	complex		(N)	('(N(H)(F))', '(N)')	FALSE	TRUE	TRUE	FALSE
15	Fut8_KO_max_IGP_mousebrain_1	9731	3	860.011	NATGDYK	H(4)N(5)F(1)	1	Q61490	CD166 antigen	Alcam	306	4	1.7061	0.0112452	0.172507	0.121393	(N(N(H(H(N(H)(F))(N))(H)(N))))	complex		(N)	('(N(H)(F))', '(N)')	(N(N(H(H(N(H)(F)))(N)(H(N)))))	complex		(N)	('(N(H)(F))', '(N)')	TRUE	TRUE	TRUE	TRUE
15	Fut8_KO_max_IGP_mousebrain_1	9731	3	860.011	NATGDYK	H(4)N(5)F(1)	1	Q61490	CD166 antigen	Alcam	306	5	1.69486	0.00537261	0.0775621	0.227583	(N(N(H(H(N(H)))(H(N(F)))(N))))	complex		(N)	('(N(H))', '(N(F))')	(N(N(H(H(N(H)(F)))(N)(H(N)))))	complex		(N)	('(N(H)(F))', '(N)')	TRUE	TRUE	TRUE	FALSE
15	Fut8_KO_max_IGP_mousebrain_1	9731	3	860.011	NATGDYK	H(4)N(5)F(1)	1	Q61490	CD166 antigen	Alcam	306	6	1.68948	0.020437	0.223831	0.086686	(N(N(H(H(N(H)(F))(N))(H(N)))))	complex			('(N(H)(F))', '(N)', '(N)')	(N(N(H(H(N(H)(F)))(N)(H(N)))))	complex		(N)	('(N(H)(F))', '(N)')	TRUE	TRUE	FALSE	FALSE
15	Fut8_KO_max_IGP_mousebrain_1	9731	3	860.011	NATGDYK	H(4)N(5)F(1)	1	Q61490	CD166 antigen	Alcam	306	7	1.66905	0.100904	0.161877	0.169078	(N(N(H(H(N(H))(N(F)))(H)(N))))	complex		(N)	('(N(H))', '(N(F))')	(N(N(H(H(N(H)(F)))(N)(H(N)))))	complex		(N)	('(N(H)(F))', '(N)')	TRUE	TRUE	TRUE	FALSE
15	Fut8_KO_max_IGP_mousebrain_1	9731	3	860.011	NATGDYK	H(4)N(5)F(1)	1	Q61490	CD166 antigen	Alcam	306	8	1.56814	0.00753398	0.337571	0.0942877	(N(N(H(H(N(H)))(H(N))(N)))(F))	complex	(F)	(N)	('(N(H))', '(N)')	(N(N(H(H(N(H)(F)))(N)(H(N)))))	complex		(N)	('(N(H)(F))', '(N)')	TRUE	FALSE	TRUE	FALSE
15	Fut8_KO_max_IGP_mousebrain_1	9731	3	860.011	NATGDYK	H(4)N(5)F(1)	1	Q61490	CD166 antigen	Alcam	306	9	1.56061	0.000443368	0.371069	0.0683231	(N(N(H(H(N(H)))(H(N)(N))))(F))	complex	(F)		('(N(H))', '(N)', '(N)')	(N(N(H(H(N(H)(F)))(N)(H(N)))))	complex		(N)	('(N(H)(F))', '(N)')	TRUE	FALSE	FALSE	FALSE
15	Fut8_KO_max_IGP_mousebrain_1	9731	3	860.011	NATGDYK	H(4)N(5)F(1)	1	Q61490	CD166 antigen	Alcam	306	10	1.56016	0.00908618	0.275986	0.163849	(N(N(H(H(N(H)))(H(N(F))(N)))))	complex			('(N(H))', '(N(F))', '(N)')	(N(N(H(H(N(H)(F)))(N)(H(N)))))	complex		(N)	('(N(H)(F))', '(N)')	TRUE	TRUE	FALSE	FALSE
15	Fut8_KO_max_IGP_mousebrain_1	9731	3	860.011	NATGDYK	H(4)N(5)F(1)	1	Q61490	CD166 antigen	Alcam	306	11	1.55108	0.0484351	0.279031	0.169891	(N(N(H(H(N(H))(N))(H(N(F))))))	complex			('(N(H))', '(N)', '(N(F))')	(N(N(H(H(N(H)(F)))(N)(H(N)))))	complex		(N)	('(N(H)(F))', '(N)')	TRUE	TRUE	FALSE	FALSE
15	Fut8_KO_max_IGP_mousebrain_1	9731	3	860.011	NATGDYK	H(4)N(5)F(1)	1	Q61490	CD166 antigen	Alcam	306	12	1.50264	0.0155054	0.365582	0.131775	(N(N(H(H(N(H))(N))(H(N))))(F))	complex	(F)		('(N(H))', '(N)', '(N)')	(N(N(H(H(N(H)(F)))(N)(H(N)))))	complex		(N)	('(N(H)(F))', '(N)')	TRUE	FALSE	FALSE	FALSE
15	Fut8_KO_max_IGP_mousebrain_1	9731	3	860.011	NATGDYK	H(4)N(5)F(1)	1	Q61490	CD166 antigen	Alcam	306	13	1.48714	0.00362762	0.358358	0.154504	(N(N(H(H(H))(H(N)(N))(N)))(F))	hybrid	(F)	(N)	('(N)', '(N)')	(N(N(H(H(N(H)(F)))(N)(H(N)))))	complex		(N)	('(N(H)(F))', '(N)')	FALSE	FALSE	TRUE	FALSE
15	Fut8_KO_max_IGP_mousebrain_1	9731	3	860.011	NATGDYK	H(4)N(5)F(1)	1	Q61490	CD166 antigen	Alcam	306	14	1.48351	0.114824	0.379341	0.137149	(N(N(H(H(N(H))(N))(H)(N)))(F))	complex	(F)	(N)	('(N(H))', '(N)')	(N(N(H(H(N(H)(F)))(N)(H(N)))))	complex		(N)	('(N(H)(F))', '(N)')	TRUE	FALSE	TRUE	FALSE
15	Fut8_KO_max_IGP_mousebrain_1	9731	3	860.011	NATGDYK	H(4)N(5)F(1)	1	Q61490	CD166 antigen	Alcam	306	15	1.36869		0.332698	0.298617	(N(N(H(H(N(H))(N(F)))(H(N)))))	complex			('(N(H))', '(N(F))', '(N)')	(N(N(H(H(N(H)(F)))(N)(H(N)))))	complex		(N)	('(N(H)(F))', '(N)')	TRUE	TRUE	FALSE	FALSE
15	Fut8_KO_max_IGP_mousebrain_1	9742	3	872.69	NISSEEK	H(4)N(5)F(1)	1	P13595	Neural cell adhesion molecule 1	Ncam1	348	1	1.83159	0.0467621	0.133971	0.034435	(N(N(H(H(N(H)(F)))(H(N))(N))))	complex		(N)	('(N(H)(F))', '(N)')	(N(N(H(H(N(H)(F)))(N)(H(N)))))	complex		(N)	('(N(H)(F))', '(N)')	TRUE	TRUE	TRUE	TRUE
15	Fut8_KO_max_IGP_mousebrain_1	9742	3	872.69	NISSEEK	H(4)N(5)F(1)	1	P13595	Neural cell adhesion molecule 1	Ncam1	348	2	1.78483	0.0574122	0.196029	0.0191385	(N(N(H(H(N(H)(F)))(H(N)(N)))))	complex			('(N(H)(F))', '(N)', '(N)')	(N(N(H(H(N(H)(F)))(N)(H(N)))))	complex		(N)	('(N(H)(F))', '(N)')	TRUE	TRUE	FALSE	FALSE
15	Fut8_KO_max_IGP_mousebrain_1	9742	3	872.69	NISSEEK	H(4)N(5)F(1)	1	P13595	Neural cell adhesion molecule 1	Ncam1	348	3	1.72742	0.034601	0.190143	0.0824375	(N(N(H(H(H))(H(N(F))(N))(N))))	hybrid		(N)	('(N(F))', '(N)')	(N(N(H(H(N(H)(F)))(N)(H(N)))))	complex		(N)	('(N(H)(F))', '(N)')	FALSE	TRUE	TRUE	FALSE
15	Fut8_KO_max_IGP_mousebrain_1	9742	3	872.69	NISSEEK	H(4)N(5)F(1)	1	P13595	Neural cell adhesion molecule 1	Ncam1	348	4	1.69282	0.0422373	0.182691	0.12449	(N(N(H(H(N(H)(F))(N))(H)(N))))	complex		(N)	('(N(H)(F))', '(N)')	(N(N(H(H(N(H)(F)))(N)(H(N)))))	complex		(N)	('(N(H)(F))', '(N)')	TRUE	TRUE	TRUE	TRUE
15	Fut8_KO_max_IGP_mousebrain_1	9742	3	872.69	NISSEEK	H(4)N(5)F(1)	1	P13595	Neural cell adhesion molecule 1	Ncam1	348	5	1.65058	0.00277681	0.0983247	0.251094	(N(N(H(H(N(H)))(H(N(F)))(N))))	complex		(N)	('(N(H))', '(N(F))')	(N(N(H(H(N(H)(F)))(N)(H(N)))))	complex		(N)	('(N(H)(F))', '(N)')	TRUE	TRUE	TRUE	FALSE
15	Fut8_KO_max_IGP_mousebrain_1	9742	3	872.69	NISSEEK	H(4)N(5)F(1)	1	P13595	Neural cell adhesion molecule 1	Ncam1	348	6	1.6478	0.0853641	0.219054	0.133142	(N(N(H(H(N(H)(F))(N))(H(N)))))	complex			('(N(H)(F))', '(N)', '(N)')	(N(N(H(H(N(H)(F)))(N)(H(N)))))	complex		(N)	('(N(H)(F))', '(N)')	TRUE	TRUE	FALSE	FALSE
15	Fut8_KO_max_IGP_mousebrain_1	9742	3	872.69	NISSEEK	H(4)N(5)F(1)	1	P13595	Neural cell adhesion molecule 1	Ncam1	348	7	1.56244	0.011266	0.140033	0.297527	(N(N(H(H(N(H))(N(F)))(H)(N))))	complex		(N)	('(N(H))', '(N(F))')	(N(N(H(H(N(H)(F)))(N)(H(N)))))	complex		(N)	('(N(H)(F))', '(N)')	TRUE	TRUE	TRUE	FALSE
15	Fut8_KO_max_IGP_mousebrain_1	9742	3	872.69	NISSEEK	H(4)N(5)F(1)	1	P13595	Neural cell adhesion molecule 1	Ncam1	348	8	1.55117	0.00863067	0.341636	0.107189	(N(N(H(H(N(H)))(H(N))(N)))(F))	complex	(F)	(N)	('(N(H))', '(N)')	(N(N(H(H(N(H)(F)))(N)(H(N)))))	complex		(N)	('(N(H)(F))', '(N)')	TRUE	FALSE	TRUE	FALSE
15	Fut8_KO_max_IGP_mousebrain_1	9742	3	872.69	NISSEEK	H(4)N(5)F(1)	1	P13595	Neural cell adhesion molecule 1	Ncam1	348	9	1.54254	0.00870007	0.368822	0.0886338	(N(N(H(H(N(H)))(H(N)(N))))(F))	complex	(F)		('(N(H))', '(N)', '(N)')	(N(N(H(H(N(H)(F)))(N)(H(N)))))	complex		(N)	('(N(H)(F))', '(N)')	TRUE	FALSE	FALSE	FALSE
15	Fut8_KO_max_IGP_mousebrain_1	9742	3	872.69	NISSEEK	H(4)N(5)F(1)	1	P13595	Neural cell adhesion molecule 1	Ncam1	348	10	1.53384	0.0337253	0.248973	0.217183	(N(N(H(H(N(H)))(H(N(F))(N)))))	complex			('(N(H))', '(N(F))', '(N)')	(N(N(H(H(N(H)(F)))(N)(H(N)))))	complex		(N)	('(N(H)(F))', '(N)')	TRUE	TRUE	FALSE	FALSE
15	Fut8_KO_max_IGP_mousebrain_1	9742	3	872.69	NISSEEK	H(4)N(5)F(1)	1	P13595	Neural cell adhesion molecule 1	Ncam1	348	11	1.50012	0.0165444	0.27047	0.229412	(N(N(H(H(N(H))(N))(H(N(F))))))	complex			('(N(H))', '(N)', '(N(F))')	(N(N(H(H(N(H)(F)))(N)(H(N)))))	complex		(N)	('(N(H)(F))', '(N)')	TRUE	TRUE	FALSE	FALSE
15	Fut8_KO_max_IGP_mousebrain_1	9742	3	872.69	NISSEEK	H(4)N(5)F(1)	1	P13595	Neural cell adhesion molecule 1	Ncam1	348	12	1.48357	0.0329549	0.347512	0.168913	(N(N(H(H(H))(H(N)(N))(N)))(F))	hybrid	(F)	(N)	('(N)', '(N)')	(N(N(H(H(N(H)(F)))(N)(H(N)))))	complex		(N)	('(N(H)(F))', '(N)')	FALSE	FALSE	TRUE	FALSE
15	Fut8_KO_max_IGP_mousebrain_1	9742	3	872.69	NISSEEK	H(4)N(5)F(1)	1	P13595	Neural cell adhesion molecule 1	Ncam1	348	13	1.45062	0.0196145	0.369512	0.179869	(N(N(H(H(N(H))(N))(H(N))))(F))	complex	(F)		('(N(H))', '(N)', '(N)')	(N(N(H(H(N(H)(F)))(N)(H(N)))))	complex		(N)	('(N(H)(F))', '(N)')	TRUE	FALSE	FALSE	FALSE
15	Fut8_KO_max_IGP_mousebrain_1	9742	3	872.69	NISSEEK	H(4)N(5)F(1)	1	P13595	Neural cell adhesion molecule 1	Ncam1	348	14	1.431	0.105631	0.37813	0.190865	(N(N(H(H(N(H))(N))(H)(N)))(F))	complex	(F)	(N)	('(N(H))', '(N)')	(N(N(H(H(N(H)(F)))(N)(H(N)))))	complex		(N)	('(N(H)(F))', '(N)')	TRUE	FALSE	TRUE	FALSE
15	Fut8_KO_max_IGP_mousebrain_1	9742	3	872.69	NISSEEK	H(4)N(5)F(1)	1	P13595	Neural cell adhesion molecule 1	Ncam1	348	15	1.32537		0.317691	0.356934	(N(N(H(H(N(H))(N(F)))(H(N)))))	complex			('(N(H))', '(N(F))', '(N)')	(N(N(H(H(N(H)(F)))(N)(H(N)))))	complex		(N)	('(N(H)(F))', '(N)')	TRUE	TRUE	FALSE	FALSE
15	Fut8_KO_max_IGP_mousebrain_1	9756	2	1289.51	NATGDYK	H(4)N(5)F(1)	1	Q61490	CD166 antigen	Alcam	306	1	1.72074	0.0121533	0.196452	0.0828039	(N(N(H(H(N(H))(N(F)))(H)(N))))	complex		(N)	('(N(H))', '(N(F))')	(N(N(H(H(N(H)(F)))(N)(H(N)))))	complex		(N)	('(N(H)(F))', '(N)')	TRUE	TRUE	TRUE	FALSE
15	Fut8_KO_max_IGP_mousebrain_1	9756	2	1289.51	NATGDYK	H(4)N(5)F(1)	1	Q61490	CD166 antigen	Alcam	306	2	1.70859	0.0269661	0.169219	0.122191	(N(N(H(H(N(H)(F))(N))(H)(N))))	complex		(N)	('(N(H)(F))', '(N)')	(N(N(H(H(N(H)(F)))(N)(H(N)))))	complex		(N)	('(N(H)(F))', '(N)')	TRUE	TRUE	TRUE	TRUE
15	Fut8_KO_max_IGP_mousebrain_1	9756	2	1289.51	NATGDYK	H(4)N(5)F(1)	1	Q61490	CD166 antigen	Alcam	306	3	1.68162	0.00696752	0.248854	0.0695213	(N(N(H(H(H))(H(N(F))(N))(N))))	hybrid		(N)	('(N(F))', '(N)')	(N(N(H(H(N(H)(F)))(N)(H(N)))))	complex		(N)	('(N(H)(F))', '(N)')	FALSE	TRUE	TRUE	FALSE
15	Fut8_KO_max_IGP_mousebrain_1	9756	2	1289.51	NATGDYK	H(4)N(5)F(1)	1	Q61490	CD166 antigen	Alcam	306	4	1.67466	0.00670274	0.213509	0.111834	(N(N(H(H(N(H)(F)))(H(N))(N))))	complex		(N)	('(N(H)(F))', '(N)')	(N(N(H(H(N(H)(F)))(N)(H(N)))))	complex		(N)	('(N(H)(F))', '(N)')	TRUE	TRUE	TRUE	TRUE
15	Fut8_KO_max_IGP_mousebrain_1	9756	2	1289.51	NATGDYK	H(4)N(5)F(1)	1	Q61490	CD166 antigen	Alcam	306	5	1.66795	0.0349328	0.245724	0.0863218	(N(N(H(H(N(H)(F)))(H(N)(N)))))	complex			('(N(H)(F))', '(N)', '(N)')	(N(N(H(H(N(H)(F)))(N)(H(N)))))	complex		(N)	('(N(H)(F))', '(N)')	TRUE	TRUE	FALSE	FALSE
15	Fut8_KO_max_IGP_mousebrain_1	9756	2	1289.51	NATGDYK	H(4)N(5)F(1)	1	Q61490	CD166 antigen	Alcam	306	6	1.63302	0.00213989	0.194148	0.17283	(N(N(H(H(N(H))(N(F)))(H(N)))))	complex			('(N(H))', '(N(F))', '(N)')	(N(N(H(H(N(H)(F)))(N)(H(N)))))	complex		(N)	('(N(H)(F))', '(N)')	TRUE	TRUE	FALSE	FALSE
15	Fut8_KO_max_IGP_mousebrain_1	9756	2	1289.51	NATGDYK	H(4)N(5)F(1)	1	Q61490	CD166 antigen	Alcam	306	7	1.63088	0.00288728	0.226171	0.142947	(N(N(H(H(N(H))(N))(H(N(F))))))	complex			('(N(H))', '(N)', '(N(F))')	(N(N(H(H(N(H)(F)))(N)(H(N)))))	complex		(N)	('(N(H)(F))', '(N)')	TRUE	TRUE	FALSE	FALSE
15	Fut8_KO_max_IGP_mousebrain_1	9756	2	1289.51	NATGDYK	H(4)N(5)F(1)	1	Q61490	CD166 antigen	Alcam	306	8	1.62799	0.0456411	0.231742	0.140264	(N(N(H(H(N(H)))(H(N(F))(N)))))	complex			('(N(H))', '(N(F))', '(N)')	(N(N(H(H(N(H)(F)))(N)(H(N)))))	complex		(N)	('(N(H)(F))', '(N)')	TRUE	TRUE	FALSE	FALSE
15	Fut8_KO_max_IGP_mousebrain_1	9756	2	1289.51	NATGDYK	H(4)N(5)F(1)	1	Q61490	CD166 antigen	Alcam	306	9	1.58235	0.0268064	0.187755	0.229892	(N(N(H(H(N(H)))(H(N(F)))(N))))	complex		(N)	('(N(H))', '(N(F))')	(N(N(H(H(N(H)(F)))(N)(H(N)))))	complex		(N)	('(N(H)(F))', '(N)')	TRUE	TRUE	TRUE	FALSE
15	Fut8_KO_max_IGP_mousebrain_1	9756	2	1289.51	NATGDYK	H(4)N(5)F(1)	1	Q61490	CD166 antigen	Alcam	306	10	1.55555	0.0625069	0.247609	0.196844	(N(N(H(H(N(H)(F))(N))(H(N)))))	complex			('(N(H)(F))', '(N)', '(N)')	(N(N(H(H(N(H)(F)))(N)(H(N)))))	complex		(N)	('(N(H)(F))', '(N)')	TRUE	TRUE	FALSE	FALSE
15	Fut8_KO_max_IGP_mousebrain_1	9756	2	1289.51	NATGDYK	H(4)N(5)F(1)	1	Q61490	CD166 antigen	Alcam	306	11	1.49304	0.00441384	0.384425	0.122535	(N(N(H(H(N(H)))(H(N)(N))))(F))	complex	(F)		('(N(H))', '(N)', '(N)')	(N(N(H(H(N(H)(F)))(N)(H(N)))))	complex		(N)	('(N(H)(F))', '(N)')	TRUE	FALSE	FALSE	FALSE
15	Fut8_KO_max_IGP_mousebrain_1	9756	2	1289.51	NATGDYK	H(4)N(5)F(1)	1	Q61490	CD166 antigen	Alcam	306	12	1.48863	0.00342071	0.369601	0.141772	(N(N(H(H(N(H)))(H(N))(N)))(F))	complex	(F)	(N)	('(N(H))', '(N)')	(N(N(H(H(N(H)(F)))(N)(H(N)))))	complex		(N)	('(N(H)(F))', '(N)')	TRUE	FALSE	TRUE	FALSE
15	Fut8_KO_max_IGP_mousebrain_1	9756	2	1289.51	NATGDYK	H(4)N(5)F(1)	1	Q61490	CD166 antigen	Alcam	306	13	1.48521	0.0487684	0.371016	0.143779	(N(N(H(H(N(H))(N))(H)(N)))(F))	complex	(F)	(N)	('(N(H))', '(N)')	(N(N(H(H(N(H)(F)))(N)(H(N)))))	complex		(N)	('(N(H)(F))', '(N)')	TRUE	FALSE	TRUE	FALSE
15	Fut8_KO_max_IGP_mousebrain_1	9756	2	1289.51	NATGDYK	H(4)N(5)F(1)	1	Q61490	CD166 antigen	Alcam	306	14	1.43644	0.0167498	0.384195	0.179368	(N(N(H(H(N(H))(N))(H(N))))(F))	complex	(F)		('(N(H))', '(N)', '(N)')	(N(N(H(H(N(H)(F)))(N)(H(N)))))	complex		(N)	('(N(H)(F))', '(N)')	TRUE	FALSE	FALSE	FALSE
15	Fut8_KO_max_IGP_mousebrain_1	9756	2	1289.51	NATGDYK	H(4)N(5)F(1)	1	Q61490	CD166 antigen	Alcam	306	15	1.41969		0.382069	0.198244	(N(N(H(H(H))(H(N)(N))(N)))(F))	hybrid	(F)	(N)	('(N)', '(N)')	(N(N(H(H(N(H)(F)))(N)(H(N)))))	complex		(N)	('(N(H)(F))', '(N)')	FALSE	FALSE	TRUE	FALSE
15	Fut8_KO_max_IGP_mousebrain_1	9759	2	1308.53	NISSEEK	H(4)N(5)F(1)	1	P13595	Neural cell adhesion molecule 1	Ncam1	348	1	1.69141	0.0149576	0.246893	0.0616935	(N(N(H(H(H))(H(N(F))(N))(N))))	hybrid		(N)	('(N(F))', '(N)')	(N(N(H(H(N(H)(F)))(N)(H(N)))))	complex		(N)	('(N(H)(F))', '(N)')	FALSE	TRUE	TRUE	FALSE
15	Fut8_KO_max_IGP_mousebrain_1	9759	2	1308.53	NISSEEK	H(4)N(5)F(1)	1	P13595	Neural cell adhesion molecule 1	Ncam1	348	2	1.67646	0.00520168	0.214222	0.109322	(N(N(H(H(N(H))(N(F)))(H)(N))))	complex		(N)	('(N(H))', '(N(F))')	(N(N(H(H(N(H)(F)))(N)(H(N)))))	complex		(N)	('(N(H)(F))', '(N)')	TRUE	TRUE	TRUE	FALSE
15	Fut8_KO_max_IGP_mousebrain_1	9759	2	1308.53	NISSEEK	H(4)N(5)F(1)	1	P13595	Neural cell adhesion molecule 1	Ncam1	348	3	1.67125	0.0219674	0.250944	0.0778018	(N(N(H(H(N(H)(F)))(H(N)(N)))))	complex			('(N(H)(F))', '(N)', '(N)')	(N(N(H(H(N(H)(F)))(N)(H(N)))))	complex		(N)	('(N(H)(F))', '(N)')	TRUE	TRUE	FALSE	FALSE
15	Fut8_KO_max_IGP_mousebrain_1	9759	2	1308.53	NISSEEK	H(4)N(5)F(1)	1	P13595	Neural cell adhesion molecule 1	Ncam1	348	4	1.64929	0.00861327	0.238578	0.112135	(N(N(H(H(N(H)(F)))(H(N))(N))))	complex		(N)	('(N(H)(F))', '(N)')	(N(N(H(H(N(H)(F)))(N)(H(N)))))	complex		(N)	('(N(H)(F))', '(N)')	TRUE	TRUE	TRUE	TRUE
15	Fut8_KO_max_IGP_mousebrain_1	9759	2	1308.53	NISSEEK	H(4)N(5)F(1)	1	P13595	Neural cell adhesion molecule 1	Ncam1	348	5	1.64067	0.0278262	0.231577	0.12775	(N(N(H(H(N(H)(F))(N))(H)(N))))	complex		(N)	('(N(H)(F))', '(N)')	(N(N(H(H(N(H)(F)))(N)(H(N)))))	complex		(N)	('(N(H)(F))', '(N)')	TRUE	TRUE	TRUE	TRUE
15	Fut8_KO_max_IGP_mousebrain_1	9759	2	1308.53	NISSEEK	H(4)N(5)F(1)	1	P13595	Neural cell adhesion molecule 1	Ncam1	348	6	1.61285	0.00172559	0.223981	0.163172	(N(N(H(H(N(H))(N))(H(N(F))))))	complex			('(N(H))', '(N)', '(N(F))')	(N(N(H(H(N(H)(F)))(N)(H(N)))))	complex		(N)	('(N(H)(F))', '(N)')	TRUE	TRUE	FALSE	FALSE
15	Fut8_KO_max_IGP_mousebrain_1	9759	2	1308.53	NISSEEK	H(4)N(5)F(1)	1	P13595	Neural cell adhesion molecule 1	Ncam1	348	7	1.61112	0.00780631	0.2294	0.159478	(N(N(H(H(N(H)))(H(N(F))(N)))))	complex			('(N(H))', '(N(F))', '(N)')	(N(N(H(H(N(H)(F)))(N)(H(N)))))	complex		(N)	('(N(H)(F))', '(N)')	TRUE	TRUE	FALSE	FALSE
15	Fut8_KO_max_IGP_mousebrain_1	9759	2	1308.53	NISSEEK	H(4)N(5)F(1)	1	P13595	Neural cell adhesion molecule 1	Ncam1	348	8	1.60332	0.0438514	0.205873	0.190812	(N(N(H(H(N(H))(N(F)))(H(N)))))	complex			('(N(H))', '(N(F))', '(N)')	(N(N(H(H(N(H)(F)))(N)(H(N)))))	complex		(N)	('(N(H)(F))', '(N)')	TRUE	TRUE	FALSE	FALSE
15	Fut8_KO_max_IGP_mousebrain_1	9759	2	1308.53	NISSEEK	H(4)N(5)F(1)	1	P13595	Neural cell adhesion molecule 1	Ncam1	348	9	1.55946	0.0123791	0.25436	0.186176	(N(N(H(H(N(H)(F))(N))(H(N)))))	complex			('(N(H)(F))', '(N)', '(N)')	(N(N(H(H(N(H)(F)))(N)(H(N)))))	complex		(N)	('(N(H)(F))', '(N)')	TRUE	TRUE	FALSE	FALSE
15	Fut8_KO_max_IGP_mousebrain_1	9759	2	1308.53	NISSEEK	H(4)N(5)F(1)	1	P13595	Neural cell adhesion molecule 1	Ncam1	348	10	1.54709	0.0508876	0.207519	0.245396	(N(N(H(H(N(H)))(H(N(F)))(N))))	complex		(N)	('(N(H))', '(N(F))')	(N(N(H(H(N(H)(F)))(N)(H(N)))))	complex		(N)	('(N(H)(F))', '(N)')	TRUE	TRUE	TRUE	FALSE
15	Fut8_KO_max_IGP_mousebrain_1	9759	2	1308.53	NISSEEK	H(4)N(5)F(1)	1	P13595	Neural cell adhesion molecule 1	Ncam1	348	11	1.4962	0.0285594	0.378647	0.125155	(N(N(H(H(N(H)))(H(N)(N))))(F))	complex	(F)		('(N(H))', '(N)', '(N)')	(N(N(H(H(N(H)(F)))(N)(H(N)))))	complex		(N)	('(N(H)(F))', '(N)')	TRUE	FALSE	FALSE	FALSE
15	Fut8_KO_max_IGP_mousebrain_1	9759	2	1308.53	NISSEEK	H(4)N(5)F(1)	1	P13595	Neural cell adhesion molecule 1	Ncam1	348	12	1.46764	0.00256812	0.368839	0.163523	(N(N(H(H(N(H)))(H(N))(N)))(F))	complex	(F)	(N)	('(N(H))', '(N)')	(N(N(H(H(N(H)(F)))(N)(H(N)))))	complex		(N)	('(N(H)(F))', '(N)')	TRUE	FALSE	TRUE	FALSE
15	Fut8_KO_max_IGP_mousebrain_1	9759	2	1308.53	NISSEEK	H(4)N(5)F(1)	1	P13595	Neural cell adhesion molecule 1	Ncam1	348	13	1.46507	0.0244669	0.362542	0.172388	(N(N(H(H(H))(H(N)(N))(N)))(F))	hybrid	(F)	(N)	('(N)', '(N)')	(N(N(H(H(N(H)(F)))(N)(H(N)))))	complex		(N)	('(N(H)(F))', '(N)')	FALSE	FALSE	TRUE	FALSE
15	Fut8_KO_max_IGP_mousebrain_1	9759	2	1308.53	NISSEEK	H(4)N(5)F(1)	1	P13595	Neural cell adhesion molecule 1	Ncam1	348	14	1.4406	0.011765	0.362102	0.197295	(N(N(H(H(N(H))(N))(H)(N)))(F))	complex	(F)	(N)	('(N(H))', '(N)')	(N(N(H(H(N(H)(F)))(N)(H(N)))))	complex		(N)	('(N(H)(F))', '(N)')	TRUE	FALSE	TRUE	FALSE
15	Fut8_KO_max_IGP_mousebrain_1	9759	2	1308.53	NISSEEK	H(4)N(5)F(1)	1	P13595	Neural cell adhesion molecule 1	Ncam1	348	15	1.42884		0.378617	0.192545	(N(N(H(H(N(H))(N))(H(N))))(F))	complex	(F)		('(N(H))', '(N)', '(N)')	(N(N(H(H(N(H)(F)))(N)(H(N)))))	complex		(N)	('(N(H)(F))', '(N)')	TRUE	FALSE	FALSE	FALSE
9	Fut8_KO_max_IGP_mousebrain_1	9767	2	1163.49	ILSENK	H(5)N(4)	5	B1AZI6	THO complex subunit 2	Thoc2	34	1	1.65452	0.0539199	0.197557	0.147918	(N(N(H(H(H))(H(N(H)))(N))))	hybrid		(N)	('(N(H))',)	(N(N(H(H(N))(N)(H(H)(H)))))	hybrid		(N)	('(N)',)	TRUE	TRUE	TRUE	FALSE
9	Fut8_KO_max_IGP_mousebrain_1	9767	2	1163.49	ILSENK	H(5)N(4)	5	B1AZI6	THO complex subunit 2	Thoc2	34	2	1.6006	0.0496091	0.217346	0.182049	(N(N(H(H(H)(H))(H(N))(N))))	hybrid		(N)	('(N)',)	(N(N(H(H(N))(N)(H(H)(H)))))	hybrid		(N)	('(N)',)	TRUE	TRUE	TRUE	TRUE
9	Fut8_KO_max_IGP_mousebrain_1	9767	2	1163.49	ILSENK	H(5)N(4)	5	B1AZI6	THO complex subunit 2	Thoc2	34	3	1.551	0.0181974	0.232098	0.216907	(N(N(H(H(H)(H)(N))(H(N)))))	unknown			('(N)', '(N)')	(N(N(H(H(N))(N)(H(H)(H)))))	hybrid		(N)	('(N)',)	FALSE	TRUE	FALSE	FALSE
9	Fut8_KO_max_IGP_mousebrain_1	9767	2	1163.49	ILSENK	H(5)N(4)	5	B1AZI6	THO complex subunit 2	Thoc2	34	4	1.5328	0.092456	0.253684	0.213517	(N(N(H(H(H))(H(N(H))(N)))))	hybrid			('(N(H))', '(N)')	(N(N(H(H(N))(N)(H(H)(H)))))	hybrid		(N)	('(N)',)	TRUE	TRUE	FALSE	FALSE
9	Fut8_KO_max_IGP_mousebrain_1	9767	2	1163.49	ILSENK	H(5)N(4)	5	B1AZI6	THO complex subunit 2	Thoc2	34	5	1.44034	0.187496	0.258211	0.301447	(N(N(H(H(H)(H))(H(N)(N)))))	hybrid			('(N)', '(N)')	(N(N(H(H(N))(N)(H(H)(H)))))	hybrid		(N)	('(N)',)	TRUE	TRUE	FALSE	FALSE
9	Fut8_KO_max_IGP_mousebrain_1	9767	2	1163.49	ILSENK	H(5)N(4)	5	B1AZI6	THO complex subunit 2	Thoc2	34	6	1.25285	0.0475402	0.410434	0.33672	(N(N(H(H(N(H(H))))(H(N)))))	complex			('(N(H(H)))', '(N)')	(N(N(H(H(N))(N)(H(H)(H)))))	hybrid		(N)	('(N)',)	FALSE	TRUE	FALSE	FALSE
9	Fut8_KO_max_IGP_mousebrain_1	9767	2	1163.49	ILSENK	H(5)N(4)	5	B1AZI6	THO complex subunit 2	Thoc2	34	7	1.20531	0.0451842	0.339246	0.455448	(N(N(H(H(N(H))(N(H)))(H))))	complex			('(N(H))', '(N(H))')	(N(N(H(H(N))(N)(H(H)(H)))))	hybrid		(N)	('(N)',)	FALSE	TRUE	FALSE	FALSE
9	Fut8_KO_max_IGP_mousebrain_1	9767	2	1163.49	ILSENK	H(5)N(4)	5	B1AZI6	THO complex subunit 2	Thoc2	34	8	1.16012	0.420731	0.332698	0.507181	(N(N(H(H(N(H)))(H(N(H))))))	complex			('(N(H))', '(N(H))')	(N(N(H(H(N))(N)(H(H)(H)))))	hybrid		(N)	('(N)',)	FALSE	TRUE	FALSE	FALSE
9	Fut8_KO_max_IGP_mousebrain_1	9767	2	1163.49	ILSENK	H(5)N(4)	5	B1AZI6	THO complex subunit 2	Thoc2	34	9	0.73939		0.307513	0.953097	(N(N(H(H(H(N))(H))(H)(N))))	unknown		(N)	('(H(N))',)	(N(N(H(H(N))(N)(H(H)(H)))))	hybrid		(N)	('(N)',)	FALSE	TRUE	TRUE	FALSE
9	Fut8_KO_max_IGP_mousebrain_1	9789	2	1195.97	NATGDYK	H(5)N(4)	1	Q61490	CD166 antigen	Alcam	306	1	1.75781	0.0150438	0.218327	0.0238619	(N(N(H(H(H))(H(N(H)))(N))))	hybrid		(N)	('(N(H))',)	(N(N(H(H(N(H)))(N)(H(H)))))	hybrid		(N)	('(N(H))',)	TRUE	TRUE	TRUE	TRUE
9	Fut8_KO_max_IGP_mousebrain_1	9789	2	1195.97	NATGDYK	H(5)N(4)	1	Q61490	CD166 antigen	Alcam	306	2	1.74277	0.0712562	0.214384	0.0428484	(N(N(H(H(H)(H))(H(N))(N))))	hybrid		(N)	('(N)',)	(N(N(H(H(N(H)))(N)(H(H)))))	hybrid		(N)	('(N(H))',)	TRUE	TRUE	TRUE	FALSE
9	Fut8_KO_max_IGP_mousebrain_1	9789	2	1195.97	NATGDYK	H(5)N(4)	1	Q61490	CD166 antigen	Alcam	306	3	1.67151	0.0292405	0.153148	0.175341	(N(N(H(H(H)(H)(N))(H(N)))))	unknown			('(N)', '(N)')	(N(N(H(H(N(H)))(N)(H(H)))))	hybrid		(N)	('(N(H))',)	FALSE	TRUE	FALSE	FALSE
9	Fut8_KO_max_IGP_mousebrain_1	9789	2	1195.97	NATGDYK	H(5)N(4)	1	Q61490	CD166 antigen	Alcam	306	4	1.64227	0.0348211	0.197538	0.160191	(N(N(H(H(H))(H(N(H))(N)))))	hybrid			('(N(H))', '(N)')	(N(N(H(H(N(H)))(N)(H(H)))))	hybrid		(N)	('(N(H))',)	TRUE	TRUE	FALSE	FALSE
9	Fut8_KO_max_IGP_mousebrain_1	9789	2	1195.97	NATGDYK	H(5)N(4)	1	Q61490	CD166 antigen	Alcam	306	5	1.60745	0.0595433	0.148453	0.244097	(N(N(H(H(H)(H))(H(N)(N)))))	hybrid			('(N)', '(N)')	(N(N(H(H(N(H)))(N)(H(H)))))	hybrid		(N)	('(N(H))',)	TRUE	TRUE	FALSE	FALSE
9	Fut8_KO_max_IGP_mousebrain_1	9789	2	1195.97	NATGDYK	H(5)N(4)	1	Q61490	CD166 antigen	Alcam	306	6	1.54791	0.0863233	0.271749	0.180345	(N(N(H(H(N(H(H))))(H(N)))))	complex			('(N(H(H)))', '(N)')	(N(N(H(H(N(H)))(N)(H(H)))))	hybrid		(N)	('(N(H))',)	FALSE	TRUE	FALSE	FALSE
9	Fut8_KO_max_IGP_mousebrain_1	9789	2	1195.97	NATGDYK	H(5)N(4)	1	Q61490	CD166 antigen	Alcam	306	7	1.46158	0.0550987	0.253636	0.284781	(N(N(H(H(N(H))(N(H)))(H))))	complex			('(N(H))', '(N(H))')	(N(N(H(H(N(H)))(N)(H(H)))))	hybrid		(N)	('(N(H))',)	FALSE	TRUE	FALSE	FALSE
9	Fut8_KO_max_IGP_mousebrain_1	9789	2	1195.97	NATGDYK	H(5)N(4)	1	Q61490	CD166 antigen	Alcam	306	8	1.40648	0.588842	0.26237	0.331145	(N(N(H(H(N(H)))(H(N(H))))))	complex			('(N(H))', '(N(H))')	(N(N(H(H(N(H)))(N)(H(H)))))	hybrid		(N)	('(N(H))',)	FALSE	TRUE	FALSE	FALSE
9	Fut8_KO_max_IGP_mousebrain_1	9789	2	1195.97	NATGDYK	H(5)N(4)	1	Q61490	CD166 antigen	Alcam	306	9	0.817642		0.26464	0.917717	(N(N(H(H(H(N))(H))(H)(N))))	unknown		(N)	('(H(N))',)	(N(N(H(H(N(H)))(N)(H(H)))))	hybrid		(N)	('(N(H))',)	FALSE	TRUE	TRUE	FALSE
13	Fut8_KO_max_IGP_mousebrain_1	9843	2	1206.99	NISSEEK	H(4)N(4)F(1)	1	P13595	Neural cell adhesion molecule 1	Ncam1	348	1	1.73913	0.101651	0.206702	0.0541643	(N(N(H(H(N(H)(F)))(H)(N))))	complex		(N)	('(N(H)(F))',)	(N(N(H(H(N(H)(F)))(N)(H))))	complex		(N)	('(N(H)(F))',)	TRUE	TRUE	TRUE	TRUE
13	Fut8_KO_max_IGP_mousebrain_1	9843	2	1206.99	NISSEEK	H(4)N(4)F(1)	1	P13595	Neural cell adhesion molecule 1	Ncam1	348	2	1.63748	0.00356276	0.253396	0.10912	(N(N(H(H(N(H(F))))(H(N)))))	complex			('(N(H(F)))', '(N)')	(N(N(H(H(N(H)(F)))(N)(H))))	complex		(N)	('(N(H)(F))',)	TRUE	TRUE	FALSE	FALSE
13	Fut8_KO_max_IGP_mousebrain_1	9843	2	1206.99	NISSEEK	H(4)N(4)F(1)	1	P13595	Neural cell adhesion molecule 1	Ncam1	348	3	1.63392	0.0407273	0.273639	0.0924408	(N(N(H(H(N(H)(F)))(H(N)))))	complex			('(N(H)(F))', '(N)')	(N(N(H(H(N(H)(F)))(N)(H))))	complex		(N)	('(N(H)(F))',)	TRUE	TRUE	FALSE	FALSE
13	Fut8_KO_max_IGP_mousebrain_1	9843	2	1206.99	NISSEEK	H(4)N(4)F(1)	1	P13595	Neural cell adhesion molecule 1	Ncam1	348	4	1.59319	0.0347048	0.305291	0.101515	(N(N(H(H(N(H)(F))(N))(H))))	complex			('(N(H)(F))', '(N)')	(N(N(H(H(N(H)(F)))(N)(H))))	complex		(N)	('(N(H)(F))',)	TRUE	TRUE	FALSE	FALSE
13	Fut8_KO_max_IGP_mousebrain_1	9843	2	1206.99	NISSEEK	H(4)N(4)F(1)	1	P13595	Neural cell adhesion molecule 1	Ncam1	348	5	1.55849	0.010703	0.330824	0.110688	(N(N(H(H(H))(H(N(F)))(N))))	hybrid		(N)	('(N(F))',)	(N(N(H(H(N(H)(F)))(N)(H))))	complex		(N)	('(N(H)(F))',)	FALSE	TRUE	TRUE	FALSE
13	Fut8_KO_max_IGP_mousebrain_1	9843	2	1206.99	NISSEEK	H(4)N(4)F(1)	1	P13595	Neural cell adhesion molecule 1	Ncam1	348	6	1.54779	0.0144752	0.342177	0.110037	(N(N(H(H(H))(H(N(F))(N)))))	hybrid			('(N(F))', '(N)')	(N(N(H(H(N(H)(F)))(N)(H))))	complex		(N)	('(N(H)(F))',)	FALSE	TRUE	FALSE	FALSE
13	Fut8_KO_max_IGP_mousebrain_1	9843	2	1206.99	NISSEEK	H(4)N(4)F(1)	1	P13595	Neural cell adhesion molecule 1	Ncam1	348	7	1.53331	0.0406285	0.398237	0.0684531	(N(N(H(H(N(H)))(H)(N)))(F))	complex	(F)	(N)	('(N(H))',)	(N(N(H(H(N(H)(F)))(N)(H))))	complex		(N)	('(N(H)(F))',)	TRUE	FALSE	TRUE	FALSE
13	Fut8_KO_max_IGP_mousebrain_1	9843	2	1206.99	NISSEEK	H(4)N(4)F(1)	1	P13595	Neural cell adhesion molecule 1	Ncam1	348	8	1.49268	0.0630819	0.291207	0.216111	(N(N(H(H(N(H)))(H(N(F))))))	complex			('(N(H))', '(N(F))')	(N(N(H(H(N(H)(F)))(N)(H))))	complex		(N)	('(N(H)(F))',)	TRUE	TRUE	FALSE	FALSE
13	Fut8_KO_max_IGP_mousebrain_1	9843	2	1206.99	NISSEEK	H(4)N(4)F(1)	1	P13595	Neural cell adhesion molecule 1	Ncam1	348	9	1.4296	0.0237639	0.434355	0.136045	(N(N(H(H(H))(H(N))(N)))(F))	hybrid	(F)	(N)	('(N)',)	(N(N(H(H(N(H)(F)))(N)(H))))	complex		(N)	('(N(H)(F))',)	FALSE	FALSE	TRUE	FALSE
13	Fut8_KO_max_IGP_mousebrain_1	9843	2	1206.99	NISSEEK	H(4)N(4)F(1)	1	P13595	Neural cell adhesion molecule 1	Ncam1	348	10	1.40584	0.011788	0.318108	0.276056	(N(N(H(H(N(H))(N(F)))(H))))	complex			('(N(H))', '(N(F))')	(N(N(H(H(N(H)(F)))(N)(H))))	complex		(N)	('(N(H)(F))',)	TRUE	TRUE	FALSE	FALSE
13	Fut8_KO_max_IGP_mousebrain_1	9843	2	1206.99	NISSEEK	H(4)N(4)F(1)	1	P13595	Neural cell adhesion molecule 1	Ncam1	348	11	1.39405	0.0100056	0.40723	0.198722	(N(N(H(H(H))(H(N)(N))))(F))	hybrid	(F)		('(N)', '(N)')	(N(N(H(H(N(H)(F)))(N)(H))))	complex		(N)	('(N(H)(F))',)	FALSE	FALSE	FALSE	FALSE
13	Fut8_KO_max_IGP_mousebrain_1	9843	2	1206.99	NISSEEK	H(4)N(4)F(1)	1	P13595	Neural cell adhesion molecule 1	Ncam1	348	12	1.38404	0.129561	0.437062	0.178896	(N(N(H(H(N(H)))(H(N))))(F))	complex	(F)		('(N(H))', '(N)')	(N(N(H(H(N(H)(F)))(N)(H))))	complex		(N)	('(N(H)(F))',)	TRUE	FALSE	FALSE	FALSE
13	Fut8_KO_max_IGP_mousebrain_1	9843	2	1206.99	NISSEEK	H(4)N(4)F(1)	1	P13595	Neural cell adhesion molecule 1	Ncam1	348	13	1.25448		0.409717	0.335802	(N(N(H(H(N(H))(N))(H)))(F))	complex	(F)		('(N(H))', '(N)')	(N(N(H(H(N(H)(F)))(N)(H))))	complex		(N)	('(N(H)(F))',)	TRUE	FALSE	FALSE	FALSE
6	Fut8_KO_max_IGP_mousebrain_1	9844	3	1117.78	KNASNMEYR	H(7)N(4)F(2)	2	P97300	Neuroplastin	Nptn	196	1	1.66188	0.023702	0.271488	0.0666282	(N(N(H(H(H(H))(H))(H(N(H(F))(F)))(N))))	hybrid		(N)	('(N(H(F))(F))',)	(N(N(H(H(N(H(F))(F)))(N)(H(H)(H(H))))))	hybrid		(N)	('(N(H(F))(F))',)	TRUE	TRUE	TRUE	TRUE
6	Fut8_KO_max_IGP_mousebrain_1	9844	3	1117.78	KNASNMEYR	H(7)N(4)F(2)	2	P97300	Neuroplastin	Nptn	196	2	1.63818	0.172451	0.247379	0.11444	(N(N(H(H(H)(H))(H(N(H(F))(F))(N(H))))))	hybrid			('(N(H(F))(F))', '(N(H))')	(N(N(H(H(N(H(F))(F)))(N)(H(H)(H(H))))))	hybrid		(N)	('(N(H(F))(F))',)	TRUE	TRUE	FALSE	FALSE
6	Fut8_KO_max_IGP_mousebrain_1	9844	3	1117.78	KNASNMEYR	H(7)N(4)F(2)	2	P97300	Neuroplastin	Nptn	196	3	1.46573	0.0421092	0.302497	0.231772	(N(N(H(H(H)(H))(H(N(H)(F))(N(H)(F))))))	hybrid			('(N(H)(F))', '(N(H)(F))')	(N(N(H(H(N(H(F))(F)))(N)(H(H)(H(H))))))	hybrid		(N)	('(N(H(F))(F))',)	TRUE	TRUE	FALSE	FALSE
6	Fut8_KO_max_IGP_mousebrain_1	9844	3	1117.78	KNASNMEYR	H(7)N(4)F(2)	2	P97300	Neuroplastin	Nptn	196	4	1.42362	0.160362	0.449402	0.126977	(N(N(H(H(H)(H))(H(N(H)(F))(N(H)))))(F))	hybrid	(F)		('(N(H)(F))', '(N(H))')	(N(N(H(H(N(H(F))(F)))(N)(H(H)(H(H))))))	hybrid		(N)	('(N(H(F))(F))',)	TRUE	FALSE	FALSE	FALSE
6	Fut8_KO_max_IGP_mousebrain_1	9844	3	1117.78	KNASNMEYR	H(7)N(4)F(2)	2	P97300	Neuroplastin	Nptn	196	5	1.26326	0.00295184	0.672066	0.0646754	(N(N(H(H(N(H(H))(F)))(H(N(H(H))))))(F))	complex	(F)		('(N(H(H))(F))', '(N(H(H)))')	(N(N(H(H(N(H(F))(F)))(N)(H(H)(H(H))))))	hybrid		(N)	('(N(H(F))(F))',)	FALSE	FALSE	FALSE	FALSE
6	Fut8_KO_max_IGP_mousebrain_1	9844	3	1117.78	KNASNMEYR	H(7)N(4)F(2)	2	P97300	Neuroplastin	Nptn	196	6	1.26031		0.553155	0.186538	(N(N(H(H(H(H))(H))(H(N(H)(F)))(N)))(F))	hybrid	(F)	(N)	('(N(H)(F))',)	(N(N(H(H(N(H(F))(F)))(N)(H(H)(H(H))))))	hybrid		(N)	('(N(H(F))(F))',)	TRUE	FALSE	TRUE	FALSE
5	Fut8_KO_max_IGP_mousebrain_1	9861	2	1133.96	NISSEEK	H(4)N(4)	1	P13595	Neural cell adhesion molecule 1	Ncam1	348	1	1.86988	0.142618	0.127505	0.00261879	(N(N(H(H(N(H)))(H)(N))))	complex		(N)	('(N(H))',)	(N(N(H(H(N(H)))(N)(H))))	complex		(N)	('(N(H))',)	TRUE	TRUE	TRUE	TRUE
5	Fut8_KO_max_IGP_mousebrain_1	9861	2	1133.96	NISSEEK	H(4)N(4)	1	P13595	Neural cell adhesion molecule 1	Ncam1	348	2	1.72726	0.168897	0.24052	0.032223	(N(N(H(H(H))(H(N))(N))))	hybrid		(N)	('(N)',)	(N(N(H(H(N(H)))(N)(H))))	complex		(N)	('(N(H))',)	FALSE	TRUE	TRUE	FALSE
5	Fut8_KO_max_IGP_mousebrain_1	9861	2	1133.96	NISSEEK	H(4)N(4)	1	P13595	Neural cell adhesion molecule 1	Ncam1	348	3	1.55836	0.0332371	0.184229	0.257411	(N(N(H(H(N(H)))(H(N)))))	complex			('(N(H))', '(N)')	(N(N(H(H(N(H)))(N)(H))))	complex		(N)	('(N(H))',)	TRUE	TRUE	FALSE	FALSE
5	Fut8_KO_max_IGP_mousebrain_1	9861	2	1133.96	NISSEEK	H(4)N(4)	1	P13595	Neural cell adhesion molecule 1	Ncam1	348	4	1.52512	0.0567204	0.218476	0.256401	(N(N(H(H(H))(H(N)(N)))))	hybrid			('(N)', '(N)')	(N(N(H(H(N(H)))(N)(H))))	complex		(N)	('(N(H))',)	FALSE	TRUE	FALSE	FALSE
5	Fut8_KO_max_IGP_mousebrain_1	9861	2	1133.96	NISSEEK	H(4)N(4)	1	P13595	Neural cell adhesion molecule 1	Ncam1	348	5	1.4684		0.198032	0.333565	(N(N(H(H(N(H))(N))(H))))	complex			('(N(H))', '(N)')	(N(N(H(H(N(H)))(N)(H))))	complex		(N)	('(N(H))',)	TRUE	TRUE	FALSE	FALSE
15	Fut8_KO_max_IGP_mousebrain_1	9919	3	872.69	NISSEEK	H(4)N(5)F(1)	1	P13595	Neural cell adhesion molecule 1	Ncam1	348	1	1.88096	0.0636913	0.0962194	0.0228157	(N(N(H(H(N(H)(F)))(H(N))(N))))	complex		(N)	('(N(H)(F))', '(N)')	(N(N(H(H(N(H)(F)))(N)(H(N)))))	complex		(N)	('(N(H)(F))', '(N)')	TRUE	TRUE	TRUE	TRUE
15	Fut8_KO_max_IGP_mousebrain_1	9919	3	872.69	NISSEEK	H(4)N(5)F(1)	1	P13595	Neural cell adhesion molecule 1	Ncam1	348	2	1.81727	0.0348355	0.164822	0.0179043	(N(N(H(H(N(H)(F)))(H(N)(N)))))	complex			('(N(H)(F))', '(N)', '(N)')	(N(N(H(H(N(H)(F)))(N)(H(N)))))	complex		(N)	('(N(H)(F))', '(N)')	TRUE	TRUE	FALSE	FALSE
15	Fut8_KO_max_IGP_mousebrain_1	9919	3	872.69	NISSEEK	H(4)N(5)F(1)	1	P13595	Neural cell adhesion molecule 1	Ncam1	348	3	1.78244	0.0395502	0.145536	0.072026	(N(N(H(H(H))(H(N(F))(N))(N))))	hybrid		(N)	('(N(F))', '(N)')	(N(N(H(H(N(H)(F)))(N)(H(N)))))	complex		(N)	('(N(H)(F))', '(N)')	FALSE	TRUE	TRUE	FALSE
15	Fut8_KO_max_IGP_mousebrain_1	9919	3	872.69	NISSEEK	H(4)N(5)F(1)	1	P13595	Neural cell adhesion molecule 1	Ncam1	348	4	1.74289	0.0497018	0.142079	0.115033	(N(N(H(H(N(H)(F))(N))(H)(N))))	complex		(N)	('(N(H)(F))', '(N)')	(N(N(H(H(N(H)(F)))(N)(H(N)))))	complex		(N)	('(N(H)(F))', '(N)')	TRUE	TRUE	TRUE	TRUE
15	Fut8_KO_max_IGP_mousebrain_1	9919	3	872.69	NISSEEK	H(4)N(5)F(1)	1	P13595	Neural cell adhesion molecule 1	Ncam1	348	5	1.69319	0.0179041	0.182529	0.124285	(N(N(H(H(N(H)(F))(N))(H(N)))))	complex			('(N(H)(F))', '(N)', '(N)')	(N(N(H(H(N(H)(F)))(N)(H(N)))))	complex		(N)	('(N(H)(F))', '(N)')	TRUE	TRUE	FALSE	FALSE
15	Fut8_KO_max_IGP_mousebrain_1	9919	3	872.69	NISSEEK	H(4)N(5)F(1)	1	P13595	Neural cell adhesion molecule 1	Ncam1	348	6	1.67528	0.072416	0.0835728	0.241145	(N(N(H(H(N(H)))(H(N(F)))(N))))	complex		(N)	('(N(H))', '(N(F))')	(N(N(H(H(N(H)(F)))(N)(H(N)))))	complex		(N)	('(N(H)(F))', '(N)')	TRUE	TRUE	TRUE	FALSE
15	Fut8_KO_max_IGP_mousebrain_1	9919	3	872.69	NISSEEK	H(4)N(5)F(1)	1	P13595	Neural cell adhesion molecule 1	Ncam1	348	7	1.60287	0.0243224	0.109155	0.287979	(N(N(H(H(N(H))(N(F)))(H)(N))))	complex		(N)	('(N(H))', '(N(F))')	(N(N(H(H(N(H)(F)))(N)(H(N)))))	complex		(N)	('(N(H)(F))', '(N)')	TRUE	TRUE	TRUE	FALSE
15	Fut8_KO_max_IGP_mousebrain_1	9919	3	872.69	NISSEEK	H(4)N(5)F(1)	1	P13595	Neural cell adhesion molecule 1	Ncam1	348	8	1.57854	0.00583665	0.323564	0.0978925	(N(N(H(H(N(H)))(H(N))(N)))(F))	complex	(F)	(N)	('(N(H))', '(N)')	(N(N(H(H(N(H)(F)))(N)(H(N)))))	complex		(N)	('(N(H)(F))', '(N)')	TRUE	FALSE	TRUE	FALSE
15	Fut8_KO_max_IGP_mousebrain_1	9919	3	872.69	NISSEEK	H(4)N(5)F(1)	1	P13595	Neural cell adhesion molecule 1	Ncam1	348	9	1.57271	0.0229583	0.347851	0.0794422	(N(N(H(H(N(H)))(H(N)(N))))(F))	complex	(F)		('(N(H))', '(N)', '(N)')	(N(N(H(H(N(H)(F)))(N)(H(N)))))	complex		(N)	('(N(H)(F))', '(N)')	TRUE	FALSE	FALSE	FALSE
15	Fut8_KO_max_IGP_mousebrain_1	9919	3	872.69	NISSEEK	H(4)N(5)F(1)	1	P13595	Neural cell adhesion molecule 1	Ncam1	348	10	1.54975	0.0328537	0.242865	0.207386	(N(N(H(H(N(H)))(H(N(F))(N)))))	complex			('(N(H))', '(N(F))', '(N)')	(N(N(H(H(N(H)(F)))(N)(H(N)))))	complex		(N)	('(N(H)(F))', '(N)')	TRUE	TRUE	FALSE	FALSE
15	Fut8_KO_max_IGP_mousebrain_1	9919	3	872.69	NISSEEK	H(4)N(5)F(1)	1	P13595	Neural cell adhesion molecule 1	Ncam1	348	11	1.5169	0.00473379	0.323787	0.159318	(N(N(H(H(H))(H(N)(N))(N)))(F))	hybrid	(F)	(N)	('(N)', '(N)')	(N(N(H(H(N(H)(F)))(N)(H(N)))))	complex		(N)	('(N(H)(F))', '(N)')	FALSE	FALSE	TRUE	FALSE
15	Fut8_KO_max_IGP_mousebrain_1	9919	3	872.69	NISSEEK	H(4)N(5)F(1)	1	P13595	Neural cell adhesion molecule 1	Ncam1	348	12	1.51216	0.029477	0.2685	0.219339	(N(N(H(H(N(H))(N))(H(N(F))))))	complex			('(N(H))', '(N)', '(N(F))')	(N(N(H(H(N(H)(F)))(N)(H(N)))))	complex		(N)	('(N(H)(F))', '(N)')	TRUE	TRUE	FALSE	FALSE
15	Fut8_KO_max_IGP_mousebrain_1	9919	3	872.69	NISSEEK	H(4)N(5)F(1)	1	P13595	Neural cell adhesion molecule 1	Ncam1	348	13	1.48268	0.0119734	0.347244	0.170072	(N(N(H(H(N(H))(N))(H(N))))(F))	complex	(F)		('(N(H))', '(N)', '(N)')	(N(N(H(H(N(H)(F)))(N)(H(N)))))	complex		(N)	('(N(H)(F))', '(N)')	TRUE	FALSE	FALSE	FALSE
15	Fut8_KO_max_IGP_mousebrain_1	9919	3	872.69	NISSEEK	H(4)N(5)F(1)	1	P13595	Neural cell adhesion molecule 1	Ncam1	348	14	1.47071	0.139685	0.348091	0.181198	(N(N(H(H(N(H))(N))(H)(N)))(F))	complex	(F)	(N)	('(N(H))', '(N)')	(N(N(H(H(N(H)(F)))(N)(H(N)))))	complex		(N)	('(N(H)(F))', '(N)')	TRUE	FALSE	TRUE	FALSE
15	Fut8_KO_max_IGP_mousebrain_1	9919	3	872.69	NISSEEK	H(4)N(5)F(1)	1	P13595	Neural cell adhesion molecule 1	Ncam1	348	15	1.33103		0.321625	0.34735	(N(N(H(H(N(H))(N(F)))(H(N)))))	complex			('(N(H))', '(N(F))', '(N)')	(N(N(H(H(N(H)(F)))(N)(H(N)))))	complex		(N)	('(N(H)(F))', '(N)')	TRUE	TRUE	FALSE	FALSE
15	Fut8_KO_max_IGP_mousebrain_1	9920	2	1308.53	NISSEEK	H(4)N(5)F(1)	1	P13595	Neural cell adhesion molecule 1	Ncam1	348	1	1.68965	0.000758328	0.260166	0.0501843	(N(N(H(H(N(H)(F)))(H(N)(N)))))	complex			('(N(H)(F))', '(N)', '(N)')	(N(N(H(H(N(H)(F)))(N)(H(N)))))	complex		(N)	('(N(H)(F))', '(N)')	TRUE	TRUE	FALSE	FALSE
15	Fut8_KO_max_IGP_mousebrain_1	9920	2	1308.53	NISSEEK	H(4)N(5)F(1)	1	P13595	Neural cell adhesion molecule 1	Ncam1	348	2	1.68889	0.00904978	0.227167	0.0839408	(N(N(H(H(N(H))(N(F)))(H)(N))))	complex		(N)	('(N(H))', '(N(F))')	(N(N(H(H(N(H)(F)))(N)(H(N)))))	complex		(N)	('(N(H)(F))', '(N)')	TRUE	TRUE	TRUE	FALSE
15	Fut8_KO_max_IGP_mousebrain_1	9920	2	1308.53	NISSEEK	H(4)N(5)F(1)	1	P13595	Neural cell adhesion molecule 1	Ncam1	348	3	1.67984	0.00540517	0.256071	0.0640866	(N(N(H(H(H))(H(N(F))(N))(N))))	hybrid		(N)	('(N(F))', '(N)')	(N(N(H(H(N(H)(F)))(N)(H(N)))))	complex		(N)	('(N(H)(F))', '(N)')	FALSE	TRUE	TRUE	FALSE
15	Fut8_KO_max_IGP_mousebrain_1	9920	2	1308.53	NISSEEK	H(4)N(5)F(1)	1	P13595	Neural cell adhesion molecule 1	Ncam1	348	4	1.67444	0.00394201	0.251196	0.0743676	(N(N(H(H(N(H)(F)))(H(N))(N))))	complex		(N)	('(N(H)(F))', '(N)')	(N(N(H(H(N(H)(F)))(N)(H(N)))))	complex		(N)	('(N(H)(F))', '(N)')	TRUE	TRUE	TRUE	TRUE
15	Fut8_KO_max_IGP_mousebrain_1	9920	2	1308.53	NISSEEK	H(4)N(5)F(1)	1	P13595	Neural cell adhesion molecule 1	Ncam1	348	5	1.67049	0.0300538	0.243217	0.0862881	(N(N(H(H(N(H)(F))(N))(H)(N))))	complex		(N)	('(N(H)(F))', '(N)')	(N(N(H(H(N(H)(F)))(N)(H(N)))))	complex		(N)	('(N(H)(F))', '(N)')	TRUE	TRUE	TRUE	TRUE
15	Fut8_KO_max_IGP_mousebrain_1	9920	2	1308.53	NISSEEK	H(4)N(5)F(1)	1	P13595	Neural cell adhesion molecule 1	Ncam1	348	6	1.64044	0.000725737	0.231342	0.128217	(N(N(H(H(N(H))(N))(H(N(F))))))	complex			('(N(H))', '(N)', '(N(F))')	(N(N(H(H(N(H)(F)))(N)(H(N)))))	complex		(N)	('(N(H)(F))', '(N)')	TRUE	TRUE	FALSE	FALSE
15	Fut8_KO_max_IGP_mousebrain_1	9920	2	1308.53	NISSEEK	H(4)N(5)F(1)	1	P13595	Neural cell adhesion molecule 1	Ncam1	348	7	1.63972	0.00875948	0.237694	0.122591	(N(N(H(H(N(H)))(H(N(F))(N)))))	complex			('(N(H))', '(N(F))', '(N)')	(N(N(H(H(N(H)(F)))(N)(H(N)))))	complex		(N)	('(N(H)(F))', '(N)')	TRUE	TRUE	FALSE	FALSE
15	Fut8_KO_max_IGP_mousebrain_1	9920	2	1308.53	NISSEEK	H(4)N(5)F(1)	1	P13595	Neural cell adhesion molecule 1	Ncam1	348	8	1.63096	0.0390549	0.216969	0.152075	(N(N(H(H(N(H))(N(F)))(H(N)))))	complex			('(N(H))', '(N(F))', '(N)')	(N(N(H(H(N(H)(F)))(N)(H(N)))))	complex		(N)	('(N(H)(F))', '(N)')	TRUE	TRUE	FALSE	FALSE
15	Fut8_KO_max_IGP_mousebrain_1	9920	2	1308.53	NISSEEK	H(4)N(5)F(1)	1	P13595	Neural cell adhesion molecule 1	Ncam1	348	9	1.5919	0.0162821	0.263832	0.144267	(N(N(H(H(N(H)(F))(N))(H(N)))))	complex			('(N(H)(F))', '(N)', '(N)')	(N(N(H(H(N(H)(F)))(N)(H(N)))))	complex		(N)	('(N(H)(F))', '(N)')	TRUE	TRUE	FALSE	FALSE
15	Fut8_KO_max_IGP_mousebrain_1	9920	2	1308.53	NISSEEK	H(4)N(5)F(1)	1	P13595	Neural cell adhesion molecule 1	Ncam1	348	10	1.57562	0.0516899	0.219287	0.205095	(N(N(H(H(N(H)))(H(N(F)))(N))))	complex		(N)	('(N(H))', '(N(F))')	(N(N(H(H(N(H)(F)))(N)(H(N)))))	complex		(N)	('(N(H)(F))', '(N)')	TRUE	TRUE	TRUE	FALSE
15	Fut8_KO_max_IGP_mousebrain_1	9920	2	1308.53	NISSEEK	H(4)N(5)F(1)	1	P13595	Neural cell adhesion molecule 1	Ncam1	348	11	1.52393	0.027552	0.385428	0.0906432	(N(N(H(H(N(H)))(H(N)(N))))(F))	complex	(F)		('(N(H))', '(N)', '(N)')	(N(N(H(H(N(H)(F)))(N)(H(N)))))	complex		(N)	('(N(H)(F))', '(N)')	TRUE	FALSE	FALSE	FALSE
15	Fut8_KO_max_IGP_mousebrain_1	9920	2	1308.53	NISSEEK	H(4)N(5)F(1)	1	P13595	Neural cell adhesion molecule 1	Ncam1	348	12	1.49638	0.000374878	0.378406	0.125217	(N(N(H(H(N(H)))(H(N))(N)))(F))	complex	(F)	(N)	('(N(H))', '(N)')	(N(N(H(H(N(H)(F)))(N)(H(N)))))	complex		(N)	('(N(H)(F))', '(N)')	TRUE	FALSE	TRUE	FALSE
15	Fut8_KO_max_IGP_mousebrain_1	9920	2	1308.53	NISSEEK	H(4)N(5)F(1)	1	P13595	Neural cell adhesion molecule 1	Ncam1	348	13	1.496	0.0236275	0.37203	0.131968	(N(N(H(H(H))(H(N)(N))(N)))(F))	hybrid	(F)	(N)	('(N)', '(N)')	(N(N(H(H(N(H)(F)))(N)(H(N)))))	complex		(N)	('(N(H)(F))', '(N)')	FALSE	FALSE	TRUE	FALSE
15	Fut8_KO_max_IGP_mousebrain_1	9920	2	1308.53	NISSEEK	H(4)N(5)F(1)	1	P13595	Neural cell adhesion molecule 1	Ncam1	348	14	1.47237	0.010258	0.370727	0.156898	(N(N(H(H(N(H))(N))(H)(N)))(F))	complex	(F)	(N)	('(N(H))', '(N)')	(N(N(H(H(N(H)(F)))(N)(H(N)))))	complex		(N)	('(N(H)(F))', '(N)')	TRUE	FALSE	TRUE	FALSE
15	Fut8_KO_max_IGP_mousebrain_1	9920	2	1308.53	NISSEEK	H(4)N(5)F(1)	1	P13595	Neural cell adhesion molecule 1	Ncam1	348	15	1.46212		0.384713	0.15317	(N(N(H(H(N(H))(N))(H(N))))(F))	complex	(F)		('(N(H))', '(N)', '(N)')	(N(N(H(H(N(H)(F)))(N)(H(N)))))	complex		(N)	('(N(H)(F))', '(N)')	TRUE	FALSE	FALSE	FALSE
4	Fut8_KO_max_IGP_mousebrain_1	9936	2	1113.45	NISSEEK	H(5)N(3)	1	P13595	Neural cell adhesion molecule 1	Ncam1	348	1	1.62169	0.0678176	0.260939	0.117371	(N(N(H(H(H)(H))(H(N)))))	hybrid			('(N)',)	(N(N(H(H(N(H)))(H(H)))))	hybrid			('(N(H))',)	TRUE	TRUE	TRUE	FALSE
4	Fut8_KO_max_IGP_mousebrain_1	9936	2	1113.45	NISSEEK	H(5)N(3)	1	P13595	Neural cell adhesion molecule 1	Ncam1	348	2	1.55387	0.0533672	0.290196	0.155932	(N(N(H(H(H))(H(N(H))))))	hybrid			('(N(H))',)	(N(N(H(H(N(H)))(H(H)))))	hybrid			('(N(H))',)	TRUE	TRUE	TRUE	TRUE
4	Fut8_KO_max_IGP_mousebrain_1	9936	2	1113.45	NISSEEK	H(5)N(3)	1	P13595	Neural cell adhesion molecule 1	Ncam1	348	3	1.5005	0.761336	0.402916	0.0965796	(N(H)(N(H(H(N(H)))(H))))	complex			('(N(H))',)	(N(N(H(H(N(H)))(H(H)))))	hybrid			('(N(H))',)	FALSE	TRUE	TRUE	TRUE
4	Fut8_KO_max_IGP_mousebrain_1	9936	2	1113.45	NISSEEK	H(5)N(3)	1	P13595	Neural cell adhesion molecule 1	Ncam1	348	4	0.739168		0.260832	1	(N(N(H(H(H)(H))(H)(N))))	high_mannose		(N)	()	(N(N(H(H(N(H)))(H(H)))))	hybrid			('(N(H))',)	FALSE	TRUE	FALSE	FALSE
9	Fut8_KO_max_IGP_mousebrain_1	10003	2	1214.99	NISSEEK	H(5)N(4)	1	P13595	Neural cell adhesion molecule 1	Ncam1	348	1	1.78685	0.0266315	0.18973	0.0234172	(N(N(H(H(H))(H(N(H)))(N))))	hybrid		(N)	('(N(H))',)	(N(N(H(H(N(H))(N))(H(H)))))	hybrid			('(N(H))', '(N)')	TRUE	TRUE	FALSE	FALSE
9	Fut8_KO_max_IGP_mousebrain_1	10003	2	1214.99	NISSEEK	H(5)N(4)	1	P13595	Neural cell adhesion molecule 1	Ncam1	348	2	1.76022	0.00698757	0.1942	0.0455792	(N(N(H(H(H)(H))(H(N))(N))))	hybrid		(N)	('(N)',)	(N(N(H(H(N(H))(N))(H(H)))))	hybrid			('(N(H))', '(N)')	TRUE	TRUE	FALSE	FALSE
9	Fut8_KO_max_IGP_mousebrain_1	10003	2	1214.99	NISSEEK	H(5)N(4)	1	P13595	Neural cell adhesion molecule 1	Ncam1	348	3	1.75323	0.0907484	0.145666	0.101101	(N(N(H(H(H)(H)(N))(H(N)))))	unknown			('(N)', '(N)')	(N(N(H(H(N(H))(N))(H(H)))))	hybrid			('(N(H))', '(N)')	FALSE	TRUE	TRUE	FALSE
9	Fut8_KO_max_IGP_mousebrain_1	10003	2	1214.99	NISSEEK	H(5)N(4)	1	P13595	Neural cell adhesion molecule 1	Ncam1	348	4	1.66248	0.01774	0.174133	0.163382	(N(N(H(H(H))(H(N(H))(N)))))	hybrid			('(N(H))', '(N)')	(N(N(H(H(N(H))(N))(H(H)))))	hybrid			('(N(H))', '(N)')	TRUE	TRUE	TRUE	TRUE
9	Fut8_KO_max_IGP_mousebrain_1	10003	2	1214.99	NISSEEK	H(5)N(4)	1	P13595	Neural cell adhesion molecule 1	Ncam1	348	5	1.64474	0.0873017	0.149809	0.205446	(N(N(H(H(H)(H))(H(N)(N)))))	hybrid			('(N)', '(N)')	(N(N(H(H(N(H))(N))(H(H)))))	hybrid			('(N(H))', '(N)')	TRUE	TRUE	TRUE	FALSE
9	Fut8_KO_max_IGP_mousebrain_1	10003	2	1214.99	NISSEEK	H(5)N(4)	1	P13595	Neural cell adhesion molecule 1	Ncam1	348	6	1.55744	0.103192	0.249541	0.193015	(N(N(H(H(N(H(H))))(H(N)))))	complex			('(N(H(H)))', '(N)')	(N(N(H(H(N(H))(N))(H(H)))))	hybrid			('(N(H))', '(N)')	FALSE	TRUE	TRUE	FALSE
9	Fut8_KO_max_IGP_mousebrain_1	10003	2	1214.99	NISSEEK	H(5)N(4)	1	P13595	Neural cell adhesion molecule 1	Ncam1	348	7	1.45425	0.0290373	0.233082	0.312666	(N(N(H(H(N(H))(N(H)))(H))))	complex			('(N(H))', '(N(H))')	(N(N(H(H(N(H))(N))(H(H)))))	hybrid			('(N(H))', '(N)')	FALSE	TRUE	TRUE	FALSE
9	Fut8_KO_max_IGP_mousebrain_1	10003	2	1214.99	NISSEEK	H(5)N(4)	1	P13595	Neural cell adhesion molecule 1	Ncam1	348	8	1.42521	0.579841	0.240963	0.333823	(N(N(H(H(N(H)))(H(N(H))))))	complex			('(N(H))', '(N(H))')	(N(N(H(H(N(H))(N))(H(H)))))	hybrid			('(N(H))', '(N)')	FALSE	TRUE	TRUE	FALSE
9	Fut8_KO_max_IGP_mousebrain_1	10003	2	1214.99	NISSEEK	H(5)N(4)	1	P13595	Neural cell adhesion molecule 1	Ncam1	348	9	0.845373		0.230164	0.924463	(N(N(H(H(H(N))(H))(H)(N))))	unknown		(N)	('(H(N))',)	(N(N(H(H(N(H))(N))(H(H)))))	hybrid			('(N(H))', '(N)')	FALSE	TRUE	FALSE	FALSE
6	Fut8_KO_max_IGP_mousebrain_1	10004	3	1117.78	KNASNMEYR	H(7)N(4)F(2)	2	P97300	Neuroplastin	Nptn	196	1	1.67206	0.028083	0.263751	0.0641942	(N(N(H(H(H(H))(H))(H(N(H(F))(F)))(N))))	hybrid		(N)	('(N(H(F))(F))',)	(N(N(H(H(N(H(F))(F)))(N)(H(H)(H(H))))))	hybrid		(N)	('(N(H(F))(F))',)	TRUE	TRUE	TRUE	TRUE
6	Fut8_KO_max_IGP_mousebrain_1	10004	3	1117.78	KNASNMEYR	H(7)N(4)F(2)	2	P97300	Neuroplastin	Nptn	196	2	1.64397	0.155308	0.242976	0.113052	(N(N(H(H(H)(H))(H(N(H(F))(F))(N(H))))))	hybrid			('(N(H(F))(F))', '(N(H))')	(N(N(H(H(N(H(F))(F)))(N)(H(H)(H(H))))))	hybrid		(N)	('(N(H(F))(F))',)	TRUE	TRUE	FALSE	FALSE
6	Fut8_KO_max_IGP_mousebrain_1	10004	3	1117.78	KNASNMEYR	H(7)N(4)F(2)	2	P97300	Neuroplastin	Nptn	196	3	1.48866	0.047566	0.278831	0.232505	(N(N(H(H(H)(H))(H(N(H)(F))(N(H)(F))))))	hybrid			('(N(H)(F))', '(N(H)(F))')	(N(N(H(H(N(H(F))(F)))(N)(H(H)(H(H))))))	hybrid		(N)	('(N(H(F))(F))',)	TRUE	TRUE	FALSE	FALSE
6	Fut8_KO_max_IGP_mousebrain_1	10004	3	1117.78	KNASNMEYR	H(7)N(4)F(2)	2	P97300	Neuroplastin	Nptn	196	4	1.4411	0.16825	0.431552	0.127349	(N(N(H(H(H)(H))(H(N(H)(F))(N(H)))))(F))	hybrid	(F)		('(N(H)(F))', '(N(H))')	(N(N(H(H(N(H(F))(F)))(N)(H(H)(H(H))))))	hybrid		(N)	('(N(H(F))(F))',)	TRUE	FALSE	FALSE	FALSE
6	Fut8_KO_max_IGP_mousebrain_1	10004	3	1117.78	KNASNMEYR	H(7)N(4)F(2)	2	P97300	Neuroplastin	Nptn	196	5	1.27285	0.00496656	0.658594	0.0685576	(N(N(H(H(N(H(H))(F)))(H(N(H(H))))))(F))	complex	(F)		('(N(H(H))(F))', '(N(H(H)))')	(N(N(H(H(N(H(F))(F)))(N)(H(H)(H(H))))))	hybrid		(N)	('(N(H(F))(F))',)	FALSE	FALSE	FALSE	FALSE
6	Fut8_KO_max_IGP_mousebrain_1	10004	3	1117.78	KNASNMEYR	H(7)N(4)F(2)	2	P97300	Neuroplastin	Nptn	196	6	1.26788		0.544584	0.187534	(N(N(H(H(H(H))(H))(H(N(H)(F)))(N)))(F))	hybrid	(F)	(N)	('(N(H)(F))',)	(N(N(H(H(N(H(F))(F)))(N)(H(H)(H(H))))))	hybrid		(N)	('(N(H(F))(F))',)	TRUE	FALSE	TRUE	FALSE
9	Fut8_KO_max_IGP_mousebrain_1	10170	2	1214.99	NISSEEK	H(5)N(4)	1	P13595	Neural cell adhesion molecule 1	Ncam1	348	1	1.76446	0.0219803	0.2077	0.0278435	(N(N(H(H(H))(H(N(H)))(N))))	hybrid		(N)	('(N(H))',)	(N(N(H(H(N(H))(N))(H(H)))))	hybrid			('(N(H))', '(N)')	TRUE	TRUE	FALSE	FALSE
9	Fut8_KO_max_IGP_mousebrain_1	10170	2	1214.99	NISSEEK	H(5)N(4)	1	P13595	Neural cell adhesion molecule 1	Ncam1	348	2	1.74248	0.00859566	0.213096	0.0444286	(N(N(H(H(H)(H))(H(N))(N))))	hybrid		(N)	('(N)',)	(N(N(H(H(N(H))(N))(H(H)))))	hybrid			('(N(H))', '(N)')	TRUE	TRUE	FALSE	FALSE
9	Fut8_KO_max_IGP_mousebrain_1	10170	2	1214.99	NISSEEK	H(5)N(4)	1	P13595	Neural cell adhesion molecule 1	Ncam1	348	3	1.73388	0.0935411	0.149873	0.116247	(N(N(H(H(H)(H)(N))(H(N)))))	unknown			('(N)', '(N)')	(N(N(H(H(N(H))(N))(H(H)))))	hybrid			('(N(H))', '(N)')	FALSE	TRUE	TRUE	FALSE
9	Fut8_KO_max_IGP_mousebrain_1	10170	2	1214.99	NISSEEK	H(5)N(4)	1	P13595	Neural cell adhesion molecule 1	Ncam1	348	4	1.64034	0.017348	0.180264	0.179397	(N(N(H(H(H))(H(N(H))(N)))))	hybrid			('(N(H))', '(N)')	(N(N(H(H(N(H))(N))(H(H)))))	hybrid			('(N(H))', '(N)')	TRUE	TRUE	TRUE	TRUE
9	Fut8_KO_max_IGP_mousebrain_1	10170	2	1214.99	NISSEEK	H(5)N(4)	1	P13595	Neural cell adhesion molecule 1	Ncam1	348	5	1.62299	0.0790244	0.155343	0.221666	(N(N(H(H(H)(H))(H(N)(N)))))	hybrid			('(N)', '(N)')	(N(N(H(H(N(H))(N))(H(H)))))	hybrid			('(N(H))', '(N)')	TRUE	TRUE	TRUE	FALSE
9	Fut8_KO_max_IGP_mousebrain_1	10170	2	1214.99	NISSEEK	H(5)N(4)	1	P13595	Neural cell adhesion molecule 1	Ncam1	348	6	1.54397	0.0979849	0.250563	0.205471	(N(N(H(H(N(H(H))))(H(N)))))	complex			('(N(H(H)))', '(N)')	(N(N(H(H(N(H))(N))(H(H)))))	hybrid			('(N(H))', '(N)')	FALSE	TRUE	TRUE	FALSE
9	Fut8_KO_max_IGP_mousebrain_1	10170	2	1214.99	NISSEEK	H(5)N(4)	1	P13595	Neural cell adhesion molecule 1	Ncam1	348	7	1.44598	0.0350009	0.225976	0.328042	(N(N(H(H(N(H))(N(H)))(H))))	complex			('(N(H))', '(N(H))')	(N(N(H(H(N(H))(N))(H(H)))))	hybrid			('(N(H))', '(N)')	FALSE	TRUE	TRUE	FALSE
9	Fut8_KO_max_IGP_mousebrain_1	10170	2	1214.99	NISSEEK	H(5)N(4)	1	P13595	Neural cell adhesion molecule 1	Ncam1	348	8	1.41098	0.558838	0.238701	0.350318	(N(N(H(H(N(H)))(H(N(H))))))	complex			('(N(H))', '(N(H))')	(N(N(H(H(N(H))(N))(H(H)))))	hybrid			('(N(H))', '(N)')	FALSE	TRUE	TRUE	FALSE
9	Fut8_KO_max_IGP_mousebrain_1	10170	2	1214.99	NISSEEK	H(5)N(4)	1	P13595	Neural cell adhesion molecule 1	Ncam1	348	9	0.852143		0.220822	0.927036	(N(N(H(H(H(N))(H))(H)(N))))	unknown		(N)	('(H(N))',)	(N(N(H(H(N(H))(N))(H(H)))))	hybrid			('(N(H))', '(N)')	FALSE	TRUE	FALSE	FALSE
9	Fut8_KO_max_IGP_mousebrain_1	10233	3	858.685	RAcCQFNR	H(5)N(4)	6	P14231	Sodium/potassium-transporting ATPase subunit beta-2	Atp1b2	153	1	1.79102	0.102192	0.1335	0.0754783	(N(N(H(H(H))(H(N(H)))(N))))	hybrid		(N)	('(N(H))',)	(N(N(H(H(N))(N)(H(H)(H)))))	hybrid		(N)	('(N)',)	TRUE	TRUE	TRUE	FALSE
9	Fut8_KO_max_IGP_mousebrain_1	10233	3	858.685	RAcCQFNR	H(5)N(4)	6	P14231	Sodium/potassium-transporting ATPase subunit beta-2	Atp1b2	153	2	1.68883	0.471262	0.154947	0.156223	(N(N(H(H(H)(H))(H(N))(N))))	hybrid		(N)	('(N)',)	(N(N(H(H(N))(N)(H(H)(H)))))	hybrid		(N)	('(N)',)	TRUE	TRUE	TRUE	TRUE
9	Fut8_KO_max_IGP_mousebrain_1	10233	3	858.685	RAcCQFNR	H(5)N(4)	6	P14231	Sodium/potassium-transporting ATPase subunit beta-2	Atp1b2	153	3	1.21757	0.0218597	0.711984	0.0704479	(N(N(H(H(H)(H))(H(N)(N)))))	hybrid			('(N)', '(N)')	(N(N(H(H(N))(N)(H(H)(H)))))	hybrid		(N)	('(N)',)	TRUE	TRUE	FALSE	FALSE
9	Fut8_KO_max_IGP_mousebrain_1	10233	3	858.685	RAcCQFNR	H(5)N(4)	6	P14231	Sodium/potassium-transporting ATPase subunit beta-2	Atp1b2	153	4	1.19571	0.119897	0.691902	0.112389	(N(N(H(H(H)(H)(N))(H(N)))))	unknown			('(N)', '(N)')	(N(N(H(H(N))(N)(H(H)(H)))))	hybrid		(N)	('(N)',)	FALSE	TRUE	FALSE	FALSE
9	Fut8_KO_max_IGP_mousebrain_1	10233	3	858.685	RAcCQFNR	H(5)N(4)	6	P14231	Sodium/potassium-transporting ATPase subunit beta-2	Atp1b2	153	5	1.07581	0.0958853	0.734498	0.18969	(N(N(H(H(H))(H(N(H))(N)))))	hybrid			('(N(H))', '(N)')	(N(N(H(H(N))(N)(H(H)(H)))))	hybrid		(N)	('(N)',)	TRUE	TRUE	FALSE	FALSE
9	Fut8_KO_max_IGP_mousebrain_1	10233	3	858.685	RAcCQFNR	H(5)N(4)	6	P14231	Sodium/potassium-transporting ATPase subunit beta-2	Atp1b2	153	6	0.979926	0.00271809	0.785116	0.234958	(N(N(H(H(N(H(H))))(H(N)))))	complex			('(N(H(H)))', '(N)')	(N(N(H(H(N))(N)(H(H)(H)))))	hybrid		(N)	('(N)',)	FALSE	TRUE	FALSE	FALSE
9	Fut8_KO_max_IGP_mousebrain_1	10233	3	858.685	RAcCQFNR	H(5)N(4)	6	P14231	Sodium/potassium-transporting ATPase subunit beta-2	Atp1b2	153	7	0.977208	0.0972653	0.696814	0.325977	(N(N(H(H(N(H))(N(H)))(H))))	complex			('(N(H))', '(N(H))')	(N(N(H(H(N))(N)(H(H)(H)))))	hybrid		(N)	('(N)',)	FALSE	TRUE	FALSE	FALSE
9	Fut8_KO_max_IGP_mousebrain_1	10233	3	858.685	RAcCQFNR	H(5)N(4)	6	P14231	Sodium/potassium-transporting ATPase subunit beta-2	Atp1b2	153	8	0.879943	0.417156	0.69949	0.420567	(N(N(H(H(N(H)))(H(N(H))))))	complex			('(N(H))', '(N(H))')	(N(N(H(H(N))(N)(H(H)(H)))))	hybrid		(N)	('(N)',)	FALSE	TRUE	FALSE	FALSE
9	Fut8_KO_max_IGP_mousebrain_1	10233	3	858.685	RAcCQFNR	H(5)N(4)	6	P14231	Sodium/potassium-transporting ATPase subunit beta-2	Atp1b2	153	9	0.462787		0.543572	0.993641	(N(N(H(H(H(N))(H))(H)(N))))	unknown		(N)	('(H(N))',)	(N(N(H(H(N))(N)(H(H)(H)))))	hybrid		(N)	('(N)',)	FALSE	TRUE	TRUE	FALSE
15	Fut8_KO_max_IGP_mousebrain_1	10339	2	1257.04	IISENK	H(4)N(5)F(1)	5	Q01097	Glutamate receptor ionotropic, NMDA 2B	Grin2b	444	1	1.75958	0.0567873	0.181817	0.0586066	(N(N(H(H(N(H)(F))(N))(H)(N))))	complex		(N)	('(N(H)(F))', '(N)')	(N(N(H(H(N(H)(F)))(N)(H(N)))))	complex		(N)	('(N(H)(F))', '(N)')	TRUE	TRUE	TRUE	TRUE
15	Fut8_KO_max_IGP_mousebrain_1	10339	2	1257.04	IISENK	H(4)N(5)F(1)	5	Q01097	Glutamate receptor ionotropic, NMDA 2B	Grin2b	444	2	1.70279	0.0240873	0.206896	0.0903149	(N(N(H(H(N(H)(F)))(H(N))(N))))	complex		(N)	('(N(H)(F))', '(N)')	(N(N(H(H(N(H)(F)))(N)(H(N)))))	complex		(N)	('(N(H)(F))', '(N)')	TRUE	TRUE	TRUE	TRUE
15	Fut8_KO_max_IGP_mousebrain_1	10339	2	1257.04	IISENK	H(4)N(5)F(1)	5	Q01097	Glutamate receptor ionotropic, NMDA 2B	Grin2b	444	3	1.6787	0.0228419	0.236391	0.0849068	(N(N(H(H(N(H))(N(F)))(H)(N))))	complex		(N)	('(N(H))', '(N(F))')	(N(N(H(H(N(H)(F)))(N)(H(N)))))	complex		(N)	('(N(H)(F))', '(N)')	TRUE	TRUE	TRUE	FALSE
15	Fut8_KO_max_IGP_mousebrain_1	10339	2	1257.04	IISENK	H(4)N(5)F(1)	5	Q01097	Glutamate receptor ionotropic, NMDA 2B	Grin2b	444	4	1.65586	0.0231151	0.269424	0.0747166	(N(N(H(H(N(H)(F)))(H(N)(N)))))	complex			('(N(H)(F))', '(N)', '(N)')	(N(N(H(H(N(H)(F)))(N)(H(N)))))	complex		(N)	('(N(H)(F))', '(N)')	TRUE	TRUE	FALSE	FALSE
15	Fut8_KO_max_IGP_mousebrain_1	10339	2	1257.04	IISENK	H(4)N(5)F(1)	5	Q01097	Glutamate receptor ionotropic, NMDA 2B	Grin2b	444	5	1.63274	0.00272319	0.229684	0.137571	(N(N(H(H(N(H))(N(F)))(H(N)))))	complex			('(N(H))', '(N(F))', '(N)')	(N(N(H(H(N(H)(F)))(N)(H(N)))))	complex		(N)	('(N(H)(F))', '(N)')	TRUE	TRUE	FALSE	FALSE
15	Fut8_KO_max_IGP_mousebrain_1	10339	2	1257.04	IISENK	H(4)N(5)F(1)	5	Q01097	Glutamate receptor ionotropic, NMDA 2B	Grin2b	444	6	1.63002	0.000773377	0.256125	0.113853	(N(N(H(H(N(H))(N))(H(N(F))))))	complex			('(N(H))', '(N)', '(N(F))')	(N(N(H(H(N(H)(F)))(N)(H(N)))))	complex		(N)	('(N(H)(F))', '(N)')	TRUE	TRUE	FALSE	FALSE
15	Fut8_KO_max_IGP_mousebrain_1	10339	2	1257.04	IISENK	H(4)N(5)F(1)	5	Q01097	Glutamate receptor ionotropic, NMDA 2B	Grin2b	444	7	1.62925	0.0145748	0.258228	0.112523	(N(N(H(H(N(H)))(H(N(F))(N)))))	complex			('(N(H))', '(N(F))', '(N)')	(N(N(H(H(N(H)(F)))(N)(H(N)))))	complex		(N)	('(N(H)(F))', '(N)')	TRUE	TRUE	FALSE	FALSE
15	Fut8_KO_max_IGP_mousebrain_1	10339	2	1257.04	IISENK	H(4)N(5)F(1)	5	Q01097	Glutamate receptor ionotropic, NMDA 2B	Grin2b	444	8	1.61467	0.00535999	0.287025	0.0983021	(N(N(H(H(H))(H(N(F))(N))(N))))	hybrid		(N)	('(N(F))', '(N)')	(N(N(H(H(N(H)(F)))(N)(H(N)))))	complex		(N)	('(N(H)(F))', '(N)')	FALSE	TRUE	TRUE	FALSE
15	Fut8_KO_max_IGP_mousebrain_1	10339	2	1257.04	IISENK	H(4)N(5)F(1)	5	Q01097	Glutamate receptor ionotropic, NMDA 2B	Grin2b	444	9	1.60931	0.0166667	0.201807	0.188879	(N(N(H(H(N(H)))(H(N(F)))(N))))	complex		(N)	('(N(H))', '(N(F))')	(N(N(H(H(N(H)(F)))(N)(H(N)))))	complex		(N)	('(N(H)(F))', '(N)')	TRUE	TRUE	TRUE	FALSE
15	Fut8_KO_max_IGP_mousebrain_1	10339	2	1257.04	IISENK	H(4)N(5)F(1)	5	Q01097	Glutamate receptor ionotropic, NMDA 2B	Grin2b	444	10	1.59265	0.0581182	0.284278	0.123075	(N(N(H(H(N(H)(F))(N))(H(N)))))	complex			('(N(H)(F))', '(N)', '(N)')	(N(N(H(H(N(H)(F)))(N)(H(N)))))	complex		(N)	('(N(H)(F))', '(N)')	TRUE	TRUE	FALSE	FALSE
15	Fut8_KO_max_IGP_mousebrain_1	10339	2	1257.04	IISENK	H(4)N(5)F(1)	5	Q01097	Glutamate receptor ionotropic, NMDA 2B	Grin2b	444	11	1.53453	0.0632718	0.399043	0.0664289	(N(N(H(H(N(H))(N))(H)(N)))(F))	complex	(F)	(N)	('(N(H))', '(N)')	(N(N(H(H(N(H)(F)))(N)(H(N)))))	complex		(N)	('(N(H)(F))', '(N)')	TRUE	FALSE	TRUE	FALSE
15	Fut8_KO_max_IGP_mousebrain_1	10339	2	1257.04	IISENK	H(4)N(5)F(1)	5	Q01097	Glutamate receptor ionotropic, NMDA 2B	Grin2b	444	12	1.47126	0.00309516	0.424822	0.103922	(N(N(H(H(N(H)))(H(N)(N))))(F))	complex	(F)		('(N(H))', '(N)', '(N)')	(N(N(H(H(N(H)(F)))(N)(H(N)))))	complex		(N)	('(N(H)(F))', '(N)')	TRUE	FALSE	FALSE	FALSE
15	Fut8_KO_max_IGP_mousebrain_1	10339	2	1257.04	IISENK	H(4)N(5)F(1)	5	Q01097	Glutamate receptor ionotropic, NMDA 2B	Grin2b	444	13	1.46816	0.0151252	0.408942	0.122896	(N(N(H(H(N(H)))(H(N))(N)))(F))	complex	(F)	(N)	('(N(H))', '(N)')	(N(N(H(H(N(H)(F)))(N)(H(N)))))	complex		(N)	('(N(H)(F))', '(N)')	TRUE	FALSE	TRUE	FALSE
15	Fut8_KO_max_IGP_mousebrain_1	10339	2	1257.04	IISENK	H(4)N(5)F(1)	5	Q01097	Glutamate receptor ionotropic, NMDA 2B	Grin2b	444	14	1.45304	0.0207759	0.41197	0.134993	(N(N(H(H(H))(H(N)(N))(N)))(F))	hybrid	(F)	(N)	('(N)', '(N)')	(N(N(H(H(N(H)(F)))(N)(H(N)))))	complex		(N)	('(N(H)(F))', '(N)')	FALSE	FALSE	TRUE	FALSE
15	Fut8_KO_max_IGP_mousebrain_1	10339	2	1257.04	IISENK	H(4)N(5)F(1)	5	Q01097	Glutamate receptor ionotropic, NMDA 2B	Grin2b	444	15	1.43226		0.42835	0.139389	(N(N(H(H(N(H))(N))(H(N))))(F))	complex	(F)		('(N(H))', '(N)', '(N)')	(N(N(H(H(N(H)(F)))(N)(H(N)))))	complex		(N)	('(N(H)(F))', '(N)')	TRUE	FALSE	FALSE	FALSE
5	Fut8_KO_max_IGP_mousebrain_1	10381	2	1133.96	NISSEEK	H(4)N(4)	1	P13595	Neural cell adhesion molecule 1	Ncam1	348	1	1.68109	0.0461822	0.286348	0.0325587	(N(N(H(H(N(H)))(H(N)))))	complex			('(N(H))', '(N)')	(N(N(H(H(N(H)))(N)(H))))	complex		(N)	('(N(H))',)	TRUE	TRUE	FALSE	FALSE
5	Fut8_KO_max_IGP_mousebrain_1	10381	2	1133.96	NISSEEK	H(4)N(4)	1	P13595	Neural cell adhesion molecule 1	Ncam1	348	2	1.63491	0.0216105	0.339333	0.0257556	(N(N(H(H(H))(H(N)(N)))))	hybrid			('(N)', '(N)')	(N(N(H(H(N(H)))(N)(H))))	complex		(N)	('(N(H))',)	FALSE	TRUE	FALSE	FALSE
5	Fut8_KO_max_IGP_mousebrain_1	10381	2	1133.96	NISSEEK	H(4)N(4)	1	P13595	Neural cell adhesion molecule 1	Ncam1	348	3	1.6133	0.10881	0.299923	0.0867763	(N(N(H(H(N(H))(N))(H))))	complex			('(N(H))', '(N)')	(N(N(H(H(N(H)))(N)(H))))	complex		(N)	('(N(H))',)	TRUE	TRUE	FALSE	FALSE
5	Fut8_KO_max_IGP_mousebrain_1	10381	2	1133.96	NISSEEK	H(4)N(4)	1	P13595	Neural cell adhesion molecule 1	Ncam1	348	4	1.50449	0.105292	0.234477	0.261032	(N(N(H(H(N(H)))(H)(N))))	complex		(N)	('(N(H))',)	(N(N(H(H(N(H)))(N)(H))))	complex		(N)	('(N(H))',)	TRUE	TRUE	TRUE	TRUE
5	Fut8_KO_max_IGP_mousebrain_1	10381	2	1133.96	NISSEEK	H(4)N(4)	1	P13595	Neural cell adhesion molecule 1	Ncam1	348	5	1.3992		0.355475	0.245326	(N(N(H(H(H))(H(N))(N))))	hybrid		(N)	('(N)',)	(N(N(H(H(N(H)))(N)(H))))	complex		(N)	('(N(H))',)	FALSE	TRUE	TRUE	FALSE
10	Fut8_KO_max_IGP_mousebrain_1	10382	3	1015.07	KNASNMEYR	H(6)N(4)F(1)	2	P97300	Neuroplastin	Nptn	196	1	1.63406	0.000455085	0.277431	0.0885121	(N(N(H(H(H)(H))(H(N(H)(F))(N)))))	hybrid			('(N(H)(F))', '(N)')	(N(N(H(H(N(H)(F)))(N)(H(H)(H)))))	hybrid		(N)	('(N(H)(F))',)	TRUE	TRUE	FALSE	FALSE
10	Fut8_KO_max_IGP_mousebrain_1	10382	3	1015.07	KNASNMEYR	H(6)N(4)F(1)	2	P97300	Neuroplastin	Nptn	196	2	1.6336	0.0700456	0.300026	0.0663722	(N(N(H(H(H)(H))(H(N(H))(N(F))))))	hybrid			('(N(H))', '(N(F))')	(N(N(H(H(N(H)(F)))(N)(H(H)(H)))))	hybrid		(N)	('(N(H)(F))',)	TRUE	TRUE	FALSE	FALSE
10	Fut8_KO_max_IGP_mousebrain_1	10382	3	1015.07	KNASNMEYR	H(6)N(4)F(1)	2	P97300	Neuroplastin	Nptn	196	3	1.56356	0.0365247	0.29278	0.143663	(N(N(H(H(H)(H))(H(N(H)(F)))(N))))	hybrid		(N)	('(N(H)(F))',)	(N(N(H(H(N(H)(F)))(N)(H(H)(H)))))	hybrid		(N)	('(N(H)(F))',)	TRUE	TRUE	TRUE	TRUE
10	Fut8_KO_max_IGP_mousebrain_1	10382	3	1015.07	KNASNMEYR	H(6)N(4)F(1)	2	P97300	Neuroplastin	Nptn	196	4	1.52703	0.140835	0.291075	0.181893	(N(N(H(H(H))(H(N(H)(F))(N(H))))))	hybrid			('(N(H)(F))', '(N(H))')	(N(N(H(H(N(H)(F)))(N)(H(H)(H)))))	hybrid		(N)	('(N(H)(F))',)	TRUE	TRUE	FALSE	FALSE
10	Fut8_KO_max_IGP_mousebrain_1	10382	3	1015.07	KNASNMEYR	H(6)N(4)F(1)	2	P97300	Neuroplastin	Nptn	196	5	1.3862	0.0460124	0.499343	0.11446	(N(N(H(H(H)(H))(H(N(H))(N))))(F))	hybrid	(F)		('(N(H))', '(N)')	(N(N(H(H(N(H)(F)))(N)(H(H)(H)))))	hybrid		(N)	('(N(H)(F))',)	TRUE	FALSE	FALSE	FALSE
10	Fut8_KO_max_IGP_mousebrain_1	10382	3	1015.07	KNASNMEYR	H(6)N(4)F(1)	2	P97300	Neuroplastin	Nptn	196	6	1.34018	0.04192	0.595378	0.0644369	(N(N(H(H(H(H))(H))(H(N))(N)))(F))	hybrid	(F)	(N)	('(N)',)	(N(N(H(H(N(H)(F)))(N)(H(H)(H)))))	hybrid		(N)	('(N(H)(F))',)	TRUE	FALSE	TRUE	FALSE
10	Fut8_KO_max_IGP_mousebrain_1	10382	3	1015.07	KNASNMEYR	H(6)N(4)F(1)	2	P97300	Neuroplastin	Nptn	196	7	1.29826	0.0567718	0.566735	0.135	(N(N(H(H(H)(H))(H(N(H)))(N)))(F))	hybrid	(F)	(N)	('(N(H))',)	(N(N(H(H(N(H)(F)))(N)(H(H)(H)))))	hybrid		(N)	('(N(H)(F))',)	TRUE	FALSE	TRUE	FALSE
10	Fut8_KO_max_IGP_mousebrain_1	10382	3	1015.07	KNASNMEYR	H(6)N(4)F(1)	2	P97300	Neuroplastin	Nptn	196	8	1.24149	0.129131	0.642612	0.115895	(N(N(H(H(H))(H(N(H))(N(H)))))(F))	hybrid	(F)		('(N(H))', '(N(H))')	(N(N(H(H(N(H)(F)))(N)(H(H)(H)))))	hybrid		(N)	('(N(H)(F))',)	TRUE	FALSE	FALSE	FALSE
10	Fut8_KO_max_IGP_mousebrain_1	10382	3	1015.07	KNASNMEYR	H(6)N(4)F(1)	2	P97300	Neuroplastin	Nptn	196	9	1.11236	0.348311	0.712685	0.174953	(N(N(H(H(N(H(H))))(H(N(H)))))(F))	complex	(F)		('(N(H(H)))', '(N(H))')	(N(N(H(H(N(H)(F)))(N)(H(H)(H)))))	hybrid		(N)	('(N(H)(F))',)	FALSE	FALSE	FALSE	FALSE
10	Fut8_KO_max_IGP_mousebrain_1	10382	3	1015.07	KNASNMEYR	H(6)N(4)F(1)	2	P97300	Neuroplastin	Nptn	196	10	0.764051		0.71003	0.525919	(N(N(H(H(H(N(H))))(H(N(H)))))(F))	unknown	(F)		('(H(N(H)))', '(N(H))')	(N(N(H(H(N(H)(F)))(N)(H(H)(H)))))	hybrid		(N)	('(N(H)(F))',)	FALSE	FALSE	FALSE	FALSE
9	Fut8_KO_max_IGP_mousebrain_1	10402	3	858.685	RAcCQFNR	H(5)N(4)	6	P14231	Sodium/potassium-transporting ATPase subunit beta-2	Atp1b2	153	1	1.79941	0.107083	0.12719	0.0734006	(N(N(H(H(H))(H(N(H)))(N))))	hybrid		(N)	('(N(H))',)	(N(N(H(H(N))(N)(H(H)(H)))))	hybrid		(N)	('(N)',)	TRUE	TRUE	TRUE	FALSE
9	Fut8_KO_max_IGP_mousebrain_1	10402	3	858.685	RAcCQFNR	H(5)N(4)	6	P14231	Sodium/potassium-transporting ATPase subunit beta-2	Atp1b2	153	2	1.69233	0.468428	0.153824	0.15385	(N(N(H(H(H)(H))(H(N))(N))))	hybrid		(N)	('(N)',)	(N(N(H(H(N))(N)(H(H)(H)))))	hybrid		(N)	('(N)',)	TRUE	TRUE	TRUE	TRUE
9	Fut8_KO_max_IGP_mousebrain_1	10402	3	858.685	RAcCQFNR	H(5)N(4)	6	P14231	Sodium/potassium-transporting ATPase subunit beta-2	Atp1b2	153	3	1.2239	0.02	0.70769	0.0684122	(N(N(H(H(H)(H))(H(N)(N)))))	hybrid			('(N)', '(N)')	(N(N(H(H(N))(N)(H(H)(H)))))	hybrid		(N)	('(N)',)	TRUE	TRUE	FALSE	FALSE
9	Fut8_KO_max_IGP_mousebrain_1	10402	3	858.685	RAcCQFNR	H(5)N(4)	6	P14231	Sodium/potassium-transporting ATPase subunit beta-2	Atp1b2	153	4	1.2039	0.120323	0.68598	0.110122	(N(N(H(H(H)(H)(N))(H(N)))))	unknown			('(N)', '(N)')	(N(N(H(H(N))(N)(H(H)(H)))))	hybrid		(N)	('(N)',)	FALSE	TRUE	FALSE	FALSE
9	Fut8_KO_max_IGP_mousebrain_1	10402	3	858.685	RAcCQFNR	H(5)N(4)	6	P14231	Sodium/potassium-transporting ATPase subunit beta-2	Atp1b2	153	5	1.08358	0.0952413	0.729155	0.18727	(N(N(H(H(H))(H(N(H))(N)))))	hybrid			('(N(H))', '(N)')	(N(N(H(H(N))(N)(H(H)(H)))))	hybrid		(N)	('(N)',)	TRUE	TRUE	FALSE	FALSE
9	Fut8_KO_max_IGP_mousebrain_1	10402	3	858.685	RAcCQFNR	H(5)N(4)	6	P14231	Sodium/potassium-transporting ATPase subunit beta-2	Atp1b2	153	6	0.988334	0.00185985	0.77984	0.231826	(N(N(H(H(N(H(H))))(H(N)))))	complex			('(N(H(H)))', '(N)')	(N(N(H(H(N))(N)(H(H)(H)))))	hybrid		(N)	('(N)',)	FALSE	TRUE	FALSE	FALSE
9	Fut8_KO_max_IGP_mousebrain_1	10402	3	858.685	RAcCQFNR	H(5)N(4)	6	P14231	Sodium/potassium-transporting ATPase subunit beta-2	Atp1b2	153	7	0.986474	0.0970879	0.690063	0.323463	(N(N(H(H(N(H))(N(H)))(H))))	complex			('(N(H))', '(N(H))')	(N(N(H(H(N))(N)(H(H)(H)))))	hybrid		(N)	('(N)',)	FALSE	TRUE	FALSE	FALSE
9	Fut8_KO_max_IGP_mousebrain_1	10402	3	858.685	RAcCQFNR	H(5)N(4)	6	P14231	Sodium/potassium-transporting ATPase subunit beta-2	Atp1b2	153	8	0.889386	0.419495	0.692741	0.417873	(N(N(H(H(N(H)))(H(N(H))))))	complex			('(N(H))', '(N(H))')	(N(N(H(H(N))(N)(H(H)(H)))))	hybrid		(N)	('(N)',)	FALSE	TRUE	FALSE	FALSE
9	Fut8_KO_max_IGP_mousebrain_1	10402	3	858.685	RAcCQFNR	H(5)N(4)	6	P14231	Sodium/potassium-transporting ATPase subunit beta-2	Atp1b2	153	9	0.469892		0.539	0.991108	(N(N(H(H(H(N))(H))(H)(N))))	unknown		(N)	('(H(N))',)	(N(N(H(H(N))(N)(H(H)(H)))))	hybrid		(N)	('(N)',)	FALSE	TRUE	TRUE	FALSE
5	Fut8_KO_max_IGP_mousebrain_1	10403	3	947.381	KNASNMEYR	H(6)N(3)F(1)	2	P97300	Neuroplastin	Nptn	196	1	1.79367	0.362678	0.156825	0.0495042	(N(N(H(H(H)(H))(H(N(H)(F))))))	hybrid			('(N(H)(F))',)	(N(N(H(H(N(H)(F)))(H(H)(H)))))	hybrid			('(N(H)(F))',)	TRUE	TRUE	TRUE	TRUE
5	Fut8_KO_max_IGP_mousebrain_1	10403	3	947.381	KNASNMEYR	H(6)N(3)F(1)	2	P97300	Neuroplastin	Nptn	196	2	1.43099	0.0317303	0.499111	0.0698959	(N(N(H(H(H(H))(H))(H(N))))(F))	hybrid	(F)		('(N)',)	(N(N(H(H(N(H)(F)))(H(H)(H)))))	hybrid			('(N(H)(F))',)	TRUE	FALSE	TRUE	FALSE
5	Fut8_KO_max_IGP_mousebrain_1	10403	3	947.381	KNASNMEYR	H(6)N(3)F(1)	2	P97300	Neuroplastin	Nptn	196	3	1.39926	0.195729	0.532707	0.0680304	(N(N(H(H(H)(H))(H(N(H)))))(F))	hybrid	(F)		('(N(H))',)	(N(N(H(H(N(H)(F)))(H(H)(H)))))	hybrid			('(N(H)(F))',)	TRUE	FALSE	TRUE	FALSE
5	Fut8_KO_max_IGP_mousebrain_1	10403	3	947.381	KNASNMEYR	H(6)N(3)F(1)	2	P97300	Neuroplastin	Nptn	196	4	1.20353	0.0479681	0.658222	0.138244	(N(N(H(H(H(H)))(H(N(H)))))(F))	hybrid	(F)		('(N(H))',)	(N(N(H(H(N(H)(F)))(H(H)(H)))))	hybrid			('(N(H)(F))',)	TRUE	FALSE	TRUE	FALSE
5	Fut8_KO_max_IGP_mousebrain_1	10403	3	947.381	KNASNMEYR	H(6)N(3)F(1)	2	P97300	Neuroplastin	Nptn	196	5	1.15557		0.730636	0.113799	(N(N(H(H(H))(H(N(H(H))))))(F))	hybrid	(F)		('(N(H(H)))',)	(N(N(H(H(N(H)(F)))(H(H)(H)))))	hybrid			('(N(H)(F))',)	TRUE	FALSE	TRUE	FALSE
13	Fut8_KO_max_IGP_mousebrain_1	10424	3	885.722	NNTLGISTTK	H(4)N(4)F(1)	1	Q8K4S1	1-phosphatidylinositol 4,5-bisphosphate phosphodiesterase epsilon-1	Plce1	1073	1	1.30019	0.0419616	0.567568	0.132243	(N(N(H(H(N(H)(F)))(H(N)))))	complex			('(N(H)(F))', '(N)')	(N(N(H(H(N))(N)(H(H))))(F))	hybrid	(F)	(N)	('(N)',)	FALSE	FALSE	FALSE	FALSE
13	Fut8_KO_max_IGP_mousebrain_1	10424	3	885.722	NNTLGISTTK	H(4)N(4)F(1)	1	Q8K4S1	1-phosphatidylinositol 4,5-bisphosphate phosphodiesterase epsilon-1	Plce1	1073	2	1.25823	0.026068	0.612086	0.129687	(N(N(H(H(N(H(F))))(H(N)))))	complex			('(N(H(F)))', '(N)')	(N(N(H(H(N))(N)(H(H))))(F))	hybrid	(F)	(N)	('(N)',)	FALSE	FALSE	FALSE	FALSE
13	Fut8_KO_max_IGP_mousebrain_1	10424	3	885.722	NNTLGISTTK	H(4)N(4)F(1)	1	Q8K4S1	1-phosphatidylinositol 4,5-bisphosphate phosphodiesterase epsilon-1	Plce1	1073	3	1.23216	0.00831585	0.704385	0.0634557	(N(N(H(H(N(H)))(H)(N)))(F))	complex	(F)	(N)	('(N(H))',)	(N(N(H(H(N))(N)(H(H))))(F))	hybrid	(F)	(N)	('(N)',)	FALSE	TRUE	TRUE	FALSE
13	Fut8_KO_max_IGP_mousebrain_1	10424	3	885.722	NNTLGISTTK	H(4)N(4)F(1)	1	Q8K4S1	1-phosphatidylinositol 4,5-bisphosphate phosphodiesterase epsilon-1	Plce1	1073	4	1.22384	0.00186873	0.5785	0.197657	(N(N(H(H(N(H)))(H(N))))(F))	complex	(F)		('(N(H))', '(N)')	(N(N(H(H(N))(N)(H(H))))(F))	hybrid	(F)	(N)	('(N)',)	FALSE	TRUE	FALSE	FALSE
13	Fut8_KO_max_IGP_mousebrain_1	10424	3	885.722	NNTLGISTTK	H(4)N(4)F(1)	1	Q8K4S1	1-phosphatidylinositol 4,5-bisphosphate phosphodiesterase epsilon-1	Plce1	1073	5	1.22197	0.00426046	0.654522	0.123503	(N(N(H(H(H))(H(N(F)))(N))))	hybrid		(N)	('(N(F))',)	(N(N(H(H(N))(N)(H(H))))(F))	hybrid	(F)	(N)	('(N)',)	TRUE	FALSE	TRUE	FALSE
13	Fut8_KO_max_IGP_mousebrain_1	10424	3	885.722	NNTLGISTTK	H(4)N(4)F(1)	1	Q8K4S1	1-phosphatidylinositol 4,5-bisphosphate phosphodiesterase epsilon-1	Plce1	1073	6	1.21771	0.0322417	0.623482	0.158804	(N(N(H(H(H))(H(N(F))(N)))))	hybrid			('(N(F))', '(N)')	(N(N(H(H(N))(N)(H(H))))(F))	hybrid	(F)	(N)	('(N)',)	TRUE	FALSE	FALSE	FALSE
13	Fut8_KO_max_IGP_mousebrain_1	10424	3	885.722	NNTLGISTTK	H(4)N(4)F(1)	1	Q8K4S1	1-phosphatidylinositol 4,5-bisphosphate phosphodiesterase epsilon-1	Plce1	1073	7	1.18547	0.0578225	0.674297	0.14023	(N(N(H(H(N(H)(F)))(H)(N))))	complex		(N)	('(N(H)(F))',)	(N(N(H(H(N))(N)(H(H))))(F))	hybrid	(F)	(N)	('(N)',)	FALSE	FALSE	TRUE	FALSE
13	Fut8_KO_max_IGP_mousebrain_1	10424	3	885.722	NNTLGISTTK	H(4)N(4)F(1)	1	Q8K4S1	1-phosphatidylinositol 4,5-bisphosphate phosphodiesterase epsilon-1	Plce1	1073	8	1.12765	0.0243049	0.513803	0.358547	(N(N(H(H(N(H)))(H(N(F))))))	complex			('(N(H))', '(N(F))')	(N(N(H(H(N))(N)(H(H))))(F))	hybrid	(F)	(N)	('(N)',)	FALSE	FALSE	FALSE	FALSE
13	Fut8_KO_max_IGP_mousebrain_1	10424	3	885.722	NNTLGISTTK	H(4)N(4)F(1)	1	Q8K4S1	1-phosphatidylinositol 4,5-bisphosphate phosphodiesterase epsilon-1	Plce1	1073	9	1.10335	0.000944504	0.626715	0.26994	(N(N(H(H(H))(H(N)(N))))(F))	hybrid	(F)		('(N)', '(N)')	(N(N(H(H(N))(N)(H(H))))(F))	hybrid	(F)	(N)	('(N)',)	TRUE	TRUE	FALSE	FALSE
13	Fut8_KO_max_IGP_mousebrain_1	10424	3	885.722	NNTLGISTTK	H(4)N(4)F(1)	1	Q8K4S1	1-phosphatidylinositol 4,5-bisphosphate phosphodiesterase epsilon-1	Plce1	1073	10	1.1024	0.0402034	0.702798	0.194801	(N(N(H(H(H))(H(N))(N)))(F))	hybrid	(F)	(N)	('(N)',)	(N(N(H(H(N))(N)(H(H))))(F))	hybrid	(F)	(N)	('(N)',)	TRUE	TRUE	TRUE	TRUE
13	Fut8_KO_max_IGP_mousebrain_1	10424	3	885.722	NNTLGISTTK	H(4)N(4)F(1)	1	Q8K4S1	1-phosphatidylinositol 4,5-bisphosphate phosphodiesterase epsilon-1	Plce1	1073	11	1.0622	0.110499	0.659236	0.278567	(N(N(H(H(N(H)(F))(N))(H))))	complex			('(N(H)(F))', '(N)')	(N(N(H(H(N))(N)(H(H))))(F))	hybrid	(F)	(N)	('(N)',)	FALSE	FALSE	FALSE	FALSE
13	Fut8_KO_max_IGP_mousebrain_1	10424	3	885.722	NNTLGISTTK	H(4)N(4)F(1)	1	Q8K4S1	1-phosphatidylinositol 4,5-bisphosphate phosphodiesterase epsilon-1	Plce1	1073	12	0.951699	0.00137557	0.673328	0.374973	(N(N(H(H(N(H))(N))(H)))(F))	complex	(F)		('(N(H))', '(N)')	(N(N(H(H(N))(N)(H(H))))(F))	hybrid	(F)	(N)	('(N)',)	FALSE	TRUE	FALSE	FALSE
13	Fut8_KO_max_IGP_mousebrain_1	10424	3	885.722	NNTLGISTTK	H(4)N(4)F(1)	1	Q8K4S1	1-phosphatidylinositol 4,5-bisphosphate phosphodiesterase epsilon-1	Plce1	1073	13	0.950323		0.626758	0.422919	(N(N(H(H(N(H))(N(F)))(H))))	complex			('(N(H))', '(N(F))')	(N(N(H(H(N))(N)(H(H))))(F))	hybrid	(F)	(N)	('(N)',)	FALSE	FALSE	FALSE	FALSE
4	Fut8_KO_max_IGP_mousebrain_1	10427	3	839.701	VIYQNHNK	H(3)N(5)	7	P11627	Neural cell adhesion molecule L1	L1cam	293	1	1.81453	0.0611252	0.123495	0.0619788	(N(N(H(H(N))(H(N))(N))))	complex		(N)	('(N)', '(N)')	(N(N(H(H(N))(N)(H(N)))))	complex		(N)	('(N)', '(N)')	TRUE	TRUE	TRUE	TRUE
4	Fut8_KO_max_IGP_mousebrain_1	10427	3	839.701	VIYQNHNK	H(3)N(5)	7	P11627	Neural cell adhesion molecule L1	L1cam	293	2	1.7534	0.0645629	0.139404	0.107195	(N(N(H(H(N)(N))(H)(N))))	complex		(N)	('(N)', '(N)')	(N(N(H(H(N))(N)(H(N)))))	complex		(N)	('(N)', '(N)')	TRUE	TRUE	TRUE	TRUE
4	Fut8_KO_max_IGP_mousebrain_1	10427	3	839.701	VIYQNHNK	H(3)N(5)	7	P11627	Neural cell adhesion molecule L1	L1cam	293	3	1.68884	0.15121	0.226957	0.0842048	(N(N(H(H(N)(N))(H(N)))))	complex			('(N)', '(N)', '(N)')	(N(N(H(H(N))(N)(H(N)))))	complex		(N)	('(N)', '(N)')	TRUE	TRUE	FALSE	FALSE
4	Fut8_KO_max_IGP_mousebrain_1	10427	3	839.701	VIYQNHNK	H(3)N(5)	7	P11627	Neural cell adhesion molecule L1	L1cam	293	4	1.53763		0.310811	0.151561	(N(N(H(H(N(N)))(H(N)))))	complex			('(N(N))', '(N)')	(N(N(H(H(N))(N)(H(N)))))	complex		(N)	('(N)', '(N)')	TRUE	TRUE	FALSE	FALSE
9	Fut8_KO_max_IGP_mousebrain_1	10428	3	912.37	KNASNMEYR	H(5)N(4)	2	P97300	Neuroplastin	Nptn	196	1	1.70939	0.0126448	0.263674	0.0269397	(N(N(H(H(H)(H)(N))(H(N)))))	unknown			('(N)', '(N)')	(N(N(H(H(N(H)))(N)(H(H)))))	hybrid		(N)	('(N(H))',)	FALSE	TRUE	FALSE	FALSE
9	Fut8_KO_max_IGP_mousebrain_1	10428	3	912.37	KNASNMEYR	H(5)N(4)	2	P97300	Neuroplastin	Nptn	196	2	1.69674	0.0693563	0.237354	0.0659051	(N(N(H(H(H))(H(N(H))(N)))))	hybrid			('(N(H))', '(N)')	(N(N(H(H(N(H)))(N)(H(H)))))	hybrid		(N)	('(N(H))',)	TRUE	TRUE	FALSE	FALSE
9	Fut8_KO_max_IGP_mousebrain_1	10428	3	912.37	KNASNMEYR	H(5)N(4)	2	P97300	Neuroplastin	Nptn	196	3	1.62738	0.0062851	0.216297	0.156318	(N(N(H(H(N(H(H))))(H(N)))))	complex			('(N(H(H)))', '(N)')	(N(N(H(H(N(H)))(N)(H(H)))))	hybrid		(N)	('(N(H))',)	FALSE	TRUE	FALSE	FALSE
9	Fut8_KO_max_IGP_mousebrain_1	10428	3	912.37	KNASNMEYR	H(5)N(4)	2	P97300	Neuroplastin	Nptn	196	4	1.6211	0.0616677	0.340677	0.0382232	(N(N(H(H(H)(H))(H(N)(N)))))	hybrid			('(N)', '(N)')	(N(N(H(H(N(H)))(N)(H(H)))))	hybrid		(N)	('(N(H))',)	TRUE	TRUE	FALSE	FALSE
9	Fut8_KO_max_IGP_mousebrain_1	10428	3	912.37	KNASNMEYR	H(5)N(4)	2	P97300	Neuroplastin	Nptn	196	5	1.55943	0.00128212	0.409108	0.03146	(N(N(H(H(H))(H(N(H)))(N))))	hybrid		(N)	('(N(H))',)	(N(N(H(H(N(H)))(N)(H(H)))))	hybrid		(N)	('(N(H))',)	TRUE	TRUE	TRUE	TRUE
9	Fut8_KO_max_IGP_mousebrain_1	10428	3	912.37	KNASNMEYR	H(5)N(4)	2	P97300	Neuroplastin	Nptn	196	6	1.55815	0.102086	0.393825	0.0480249	(N(N(H(H(H)(H))(H(N))(N))))	hybrid		(N)	('(N)',)	(N(N(H(H(N(H)))(N)(H(H)))))	hybrid		(N)	('(N(H))',)	TRUE	TRUE	TRUE	FALSE
9	Fut8_KO_max_IGP_mousebrain_1	10428	3	912.37	KNASNMEYR	H(5)N(4)	2	P97300	Neuroplastin	Nptn	196	7	1.45606	0.121519	0.297685	0.24625	(N(N(H(H(N(H))(N(H)))(H))))	complex			('(N(H))', '(N(H))')	(N(N(H(H(N(H)))(N)(H(H)))))	hybrid		(N)	('(N(H))',)	FALSE	TRUE	FALSE	FALSE
9	Fut8_KO_max_IGP_mousebrain_1	10428	3	912.37	KNASNMEYR	H(5)N(4)	2	P97300	Neuroplastin	Nptn	196	8	1.33455	0.501422	0.37243	0.293024	(N(N(H(H(N(H)))(H(N(H))))))	complex			('(N(H))', '(N(H))')	(N(N(H(H(N(H)))(N)(H(H)))))	hybrid		(N)	('(N(H))',)	FALSE	TRUE	FALSE	FALSE
9	Fut8_KO_max_IGP_mousebrain_1	10428	3	912.37	KNASNMEYR	H(5)N(4)	2	P97300	Neuroplastin	Nptn	196	9	0.833124		0.207911	0.958965	(N(N(H(H(H(N))(H))(H)(N))))	unknown		(N)	('(H(N))',)	(N(N(H(H(N(H)))(N)(H(H)))))	hybrid		(N)	('(N(H))',)	FALSE	TRUE	TRUE	FALSE
8	Fut8_KO_max_IGP_mousebrain_1	10448	3	966.388	KNASNMEYR	H(6)N(4)	2	P97300	Neuroplastin	Nptn	196	1	1.69545	0.0468408	0.239248	0.065299	(N(N(H(H(H)(H))(H(H)(N))(N))))	unknown		(N)	('(N)',)	(N(N(H(H(N))(N)(H(H)(H(H))))))	hybrid		(N)	('(N)',)	FALSE	TRUE	TRUE	TRUE
8	Fut8_KO_max_IGP_mousebrain_1	10448	3	966.388	KNASNMEYR	H(6)N(4)	2	P97300	Neuroplastin	Nptn	196	2	1.64861	0.0204698	0.324228	0.0271599	(N(N(H(H(H(H))(H))(H(N))(N))))	hybrid		(N)	('(N)',)	(N(N(H(H(N))(N)(H(H)(H(H))))))	hybrid		(N)	('(N)',)	TRUE	TRUE	TRUE	TRUE
8	Fut8_KO_max_IGP_mousebrain_1	10448	3	966.388	KNASNMEYR	H(6)N(4)	2	P97300	Neuroplastin	Nptn	196	3	1.62814	0.0180972	0.249967	0.121891	(N(N(H(H(H))(H(N(H))(N(H))))))	hybrid			('(N(H))', '(N(H))')	(N(N(H(H(N))(N)(H(H)(H(H))))))	hybrid		(N)	('(N)',)	TRUE	TRUE	FALSE	FALSE
8	Fut8_KO_max_IGP_mousebrain_1	10448	3	966.388	KNASNMEYR	H(6)N(4)	2	P97300	Neuroplastin	Nptn	196	4	1.61005	0.0221443	0.231274	0.15868	(N(N(H(H(H)(H))(H(N(H))(N)))))	hybrid			('(N(H))', '(N)')	(N(N(H(H(N))(N)(H(H)(H(H))))))	hybrid		(N)	('(N)',)	TRUE	TRUE	FALSE	FALSE
8	Fut8_KO_max_IGP_mousebrain_1	10448	3	966.388	KNASNMEYR	H(6)N(4)	2	P97300	Neuroplastin	Nptn	196	5	1.5879	0.00878341	0.27133	0.140769	(N(N(H(H(H)(H))(H(N(H)))(N))))	hybrid		(N)	('(N(H))',)	(N(N(H(H(N))(N)(H(H)(H(H))))))	hybrid		(N)	('(N)',)	TRUE	TRUE	TRUE	FALSE
8	Fut8_KO_max_IGP_mousebrain_1	10448	3	966.388	KNASNMEYR	H(6)N(4)	2	P97300	Neuroplastin	Nptn	196	6	1.57912	0.143453	0.333885	0.0869974	(N(N(H(H(H(H))(H))(H(N)(N)))))	hybrid			('(N)', '(N)')	(N(N(H(H(N))(N)(H(H)(H(H))))))	hybrid		(N)	('(N)',)	TRUE	TRUE	FALSE	FALSE
8	Fut8_KO_max_IGP_mousebrain_1	10448	3	966.388	KNASNMEYR	H(6)N(4)	2	P97300	Neuroplastin	Nptn	196	7	1.43566	0.331724	0.375474	0.188862	(N(N(H(H(N(H(H))))(H(N(H))))))	complex			('(N(H(H)))', '(N(H))')	(N(N(H(H(N))(N)(H(H)(H(H))))))	hybrid		(N)	('(N)',)	FALSE	TRUE	FALSE	FALSE
8	Fut8_KO_max_IGP_mousebrain_1	10448	3	966.388	KNASNMEYR	H(6)N(4)	2	P97300	Neuroplastin	Nptn	196	8	1.10394		0.372422	0.523638	(N(N(H(H(H(N(H))))(H(N(H))))))	unknown			('(H(N(H)))', '(N(H))')	(N(N(H(H(N))(N)(H(H)(H(H))))))	hybrid		(N)	('(N)',)	FALSE	TRUE	FALSE	FALSE
23	Fut8_KO_max_IGP_mousebrain_1	10466	3	1000.73	HYNYTGK	H(5)N(5)F(2)	3	O08530	Sphingosine 1-phosphate receptor 1	S1pr1	30	1	1.73631	0.0279878	0.223542	0.0401459	(N(N(H(H(N(H(F))(F)))(H(N(H)))(N))))	complex		(N)	('(N(H(F))(F))', '(N(H))')	(N(N(H(H(N(H(F))(F)))(N)(H(N(H))))))	complex		(N)	('(N(H(F))(F))', '(N(H))')	TRUE	TRUE	TRUE	TRUE
23	Fut8_KO_max_IGP_mousebrain_1	10466	3	1000.73	HYNYTGK	H(5)N(5)F(2)	3	O08530	Sphingosine 1-phosphate receptor 1	S1pr1	30	2	1.70832	0.0210771	0.248495	0.0431802	(N(N(H(H(N(H)(F)))(H(N(H)(F)))(N))))	complex		(N)	('(N(H)(F))', '(N(H)(F))')	(N(N(H(H(N(H(F))(F)))(N)(H(N(H))))))	complex		(N)	('(N(H(F))(F))', '(N(H))')	TRUE	TRUE	TRUE	FALSE
23	Fut8_KO_max_IGP_mousebrain_1	10466	3	1000.73	HYNYTGK	H(5)N(5)F(2)	3	O08530	Sphingosine 1-phosphate receptor 1	S1pr1	30	3	1.68725	0.0410321	0.293854	0.0188982	(N(N(H(H(N(H(F))(F)))(H(N(H))(N)))))	complex			('(N(H(F))(F))', '(N(H))', '(N)')	(N(N(H(H(N(H(F))(F)))(N)(H(N(H))))))	complex		(N)	('(N(H(F))(F))', '(N(H))')	TRUE	TRUE	FALSE	FALSE
23	Fut8_KO_max_IGP_mousebrain_1	10466	3	1000.73	HYNYTGK	H(5)N(5)F(2)	3	O08530	Sphingosine 1-phosphate receptor 1	S1pr1	30	4	1.64622	0.00351277	0.316428	0.037357	(N(N(H(H(N(H)(F))(N(H)(F)))(H(N)))))	complex			('(N(H)(F))', '(N(H)(F))', '(N)')	(N(N(H(H(N(H(F))(F)))(N)(H(N(H))))))	complex		(N)	('(N(H(F))(F))', '(N(H))')	TRUE	TRUE	FALSE	FALSE
23	Fut8_KO_max_IGP_mousebrain_1	10466	3	1000.73	HYNYTGK	H(5)N(5)F(2)	3	O08530	Sphingosine 1-phosphate receptor 1	S1pr1	30	5	1.6427	0.0527045	0.315322	0.0419758	(N(N(H(H(N(H)(F))(N))(H(N(H)(F))))))	complex			('(N(H)(F))', '(N)', '(N(H)(F))')	(N(N(H(H(N(H(F))(F)))(N)(H(N(H))))))	complex		(N)	('(N(H(F))(F))', '(N(H))')	TRUE	TRUE	FALSE	FALSE
23	Fut8_KO_max_IGP_mousebrain_1	10466	3	1000.73	HYNYTGK	H(5)N(5)F(2)	3	O08530	Sphingosine 1-phosphate receptor 1	S1pr1	30	6	1.59	0.00419742	0.342383	0.0676187	(N(N(H(H(N(H)(F))(N(H)))(H(N(F))))))	complex			('(N(H)(F))', '(N(H))', '(N(F))')	(N(N(H(H(N(H(F))(F)))(N)(H(N(H))))))	complex		(N)	('(N(H(F))(F))', '(N(H))')	TRUE	TRUE	FALSE	FALSE
23	Fut8_KO_max_IGP_mousebrain_1	10466	3	1000.73	HYNYTGK	H(5)N(5)F(2)	3	O08530	Sphingosine 1-phosphate receptor 1	S1pr1	30	7	1.5858	0.0157045	0.363835	0.0503643	(N(N(H(H(H))(H(N(H)(F))(N(F)))(N))))	hybrid		(N)	('(N(H)(F))', '(N(F))')	(N(N(H(H(N(H(F))(F)))(N)(H(N(H))))))	complex		(N)	('(N(H(F))(F))', '(N(H))')	FALSE	TRUE	TRUE	FALSE
23	Fut8_KO_max_IGP_mousebrain_1	10466	3	1000.73	HYNYTGK	H(5)N(5)F(2)	3	O08530	Sphingosine 1-phosphate receptor 1	S1pr1	30	8	1.5701	0.00416042	0.377591	0.0523131	(N(N(H(H(N(H)(F)))(H(N(H))(N(F))))))	complex			('(N(H)(F))', '(N(H))', '(N(F))')	(N(N(H(H(N(H(F))(F)))(N)(H(N(H))))))	complex		(N)	('(N(H(F))(F))', '(N(H))')	TRUE	TRUE	FALSE	FALSE
23	Fut8_KO_max_IGP_mousebrain_1	10466	3	1000.73	HYNYTGK	H(5)N(5)F(2)	3	O08530	Sphingosine 1-phosphate receptor 1	S1pr1	30	9	1.56594	0.00281069	0.401135	0.0329288	(N(N(H(H(N(H)(F))(N))(H(N(H)))))(F))	complex	(F)		('(N(H)(F))', '(N)', '(N(H))')	(N(N(H(H(N(H(F))(F)))(N)(H(N(H))))))	complex		(N)	('(N(H(F))(F))', '(N(H))')	TRUE	FALSE	FALSE	FALSE
23	Fut8_KO_max_IGP_mousebrain_1	10466	3	1000.73	HYNYTGK	H(5)N(5)F(2)	3	O08530	Sphingosine 1-phosphate receptor 1	S1pr1	30	10	1.56313	0.00021081	0.397955	0.0389198	(N(N(H(H(N(H)(F)))(H(N(H)))(N)))(F))	complex	(F)	(N)	('(N(H)(F))', '(N(H))')	(N(N(H(H(N(H(F))(F)))(N)(H(N(H))))))	complex		(N)	('(N(H(F))(F))', '(N(H))')	TRUE	FALSE	TRUE	FALSE
23	Fut8_KO_max_IGP_mousebrain_1	10466	3	1000.73	HYNYTGK	H(5)N(5)F(2)	3	O08530	Sphingosine 1-phosphate receptor 1	S1pr1	30	11	1.56291	0.00889157	0.404683	0.0324027	(N(N(H(H(N(H)(F))(N(H)))(H(N))))(F))	complex	(F)		('(N(H)(F))', '(N(H))', '(N)')	(N(N(H(H(N(H(F))(F)))(N)(H(N(H))))))	complex		(N)	('(N(H(F))(F))', '(N(H))')	TRUE	FALSE	FALSE	FALSE
23	Fut8_KO_max_IGP_mousebrain_1	10466	3	1000.73	HYNYTGK	H(5)N(5)F(2)	3	O08530	Sphingosine 1-phosphate receptor 1	S1pr1	30	12	1.55402	0.000846546	0.374803	0.0711738	(N(N(H(H(N(H)(F))(N(F)))(H(N(H))))))	complex			('(N(H)(F))', '(N(F))', '(N(H))')	(N(N(H(H(N(H(F))(F)))(N)(H(N(H))))))	complex		(N)	('(N(H(F))(F))', '(N(H))')	TRUE	TRUE	FALSE	FALSE
23	Fut8_KO_max_IGP_mousebrain_1	10466	3	1000.73	HYNYTGK	H(5)N(5)F(2)	3	O08530	Sphingosine 1-phosphate receptor 1	S1pr1	30	13	1.55318	0.0164179	0.410219	0.0366046	(N(N(H(H(H))(H(N(H)(F))(N))(N)))(F))	hybrid	(F)	(N)	('(N(H)(F))', '(N)')	(N(N(H(H(N(H(F))(F)))(N)(H(N(H))))))	complex		(N)	('(N(H(F))(F))', '(N(H))')	FALSE	FALSE	TRUE	FALSE
23	Fut8_KO_max_IGP_mousebrain_1	10466	3	1000.73	HYNYTGK	H(5)N(5)F(2)	3	O08530	Sphingosine 1-phosphate receptor 1	S1pr1	30	14	1.53676	0.0322402	0.400018	0.0632236	(N(N(H(H(N(H)(F)))(H(N(H))(N))))(F))	complex	(F)		('(N(H)(F))', '(N(H))', '(N)')	(N(N(H(H(N(H(F))(F)))(N)(H(N(H))))))	complex		(N)	('(N(H(F))(F))', '(N(H))')	TRUE	FALSE	FALSE	FALSE
23	Fut8_KO_max_IGP_mousebrain_1	10466	3	1000.73	HYNYTGK	H(5)N(5)F(2)	3	O08530	Sphingosine 1-phosphate receptor 1	S1pr1	30	15	1.50452	0.00510478	0.395191	0.100291	(N(N(H(H(N(H(F)))(N(H)))(H(N))))(F))	complex	(F)		('(N(H(F)))', '(N(H))', '(N)')	(N(N(H(H(N(H(F))(F)))(N)(H(N(H))))))	complex		(N)	('(N(H(F))(F))', '(N(H))')	TRUE	FALSE	FALSE	FALSE
23	Fut8_KO_max_IGP_mousebrain_1	10466	3	1000.73	HYNYTGK	H(5)N(5)F(2)	3	O08530	Sphingosine 1-phosphate receptor 1	S1pr1	30	16	1.49941	0.0309184	0.393555	0.107031	(N(N(H(H(N(H(F))))(H(N(H)))(N)))(F))	complex	(F)	(N)	('(N(H(F)))', '(N(H))')	(N(N(H(H(N(H(F))(F)))(N)(H(N(H))))))	complex		(N)	('(N(H(F))(F))', '(N(H))')	TRUE	FALSE	TRUE	FALSE
23	Fut8_KO_max_IGP_mousebrain_1	10466	3	1000.73	HYNYTGK	H(5)N(5)F(2)	3	O08530	Sphingosine 1-phosphate receptor 1	S1pr1	30	17	1.46849	0.00232866	0.462384	0.0691215	(N(N(H(H(H))(H(N(H))(N(F)))(N)))(F))	hybrid	(F)	(N)	('(N(H))', '(N(F))')	(N(N(H(H(N(H(F))(F)))(N)(H(N(H))))))	complex		(N)	('(N(H(F))(F))', '(N(H))')	FALSE	FALSE	TRUE	FALSE
23	Fut8_KO_max_IGP_mousebrain_1	10466	3	1000.73	HYNYTGK	H(5)N(5)F(2)	3	O08530	Sphingosine 1-phosphate receptor 1	S1pr1	30	18	1.46617	0.016691	0.383111	0.150723	(N(N(H(H(N(H)(F))(N(H)(F)))(H)(N))))	complex		(N)	('(N(H)(F))', '(N(H)(F))')	(N(N(H(H(N(H(F))(F)))(N)(H(N(H))))))	complex		(N)	('(N(H(F))(F))', '(N(H))')	TRUE	TRUE	TRUE	FALSE
23	Fut8_KO_max_IGP_mousebrain_1	10466	3	1000.73	HYNYTGK	H(5)N(5)F(2)	3	O08530	Sphingosine 1-phosphate receptor 1	S1pr1	30	19	1.44948	0.0256038	0.45848	0.0920451	(N(N(H(H(N(H)(F))(N(H)))(H)(N)))(F))	complex	(F)	(N)	('(N(H)(F))', '(N(H))')	(N(N(H(H(N(H(F))(F)))(N)(H(N(H))))))	complex		(N)	('(N(H(F))(F))', '(N(H))')	TRUE	FALSE	TRUE	FALSE
23	Fut8_KO_max_IGP_mousebrain_1	10466	3	1000.73	HYNYTGK	H(5)N(5)F(2)	3	O08530	Sphingosine 1-phosphate receptor 1	S1pr1	30	20	1.42387	0.0182063	0.451788	0.12434	(N(N(H(H(N(H))(N(H)))(H(N(F)))))(F))	complex	(F)		('(N(H))', '(N(H))', '(N(F))')	(N(N(H(H(N(H(F))(F)))(N)(H(N(H))))))	complex		(N)	('(N(H(F))(F))', '(N(H))')	TRUE	FALSE	FALSE	FALSE
23	Fut8_KO_max_IGP_mousebrain_1	10466	3	1000.73	HYNYTGK	H(5)N(5)F(2)	3	O08530	Sphingosine 1-phosphate receptor 1	S1pr1	30	21	1.40567	0.0359225	0.464501	0.129834	(N(N(H(H(N(H))(N(F)))(H(N(H)))))(F))	complex	(F)		('(N(H))', '(N(F))', '(N(H))')	(N(N(H(H(N(H(F))(F)))(N)(H(N(H))))))	complex		(N)	('(N(H(F))(F))', '(N(H))')	TRUE	FALSE	FALSE	FALSE
23	Fut8_KO_max_IGP_mousebrain_1	10466	3	1000.73	HYNYTGK	H(5)N(5)F(2)	3	O08530	Sphingosine 1-phosphate receptor 1	S1pr1	30	22	1.36974	0.00538316	0.452403	0.177854	(N(N(H(H(H)(H))(H(N(F))(N))(N)))(F))	hybrid	(F)	(N)	('(N(F))', '(N)')	(N(N(H(H(N(H(F))(F)))(N)(H(N(H))))))	complex		(N)	('(N(H(F))(F))', '(N(H))')	FALSE	FALSE	TRUE	FALSE
23	Fut8_KO_max_IGP_mousebrain_1	10466	3	1000.73	HYNYTGK	H(5)N(5)F(2)	3	O08530	Sphingosine 1-phosphate receptor 1	S1pr1	30	23	1.36436		0.448005	0.187635	(N(N(H(H(H)(H))(H(N(F))(N(F)))(N))))	hybrid		(N)	('(N(F))', '(N(F))')	(N(N(H(H(N(H(F))(F)))(N)(H(N(H))))))	complex		(N)	('(N(H(F))(F))', '(N(H))')	FALSE	TRUE	TRUE	FALSE
4	Fut8_KO_max_IGP_mousebrain_1	10473	2	1259.05	VIYQNHNK	H(3)N(5)	7	P11627	Neural cell adhesion molecule L1	L1cam	293	1	1.83655	0.114396	0.103111	0.0603364	(N(N(H(H(N))(H(N))(N))))	complex		(N)	('(N)', '(N)')	(N(N(H(H(N))(N)(H(N)))))	complex		(N)	('(N)', '(N)')	TRUE	TRUE	TRUE	TRUE
4	Fut8_KO_max_IGP_mousebrain_1	10473	2	1259.05	VIYQNHNK	H(3)N(5)	7	P11627	Neural cell adhesion molecule L1	L1cam	293	2	1.72216	0.0301145	0.165911	0.111933	(N(N(H(H(N)(N))(H)(N))))	complex		(N)	('(N)', '(N)')	(N(N(H(H(N))(N)(H(N)))))	complex		(N)	('(N)', '(N)')	TRUE	TRUE	TRUE	TRUE
4	Fut8_KO_max_IGP_mousebrain_1	10473	2	1259.05	VIYQNHNK	H(3)N(5)	7	P11627	Neural cell adhesion molecule L1	L1cam	293	3	1.69204	0.0824582	0.196155	0.111803	(N(N(H(H(N)(N))(H(N)))))	complex			('(N)', '(N)', '(N)')	(N(N(H(H(N))(N)(H(N)))))	complex		(N)	('(N)', '(N)')	TRUE	TRUE	FALSE	FALSE
4	Fut8_KO_max_IGP_mousebrain_1	10473	2	1259.05	VIYQNHNK	H(3)N(5)	7	P11627	Neural cell adhesion molecule L1	L1cam	293	4	1.60958		0.237574	0.152842	(N(N(H(H(N(N)))(H(N)))))	complex			('(N(N))', '(N)')	(N(N(H(H(N))(N)(H(N)))))	complex		(N)	('(N)', '(N)')	TRUE	TRUE	FALSE	FALSE
8	Fut8_KO_max_IGP_mousebrain_1	10507	3	966.388	KNASNMEYR	H(6)N(4)	2	P97300	Neuroplastin	Nptn	196	1	1.72661	0.0696632	0.22409	0.0492949	(N(N(H(H(H)(H))(H(H)(N))(N))))	unknown		(N)	('(N)',)	(N(N(H(H(N))(N)(H(H)(H(H))))))	hybrid		(N)	('(N)',)	FALSE	TRUE	TRUE	TRUE
8	Fut8_KO_max_IGP_mousebrain_1	10507	3	966.388	KNASNMEYR	H(6)N(4)	2	P97300	Neuroplastin	Nptn	196	2	1.65695	0.0387492	0.313953	0.029095	(N(N(H(H(H(H))(H))(H(N))(N))))	hybrid		(N)	('(N)',)	(N(N(H(H(N))(N)(H(H)(H(H))))))	hybrid		(N)	('(N)',)	TRUE	TRUE	TRUE	TRUE
8	Fut8_KO_max_IGP_mousebrain_1	10507	3	966.388	KNASNMEYR	H(6)N(4)	2	P97300	Neuroplastin	Nptn	196	3	1.6182	0.00821376	0.249463	0.132334	(N(N(H(H(H))(H(N(H))(N(H))))))	hybrid			('(N(H))', '(N(H))')	(N(N(H(H(N))(N)(H(H)(H(H))))))	hybrid		(N)	('(N)',)	TRUE	TRUE	FALSE	FALSE
8	Fut8_KO_max_IGP_mousebrain_1	10507	3	966.388	KNASNMEYR	H(6)N(4)	2	P97300	Neuroplastin	Nptn	196	4	1.60999	0.00750308	0.267549	0.122462	(N(N(H(H(H)(H))(H(N(H)))(N))))	hybrid		(N)	('(N(H))',)	(N(N(H(H(N))(N)(H(H)(H(H))))))	hybrid		(N)	('(N)',)	TRUE	TRUE	TRUE	FALSE
8	Fut8_KO_max_IGP_mousebrain_1	10507	3	966.388	KNASNMEYR	H(6)N(4)	2	P97300	Neuroplastin	Nptn	196	5	1.60249	0.0178301	0.257402	0.140112	(N(N(H(H(H)(H))(H(N(H))(N)))))	hybrid			('(N(H))', '(N)')	(N(N(H(H(N))(N)(H(H)(H(H))))))	hybrid		(N)	('(N)',)	TRUE	TRUE	FALSE	FALSE
8	Fut8_KO_max_IGP_mousebrain_1	10507	3	966.388	KNASNMEYR	H(6)N(4)	2	P97300	Neuroplastin	Nptn	196	6	1.58466	0.161087	0.345506	0.0698388	(N(N(H(H(H(H))(H))(H(N)(N)))))	hybrid			('(N)', '(N)')	(N(N(H(H(N))(N)(H(H)(H(H))))))	hybrid		(N)	('(N)',)	TRUE	TRUE	FALSE	FALSE
8	Fut8_KO_max_IGP_mousebrain_1	10507	3	966.388	KNASNMEYR	H(6)N(4)	2	P97300	Neuroplastin	Nptn	196	7	1.42357	0.321891	0.370459	0.205972	(N(N(H(H(N(H(H))))(H(N(H))))))	complex			('(N(H(H)))', '(N(H))')	(N(N(H(H(N))(N)(H(H)(H(H))))))	hybrid		(N)	('(N)',)	FALSE	TRUE	FALSE	FALSE
8	Fut8_KO_max_IGP_mousebrain_1	10507	3	966.388	KNASNMEYR	H(6)N(4)	2	P97300	Neuroplastin	Nptn	196	8	1.10168		0.36918	0.529143	(N(N(H(H(H(N(H))))(H(N(H))))))	unknown			('(H(N(H)))', '(N(H))')	(N(N(H(H(N))(N)(H(H)(H(H))))))	hybrid		(N)	('(N)',)	FALSE	TRUE	FALSE	FALSE
5	Fut8_KO_max_IGP_mousebrain_1	10512	3	898.695	KNASNMEYR	H(6)N(3)	2	P97300	Neuroplastin	Nptn	196	1	1.82559	0.0434456	0.104731	0.0696791	(N(N(H(H(H)(H))(H(N(H))))))	hybrid			('(N(H))',)	(N(N(H(H(N))(H(H)(H(H))))))	hybrid			('(N)',)	TRUE	TRUE	TRUE	FALSE
5	Fut8_KO_max_IGP_mousebrain_1	10512	3	898.695	KNASNMEYR	H(6)N(3)	2	P97300	Neuroplastin	Nptn	196	2	1.78214	0.284588	0.117082	0.100774	(N(N(H(H(H(H))(H))(H(N)))))	hybrid			('(N)',)	(N(N(H(H(N))(H(H)(H(H))))))	hybrid			('(N)',)	TRUE	TRUE	TRUE	TRUE
5	Fut8_KO_max_IGP_mousebrain_1	10512	3	898.695	KNASNMEYR	H(6)N(3)	2	P97300	Neuroplastin	Nptn	196	3	1.49756	0.561747	0.367474	0.13497	(N(N(H(H(H(H)))(H(N(H))))))	hybrid			('(N(H))',)	(N(N(H(H(N))(H(H)(H(H))))))	hybrid			('(N)',)	TRUE	TRUE	TRUE	FALSE
5	Fut8_KO_max_IGP_mousebrain_1	10512	3	898.695	KNASNMEYR	H(6)N(3)	2	P97300	Neuroplastin	Nptn	196	4	0.93581	0.141009	0.129936	0.934254	(N(N(H(H(H(N)))(H(H)(H)))))	unknown			('(H(N))',)	(N(N(H(H(N))(H(H)(H(H))))))	hybrid			('(N)',)	FALSE	TRUE	TRUE	FALSE
5	Fut8_KO_max_IGP_mousebrain_1	10512	3	898.695	KNASNMEYR	H(6)N(3)	2	P97300	Neuroplastin	Nptn	196	5	0.794801		0.205199	1	(N(N(H(H(H)(H))(H(H))(N))))	high_mannose		(N)	()	(N(N(H(H(N))(H(H)(H(H))))))	hybrid			('(N)',)	FALSE	TRUE	FALSE	FALSE
10	Fut8_KO_max_IGP_mousebrain_1	10549	3	1015.07	KNASNMEYR	H(6)N(4)F(1)	2	P97300	Neuroplastin	Nptn	196	1	1.68013	0.00317268	0.271934	0.0479385	(N(N(H(H(H)(H))(H(N(H))(N(F))))))	hybrid			('(N(H))', '(N(F))')	(N(N(H(H(N(H)(F)))(N)(H(H)(H)))))	hybrid		(N)	('(N(H)(F))',)	TRUE	TRUE	FALSE	FALSE
10	Fut8_KO_max_IGP_mousebrain_1	10549	3	1015.07	KNASNMEYR	H(6)N(4)F(1)	2	P97300	Neuroplastin	Nptn	196	2	1.67696	0.0588671	0.258072	0.0649734	(N(N(H(H(H)(H))(H(N(H)(F))(N)))))	hybrid			('(N(H)(F))', '(N)')	(N(N(H(H(N(H)(F)))(N)(H(H)(H)))))	hybrid		(N)	('(N(H)(F))',)	TRUE	TRUE	FALSE	FALSE
10	Fut8_KO_max_IGP_mousebrain_1	10549	3	1015.07	KNASNMEYR	H(6)N(4)F(1)	2	P97300	Neuroplastin	Nptn	196	3	1.61809	0.0469599	0.261847	0.120065	(N(N(H(H(H)(H))(H(N(H)(F)))(N))))	hybrid		(N)	('(N(H)(F))',)	(N(N(H(H(N(H)(F)))(N)(H(H)(H)))))	hybrid		(N)	('(N(H)(F))',)	TRUE	TRUE	TRUE	TRUE
10	Fut8_KO_max_IGP_mousebrain_1	10549	3	1015.07	KNASNMEYR	H(6)N(4)F(1)	2	P97300	Neuroplastin	Nptn	196	4	1.57113	0.151461	0.270668	0.158204	(N(N(H(H(H))(H(N(H)(F))(N(H))))))	hybrid			('(N(H)(F))', '(N(H))')	(N(N(H(H(N(H)(F)))(N)(H(H)(H)))))	hybrid		(N)	('(N(H)(F))',)	TRUE	TRUE	FALSE	FALSE
10	Fut8_KO_max_IGP_mousebrain_1	10549	3	1015.07	KNASNMEYR	H(6)N(4)F(1)	2	P97300	Neuroplastin	Nptn	196	5	1.41967	0.0424644	0.489585	0.0907486	(N(N(H(H(H)(H))(H(N(H))(N))))(F))	hybrid	(F)		('(N(H))', '(N)')	(N(N(H(H(N(H)(F)))(N)(H(H)(H)))))	hybrid		(N)	('(N(H)(F))',)	TRUE	FALSE	FALSE	FALSE
10	Fut8_KO_max_IGP_mousebrain_1	10549	3	1015.07	KNASNMEYR	H(6)N(4)F(1)	2	P97300	Neuroplastin	Nptn	196	6	1.3772	0.0401861	0.577398	0.0454	(N(N(H(H(H(H))(H))(H(N))(N)))(F))	hybrid	(F)	(N)	('(N)',)	(N(N(H(H(N(H)(F)))(N)(H(H)(H)))))	hybrid		(N)	('(N(H)(F))',)	TRUE	FALSE	TRUE	FALSE
10	Fut8_KO_max_IGP_mousebrain_1	10549	3	1015.07	KNASNMEYR	H(6)N(4)F(1)	2	P97300	Neuroplastin	Nptn	196	7	1.33702	0.106636	0.551863	0.111121	(N(N(H(H(H)(H))(H(N(H)))(N)))(F))	hybrid	(F)	(N)	('(N(H))',)	(N(N(H(H(N(H)(F)))(N)(H(H)(H)))))	hybrid		(N)	('(N(H)(F))',)	TRUE	FALSE	TRUE	FALSE
10	Fut8_KO_max_IGP_mousebrain_1	10549	3	1015.07	KNASNMEYR	H(6)N(4)F(1)	2	P97300	Neuroplastin	Nptn	196	8	1.23038	0.145839	0.642545	0.127074	(N(N(H(H(H))(H(N(H))(N(H)))))(F))	hybrid	(F)		('(N(H))', '(N(H))')	(N(N(H(H(N(H)(F)))(N)(H(H)(H)))))	hybrid		(N)	('(N(H)(F))',)	TRUE	FALSE	FALSE	FALSE
10	Fut8_KO_max_IGP_mousebrain_1	10549	3	1015.07	KNASNMEYR	H(6)N(4)F(1)	2	P97300	Neuroplastin	Nptn	196	9	1.08454	0.336365	0.721446	0.194012	(N(N(H(H(N(H(H))))(H(N(H)))))(F))	complex	(F)		('(N(H(H)))', '(N(H))')	(N(N(H(H(N(H)(F)))(N)(H(H)(H)))))	hybrid		(N)	('(N(H)(F))',)	FALSE	FALSE	FALSE	FALSE
10	Fut8_KO_max_IGP_mousebrain_1	10549	3	1015.07	KNASNMEYR	H(6)N(4)F(1)	2	P97300	Neuroplastin	Nptn	196	10	0.748177		0.718222	0.533601	(N(N(H(H(H(N(H))))(H(N(H)))))(F))	unknown	(F)		('(H(N(H)))', '(N(H))')	(N(N(H(H(N(H)(F)))(N)(H(H)(H)))))	hybrid		(N)	('(N(H)(F))',)	FALSE	FALSE	FALSE	FALSE
6	Fut8_KO_max_IGP_mousebrain_1	10550	3	893.718	VIYQNHNK	H(4)N(5)	7	P11627	Neural cell adhesion molecule L1	L1cam	293	1	1.88809	0.0761499	0.0824882	0.0294175	(N(N(H(H(N(H)))(H(N))(N))))	complex		(N)	('(N(H))', '(N)')	(N(N(H(H(N(H)))(N)(H(N)))))	complex		(N)	('(N(H))', '(N)')	TRUE	TRUE	TRUE	TRUE
6	Fut8_KO_max_IGP_mousebrain_1	10550	3	893.718	VIYQNHNK	H(4)N(5)	7	P11627	Neural cell adhesion molecule L1	L1cam	293	2	1.81194	0.0172756	0.17131	0.016746	(N(N(H(H(N(H))(N))(H(N)))))	complex			('(N(H))', '(N)', '(N)')	(N(N(H(H(N(H)))(N)(H(N)))))	complex		(N)	('(N(H))', '(N)')	TRUE	TRUE	FALSE	FALSE
6	Fut8_KO_max_IGP_mousebrain_1	10550	3	893.718	VIYQNHNK	H(4)N(5)	7	P11627	Neural cell adhesion molecule L1	L1cam	293	3	1.79467	0.0275825	0.182833	0.022498	(N(N(H(H(N(H)))(H(N)(N)))))	complex			('(N(H))', '(N)', '(N)')	(N(N(H(H(N(H)))(N)(H(N)))))	complex		(N)	('(N(H))', '(N)')	TRUE	TRUE	FALSE	FALSE
6	Fut8_KO_max_IGP_mousebrain_1	10550	3	893.718	VIYQNHNK	H(4)N(5)	7	P11627	Neural cell adhesion molecule L1	L1cam	293	4	1.76709	0.0603986	0.165371	0.0675423	(N(N(H(H(N(H))(N))(H)(N))))	complex		(N)	('(N(H))', '(N)')	(N(N(H(H(N(H)))(N)(H(N)))))	complex		(N)	('(N(H))', '(N)')	TRUE	TRUE	TRUE	TRUE
6	Fut8_KO_max_IGP_mousebrain_1	10550	3	893.718	VIYQNHNK	H(4)N(5)	7	P11627	Neural cell adhesion molecule L1	L1cam	293	5	1.70669	0.0248327	0.192809	0.100504	(N(N(H(H(H))(H(N)(N))(N))))	hybrid		(N)	('(N)', '(N)')	(N(N(H(H(N(H)))(N)(H(N)))))	complex		(N)	('(N(H))', '(N)')	FALSE	TRUE	TRUE	FALSE
6	Fut8_KO_max_IGP_mousebrain_1	10550	3	893.718	VIYQNHNK	H(4)N(5)	7	P11627	Neural cell adhesion molecule L1	L1cam	293	6	1.68185		0.236732	0.0814132	(N(N(H(H(H)(N))(H(N)(N)))))	unknown			('(N)', '(N)', '(N)')	(N(N(H(H(N(H)))(N)(H(N)))))	complex		(N)	('(N(H))', '(N)')	FALSE	TRUE	FALSE	FALSE
17	Fut8_KO_max_IGP_mousebrain_1	10553	3	1009.74	KNASNMEYR	H(5)N(4)F(2)	2	P97300	Neuroplastin	Nptn	196	1	1.60706	0.00947679	0.351086	0.0418583	(N(N(H(H(N(H(F))(F)))(H(N(H))))))	complex			('(N(H(F))(F))', '(N(H))')	(N(N(H(H(N(H)(F)))(H(N(H)(F))))))	complex			('(N(H)(F))', '(N(H)(F))')	TRUE	TRUE	TRUE	FALSE
17	Fut8_KO_max_IGP_mousebrain_1	10553	3	1009.74	KNASNMEYR	H(5)N(4)F(2)	2	P97300	Neuroplastin	Nptn	196	2	1.59758	0.0136955	0.318549	0.0838725	(N(N(H(H(N(H)(F))(N(H)(F)))(H))))	complex			('(N(H)(F))', '(N(H)(F))')	(N(N(H(H(N(H)(F)))(H(N(H)(F))))))	complex			('(N(H)(F))', '(N(H)(F))')	TRUE	TRUE	TRUE	TRUE
17	Fut8_KO_max_IGP_mousebrain_1	10553	3	1009.74	KNASNMEYR	H(5)N(4)F(2)	2	P97300	Neuroplastin	Nptn	196	3	1.58388	0.0171232	0.379888	0.0362289	(N(N(H(H(H))(H(N(H(F))(F)))(N))))	hybrid		(N)	('(N(H(F))(F))',)	(N(N(H(H(N(H)(F)))(H(N(H)(F))))))	complex			('(N(H)(F))', '(N(H)(F))')	FALSE	TRUE	FALSE	FALSE
17	Fut8_KO_max_IGP_mousebrain_1	10553	3	1009.74	KNASNMEYR	H(5)N(4)F(2)	2	P97300	Neuroplastin	Nptn	196	4	1.56676	0.0309726	0.384949	0.0482908	(N(N(H(H(N(H)(F)))(H(N(H)(F))))))	complex			('(N(H)(F))', '(N(H)(F))')	(N(N(H(H(N(H)(F)))(H(N(H)(F))))))	complex			('(N(H)(F))', '(N(H)(F))')	TRUE	TRUE	TRUE	TRUE
17	Fut8_KO_max_IGP_mousebrain_1	10553	3	1009.74	KNASNMEYR	H(5)N(4)F(2)	2	P97300	Neuroplastin	Nptn	196	5	1.53579	0.0260698	0.315439	0.148774	(N(N(H(H(N(H(F))))(H(N(H(F)))))))	complex			('(N(H(F)))', '(N(H(F)))')	(N(N(H(H(N(H)(F)))(H(N(H)(F))))))	complex			('(N(H)(F))', '(N(H)(F))')	TRUE	TRUE	TRUE	FALSE
17	Fut8_KO_max_IGP_mousebrain_1	10553	3	1009.74	KNASNMEYR	H(5)N(4)F(2)	2	P97300	Neuroplastin	Nptn	196	6	1.50972	0.0105475	0.451547	0.0387359	(N(N(H(H(N(H)(F)))(H(N(H)))))(F))	complex	(F)		('(N(H)(F))', '(N(H))')	(N(N(H(H(N(H)(F)))(H(N(H)(F))))))	complex			('(N(H)(F))', '(N(H)(F))')	TRUE	FALSE	TRUE	FALSE
17	Fut8_KO_max_IGP_mousebrain_1	10553	3	1009.74	KNASNMEYR	H(5)N(4)F(2)	2	P97300	Neuroplastin	Nptn	196	7	1.49917	0.055006	0.424485	0.0763445	(N(N(H(H(N(H)(F))(N(H)))(H)))(F))	complex	(F)		('(N(H)(F))', '(N(H))')	(N(N(H(H(N(H)(F)))(H(N(H)(F))))))	complex			('(N(H)(F))', '(N(H)(F))')	TRUE	FALSE	TRUE	FALSE
17	Fut8_KO_max_IGP_mousebrain_1	10553	3	1009.74	KNASNMEYR	H(5)N(4)F(2)	2	P97300	Neuroplastin	Nptn	196	8	1.44416	0.0118291	0.421702	0.134134	(N(N(H(H(H))(H(N(H)(F))(N(F))))))	hybrid			('(N(H)(F))', '(N(F))')	(N(N(H(H(N(H)(F)))(H(N(H)(F))))))	complex			('(N(H)(F))', '(N(H)(F))')	FALSE	TRUE	TRUE	FALSE
17	Fut8_KO_max_IGP_mousebrain_1	10553	3	1009.74	KNASNMEYR	H(5)N(4)F(2)	2	P97300	Neuroplastin	Nptn	196	9	1.43233	0.0483735	0.455631	0.112034	(N(N(H(H(N(H(F))))(H(N(H)))))(F))	complex	(F)		('(N(H(F)))', '(N(H))')	(N(N(H(H(N(H)(F)))(H(N(H)(F))))))	complex			('(N(H)(F))', '(N(H)(F))')	TRUE	FALSE	TRUE	FALSE
17	Fut8_KO_max_IGP_mousebrain_1	10553	3	1009.74	KNASNMEYR	H(5)N(4)F(2)	2	P97300	Neuroplastin	Nptn	196	10	1.38396	0.0186067	0.457078	0.15896	(N(N(H(H(H))(H(N(H)(F))(N))))(F))	hybrid	(F)		('(N(H)(F))', '(N)')	(N(N(H(H(N(H)(F)))(H(N(H)(F))))))	complex			('(N(H)(F))', '(N(H)(F))')	FALSE	FALSE	TRUE	FALSE
17	Fut8_KO_max_IGP_mousebrain_1	10553	3	1009.74	KNASNMEYR	H(5)N(4)F(2)	2	P97300	Neuroplastin	Nptn	196	11	1.36535	0.00674432	0.553569	0.0810763	(N(N(H(H(N(H(H)(F))))(H(N))))(F))	complex	(F)		('(N(H(H)(F)))', '(N)')	(N(N(H(H(N(H)(F)))(H(N(H)(F))))))	complex			('(N(H)(F))', '(N(H)(F))')	TRUE	FALSE	TRUE	FALSE
17	Fut8_KO_max_IGP_mousebrain_1	10553	3	1009.74	KNASNMEYR	H(5)N(4)F(2)	2	P97300	Neuroplastin	Nptn	196	12	1.35861	0.0449323	0.545136	0.0962539	(N(N(H(H(H))(H(N(H))(N(F)))))(F))	hybrid	(F)		('(N(H))', '(N(F))')	(N(N(H(H(N(H)(F)))(H(N(H)(F))))))	complex			('(N(H)(F))', '(N(H)(F))')	FALSE	FALSE	TRUE	FALSE
17	Fut8_KO_max_IGP_mousebrain_1	10553	3	1009.74	KNASNMEYR	H(5)N(4)F(2)	2	P97300	Neuroplastin	Nptn	196	13	1.31368	0.0412661	0.507993	0.178329	(N(N(H(H(H)(H))(H(N(F))(N(F))))))	hybrid			('(N(F))', '(N(F))')	(N(N(H(H(N(H)(F)))(H(N(H)(F))))))	complex			('(N(H)(F))', '(N(H)(F))')	FALSE	TRUE	TRUE	FALSE
17	Fut8_KO_max_IGP_mousebrain_1	10553	3	1009.74	KNASNMEYR	H(5)N(4)F(2)	2	P97300	Neuroplastin	Nptn	196	14	1.27241	0.034017	0.563786	0.163802	(N(N(H(H(H))(H(N(H)(F)))(N)))(F))	hybrid	(F)	(N)	('(N(H)(F))',)	(N(N(H(H(N(H)(F)))(H(N(H)(F))))))	complex			('(N(H)(F))', '(N(H)(F))')	FALSE	FALSE	FALSE	FALSE
17	Fut8_KO_max_IGP_mousebrain_1	10553	3	1009.74	KNASNMEYR	H(5)N(4)F(2)	2	P97300	Neuroplastin	Nptn	196	15	1.2384	0.0176761	0.576535	0.18507	(N(N(H(H(H)(H))(H(N(F)))(N)))(F))	hybrid	(F)	(N)	('(N(F))',)	(N(N(H(H(N(H)(F)))(H(N(H)(F))))))	complex			('(N(H)(F))', '(N(H)(F))')	FALSE	FALSE	FALSE	FALSE
17	Fut8_KO_max_IGP_mousebrain_1	10553	3	1009.74	KNASNMEYR	H(5)N(4)F(2)	2	P97300	Neuroplastin	Nptn	196	16	1.22072	0.0567208	0.561076	0.218205	(N(N(H(H(H)(H))(H(N(F))(N))))(F))	hybrid	(F)		('(N(F))', '(N)')	(N(N(H(H(N(H)(F)))(H(N(H)(F))))))	complex			('(N(H)(F))', '(N(H)(F))')	FALSE	FALSE	TRUE	FALSE
17	Fut8_KO_max_IGP_mousebrain_1	10553	3	1009.74	KNASNMEYR	H(5)N(4)F(2)	2	P97300	Neuroplastin	Nptn	196	17	1.164		0.682458	0.153544	(N(N(H(H(H)(H))(H(N(N)(F)))))(F))	hybrid	(F)		('(N(N)(F))',)	(N(N(H(H(N(H)(F)))(H(N(H)(F))))))	complex			('(N(H)(F))', '(N(H)(F))')	FALSE	FALSE	TRUE	FALSE
5	Fut8_KO_max_IGP_mousebrain_1	10574	3	938.721	TLNcCSGAHVK	H(6)N(3)F(1)	3	Q9R1V6	Disintegrin and metalloproteinase domain-containing protein 22	Adam22	632	1	1.71232	0.0896109	0.23383	0.0538536	(N(N(H(H(H)(H))(H(N(H)(F))))))	hybrid			('(N(H)(F))',)	(N(N(H(H(N(H)(F)))(H(H)(H)))))	hybrid			('(N(H)(F))',)	TRUE	TRUE	TRUE	TRUE
5	Fut8_KO_max_IGP_mousebrain_1	10574	3	938.721	TLNcCSGAHVK	H(6)N(3)F(1)	3	Q9R1V6	Disintegrin and metalloproteinase domain-containing protein 22	Adam22	632	2	1.62271	0.0819223	0.318008	0.0592872	(N(N(H(H(H)(H))(H(N(H)))))(F))	hybrid	(F)		('(N(H))',)	(N(N(H(H(N(H)(F)))(H(H)(H)))))	hybrid			('(N(H)(F))',)	TRUE	FALSE	TRUE	FALSE
5	Fut8_KO_max_IGP_mousebrain_1	10574	3	938.721	TLNcCSGAHVK	H(6)N(3)F(1)	3	Q9R1V6	Disintegrin and metalloproteinase domain-containing protein 22	Adam22	632	3	1.54078	0.116997	0.389929	0.0692884	(N(N(H(H(H(H))(H))(H(N))))(F))	hybrid	(F)		('(N)',)	(N(N(H(H(N(H)(F)))(H(H)(H)))))	hybrid			('(N(H)(F))',)	TRUE	FALSE	TRUE	FALSE
5	Fut8_KO_max_IGP_mousebrain_1	10574	3	938.721	TLNcCSGAHVK	H(6)N(3)F(1)	3	Q9R1V6	Disintegrin and metalloproteinase domain-containing protein 22	Adam22	632	4	1.42379	0.0486188	0.433049	0.143166	(N(N(H(H(H))(H(N(H(H))))))(F))	hybrid	(F)		('(N(H(H)))',)	(N(N(H(H(N(H)(F)))(H(H)(H)))))	hybrid			('(N(H)(F))',)	TRUE	FALSE	TRUE	FALSE
5	Fut8_KO_max_IGP_mousebrain_1	10574	3	938.721	TLNcCSGAHVK	H(6)N(3)F(1)	3	Q9R1V6	Disintegrin and metalloproteinase domain-containing protein 22	Adam22	632	5	1.37517		0.405934	0.218899	(N(N(H(H(H(H)))(H(N(H)))))(F))	hybrid	(F)		('(N(H))',)	(N(N(H(H(N(H)(F)))(H(H)(H)))))	hybrid			('(N(H)(F))',)	TRUE	FALSE	TRUE	FALSE
5	Fut8_KO_max_IGP_mousebrain_1	10586	3	938.721	TLNcCSGAHVK	H(6)N(3)F(1)	3	Q9R1V6	Disintegrin and metalloproteinase domain-containing protein 22	Adam22	632	1	1.85135	0.20637	0.105119	0.0435338	(N(N(H(H(H)(H))(H(N(H)(F))))))	hybrid			('(N(H)(F))',)	(N(N(H(H(N(H)(F)))(H(H)(H)))))	hybrid			('(N(H)(F))',)	TRUE	TRUE	TRUE	TRUE
5	Fut8_KO_max_IGP_mousebrain_1	10586	3	938.721	TLNcCSGAHVK	H(6)N(3)F(1)	3	Q9R1V6	Disintegrin and metalloproteinase domain-containing protein 22	Adam22	632	2	1.64498	0.0477814	0.316097	0.0389259	(N(N(H(H(H)(H))(H(N(H)))))(F))	hybrid	(F)		('(N(H))',)	(N(N(H(H(N(H)(F)))(H(H)(H)))))	hybrid			('(N(H)(F))',)	TRUE	FALSE	TRUE	FALSE
5	Fut8_KO_max_IGP_mousebrain_1	10586	3	938.721	TLNcCSGAHVK	H(6)N(3)F(1)	3	Q9R1V6	Disintegrin and metalloproteinase domain-containing protein 22	Adam22	632	3	1.5972	0.129861	0.340167	0.0626377	(N(N(H(H(H(H))(H))(H(N))))(F))	hybrid	(F)		('(N)',)	(N(N(H(H(N(H)(F)))(H(H)(H)))))	hybrid			('(N(H)(F))',)	TRUE	FALSE	TRUE	FALSE
5	Fut8_KO_max_IGP_mousebrain_1	10586	3	938.721	TLNcCSGAHVK	H(6)N(3)F(1)	3	Q9R1V6	Disintegrin and metalloproteinase domain-containing protein 22	Adam22	632	4	1.46733	0.0391098	0.43269	0.0999753	(N(N(H(H(H))(H(N(H(H))))))(F))	hybrid	(F)		('(N(H(H)))',)	(N(N(H(H(N(H)(F)))(H(H)(H)))))	hybrid			('(N(H)(F))',)	TRUE	FALSE	TRUE	FALSE
5	Fut8_KO_max_IGP_mousebrain_1	10586	3	938.721	TLNcCSGAHVK	H(6)N(3)F(1)	3	Q9R1V6	Disintegrin and metalloproteinase domain-containing protein 22	Adam22	632	5	1.42822		0.399957	0.171818	(N(N(H(H(H(H)))(H(N(H)))))(F))	hybrid	(F)		('(N(H))',)	(N(N(H(H(N(H)(F)))(H(H)(H)))))	hybrid			('(N(H)(F))',)	TRUE	FALSE	TRUE	FALSE
4	Fut8_KO_max_IGP_mousebrain_1	10591	3	839.701	VIYQNHNK	H(3)N(5)	7	P11627	Neural cell adhesion molecule L1	L1cam	293	1	1.81917	0.0587883	0.125647	0.0551835	(N(N(H(H(N))(H(N))(N))))	complex		(N)	('(N)', '(N)')	(N(N(H(H(N))(N)(H(N)))))	complex		(N)	('(N)', '(N)')	TRUE	TRUE	TRUE	TRUE
4	Fut8_KO_max_IGP_mousebrain_1	10591	3	839.701	VIYQNHNK	H(3)N(5)	7	P11627	Neural cell adhesion molecule L1	L1cam	293	2	1.76038	0.0675976	0.139078	0.100541	(N(N(H(H(N)(N))(H)(N))))	complex		(N)	('(N)', '(N)')	(N(N(H(H(N))(N)(H(N)))))	complex		(N)	('(N)', '(N)')	TRUE	TRUE	TRUE	TRUE
4	Fut8_KO_max_IGP_mousebrain_1	10591	3	839.701	VIYQNHNK	H(3)N(5)	7	P11627	Neural cell adhesion molecule L1	L1cam	293	3	1.69278	0.155646	0.229724	0.0774922	(N(N(H(H(N)(N))(H(N)))))	complex			('(N)', '(N)', '(N)')	(N(N(H(H(N))(N)(H(N)))))	complex		(N)	('(N)', '(N)')	TRUE	TRUE	FALSE	FALSE
4	Fut8_KO_max_IGP_mousebrain_1	10591	3	839.701	VIYQNHNK	H(3)N(5)	7	P11627	Neural cell adhesion molecule L1	L1cam	293	4	1.53714		0.317657	0.145206	(N(N(H(H(N(N)))(H(N)))))	complex			('(N(N))', '(N)')	(N(N(H(H(N))(N)(H(N)))))	complex		(N)	('(N)', '(N)')	TRUE	TRUE	FALSE	FALSE
17	Fut8_KO_max_IGP_mousebrain_1	10603	3	884.355	HYNYTGK	H(5)N(4)F(1)	3	O08530	Sphingosine 1-phosphate receptor 1	S1pr1	30	1	1.74257	0.011588	0.218177	0.0392499	(N(N(H(H(H))(H(N(H)(F)))(N))))	hybrid		(N)	('(N(H)(F))',)	(N(N(H(H(N(H)(F)))(N)(H(H)))))	hybrid		(N)	('(N(H)(F))',)	TRUE	TRUE	TRUE	TRUE
17	Fut8_KO_max_IGP_mousebrain_1	10603	3	884.355	HYNYTGK	H(5)N(4)F(1)	3	O08530	Sphingosine 1-phosphate receptor 1	S1pr1	30	2	1.73099	0.0558079	0.217919	0.0510961	(N(N(H(H(H))(H(N(H)(F))(N)))))	hybrid			('(N(H)(F))', '(N)')	(N(N(H(H(N(H)(F)))(N)(H(H)))))	hybrid		(N)	('(N(H)(F))',)	TRUE	TRUE	FALSE	FALSE
17	Fut8_KO_max_IGP_mousebrain_1	10603	3	884.355	HYNYTGK	H(5)N(4)F(1)	3	O08530	Sphingosine 1-phosphate receptor 1	S1pr1	30	3	1.67518	0.0175944	0.172734	0.152088	(N(N(H(H(N(H)(F)))(H(N(H))))))	complex			('(N(H)(F))', '(N(H))')	(N(N(H(H(N(H)(F)))(N)(H(H)))))	hybrid		(N)	('(N(H)(F))',)	FALSE	TRUE	FALSE	FALSE
17	Fut8_KO_max_IGP_mousebrain_1	10603	3	884.355	HYNYTGK	H(5)N(4)F(1)	3	O08530	Sphingosine 1-phosphate receptor 1	S1pr1	30	4	1.65758	0.017043	0.286161	0.0562562	(N(N(H(H(H)(H))(H(N(F))(N)))))	hybrid			('(N(F))', '(N)')	(N(N(H(H(N(H)(F)))(N)(H(H)))))	hybrid		(N)	('(N(H)(F))',)	TRUE	TRUE	FALSE	FALSE
17	Fut8_KO_max_IGP_mousebrain_1	10603	3	884.355	HYNYTGK	H(5)N(4)F(1)	3	O08530	Sphingosine 1-phosphate receptor 1	S1pr1	30	5	1.64054	0.0498686	0.269288	0.0901727	(N(N(H(H(N(H)(F))(N(H)))(H))))	complex			('(N(H)(F))', '(N(H))')	(N(N(H(H(N(H)(F)))(N)(H(H)))))	hybrid		(N)	('(N(H)(F))',)	FALSE	TRUE	FALSE	FALSE
17	Fut8_KO_max_IGP_mousebrain_1	10603	3	884.355	HYNYTGK	H(5)N(4)F(1)	3	O08530	Sphingosine 1-phosphate receptor 1	S1pr1	30	6	1.59067	0.0170605	0.285055	0.124274	(N(N(H(H(H))(H(N(H))(N(F))))))	hybrid			('(N(H))', '(N(F))')	(N(N(H(H(N(H)(F)))(N)(H(H)))))	hybrid		(N)	('(N(H)(F))',)	TRUE	TRUE	FALSE	FALSE
17	Fut8_KO_max_IGP_mousebrain_1	10603	3	884.355	HYNYTGK	H(5)N(4)F(1)	3	O08530	Sphingosine 1-phosphate receptor 1	S1pr1	30	7	1.57361	0.0367744	0.288423	0.137966	(N(N(H(H(H)(H))(H(N(F)))(N))))	hybrid		(N)	('(N(F))',)	(N(N(H(H(N(H)(F)))(N)(H(H)))))	hybrid		(N)	('(N(H)(F))',)	TRUE	TRUE	TRUE	FALSE
17	Fut8_KO_max_IGP_mousebrain_1	10603	3	884.355	HYNYTGK	H(5)N(4)F(1)	3	O08530	Sphingosine 1-phosphate receptor 1	S1pr1	30	8	1.53684	0.00018192	0.414583	0.0485807	(N(N(H(H(H)(H))(H(N)(N))))(F))	hybrid	(F)		('(N)', '(N)')	(N(N(H(H(N(H)(F)))(N)(H(H)))))	hybrid		(N)	('(N(H)(F))',)	TRUE	FALSE	FALSE	FALSE
17	Fut8_KO_max_IGP_mousebrain_1	10603	3	884.355	HYNYTGK	H(5)N(4)F(1)	3	O08530	Sphingosine 1-phosphate receptor 1	S1pr1	30	9	1.53665	0.0105762	0.409914	0.0534316	(N(N(H(H(H))(H(N(H)))(N)))(F))	hybrid	(F)	(N)	('(N(H))',)	(N(N(H(H(N(H)(F)))(N)(H(H)))))	hybrid		(N)	('(N(H)(F))',)	TRUE	FALSE	TRUE	FALSE
17	Fut8_KO_max_IGP_mousebrain_1	10603	3	884.355	HYNYTGK	H(5)N(4)F(1)	3	O08530	Sphingosine 1-phosphate receptor 1	S1pr1	30	10	1.52608	0.0250267	0.392019	0.0819029	(N(N(H(H(H))(H(N(H))(N))))(F))	hybrid	(F)		('(N(H))', '(N)')	(N(N(H(H(N(H)(F)))(N)(H(H)))))	hybrid		(N)	('(N(H)(F))',)	TRUE	FALSE	FALSE	FALSE
17	Fut8_KO_max_IGP_mousebrain_1	10603	3	884.355	HYNYTGK	H(5)N(4)F(1)	3	O08530	Sphingosine 1-phosphate receptor 1	S1pr1	30	11	1.50105	0.0565282	0.453445	0.0455037	(N(N(H(H(H)(H))(H(N))(N)))(F))	hybrid	(F)	(N)	('(N)',)	(N(N(H(H(N(H)(F)))(N)(H(H)))))	hybrid		(N)	('(N(H)(F))',)	TRUE	FALSE	TRUE	FALSE
17	Fut8_KO_max_IGP_mousebrain_1	10603	3	884.355	HYNYTGK	H(5)N(4)F(1)	3	O08530	Sphingosine 1-phosphate receptor 1	S1pr1	30	12	1.44452	0.00380929	0.344528	0.210948	(N(N(H(H(N(H(F))))(H(N(H))))))	complex			('(N(H(F)))', '(N(H))')	(N(N(H(H(N(H)(F)))(N)(H(H)))))	hybrid		(N)	('(N(H)(F))',)	FALSE	TRUE	FALSE	FALSE
17	Fut8_KO_max_IGP_mousebrain_1	10603	3	884.355	HYNYTGK	H(5)N(4)F(1)	3	O08530	Sphingosine 1-phosphate receptor 1	S1pr1	30	13	1.44071	0.036648	0.487436	0.0718498	(N(N(H(H(N(H(H))))(H(N))))(F))	complex	(F)		('(N(H(H)))', '(N)')	(N(N(H(H(N(H)(F)))(N)(H(H)))))	hybrid		(N)	('(N(H)(F))',)	FALSE	FALSE	FALSE	FALSE
17	Fut8_KO_max_IGP_mousebrain_1	10603	3	884.355	HYNYTGK	H(5)N(4)F(1)	3	O08530	Sphingosine 1-phosphate receptor 1	S1pr1	30	14	1.40407	0.100191	0.524806	0.071128	(N(N(H(H(H)(H))(H(N(N)))))(F))	hybrid	(F)		('(N(N))',)	(N(N(H(H(N(H)(F)))(N)(H(H)))))	hybrid		(N)	('(N(H)(F))',)	TRUE	FALSE	FALSE	FALSE
17	Fut8_KO_max_IGP_mousebrain_1	10603	3	884.355	HYNYTGK	H(5)N(4)F(1)	3	O08530	Sphingosine 1-phosphate receptor 1	S1pr1	30	15	1.30387	0.00392808	0.486276	0.209849	(N(N(H(H(N(H)))(H(N(H)))))(F))	complex	(F)		('(N(H))', '(N(H))')	(N(N(H(H(N(H)(F)))(N)(H(H)))))	hybrid		(N)	('(N(H)(F))',)	FALSE	FALSE	FALSE	FALSE
17	Fut8_KO_max_IGP_mousebrain_1	10603	3	884.355	HYNYTGK	H(5)N(4)F(1)	3	O08530	Sphingosine 1-phosphate receptor 1	S1pr1	30	16	1.29995	0.00839516	0.473809	0.226245	(N(N(H(H(N(H(H)))(N))(H)))(F))	complex	(F)		('(N(H(H)))', '(N)')	(N(N(H(H(N(H)(F)))(N)(H(H)))))	hybrid		(N)	('(N(H)(F))',)	FALSE	FALSE	FALSE	FALSE
17	Fut8_KO_max_IGP_mousebrain_1	10603	3	884.355	HYNYTGK	H(5)N(4)F(1)	3	O08530	Sphingosine 1-phosphate receptor 1	S1pr1	30	17	1.29155		0.51563	0.192819	(N(N(H(H(N(H))(N(H)))(H)))(F))	complex	(F)		('(N(H))', '(N(H))')	(N(N(H(H(N(H)(F)))(N)(H(H)))))	hybrid		(N)	('(N(H)(F))',)	FALSE	FALSE	FALSE	FALSE
7	Fut8_KO_max_IGP_mousebrain_1	10617	3	893.363	KNASNMEYR	H(5)N(3)F(1)	2	P97300	Neuroplastin	Nptn	196	1	1.79404	0.239497	0.142442	0.0635132	(N(N(H(H(H))(H(N(H)(F))))))	hybrid			('(N(H)(F))',)	(N(N(H(H(N))(H(H)(H))))(F))	hybrid	(F)		('(N)',)	TRUE	FALSE	TRUE	FALSE
7	Fut8_KO_max_IGP_mousebrain_1	10617	3	893.363	KNASNMEYR	H(5)N(3)F(1)	2	P97300	Neuroplastin	Nptn	196	2	1.55455	0.124435	0.346569	0.0988837	(N(N(H(H(H)(H))(H(N(F))))))	hybrid			('(N(F))',)	(N(N(H(H(N))(H(H)(H))))(F))	hybrid	(F)		('(N)',)	TRUE	FALSE	TRUE	FALSE
7	Fut8_KO_max_IGP_mousebrain_1	10617	3	893.363	KNASNMEYR	H(5)N(3)F(1)	2	P97300	Neuroplastin	Nptn	196	3	1.43011	0.112701	0.505135	0.0647532	(N(N(H(H(H)(H))(H(N))))(F))	hybrid	(F)		('(N)',)	(N(N(H(H(N))(H(H)(H))))(F))	hybrid	(F)		('(N)',)	TRUE	TRUE	TRUE	TRUE
7	Fut8_KO_max_IGP_mousebrain_1	10617	3	893.363	KNASNMEYR	H(5)N(3)F(1)	2	P97300	Neuroplastin	Nptn	196	4	1.31741	0.0685195	0.586375	0.0962136	(N(N(H(H(H))(H(N(H)))))(F))	hybrid	(F)		('(N(H))',)	(N(N(H(H(N))(H(H)(H))))(F))	hybrid	(F)		('(N)',)	TRUE	TRUE	TRUE	FALSE
7	Fut8_KO_max_IGP_mousebrain_1	10617	3	893.363	KNASNMEYR	H(5)N(3)F(1)	2	P97300	Neuroplastin	Nptn	196	5	1.24889	0.054776	0.628406	0.122703	(N(N(H(H(N(H)))(H)))(F(H)))	complex	(F(H))		('(N(H))',)	(N(N(H(H(N))(H(H)(H))))(F))	hybrid	(F)		('(N)',)	FALSE	FALSE	TRUE	FALSE
7	Fut8_KO_max_IGP_mousebrain_1	10617	3	893.363	KNASNMEYR	H(5)N(3)F(1)	2	P97300	Neuroplastin	Nptn	196	6	1.19412	0.674531	0.703957	0.101928	(N(N(H(H(N(H(H))))(H)))(F))	complex	(F)		('(N(H(H)))',)	(N(N(H(H(N))(H(H)(H))))(F))	hybrid	(F)		('(N)',)	FALSE	TRUE	TRUE	FALSE
7	Fut8_KO_max_IGP_mousebrain_1	10617	3	893.363	KNASNMEYR	H(5)N(3)F(1)	2	P97300	Neuroplastin	Nptn	196	7	0.519585		0.480415	1	(N(N(H(H(H)(H))(H)(N)))(F))	high_mannose	(F)	(N)	()	(N(N(H(H(N))(H(H)(H))))(F))	hybrid	(F)		('(N)',)	FALSE	TRUE	FALSE	FALSE
17	Fut8_KO_max_IGP_mousebrain_1	10621	3	1001.08	TLNcCSGAHVK	H(5)N(4)F(2)	3	Q9R1V6	Disintegrin and metalloproteinase domain-containing protein 22	Adam22	632	1	1.72448	0.0330419	0.24578	0.0297429	(N(N(H(H(N(H)(F)))(H(N(H)(F))))))	complex			('(N(H)(F))', '(N(H)(F))')	(N(N(H(H(N(H)(F)))(H(N(H)))))(F))	complex	(F)		('(N(H)(F))', '(N(H))')	TRUE	FALSE	TRUE	FALSE
17	Fut8_KO_max_IGP_mousebrain_1	10621	3	1001.08	TLNcCSGAHVK	H(5)N(4)F(2)	3	Q9R1V6	Disintegrin and metalloproteinase domain-containing protein 22	Adam22	632	2	1.69144	0.0217397	0.260592	0.0479732	(N(N(H(H(N(H(F))(F)))(H(N(H))))))	complex			('(N(H(F))(F))', '(N(H))')	(N(N(H(H(N(H)(F)))(H(N(H)))))(F))	complex	(F)		('(N(H)(F))', '(N(H))')	TRUE	FALSE	TRUE	FALSE
17	Fut8_KO_max_IGP_mousebrain_1	10621	3	1001.08	TLNcCSGAHVK	H(5)N(4)F(2)	3	Q9R1V6	Disintegrin and metalloproteinase domain-containing protein 22	Adam22	632	3	1.6697	0.0365431	0.288387	0.0419173	(N(N(H(H(H))(H(N(H(F))(F)))(N))))	hybrid		(N)	('(N(H(F))(F))',)	(N(N(H(H(N(H)(F)))(H(N(H)))))(F))	complex	(F)		('(N(H)(F))', '(N(H))')	FALSE	FALSE	FALSE	FALSE
17	Fut8_KO_max_IGP_mousebrain_1	10621	3	1001.08	TLNcCSGAHVK	H(5)N(4)F(2)	3	Q9R1V6	Disintegrin and metalloproteinase domain-containing protein 22	Adam22	632	4	1.63315	0.00556203	0.270793	0.0960541	(N(N(H(H(H))(H(N(H)(F))(N(F))))))	hybrid			('(N(H)(F))', '(N(F))')	(N(N(H(H(N(H)(F)))(H(N(H)))))(F))	complex	(F)		('(N(H)(F))', '(N(H))')	FALSE	FALSE	TRUE	FALSE
17	Fut8_KO_max_IGP_mousebrain_1	10621	3	1001.08	TLNcCSGAHVK	H(5)N(4)F(2)	3	Q9R1V6	Disintegrin and metalloproteinase domain-containing protein 22	Adam22	632	5	1.62759	0.01767	0.275411	0.0969986	(N(N(H(H(N(H)(F))(N(H)(F)))(H))))	complex			('(N(H)(F))', '(N(H)(F))')	(N(N(H(H(N(H)(F)))(H(N(H)))))(F))	complex	(F)		('(N(H)(F))', '(N(H))')	TRUE	FALSE	TRUE	FALSE
17	Fut8_KO_max_IGP_mousebrain_1	10621	3	1001.08	TLNcCSGAHVK	H(5)N(4)F(2)	3	Q9R1V6	Disintegrin and metalloproteinase domain-containing protein 22	Adam22	632	6	1.60992	0.0163884	0.36429	0.025789	(N(N(H(H(N(H)(F)))(H(N(H)))))(F))	complex	(F)		('(N(H)(F))', '(N(H))')	(N(N(H(H(N(H)(F)))(H(N(H)))))(F))	complex	(F)		('(N(H)(F))', '(N(H))')	TRUE	TRUE	TRUE	TRUE
17	Fut8_KO_max_IGP_mousebrain_1	10621	3	1001.08	TLNcCSGAHVK	H(5)N(4)F(2)	3	Q9R1V6	Disintegrin and metalloproteinase domain-containing protein 22	Adam22	632	7	1.59353	0.00967702	0.34289	0.0635775	(N(N(H(H(H))(H(N(H))(N(F)))))(F))	hybrid	(F)		('(N(H))', '(N(F))')	(N(N(H(H(N(H)(F)))(H(N(H)))))(F))	complex	(F)		('(N(H)(F))', '(N(H))')	FALSE	TRUE	TRUE	FALSE
17	Fut8_KO_max_IGP_mousebrain_1	10621	3	1001.08	TLNcCSGAHVK	H(5)N(4)F(2)	3	Q9R1V6	Disintegrin and metalloproteinase domain-containing protein 22	Adam22	632	8	1.58386	0.000454021	0.331816	0.0843289	(N(N(H(H(N(H)(F))(N(H)))(H)))(F))	complex	(F)		('(N(H)(F))', '(N(H))')	(N(N(H(H(N(H)(F)))(H(N(H)))))(F))	complex	(F)		('(N(H)(F))', '(N(H))')	TRUE	TRUE	TRUE	TRUE
17	Fut8_KO_max_IGP_mousebrain_1	10621	3	1001.08	TLNcCSGAHVK	H(5)N(4)F(2)	3	Q9R1V6	Disintegrin and metalloproteinase domain-containing protein 22	Adam22	632	9	1.5834	0.0413967	0.269261	0.147338	(N(N(H(H(N(H(F))))(H(N(H(F)))))))	complex			('(N(H(F)))', '(N(H(F)))')	(N(N(H(H(N(H)(F)))(H(N(H)))))(F))	complex	(F)		('(N(H)(F))', '(N(H))')	TRUE	FALSE	TRUE	FALSE
17	Fut8_KO_max_IGP_mousebrain_1	10621	3	1001.08	TLNcCSGAHVK	H(5)N(4)F(2)	3	Q9R1V6	Disintegrin and metalloproteinase domain-containing protein 22	Adam22	632	10	1.542	0.0230562	0.379603	0.0783926	(N(N(H(H(N(H(F))))(H(N(H)))))(F))	complex	(F)		('(N(H(F)))', '(N(H))')	(N(N(H(H(N(H)(F)))(H(N(H)))))(F))	complex	(F)		('(N(H)(F))', '(N(H))')	TRUE	TRUE	TRUE	FALSE
17	Fut8_KO_max_IGP_mousebrain_1	10621	3	1001.08	TLNcCSGAHVK	H(5)N(4)F(2)	3	Q9R1V6	Disintegrin and metalloproteinase domain-containing protein 22	Adam22	632	11	1.51895	0.00789822	0.267182	0.21387	(N(N(H(H(H)(H))(H(N(F))(N(F))))))	hybrid			('(N(F))', '(N(F))')	(N(N(H(H(N(H)(F)))(H(N(H)))))(F))	complex	(F)		('(N(H)(F))', '(N(H))')	FALSE	FALSE	TRUE	FALSE
17	Fut8_KO_max_IGP_mousebrain_1	10621	3	1001.08	TLNcCSGAHVK	H(5)N(4)F(2)	3	Q9R1V6	Disintegrin and metalloproteinase domain-containing protein 22	Adam22	632	12	1.51105	0.0151393	0.362347	0.126603	(N(N(H(H(H))(H(N(H)(F))(N))))(F))	hybrid	(F)		('(N(H)(F))', '(N)')	(N(N(H(H(N(H)(F)))(H(N(H)))))(F))	complex	(F)		('(N(H)(F))', '(N(H))')	FALSE	TRUE	TRUE	FALSE
17	Fut8_KO_max_IGP_mousebrain_1	10621	3	1001.08	TLNcCSGAHVK	H(5)N(4)F(2)	3	Q9R1V6	Disintegrin and metalloproteinase domain-containing protein 22	Adam22	632	13	1.49591	0.0525339	0.423552	0.0805372	(N(N(H(H(N(H(H)(F))))(H(N))))(F))	complex	(F)		('(N(H(H)(F)))', '(N)')	(N(N(H(H(N(H)(F)))(H(N(H)))))(F))	complex	(F)		('(N(H)(F))', '(N(H))')	TRUE	TRUE	TRUE	FALSE
17	Fut8_KO_max_IGP_mousebrain_1	10621	3	1001.08	TLNcCSGAHVK	H(5)N(4)F(2)	3	Q9R1V6	Disintegrin and metalloproteinase domain-containing protein 22	Adam22	632	14	1.44338	0.0118073	0.384295	0.172328	(N(N(H(H(H)(H))(H(N(N)(F)))))(F))	hybrid	(F)		('(N(N)(F))',)	(N(N(H(H(N(H)(F)))(H(N(H)))))(F))	complex	(F)		('(N(H)(F))', '(N(H))')	FALSE	TRUE	TRUE	FALSE
17	Fut8_KO_max_IGP_mousebrain_1	10621	3	1001.08	TLNcCSGAHVK	H(5)N(4)F(2)	3	Q9R1V6	Disintegrin and metalloproteinase domain-containing protein 22	Adam22	632	15	1.43157	0.00249818	0.40459	0.163841	(N(N(H(H(H))(H(N(H)(F)))(N)))(F))	hybrid	(F)	(N)	('(N(H)(F))',)	(N(N(H(H(N(H)(F)))(H(N(H)))))(F))	complex	(F)		('(N(H)(F))', '(N(H))')	FALSE	TRUE	FALSE	FALSE
17	Fut8_KO_max_IGP_mousebrain_1	10621	3	1001.08	TLNcCSGAHVK	H(5)N(4)F(2)	3	Q9R1V6	Disintegrin and metalloproteinase domain-containing protein 22	Adam22	632	16	1.42907	0.0147812	0.413127	0.157801	(N(N(H(H(H)(H))(H(N(F)))(N)))(F))	hybrid	(F)	(N)	('(N(F))',)	(N(N(H(H(N(H)(F)))(H(N(H)))))(F))	complex	(F)		('(N(H)(F))', '(N(H))')	FALSE	TRUE	FALSE	FALSE
17	Fut8_KO_max_IGP_mousebrain_1	10621	3	1001.08	TLNcCSGAHVK	H(5)N(4)F(2)	3	Q9R1V6	Disintegrin and metalloproteinase domain-containing protein 22	Adam22	632	17	1.41429		0.349016	0.236694	(N(N(H(H(H)(H))(H(N(F))(N))))(F))	hybrid	(F)		('(N(F))', '(N)')	(N(N(H(H(N(H)(F)))(H(N(H)))))(F))	complex	(F)		('(N(H)(F))', '(N(H))')	FALSE	TRUE	TRUE	FALSE
7	Fut8_KO_max_IGP_mousebrain_1	10659	3	893.363	KNASNMEYR	H(5)N(3)F(1)	2	P97300	Neuroplastin	Nptn	196	1	1.74812	0.0974828	0.184038	0.0678398	(N(N(H(H(H))(H(N(H)(F))))))	hybrid			('(N(H)(F))',)	(N(N(H(H(N))(H(H)(H))))(F))	hybrid	(F)		('(N)',)	TRUE	FALSE	TRUE	FALSE
7	Fut8_KO_max_IGP_mousebrain_1	10659	3	893.363	KNASNMEYR	H(5)N(3)F(1)	2	P97300	Neuroplastin	Nptn	196	2	1.65064	0.189446	0.250203	0.0991569	(N(N(H(H(H)(H))(H(N(F))))))	hybrid			('(N(F))',)	(N(N(H(H(N))(H(H)(H))))(F))	hybrid	(F)		('(N)',)	TRUE	FALSE	TRUE	FALSE
7	Fut8_KO_max_IGP_mousebrain_1	10659	3	893.363	KNASNMEYR	H(5)N(3)F(1)	2	P97300	Neuroplastin	Nptn	196	3	1.46119	0.157753	0.473757	0.0650489	(N(N(H(H(H)(H))(H(N))))(F))	hybrid	(F)		('(N)',)	(N(N(H(H(N))(H(H)(H))))(F))	hybrid	(F)		('(N)',)	TRUE	TRUE	TRUE	TRUE
7	Fut8_KO_max_IGP_mousebrain_1	10659	3	893.363	KNASNMEYR	H(5)N(3)F(1)	2	P97300	Neuroplastin	Nptn	196	4	1.30344	0.0385245	0.594171	0.102388	(N(N(H(H(H))(H(N(H)))))(F))	hybrid	(F)		('(N(H))',)	(N(N(H(H(N))(H(H)(H))))(F))	hybrid	(F)		('(N)',)	TRUE	TRUE	TRUE	FALSE
7	Fut8_KO_max_IGP_mousebrain_1	10659	3	893.363	KNASNMEYR	H(5)N(3)F(1)	2	P97300	Neuroplastin	Nptn	196	5	1.26492	0.0378524	0.606708	0.128376	(N(N(H(H(N(H)))(H)))(F(H)))	complex	(F(H))		('(N(H))',)	(N(N(H(H(N))(H(H)(H))))(F))	hybrid	(F)		('(N)',)	FALSE	FALSE	TRUE	FALSE
7	Fut8_KO_max_IGP_mousebrain_1	10659	3	893.363	KNASNMEYR	H(5)N(3)F(1)	2	P97300	Neuroplastin	Nptn	196	6	1.22706	0.641218	0.665619	0.107317	(N(N(H(H(N(H(H))))(H)))(F))	complex	(F)		('(N(H(H)))',)	(N(N(H(H(N))(H(H)(H))))(F))	hybrid	(F)		('(N)',)	FALSE	TRUE	TRUE	FALSE
7	Fut8_KO_max_IGP_mousebrain_1	10659	3	893.363	KNASNMEYR	H(5)N(3)F(1)	2	P97300	Neuroplastin	Nptn	196	7	0.585846		0.414154	1	(N(N(H(H(H)(H))(H)(N)))(F))	high_mannose	(F)	(N)	()	(N(N(H(H(N))(H(H)(H))))(F))	hybrid	(F)		('(N)',)	FALSE	TRUE	FALSE	FALSE
5	Fut8_KO_max_IGP_mousebrain_1	10666	2	1157.95	NLSEDR	H(6)N(3)	1	Q8BG79;P10852	CWF19-like protein 2;4F2 cell-surface antigen heavy chain	Cwf19l2;Slc3a2	308;263	1	1.82429	0.2712	0.144212	0.0314961	(N(N(H(H(H)(H))(H(N(H))))))	hybrid			('(N(H))',)	(N(N(H(H(N))(H(H)(H(H))))))	hybrid			('(N)',)	TRUE	TRUE	TRUE	FALSE
5	Fut8_KO_max_IGP_mousebrain_1	10666	2	1157.95	NLSEDR	H(6)N(3)	1	Q8BG79;P10852	CWF19-like protein 2;4F2 cell-surface antigen heavy chain	Cwf19l2;Slc3a2	308;263	2	1.55309	0.192876	0.397698	0.0492093	(N(N(H(H(H(H)))(H(N(H))))))	hybrid			('(N(H))',)	(N(N(H(H(N))(H(H)(H(H))))))	hybrid			('(N)',)	TRUE	TRUE	TRUE	FALSE
5	Fut8_KO_max_IGP_mousebrain_1	10666	2	1157.95	NLSEDR	H(6)N(3)	1	Q8BG79;P10852	CWF19-like protein 2;4F2 cell-surface antigen heavy chain	Cwf19l2;Slc3a2	308;263	3	1.36022	0.242107	0.498356	0.141428	(N(N(H(H(H(H))(H))(H(N)))))	hybrid			('(N)',)	(N(N(H(H(N))(H(H)(H(H))))))	hybrid			('(N)',)	TRUE	TRUE	TRUE	TRUE
5	Fut8_KO_max_IGP_mousebrain_1	10666	2	1157.95	NLSEDR	H(6)N(3)	1	Q8BG79;P10852	CWF19-like protein 2;4F2 cell-surface antigen heavy chain	Cwf19l2;Slc3a2	308;263	4	1.11811	0.642437	0.0894375	0.792453	(N(N(H(H(H(N)))(H(H)(H)))))	unknown			('(H(N))',)	(N(N(H(H(N))(H(H)(H(H))))))	hybrid			('(N)',)	FALSE	TRUE	TRUE	FALSE
5	Fut8_KO_max_IGP_mousebrain_1	10666	2	1157.95	NLSEDR	H(6)N(3)	1	Q8BG79;P10852	CWF19-like protein 2;4F2 cell-surface antigen heavy chain	Cwf19l2;Slc3a2	308;263	5	0.475673		0.524327	1	(N(N(H(H(H)(H))(H(H))(N))))	high_mannose		(N)	()	(N(N(H(H(N))(H(H)(H(H))))))	hybrid			('(N)',)	FALSE	TRUE	FALSE	FALSE
4	Fut8_KO_max_IGP_mousebrain_1	10685	3	844.677	KNASNMEYR	H(5)N(3)	2	P97300	Neuroplastin	Nptn	196	1	1.78601	0.0813753	0.143141	0.0708507	(N(N(H(H(H)(H))(H(N)))))	hybrid			('(N)',)	(N(N(H(H(N))(H(H)(H)))))	hybrid			('(N)',)	TRUE	TRUE	TRUE	TRUE
4	Fut8_KO_max_IGP_mousebrain_1	10685	3	844.677	KNASNMEYR	H(5)N(3)	2	P97300	Neuroplastin	Nptn	196	2	1.70463	0.136917	0.195348	0.100019	(N(N(H(H(H))(H(N(H))))))	hybrid			('(N(H))',)	(N(N(H(H(N))(H(H)(H)))))	hybrid			('(N)',)	TRUE	TRUE	TRUE	FALSE
4	Fut8_KO_max_IGP_mousebrain_1	10685	3	844.677	KNASNMEYR	H(5)N(3)	2	P97300	Neuroplastin	Nptn	196	3	1.56772	0.819	0.278918	0.153367	(N(H)(N(H(H(N(H)))(H))))	complex			('(N(H))',)	(N(N(H(H(N))(H(H)(H)))))	hybrid			('(N)',)	FALSE	TRUE	TRUE	FALSE
4	Fut8_KO_max_IGP_mousebrain_1	10685	3	844.677	KNASNMEYR	H(5)N(3)	2	P97300	Neuroplastin	Nptn	196	4	0.748715		0.251285	1	(N(N(H(H(H)(H))(H)(N))))	high_mannose		(N)	()	(N(N(H(H(N))(H(H)(H)))))	hybrid			('(N)',)	FALSE	TRUE	FALSE	FALSE
9	Fut8_KO_max_IGP_mousebrain_1	10702	3	912.37	KNASNMEYR	H(5)N(4)	2	P97300	Neuroplastin	Nptn	196	1	1.7234	0.0221715	0.246426	0.0301714	(N(N(H(H(H)(H))(H(N))(N))))	hybrid		(N)	('(N)',)	(N(N(H(H(N(H)))(N)(H(H)))))	hybrid		(N)	('(N(H))',)	TRUE	TRUE	TRUE	FALSE
9	Fut8_KO_max_IGP_mousebrain_1	10702	3	912.37	KNASNMEYR	H(5)N(4)	2	P97300	Neuroplastin	Nptn	196	2	1.70123	0.0289631	0.228568	0.0702005	(N(N(H(H(H)(H)(N))(H(N)))))	unknown			('(N)', '(N)')	(N(N(H(H(N(H)))(N)(H(H)))))	hybrid		(N)	('(N(H))',)	FALSE	TRUE	FALSE	FALSE
9	Fut8_KO_max_IGP_mousebrain_1	10702	3	912.37	KNASNMEYR	H(5)N(4)	2	P97300	Neuroplastin	Nptn	196	3	1.67227	0.023724	0.252383	0.075349	(N(N(H(H(H))(H(N(H)))(N))))	hybrid		(N)	('(N(H))',)	(N(N(H(H(N(H)))(N)(H(H)))))	hybrid		(N)	('(N(H))',)	TRUE	TRUE	TRUE	TRUE
9	Fut8_KO_max_IGP_mousebrain_1	10702	3	912.37	KNASNMEYR	H(5)N(4)	2	P97300	Neuroplastin	Nptn	196	4	1.64854	0.00680752	0.240759	0.110697	(N(N(H(H(N(H(H))))(H(N)))))	complex			('(N(H(H)))', '(N)')	(N(N(H(H(N(H)))(N)(H(H)))))	hybrid		(N)	('(N(H))',)	FALSE	TRUE	FALSE	FALSE
9	Fut8_KO_max_IGP_mousebrain_1	10702	3	912.37	KNASNMEYR	H(5)N(4)	2	P97300	Neuroplastin	Nptn	196	5	1.64174	0.00495903	0.247505	0.110759	(N(N(H(H(H))(H(N(H))(N)))))	hybrid			('(N(H))', '(N)')	(N(N(H(H(N(H)))(N)(H(H)))))	hybrid		(N)	('(N(H))',)	TRUE	TRUE	FALSE	FALSE
9	Fut8_KO_max_IGP_mousebrain_1	10702	3	912.37	KNASNMEYR	H(5)N(4)	2	P97300	Neuroplastin	Nptn	196	6	1.63678	0.204933	0.280634	0.0825887	(N(N(H(H(H)(H))(H(N)(N)))))	hybrid			('(N)', '(N)')	(N(N(H(H(N(H)))(N)(H(H)))))	hybrid		(N)	('(N(H))',)	TRUE	TRUE	FALSE	FALSE
9	Fut8_KO_max_IGP_mousebrain_1	10702	3	912.37	KNASNMEYR	H(5)N(4)	2	P97300	Neuroplastin	Nptn	196	7	1.43184	0.0995639	0.365892	0.202264	(N(N(H(H(N(H))(N(H)))(H))))	complex			('(N(H))', '(N(H))')	(N(N(H(H(N(H)))(N)(H(H)))))	hybrid		(N)	('(N(H))',)	FALSE	TRUE	FALSE	FALSE
9	Fut8_KO_max_IGP_mousebrain_1	10702	3	912.37	KNASNMEYR	H(5)N(4)	2	P97300	Neuroplastin	Nptn	196	8	1.33228	0.514727	0.418169	0.249551	(N(N(H(H(N(H)))(H(N(H))))))	complex			('(N(H))', '(N(H))')	(N(N(H(H(N(H)))(N)(H(H)))))	hybrid		(N)	('(N(H))',)	FALSE	TRUE	FALSE	FALSE
9	Fut8_KO_max_IGP_mousebrain_1	10702	3	912.37	KNASNMEYR	H(5)N(4)	2	P97300	Neuroplastin	Nptn	196	9	0.817553		0.228427	0.95402	(N(N(H(H(H(N))(H))(H)(N))))	unknown		(N)	('(H(N))',)	(N(N(H(H(N(H)))(N)(H(H)))))	hybrid		(N)	('(N(H))',)	FALSE	TRUE	TRUE	FALSE
10	Fut8_KO_max_IGP_mousebrain_1	10714	3	1015.07	KNASNMEYR	H(6)N(4)F(1)	2	P97300	Neuroplastin	Nptn	196	1	1.84763	0.181438	0.125314	0.0270603	(N(N(H(H(H)(H))(H(N(H)(F)))(N))))	hybrid		(N)	('(N(H)(F))',)	(N(N(H(H(N(H)(F)))(N)(H(H)(H)))))	hybrid		(N)	('(N(H)(F))',)	TRUE	TRUE	TRUE	TRUE
10	Fut8_KO_max_IGP_mousebrain_1	10714	3	1015.07	KNASNMEYR	H(6)N(4)F(1)	2	P97300	Neuroplastin	Nptn	196	2	1.66619	0.00559925	0.280446	0.0533658	(N(N(H(H(H)(H))(H(N(H)(F))(N)))))	hybrid			('(N(H)(F))', '(N)')	(N(N(H(H(N(H)(F)))(N)(H(H)(H)))))	hybrid		(N)	('(N(H)(F))',)	TRUE	TRUE	FALSE	FALSE
10	Fut8_KO_max_IGP_mousebrain_1	10714	3	1015.07	KNASNMEYR	H(6)N(4)F(1)	2	P97300	Neuroplastin	Nptn	196	3	1.66059	0.00222822	0.284752	0.054659	(N(N(H(H(H))(H(N(H)(F))(N(H))))))	hybrid			('(N(H)(F))', '(N(H))')	(N(N(H(H(N(H)(F)))(N)(H(H)(H)))))	hybrid		(N)	('(N(H)(F))',)	TRUE	TRUE	FALSE	FALSE
10	Fut8_KO_max_IGP_mousebrain_1	10714	3	1015.07	KNASNMEYR	H(6)N(4)F(1)	2	P97300	Neuroplastin	Nptn	196	4	1.65836	0.145205	0.247581	0.0940585	(N(N(H(H(H)(H))(H(N(H))(N(F))))))	hybrid			('(N(H))', '(N(F))')	(N(N(H(H(N(H)(F)))(N)(H(H)(H)))))	hybrid		(N)	('(N(H)(F))',)	TRUE	TRUE	FALSE	FALSE
10	Fut8_KO_max_IGP_mousebrain_1	10714	3	1015.07	KNASNMEYR	H(6)N(4)F(1)	2	P97300	Neuroplastin	Nptn	196	5	1.51316	0.0261695	0.458048	0.028796	(N(N(H(H(H)(H))(H(N(H)))(N)))(F))	hybrid	(F)	(N)	('(N(H))',)	(N(N(H(H(N(H)(F)))(N)(H(H)(H)))))	hybrid		(N)	('(N(H)(F))',)	TRUE	FALSE	TRUE	FALSE
10	Fut8_KO_max_IGP_mousebrain_1	10714	3	1015.07	KNASNMEYR	H(6)N(4)F(1)	2	P97300	Neuroplastin	Nptn	196	6	1.48699	0.0488578	0.472652	0.0403618	(N(N(H(H(H)(H))(H(N(H))(N))))(F))	hybrid	(F)		('(N(H))', '(N)')	(N(N(H(H(N(H)(F)))(N)(H(H)(H)))))	hybrid		(N)	('(N(H)(F))',)	TRUE	FALSE	FALSE	FALSE
10	Fut8_KO_max_IGP_mousebrain_1	10714	3	1015.07	KNASNMEYR	H(6)N(4)F(1)	2	P97300	Neuroplastin	Nptn	196	7	1.43813	0.26708	0.469775	0.0920965	(N(N(H(H(H(H))(H))(H(N))(N)))(F))	hybrid	(F)	(N)	('(N)',)	(N(N(H(H(N(H)(F)))(N)(H(H)(H)))))	hybrid		(N)	('(N(H)(F))',)	TRUE	FALSE	TRUE	FALSE
10	Fut8_KO_max_IGP_mousebrain_1	10714	3	1015.07	KNASNMEYR	H(6)N(4)F(1)	2	P97300	Neuroplastin	Nptn	196	8	1.17105	0.187514	0.616916	0.212036	(N(N(H(H(H))(H(N(H))(N(H)))))(F))	hybrid	(F)		('(N(H))', '(N(H))')	(N(N(H(H(N(H)(F)))(N)(H(H)(H)))))	hybrid		(N)	('(N(H)(F))',)	TRUE	FALSE	FALSE	FALSE
10	Fut8_KO_max_IGP_mousebrain_1	10714	3	1015.07	KNASNMEYR	H(6)N(4)F(1)	2	P97300	Neuroplastin	Nptn	196	9	0.983535	0.283867	0.720581	0.295884	(N(N(H(H(N(H(H))))(H(N(H)))))(F))	complex	(F)		('(N(H(H)))', '(N(H))')	(N(N(H(H(N(H)(F)))(N)(H(H)(H)))))	hybrid		(N)	('(N(H)(F))',)	FALSE	FALSE	FALSE	FALSE
10	Fut8_KO_max_IGP_mousebrain_1	10714	3	1015.07	KNASNMEYR	H(6)N(4)F(1)	2	P97300	Neuroplastin	Nptn	196	10	0.699667		0.715162	0.585171	(N(N(H(H(H(N(H))))(H(N(H)))))(F))	unknown	(F)		('(H(N(H)))', '(N(H))')	(N(N(H(H(N(H)(F)))(N)(H(H)(H)))))	hybrid		(N)	('(N(H)(F))',)	FALSE	FALSE	FALSE	FALSE
4	Fut8_KO_max_IGP_mousebrain_1	10722	2	1073.97	INGSVR	H(3)N(5)	2	Q8C985;Q6P9K9	Neurexin-3-beta;Neurexin-3	Nrxn3;Nrxn3	280;1287	1	1.82928	0.281282	0.0886343	0.0820832	(N(N(H(H(N))(H(N))(N))))	complex		(N)	('(N)', '(N)')	(N(N(H(H(N))(N)(H(N)))))	complex		(N)	('(N)', '(N)')	TRUE	TRUE	TRUE	TRUE
4	Fut8_KO_max_IGP_mousebrain_1	10722	2	1073.97	INGSVR	H(3)N(5)	2	Q8C985;Q6P9K9	Neurexin-3-beta;Neurexin-3	Nrxn3;Nrxn3	280;1287	2	1.548	0.0305691	0.201572	0.250427	(N(N(H(H(N)(N))(H)(N))))	complex		(N)	('(N)', '(N)')	(N(N(H(H(N))(N)(H(N)))))	complex		(N)	('(N)', '(N)')	TRUE	TRUE	TRUE	TRUE
4	Fut8_KO_max_IGP_mousebrain_1	10722	2	1073.97	INGSVR	H(3)N(5)	2	Q8C985;Q6P9K9	Neurexin-3-beta;Neurexin-3	Nrxn3;Nrxn3	280;1287	3	1.51743	0.200387	0.28383	0.198738	(N(N(H(H(N)(N))(H(N)))))	complex			('(N)', '(N)', '(N)')	(N(N(H(H(N))(N)(H(N)))))	complex		(N)	('(N)', '(N)')	TRUE	TRUE	FALSE	FALSE
4	Fut8_KO_max_IGP_mousebrain_1	10722	2	1073.97	INGSVR	H(3)N(5)	2	Q8C985;Q6P9K9	Neurexin-3-beta;Neurexin-3	Nrxn3;Nrxn3	280;1287	4	1.31704		0.478182	0.204773	(N(N(H(H(N(N)))(H(N)))))	complex			('(N(N))', '(N)')	(N(N(H(H(N))(N)(H(N)))))	complex		(N)	('(N)', '(N)')	TRUE	TRUE	FALSE	FALSE
17	Fut8_KO_max_IGP_mousebrain_1	10731	3	961.056	KNASNMEYR	H(5)N(4)F(1)	2	P97300	Neuroplastin	Nptn	196	1	1.78966	0.0891986	0.17886	0.0314764	(N(N(H(H(H)(H))(H(N(F)))(N))))	hybrid		(N)	('(N(F))',)	(N(N(H(H(N(H)(F)))(N)(H(H)))))	hybrid		(N)	('(N(H)(F))',)	TRUE	TRUE	TRUE	FALSE
17	Fut8_KO_max_IGP_mousebrain_1	10731	3	961.056	KNASNMEYR	H(5)N(4)F(1)	2	P97300	Neuroplastin	Nptn	196	2	1.70047	0.00212519	0.269385	0.03015	(N(N(H(H(H))(H(N(H))(N(F))))))	hybrid			('(N(H))', '(N(F))')	(N(N(H(H(N(H)(F)))(N)(H(H)))))	hybrid		(N)	('(N(H)(F))',)	TRUE	TRUE	FALSE	FALSE
17	Fut8_KO_max_IGP_mousebrain_1	10731	3	961.056	KNASNMEYR	H(5)N(4)F(1)	2	P97300	Neuroplastin	Nptn	196	3	1.69834	0.0129092	0.255297	0.0463633	(N(N(H(H(H))(H(N(H)(F))(N)))))	hybrid			('(N(H)(F))', '(N)')	(N(N(H(H(N(H)(F)))(N)(H(H)))))	hybrid		(N)	('(N(H)(F))',)	TRUE	TRUE	FALSE	FALSE
17	Fut8_KO_max_IGP_mousebrain_1	10731	3	961.056	KNASNMEYR	H(5)N(4)F(1)	2	P97300	Neuroplastin	Nptn	196	4	1.68543	0.0208162	0.245882	0.0686876	(N(N(H(H(H))(H(N(H)(F)))(N))))	hybrid		(N)	('(N(H)(F))',)	(N(N(H(H(N(H)(F)))(N)(H(H)))))	hybrid		(N)	('(N(H)(F))',)	TRUE	TRUE	TRUE	TRUE
17	Fut8_KO_max_IGP_mousebrain_1	10731	3	961.056	KNASNMEYR	H(5)N(4)F(1)	2	P97300	Neuroplastin	Nptn	196	5	1.66461	0.00231524	0.273842	0.0615437	(N(N(H(H(H)(H))(H(N(F))(N)))))	hybrid			('(N(F))', '(N)')	(N(N(H(H(N(H)(F)))(N)(H(H)))))	hybrid		(N)	('(N(H)(F))',)	TRUE	TRUE	FALSE	FALSE
17	Fut8_KO_max_IGP_mousebrain_1	10731	3	961.056	KNASNMEYR	H(5)N(4)F(1)	2	P97300	Neuroplastin	Nptn	196	6	1.6623	0.144845	0.306777	0.0309234	(N(N(H(H(N(H)(F))(N(H)))(H))))	complex			('(N(H)(F))', '(N(H))')	(N(N(H(H(N(H)(F)))(N)(H(H)))))	hybrid		(N)	('(N(H)(F))',)	FALSE	TRUE	FALSE	FALSE
17	Fut8_KO_max_IGP_mousebrain_1	10731	3	961.056	KNASNMEYR	H(5)N(4)F(1)	2	P97300	Neuroplastin	Nptn	196	7	1.51745	0.03584	0.449551	0.0329945	(N(N(H(H(H))(H(N(H))(N))))(F))	hybrid	(F)		('(N(H))', '(N)')	(N(N(H(H(N(H)(F)))(N)(H(H)))))	hybrid		(N)	('(N(H)(F))',)	TRUE	FALSE	FALSE	FALSE
17	Fut8_KO_max_IGP_mousebrain_1	10731	3	961.056	KNASNMEYR	H(5)N(4)F(1)	2	P97300	Neuroplastin	Nptn	196	8	1.48161	0.0012704	0.471584	0.0468017	(N(N(H(H(H)(H))(H(N)(N))))(F))	hybrid	(F)		('(N)', '(N)')	(N(N(H(H(N(H)(F)))(N)(H(H)))))	hybrid		(N)	('(N(H)(F))',)	TRUE	FALSE	FALSE	FALSE
17	Fut8_KO_max_IGP_mousebrain_1	10731	3	961.056	KNASNMEYR	H(5)N(4)F(1)	2	P97300	Neuroplastin	Nptn	196	9	1.48034	0.00778195	0.484758	0.0348982	(N(N(H(H(H))(H(N(H)))(N)))(F))	hybrid	(F)	(N)	('(N(H))',)	(N(N(H(H(N(H)(F)))(N)(H(H)))))	hybrid		(N)	('(N(H)(F))',)	TRUE	FALSE	TRUE	FALSE
17	Fut8_KO_max_IGP_mousebrain_1	10731	3	961.056	KNASNMEYR	H(5)N(4)F(1)	2	P97300	Neuroplastin	Nptn	196	10	1.47256	0.037511	0.348375	0.179063	(N(N(H(H(N(H)(F)))(H(N(H))))))	complex			('(N(H)(F))', '(N(H))')	(N(N(H(H(N(H)(F)))(N)(H(H)))))	hybrid		(N)	('(N(H)(F))',)	FALSE	TRUE	FALSE	FALSE
17	Fut8_KO_max_IGP_mousebrain_1	10731	3	961.056	KNASNMEYR	H(5)N(4)F(1)	2	P97300	Neuroplastin	Nptn	196	11	1.43505	0.106757	0.501999	0.0629502	(N(N(H(H(H)(H))(H(N))(N)))(F))	hybrid	(F)	(N)	('(N)',)	(N(N(H(H(N(H)(F)))(N)(H(H)))))	hybrid		(N)	('(N(H)(F))',)	TRUE	FALSE	TRUE	FALSE
17	Fut8_KO_max_IGP_mousebrain_1	10731	3	961.056	KNASNMEYR	H(5)N(4)F(1)	2	P97300	Neuroplastin	Nptn	196	12	1.32829	0.0758751	0.393202	0.278503	(N(N(H(H(N(H(F))))(H(N(H))))))	complex			('(N(H(F)))', '(N(H))')	(N(N(H(H(N(H)(F)))(N)(H(H)))))	hybrid		(N)	('(N(H)(F))',)	FALSE	TRUE	FALSE	FALSE
17	Fut8_KO_max_IGP_mousebrain_1	10731	3	961.056	KNASNMEYR	H(5)N(4)F(1)	2	P97300	Neuroplastin	Nptn	196	13	1.25242	0.0795988	0.630264	0.117316	(N(N(H(H(N(H(H))))(H(N))))(F))	complex	(F)		('(N(H(H)))', '(N)')	(N(N(H(H(N(H)(F)))(N)(H(H)))))	hybrid		(N)	('(N(H)(F))',)	FALSE	FALSE	FALSE	FALSE
17	Fut8_KO_max_IGP_mousebrain_1	10731	3	961.056	KNASNMEYR	H(5)N(4)F(1)	2	P97300	Neuroplastin	Nptn	196	14	1.17282	0.00879288	0.656605	0.170575	(N(N(H(H(H)(H))(H(N(N)))))(F))	hybrid	(F)		('(N(N))',)	(N(N(H(H(N(H)(F)))(N)(H(H)))))	hybrid		(N)	('(N(H)(F))',)	TRUE	FALSE	FALSE	FALSE
17	Fut8_KO_max_IGP_mousebrain_1	10731	3	961.056	KNASNMEYR	H(5)N(4)F(1)	2	P97300	Neuroplastin	Nptn	196	15	1.16403	0.0959884	0.554716	0.281257	(N(N(H(H(N(H(H)))(N))(H)))(F))	complex	(F)		('(N(H(H)))', '(N)')	(N(N(H(H(N(H)(F)))(N)(H(H)))))	hybrid		(N)	('(N(H)(F))',)	FALSE	FALSE	FALSE	FALSE
17	Fut8_KO_max_IGP_mousebrain_1	10731	3	961.056	KNASNMEYR	H(5)N(4)F(1)	2	P97300	Neuroplastin	Nptn	196	16	1.06804	0.0262099	0.650406	0.281555	(N(N(H(H(N(H))(N(H)))(H)))(F))	complex	(F)		('(N(H))', '(N(H))')	(N(N(H(H(N(H)(F)))(N)(H(H)))))	hybrid		(N)	('(N(H)(F))',)	FALSE	FALSE	FALSE	FALSE
17	Fut8_KO_max_IGP_mousebrain_1	10731	3	961.056	KNASNMEYR	H(5)N(4)F(1)	2	P97300	Neuroplastin	Nptn	196	17	1.04183		0.669047	0.289123	(N(N(H(H(N(H)))(H(N(H)))))(F))	complex	(F)		('(N(H))', '(N(H))')	(N(N(H(H(N(H)(F)))(N)(H(H)))))	hybrid		(N)	('(N(H)(F))',)	FALSE	FALSE	FALSE	FALSE
10	Fut8_KO_max_IGP_mousebrain_1	10747	3	1015.07	KNASNMEYR	H(6)N(4)F(1)	2	P97300	Neuroplastin	Nptn	196	1	1.7661	0.0855106	0.181181	0.0527161	(N(N(H(H(H)(H))(H(N(H)(F))(N)))))	hybrid			('(N(H)(F))', '(N)')	(N(N(H(H(N(H)(F)))(N)(H(H)(H)))))	hybrid		(N)	('(N(H)(F))',)	TRUE	TRUE	FALSE	FALSE
10	Fut8_KO_max_IGP_mousebrain_1	10747	3	1015.07	KNASNMEYR	H(6)N(4)F(1)	2	P97300	Neuroplastin	Nptn	196	2	1.68059	0.0637407	0.226614	0.0927931	(N(N(H(H(H)(H))(H(N(H))(N(F))))))	hybrid			('(N(H))', '(N(F))')	(N(N(H(H(N(H)(F)))(N)(H(H)(H)))))	hybrid		(N)	('(N(H)(F))',)	TRUE	TRUE	FALSE	FALSE
10	Fut8_KO_max_IGP_mousebrain_1	10747	3	1015.07	KNASNMEYR	H(6)N(4)F(1)	2	P97300	Neuroplastin	Nptn	196	3	1.61685	0.043983	0.323387	0.0597609	(N(N(H(H(H))(H(N(H)(F))(N(H))))))	hybrid			('(N(H)(F))', '(N(H))')	(N(N(H(H(N(H)(F)))(N)(H(H)(H)))))	hybrid		(N)	('(N(H)(F))',)	TRUE	TRUE	FALSE	FALSE
10	Fut8_KO_max_IGP_mousebrain_1	10747	3	1015.07	KNASNMEYR	H(6)N(4)F(1)	2	P97300	Neuroplastin	Nptn	196	4	1.57287	0.0675773	0.393524	0.0336066	(N(N(H(H(H)(H))(H(N(H)(F)))(N))))	hybrid		(N)	('(N(H)(F))',)	(N(N(H(H(N(H)(F)))(N)(H(H)(H)))))	hybrid		(N)	('(N(H)(F))',)	TRUE	TRUE	TRUE	TRUE
10	Fut8_KO_max_IGP_mousebrain_1	10747	3	1015.07	KNASNMEYR	H(6)N(4)F(1)	2	P97300	Neuroplastin	Nptn	196	5	1.50529	0.110114	0.463224	0.0314843	(N(N(H(H(H)(H))(H(N(H))(N))))(F))	hybrid	(F)		('(N(H))', '(N)')	(N(N(H(H(N(H)(F)))(N)(H(H)(H)))))	hybrid		(N)	('(N(H)(F))',)	TRUE	FALSE	FALSE	FALSE
10	Fut8_KO_max_IGP_mousebrain_1	10747	3	1015.07	KNASNMEYR	H(6)N(4)F(1)	2	P97300	Neuroplastin	Nptn	196	6	1.39518	0.0980659	0.576103	0.0287186	(N(N(H(H(H)(H))(H(N(H)))(N)))(F))	hybrid	(F)	(N)	('(N(H))',)	(N(N(H(H(N(H)(F)))(N)(H(H)(H)))))	hybrid		(N)	('(N(H)(F))',)	TRUE	FALSE	TRUE	FALSE
10	Fut8_KO_max_IGP_mousebrain_1	10747	3	1015.07	KNASNMEYR	H(6)N(4)F(1)	2	P97300	Neuroplastin	Nptn	196	7	1.29711	0.204798	0.609696	0.0931919	(N(N(H(H(H(H))(H))(H(N))(N)))(F))	hybrid	(F)	(N)	('(N)',)	(N(N(H(H(N(H)(F)))(N)(H(H)(H)))))	hybrid		(N)	('(N(H)(F))',)	TRUE	FALSE	TRUE	FALSE
10	Fut8_KO_max_IGP_mousebrain_1	10747	3	1015.07	KNASNMEYR	H(6)N(4)F(1)	2	P97300	Neuroplastin	Nptn	196	8	1.09231	0.142482	0.700909	0.206777	(N(N(H(H(H))(H(N(H))(N(H)))))(F))	hybrid	(F)		('(N(H))', '(N(H))')	(N(N(H(H(N(H)(F)))(N)(H(H)(H)))))	hybrid		(N)	('(N(H)(F))',)	TRUE	FALSE	FALSE	FALSE
10	Fut8_KO_max_IGP_mousebrain_1	10747	3	1015.07	KNASNMEYR	H(6)N(4)F(1)	2	P97300	Neuroplastin	Nptn	196	9	0.949832	0.277582	0.760001	0.290167	(N(N(H(H(N(H(H))))(H(N(H)))))(F))	complex	(F)		('(N(H(H)))', '(N(H))')	(N(N(H(H(N(H)(F)))(N)(H(H)(H)))))	hybrid		(N)	('(N(H)(F))',)	FALSE	FALSE	FALSE	FALSE
10	Fut8_KO_max_IGP_mousebrain_1	10747	3	1015.07	KNASNMEYR	H(6)N(4)F(1)	2	P97300	Neuroplastin	Nptn	196	10	0.672251		0.75771	0.570039	(N(N(H(H(H(N(H))))(H(N(H)))))(F))	unknown	(F)		('(H(N(H)))', '(N(H))')	(N(N(H(H(N(H)(F)))(N)(H(H)(H)))))	hybrid		(N)	('(N(H)(F))',)	FALSE	FALSE	FALSE	FALSE
6	Fut8_KO_max_IGP_mousebrain_1	10751	2	1245.49	TDNGTYR	H(4)N(5)	3	Q8R5M8;Q8BLQ9	Cell adhesion molecule 1;Cell adhesion molecule 2	Cadm1;Cadm2	311;291	1	1.59935	0.0783882	0.281524	0.119125	(N(N(H(H(N(H)))(H(N))(N))))	complex		(N)	('(N(H))', '(N)')	(N(N(H(H(N(H)))(N)(H(N)))))	complex		(N)	('(N(H))', '(N)')	TRUE	TRUE	TRUE	TRUE
6	Fut8_KO_max_IGP_mousebrain_1	10751	2	1245.49	TDNGTYR	H(4)N(5)	3	Q8R5M8;Q8BLQ9	Cell adhesion molecule 1;Cell adhesion molecule 2	Cadm1;Cadm2	311;291	2	1.52096	0.0140685	0.383374	0.0956628	(N(N(H(H(N(H))(N))(H(N)))))	complex			('(N(H))', '(N)', '(N)')	(N(N(H(H(N(H)))(N)(H(N)))))	complex		(N)	('(N(H))', '(N)')	TRUE	TRUE	FALSE	FALSE
6	Fut8_KO_max_IGP_mousebrain_1	10751	2	1245.49	TDNGTYR	H(4)N(5)	3	Q8R5M8;Q8BLQ9	Cell adhesion molecule 1;Cell adhesion molecule 2	Cadm1;Cadm2	311;291	3	1.50689	0.00384956	0.389338	0.103768	(N(N(H(H(N(H)))(H(N)(N)))))	complex			('(N(H))', '(N)', '(N)')	(N(N(H(H(N(H)))(N)(H(N)))))	complex		(N)	('(N(H))', '(N)')	TRUE	TRUE	FALSE	FALSE
6	Fut8_KO_max_IGP_mousebrain_1	10751	2	1245.49	TDNGTYR	H(4)N(5)	3	Q8R5M8;Q8BLQ9	Cell adhesion molecule 1;Cell adhesion molecule 2	Cadm1;Cadm2	311;291	4	1.50304	0.0439946	0.384423	0.112533	(N(N(H(H(H)(N))(H(N)(N)))))	unknown			('(N)', '(N)', '(N)')	(N(N(H(H(N(H)))(N)(H(N)))))	complex		(N)	('(N(H))', '(N)')	FALSE	TRUE	FALSE	FALSE
6	Fut8_KO_max_IGP_mousebrain_1	10751	2	1245.49	TDNGTYR	H(4)N(5)	3	Q8R5M8;Q8BLQ9	Cell adhesion molecule 1;Cell adhesion molecule 2	Cadm1;Cadm2	311;291	5	1.45905	0.0867485	0.322313	0.218637	(N(N(H(H(N(H))(N))(H)(N))))	complex		(N)	('(N(H))', '(N)')	(N(N(H(H(N(H)))(N)(H(N)))))	complex		(N)	('(N(H))', '(N)')	TRUE	TRUE	TRUE	TRUE
6	Fut8_KO_max_IGP_mousebrain_1	10751	2	1245.49	TDNGTYR	H(4)N(5)	3	Q8R5M8;Q8BLQ9	Cell adhesion molecule 1;Cell adhesion molecule 2	Cadm1;Cadm2	311;291	6	1.3723		0.405777	0.221921	(N(N(H(H(H))(H(N)(N))(N))))	hybrid		(N)	('(N)', '(N)')	(N(N(H(H(N(H)))(N)(H(N)))))	complex		(N)	('(N(H))', '(N)')	FALSE	TRUE	TRUE	FALSE
5	Fut8_KO_max_IGP_mousebrain_1	10756	3	938.721	TLNcCSGAHVK	H(6)N(3)F(1)	3	Q9R1V6	Disintegrin and metalloproteinase domain-containing protein 22	Adam22	632	1	1.84856	0.198114	0.111824	0.0396206	(N(N(H(H(H)(H))(H(N(H)(F))))))	hybrid			('(N(H)(F))',)	(N(N(H(H(N(H)(F)))(H(H)(H)))))	hybrid			('(N(H)(F))',)	TRUE	TRUE	TRUE	TRUE
5	Fut8_KO_max_IGP_mousebrain_1	10756	3	938.721	TLNcCSGAHVK	H(6)N(3)F(1)	3	Q9R1V6	Disintegrin and metalloproteinase domain-containing protein 22	Adam22	632	2	1.65044	0.0528449	0.307549	0.0420092	(N(N(H(H(H)(H))(H(N(H)))))(F))	hybrid	(F)		('(N(H))',)	(N(N(H(H(N(H)(F)))(H(H)(H)))))	hybrid			('(N(H)(F))',)	TRUE	FALSE	TRUE	FALSE
5	Fut8_KO_max_IGP_mousebrain_1	10756	3	938.721	TLNcCSGAHVK	H(6)N(3)F(1)	3	Q9R1V6	Disintegrin and metalloproteinase domain-containing protein 22	Adam22	632	3	1.5976	0.13559	0.338031	0.064373	(N(N(H(H(H(H))(H))(H(N))))(F))	hybrid	(F)		('(N)',)	(N(N(H(H(N(H)(F)))(H(H)(H)))))	hybrid			('(N(H)(F))',)	TRUE	FALSE	TRUE	FALSE
5	Fut8_KO_max_IGP_mousebrain_1	10756	3	938.721	TLNcCSGAHVK	H(6)N(3)F(1)	3	Q9R1V6	Disintegrin and metalloproteinase domain-containing protein 22	Adam22	632	4	1.46201	0.0438696	0.427329	0.110665	(N(N(H(H(H))(H(N(H(H))))))(F))	hybrid	(F)		('(N(H(H)))',)	(N(N(H(H(N(H)(F)))(H(H)(H)))))	hybrid			('(N(H)(F))',)	TRUE	FALSE	TRUE	FALSE
5	Fut8_KO_max_IGP_mousebrain_1	10756	3	938.721	TLNcCSGAHVK	H(6)N(3)F(1)	3	Q9R1V6	Disintegrin and metalloproteinase domain-containing protein 22	Adam22	632	5	1.41814		0.395928	0.185935	(N(N(H(H(H(H)))(H(N(H)))))(F))	hybrid	(F)		('(N(H))',)	(N(N(H(H(N(H)(F)))(H(H)(H)))))	hybrid			('(N(H)(F))',)	TRUE	FALSE	TRUE	FALSE
4	Fut8_KO_max_IGP_mousebrain_1	10761	2	1211.52	AASNSTEIK	H(3)N(5)	4	O88307	Sortilin-related receptor	Sorl1	1706	1	1.71652	0.150028	0.192326	0.0911588	(N(N(H(H(N))(H(N))(N))))	complex		(N)	('(N)', '(N)')	(N(N(H(H(N))(N)(H(N)))))	complex		(N)	('(N)', '(N)')	TRUE	TRUE	TRUE	TRUE
4	Fut8_KO_max_IGP_mousebrain_1	10761	2	1211.52	AASNSTEIK	H(3)N(5)	4	O88307	Sortilin-related receptor	Sorl1	1706	2	1.56649	0.012657	0.258255	0.175258	(N(N(H(H(N)(N))(H(N)))))	complex			('(N)', '(N)', '(N)')	(N(N(H(H(N))(N)(H(N)))))	complex		(N)	('(N)', '(N)')	TRUE	TRUE	FALSE	FALSE
4	Fut8_KO_max_IGP_mousebrain_1	10761	2	1211.52	AASNSTEIK	H(3)N(5)	4	O88307	Sortilin-related receptor	Sorl1	1706	3	1.55383	0.0877708	0.190203	0.255967	(N(N(H(H(N)(N))(H)(N))))	complex		(N)	('(N)', '(N)')	(N(N(H(H(N))(N)(H(N)))))	complex		(N)	('(N)', '(N)')	TRUE	TRUE	TRUE	TRUE
4	Fut8_KO_max_IGP_mousebrain_1	10761	2	1211.52	AASNSTEIK	H(3)N(5)	4	O88307	Sortilin-related receptor	Sorl1	1706	4	1.46606		0.332178	0.201762	(N(N(H(H(N(N)))(H(N)))))	complex			('(N(N))', '(N)')	(N(N(H(H(N))(N)(H(N)))))	complex		(N)	('(N)', '(N)')	TRUE	TRUE	FALSE	FALSE
7	Fut8_KO_max_IGP_mousebrain_1	10777	3	893.363	KNASNMEYR	H(5)N(3)F(1)	2	P97300	Neuroplastin	Nptn	196	1	1.81454	0.251943	0.129392	0.05607	(N(N(H(H(H))(H(N(H)(F))))))	hybrid			('(N(H)(F))',)	(N(N(H(H(N))(H(H)(H))))(F))	hybrid	(F)		('(N)',)	TRUE	FALSE	TRUE	FALSE
7	Fut8_KO_max_IGP_mousebrain_1	10777	3	893.363	KNASNMEYR	H(5)N(3)F(1)	2	P97300	Neuroplastin	Nptn	196	2	1.5626	0.134732	0.332001	0.105404	(N(N(H(H(H)(H))(H(N(F))))))	hybrid			('(N(F))',)	(N(N(H(H(N))(H(H)(H))))(F))	hybrid	(F)		('(N)',)	TRUE	FALSE	TRUE	FALSE
7	Fut8_KO_max_IGP_mousebrain_1	10777	3	893.363	KNASNMEYR	H(5)N(3)F(1)	2	P97300	Neuroplastin	Nptn	196	3	1.42786	0.106684	0.498682	0.0734544	(N(N(H(H(H)(H))(H(N))))(F))	hybrid	(F)		('(N)',)	(N(N(H(H(N))(H(H)(H))))(F))	hybrid	(F)		('(N)',)	TRUE	TRUE	TRUE	TRUE
7	Fut8_KO_max_IGP_mousebrain_1	10777	3	893.363	KNASNMEYR	H(5)N(3)F(1)	2	P97300	Neuroplastin	Nptn	196	4	1.32118	0.0641045	0.586774	0.0920464	(N(N(H(H(H))(H(N(H)))))(F))	hybrid	(F)		('(N(H))',)	(N(N(H(H(N))(H(H)(H))))(F))	hybrid	(F)		('(N)',)	TRUE	TRUE	TRUE	FALSE
7	Fut8_KO_max_IGP_mousebrain_1	10777	3	893.363	KNASNMEYR	H(5)N(3)F(1)	2	P97300	Neuroplastin	Nptn	196	5	1.25708	0.0581896	0.625695	0.11723	(N(N(H(H(N(H)))(H)))(F(H)))	complex	(F(H))		('(N(H))',)	(N(N(H(H(N))(H(H)(H))))(F))	hybrid	(F)		('(N)',)	FALSE	FALSE	TRUE	FALSE
7	Fut8_KO_max_IGP_mousebrain_1	10777	3	893.363	KNASNMEYR	H(5)N(3)F(1)	2	P97300	Neuroplastin	Nptn	196	6	1.19889	0.667762	0.699607	0.101508	(N(N(H(H(N(H(H))))(H)))(F))	complex	(F)		('(N(H(H)))',)	(N(N(H(H(N))(H(H)(H))))(F))	hybrid	(F)		('(N)',)	FALSE	TRUE	TRUE	FALSE
7	Fut8_KO_max_IGP_mousebrain_1	10777	3	893.363	KNASNMEYR	H(5)N(3)F(1)	2	P97300	Neuroplastin	Nptn	196	7	0.531123		0.468877	1	(N(N(H(H(H)(H))(H)(N)))(F))	high_mannose	(F)	(N)	()	(N(N(H(H(N))(H(H)(H))))(F))	hybrid	(F)		('(N)',)	FALSE	TRUE	FALSE	FALSE
10	Fut8_KO_max_IGP_mousebrain_1	10778	3	1006.41	TLNcCSGAHVK	H(6)N(4)F(1)	3	Q9R1V6	Disintegrin and metalloproteinase domain-containing protein 22	Adam22	632	1	1.85277	0.0219043	0.12064	0.0265893	(N(N(H(H(H)(H))(H(N(H)(F))(N)))))	hybrid			('(N(H)(F))', '(N)')	(N(N(H(H(N(H)(F)))(N)(H(H)(H)))))	hybrid		(N)	('(N(H)(F))',)	TRUE	TRUE	FALSE	FALSE
10	Fut8_KO_max_IGP_mousebrain_1	10778	3	1006.41	TLNcCSGAHVK	H(6)N(4)F(1)	3	Q9R1V6	Disintegrin and metalloproteinase domain-containing protein 22	Adam22	632	2	1.83087	0.0141656	0.14383	0.0253037	(N(N(H(H(H)(H))(H(N(H)(F)))(N))))	hybrid		(N)	('(N(H)(F))',)	(N(N(H(H(N(H)(F)))(N)(H(H)(H)))))	hybrid		(N)	('(N(H)(F))',)	TRUE	TRUE	TRUE	TRUE
10	Fut8_KO_max_IGP_mousebrain_1	10778	3	1006.41	TLNcCSGAHVK	H(6)N(4)F(1)	3	Q9R1V6	Disintegrin and metalloproteinase domain-containing protein 22	Adam22	632	3	1.8167	0.0231386	0.146816	0.0364832	(N(N(H(H(H))(H(N(H)(F))(N(H))))))	hybrid			('(N(H)(F))', '(N(H))')	(N(N(H(H(N(H)(F)))(N)(H(H)(H)))))	hybrid		(N)	('(N(H)(F))',)	TRUE	TRUE	FALSE	FALSE
10	Fut8_KO_max_IGP_mousebrain_1	10778	3	1006.41	TLNcCSGAHVK	H(6)N(4)F(1)	3	Q9R1V6	Disintegrin and metalloproteinase domain-containing protein 22	Adam22	632	4	1.79356	0.156351	0.168586	0.0378511	(N(N(H(H(H)(H))(H(N(H))(N(F))))))	hybrid			('(N(H))', '(N(F))')	(N(N(H(H(N(H)(F)))(N)(H(H)(H)))))	hybrid		(N)	('(N(H)(F))',)	TRUE	TRUE	FALSE	FALSE
10	Fut8_KO_max_IGP_mousebrain_1	10778	3	1006.41	TLNcCSGAHVK	H(6)N(4)F(1)	3	Q9R1V6	Disintegrin and metalloproteinase domain-containing protein 22	Adam22	632	5	1.63721	0.0366756	0.334746	0.0280417	(N(N(H(H(H)(H))(H(N(H))(N))))(F))	hybrid	(F)		('(N(H))', '(N)')	(N(N(H(H(N(H)(F)))(N)(H(H)(H)))))	hybrid		(N)	('(N(H)(F))',)	TRUE	FALSE	FALSE	FALSE
10	Fut8_KO_max_IGP_mousebrain_1	10778	3	1006.41	TLNcCSGAHVK	H(6)N(4)F(1)	3	Q9R1V6	Disintegrin and metalloproteinase domain-containing protein 22	Adam22	632	6	1.60054	0.00943209	0.351359	0.0481045	(N(N(H(H(H)(H))(H(N(H)))(N)))(F))	hybrid	(F)	(N)	('(N(H))',)	(N(N(H(H(N(H)(F)))(N)(H(H)(H)))))	hybrid		(N)	('(N(H)(F))',)	TRUE	FALSE	TRUE	FALSE
10	Fut8_KO_max_IGP_mousebrain_1	10778	3	1006.41	TLNcCSGAHVK	H(6)N(4)F(1)	3	Q9R1V6	Disintegrin and metalloproteinase domain-containing protein 22	Adam22	632	7	1.5911	0.120011	0.356642	0.0522534	(N(N(H(H(H(H))(H))(H(N))(N)))(F))	hybrid	(F)	(N)	('(N)',)	(N(N(H(H(N(H)(F)))(N)(H(H)(H)))))	hybrid		(N)	('(N(H)(F))',)	TRUE	FALSE	TRUE	FALSE
10	Fut8_KO_max_IGP_mousebrain_1	10778	3	1006.41	TLNcCSGAHVK	H(6)N(4)F(1)	3	Q9R1V6	Disintegrin and metalloproteinase domain-containing protein 22	Adam22	632	8	1.47109	0.205632	0.382836	0.146071	(N(N(H(H(H))(H(N(H))(N(H)))))(F))	hybrid	(F)		('(N(H))', '(N(H))')	(N(N(H(H(N(H)(F)))(N)(H(H)(H)))))	hybrid		(N)	('(N(H)(F))',)	TRUE	FALSE	FALSE	FALSE
10	Fut8_KO_max_IGP_mousebrain_1	10778	3	1006.41	TLNcCSGAHVK	H(6)N(4)F(1)	3	Q9R1V6	Disintegrin and metalloproteinase domain-containing protein 22	Adam22	632	9	1.26546	0.343888	0.477098	0.257442	(N(N(H(H(N(H(H))))(H(N(H)))))(F))	complex	(F)		('(N(H(H)))', '(N(H))')	(N(N(H(H(N(H)(F)))(N)(H(H)(H)))))	hybrid		(N)	('(N(H)(F))',)	FALSE	FALSE	FALSE	FALSE
10	Fut8_KO_max_IGP_mousebrain_1	10778	3	1006.41	TLNcCSGAHVK	H(6)N(4)F(1)	3	Q9R1V6	Disintegrin and metalloproteinase domain-containing protein 22	Adam22	632	10	0.921572		0.471481	0.606947	(N(N(H(H(H(N(H))))(H(N(H)))))(F))	unknown	(F)		('(H(N(H)))', '(N(H))')	(N(N(H(H(N(H)(F)))(N)(H(H)(H)))))	hybrid		(N)	('(N(H)(F))',)	FALSE	FALSE	FALSE	FALSE
9	Fut8_KO_max_IGP_mousebrain_1	10782	2	1154.99	NLTPGGK	H(5)N(4)	1	Q80TS3	Adhesion G protein-coupled receptor L3	Adgrl3	676	1	1.50542	0.025253	0.327212	0.167372	(N(N(H(H(H)(H))(H(N))(N))))	hybrid		(N)	('(N)',)	(N(N(H(H(N))(N)(H(H)(H)))))	hybrid		(N)	('(N)',)	TRUE	TRUE	TRUE	TRUE
9	Fut8_KO_max_IGP_mousebrain_1	10782	2	1154.99	NLTPGGK	H(5)N(4)	1	Q80TS3	Adhesion G protein-coupled receptor L3	Adgrl3	676	2	1.48016	0.0828198	0.302945	0.216892	(N(N(H(H(H))(H(N(H)))(N))))	hybrid		(N)	('(N(H))',)	(N(N(H(H(N))(N)(H(H)(H)))))	hybrid		(N)	('(N)',)	TRUE	TRUE	TRUE	FALSE
9	Fut8_KO_max_IGP_mousebrain_1	10782	2	1154.99	NLTPGGK	H(5)N(4)	1	Q80TS3	Adhesion G protein-coupled receptor L3	Adgrl3	676	3	1.39734	0.0117676	0.308263	0.294394	(N(N(H(H(H)(H)(N))(H(N)))))	unknown			('(N)', '(N)')	(N(N(H(H(N))(N)(H(H)(H)))))	hybrid		(N)	('(N)',)	FALSE	TRUE	FALSE	FALSE
9	Fut8_KO_max_IGP_mousebrain_1	10782	2	1154.99	NLTPGGK	H(5)N(4)	1	Q80TS3	Adhesion G protein-coupled receptor L3	Adgrl3	676	4	1.38558	0.0588816	0.326971	0.287453	(N(N(H(H(H))(H(N(H))(N)))))	hybrid			('(N(H))', '(N)')	(N(N(H(H(N))(N)(H(H)(H)))))	hybrid		(N)	('(N)',)	TRUE	TRUE	FALSE	FALSE
9	Fut8_KO_max_IGP_mousebrain_1	10782	2	1154.99	NLTPGGK	H(5)N(4)	1	Q80TS3	Adhesion G protein-coupled receptor L3	Adgrl3	676	5	1.32669	0.0690315	0.315275	0.358031	(N(N(H(H(H)(H))(H(N)(N)))))	hybrid			('(N)', '(N)')	(N(N(H(H(N))(N)(H(H)(H)))))	hybrid		(N)	('(N)',)	TRUE	TRUE	FALSE	FALSE
9	Fut8_KO_max_IGP_mousebrain_1	10782	2	1154.99	NLTPGGK	H(5)N(4)	1	Q80TS3	Adhesion G protein-coupled receptor L3	Adgrl3	676	6	1.25766	0.0527863	0.416983	0.325354	(N(N(H(H(N(H(H))))(H(N)))))	complex			('(N(H(H)))', '(N)')	(N(N(H(H(N))(N)(H(H)(H)))))	hybrid		(N)	('(N)',)	FALSE	TRUE	FALSE	FALSE
9	Fut8_KO_max_IGP_mousebrain_1	10782	2	1154.99	NLTPGGK	H(5)N(4)	1	Q80TS3	Adhesion G protein-coupled receptor L3	Adgrl3	676	7	1.20488	0.0297927	0.347402	0.447721	(N(N(H(H(N(H))(N(H)))(H))))	complex			('(N(H))', '(N(H))')	(N(N(H(H(N))(N)(H(H)(H)))))	hybrid		(N)	('(N)',)	FALSE	TRUE	FALSE	FALSE
9	Fut8_KO_max_IGP_mousebrain_1	10782	2	1154.99	NLTPGGK	H(5)N(4)	1	Q80TS3	Adhesion G protein-coupled receptor L3	Adgrl3	676	8	1.17508	0.481938	0.334614	0.490303	(N(N(H(H(N(H)))(H(N(H))))))	complex			('(N(H))', '(N(H))')	(N(N(H(H(N))(N)(H(H)(H)))))	hybrid		(N)	('(N)',)	FALSE	TRUE	FALSE	FALSE
9	Fut8_KO_max_IGP_mousebrain_1	10782	2	1154.99	NLTPGGK	H(5)N(4)	1	Q80TS3	Adhesion G protein-coupled receptor L3	Adgrl3	676	9	0.693146		0.359474	0.94738	(N(N(H(H(H(N))(H))(H)(N))))	unknown		(N)	('(H(N))',)	(N(N(H(H(N))(N)(H(H)(H)))))	hybrid		(N)	('(N)',)	FALSE	TRUE	TRUE	FALSE
6	Fut8_KO_max_IGP_mousebrain_1	10790	3	839.346	KNASNMEYR	H(4)N(3)F(1)	2	P97300	Neuroplastin	Nptn	196	1	1.69523	0.0146273	0.224918	0.0798558	(N(N(H(H(N(H(F))))(H))))	complex			('(N(H(F)))',)	(N(N(H(H(N(H)))(H)))(F))	complex	(F)		('(N(H))',)	TRUE	FALSE	TRUE	FALSE
6	Fut8_KO_max_IGP_mousebrain_1	10790	3	839.346	KNASNMEYR	H(4)N(3)F(1)	2	P97300	Neuroplastin	Nptn	196	2	1.6806	0.144352	0.208714	0.110687	(N(N(H(H(N(H)(F)))(H))))	complex			('(N(H)(F))',)	(N(N(H(H(N(H)))(H)))(F))	complex	(F)		('(N(H))',)	TRUE	FALSE	TRUE	FALSE
6	Fut8_KO_max_IGP_mousebrain_1	10790	3	839.346	KNASNMEYR	H(4)N(3)F(1)	2	P97300	Neuroplastin	Nptn	196	3	1.53625	0.122837	0.382354	0.081399	(N(N(H(H(H))(H(N(F))))))	hybrid			('(N(F))',)	(N(N(H(H(N(H)))(H)))(F))	complex	(F)		('(N(H))',)	FALSE	FALSE	TRUE	FALSE
6	Fut8_KO_max_IGP_mousebrain_1	10790	3	839.346	KNASNMEYR	H(4)N(3)F(1)	2	P97300	Neuroplastin	Nptn	196	4	1.41341	0.163994	0.531518	0.0550716	(N(N(H(H(H))(H(N))))(F))	hybrid	(F)		('(N)',)	(N(N(H(H(N(H)))(H)))(F))	complex	(F)		('(N(H))',)	FALSE	TRUE	TRUE	FALSE
6	Fut8_KO_max_IGP_mousebrain_1	10790	3	839.346	KNASNMEYR	H(4)N(3)F(1)	2	P97300	Neuroplastin	Nptn	196	5	1.24942	0.707747	0.579191	0.171393	(N(N(H(H(N(H)))(H)))(F))	complex	(F)		('(N(H))',)	(N(N(H(H(N(H)))(H)))(F))	complex	(F)		('(N(H))',)	TRUE	TRUE	TRUE	TRUE
6	Fut8_KO_max_IGP_mousebrain_1	10790	3	839.346	KNASNMEYR	H(4)N(3)F(1)	2	P97300	Neuroplastin	Nptn	196	6	0.54167		0.45833	1	(N(N(H(H(H))(H)(N)))(F))	high_mannose	(F)	(N)	()	(N(N(H(H(N(H)))(H)))(F))	complex	(F)		('(N(H))',)	FALSE	TRUE	FALSE	FALSE
8	Fut8_KO_max_IGP_mousebrain_1	10815	3	957.728	TLNcCSGAHVK	H(6)N(4)	3	Q9R1V6	Disintegrin and metalloproteinase domain-containing protein 22	Adam22	632	1	1.78441	0.0141095	0.155663	0.0599309	(N(N(H(H(H)(H))(H(N(H))(N)))))	hybrid			('(N(H))', '(N)')	(N(N(H(H(N(H)))(N)(H(H)(H)))))	hybrid		(N)	('(N(H))',)	TRUE	TRUE	FALSE	FALSE
8	Fut8_KO_max_IGP_mousebrain_1	10815	3	957.728	TLNcCSGAHVK	H(6)N(4)	3	Q9R1V6	Disintegrin and metalloproteinase domain-containing protein 22	Adam22	632	2	1.7703	0.0118068	0.184662	0.045041	(N(N(H(H(H(H))(H))(H(N)(N)))))	hybrid			('(N)', '(N)')	(N(N(H(H(N(H)))(N)(H(H)(H)))))	hybrid		(N)	('(N(H))',)	TRUE	TRUE	FALSE	FALSE
8	Fut8_KO_max_IGP_mousebrain_1	10815	3	957.728	TLNcCSGAHVK	H(6)N(4)	3	Q9R1V6	Disintegrin and metalloproteinase domain-containing protein 22	Adam22	632	3	1.75849	0.0496583	0.224454	0.0170556	(N(N(H(H(H)(H))(H(N(H)))(N))))	hybrid		(N)	('(N(H))',)	(N(N(H(H(N(H)))(N)(H(H)(H)))))	hybrid		(N)	('(N(H))',)	TRUE	TRUE	TRUE	TRUE
8	Fut8_KO_max_IGP_mousebrain_1	10815	3	957.728	TLNcCSGAHVK	H(6)N(4)	3	Q9R1V6	Disintegrin and metalloproteinase domain-containing protein 22	Adam22	632	4	1.70883	0.00102814	0.21298	0.0781883	(N(N(H(H(H(H))(H))(H(N))(N))))	hybrid		(N)	('(N)',)	(N(N(H(H(N(H)))(N)(H(H)(H)))))	hybrid		(N)	('(N(H))',)	TRUE	TRUE	TRUE	FALSE
8	Fut8_KO_max_IGP_mousebrain_1	10815	3	957.728	TLNcCSGAHVK	H(6)N(4)	3	Q9R1V6	Disintegrin and metalloproteinase domain-containing protein 22	Adam22	632	5	1.7078	0.0602962	0.241029	0.0511668	(N(N(H(H(H)(H))(H(H)(N))(N))))	unknown		(N)	('(N)',)	(N(N(H(H(N(H)))(N)(H(H)(H)))))	hybrid		(N)	('(N(H))',)	FALSE	TRUE	TRUE	FALSE
8	Fut8_KO_max_IGP_mousebrain_1	10815	3	957.728	TLNcCSGAHVK	H(6)N(4)	3	Q9R1V6	Disintegrin and metalloproteinase domain-containing protein 22	Adam22	632	6	1.64751	0.29	0.24681	0.105682	(N(N(H(H(H))(H(N(H))(N(H))))))	hybrid			('(N(H))', '(N(H))')	(N(N(H(H(N(H)))(N)(H(H)(H)))))	hybrid		(N)	('(N(H))',)	TRUE	TRUE	FALSE	FALSE
8	Fut8_KO_max_IGP_mousebrain_1	10815	3	957.728	TLNcCSGAHVK	H(6)N(4)	3	Q9R1V6	Disintegrin and metalloproteinase domain-containing protein 22	Adam22	632	7	1.35751	0.31319	0.374023	0.268469	(N(N(H(H(N(H(H))))(H(N(H))))))	complex			('(N(H(H)))', '(N(H))')	(N(N(H(H(N(H)))(N)(H(H)(H)))))	hybrid		(N)	('(N(H))',)	FALSE	TRUE	FALSE	FALSE
8	Fut8_KO_max_IGP_mousebrain_1	10815	3	957.728	TLNcCSGAHVK	H(6)N(4)	3	Q9R1V6	Disintegrin and metalloproteinase domain-containing protein 22	Adam22	632	8	1.04432		0.366491	0.589191	(N(N(H(H(H(N(H))))(H(N(H))))))	unknown			('(H(N(H)))', '(N(H))')	(N(N(H(H(N(H)))(N)(H(H)(H)))))	hybrid		(N)	('(N(H))',)	FALSE	TRUE	FALSE	FALSE
8	Fut8_KO_max_IGP_mousebrain_1	10824	3	966.388	KNASNMEYR	H(6)N(4)	2	P97300	Neuroplastin	Nptn	196	1	1.83554	0.0516046	0.135462	0.0289985	(N(N(H(H(H)(H))(H(N(H)))(N))))	hybrid		(N)	('(N(H))',)	(N(N(H(H(N(H)))(N)(H(H)(H)))))	hybrid		(N)	('(N(H))',)	TRUE	TRUE	TRUE	TRUE
8	Fut8_KO_max_IGP_mousebrain_1	10824	3	966.388	KNASNMEYR	H(6)N(4)	2	P97300	Neuroplastin	Nptn	196	2	1.78394	0.0827491	0.151589	0.0644758	(N(N(H(H(H)(H))(H(H)(N))(N))))	unknown		(N)	('(N)',)	(N(N(H(H(N(H)))(N)(H(H)(H)))))	hybrid		(N)	('(N(H))',)	FALSE	TRUE	TRUE	FALSE
8	Fut8_KO_max_IGP_mousebrain_1	10824	3	966.388	KNASNMEYR	H(6)N(4)	2	P97300	Neuroplastin	Nptn	196	3	1.70119	0.020372	0.255685	0.0431285	(N(N(H(H(H)(H))(H(N(H))(N)))))	hybrid			('(N(H))', '(N)')	(N(N(H(H(N(H)))(N)(H(H)(H)))))	hybrid		(N)	('(N(H))',)	TRUE	TRUE	FALSE	FALSE
8	Fut8_KO_max_IGP_mousebrain_1	10824	3	966.388	KNASNMEYR	H(6)N(4)	2	P97300	Neuroplastin	Nptn	196	4	1.68081	0.00220171	0.20461	0.114575	(N(N(H(H(H(H))(H))(H(N))(N))))	hybrid		(N)	('(N)',)	(N(N(H(H(N(H)))(N)(H(H)(H)))))	hybrid		(N)	('(N(H))',)	TRUE	TRUE	TRUE	FALSE
8	Fut8_KO_max_IGP_mousebrain_1	10824	3	966.388	KNASNMEYR	H(6)N(4)	2	P97300	Neuroplastin	Nptn	196	5	1.67861	0.214585	0.277239	0.044148	(N(N(H(H(H(H))(H))(H(N)(N)))))	hybrid			('(N)', '(N)')	(N(N(H(H(N(H)))(N)(H(H)(H)))))	hybrid		(N)	('(N(H))',)	TRUE	TRUE	FALSE	FALSE
8	Fut8_KO_max_IGP_mousebrain_1	10824	3	966.388	KNASNMEYR	H(6)N(4)	2	P97300	Neuroplastin	Nptn	196	6	1.46403	0.23245	0.331774	0.204198	(N(N(H(H(H))(H(N(H))(N(H))))))	hybrid			('(N(H))', '(N(H))')	(N(N(H(H(N(H)))(N)(H(H)(H)))))	hybrid		(N)	('(N(H))',)	TRUE	TRUE	FALSE	FALSE
8	Fut8_KO_max_IGP_mousebrain_1	10824	3	966.388	KNASNMEYR	H(6)N(4)	2	P97300	Neuroplastin	Nptn	196	7	1.23158	0.268999	0.466936	0.301487	(N(N(H(H(N(H(H))))(H(N(H))))))	complex			('(N(H(H)))', '(N(H))')	(N(N(H(H(N(H)))(N)(H(H)(H)))))	hybrid		(N)	('(N(H))',)	FALSE	TRUE	FALSE	FALSE
8	Fut8_KO_max_IGP_mousebrain_1	10824	3	966.388	KNASNMEYR	H(6)N(4)	2	P97300	Neuroplastin	Nptn	196	8	0.962579		0.460278	0.577143	(N(N(H(H(H(N(H))))(H(N(H))))))	unknown			('(H(N(H)))', '(N(H))')	(N(N(H(H(N(H)))(N)(H(H)(H)))))	hybrid		(N)	('(N(H))',)	FALSE	TRUE	FALSE	FALSE
5	Fut8_KO_max_IGP_mousebrain_1	10835	3	898.695	KNASNMEYR	H(6)N(3)	2	P97300	Neuroplastin	Nptn	196	1	1.73701	0.0537126	0.102453	0.160534	(N(N(H(H(H)(H))(H(N(H))))))	hybrid			('(N(H))',)	(N(N(H(H(N))(H(H)(H(H))))))	hybrid			('(N)',)	TRUE	TRUE	TRUE	FALSE
5	Fut8_KO_max_IGP_mousebrain_1	10835	3	898.695	KNASNMEYR	H(6)N(3)	2	P97300	Neuroplastin	Nptn	196	2	1.6833	0.284654	0.127759	0.18894	(N(N(H(H(H(H))(H))(H(N)))))	hybrid			('(N)',)	(N(N(H(H(N))(H(H)(H(H))))))	hybrid			('(N)',)	TRUE	TRUE	TRUE	TRUE
5	Fut8_KO_max_IGP_mousebrain_1	10835	3	898.695	KNASNMEYR	H(6)N(3)	2	P97300	Neuroplastin	Nptn	196	3	1.39865	0.538335	0.373862	0.227491	(N(N(H(H(H(H)))(H(N(H))))))	hybrid			('(N(H))',)	(N(N(H(H(N))(H(H)(H(H))))))	hybrid			('(N)',)	TRUE	TRUE	TRUE	FALSE
5	Fut8_KO_max_IGP_mousebrain_1	10835	3	898.695	KNASNMEYR	H(6)N(3)	2	P97300	Neuroplastin	Nptn	196	4	0.860311	0.0804572	0.197852	0.941837	(N(N(H(H(H(N)))(H(H)(H)))))	unknown			('(H(N))',)	(N(N(H(H(N))(H(H)(H(H))))))	hybrid			('(N)',)	FALSE	TRUE	TRUE	FALSE
5	Fut8_KO_max_IGP_mousebrain_1	10835	3	898.695	KNASNMEYR	H(6)N(3)	2	P97300	Neuroplastin	Nptn	196	5	0.779854		0.220146	1	(N(N(H(H(H)(H))(H(H))(N))))	high_mannose		(N)	()	(N(N(H(H(N))(H(H)(H(H))))))	hybrid			('(N)',)	FALSE	TRUE	FALSE	FALSE
5	Fut8_KO_max_IGP_mousebrain_1	10841	2	1157.95	NLSEDR	H(6)N(3)	1	Q8BG79;P10852	CWF19-like protein 2;4F2 cell-surface antigen heavy chain	Cwf19l2;Slc3a2	308;263	1	1.79995	0.284763	0.177952	0.0220975	(N(N(H(H(H)(H))(H(N(H))))))	hybrid			('(N(H))',)	(N(N(H(H(N))(H(H)(H(H))))))	hybrid			('(N)',)	TRUE	TRUE	TRUE	FALSE
5	Fut8_KO_max_IGP_mousebrain_1	10841	2	1157.95	NLSEDR	H(6)N(3)	1	Q8BG79;P10852	CWF19-like protein 2;4F2 cell-surface antigen heavy chain	Cwf19l2;Slc3a2	308;263	2	1.51519	0.168513	0.420854	0.0639584	(N(N(H(H(H(H)))(H(N(H))))))	hybrid			('(N(H))',)	(N(N(H(H(N))(H(H)(H(H))))))	hybrid			('(N)',)	TRUE	TRUE	TRUE	FALSE
5	Fut8_KO_max_IGP_mousebrain_1	10841	2	1157.95	NLSEDR	H(6)N(3)	1	Q8BG79;P10852	CWF19-like protein 2;4F2 cell-surface antigen heavy chain	Cwf19l2;Slc3a2	308;263	3	1.34667	0.256984	0.526716	0.12661	(N(N(H(H(H(H))(H))(H(N)))))	hybrid			('(N)',)	(N(N(H(H(N))(H(H)(H(H))))))	hybrid			('(N)',)	TRUE	TRUE	TRUE	TRUE
5	Fut8_KO_max_IGP_mousebrain_1	10841	2	1157.95	NLSEDR	H(6)N(3)	1	Q8BG79;P10852	CWF19-like protein 2;4F2 cell-surface antigen heavy chain	Cwf19l2;Slc3a2	308;263	4	1.08969	0.637747	0.113781	0.796529	(N(N(H(H(H(N)))(H(H)(H)))))	unknown			('(H(N))',)	(N(N(H(H(N))(H(H)(H(H))))))	hybrid			('(N)',)	FALSE	TRUE	TRUE	FALSE
5	Fut8_KO_max_IGP_mousebrain_1	10841	2	1157.95	NLSEDR	H(6)N(3)	1	Q8BG79;P10852	CWF19-like protein 2;4F2 cell-surface antigen heavy chain	Cwf19l2;Slc3a2	308;263	5	0.451943		0.548057	1	(N(N(H(H(H)(H))(H(H))(N))))	high_mannose		(N)	()	(N(N(H(H(N))(H(H)(H(H))))))	hybrid			('(N)',)	FALSE	TRUE	FALSE	FALSE
4	Fut8_KO_max_IGP_mousebrain_1	10848	2	1135.46	NATGDYK	H(3)N(5)	1	Q61490	CD166 antigen	Alcam	306	1	1.63077	0.0645405	0.250426	0.118809	(N(N(H(H(N))(H(N))(N))))	complex		(N)	('(N)', '(N)')	(N(N(H(H(N))(N)(H(N)))))	complex		(N)	('(N)', '(N)')	TRUE	TRUE	TRUE	TRUE
4	Fut8_KO_max_IGP_mousebrain_1	10848	2	1135.46	NATGDYK	H(3)N(5)	1	Q61490	CD166 antigen	Alcam	306	2	1.56622	0.101632	0.185936	0.247839	(N(N(H(H(N)(N))(H)(N))))	complex		(N)	('(N)', '(N)')	(N(N(H(H(N))(N)(H(N)))))	complex		(N)	('(N)', '(N)')	TRUE	TRUE	TRUE	TRUE
4	Fut8_KO_max_IGP_mousebrain_1	10848	2	1135.46	NATGDYK	H(3)N(5)	1	Q61490	CD166 antigen	Alcam	306	3	1.46459	0.0574218	0.281518	0.25389	(N(N(H(H(N)(N))(H(N)))))	complex			('(N)', '(N)', '(N)')	(N(N(H(H(N))(N)(H(N)))))	complex		(N)	('(N)', '(N)')	TRUE	TRUE	FALSE	FALSE
4	Fut8_KO_max_IGP_mousebrain_1	10848	2	1135.46	NATGDYK	H(3)N(5)	1	Q61490	CD166 antigen	Alcam	306	4	1.40717		0.31753	0.275299	(N(N(H(H(N(N)))(H(N)))))	complex			('(N(N))', '(N)')	(N(N(H(H(N))(N)(H(N)))))	complex		(N)	('(N)', '(N)')	TRUE	TRUE	FALSE	FALSE
4	Fut8_KO_max_IGP_mousebrain_1	10865	3	757.307	NATGDYK	H(3)N(5)	1	Q61490	CD166 antigen	Alcam	306	1	1.89505	0.233532	0.0891789	0.0157684	(N(N(H(H(N))(H(N))(N))))	complex		(N)	('(N)', '(N)')	(N(N(H(H(N))(N)(H(N)))))	complex		(N)	('(N)', '(N)')	TRUE	TRUE	TRUE	TRUE
4	Fut8_KO_max_IGP_mousebrain_1	10865	3	757.307	NATGDYK	H(3)N(5)	1	Q61490	CD166 antigen	Alcam	306	2	1.66152	0.075373	0.229712	0.108767	(N(N(H(H(N)(N))(H(N)))))	complex			('(N)', '(N)', '(N)')	(N(N(H(H(N))(N)(H(N)))))	complex		(N)	('(N)', '(N)')	TRUE	TRUE	FALSE	FALSE
4	Fut8_KO_max_IGP_mousebrain_1	10865	3	757.307	NATGDYK	H(3)N(5)	1	Q61490	CD166 antigen	Alcam	306	3	1.58615	0.258274	0.180207	0.233645	(N(N(H(H(N)(N))(H)(N))))	complex		(N)	('(N)', '(N)')	(N(N(H(H(N))(N)(H(N)))))	complex		(N)	('(N)', '(N)')	TRUE	TRUE	TRUE	TRUE
4	Fut8_KO_max_IGP_mousebrain_1	10865	3	757.307	NATGDYK	H(3)N(5)	1	Q61490	CD166 antigen	Alcam	306	4	1.32787		0.456758	0.215369	(N(N(H(H(N(N)))(H(N)))))	complex			('(N(N))', '(N)')	(N(N(H(H(N))(N)(H(N)))))	complex		(N)	('(N)', '(N)')	TRUE	TRUE	FALSE	FALSE
10	Fut8_KO_max_IGP_mousebrain_1	10882	3	1015.07	KNASNMEYR	H(6)N(4)F(1)	2	P97300	Neuroplastin	Nptn	196	1	1.84623	0.168799	0.122145	0.0316224	(N(N(H(H(H)(H))(H(N(H)(F)))(N))))	hybrid		(N)	('(N(H)(F))',)	(N(N(H(H(N(H)(F)))(N)(H(H)(H)))))	hybrid		(N)	('(N(H)(F))',)	TRUE	TRUE	TRUE	TRUE
10	Fut8_KO_max_IGP_mousebrain_1	10882	3	1015.07	KNASNMEYR	H(6)N(4)F(1)	2	P97300	Neuroplastin	Nptn	196	2	1.67743	0.00807413	0.278879	0.043687	(N(N(H(H(H)(H))(H(N(H)(F))(N)))))	hybrid			('(N(H)(F))', '(N)')	(N(N(H(H(N(H)(F)))(N)(H(H)(H)))))	hybrid		(N)	('(N(H)(F))',)	TRUE	TRUE	FALSE	FALSE
10	Fut8_KO_max_IGP_mousebrain_1	10882	3	1015.07	KNASNMEYR	H(6)N(4)F(1)	2	P97300	Neuroplastin	Nptn	196	3	1.66936	0.0241857	0.246554	0.0840861	(N(N(H(H(H)(H))(H(N(H))(N(F))))))	hybrid			('(N(H))', '(N(F))')	(N(N(H(H(N(H)(F)))(N)(H(H)(H)))))	hybrid		(N)	('(N(H)(F))',)	TRUE	TRUE	FALSE	FALSE
10	Fut8_KO_max_IGP_mousebrain_1	10882	3	1015.07	KNASNMEYR	H(6)N(4)F(1)	2	P97300	Neuroplastin	Nptn	196	4	1.64517	0.125691	0.29115	0.063676	(N(N(H(H(H))(H(N(H)(F))(N(H))))))	hybrid			('(N(H)(F))', '(N(H))')	(N(N(H(H(N(H)(F)))(N)(H(H)(H)))))	hybrid		(N)	('(N(H)(F))',)	TRUE	TRUE	FALSE	FALSE
10	Fut8_KO_max_IGP_mousebrain_1	10882	3	1015.07	KNASNMEYR	H(6)N(4)F(1)	2	P97300	Neuroplastin	Nptn	196	5	1.51948	0.0250379	0.451584	0.028933	(N(N(H(H(H)(H))(H(N(H)))(N)))(F))	hybrid	(F)	(N)	('(N(H))',)	(N(N(H(H(N(H)(F)))(N)(H(H)(H)))))	hybrid		(N)	('(N(H)(F))',)	TRUE	FALSE	TRUE	FALSE
10	Fut8_KO_max_IGP_mousebrain_1	10882	3	1015.07	KNASNMEYR	H(6)N(4)F(1)	2	P97300	Neuroplastin	Nptn	196	6	1.49445	0.0391621	0.471951	0.0336038	(N(N(H(H(H)(H))(H(N(H))(N))))(F))	hybrid	(F)		('(N(H))', '(N)')	(N(N(H(H(N(H)(F)))(N)(H(H)(H)))))	hybrid		(N)	('(N(H)(F))',)	TRUE	FALSE	FALSE	FALSE
10	Fut8_KO_max_IGP_mousebrain_1	10882	3	1015.07	KNASNMEYR	H(6)N(4)F(1)	2	P97300	Neuroplastin	Nptn	196	7	1.45528	0.27551	0.462715	0.0820023	(N(N(H(H(H(H))(H))(H(N))(N)))(F))	hybrid	(F)	(N)	('(N)',)	(N(N(H(H(N(H)(F)))(N)(H(H)(H)))))	hybrid		(N)	('(N(H)(F))',)	TRUE	FALSE	TRUE	FALSE
10	Fut8_KO_max_IGP_mousebrain_1	10882	3	1015.07	KNASNMEYR	H(6)N(4)F(1)	2	P97300	Neuroplastin	Nptn	196	8	1.17977	0.18307	0.618017	0.20221	(N(N(H(H(H))(H(N(H))(N(H)))))(F))	hybrid	(F)		('(N(H))', '(N(H))')	(N(N(H(H(N(H)(F)))(N)(H(H)(H)))))	hybrid		(N)	('(N(H)(F))',)	TRUE	FALSE	FALSE	FALSE
10	Fut8_KO_max_IGP_mousebrain_1	10882	3	1015.07	KNASNMEYR	H(6)N(4)F(1)	2	P97300	Neuroplastin	Nptn	196	9	0.996703	0.288606	0.718082	0.285216	(N(N(H(H(N(H(H))))(H(N(H)))))(F))	complex	(F)		('(N(H(H)))', '(N(H))')	(N(N(H(H(N(H)(F)))(N)(H(H)(H)))))	hybrid		(N)	('(N(H)(F))',)	FALSE	FALSE	FALSE	FALSE
10	Fut8_KO_max_IGP_mousebrain_1	10882	3	1015.07	KNASNMEYR	H(6)N(4)F(1)	2	P97300	Neuroplastin	Nptn	196	10	0.708096		0.712807	0.579096	(N(N(H(H(H(N(H))))(H(N(H)))))(F))	unknown	(F)		('(H(N(H)))', '(N(H))')	(N(N(H(H(N(H)(F)))(N)(H(H)(H)))))	hybrid		(N)	('(N(H)(F))',)	FALSE	FALSE	FALSE	FALSE
7	Fut8_KO_max_IGP_mousebrain_1	10903	3	884.704	TLNcCSGAHVK	H(5)N(3)F(1)	3	Q9R1V6	Disintegrin and metalloproteinase domain-containing protein 22	Adam22	632	1	1.82562	0.0650986	0.131138	0.0432407	(N(N(H(H(H))(H(N(H)(F))))))	hybrid			('(N(H)(F))',)	(N(N(H(H(N(H)(F)))(H(H)))))	hybrid			('(N(H)(F))',)	TRUE	TRUE	TRUE	TRUE
7	Fut8_KO_max_IGP_mousebrain_1	10903	3	884.704	TLNcCSGAHVK	H(5)N(3)F(1)	3	Q9R1V6	Disintegrin and metalloproteinase domain-containing protein 22	Adam22	632	2	1.76052	0.135468	0.156905	0.0825724	(N(N(H(H(H)(H))(H(N(F))))))	hybrid			('(N(F))',)	(N(N(H(H(N(H)(F)))(H(H)))))	hybrid			('(N(H)(F))',)	TRUE	TRUE	TRUE	FALSE
7	Fut8_KO_max_IGP_mousebrain_1	10903	3	884.704	TLNcCSGAHVK	H(5)N(3)F(1)	3	Q9R1V6	Disintegrin and metalloproteinase domain-containing protein 22	Adam22	632	3	1.62505	0.00881397	0.327664	0.0472815	(N(N(H(H(H))(H(N(H)))))(F))	hybrid	(F)		('(N(H))',)	(N(N(H(H(N(H)(F)))(H(H)))))	hybrid			('(N(H)(F))',)	TRUE	FALSE	TRUE	FALSE
7	Fut8_KO_max_IGP_mousebrain_1	10903	3	884.704	TLNcCSGAHVK	H(5)N(3)F(1)	3	Q9R1V6	Disintegrin and metalloproteinase domain-containing protein 22	Adam22	632	4	1.61624	0.0978347	0.319597	0.0641627	(N(N(H(H(H)(H))(H(N))))(F))	hybrid	(F)		('(N)',)	(N(N(H(H(N(H)(F)))(H(H)))))	hybrid			('(N(H)(F))',)	TRUE	FALSE	TRUE	FALSE
7	Fut8_KO_max_IGP_mousebrain_1	10903	3	884.704	TLNcCSGAHVK	H(5)N(3)F(1)	3	Q9R1V6	Disintegrin and metalloproteinase domain-containing protein 22	Adam22	632	5	1.51841	0.0711038	0.38979	0.0918041	(N(N(H(H(N(H(H))))(H)))(F))	complex	(F)		('(N(H(H)))',)	(N(N(H(H(N(H)(F)))(H(H)))))	hybrid			('(N(H)(F))',)	FALSE	FALSE	TRUE	FALSE
7	Fut8_KO_max_IGP_mousebrain_1	10903	3	884.704	TLNcCSGAHVK	H(5)N(3)F(1)	3	Q9R1V6	Disintegrin and metalloproteinase domain-containing protein 22	Adam22	632	6	1.4473	0.757512	0.510546	0.0421522	(N(N(H(H(N(H)))(H)))(F(H)))	complex	(F(H))		('(N(H))',)	(N(N(H(H(N(H)(F)))(H(H)))))	hybrid			('(N(H)(F))',)	FALSE	FALSE	TRUE	FALSE
7	Fut8_KO_max_IGP_mousebrain_1	10903	3	884.704	TLNcCSGAHVK	H(5)N(3)F(1)	3	Q9R1V6	Disintegrin and metalloproteinase domain-containing protein 22	Adam22	632	7	0.68979		0.31021	1	(N(N(H(H(H)(H))(H)(N)))(F))	high_mannose	(F)	(N)	()	(N(N(H(H(N(H)(F)))(H(H)))))	hybrid			('(N(H)(F))',)	FALSE	FALSE	FALSE	FALSE
15	Fut8_KO_max_IGP_mousebrain_1	10915	4	798.344	LHHHLDHNTTR	H(4)N(5)F(1)	8	Q6P5F6	Zinc transporter ZIP10	Slc39a10	191	1	1.79121	0.16903	0.176703	0.0320831	(N(N(H(H(N(H)(F)))(H(N))(N))))	complex		(N)	('(N(H)(F))', '(N)')	(N(N(H(H(N(H)(F)))(N)(H(N)))))	complex		(N)	('(N(H)(F))', '(N)')	TRUE	TRUE	TRUE	TRUE
15	Fut8_KO_max_IGP_mousebrain_1	10915	4	798.344	LHHHLDHNTTR	H(4)N(5)F(1)	8	Q6P5F6	Zinc transporter ZIP10	Slc39a10	191	2	1.62218	0.0493694	0.348564	0.029251	(N(N(H(H(N(H)(F)))(H(N)(N)))))	complex			('(N(H)(F))', '(N)', '(N)')	(N(N(H(H(N(H)(F)))(N)(H(N)))))	complex		(N)	('(N(H)(F))', '(N)')	TRUE	TRUE	FALSE	FALSE
15	Fut8_KO_max_IGP_mousebrain_1	10915	4	798.344	LHHHLDHNTTR	H(4)N(5)F(1)	8	Q6P5F6	Zinc transporter ZIP10	Slc39a10	191	3	1.57282	0.00476108	0.176011	0.251174	(N(N(H(H(N(H)))(H(N(F)))(N))))	complex		(N)	('(N(H))', '(N(F))')	(N(N(H(H(N(H)(F)))(N)(H(N)))))	complex		(N)	('(N(H)(F))', '(N)')	TRUE	TRUE	TRUE	FALSE
15	Fut8_KO_max_IGP_mousebrain_1	10915	4	798.344	LHHHLDHNTTR	H(4)N(5)F(1)	8	Q6P5F6	Zinc transporter ZIP10	Slc39a10	191	4	1.56805	0.0404083	0.39259	0.0393558	(N(N(H(H(N(H))(N(F)))(H)(N))))	complex		(N)	('(N(H))', '(N(F))')	(N(N(H(H(N(H)(F)))(N)(H(N)))))	complex		(N)	('(N(H)(F))', '(N)')	TRUE	TRUE	TRUE	FALSE
15	Fut8_KO_max_IGP_mousebrain_1	10915	4	798.344	LHHHLDHNTTR	H(4)N(5)F(1)	8	Q6P5F6	Zinc transporter ZIP10	Slc39a10	191	5	1.52765	0.0121948	0.370045	0.102309	(N(N(H(H(H))(H(N(F))(N))(N))))	hybrid		(N)	('(N(F))', '(N)')	(N(N(H(H(N(H)(F)))(N)(H(N)))))	complex		(N)	('(N(H)(F))', '(N)')	FALSE	TRUE	TRUE	FALSE
15	Fut8_KO_max_IGP_mousebrain_1	10915	4	798.344	LHHHLDHNTTR	H(4)N(5)F(1)	8	Q6P5F6	Zinc transporter ZIP10	Slc39a10	191	6	1.51545	0.00630106	0.382197	0.102352	(N(N(H(H(N(H)(F))(N))(H)(N))))	complex		(N)	('(N(H)(F))', '(N)')	(N(N(H(H(N(H)(F)))(N)(H(N)))))	complex		(N)	('(N(H)(F))', '(N)')	TRUE	TRUE	TRUE	TRUE
15	Fut8_KO_max_IGP_mousebrain_1	10915	4	798.344	LHHHLDHNTTR	H(4)N(5)F(1)	8	Q6P5F6	Zinc transporter ZIP10	Slc39a10	191	7	1.50915	0.0329004	0.385638	0.105212	(N(N(H(H(N(H)(F))(N))(H(N)))))	complex			('(N(H)(F))', '(N)', '(N)')	(N(N(H(H(N(H)(F)))(N)(H(N)))))	complex		(N)	('(N(H)(F))', '(N)')	TRUE	TRUE	FALSE	FALSE
15	Fut8_KO_max_IGP_mousebrain_1	10915	4	798.344	LHHHLDHNTTR	H(4)N(5)F(1)	8	Q6P5F6	Zinc transporter ZIP10	Slc39a10	191	8	1.47625	0.0024656	0.385733	0.138017	(N(N(H(H(N(H))(N))(H(N(F))))))	complex			('(N(H))', '(N)', '(N(F))')	(N(N(H(H(N(H)(F)))(N)(H(N)))))	complex		(N)	('(N(H)(F))', '(N)')	TRUE	TRUE	FALSE	FALSE
15	Fut8_KO_max_IGP_mousebrain_1	10915	4	798.344	LHHHLDHNTTR	H(4)N(5)F(1)	8	Q6P5F6	Zinc transporter ZIP10	Slc39a10	191	9	1.47378	0.0139516	0.391656	0.13456	(N(N(H(H(N(H)))(H(N(F))(N)))))	complex			('(N(H))', '(N(F))', '(N)')	(N(N(H(H(N(H)(F)))(N)(H(N)))))	complex		(N)	('(N(H)(F))', '(N)')	TRUE	TRUE	FALSE	FALSE
15	Fut8_KO_max_IGP_mousebrain_1	10915	4	798.344	LHHHLDHNTTR	H(4)N(5)F(1)	8	Q6P5F6	Zinc transporter ZIP10	Slc39a10	191	10	1.45983	0.125267	0.409361	0.130807	(N(N(H(H(N(H))(N(F)))(H(N)))))	complex			('(N(H))', '(N(F))', '(N)')	(N(N(H(H(N(H)(F)))(N)(H(N)))))	complex		(N)	('(N(H)(F))', '(N)')	TRUE	TRUE	FALSE	FALSE
15	Fut8_KO_max_IGP_mousebrain_1	10915	4	798.344	LHHHLDHNTTR	H(4)N(5)F(1)	8	Q6P5F6	Zinc transporter ZIP10	Slc39a10	191	11	1.33457	0.00814225	0.63214	0.0332947	(N(N(H(H(N(H)))(H(N))(N)))(F))	complex	(F)	(N)	('(N(H))', '(N)')	(N(N(H(H(N(H)(F)))(N)(H(N)))))	complex		(N)	('(N(H)(F))', '(N)')	TRUE	FALSE	TRUE	FALSE
15	Fut8_KO_max_IGP_mousebrain_1	10915	4	798.344	LHHHLDHNTTR	H(4)N(5)F(1)	8	Q6P5F6	Zinc transporter ZIP10	Slc39a10	191	12	1.32642	0.0201498	0.647487	0.0260892	(N(N(H(H(N(H)))(H(N)(N))))(F))	complex	(F)		('(N(H))', '(N)', '(N)')	(N(N(H(H(N(H)(F)))(N)(H(N)))))	complex		(N)	('(N(H)(F))', '(N)')	TRUE	FALSE	FALSE	FALSE
15	Fut8_KO_max_IGP_mousebrain_1	10915	4	798.344	LHHHLDHNTTR	H(4)N(5)F(1)	8	Q6P5F6	Zinc transporter ZIP10	Slc39a10	191	13	1.30627	0.0324662	0.621926	0.0718	(N(N(H(H(N(H))(N))(H)(N)))(F))	complex	(F)	(N)	('(N(H))', '(N)')	(N(N(H(H(N(H)(F)))(N)(H(N)))))	complex		(N)	('(N(H)(F))', '(N)')	TRUE	FALSE	TRUE	FALSE
15	Fut8_KO_max_IGP_mousebrain_1	10915	4	798.344	LHHHLDHNTTR	H(4)N(5)F(1)	8	Q6P5F6	Zinc transporter ZIP10	Slc39a10	191	14	1.27381	0.0250282	0.647684	0.0785085	(N(N(H(H(N(H))(N))(H(N))))(F))	complex	(F)		('(N(H))', '(N)', '(N)')	(N(N(H(H(N(H)(F)))(N)(H(N)))))	complex		(N)	('(N(H)(F))', '(N)')	TRUE	FALSE	FALSE	FALSE
15	Fut8_KO_max_IGP_mousebrain_1	10915	4	798.344	LHHHLDHNTTR	H(4)N(5)F(1)	8	Q6P5F6	Zinc transporter ZIP10	Slc39a10	191	15	1.24878		0.624643	0.126578	(N(N(H(H(H))(H(N)(N))(N)))(F))	hybrid	(F)	(N)	('(N)', '(N)')	(N(N(H(H(N(H)(F)))(N)(H(N)))))	complex		(N)	('(N(H)(F))', '(N)')	FALSE	FALSE	TRUE	FALSE
10	Fut8_KO_max_IGP_mousebrain_1	10945	3	1006.41	TLNcCSGAHVK	H(6)N(4)F(1)	3	Q9R1V6	Disintegrin and metalloproteinase domain-containing protein 22	Adam22	632	1	1.86194	0.0362013	0.114506	0.0235518	(N(N(H(H(H)(H))(H(N(H)(F))(N)))))	hybrid			('(N(H)(F))', '(N)')	(N(N(H(H(N(H)(F)))(N)(H(H)(H)))))	hybrid		(N)	('(N(H)(F))',)	TRUE	TRUE	FALSE	FALSE
10	Fut8_KO_max_IGP_mousebrain_1	10945	3	1006.41	TLNcCSGAHVK	H(6)N(4)F(1)	3	Q9R1V6	Disintegrin and metalloproteinase domain-containing protein 22	Adam22	632	2	1.82574	0.0006305	0.146558	0.027701	(N(N(H(H(H)(H))(H(N(H)(F)))(N))))	hybrid		(N)	('(N(H)(F))',)	(N(N(H(H(N(H)(F)))(N)(H(H)(H)))))	hybrid		(N)	('(N(H)(F))',)	TRUE	TRUE	TRUE	TRUE
10	Fut8_KO_max_IGP_mousebrain_1	10945	3	1006.41	TLNcCSGAHVK	H(6)N(4)F(1)	3	Q9R1V6	Disintegrin and metalloproteinase domain-containing protein 22	Adam22	632	3	1.82511	0.0188593	0.139592	0.0352974	(N(N(H(H(H))(H(N(H)(F))(N(H))))))	hybrid			('(N(H)(F))', '(N(H))')	(N(N(H(H(N(H)(F)))(N)(H(H)(H)))))	hybrid		(N)	('(N(H)(F))',)	TRUE	TRUE	FALSE	FALSE
10	Fut8_KO_max_IGP_mousebrain_1	10945	3	1006.41	TLNcCSGAHVK	H(6)N(4)F(1)	3	Q9R1V6	Disintegrin and metalloproteinase domain-containing protein 22	Adam22	632	4	1.80625	0.166749	0.157339	0.0364099	(N(N(H(H(H)(H))(H(N(H))(N(F))))))	hybrid			('(N(H))', '(N(F))')	(N(N(H(H(N(H)(F)))(N)(H(H)(H)))))	hybrid		(N)	('(N(H)(F))',)	TRUE	TRUE	FALSE	FALSE
10	Fut8_KO_max_IGP_mousebrain_1	10945	3	1006.41	TLNcCSGAHVK	H(6)N(4)F(1)	3	Q9R1V6	Disintegrin and metalloproteinase domain-containing protein 22	Adam22	632	5	1.6395	0.033458	0.331287	0.0292104	(N(N(H(H(H)(H))(H(N(H))(N))))(F))	hybrid	(F)		('(N(H))', '(N)')	(N(N(H(H(N(H)(F)))(N)(H(H)(H)))))	hybrid		(N)	('(N(H)(F))',)	TRUE	FALSE	FALSE	FALSE
10	Fut8_KO_max_IGP_mousebrain_1	10945	3	1006.41	TLNcCSGAHVK	H(6)N(4)F(1)	3	Q9R1V6	Disintegrin and metalloproteinase domain-containing protein 22	Adam22	632	6	1.60605	0.00945922	0.348731	0.0452237	(N(N(H(H(H)(H))(H(N(H)))(N)))(F))	hybrid	(F)	(N)	('(N(H))',)	(N(N(H(H(N(H)(F)))(N)(H(H)(H)))))	hybrid		(N)	('(N(H)(F))',)	TRUE	FALSE	TRUE	FALSE
10	Fut8_KO_max_IGP_mousebrain_1	10945	3	1006.41	TLNcCSGAHVK	H(6)N(4)F(1)	3	Q9R1V6	Disintegrin and metalloproteinase domain-containing protein 22	Adam22	632	7	1.59659	0.121138	0.354643	0.0487709	(N(N(H(H(H(H))(H))(H(N))(N)))(F))	hybrid	(F)	(N)	('(N)',)	(N(N(H(H(N(H)(F)))(N)(H(H)(H)))))	hybrid		(N)	('(N(H)(F))',)	TRUE	FALSE	TRUE	FALSE
10	Fut8_KO_max_IGP_mousebrain_1	10945	3	1006.41	TLNcCSGAHVK	H(6)N(4)F(1)	3	Q9R1V6	Disintegrin and metalloproteinase domain-containing protein 22	Adam22	632	8	1.47545	0.207057	0.380255	0.144297	(N(N(H(H(H))(H(N(H))(N(H)))))(F))	hybrid	(F)		('(N(H))', '(N(H))')	(N(N(H(H(N(H)(F)))(N)(H(H)(H)))))	hybrid		(N)	('(N(H)(F))',)	TRUE	FALSE	FALSE	FALSE
10	Fut8_KO_max_IGP_mousebrain_1	10945	3	1006.41	TLNcCSGAHVK	H(6)N(4)F(1)	3	Q9R1V6	Disintegrin and metalloproteinase domain-containing protein 22	Adam22	632	9	1.26839	0.345741	0.476175	0.255434	(N(N(H(H(N(H(H))))(H(N(H)))))(F))	complex	(F)		('(N(H(H)))', '(N(H))')	(N(N(H(H(N(H)(F)))(N)(H(H)(H)))))	hybrid		(N)	('(N(H)(F))',)	FALSE	FALSE	FALSE	FALSE
10	Fut8_KO_max_IGP_mousebrain_1	10945	3	1006.41	TLNcCSGAHVK	H(6)N(4)F(1)	3	Q9R1V6	Disintegrin and metalloproteinase domain-containing protein 22	Adam22	632	10	0.92265		0.470598	0.606752	(N(N(H(H(H(N(H))))(H(N(H)))))(F))	unknown	(F)		('(H(N(H)))', '(N(H))')	(N(N(H(H(N(H)(F)))(N)(H(H)(H)))))	hybrid		(N)	('(N(H)(F))',)	FALSE	FALSE	FALSE	FALSE
7	Fut8_KO_max_IGP_mousebrain_1	10946	3	893.363	KNASNMEYR	H(5)N(3)F(1)	2	P97300	Neuroplastin	Nptn	196	1	1.74964	0.172272	0.125648	0.124715	(N(N(H(H(H))(H(N(H)(F))))))	hybrid			('(N(H)(F))',)	(N(N(H(H(N(H)(F)))(H(H)))))	hybrid			('(N(H)(F))',)	TRUE	TRUE	TRUE	TRUE
7	Fut8_KO_max_IGP_mousebrain_1	10946	3	893.363	KNASNMEYR	H(5)N(3)F(1)	2	P97300	Neuroplastin	Nptn	196	2	1.57736	0.143553	0.324368	0.0982675	(N(N(H(H(H)(H))(H(N(F))))))	hybrid			('(N(F))',)	(N(N(H(H(N(H)(F)))(H(H)))))	hybrid			('(N(H)(F))',)	TRUE	TRUE	TRUE	FALSE
7	Fut8_KO_max_IGP_mousebrain_1	10946	3	893.363	KNASNMEYR	H(5)N(3)F(1)	2	P97300	Neuroplastin	Nptn	196	3	1.43381	0.174884	0.49906	0.0671287	(N(N(H(H(H)(H))(H(N))))(F))	hybrid	(F)		('(N)',)	(N(N(H(H(N(H)(F)))(H(H)))))	hybrid			('(N(H)(F))',)	TRUE	FALSE	TRUE	FALSE
7	Fut8_KO_max_IGP_mousebrain_1	10946	3	893.363	KNASNMEYR	H(5)N(3)F(1)	2	P97300	Neuroplastin	Nptn	196	4	1.25893	0.0635847	0.591725	0.149348	(N(N(H(H(H))(H(N(H)))))(F))	hybrid	(F)		('(N(H))',)	(N(N(H(H(N(H)(F)))(H(H)))))	hybrid			('(N(H)(F))',)	TRUE	FALSE	TRUE	FALSE
7	Fut8_KO_max_IGP_mousebrain_1	10946	3	893.363	KNASNMEYR	H(5)N(3)F(1)	2	P97300	Neuroplastin	Nptn	196	5	1.19534	0.0146929	0.625931	0.178727	(N(N(H(H(N(H)))(H)))(F(H)))	complex	(F(H))		('(N(H))',)	(N(N(H(H(N(H)(F)))(H(H)))))	hybrid			('(N(H)(F))',)	FALSE	FALSE	TRUE	FALSE
7	Fut8_KO_max_IGP_mousebrain_1	10946	3	893.363	KNASNMEYR	H(5)N(3)F(1)	2	P97300	Neuroplastin	Nptn	196	6	1.18065	0.643291	0.69419	0.125161	(N(N(H(H(N(H(H))))(H)))(F))	complex	(F)		('(N(H(H)))',)	(N(N(H(H(N(H)(F)))(H(H)))))	hybrid			('(N(H)(F))',)	FALSE	FALSE	TRUE	FALSE
7	Fut8_KO_max_IGP_mousebrain_1	10946	3	893.363	KNASNMEYR	H(5)N(3)F(1)	2	P97300	Neuroplastin	Nptn	196	7	0.537358		0.462642	1	(N(N(H(H(H)(H))(H)(N)))(F))	high_mannose	(F)	(N)	()	(N(N(H(H(N(H)(F)))(H(H)))))	hybrid			('(N(H)(F))',)	FALSE	FALSE	FALSE	FALSE
4	Fut8_KO_max_IGP_mousebrain_1	10950	2	1154.48	NISSEEK	H(3)N(5)	1	P13595	Neural cell adhesion molecule 1	Ncam1	348	1	1.61903	0.157636	0.276681	0.10429	(N(N(H(H(N))(H(N))(N))))	complex		(N)	('(N)', '(N)')	(N(N(H(H(N))(N)(H(N)))))	complex		(N)	('(N)', '(N)')	TRUE	TRUE	TRUE	TRUE
4	Fut8_KO_max_IGP_mousebrain_1	10950	2	1154.48	NISSEEK	H(3)N(5)	1	P13595	Neural cell adhesion molecule 1	Ncam1	348	2	1.46139	0.00317832	0.301753	0.236854	(N(N(H(H(N)(N))(H(N)))))	complex			('(N)', '(N)', '(N)')	(N(N(H(H(N))(N)(H(N)))))	complex		(N)	('(N)', '(N)')	TRUE	TRUE	FALSE	FALSE
4	Fut8_KO_max_IGP_mousebrain_1	10950	2	1154.48	NISSEEK	H(3)N(5)	1	P13595	Neural cell adhesion molecule 1	Ncam1	348	3	1.45822	0.0445037	0.284795	0.25699	(N(N(H(H(N)(N))(H)(N))))	complex		(N)	('(N)', '(N)')	(N(N(H(H(N))(N)(H(N)))))	complex		(N)	('(N)', '(N)')	TRUE	TRUE	TRUE	TRUE
4	Fut8_KO_max_IGP_mousebrain_1	10950	2	1154.48	NISSEEK	H(3)N(5)	1	P13595	Neural cell adhesion molecule 1	Ncam1	348	4	1.41371		0.322197	0.264092	(N(N(H(H(N(N)))(H(N)))))	complex			('(N(N))', '(N)')	(N(N(H(H(N))(N)(H(N)))))	complex		(N)	('(N)', '(N)')	TRUE	TRUE	FALSE	FALSE
6	Fut8_KO_max_IGP_mousebrain_1	10967	3	839.346	KNASNMEYR	H(4)N(3)F(1)	2	P97300	Neuroplastin	Nptn	196	1	1.78061	0.0428273	0.133883	0.0855023	(N(N(H(H(N(H)(F)))(H))))	complex			('(N(H)(F))',)	(N(N(H(H(N(H)))(H)))(F))	complex	(F)		('(N(H))',)	TRUE	FALSE	TRUE	FALSE
6	Fut8_KO_max_IGP_mousebrain_1	10967	3	839.346	KNASNMEYR	H(4)N(3)F(1)	2	P97300	Neuroplastin	Nptn	196	2	1.73779	0.241655	0.181706	0.0805065	(N(N(H(H(N(H(F))))(H))))	complex			('(N(H(F)))',)	(N(N(H(H(N(H)))(H)))(F))	complex	(F)		('(N(H))',)	TRUE	FALSE	TRUE	FALSE
6	Fut8_KO_max_IGP_mousebrain_1	10967	3	839.346	KNASNMEYR	H(4)N(3)F(1)	2	P97300	Neuroplastin	Nptn	196	3	1.49613	0.125043	0.416629	0.0872387	(N(N(H(H(H))(H(N(F))))))	hybrid			('(N(F))',)	(N(N(H(H(N(H)))(H)))(F))	complex	(F)		('(N(H))',)	FALSE	FALSE	TRUE	FALSE
6	Fut8_KO_max_IGP_mousebrain_1	10967	3	839.346	KNASNMEYR	H(4)N(3)F(1)	2	P97300	Neuroplastin	Nptn	196	4	1.37109	0.102964	0.551356	0.077555	(N(N(H(H(H))(H(N))))(F))	hybrid	(F)		('(N)',)	(N(N(H(H(N(H)))(H)))(F))	complex	(F)		('(N(H))',)	FALSE	TRUE	TRUE	FALSE
6	Fut8_KO_max_IGP_mousebrain_1	10967	3	839.346	KNASNMEYR	H(4)N(3)F(1)	2	P97300	Neuroplastin	Nptn	196	5	1.26813	0.784339	0.587308	0.144567	(N(N(H(H(N(H)))(H)))(F))	complex	(F)		('(N(H))',)	(N(N(H(H(N(H)))(H)))(F))	complex	(F)		('(N(H))',)	TRUE	TRUE	TRUE	TRUE
6	Fut8_KO_max_IGP_mousebrain_1	10967	3	839.346	KNASNMEYR	H(4)N(3)F(1)	2	P97300	Neuroplastin	Nptn	196	6	0.483786		0.516214	1	(N(N(H(H(H))(H)(N)))(F))	high_mannose	(F)	(N)	()	(N(N(H(H(N(H)))(H)))(F))	complex	(F)		('(N(H))',)	FALSE	TRUE	FALSE	FALSE
5	Fut8_KO_max_IGP_mousebrain_1	10974	3	1075.77	HMNETSHTQGSLR	H(6)N(3)F(1)	3	P15209	BDNF/NT-3 growth factors receptor	Ntrk2	241	1	1.84989	0.429722	0.114385	0.0357297	(N(N(H(H(H)(H))(H(N(H)(F))))))	hybrid			('(N(H)(F))',)	(N(N(H(H(N(H)(F)))(H(H)(H)))))	hybrid			('(N(H)(F))',)	TRUE	TRUE	TRUE	TRUE
5	Fut8_KO_max_IGP_mousebrain_1	10974	3	1075.77	HMNETSHTQGSLR	H(6)N(3)F(1)	3	P15209	BDNF/NT-3 growth factors receptor	Ntrk2	241	2	1.42016	0.00706957	0.542426	0.0374111	(N(N(H(H(H)(H))(H(N(H)))))(F))	hybrid	(F)		('(N(H))',)	(N(N(H(H(N(H)(F)))(H(H)(H)))))	hybrid			('(N(H)(F))',)	TRUE	FALSE	TRUE	FALSE
5	Fut8_KO_max_IGP_mousebrain_1	10974	3	1075.77	HMNETSHTQGSLR	H(6)N(3)F(1)	3	P15209	BDNF/NT-3 growth factors receptor	Ntrk2	241	3	1.41309	0.155356	0.432573	0.154334	(N(N(H(H(H(H))(H))(H(N))))(F))	hybrid	(F)		('(N)',)	(N(N(H(H(N(H)(F)))(H(H)(H)))))	hybrid			('(N(H)(F))',)	TRUE	FALSE	TRUE	FALSE
5	Fut8_KO_max_IGP_mousebrain_1	10974	3	1075.77	HMNETSHTQGSLR	H(6)N(3)F(1)	3	P15209	BDNF/NT-3 growth factors receptor	Ntrk2	241	4	1.25774	0.0449727	0.593982	0.148281	(N(N(H(H(H(H)))(H(N(H)))))(F))	hybrid	(F)		('(N(H))',)	(N(N(H(H(N(H)(F)))(H(H)(H)))))	hybrid			('(N(H)(F))',)	TRUE	FALSE	TRUE	FALSE
5	Fut8_KO_max_IGP_mousebrain_1	10974	3	1075.77	HMNETSHTQGSLR	H(6)N(3)F(1)	3	P15209	BDNF/NT-3 growth factors receptor	Ntrk2	241	5	1.21277		0.650428	0.136807	(N(N(H(H(H))(H(N(H(H))))))(F))	hybrid	(F)		('(N(H(H)))',)	(N(N(H(H(N(H)(F)))(H(H)(H)))))	hybrid			('(N(H)(F))',)	TRUE	FALSE	TRUE	FALSE
5	Fut8_KO_max_IGP_mousebrain_1	10978	4	807.08	HMNETSHTQGSLR	H(6)N(3)F(1)	3	P15209	BDNF/NT-3 growth factors receptor	Ntrk2	241	1	1.78136	0.236778	0.120503	0.0981412	(N(N(H(H(H)(H))(H(N(H)(F))))))	hybrid			('(N(H)(F))',)	(N(N(H(H(N(H)(F)))(H(H)(H)))))	hybrid			('(N(H)(F))',)	TRUE	TRUE	TRUE	TRUE
5	Fut8_KO_max_IGP_mousebrain_1	10978	4	807.08	HMNETSHTQGSLR	H(6)N(3)F(1)	3	P15209	BDNF/NT-3 growth factors receptor	Ntrk2	241	2	1.54458	0.0226605	0.363319	0.0921025	(N(N(H(H(H)(H))(H(N(H)))))(F))	hybrid	(F)		('(N(H))',)	(N(N(H(H(N(H)(F)))(H(H)(H)))))	hybrid			('(N(H)(F))',)	TRUE	FALSE	TRUE	FALSE
5	Fut8_KO_max_IGP_mousebrain_1	10978	4	807.08	HMNETSHTQGSLR	H(6)N(3)F(1)	3	P15209	BDNF/NT-3 growth factors receptor	Ntrk2	241	3	1.52192	0.0581229	0.430904	0.0471782	(N(N(H(H(H))(H(N(H(H))))))(F))	hybrid	(F)		('(N(H(H)))',)	(N(N(H(H(N(H)(F)))(H(H)(H)))))	hybrid			('(N(H)(F))',)	TRUE	FALSE	TRUE	FALSE
5	Fut8_KO_max_IGP_mousebrain_1	10978	4	807.08	HMNETSHTQGSLR	H(6)N(3)F(1)	3	P15209	BDNF/NT-3 growth factors receptor	Ntrk2	241	4	1.46379	0.00790526	0.350396	0.18581	(N(N(H(H(H(H))(H))(H(N))))(F))	hybrid	(F)		('(N)',)	(N(N(H(H(N(H)(F)))(H(H)(H)))))	hybrid			('(N(H)(F))',)	TRUE	FALSE	TRUE	FALSE
5	Fut8_KO_max_IGP_mousebrain_1	10978	4	807.08	HMNETSHTQGSLR	H(6)N(3)F(1)	3	P15209	BDNF/NT-3 growth factors receptor	Ntrk2	241	5	1.45589		0.445773	0.0983375	(N(N(H(H(H(H)))(H(N(H)))))(F))	hybrid	(F)		('(N(H))',)	(N(N(H(H(N(H)(F)))(H(H)(H)))))	hybrid			('(N(H)(F))',)	TRUE	FALSE	TRUE	FALSE
6	Fut8_KO_max_IGP_mousebrain_1	10979	3	830.686	TLNcCSGAHVK	H(4)N(3)F(1)	3	Q9R1V6	Disintegrin and metalloproteinase domain-containing protein 22	Adam22	632	1	1.79668	0.00604301	0.119656	0.0836683	(N(N(H(H(N(H)(F)))(H))))	complex			('(N(H)(F))',)	(N(N(H(H(N(H)(F)))(H))))	complex			('(N(H)(F))',)	TRUE	TRUE	TRUE	TRUE
6	Fut8_KO_max_IGP_mousebrain_1	10979	3	830.686	TLNcCSGAHVK	H(4)N(3)F(1)	3	Q9R1V6	Disintegrin and metalloproteinase domain-containing protein 22	Adam22	632	2	1.79063	0.104773	0.118903	0.0904648	(N(N(H(H(N(H(F))))(H))))	complex			('(N(H(F)))',)	(N(N(H(H(N(H)(F)))(H))))	complex			('(N(H)(F))',)	TRUE	TRUE	TRUE	FALSE
6	Fut8_KO_max_IGP_mousebrain_1	10979	3	830.686	TLNcCSGAHVK	H(4)N(3)F(1)	3	Q9R1V6	Disintegrin and metalloproteinase domain-containing protein 22	Adam22	632	3	1.68586	0.0472044	0.236659	0.0774815	(N(N(H(H(H))(H(N(F))))))	hybrid			('(N(F))',)	(N(N(H(H(N(H)(F)))(H))))	complex			('(N(H)(F))',)	FALSE	TRUE	TRUE	FALSE
6	Fut8_KO_max_IGP_mousebrain_1	10979	3	830.686	TLNcCSGAHVK	H(4)N(3)F(1)	3	Q9R1V6	Disintegrin and metalloproteinase domain-containing protein 22	Adam22	632	4	1.63865	0.0450835	0.281922	0.0794232	(N(N(H(H(H))(H(N))))(F))	hybrid	(F)		('(N)',)	(N(N(H(H(N(H)(F)))(H))))	complex			('(N(H)(F))',)	FALSE	FALSE	TRUE	FALSE
6	Fut8_KO_max_IGP_mousebrain_1	10979	3	830.686	TLNcCSGAHVK	H(4)N(3)F(1)	3	Q9R1V6	Disintegrin and metalloproteinase domain-containing protein 22	Adam22	632	5	1.59357	0.927714	0.309742	0.0966868	(N(N(H(H(N(H)))(H)))(F))	complex	(F)		('(N(H))',)	(N(N(H(H(N(H)(F)))(H))))	complex			('(N(H)(F))',)	TRUE	FALSE	TRUE	FALSE
6	Fut8_KO_max_IGP_mousebrain_1	10979	3	830.686	TLNcCSGAHVK	H(4)N(3)F(1)	3	Q9R1V6	Disintegrin and metalloproteinase domain-containing protein 22	Adam22	632	6	0.665857		0.334143	1	(N(N(H(H(H))(H)(N)))(F))	high_mannose	(F)	(N)	()	(N(N(H(H(N(H)(F)))(H))))	complex			('(N(H)(F))',)	FALSE	FALSE	FALSE	FALSE
5	Fut8_KO_max_IGP_mousebrain_1	10987	3	1075.77	HMNETSHTQGSLR	H(6)N(3)F(1)	3	P15209	BDNF/NT-3 growth factors receptor	Ntrk2	241	1	1.52848	0.0170307	0.432645	0.0388767	(N(N(H(H(H)(H))(H(N(H)(F))))))	hybrid			('(N(H)(F))',)	(N(N(H(H(N(H)(F)))(H(H)(H)))))	hybrid			('(N(H)(F))',)	TRUE	TRUE	TRUE	TRUE
5	Fut8_KO_max_IGP_mousebrain_1	10987	3	1075.77	HMNETSHTQGSLR	H(6)N(3)F(1)	3	P15209	BDNF/NT-3 growth factors receptor	Ntrk2	241	2	1.51145	0.0445443	0.347723	0.140829	(N(N(H(H(H(H))(H))(H(N))))(F))	hybrid	(F)		('(N)',)	(N(N(H(H(N(H)(F)))(H(H)(H)))))	hybrid			('(N(H)(F))',)	TRUE	FALSE	TRUE	FALSE
5	Fut8_KO_max_IGP_mousebrain_1	10987	3	1075.77	HMNETSHTQGSLR	H(6)N(3)F(1)	3	P15209	BDNF/NT-3 growth factors receptor	Ntrk2	241	3	1.4669	0.108635	0.494534	0.0385631	(N(N(H(H(H)(H))(H(N(H)))))(F))	hybrid	(F)		('(N(H))',)	(N(N(H(H(N(H)(F)))(H(H)(H)))))	hybrid			('(N(H)(F))',)	TRUE	FALSE	TRUE	FALSE
5	Fut8_KO_max_IGP_mousebrain_1	10987	3	1075.77	HMNETSHTQGSLR	H(6)N(3)F(1)	3	P15209	BDNF/NT-3 growth factors receptor	Ntrk2	241	4	1.35827	0.00944046	0.508579	0.133153	(N(N(H(H(H))(H(N(H(H))))))(F))	hybrid	(F)		('(N(H(H)))',)	(N(N(H(H(N(H)(F)))(H(H)(H)))))	hybrid			('(N(H)(F))',)	TRUE	FALSE	TRUE	FALSE
5	Fut8_KO_max_IGP_mousebrain_1	10987	3	1075.77	HMNETSHTQGSLR	H(6)N(3)F(1)	3	P15209	BDNF/NT-3 growth factors receptor	Ntrk2	241	5	1.34883		0.516297	0.134876	(N(N(H(H(H(H)))(H(N(H)))))(F))	hybrid	(F)		('(N(H))',)	(N(N(H(H(N(H)(F)))(H(H)(H)))))	hybrid			('(N(H)(F))',)	TRUE	FALSE	TRUE	FALSE
4	Fut8_KO_max_IGP_mousebrain_1	11008	2	1135.46	NATGDYK	H(3)N(5)	1	Q61490	CD166 antigen	Alcam	306	1	1.62879	0.0610631	0.243189	0.128026	(N(N(H(H(N))(H(N))(N))))	complex		(N)	('(N)', '(N)')	(N(N(H(H(N))(N)(H(N)))))	complex		(N)	('(N)', '(N)')	TRUE	TRUE	TRUE	TRUE
4	Fut8_KO_max_IGP_mousebrain_1	11008	2	1135.46	NATGDYK	H(3)N(5)	1	Q61490	CD166 antigen	Alcam	306	2	1.56772	0.103516	0.175272	0.257006	(N(N(H(H(N)(N))(H)(N))))	complex		(N)	('(N)', '(N)')	(N(N(H(H(N))(N)(H(N)))))	complex		(N)	('(N)', '(N)')	TRUE	TRUE	TRUE	TRUE
4	Fut8_KO_max_IGP_mousebrain_1	11008	2	1135.46	NATGDYK	H(3)N(5)	1	Q61490	CD166 antigen	Alcam	306	3	1.46421	0.0587474	0.272739	0.263055	(N(N(H(H(N)(N))(H(N)))))	complex			('(N)', '(N)', '(N)')	(N(N(H(H(N))(N)(H(N)))))	complex		(N)	('(N)', '(N)')	TRUE	TRUE	FALSE	FALSE
4	Fut8_KO_max_IGP_mousebrain_1	11008	2	1135.46	NATGDYK	H(3)N(5)	1	Q61490	CD166 antigen	Alcam	306	4	1.40546		0.311741	0.2828	(N(N(H(H(N(N)))(H(N)))))	complex			('(N(N))', '(N)')	(N(N(H(H(N))(N)(H(N)))))	complex		(N)	('(N)', '(N)')	TRUE	TRUE	FALSE	FALSE
5	Fut8_KO_max_IGP_mousebrain_1	11027	3	1027.09	HMNETSHTQGSLR	H(6)N(3)	3	P15209	BDNF/NT-3 growth factors receptor	Ntrk2	241	1	1.90524	0.334692	0.0566503	0.0381137	(N(N(H(H(H)(H))(H(N(H))))))	hybrid			('(N(H))',)	(N(N(H(H(N))(H(H)(H(H))))))	hybrid			('(N)',)	TRUE	TRUE	TRUE	FALSE
5	Fut8_KO_max_IGP_mousebrain_1	11027	3	1027.09	HMNETSHTQGSLR	H(6)N(3)	3	P15209	BDNF/NT-3 growth factors receptor	Ntrk2	241	2	1.57054	0.0631229	0.168153	0.261303	(N(N(H(H(H(H))(H))(H(N)))))	hybrid			('(N)',)	(N(N(H(H(N))(H(H)(H(H))))))	hybrid			('(N)',)	TRUE	TRUE	TRUE	TRUE
5	Fut8_KO_max_IGP_mousebrain_1	11027	3	1027.09	HMNETSHTQGSLR	H(6)N(3)	3	P15209	BDNF/NT-3 growth factors receptor	Ntrk2	241	3	1.50742	0.541526	0.358695	0.133884	(N(N(H(H(H(H)))(H(N(H))))))	hybrid			('(N(H))',)	(N(N(H(H(N))(H(H)(H(H))))))	hybrid			('(N)',)	TRUE	TRUE	TRUE	FALSE
5	Fut8_KO_max_IGP_mousebrain_1	11027	3	1027.09	HMNETSHTQGSLR	H(6)N(3)	3	P15209	BDNF/NT-3 growth factors receptor	Ntrk2	241	4	0.965896	0.304974	0.111062	0.923042	(N(N(H(H(H(N)))(H(H)(H)))))	unknown			('(H(N))',)	(N(N(H(H(N))(H(H)(H(H))))))	hybrid			('(N)',)	FALSE	TRUE	TRUE	FALSE
5	Fut8_KO_max_IGP_mousebrain_1	11027	3	1027.09	HMNETSHTQGSLR	H(6)N(3)	3	P15209	BDNF/NT-3 growth factors receptor	Ntrk2	241	5	0.660922		0.339078	1	(N(N(H(H(H)(H))(H(H))(N))))	high_mannose		(N)	()	(N(N(H(H(N))(H(H)(H(H))))))	hybrid			('(N)',)	FALSE	TRUE	FALSE	FALSE
4	Fut8_KO_max_IGP_mousebrain_1	11034	3	757.307	NATGDYK	H(3)N(5)	1	Q61490	CD166 antigen	Alcam	306	1	1.90376	0.24577	0.0865998	0.00963805	(N(N(H(H(N))(H(N))(N))))	complex		(N)	('(N)', '(N)')	(N(N(H(H(N))(N)(H(N)))))	complex		(N)	('(N)', '(N)')	TRUE	TRUE	TRUE	TRUE
4	Fut8_KO_max_IGP_mousebrain_1	11034	3	757.307	NATGDYK	H(3)N(5)	1	Q61490	CD166 antigen	Alcam	306	2	1.65799	0.0759046	0.22549	0.116518	(N(N(H(H(N)(N))(H(N)))))	complex			('(N)', '(N)', '(N)')	(N(N(H(H(N))(N)(H(N)))))	complex		(N)	('(N)', '(N)')	TRUE	TRUE	FALSE	FALSE
4	Fut8_KO_max_IGP_mousebrain_1	11034	3	757.307	NATGDYK	H(3)N(5)	1	Q61490	CD166 antigen	Alcam	306	3	1.58209	0.261677	0.176449	0.241463	(N(N(H(H(N)(N))(H)(N))))	complex		(N)	('(N)', '(N)')	(N(N(H(H(N))(N)(H(N)))))	complex		(N)	('(N)', '(N)')	TRUE	TRUE	TRUE	TRUE
4	Fut8_KO_max_IGP_mousebrain_1	11034	3	757.307	NATGDYK	H(3)N(5)	1	Q61490	CD166 antigen	Alcam	306	4	1.32041		0.456896	0.222694	(N(N(H(H(N(N)))(H(N)))))	complex			('(N(N))', '(N)')	(N(N(H(H(N))(N)(H(N)))))	complex		(N)	('(N)', '(N)')	TRUE	TRUE	FALSE	FALSE
5	Fut8_KO_max_IGP_mousebrain_1	11035	3	1075.77	HMNETSHTQGSLR	H(6)N(3)F(1)	3	P15209	BDNF/NT-3 growth factors receptor	Ntrk2	241	1	1.67498	0.19207	0.285027	0.0399898	(N(N(H(H(H)(H))(H(N(H)(F))))))	hybrid			('(N(H)(F))',)	(N(N(H(H(N(H)(F)))(H(H)(H)))))	hybrid			('(N(H)(F))',)	TRUE	TRUE	TRUE	TRUE
5	Fut8_KO_max_IGP_mousebrain_1	11035	3	1075.77	HMNETSHTQGSLR	H(6)N(3)F(1)	3	P15209	BDNF/NT-3 growth factors receptor	Ntrk2	241	2	1.48291	0.0232594	0.336629	0.180459	(N(N(H(H(H(H))(H))(H(N))))(F))	hybrid	(F)		('(N)',)	(N(N(H(H(N(H)(F)))(H(H)(H)))))	hybrid			('(N(H)(F))',)	TRUE	FALSE	TRUE	FALSE
5	Fut8_KO_max_IGP_mousebrain_1	11035	3	1075.77	HMNETSHTQGSLR	H(6)N(3)F(1)	3	P15209	BDNF/NT-3 growth factors receptor	Ntrk2	241	3	1.45965	0.153278	0.489086	0.0512601	(N(N(H(H(H)(H))(H(N(H)))))(F))	hybrid	(F)		('(N(H))',)	(N(N(H(H(N(H)(F)))(H(H)(H)))))	hybrid			('(N(H)(F))',)	TRUE	FALSE	TRUE	FALSE
5	Fut8_KO_max_IGP_mousebrain_1	11035	3	1075.77	HMNETSHTQGSLR	H(6)N(3)F(1)	3	P15209	BDNF/NT-3 growth factors receptor	Ntrk2	241	4	1.30638	0.0034821	0.538991	0.154633	(N(N(H(H(H))(H(N(H(H))))))(F))	hybrid	(F)		('(N(H(H)))',)	(N(N(H(H(N(H)(F)))(H(H)(H)))))	hybrid			('(N(H)(F))',)	TRUE	FALSE	TRUE	FALSE
5	Fut8_KO_max_IGP_mousebrain_1	11035	3	1075.77	HMNETSHTQGSLR	H(6)N(3)F(1)	3	P15209	BDNF/NT-3 growth factors receptor	Ntrk2	241	5	1.30289		0.521901	0.175206	(N(N(H(H(H(H)))(H(N(H)))))(F))	hybrid	(F)		('(N(H))',)	(N(N(H(H(N(H)(F)))(H(H)(H)))))	hybrid			('(N(H)(F))',)	TRUE	FALSE	TRUE	FALSE
7	Fut8_KO_max_IGP_mousebrain_1	11052	3	1021.75	HMNETSHTQGSLR	H(5)N(3)F(1)	3	P15209	BDNF/NT-3 growth factors receptor	Ntrk2	241	1	1.79476	0.301286	0.156922	0.0483217	(N(N(H(H(H))(H(N(H)(F))))))	hybrid			('(N(H)(F))',)	(N(N(H(H(N))(H(H)(H))))(F))	hybrid	(F)		('(N)',)	TRUE	FALSE	TRUE	FALSE
7	Fut8_KO_max_IGP_mousebrain_1	11052	3	1021.75	HMNETSHTQGSLR	H(5)N(3)F(1)	3	P15209	BDNF/NT-3 growth factors receptor	Ntrk2	241	2	1.49347	0.124195	0.426332	0.0801974	(N(N(H(H(H)(H))(H(N(F))))))	hybrid			('(N(F))',)	(N(N(H(H(N))(H(H)(H))))(F))	hybrid	(F)		('(N)',)	TRUE	FALSE	TRUE	FALSE
7	Fut8_KO_max_IGP_mousebrain_1	11052	3	1021.75	HMNETSHTQGSLR	H(5)N(3)F(1)	3	P15209	BDNF/NT-3 growth factors receptor	Ntrk2	241	3	1.36927	0.00091817	0.463819	0.166906	(N(N(H(H(H)(H))(H(N))))(F))	hybrid	(F)		('(N)',)	(N(N(H(H(N))(H(H)(H))))(F))	hybrid	(F)		('(N)',)	TRUE	TRUE	TRUE	TRUE
7	Fut8_KO_max_IGP_mousebrain_1	11052	3	1021.75	HMNETSHTQGSLR	H(5)N(3)F(1)	3	P15209	BDNF/NT-3 growth factors receptor	Ntrk2	241	4	1.36836	0.144512	0.53258	0.0990636	(N(N(H(H(H))(H(N(H)))))(F))	hybrid	(F)		('(N(H))',)	(N(N(H(H(N))(H(H)(H))))(F))	hybrid	(F)		('(N)',)	TRUE	TRUE	TRUE	FALSE
7	Fut8_KO_max_IGP_mousebrain_1	11052	3	1021.75	HMNETSHTQGSLR	H(5)N(3)F(1)	3	P15209	BDNF/NT-3 growth factors receptor	Ntrk2	241	5	1.22384	0.0406137	0.659464	0.116691	(N(N(H(H(N(H)))(H)))(F(H)))	complex	(F(H))		('(N(H))',)	(N(N(H(H(N))(H(H)(H))))(F))	hybrid	(F)		('(N)',)	FALSE	FALSE	TRUE	FALSE
7	Fut8_KO_max_IGP_mousebrain_1	11052	3	1021.75	HMNETSHTQGSLR	H(5)N(3)F(1)	3	P15209	BDNF/NT-3 growth factors receptor	Ntrk2	241	6	1.18323	0.7547	0.654106	0.162663	(N(N(H(H(N(H(H))))(H)))(F))	complex	(F)		('(N(H(H)))',)	(N(N(H(H(N))(H(H)(H))))(F))	hybrid	(F)		('(N)',)	FALSE	TRUE	TRUE	FALSE
7	Fut8_KO_max_IGP_mousebrain_1	11052	3	1021.75	HMNETSHTQGSLR	H(5)N(3)F(1)	3	P15209	BDNF/NT-3 growth factors receptor	Ntrk2	241	7	0.428531		0.571469	1	(N(N(H(H(H)(H))(H)(N)))(F))	high_mannose	(F)	(N)	()	(N(N(H(H(N))(H(H)(H))))(F))	hybrid	(F)		('(N)',)	FALSE	TRUE	FALSE	FALSE
7	Fut8_KO_max_IGP_mousebrain_1	11055	4	766.567	HMNETSHTQGSLR	H(5)N(3)F(1)	3	P15209	BDNF/NT-3 growth factors receptor	Ntrk2	241	1	1.7507	0.13625	0.116812	0.132485	(N(N(H(H(H))(H(N(H)(F))))))	hybrid			('(N(H)(F))',)	(N(N(H(H(N(H)(F)))(H(H)))))	hybrid			('(N(H)(F))',)	TRUE	TRUE	TRUE	TRUE
7	Fut8_KO_max_IGP_mousebrain_1	11055	4	766.567	HMNETSHTQGSLR	H(5)N(3)F(1)	3	P15209	BDNF/NT-3 growth factors receptor	Ntrk2	241	2	1.61445	0.0222957	0.3145	0.0710475	(N(N(H(H(H))(H(N(H)))))(F))	hybrid	(F)		('(N(H))',)	(N(N(H(H(N(H)(F)))(H(H)))))	hybrid			('(N(H)(F))',)	TRUE	FALSE	TRUE	FALSE
7	Fut8_KO_max_IGP_mousebrain_1	11055	4	766.567	HMNETSHTQGSLR	H(5)N(3)F(1)	3	P15209	BDNF/NT-3 growth factors receptor	Ntrk2	241	3	1.59216	0.0624535	0.366259	0.0415834	(N(N(H(H(N(H(H))))(H)))(F))	complex	(F)		('(N(H(H)))',)	(N(N(H(H(N(H)(F)))(H(H)))))	hybrid			('(N(H)(F))',)	FALSE	FALSE	TRUE	FALSE
7	Fut8_KO_max_IGP_mousebrain_1	11055	4	766.567	HMNETSHTQGSLR	H(5)N(3)F(1)	3	P15209	BDNF/NT-3 growth factors receptor	Ntrk2	241	4	1.5297	0.0809212	0.295476	0.17482	(N(N(H(H(H)(H))(H(N(F))))))	hybrid			('(N(F))',)	(N(N(H(H(N(H)(F)))(H(H)))))	hybrid			('(N(H)(F))',)	TRUE	TRUE	TRUE	FALSE
7	Fut8_KO_max_IGP_mousebrain_1	11055	4	766.567	HMNETSHTQGSLR	H(5)N(3)F(1)	3	P15209	BDNF/NT-3 growth factors receptor	Ntrk2	241	5	1.44878	0.202394	0.361914	0.189304	(N(N(H(H(H)(H))(H(N))))(F))	hybrid	(F)		('(N)',)	(N(N(H(H(N(H)(F)))(H(H)))))	hybrid			('(N(H)(F))',)	TRUE	FALSE	TRUE	FALSE
7	Fut8_KO_max_IGP_mousebrain_1	11055	4	766.567	HMNETSHTQGSLR	H(5)N(3)F(1)	3	P15209	BDNF/NT-3 growth factors receptor	Ntrk2	241	6	1.24639	0.712733	0.566871	0.186741	(N(N(H(H(N(H)))(H)))(F(H)))	complex	(F(H))		('(N(H))',)	(N(N(H(H(N(H)(F)))(H(H)))))	hybrid			('(N(H)(F))',)	FALSE	FALSE	TRUE	FALSE
7	Fut8_KO_max_IGP_mousebrain_1	11055	4	766.567	HMNETSHTQGSLR	H(5)N(3)F(1)	3	P15209	BDNF/NT-3 growth factors receptor	Ntrk2	241	7	0.533655		0.466345	1	(N(N(H(H(H)(H))(H)(N)))(F))	high_mannose	(F)	(N)	()	(N(N(H(H(N(H)(F)))(H(H)))))	hybrid			('(N(H)(F))',)	FALSE	FALSE	FALSE	FALSE
17	Fut8_KO_max_IGP_mousebrain_1	11060	3	952.397	TLNcCSGAHVK	H(5)N(4)F(1)	3	Q9R1V6	Disintegrin and metalloproteinase domain-containing protein 22	Adam22	632	1	1.83935	0.0212569	0.131436	0.0292112	(N(N(H(H(H))(H(N(H)(F)))(N))))	hybrid		(N)	('(N(H)(F))',)	(N(N(H(H(N(H)(F)))(N)(H(H)))))	hybrid		(N)	('(N(H)(F))',)	TRUE	TRUE	TRUE	TRUE
17	Fut8_KO_max_IGP_mousebrain_1	11060	3	952.397	TLNcCSGAHVK	H(5)N(4)F(1)	3	Q9R1V6	Disintegrin and metalloproteinase domain-containing protein 22	Adam22	632	2	1.8181	0.00496868	0.14955	0.0323542	(N(N(H(H(H)(H))(H(N(F)))(N))))	hybrid		(N)	('(N(F))',)	(N(N(H(H(N(H)(F)))(N)(H(H)))))	hybrid		(N)	('(N(H)(F))',)	TRUE	TRUE	TRUE	FALSE
17	Fut8_KO_max_IGP_mousebrain_1	11060	3	952.397	TLNcCSGAHVK	H(5)N(4)F(1)	3	Q9R1V6	Disintegrin and metalloproteinase domain-containing protein 22	Adam22	632	3	1.81313	0.0515583	0.130508	0.0563644	(N(N(H(H(H))(H(N(H)(F))(N)))))	hybrid			('(N(H)(F))', '(N)')	(N(N(H(H(N(H)(F)))(N)(H(H)))))	hybrid		(N)	('(N(H)(F))',)	TRUE	TRUE	FALSE	FALSE
17	Fut8_KO_max_IGP_mousebrain_1	11060	3	952.397	TLNcCSGAHVK	H(5)N(4)F(1)	3	Q9R1V6	Disintegrin and metalloproteinase domain-containing protein 22	Adam22	632	4	1.76157	0.0443466	0.14123	0.0972005	(N(N(H(H(H)(H))(H(N(F))(N)))))	hybrid			('(N(F))', '(N)')	(N(N(H(H(N(H)(F)))(N)(H(H)))))	hybrid		(N)	('(N(H)(F))',)	TRUE	TRUE	FALSE	FALSE
17	Fut8_KO_max_IGP_mousebrain_1	11060	3	952.397	TLNcCSGAHVK	H(5)N(4)F(1)	3	Q9R1V6	Disintegrin and metalloproteinase domain-containing protein 22	Adam22	632	5	1.71722	0.0551852	0.198091	0.0846865	(N(N(H(H(H))(H(N(H))(N(F))))))	hybrid			('(N(H))', '(N(F))')	(N(N(H(H(N(H)(F)))(N)(H(H)))))	hybrid		(N)	('(N(H)(F))',)	TRUE	TRUE	FALSE	FALSE
17	Fut8_KO_max_IGP_mousebrain_1	11060	3	952.397	TLNcCSGAHVK	H(5)N(4)F(1)	3	Q9R1V6	Disintegrin and metalloproteinase domain-containing protein 22	Adam22	632	6	1.66204	0.0169213	0.312424	0.0255391	(N(N(H(H(H))(H(N(H))(N))))(F))	hybrid	(F)		('(N(H))', '(N)')	(N(N(H(H(N(H)(F)))(N)(H(H)))))	hybrid		(N)	('(N(H)(F))',)	TRUE	FALSE	FALSE	FALSE
17	Fut8_KO_max_IGP_mousebrain_1	11060	3	952.397	TLNcCSGAHVK	H(5)N(4)F(1)	3	Q9R1V6	Disintegrin and metalloproteinase domain-containing protein 22	Adam22	632	7	1.64512	0.0312059	0.327033	0.0278507	(N(N(H(H(H))(H(N(H)))(N)))(F))	hybrid	(F)	(N)	('(N(H))',)	(N(N(H(H(N(H)(F)))(N)(H(H)))))	hybrid		(N)	('(N(H)(F))',)	TRUE	FALSE	TRUE	FALSE
17	Fut8_KO_max_IGP_mousebrain_1	11060	3	952.397	TLNcCSGAHVK	H(5)N(4)F(1)	3	Q9R1V6	Disintegrin and metalloproteinase domain-containing protein 22	Adam22	632	8	1.61391	0.0162993	0.330632	0.055458	(N(N(H(H(H)(H))(H(N))(N)))(F))	hybrid	(F)	(N)	('(N)',)	(N(N(H(H(N(H)(F)))(N)(H(H)))))	hybrid		(N)	('(N(H)(F))',)	TRUE	FALSE	TRUE	FALSE
17	Fut8_KO_max_IGP_mousebrain_1	11060	3	952.397	TLNcCSGAHVK	H(5)N(4)F(1)	3	Q9R1V6	Disintegrin and metalloproteinase domain-containing protein 22	Adam22	632	9	1.59761	0.0255001	0.256984	0.145405	(N(N(H(H(N(H)(F))(N(H)))(H))))	complex			('(N(H)(F))', '(N(H))')	(N(N(H(H(N(H)(F)))(N)(H(H)))))	hybrid		(N)	('(N(H)(F))',)	FALSE	TRUE	FALSE	FALSE
17	Fut8_KO_max_IGP_mousebrain_1	11060	3	952.397	TLNcCSGAHVK	H(5)N(4)F(1)	3	Q9R1V6	Disintegrin and metalloproteinase domain-containing protein 22	Adam22	632	10	1.57211	0.00905424	0.246056	0.181833	(N(N(H(H(N(H)(F)))(H(N(H))))))	complex			('(N(H)(F))', '(N(H))')	(N(N(H(H(N(H)(F)))(N)(H(H)))))	hybrid		(N)	('(N(H)(F))',)	FALSE	TRUE	FALSE	FALSE
17	Fut8_KO_max_IGP_mousebrain_1	11060	3	952.397	TLNcCSGAHVK	H(5)N(4)F(1)	3	Q9R1V6	Disintegrin and metalloproteinase domain-containing protein 22	Adam22	632	11	1.56306	0.0497172	0.403274	0.0336697	(N(N(H(H(H)(H))(H(N)(N))))(F))	hybrid	(F)		('(N)', '(N)')	(N(N(H(H(N(H)(F)))(N)(H(H)))))	hybrid		(N)	('(N(H)(F))',)	TRUE	FALSE	FALSE	FALSE
17	Fut8_KO_max_IGP_mousebrain_1	11060	3	952.397	TLNcCSGAHVK	H(5)N(4)F(1)	3	Q9R1V6	Disintegrin and metalloproteinase domain-containing protein 22	Adam22	632	12	1.51334	0.00999861	0.292576	0.194085	(N(N(H(H(N(H(F))))(H(N(H))))))	complex			('(N(H(F)))', '(N(H))')	(N(N(H(H(N(H)(F)))(N)(H(H)))))	hybrid		(N)	('(N(H)(F))',)	FALSE	TRUE	FALSE	FALSE
17	Fut8_KO_max_IGP_mousebrain_1	11060	3	952.397	TLNcCSGAHVK	H(5)N(4)F(1)	3	Q9R1V6	Disintegrin and metalloproteinase domain-containing protein 22	Adam22	632	13	1.50334	0.0565949	0.432242	0.0644174	(N(N(H(H(H)(H))(H(N(N)))))(F))	hybrid	(F)		('(N(N))',)	(N(N(H(H(N(H)(F)))(N)(H(H)))))	hybrid		(N)	('(N(H)(F))',)	TRUE	FALSE	FALSE	FALSE
17	Fut8_KO_max_IGP_mousebrain_1	11060	3	952.397	TLNcCSGAHVK	H(5)N(4)F(1)	3	Q9R1V6	Disintegrin and metalloproteinase domain-containing protein 22	Adam22	632	14	1.44675	0.0405526	0.420956	0.132299	(N(N(H(H(N(H(H))))(H(N))))(F))	complex	(F)		('(N(H(H)))', '(N)')	(N(N(H(H(N(H)(F)))(N)(H(H)))))	hybrid		(N)	('(N(H)(F))',)	FALSE	FALSE	FALSE	FALSE
17	Fut8_KO_max_IGP_mousebrain_1	11060	3	952.397	TLNcCSGAHVK	H(5)N(4)F(1)	3	Q9R1V6	Disintegrin and metalloproteinase domain-containing protein 22	Adam22	632	15	1.40619	0.012041	0.371426	0.222381	(N(N(H(H(N(H(H)))(N))(H)))(F))	complex	(F)		('(N(H(H)))', '(N)')	(N(N(H(H(N(H)(F)))(N)(H(H)))))	hybrid		(N)	('(N(H)(F))',)	FALSE	FALSE	FALSE	FALSE
17	Fut8_KO_max_IGP_mousebrain_1	11060	3	952.397	TLNcCSGAHVK	H(5)N(4)F(1)	3	Q9R1V6	Disintegrin and metalloproteinase domain-containing protein 22	Adam22	632	16	1.39415	0.0723075	0.393121	0.212727	(N(N(H(H(N(H))(N(H)))(H)))(F))	complex	(F)		('(N(H))', '(N(H))')	(N(N(H(H(N(H)(F)))(N)(H(H)))))	hybrid		(N)	('(N(H)(F))',)	FALSE	FALSE	FALSE	FALSE
17	Fut8_KO_max_IGP_mousebrain_1	11060	3	952.397	TLNcCSGAHVK	H(5)N(4)F(1)	3	Q9R1V6	Disintegrin and metalloproteinase domain-containing protein 22	Adam22	632	17	1.32184		0.429323	0.248833	(N(N(H(H(N(H)))(H(N(H)))))(F))	complex	(F)		('(N(H))', '(N(H))')	(N(N(H(H(N(H)(F)))(N)(H(H)))))	hybrid		(N)	('(N(H)(F))',)	FALSE	FALSE	FALSE	FALSE
4	Fut8_KO_max_IGP_mousebrain_1	11068	4	730.053	HMNETSHTQGSLR	H(5)N(3)	3	P15209	BDNF/NT-3 growth factors receptor	Ntrk2	241	1	1.77663	0.103007	0.118403	0.104966	(N(N(H(H(H))(H(N(H))))))	hybrid			('(N(H))',)	(N(N(H(H(N))(H(H)(H)))))	hybrid			('(N)',)	TRUE	TRUE	TRUE	FALSE
4	Fut8_KO_max_IGP_mousebrain_1	11068	4	730.053	HMNETSHTQGSLR	H(5)N(3)	3	P15209	BDNF/NT-3 growth factors receptor	Ntrk2	241	2	1.67362	0.184325	0.213704	0.112672	(N(H)(N(H(H(N(H)))(H))))	complex			('(N(H))',)	(N(N(H(H(N))(H(H)(H)))))	hybrid			('(N)',)	FALSE	TRUE	TRUE	FALSE
4	Fut8_KO_max_IGP_mousebrain_1	11068	4	730.053	HMNETSHTQGSLR	H(5)N(3)	3	P15209	BDNF/NT-3 growth factors receptor	Ntrk2	241	3	1.4893	0.724678	0.123038	0.387663	(N(N(H(H(H)(H))(H(N)))))	hybrid			('(N)',)	(N(N(H(H(N))(H(H)(H)))))	hybrid			('(N)',)	TRUE	TRUE	TRUE	TRUE
4	Fut8_KO_max_IGP_mousebrain_1	11068	4	730.053	HMNETSHTQGSLR	H(5)N(3)	3	P15209	BDNF/NT-3 growth factors receptor	Ntrk2	241	4	0.764622		0.235378	1	(N(N(H(H(H)(H))(H)(N))))	high_mannose		(N)	()	(N(N(H(H(N))(H(H)(H)))))	hybrid			('(N)',)	FALSE	TRUE	FALSE	FALSE
17	Fut8_KO_max_IGP_mousebrain_1	11073	3	961.056	KNASNMEYR	H(5)N(4)F(1)	2	P97300	Neuroplastin	Nptn	196	1	1.70122	0.0174656	0.269488	0.0292937	(N(N(H(H(H)(H))(H(N(F)))(N))))	hybrid		(N)	('(N(F))',)	(N(N(H(H(N(H)(F)))(N)(H(H)))))	hybrid		(N)	('(N(H)(F))',)	TRUE	TRUE	TRUE	FALSE
17	Fut8_KO_max_IGP_mousebrain_1	11073	3	961.056	KNASNMEYR	H(5)N(4)F(1)	2	P97300	Neuroplastin	Nptn	196	2	1.68375	0.0286244	0.239409	0.0768386	(N(N(H(H(H))(H(N(H)(F)))(N))))	hybrid		(N)	('(N(H)(F))',)	(N(N(H(H(N(H)(F)))(N)(H(H)))))	hybrid		(N)	('(N(H)(F))',)	TRUE	TRUE	TRUE	TRUE
17	Fut8_KO_max_IGP_mousebrain_1	11073	3	961.056	KNASNMEYR	H(5)N(4)F(1)	2	P97300	Neuroplastin	Nptn	196	3	1.65513	0.0567269	0.310191	0.0346804	(N(N(H(H(H))(H(N(H))(N(F))))))	hybrid			('(N(H))', '(N(F))')	(N(N(H(H(N(H)(F)))(N)(H(H)))))	hybrid		(N)	('(N(H)(F))',)	TRUE	TRUE	FALSE	FALSE
17	Fut8_KO_max_IGP_mousebrain_1	11073	3	961.056	KNASNMEYR	H(5)N(4)F(1)	2	P97300	Neuroplastin	Nptn	196	4	1.5984	0.0295029	0.367215	0.0343841	(N(N(H(H(N(H)(F))(N(H)))(H))))	complex			('(N(H)(F))', '(N(H))')	(N(N(H(H(N(H)(F)))(N)(H(H)))))	hybrid		(N)	('(N(H)(F))',)	FALSE	TRUE	FALSE	FALSE
17	Fut8_KO_max_IGP_mousebrain_1	11073	3	961.056	KNASNMEYR	H(5)N(4)F(1)	2	P97300	Neuroplastin	Nptn	196	5	1.5689	0.0789093	0.377162	0.0539399	(N(N(H(H(H))(H(N(H)(F))(N)))))	hybrid			('(N(H)(F))', '(N)')	(N(N(H(H(N(H)(F)))(N)(H(H)))))	hybrid		(N)	('(N(H)(F))',)	TRUE	TRUE	FALSE	FALSE
17	Fut8_KO_max_IGP_mousebrain_1	11073	3	961.056	KNASNMEYR	H(5)N(4)F(1)	2	P97300	Neuroplastin	Nptn	196	6	1.48999	0.00608633	0.441634	0.0683769	(N(N(H(H(H)(H))(H(N(F))(N)))))	hybrid			('(N(F))', '(N)')	(N(N(H(H(N(H)(F)))(N)(H(H)))))	hybrid		(N)	('(N(H)(F))',)	TRUE	TRUE	FALSE	FALSE
17	Fut8_KO_max_IGP_mousebrain_1	11073	3	961.056	KNASNMEYR	H(5)N(4)F(1)	2	P97300	Neuroplastin	Nptn	196	7	1.4839	0.0226491	0.474289	0.0418079	(N(N(H(H(H))(H(N(H)))(N)))(F))	hybrid	(F)	(N)	('(N(H))',)	(N(N(H(H(N(H)(F)))(N)(H(H)))))	hybrid		(N)	('(N(H)(F))',)	TRUE	FALSE	TRUE	FALSE
17	Fut8_KO_max_IGP_mousebrain_1	11073	3	961.056	KNASNMEYR	H(5)N(4)F(1)	2	P97300	Neuroplastin	Nptn	196	8	1.46125	0.00849046	0.498407	0.0403391	(N(N(H(H(H))(H(N(H))(N))))(F))	hybrid	(F)		('(N(H))', '(N)')	(N(N(H(H(N(H)(F)))(N)(H(H)))))	hybrid		(N)	('(N(H)(F))',)	TRUE	FALSE	FALSE	FALSE
17	Fut8_KO_max_IGP_mousebrain_1	11073	3	961.056	KNASNMEYR	H(5)N(4)F(1)	2	P97300	Neuroplastin	Nptn	196	9	1.45276	0.0221572	0.376026	0.171211	(N(N(H(H(N(H)(F)))(H(N(H))))))	complex			('(N(H)(F))', '(N(H))')	(N(N(H(H(N(H)(F)))(N)(H(H)))))	hybrid		(N)	('(N(H)(F))',)	FALSE	TRUE	FALSE	FALSE
17	Fut8_KO_max_IGP_mousebrain_1	11073	3	961.056	KNASNMEYR	H(5)N(4)F(1)	2	P97300	Neuroplastin	Nptn	196	10	1.43061	0.00321883	0.515437	0.0539569	(N(N(H(H(H)(H))(H(N)(N))))(F))	hybrid	(F)		('(N)', '(N)')	(N(N(H(H(N(H)(F)))(N)(H(H)))))	hybrid		(N)	('(N(H)(F))',)	TRUE	FALSE	FALSE	FALSE
17	Fut8_KO_max_IGP_mousebrain_1	11073	3	961.056	KNASNMEYR	H(5)N(4)F(1)	2	P97300	Neuroplastin	Nptn	196	11	1.42739	0.0730995	0.515348	0.0572649	(N(N(H(H(H)(H))(H(N))(N)))(F))	hybrid	(F)	(N)	('(N)',)	(N(N(H(H(N(H)(F)))(N)(H(H)))))	hybrid		(N)	('(N(H)(F))',)	TRUE	FALSE	TRUE	FALSE
17	Fut8_KO_max_IGP_mousebrain_1	11073	3	961.056	KNASNMEYR	H(5)N(4)F(1)	2	P97300	Neuroplastin	Nptn	196	12	1.35429	0.1071	0.375129	0.270584	(N(N(H(H(N(H(F))))(H(N(H))))))	complex			('(N(H(F)))', '(N(H))')	(N(N(H(H(N(H)(F)))(N)(H(H)))))	hybrid		(N)	('(N(H)(F))',)	FALSE	TRUE	FALSE	FALSE
17	Fut8_KO_max_IGP_mousebrain_1	11073	3	961.056	KNASNMEYR	H(5)N(4)F(1)	2	P97300	Neuroplastin	Nptn	196	13	1.24719	0.112996	0.639366	0.113447	(N(N(H(H(N(H(H))))(H(N))))(F))	complex	(F)		('(N(H(H)))', '(N)')	(N(N(H(H(N(H)(F)))(N)(H(H)))))	hybrid		(N)	('(N(H)(F))',)	FALSE	FALSE	FALSE	FALSE
17	Fut8_KO_max_IGP_mousebrain_1	11073	3	961.056	KNASNMEYR	H(5)N(4)F(1)	2	P97300	Neuroplastin	Nptn	196	14	1.13419	0.0257006	0.591479	0.274329	(N(N(H(H(N(H(H)))(N))(H)))(F))	complex	(F)		('(N(H(H)))', '(N)')	(N(N(H(H(N(H)(F)))(N)(H(H)))))	hybrid		(N)	('(N(H)(F))',)	FALSE	FALSE	FALSE	FALSE
17	Fut8_KO_max_IGP_mousebrain_1	11073	3	961.056	KNASNMEYR	H(5)N(4)F(1)	2	P97300	Neuroplastin	Nptn	196	15	1.10849	0.0289662	0.727946	0.163563	(N(N(H(H(H)(H))(H(N(N)))))(F))	hybrid	(F)		('(N(N))',)	(N(N(H(H(N(H)(F)))(N)(H(H)))))	hybrid		(N)	('(N(H)(F))',)	TRUE	FALSE	FALSE	FALSE
17	Fut8_KO_max_IGP_mousebrain_1	11073	3	961.056	KNASNMEYR	H(5)N(4)F(1)	2	P97300	Neuroplastin	Nptn	196	16	1.07952	0.0193647	0.646434	0.274042	(N(N(H(H(N(H))(N(H)))(H)))(F))	complex	(F)		('(N(H))', '(N(H))')	(N(N(H(H(N(H)(F)))(N)(H(H)))))	hybrid		(N)	('(N(H)(F))',)	FALSE	FALSE	FALSE	FALSE
17	Fut8_KO_max_IGP_mousebrain_1	11073	3	961.056	KNASNMEYR	H(5)N(4)F(1)	2	P97300	Neuroplastin	Nptn	196	17	1.06016		0.6584	0.28144	(N(N(H(H(N(H)))(H(N(H)))))(F))	complex	(F)		('(N(H))', '(N(H))')	(N(N(H(H(N(H)(F)))(N)(H(H)))))	hybrid		(N)	('(N(H)(F))',)	FALSE	FALSE	FALSE	FALSE
9	Fut8_KO_max_IGP_mousebrain_1	11085	4	780.822	HMNETSHTQGSLR	H(5)N(4)	3	P15209	BDNF/NT-3 growth factors receptor	Ntrk2	241	1	1.77429	0.171939	0.145149	0.0805653	(N(N(H(H(H))(H(N(H)))(N))))	hybrid		(N)	('(N(H))',)	(N(N(H(H(N))(N)(H(H)(H)))))	hybrid		(N)	('(N)',)	TRUE	TRUE	TRUE	FALSE
9	Fut8_KO_max_IGP_mousebrain_1	11085	4	780.822	HMNETSHTQGSLR	H(5)N(4)	3	P15209	BDNF/NT-3 growth factors receptor	Ntrk2	241	2	1.60235	0.0349711	0.104236	0.293417	(N(N(H(H(H)(H))(H(N))(N))))	hybrid		(N)	('(N)',)	(N(N(H(H(N))(N)(H(H)(H)))))	hybrid		(N)	('(N)',)	TRUE	TRUE	TRUE	TRUE
9	Fut8_KO_max_IGP_mousebrain_1	11085	4	780.822	HMNETSHTQGSLR	H(5)N(4)	3	P15209	BDNF/NT-3 growth factors receptor	Ntrk2	241	3	1.56738	0.00773279	0.238017	0.194606	(N(N(H(H(H)(H))(H(N)(N)))))	hybrid			('(N)', '(N)')	(N(N(H(H(N))(N)(H(H)(H)))))	hybrid		(N)	('(N)',)	TRUE	TRUE	FALSE	FALSE
9	Fut8_KO_max_IGP_mousebrain_1	11085	4	780.822	HMNETSHTQGSLR	H(5)N(4)	3	P15209	BDNF/NT-3 growth factors receptor	Ntrk2	241	4	1.55964	0.00907262	0.242829	0.197527	(N(N(H(H(H))(H(N(H))(N)))))	hybrid			('(N(H))', '(N)')	(N(N(H(H(N))(N)(H(H)(H)))))	hybrid		(N)	('(N)',)	TRUE	TRUE	FALSE	FALSE
9	Fut8_KO_max_IGP_mousebrain_1	11085	4	780.822	HMNETSHTQGSLR	H(5)N(4)	3	P15209	BDNF/NT-3 growth factors receptor	Ntrk2	241	5	1.55057	0.0540602	0.234536	0.214893	(N(N(H(H(H)(H)(N))(H(N)))))	unknown			('(N)', '(N)')	(N(N(H(H(N))(N)(H(H)(H)))))	hybrid		(N)	('(N)',)	FALSE	TRUE	FALSE	FALSE
9	Fut8_KO_max_IGP_mousebrain_1	11085	4	780.822	HMNETSHTQGSLR	H(5)N(4)	3	P15209	BDNF/NT-3 growth factors receptor	Ntrk2	241	6	1.49651	0.0723642	0.368693	0.134796	(N(N(H(H(N(H(H))))(H(N)))))	complex			('(N(H(H)))', '(N)')	(N(N(H(H(N))(N)(H(H)(H)))))	hybrid		(N)	('(N)',)	FALSE	TRUE	FALSE	FALSE
9	Fut8_KO_max_IGP_mousebrain_1	11085	4	780.822	HMNETSHTQGSLR	H(5)N(4)	3	P15209	BDNF/NT-3 growth factors receptor	Ntrk2	241	7	1.42415	0.00377669	0.337776	0.238077	(N(N(H(H(N(H))(N(H)))(H))))	complex			('(N(H))', '(N(H))')	(N(N(H(H(N))(N)(H(H)(H)))))	hybrid		(N)	('(N)',)	FALSE	TRUE	FALSE	FALSE
9	Fut8_KO_max_IGP_mousebrain_1	11085	4	780.822	HMNETSHTQGSLR	H(5)N(4)	3	P15209	BDNF/NT-3 growth factors receptor	Ntrk2	241	8	1.42037	0.533426	0.346944	0.232686	(N(N(H(H(N(H)))(H(N(H))))))	complex			('(N(H))', '(N(H))')	(N(N(H(H(N))(N)(H(H)(H)))))	hybrid		(N)	('(N)',)	FALSE	TRUE	FALSE	FALSE
9	Fut8_KO_max_IGP_mousebrain_1	11085	4	780.822	HMNETSHTQGSLR	H(5)N(4)	3	P15209	BDNF/NT-3 growth factors receptor	Ntrk2	241	9	0.886944		0.149467	0.963589	(N(N(H(H(H(N))(H))(H)(N))))	unknown		(N)	('(H(N))',)	(N(N(H(H(N))(N)(H(H)(H)))))	hybrid		(N)	('(N)',)	FALSE	TRUE	TRUE	FALSE
9	Fut8_KO_max_IGP_mousebrain_1	11094	3	1040.76	HMNETSHTQGSLR	H(5)N(4)	3	P15209	BDNF/NT-3 growth factors receptor	Ntrk2	241	1	1.77499	0.104903	0.120944	0.104065	(N(N(H(H(H))(H(N(H)))(N))))	hybrid		(N)	('(N(H))',)	(N(N(H(H(N))(N)(H(H)(H)))))	hybrid		(N)	('(N)',)	TRUE	TRUE	TRUE	FALSE
9	Fut8_KO_max_IGP_mousebrain_1	11094	3	1040.76	HMNETSHTQGSLR	H(5)N(4)	3	P15209	BDNF/NT-3 growth factors receptor	Ntrk2	241	2	1.67009	0.0585694	0.12127	0.208641	(N(N(H(H(H)(H))(H(N))(N))))	hybrid		(N)	('(N)',)	(N(N(H(H(N))(N)(H(H)(H)))))	hybrid		(N)	('(N)',)	TRUE	TRUE	TRUE	TRUE
9	Fut8_KO_max_IGP_mousebrain_1	11094	3	1040.76	HMNETSHTQGSLR	H(5)N(4)	3	P15209	BDNF/NT-3 growth factors receptor	Ntrk2	241	3	1.61152	0.0301195	0.232056	0.156424	(N(N(H(H(H)(H)(N))(H(N)))))	unknown			('(N)', '(N)')	(N(N(H(H(N))(N)(H(H)(H)))))	hybrid		(N)	('(N)',)	FALSE	TRUE	FALSE	FALSE
9	Fut8_KO_max_IGP_mousebrain_1	11094	3	1040.76	HMNETSHTQGSLR	H(5)N(4)	3	P15209	BDNF/NT-3 growth factors receptor	Ntrk2	241	4	1.5814	0.0282674	0.287601	0.131	(N(N(H(H(H))(H(N(H))(N)))))	hybrid			('(N(H))', '(N)')	(N(N(H(H(N))(N)(H(H)(H)))))	hybrid		(N)	('(N)',)	TRUE	TRUE	FALSE	FALSE
9	Fut8_KO_max_IGP_mousebrain_1	11094	3	1040.76	HMNETSHTQGSLR	H(5)N(4)	3	P15209	BDNF/NT-3 growth factors receptor	Ntrk2	241	5	1.55313	0.0791721	0.302262	0.144606	(N(N(H(H(H)(H))(H(N)(N)))))	hybrid			('(N)', '(N)')	(N(N(H(H(N))(N)(H(H)(H)))))	hybrid		(N)	('(N)',)	TRUE	TRUE	FALSE	FALSE
9	Fut8_KO_max_IGP_mousebrain_1	11094	3	1040.76	HMNETSHTQGSLR	H(5)N(4)	3	P15209	BDNF/NT-3 growth factors receptor	Ntrk2	241	6	1.47396	0.229188	0.262953	0.263087	(N(N(H(H(N(H(H))))(H(N)))))	complex			('(N(H(H)))', '(N)')	(N(N(H(H(N))(N)(H(H)(H)))))	hybrid		(N)	('(N)',)	FALSE	TRUE	FALSE	FALSE
9	Fut8_KO_max_IGP_mousebrain_1	11094	3	1040.76	HMNETSHTQGSLR	H(5)N(4)	3	P15209	BDNF/NT-3 growth factors receptor	Ntrk2	241	7	1.24477	0.00506091	0.380857	0.37437	(N(N(H(H(N(H)))(H(N(H))))))	complex			('(N(H))', '(N(H))')	(N(N(H(H(N))(N)(H(H)(H)))))	hybrid		(N)	('(N)',)	FALSE	TRUE	FALSE	FALSE
9	Fut8_KO_max_IGP_mousebrain_1	11094	3	1040.76	HMNETSHTQGSLR	H(5)N(4)	3	P15209	BDNF/NT-3 growth factors receptor	Ntrk2	241	8	1.23971	0.566645	0.379265	0.381023	(N(N(H(H(N(H))(N(H)))(H))))	complex			('(N(H))', '(N(H))')	(N(N(H(H(N))(N)(H(H)(H)))))	hybrid		(N)	('(N)',)	FALSE	TRUE	FALSE	FALSE
9	Fut8_KO_max_IGP_mousebrain_1	11094	3	1040.76	HMNETSHTQGSLR	H(5)N(4)	3	P15209	BDNF/NT-3 growth factors receptor	Ntrk2	241	9	0.673067		0.372817	0.954116	(N(N(H(H(H(N))(H))(H)(N))))	unknown		(N)	('(H(N))',)	(N(N(H(H(N))(N)(H(H)(H)))))	hybrid		(N)	('(N)',)	FALSE	TRUE	TRUE	FALSE
5	Fut8_KO_max_IGP_mousebrain_1	11095	3	898.695	KNASNMEYR	H(6)N(3)	2	P97300	Neuroplastin	Nptn	196	1	1.86994	0.060443	0.0797479	0.0503158	(N(N(H(H(H)(H))(H(N(H))))))	hybrid			('(N(H))',)	(N(N(H(H(N(H)))(H(H)(H)))))	hybrid			('(N(H))',)	TRUE	TRUE	TRUE	TRUE
5	Fut8_KO_max_IGP_mousebrain_1	11095	3	898.695	KNASNMEYR	H(6)N(3)	2	P97300	Neuroplastin	Nptn	196	2	1.80949	0.290672	0.113324	0.0771825	(N(N(H(H(H(H))(H))(H(N)))))	hybrid			('(N)',)	(N(N(H(H(N(H)))(H(H)(H)))))	hybrid			('(N(H))',)	TRUE	TRUE	TRUE	FALSE
5	Fut8_KO_max_IGP_mousebrain_1	11095	3	898.695	KNASNMEYR	H(6)N(3)	2	P97300	Neuroplastin	Nptn	196	3	1.51882	0.642789	0.369466	0.111713	(N(N(H(H(H(H)))(H(N(H))))))	hybrid			('(N(H))',)	(N(N(H(H(N(H)))(H(H)(H)))))	hybrid			('(N(H))',)	TRUE	TRUE	TRUE	TRUE
5	Fut8_KO_max_IGP_mousebrain_1	11095	3	898.695	KNASNMEYR	H(6)N(3)	2	P97300	Neuroplastin	Nptn	196	4	0.876032	0.129974	0.183482	0.940485	(N(N(H(H(H(N)))(H(H)(H)))))	unknown			('(H(N))',)	(N(N(H(H(N(H)))(H(H)(H)))))	hybrid			('(N(H))',)	FALSE	TRUE	TRUE	FALSE
5	Fut8_KO_max_IGP_mousebrain_1	11095	3	898.695	KNASNMEYR	H(6)N(3)	2	P97300	Neuroplastin	Nptn	196	5	0.746059		0.253941	1	(N(N(H(H(H)(H))(H(H))(N))))	high_mannose		(N)	()	(N(N(H(H(N(H)))(H(H)(H)))))	hybrid			('(N(H))',)	FALSE	TRUE	FALSE	FALSE
10	Fut8_KO_max_IGP_mousebrain_1	11102	3	1015.07	KNASNMEYR	H(6)N(4)F(1)	2	P97300	Neuroplastin	Nptn	196	1	1.74533	0.0384149	0.171563	0.0831086	(N(N(H(H(H)(H))(H(N(H)(F)))(N))))	hybrid		(N)	('(N(H)(F))',)	(N(N(H(H(N(H)(F)))(N)(H(H)(H)))))	hybrid		(N)	('(N(H)(F))',)	TRUE	TRUE	TRUE	TRUE
10	Fut8_KO_max_IGP_mousebrain_1	11102	3	1015.07	KNASNMEYR	H(6)N(4)F(1)	2	P97300	Neuroplastin	Nptn	196	2	1.70691	0.00288489	0.251273	0.041813	(N(N(H(H(H)(H))(H(N(H))(N(F))))))	hybrid			('(N(H))', '(N(F))')	(N(N(H(H(N(H)(F)))(N)(H(H)(H)))))	hybrid		(N)	('(N(H)(F))',)	TRUE	TRUE	FALSE	FALSE
10	Fut8_KO_max_IGP_mousebrain_1	11102	3	1015.07	KNASNMEYR	H(6)N(4)F(1)	2	P97300	Neuroplastin	Nptn	196	3	1.70403	0.0927971	0.262552	0.0334188	(N(N(H(H(H)(H))(H(N(H)(F))(N)))))	hybrid			('(N(H)(F))', '(N)')	(N(N(H(H(N(H)(F)))(N)(H(H)(H)))))	hybrid		(N)	('(N(H)(F))',)	TRUE	TRUE	FALSE	FALSE
10	Fut8_KO_max_IGP_mousebrain_1	11102	3	1015.07	KNASNMEYR	H(6)N(4)F(1)	2	P97300	Neuroplastin	Nptn	196	4	1.61123	0.127053	0.268954	0.119814	(N(N(H(H(H))(H(N(H)(F))(N(H))))))	hybrid			('(N(H)(F))', '(N(H))')	(N(N(H(H(N(H)(F)))(N)(H(H)(H)))))	hybrid		(N)	('(N(H)(F))',)	TRUE	TRUE	FALSE	FALSE
10	Fut8_KO_max_IGP_mousebrain_1	11102	3	1015.07	KNASNMEYR	H(6)N(4)F(1)	2	P97300	Neuroplastin	Nptn	196	5	1.48418	0.0304222	0.467036	0.0487852	(N(N(H(H(H)(H))(H(N(H))(N))))(F))	hybrid	(F)		('(N(H))', '(N)')	(N(N(H(H(N(H)(F)))(N)(H(H)(H)))))	hybrid		(N)	('(N(H)(F))',)	TRUE	FALSE	FALSE	FALSE
10	Fut8_KO_max_IGP_mousebrain_1	11102	3	1015.07	KNASNMEYR	H(6)N(4)F(1)	2	P97300	Neuroplastin	Nptn	196	6	1.45376	0.00426125	0.500326	0.045917	(N(N(H(H(H(H))(H))(H(N))(N)))(F))	hybrid	(F)	(N)	('(N)',)	(N(N(H(H(N(H)(F)))(N)(H(H)(H)))))	hybrid		(N)	('(N(H)(F))',)	TRUE	FALSE	TRUE	FALSE
10	Fut8_KO_max_IGP_mousebrain_1	11102	3	1015.07	KNASNMEYR	H(6)N(4)F(1)	2	P97300	Neuroplastin	Nptn	196	7	1.4495	0.205781	0.478337	0.0721678	(N(N(H(H(H)(H))(H(N(H)))(N)))(F))	hybrid	(F)	(N)	('(N(H))',)	(N(N(H(H(N(H)(F)))(N)(H(H)(H)))))	hybrid		(N)	('(N(H)(F))',)	TRUE	FALSE	TRUE	FALSE
10	Fut8_KO_max_IGP_mousebrain_1	11102	3	1015.07	KNASNMEYR	H(6)N(4)F(1)	2	P97300	Neuroplastin	Nptn	196	8	1.24371	0.176029	0.606995	0.14929	(N(N(H(H(H))(H(N(H))(N(H)))))(F))	hybrid	(F)		('(N(H))', '(N(H))')	(N(N(H(H(N(H)(F)))(N)(H(H)(H)))))	hybrid		(N)	('(N(H)(F))',)	TRUE	FALSE	FALSE	FALSE
10	Fut8_KO_max_IGP_mousebrain_1	11102	3	1015.07	KNASNMEYR	H(6)N(4)F(1)	2	P97300	Neuroplastin	Nptn	196	9	1.06769	0.305437	0.706361	0.225953	(N(N(H(H(N(H(H))))(H(N(H)))))(F))	complex	(F)		('(N(H(H)))', '(N(H))')	(N(N(H(H(N(H)(F)))(N)(H(H)(H)))))	hybrid		(N)	('(N(H)(F))',)	FALSE	FALSE	FALSE	FALSE
10	Fut8_KO_max_IGP_mousebrain_1	11102	3	1015.07	KNASNMEYR	H(6)N(4)F(1)	2	P97300	Neuroplastin	Nptn	196	10	0.762249		0.701035	0.536716	(N(N(H(H(H(N(H))))(H(N(H)))))(F))	unknown	(F)		('(H(N(H)))', '(N(H))')	(N(N(H(H(N(H)(F)))(N)(H(H)(H)))))	hybrid		(N)	('(N(H)(F))',)	FALSE	FALSE	FALSE	FALSE
9	Fut8_KO_max_IGP_mousebrain_1	11106	3	912.37	KNASNMEYR	H(5)N(4)	2	P97300	Neuroplastin	Nptn	196	1	1.82287	0.0548057	0.148078	0.0290518	(N(N(H(H(H))(H(N(H)))(N))))	hybrid		(N)	('(N(H))',)	(N(N(H(H(N))(N)(H(H)(H)))))	hybrid		(N)	('(N)',)	TRUE	TRUE	TRUE	FALSE
9	Fut8_KO_max_IGP_mousebrain_1	11106	3	912.37	KNASNMEYR	H(5)N(4)	2	P97300	Neuroplastin	Nptn	196	2	1.76806	0.0276122	0.144928	0.0870078	(N(N(H(H(H)(H))(H(N))(N))))	hybrid		(N)	('(N)',)	(N(N(H(H(N))(N)(H(H)(H)))))	hybrid		(N)	('(N)',)	TRUE	TRUE	TRUE	TRUE
9	Fut8_KO_max_IGP_mousebrain_1	11106	3	912.37	KNASNMEYR	H(5)N(4)	2	P97300	Neuroplastin	Nptn	196	3	1.74045	0.0504339	0.227737	0.0318103	(N(N(H(H(H)(H)(N))(H(N)))))	unknown			('(N)', '(N)')	(N(N(H(H(N))(N)(H(H)(H)))))	hybrid		(N)	('(N)',)	FALSE	TRUE	FALSE	FALSE
9	Fut8_KO_max_IGP_mousebrain_1	11106	3	912.37	KNASNMEYR	H(5)N(4)	2	P97300	Neuroplastin	Nptn	196	4	1.69002	0.0117894	0.279917	0.0300646	(N(N(H(H(H))(H(N(H))(N)))))	hybrid			('(N(H))', '(N)')	(N(N(H(H(N))(N)(H(H)(H)))))	hybrid		(N)	('(N)',)	TRUE	TRUE	FALSE	FALSE
9	Fut8_KO_max_IGP_mousebrain_1	11106	3	912.37	KNASNMEYR	H(5)N(4)	2	P97300	Neuroplastin	Nptn	196	5	1.67823	0.146877	0.294991	0.0267795	(N(N(H(H(H)(H))(H(N)(N)))))	hybrid			('(N)', '(N)')	(N(N(H(H(N))(N)(H(H)(H)))))	hybrid		(N)	('(N)',)	TRUE	TRUE	FALSE	FALSE
9	Fut8_KO_max_IGP_mousebrain_1	11106	3	912.37	KNASNMEYR	H(5)N(4)	2	P97300	Neuroplastin	Nptn	196	6	1.53135	0.197765	0.278354	0.190294	(N(N(H(H(N(H(H))))(H(N)))))	complex			('(N(H(H)))', '(N)')	(N(N(H(H(N))(N)(H(H)(H)))))	hybrid		(N)	('(N)',)	FALSE	TRUE	FALSE	FALSE
9	Fut8_KO_max_IGP_mousebrain_1	11106	3	912.37	KNASNMEYR	H(5)N(4)	2	P97300	Neuroplastin	Nptn	196	7	1.33359	0.0830181	0.382606	0.283806	(N(N(H(H(N(H))(N(H)))(H))))	complex			('(N(H))', '(N(H))')	(N(N(H(H(N))(N)(H(H)(H)))))	hybrid		(N)	('(N)',)	FALSE	TRUE	FALSE	FALSE
9	Fut8_KO_max_IGP_mousebrain_1	11106	3	912.37	KNASNMEYR	H(5)N(4)	2	P97300	Neuroplastin	Nptn	196	8	1.25057	0.475916	0.418614	0.330817	(N(N(H(H(N(H)))(H(N(H))))))	complex			('(N(H))', '(N(H))')	(N(N(H(H(N))(N)(H(H)(H)))))	hybrid		(N)	('(N)',)	FALSE	TRUE	FALSE	FALSE
9	Fut8_KO_max_IGP_mousebrain_1	11106	3	912.37	KNASNMEYR	H(5)N(4)	2	P97300	Neuroplastin	Nptn	196	9	0.774653		0.273406	0.951941	(N(N(H(H(H(N))(H))(H)(N))))	unknown		(N)	('(H(N))',)	(N(N(H(H(N))(N)(H(H)(H)))))	hybrid		(N)	('(N)',)	FALSE	TRUE	TRUE	FALSE
4	Fut8_KO_max_IGP_mousebrain_1	11116	2	1154.48	NISSEEK	H(3)N(5)	1	P13595	Neural cell adhesion molecule 1	Ncam1	348	1	1.66061	0.163093	0.205085	0.134307	(N(N(H(H(N))(H(N))(N))))	complex		(N)	('(N)', '(N)')	(N(N(H(H(N))(N)(H(N)))))	complex		(N)	('(N)', '(N)')	TRUE	TRUE	TRUE	TRUE
4	Fut8_KO_max_IGP_mousebrain_1	11116	2	1154.48	NISSEEK	H(3)N(5)	1	P13595	Neural cell adhesion molecule 1	Ncam1	348	2	1.49752	0.00544455	0.215576	0.286909	(N(N(H(H(N)(N))(H)(N))))	complex		(N)	('(N)', '(N)')	(N(N(H(H(N))(N)(H(N)))))	complex		(N)	('(N)', '(N)')	TRUE	TRUE	TRUE	TRUE
4	Fut8_KO_max_IGP_mousebrain_1	11116	2	1154.48	NISSEEK	H(3)N(5)	1	P13595	Neural cell adhesion molecule 1	Ncam1	348	3	1.49207	0.0642481	0.241147	0.266783	(N(N(H(H(N)(N))(H(N)))))	complex			('(N)', '(N)', '(N)')	(N(N(H(H(N))(N)(H(N)))))	complex		(N)	('(N)', '(N)')	TRUE	TRUE	FALSE	FALSE
4	Fut8_KO_max_IGP_mousebrain_1	11116	2	1154.48	NISSEEK	H(3)N(5)	1	P13595	Neural cell adhesion molecule 1	Ncam1	348	4	1.42782		0.282069	0.290108	(N(N(H(H(N(N)))(H(N)))))	complex			('(N(N))', '(N)')	(N(N(H(H(N))(N)(H(N)))))	complex		(N)	('(N)', '(N)')	TRUE	TRUE	FALSE	FALSE
9	Fut8_KO_max_IGP_mousebrain_1	11124	3	903.711	TLNcCSGAHVK	H(5)N(4)	3	Q9R1V6	Disintegrin and metalloproteinase domain-containing protein 22	Adam22	632	1	1.76913	0.0162246	0.132568	0.0983038	(N(N(H(H(H))(H(N(H)))(N))))	hybrid		(N)	('(N(H))',)	(N(N(H(H(N))(N)(H(H)(H)))))	hybrid		(N)	('(N)',)	TRUE	TRUE	TRUE	FALSE
9	Fut8_KO_max_IGP_mousebrain_1	11124	3	903.711	TLNcCSGAHVK	H(5)N(4)	3	Q9R1V6	Disintegrin and metalloproteinase domain-containing protein 22	Adam22	632	2	1.7529	0.0455872	0.152905	0.0941918	(N(N(H(H(H))(H(N(H))(N)))))	hybrid			('(N(H))', '(N)')	(N(N(H(H(N))(N)(H(H)(H)))))	hybrid		(N)	('(N)',)	TRUE	TRUE	FALSE	FALSE
9	Fut8_KO_max_IGP_mousebrain_1	11124	3	903.711	TLNcCSGAHVK	H(5)N(4)	3	Q9R1V6	Disintegrin and metalloproteinase domain-containing protein 22	Adam22	632	3	1.70732	0.113559	0.13339	0.159294	(N(N(H(H(H)(H))(H(N))(N))))	hybrid		(N)	('(N)',)	(N(N(H(H(N))(N)(H(H)(H)))))	hybrid		(N)	('(N)',)	TRUE	TRUE	TRUE	TRUE
9	Fut8_KO_max_IGP_mousebrain_1	11124	3	903.711	TLNcCSGAHVK	H(5)N(4)	3	Q9R1V6	Disintegrin and metalloproteinase domain-containing protein 22	Adam22	632	4	1.59376	0.0897585	0.293981	0.112262	(N(N(H(H(H)(H))(H(N)(N)))))	hybrid			('(N)', '(N)')	(N(N(H(H(N))(N)(H(H)(H)))))	hybrid		(N)	('(N)',)	TRUE	TRUE	FALSE	FALSE
9	Fut8_KO_max_IGP_mousebrain_1	11124	3	903.711	TLNcCSGAHVK	H(5)N(4)	3	Q9R1V6	Disintegrin and metalloproteinase domain-containing protein 22	Adam22	632	5	1.504	0.0472915	0.374327	0.121675	(N(N(H(H(H)(H)(N))(H(N)))))	unknown			('(N)', '(N)')	(N(N(H(H(N))(N)(H(H)(H)))))	hybrid		(N)	('(N)',)	FALSE	TRUE	FALSE	FALSE
9	Fut8_KO_max_IGP_mousebrain_1	11124	3	903.711	TLNcCSGAHVK	H(5)N(4)	3	Q9R1V6	Disintegrin and metalloproteinase domain-containing protein 22	Adam22	632	6	1.45671	0.0409557	0.323767	0.219527	(N(N(H(H(N(H(H))))(H(N)))))	complex			('(N(H(H)))', '(N)')	(N(N(H(H(N))(N)(H(H)(H)))))	hybrid		(N)	('(N)',)	FALSE	TRUE	FALSE	FALSE
9	Fut8_KO_max_IGP_mousebrain_1	11124	3	903.711	TLNcCSGAHVK	H(5)N(4)	3	Q9R1V6	Disintegrin and metalloproteinase domain-containing protein 22	Adam22	632	7	1.41575	0.135578	0.277529	0.30672	(N(N(H(H(N(H))(N(H)))(H))))	complex			('(N(H))', '(N(H))')	(N(N(H(H(N))(N)(H(H)(H)))))	hybrid		(N)	('(N)',)	FALSE	TRUE	FALSE	FALSE
9	Fut8_KO_max_IGP_mousebrain_1	11124	3	903.711	TLNcCSGAHVK	H(5)N(4)	3	Q9R1V6	Disintegrin and metalloproteinase domain-containing protein 22	Adam22	632	8	1.28017	0.479666	0.327767	0.392059	(N(N(H(H(N(H)))(H(N(H))))))	complex			('(N(H))', '(N(H))')	(N(N(H(H(N))(N)(H(H)(H)))))	hybrid		(N)	('(N)',)	FALSE	TRUE	FALSE	FALSE
9	Fut8_KO_max_IGP_mousebrain_1	11124	3	903.711	TLNcCSGAHVK	H(5)N(4)	3	Q9R1V6	Disintegrin and metalloproteinase domain-containing protein 22	Adam22	632	9	0.800507		0.246797	0.952696	(N(N(H(H(H(N))(H))(H)(N))))	unknown		(N)	('(H(N))',)	(N(N(H(H(N))(N)(H(H)(H)))))	hybrid		(N)	('(N)',)	FALSE	TRUE	TRUE	FALSE
5	Fut8_KO_max_IGP_mousebrain_1	11139	3	986.743	HMNETSHTQGSLR	H(4)N(4)	3	P15209	BDNF/NT-3 growth factors receptor	Ntrk2	241	1	1.71612	0.024898	0.173467	0.110415	(N(N(H(H(H))(H(N))(N))))	hybrid		(N)	('(N)',)	(N(N(H(H(N))(N)(H(H)))))	hybrid		(N)	('(N)',)	TRUE	TRUE	TRUE	TRUE
5	Fut8_KO_max_IGP_mousebrain_1	11139	3	986.743	HMNETSHTQGSLR	H(4)N(4)	3	P15209	BDNF/NT-3 growth factors receptor	Ntrk2	241	2	1.69122	0.0914734	0.258163	0.0506155	(N(N(H(H(N(H)))(H)(N))))	complex		(N)	('(N(H))',)	(N(N(H(H(N))(N)(H(H)))))	hybrid		(N)	('(N)',)	FALSE	TRUE	TRUE	FALSE
5	Fut8_KO_max_IGP_mousebrain_1	11139	3	986.743	HMNETSHTQGSLR	H(4)N(4)	3	P15209	BDNF/NT-3 growth factors receptor	Ntrk2	241	3	1.59975	0.0301487	0.171546	0.228706	(N(N(H(H(N(H)))(H(N)))))	complex			('(N(H))', '(N)')	(N(N(H(H(N))(N)(H(H)))))	hybrid		(N)	('(N)',)	FALSE	TRUE	FALSE	FALSE
5	Fut8_KO_max_IGP_mousebrain_1	11139	3	986.743	HMNETSHTQGSLR	H(4)N(4)	3	P15209	BDNF/NT-3 growth factors receptor	Ntrk2	241	4	1.5696	0.224954	0.32895	0.101451	(N(N(H(H(H))(H(N)(N)))))	hybrid			('(N)', '(N)')	(N(N(H(H(N))(N)(H(H)))))	hybrid		(N)	('(N)',)	TRUE	TRUE	FALSE	FALSE
5	Fut8_KO_max_IGP_mousebrain_1	11139	3	986.743	HMNETSHTQGSLR	H(4)N(4)	3	P15209	BDNF/NT-3 growth factors receptor	Ntrk2	241	5	1.34464		0.428491	0.226864	(N(N(H(H(N(H))(N))(H))))	complex			('(N(H))', '(N)')	(N(N(H(H(N))(N)(H(H)))))	hybrid		(N)	('(N)',)	FALSE	TRUE	FALSE	FALSE
9	Fut8_KO_max_IGP_mousebrain_1	11151	2	1368.05	KNASNMEYR	H(5)N(4)	2	P97300	Neuroplastin	Nptn	196	1	1.74967	0.0539301	0.186156	0.064173	(N(N(H(H(H)(H)(N))(H(N)))))	unknown			('(N)', '(N)')	(N(N(H(H(N))(N)(H(H)(H)))))	hybrid		(N)	('(N)',)	FALSE	TRUE	FALSE	FALSE
9	Fut8_KO_max_IGP_mousebrain_1	11151	2	1368.05	KNASNMEYR	H(5)N(4)	2	P97300	Neuroplastin	Nptn	196	2	1.69574	0.000577324	0.199803	0.104456	(N(N(H(H(H)(H))(H(N))(N))))	hybrid		(N)	('(N)',)	(N(N(H(H(N))(N)(H(H)(H)))))	hybrid		(N)	('(N)',)	TRUE	TRUE	TRUE	TRUE
9	Fut8_KO_max_IGP_mousebrain_1	11151	2	1368.05	KNASNMEYR	H(5)N(4)	2	P97300	Neuroplastin	Nptn	196	3	1.69516	0.0229608	0.217227	0.0876095	(N(N(H(H(H))(H(N(H)))(N))))	hybrid		(N)	('(N(H))',)	(N(N(H(H(N))(N)(H(H)(H)))))	hybrid		(N)	('(N)',)	TRUE	TRUE	TRUE	FALSE
9	Fut8_KO_max_IGP_mousebrain_1	11151	2	1368.05	KNASNMEYR	H(5)N(4)	2	P97300	Neuroplastin	Nptn	196	4	1.6722	0.0416386	0.243925	0.0838719	(N(N(H(H(H)(H))(H(N)(N)))))	hybrid			('(N)', '(N)')	(N(N(H(H(N))(N)(H(H)(H)))))	hybrid		(N)	('(N)',)	TRUE	TRUE	FALSE	FALSE
9	Fut8_KO_max_IGP_mousebrain_1	11151	2	1368.05	KNASNMEYR	H(5)N(4)	2	P97300	Neuroplastin	Nptn	196	5	1.63056	0.182706	0.276346	0.0930896	(N(N(H(H(H))(H(N(H))(N)))))	hybrid			('(N(H))', '(N)')	(N(N(H(H(N))(N)(H(H)(H)))))	hybrid		(N)	('(N)',)	TRUE	TRUE	FALSE	FALSE
9	Fut8_KO_max_IGP_mousebrain_1	11151	2	1368.05	KNASNMEYR	H(5)N(4)	2	P97300	Neuroplastin	Nptn	196	6	1.44786	0.086064	0.373464	0.178677	(N(N(H(H(N(H(H))))(H(N)))))	complex			('(N(H(H)))', '(N)')	(N(N(H(H(N))(N)(H(H)(H)))))	hybrid		(N)	('(N)',)	FALSE	TRUE	FALSE	FALSE
9	Fut8_KO_max_IGP_mousebrain_1	11151	2	1368.05	KNASNMEYR	H(5)N(4)	2	P97300	Neuroplastin	Nptn	196	7	1.36179	0.0659433	0.318492	0.319714	(N(N(H(H(N(H)))(H(N(H))))))	complex			('(N(H))', '(N(H))')	(N(N(H(H(N))(N)(H(H)(H)))))	hybrid		(N)	('(N)',)	FALSE	TRUE	FALSE	FALSE
9	Fut8_KO_max_IGP_mousebrain_1	11151	2	1368.05	KNASNMEYR	H(5)N(4)	2	P97300	Neuroplastin	Nptn	196	8	1.29585	0.488693	0.361166	0.342982	(N(N(H(H(N(H))(N(H)))(H))))	complex			('(N(H))', '(N(H))')	(N(N(H(H(N))(N)(H(H)(H)))))	hybrid		(N)	('(N)',)	FALSE	TRUE	FALSE	FALSE
9	Fut8_KO_max_IGP_mousebrain_1	11151	2	1368.05	KNASNMEYR	H(5)N(4)	2	P97300	Neuroplastin	Nptn	196	9	0.807158		0.227463	0.965378	(N(N(H(H(H(N))(H))(H)(N))))	unknown		(N)	('(H(N))',)	(N(N(H(H(N))(N)(H(H)(H)))))	hybrid		(N)	('(N)',)	FALSE	TRUE	TRUE	FALSE
6	Fut8_KO_max_IGP_mousebrain_1	11154	2	1216.48	NATGDYK	H(4)N(5)	1	Q61490	CD166 antigen	Alcam	306	1	1.77754	0.00594193	0.197367	0.0250966	(N(N(H(H(N(H)))(H(N))(N))))	complex		(N)	('(N(H))', '(N)')	(N(N(H(H(N(H)))(N)(H(N)))))	complex		(N)	('(N(H))', '(N)')	TRUE	TRUE	TRUE	TRUE
6	Fut8_KO_max_IGP_mousebrain_1	11154	2	1216.48	NATGDYK	H(4)N(5)	1	Q61490	CD166 antigen	Alcam	306	2	1.77159	0.0275632	0.165873	0.062533	(N(N(H(H(N(H))(N))(H)(N))))	complex		(N)	('(N(H))', '(N)')	(N(N(H(H(N(H)))(N)(H(N)))))	complex		(N)	('(N(H))', '(N)')	TRUE	TRUE	TRUE	TRUE
6	Fut8_KO_max_IGP_mousebrain_1	11154	2	1216.48	NATGDYK	H(4)N(5)	1	Q61490	CD166 antigen	Alcam	306	3	1.74403	0.0235799	0.230114	0.0258545	(N(N(H(H(N(H)))(H(N)(N)))))	complex			('(N(H))', '(N)', '(N)')	(N(N(H(H(N(H)))(N)(H(N)))))	complex		(N)	('(N(H))', '(N)')	TRUE	TRUE	FALSE	FALSE
6	Fut8_KO_max_IGP_mousebrain_1	11154	2	1216.48	NATGDYK	H(4)N(5)	1	Q61490	CD166 antigen	Alcam	306	4	1.72045	0.0198711	0.206016	0.0735327	(N(N(H(H(H))(H(N)(N))(N))))	hybrid		(N)	('(N)', '(N)')	(N(N(H(H(N(H)))(N)(H(N)))))	complex		(N)	('(N(H))', '(N)')	FALSE	TRUE	TRUE	FALSE
6	Fut8_KO_max_IGP_mousebrain_1	11154	2	1216.48	NATGDYK	H(4)N(5)	1	Q61490	CD166 antigen	Alcam	306	5	1.70058	0.0288877	0.223593	0.0758265	(N(N(H(H(N(H))(N))(H(N)))))	complex			('(N(H))', '(N)', '(N)')	(N(N(H(H(N(H)))(N)(H(N)))))	complex		(N)	('(N(H))', '(N)')	TRUE	TRUE	FALSE	FALSE
6	Fut8_KO_max_IGP_mousebrain_1	11154	2	1216.48	NATGDYK	H(4)N(5)	1	Q61490	CD166 antigen	Alcam	306	6	1.67169		0.191765	0.136543	(N(N(H(H(H)(N))(H(N)(N)))))	unknown			('(N)', '(N)', '(N)')	(N(N(H(H(N(H)))(N)(H(N)))))	complex		(N)	('(N(H))', '(N)')	FALSE	TRUE	FALSE	FALSE
15	Fut8_KO_max_IGP_mousebrain_1	11162	3	898.03	HYNYTGK	H(4)N(5)F(1)	3	O08530	Sphingosine 1-phosphate receptor 1	S1pr1	30	1	1.81889	0.124723	0.164181	0.0169254	(N(N(H(H(N(H)(F)))(H(N))(N))))	complex		(N)	('(N(H)(F))', '(N)')	(N(N(H(H(N(H)(F)))(N)(H(N)))))	complex		(N)	('(N(H)(F))', '(N)')	TRUE	TRUE	TRUE	TRUE
15	Fut8_KO_max_IGP_mousebrain_1	11162	3	898.03	HYNYTGK	H(4)N(5)F(1)	3	O08530	Sphingosine 1-phosphate receptor 1	S1pr1	30	2	1.69417	0.058147	0.289393	0.0164364	(N(N(H(H(N(H)(F)))(H(N)(N)))))	complex			('(N(H)(F))', '(N)', '(N)')	(N(N(H(H(N(H)(F)))(N)(H(N)))))	complex		(N)	('(N(H)(F))', '(N)')	TRUE	TRUE	FALSE	FALSE
15	Fut8_KO_max_IGP_mousebrain_1	11162	3	898.03	HYNYTGK	H(4)N(5)F(1)	3	O08530	Sphingosine 1-phosphate receptor 1	S1pr1	30	3	1.63602	0.0223283	0.181811	0.182165	(N(N(H(H(N(H)))(H(N(F)))(N))))	complex		(N)	('(N(H))', '(N(F))')	(N(N(H(H(N(H)(F)))(N)(H(N)))))	complex		(N)	('(N(H)(F))', '(N)')	TRUE	TRUE	TRUE	FALSE
15	Fut8_KO_max_IGP_mousebrain_1	11162	3	898.03	HYNYTGK	H(4)N(5)F(1)	3	O08530	Sphingosine 1-phosphate receptor 1	S1pr1	30	4	1.6137	0.000270459	0.299312	0.0869919	(N(N(H(H(N(H)(F))(N))(H(N)))))	complex			('(N(H)(F))', '(N)', '(N)')	(N(N(H(H(N(H)(F)))(N)(H(N)))))	complex		(N)	('(N(H)(F))', '(N)')	TRUE	TRUE	FALSE	FALSE
15	Fut8_KO_max_IGP_mousebrain_1	11162	3	898.03	HYNYTGK	H(4)N(5)F(1)	3	O08530	Sphingosine 1-phosphate receptor 1	S1pr1	30	5	1.61343	0.0063501	0.317147	0.0694282	(N(N(H(H(H))(H(N(F))(N))(N))))	hybrid		(N)	('(N(F))', '(N)')	(N(N(H(H(N(H)(F)))(N)(H(N)))))	complex		(N)	('(N(H)(F))', '(N)')	FALSE	TRUE	TRUE	FALSE
15	Fut8_KO_max_IGP_mousebrain_1	11162	3	898.03	HYNYTGK	H(4)N(5)F(1)	3	O08530	Sphingosine 1-phosphate receptor 1	S1pr1	30	6	1.60708	0.00686465	0.28291	0.110015	(N(N(H(H(N(H))(N))(H(N(F))))))	complex			('(N(H))', '(N)', '(N(F))')	(N(N(H(H(N(H)(F)))(N)(H(N)))))	complex		(N)	('(N(H)(F))', '(N)')	TRUE	TRUE	FALSE	FALSE
15	Fut8_KO_max_IGP_mousebrain_1	11162	3	898.03	HYNYTGK	H(4)N(5)F(1)	3	O08530	Sphingosine 1-phosphate receptor 1	S1pr1	30	7	1.60021	0.0461969	0.29115	0.10864	(N(N(H(H(N(H)))(H(N(F))(N)))))	complex			('(N(H))', '(N(F))', '(N)')	(N(N(H(H(N(H)(F)))(N)(H(N)))))	complex		(N)	('(N(H)(F))', '(N)')	TRUE	TRUE	FALSE	FALSE
15	Fut8_KO_max_IGP_mousebrain_1	11162	3	898.03	HYNYTGK	H(4)N(5)F(1)	3	O08530	Sphingosine 1-phosphate receptor 1	S1pr1	30	8	1.55401	0.0281601	0.256859	0.189128	(N(N(H(H(N(H)(F))(N))(H)(N))))	complex		(N)	('(N(H)(F))', '(N)')	(N(N(H(H(N(H)(F)))(N)(H(N)))))	complex		(N)	('(N(H)(F))', '(N)')	TRUE	TRUE	TRUE	TRUE
15	Fut8_KO_max_IGP_mousebrain_1	11162	3	898.03	HYNYTGK	H(4)N(5)F(1)	3	O08530	Sphingosine 1-phosphate receptor 1	S1pr1	30	9	1.52585	0.000322958	0.444976	0.0291705	(N(N(H(H(N(H))(N))(H(N))))(F))	complex	(F)		('(N(H))', '(N)', '(N)')	(N(N(H(H(N(H)(F)))(N)(H(N)))))	complex		(N)	('(N(H)(F))', '(N)')	TRUE	FALSE	FALSE	FALSE
15	Fut8_KO_max_IGP_mousebrain_1	11162	3	898.03	HYNYTGK	H(4)N(5)F(1)	3	O08530	Sphingosine 1-phosphate receptor 1	S1pr1	30	10	1.52553	0.00157917	0.43389	0.040579	(N(N(H(H(N(H))(N))(H)(N)))(F))	complex	(F)	(N)	('(N(H))', '(N)')	(N(N(H(H(N(H)(F)))(N)(H(N)))))	complex		(N)	('(N(H)(F))', '(N)')	TRUE	FALSE	TRUE	FALSE
15	Fut8_KO_max_IGP_mousebrain_1	11162	3	898.03	HYNYTGK	H(4)N(5)F(1)	3	O08530	Sphingosine 1-phosphate receptor 1	S1pr1	30	11	1.52395	0.0142953	0.441346	0.0347022	(N(N(H(H(N(H)))(H(N)(N))))(F))	complex	(F)		('(N(H))', '(N)', '(N)')	(N(N(H(H(N(H)(F)))(N)(H(N)))))	complex		(N)	('(N(H)(F))', '(N)')	TRUE	FALSE	FALSE	FALSE
15	Fut8_KO_max_IGP_mousebrain_1	11162	3	898.03	HYNYTGK	H(4)N(5)F(1)	3	O08530	Sphingosine 1-phosphate receptor 1	S1pr1	30	12	1.50966	0.010121	0.441254	0.0490898	(N(N(H(H(N(H)))(H(N))(N)))(F))	complex	(F)	(N)	('(N(H))', '(N)')	(N(N(H(H(N(H)(F)))(N)(H(N)))))	complex		(N)	('(N(H)(F))', '(N)')	TRUE	FALSE	TRUE	FALSE
15	Fut8_KO_max_IGP_mousebrain_1	11162	3	898.03	HYNYTGK	H(4)N(5)F(1)	3	O08530	Sphingosine 1-phosphate receptor 1	S1pr1	30	13	1.49954	0.0601837	0.439109	0.0613559	(N(N(H(H(H))(H(N)(N))(N)))(F))	hybrid	(F)	(N)	('(N)', '(N)')	(N(N(H(H(N(H)(F)))(N)(H(N)))))	complex		(N)	('(N(H)(F))', '(N)')	FALSE	FALSE	TRUE	FALSE
15	Fut8_KO_max_IGP_mousebrain_1	11162	3	898.03	HYNYTGK	H(4)N(5)F(1)	3	O08530	Sphingosine 1-phosphate receptor 1	S1pr1	30	14	1.43935	0.0681474	0.342045	0.218604	(N(N(H(H(N(H))(N(F)))(H(N)))))	complex			('(N(H))', '(N(F))', '(N)')	(N(N(H(H(N(H)(F)))(N)(H(N)))))	complex		(N)	('(N(H)(F))', '(N)')	TRUE	TRUE	FALSE	FALSE
15	Fut8_KO_max_IGP_mousebrain_1	11162	3	898.03	HYNYTGK	H(4)N(5)F(1)	3	O08530	Sphingosine 1-phosphate receptor 1	S1pr1	30	15	1.3712		0.309909	0.318887	(N(N(H(H(N(H))(N(F)))(H)(N))))	complex		(N)	('(N(H))', '(N(F))')	(N(N(H(H(N(H)(F)))(N)(H(N)))))	complex		(N)	('(N(H)(F))', '(N)')	TRUE	TRUE	TRUE	FALSE
15	Fut8_KO_max_IGP_mousebrain_1	11179	3	974.732	KNASNMEYR	H(4)N(5)F(1)	2	P97300	Neuroplastin	Nptn	196	1	1.64755	0.0176507	0.329852	0.0225968	(N(N(H(H(N(H)(F)))(H(N))(N))))	complex		(N)	('(N(H)(F))', '(N)')	(N(N(H(H(N(H)(F)))(N)(H(N)))))	complex		(N)	('(N(H)(F))', '(N)')	TRUE	TRUE	TRUE	TRUE
15	Fut8_KO_max_IGP_mousebrain_1	11179	3	974.732	KNASNMEYR	H(4)N(5)F(1)	2	P97300	Neuroplastin	Nptn	196	2	1.6299	0.0546792	0.346464	0.0236348	(N(N(H(H(N(H)(F))(N))(H)(N))))	complex		(N)	('(N(H)(F))', '(N)')	(N(N(H(H(N(H)(F)))(N)(H(N)))))	complex		(N)	('(N(H)(F))', '(N)')	TRUE	TRUE	TRUE	TRUE
15	Fut8_KO_max_IGP_mousebrain_1	11179	3	974.732	KNASNMEYR	H(4)N(5)F(1)	2	P97300	Neuroplastin	Nptn	196	3	1.57522	0.0215371	0.370675	0.0541039	(N(N(H(H(N(H)(F)))(H(N)(N)))))	complex			('(N(H)(F))', '(N)', '(N)')	(N(N(H(H(N(H)(F)))(N)(H(N)))))	complex		(N)	('(N(H)(F))', '(N)')	TRUE	TRUE	FALSE	FALSE
15	Fut8_KO_max_IGP_mousebrain_1	11179	3	974.732	KNASNMEYR	H(4)N(5)F(1)	2	P97300	Neuroplastin	Nptn	196	4	1.55368	0.00981091	0.416693	0.0296229	(N(N(H(H(H))(H(N(F))(N))(N))))	hybrid		(N)	('(N(F))', '(N)')	(N(N(H(H(N(H)(F)))(N)(H(N)))))	complex		(N)	('(N(H)(F))', '(N)')	FALSE	TRUE	TRUE	FALSE
15	Fut8_KO_max_IGP_mousebrain_1	11179	3	974.732	KNASNMEYR	H(4)N(5)F(1)	2	P97300	Neuroplastin	Nptn	196	5	1.54387	0.034673	0.31805	0.138077	(N(N(H(H(N(H)(F))(N))(H(N)))))	complex			('(N(H)(F))', '(N)', '(N)')	(N(N(H(H(N(H)(F)))(N)(H(N)))))	complex		(N)	('(N(H)(F))', '(N)')	TRUE	TRUE	FALSE	FALSE
15	Fut8_KO_max_IGP_mousebrain_1	11179	3	974.732	KNASNMEYR	H(4)N(5)F(1)	2	P97300	Neuroplastin	Nptn	196	6	1.5092	0.0339368	0.384635	0.106165	(N(N(H(H(N(H))(N(F)))(H)(N))))	complex		(N)	('(N(H))', '(N(F))')	(N(N(H(H(N(H)(F)))(N)(H(N)))))	complex		(N)	('(N(H)(F))', '(N)')	TRUE	TRUE	TRUE	FALSE
15	Fut8_KO_max_IGP_mousebrain_1	11179	3	974.732	KNASNMEYR	H(4)N(5)F(1)	2	P97300	Neuroplastin	Nptn	196	7	1.47526	0.0549131	0.37935	0.145386	(N(N(H(H(N(H))(N))(H(N(F))))))	complex			('(N(H))', '(N)', '(N(F))')	(N(N(H(H(N(H)(F)))(N)(H(N)))))	complex		(N)	('(N(H)(F))', '(N)')	TRUE	TRUE	FALSE	FALSE
15	Fut8_KO_max_IGP_mousebrain_1	11179	3	974.732	KNASNMEYR	H(4)N(5)F(1)	2	P97300	Neuroplastin	Nptn	196	8	1.42035	0.00855679	0.428991	0.150658	(N(N(H(H(N(H)))(H(N(F))(N)))))	complex			('(N(H))', '(N(F))', '(N)')	(N(N(H(H(N(H)(F)))(N)(H(N)))))	complex		(N)	('(N(H)(F))', '(N)')	TRUE	TRUE	FALSE	FALSE
15	Fut8_KO_max_IGP_mousebrain_1	11179	3	974.732	KNASNMEYR	H(4)N(5)F(1)	2	P97300	Neuroplastin	Nptn	196	9	1.41179	0.00882774	0.559869	0.0283368	(N(N(H(H(N(H)))(H(N)(N))))(F))	complex	(F)		('(N(H))', '(N)', '(N)')	(N(N(H(H(N(H)(F)))(N)(H(N)))))	complex		(N)	('(N(H)(F))', '(N)')	TRUE	FALSE	FALSE	FALSE
15	Fut8_KO_max_IGP_mousebrain_1	11179	3	974.732	KNASNMEYR	H(4)N(5)F(1)	2	P97300	Neuroplastin	Nptn	196	10	1.40297	0.00682679	0.433966	0.163068	(N(N(H(H(N(H))(N(F)))(H(N)))))	complex			('(N(H))', '(N(F))', '(N)')	(N(N(H(H(N(H)(F)))(N)(H(N)))))	complex		(N)	('(N(H)(F))', '(N)')	TRUE	TRUE	FALSE	FALSE
15	Fut8_KO_max_IGP_mousebrain_1	11179	3	974.732	KNASNMEYR	H(4)N(5)F(1)	2	P97300	Neuroplastin	Nptn	196	11	1.39614	0.00756672	0.371531	0.23233	(N(N(H(H(N(H)))(H(N(F)))(N))))	complex		(N)	('(N(H))', '(N(F))')	(N(N(H(H(N(H)(F)))(N)(H(N)))))	complex		(N)	('(N(H)(F))', '(N)')	TRUE	TRUE	TRUE	FALSE
15	Fut8_KO_max_IGP_mousebrain_1	11179	3	974.732	KNASNMEYR	H(4)N(5)F(1)	2	P97300	Neuroplastin	Nptn	196	12	1.38857	0.00478228	0.56166	0.0497675	(N(N(H(H(N(H))(N))(H(N))))(F))	complex	(F)		('(N(H))', '(N)', '(N)')	(N(N(H(H(N(H)(F)))(N)(H(N)))))	complex		(N)	('(N(H)(F))', '(N)')	TRUE	FALSE	FALSE	FALSE
15	Fut8_KO_max_IGP_mousebrain_1	11179	3	974.732	KNASNMEYR	H(4)N(5)F(1)	2	P97300	Neuroplastin	Nptn	196	13	1.38379	0.00630694	0.583353	0.0328571	(N(N(H(H(H))(H(N)(N))(N)))(F))	hybrid	(F)	(N)	('(N)', '(N)')	(N(N(H(H(N(H)(F)))(N)(H(N)))))	complex		(N)	('(N(H)(F))', '(N)')	FALSE	FALSE	TRUE	FALSE
15	Fut8_KO_max_IGP_mousebrain_1	11179	3	974.732	KNASNMEYR	H(4)N(5)F(1)	2	P97300	Neuroplastin	Nptn	196	14	1.37748	0.0504995	0.593269	0.0292477	(N(N(H(H(N(H)))(H(N))(N)))(F))	complex	(F)	(N)	('(N(H))', '(N)')	(N(N(H(H(N(H)(F)))(N)(H(N)))))	complex		(N)	('(N(H)(F))', '(N)')	TRUE	FALSE	TRUE	FALSE
15	Fut8_KO_max_IGP_mousebrain_1	11179	3	974.732	KNASNMEYR	H(4)N(5)F(1)	2	P97300	Neuroplastin	Nptn	196	15	1.32698		0.581859	0.0911577	(N(N(H(H(N(H))(N))(H)(N)))(F))	complex	(F)	(N)	('(N(H))', '(N)')	(N(N(H(H(N(H)(F)))(N)(H(N)))))	complex		(N)	('(N(H)(F))', '(N)')	TRUE	FALSE	TRUE	FALSE
13	Fut8_KO_max_IGP_mousebrain_1	11180	3	907.039	KNASNMEYR	H(4)N(4)F(1)	2	P97300	Neuroplastin	Nptn	196	1	1.76013	0.0218358	0.211245	0.0286219	(N(N(H(H(N(H)(F)))(H(N)))))	complex			('(N(H)(F))', '(N)')	(N(N(H(H(N(H)(F)))(N)(H))))	complex		(N)	('(N(H)(F))',)	TRUE	TRUE	FALSE	FALSE
13	Fut8_KO_max_IGP_mousebrain_1	11180	3	907.039	KNASNMEYR	H(4)N(4)F(1)	2	P97300	Neuroplastin	Nptn	196	2	1.7383	0.0751613	0.235217	0.0264856	(N(N(H(H(H))(H(N(F)))(N))))	hybrid		(N)	('(N(F))',)	(N(N(H(H(N(H)(F)))(N)(H))))	complex		(N)	('(N(H)(F))',)	FALSE	TRUE	TRUE	FALSE
13	Fut8_KO_max_IGP_mousebrain_1	11180	3	907.039	KNASNMEYR	H(4)N(4)F(1)	2	P97300	Neuroplastin	Nptn	196	3	1.66314	0.00186897	0.30739	0.0294735	(N(N(H(H(H))(H(N(F))(N)))))	hybrid			('(N(F))', '(N)')	(N(N(H(H(N(H)(F)))(N)(H))))	complex		(N)	('(N(H)(F))',)	FALSE	TRUE	FALSE	FALSE
13	Fut8_KO_max_IGP_mousebrain_1	11180	3	907.039	KNASNMEYR	H(4)N(4)F(1)	2	P97300	Neuroplastin	Nptn	196	4	1.66127	0.0270397	0.258568	0.0801643	(N(N(H(H(N(H)(F)))(H)(N))))	complex		(N)	('(N(H)(F))',)	(N(N(H(H(N(H)(F)))(N)(H))))	complex		(N)	('(N(H)(F))',)	TRUE	TRUE	TRUE	TRUE
13	Fut8_KO_max_IGP_mousebrain_1	11180	3	907.039	KNASNMEYR	H(4)N(4)F(1)	2	P97300	Neuroplastin	Nptn	196	5	1.63423	0.0698676	0.288448	0.0773242	(N(N(H(H(N(H)(F))(N))(H))))	complex			('(N(H)(F))', '(N)')	(N(N(H(H(N(H)(F)))(N)(H))))	complex		(N)	('(N(H)(F))',)	TRUE	TRUE	FALSE	FALSE
13	Fut8_KO_max_IGP_mousebrain_1	11180	3	907.039	KNASNMEYR	H(4)N(4)F(1)	2	P97300	Neuroplastin	Nptn	196	6	1.56436	0.0926234	0.332226	0.103414	(N(N(H(H(N(H(F))))(H(N)))))	complex			('(N(H(F)))', '(N)')	(N(N(H(H(N(H)(F)))(N)(H))))	complex		(N)	('(N(H)(F))',)	TRUE	TRUE	FALSE	FALSE
13	Fut8_KO_max_IGP_mousebrain_1	11180	3	907.039	KNASNMEYR	H(4)N(4)F(1)	2	P97300	Neuroplastin	Nptn	196	7	1.47174	0.0137653	0.471774	0.0564888	(N(N(H(H(H))(H(N)(N))))(F))	hybrid	(F)		('(N)', '(N)')	(N(N(H(H(N(H)(F)))(N)(H))))	complex		(N)	('(N(H)(F))',)	FALSE	FALSE	FALSE	FALSE
13	Fut8_KO_max_IGP_mousebrain_1	11180	3	907.039	KNASNMEYR	H(4)N(4)F(1)	2	P97300	Neuroplastin	Nptn	196	8	1.45797	0.00357856	0.492244	0.0497841	(N(N(H(H(H))(H(N))(N)))(F))	hybrid	(F)	(N)	('(N)',)	(N(N(H(H(N(H)(F)))(N)(H))))	complex		(N)	('(N(H)(F))',)	FALSE	FALSE	TRUE	FALSE
13	Fut8_KO_max_IGP_mousebrain_1	11180	3	907.039	KNASNMEYR	H(4)N(4)F(1)	2	P97300	Neuroplastin	Nptn	196	9	1.45439	0.0289911	0.290758	0.25485	(N(N(H(H(N(H))(N(F)))(H))))	complex			('(N(H))', '(N(F))')	(N(N(H(H(N(H)(F)))(N)(H))))	complex		(N)	('(N(H)(F))',)	TRUE	TRUE	FALSE	FALSE
13	Fut8_KO_max_IGP_mousebrain_1	11180	3	907.039	KNASNMEYR	H(4)N(4)F(1)	2	P97300	Neuroplastin	Nptn	196	10	1.4254	0.0232257	0.515962	0.0586359	(N(N(H(H(N(H)))(H)(N)))(F))	complex	(F)	(N)	('(N(H))',)	(N(N(H(H(N(H)(F)))(N)(H))))	complex		(N)	('(N(H)(F))',)	TRUE	FALSE	TRUE	FALSE
13	Fut8_KO_max_IGP_mousebrain_1	11180	3	907.039	KNASNMEYR	H(4)N(4)F(1)	2	P97300	Neuroplastin	Nptn	196	11	1.40218	0.0314172	0.530342	0.0674818	(N(N(H(H(N(H)))(H(N))))(F))	complex	(F)		('(N(H))', '(N)')	(N(N(H(H(N(H)(F)))(N)(H))))	complex		(N)	('(N(H)(F))',)	TRUE	FALSE	FALSE	FALSE
13	Fut8_KO_max_IGP_mousebrain_1	11180	3	907.039	KNASNMEYR	H(4)N(4)F(1)	2	P97300	Neuroplastin	Nptn	196	12	1.37076	0.180768	0.288164	0.341078	(N(N(H(H(N(H)))(H(N(F))))))	complex			('(N(H))', '(N(F))')	(N(N(H(H(N(H)(F)))(N)(H))))	complex		(N)	('(N(H)(F))',)	TRUE	TRUE	FALSE	FALSE
13	Fut8_KO_max_IGP_mousebrain_1	11180	3	907.039	KNASNMEYR	H(4)N(4)F(1)	2	P97300	Neuroplastin	Nptn	196	13	1.18999		0.53562	0.27439	(N(N(H(H(N(H))(N))(H)))(F))	complex	(F)		('(N(H))', '(N)')	(N(N(H(H(N(H)(F)))(N)(H))))	complex		(N)	('(N(H)(F))',)	TRUE	FALSE	FALSE	FALSE
5	Fut8_KO_max_IGP_mousebrain_1	11196	3	849.693	TLNcCSGAHVK	H(4)N(4)	3	Q9R1V6	Disintegrin and metalloproteinase domain-containing protein 22	Adam22	632	1	1.86645	0.0306823	0.112516	0.0210313	(N(N(H(H(N(H)))(H)(N))))	complex		(N)	('(N(H))',)	(N(N(H(H(N))(N)(H(H)))))	hybrid		(N)	('(N)',)	FALSE	TRUE	TRUE	FALSE
5	Fut8_KO_max_IGP_mousebrain_1	11196	3	849.693	TLNcCSGAHVK	H(4)N(4)	3	Q9R1V6	Disintegrin and metalloproteinase domain-containing protein 22	Adam22	632	2	1.83577	0.116042	0.0951541	0.0690759	(N(N(H(H(H))(H(N))(N))))	hybrid		(N)	('(N)',)	(N(N(H(H(N))(N)(H(H)))))	hybrid		(N)	('(N)',)	TRUE	TRUE	TRUE	TRUE
5	Fut8_KO_max_IGP_mousebrain_1	11196	3	849.693	TLNcCSGAHVK	H(4)N(4)	3	Q9R1V6	Disintegrin and metalloproteinase domain-containing protein 22	Adam22	632	3	1.71973	0.106769	0.217511	0.0627611	(N(N(H(H(H))(H(N)(N)))))	hybrid			('(N)', '(N)')	(N(N(H(H(N))(N)(H(H)))))	hybrid		(N)	('(N)',)	TRUE	TRUE	FALSE	FALSE
5	Fut8_KO_max_IGP_mousebrain_1	11196	3	849.693	TLNcCSGAHVK	H(4)N(4)	3	Q9R1V6	Disintegrin and metalloproteinase domain-containing protein 22	Adam22	632	4	1.61296	0.153287	0.249069	0.137972	(N(N(H(H(N(H)))(H(N)))))	complex			('(N(H))', '(N)')	(N(N(H(H(N))(N)(H(H)))))	hybrid		(N)	('(N)',)	FALSE	TRUE	FALSE	FALSE
5	Fut8_KO_max_IGP_mousebrain_1	11196	3	849.693	TLNcCSGAHVK	H(4)N(4)	3	Q9R1V6	Disintegrin and metalloproteinase domain-containing protein 22	Adam22	632	5	1.45967		0.250438	0.28989	(N(N(H(H(N(H))(N))(H))))	complex			('(N(H))', '(N)')	(N(N(H(H(N))(N)(H(H)))))	hybrid		(N)	('(N)',)	FALSE	TRUE	FALSE	FALSE
4	Fut8_KO_max_IGP_mousebrain_1	11226	2	1102.98	IISENK	H(3)N(5)	5	Q01097	Glutamate receptor ionotropic, NMDA 2B	Grin2b	444	1	1.77438	0.0843062	0.110145	0.115476	(N(N(H(H(N))(H(N))(N))))	complex		(N)	('(N)', '(N)')	(N(N(H(H(N))(N)(H(N)))))	complex		(N)	('(N)', '(N)')	TRUE	TRUE	TRUE	TRUE
4	Fut8_KO_max_IGP_mousebrain_1	11226	2	1102.98	IISENK	H(3)N(5)	5	Q01097	Glutamate receptor ionotropic, NMDA 2B	Grin2b	444	2	1.69007	0.134888	0.115067	0.19486	(N(N(H(H(N)(N))(H)(N))))	complex		(N)	('(N)', '(N)')	(N(N(H(H(N))(N)(H(N)))))	complex		(N)	('(N)', '(N)')	TRUE	TRUE	TRUE	TRUE
4	Fut8_KO_max_IGP_mousebrain_1	11226	2	1102.98	IISENK	H(3)N(5)	5	Q01097	Glutamate receptor ionotropic, NMDA 2B	Grin2b	444	3	1.55518	0.160108	0.239932	0.204884	(N(N(H(H(N)(N))(H(N)))))	complex			('(N)', '(N)', '(N)')	(N(N(H(H(N))(N)(H(N)))))	complex		(N)	('(N)', '(N)')	TRUE	TRUE	FALSE	FALSE
4	Fut8_KO_max_IGP_mousebrain_1	11226	2	1102.98	IISENK	H(3)N(5)	5	Q01097	Glutamate receptor ionotropic, NMDA 2B	Grin2b	444	4	1.39508		0.367164	0.237759	(N(N(H(H(N(N)))(H(N)))))	complex			('(N(N))', '(N)')	(N(N(H(H(N))(N)(H(N)))))	complex		(N)	('(N)', '(N)')	TRUE	TRUE	FALSE	FALSE
9	Fut8_KO_max_IGP_mousebrain_1	11229	3	797.656	VNFTcCK	H(5)N(4)	2	P97797	Tyrosine-protein phosphatase non-receptor type substrate 1	Sirpa	168	1	1.71393	0.120894	0.255549	0.030519	(N(N(H(H(H))(H(N(H)))(N))))	hybrid		(N)	('(N(H))',)	(N(N(H(H(N))(N)(H(H)(H)))))	hybrid		(N)	('(N)',)	TRUE	TRUE	TRUE	FALSE
9	Fut8_KO_max_IGP_mousebrain_1	11229	3	797.656	VNFTcCK	H(5)N(4)	2	P97797	Tyrosine-protein phosphatase non-receptor type substrate 1	Sirpa	168	2	1.59304	0.158465	0.256111	0.150851	(N(N(H(H(H)(H))(H(N))(N))))	hybrid		(N)	('(N)',)	(N(N(H(H(N))(N)(H(H)(H)))))	hybrid		(N)	('(N)',)	TRUE	TRUE	TRUE	TRUE
9	Fut8_KO_max_IGP_mousebrain_1	11229	3	797.656	VNFTcCK	H(5)N(4)	2	P97797	Tyrosine-protein phosphatase non-receptor type substrate 1	Sirpa	168	3	1.43457	0.00466448	0.402658	0.162769	(N(N(H(H(H)(H))(H(N)(N)))))	hybrid			('(N)', '(N)')	(N(N(H(H(N))(N)(H(H)(H)))))	hybrid		(N)	('(N)',)	TRUE	TRUE	FALSE	FALSE
9	Fut8_KO_max_IGP_mousebrain_1	11229	3	797.656	VNFTcCK	H(5)N(4)	2	P97797	Tyrosine-protein phosphatase non-receptor type substrate 1	Sirpa	168	4	1.42991	0.0908092	0.370397	0.199694	(N(N(H(H(H))(H(N(H))(N)))))	hybrid			('(N(H))', '(N)')	(N(N(H(H(N))(N)(H(H)(H)))))	hybrid		(N)	('(N)',)	TRUE	TRUE	FALSE	FALSE
9	Fut8_KO_max_IGP_mousebrain_1	11229	3	797.656	VNFTcCK	H(5)N(4)	2	P97797	Tyrosine-protein phosphatase non-receptor type substrate 1	Sirpa	168	5	1.3391	0.0689263	0.463263	0.197637	(N(N(H(H(N(H(H))))(H(N)))))	complex			('(N(H(H)))', '(N)')	(N(N(H(H(N))(N)(H(H)(H)))))	hybrid		(N)	('(N)',)	FALSE	TRUE	FALSE	FALSE
9	Fut8_KO_max_IGP_mousebrain_1	11229	3	797.656	VNFTcCK	H(5)N(4)	2	P97797	Tyrosine-protein phosphatase non-receptor type substrate 1	Sirpa	168	6	1.27017	0.0566006	0.494741	0.235085	(N(N(H(H(H)(H)(N))(H(N)))))	unknown			('(N)', '(N)')	(N(N(H(H(N))(N)(H(H)(H)))))	hybrid		(N)	('(N)',)	FALSE	TRUE	FALSE	FALSE
9	Fut8_KO_max_IGP_mousebrain_1	11229	3	797.656	VNFTcCK	H(5)N(4)	2	P97797	Tyrosine-protein phosphatase non-receptor type substrate 1	Sirpa	168	7	1.21357	0.0266087	0.437394	0.349033	(N(N(H(H(N(H))(N(H)))(H))))	complex			('(N(H))', '(N(H))')	(N(N(H(H(N))(N)(H(H)(H)))))	hybrid		(N)	('(N)',)	FALSE	TRUE	FALSE	FALSE
9	Fut8_KO_max_IGP_mousebrain_1	11229	3	797.656	VNFTcCK	H(5)N(4)	2	P97797	Tyrosine-protein phosphatase non-receptor type substrate 1	Sirpa	168	8	1.18696	0.565547	0.456386	0.35665	(N(N(H(H(N(H)))(H(N(H))))))	complex			('(N(H))', '(N(H))')	(N(N(H(H(N))(N)(H(H)(H)))))	hybrid		(N)	('(N)',)	FALSE	TRUE	FALSE	FALSE
9	Fut8_KO_max_IGP_mousebrain_1	11229	3	797.656	VNFTcCK	H(5)N(4)	2	P97797	Tyrosine-protein phosphatase non-receptor type substrate 1	Sirpa	168	9	0.621418		0.400299	0.978283	(N(N(H(H(H(N))(H))(H)(N))))	unknown		(N)	('(H(N))',)	(N(N(H(H(N))(N)(H(H)(H)))))	hybrid		(N)	('(N)',)	FALSE	TRUE	TRUE	FALSE
4	Fut8_KO_max_IGP_mousebrain_1	11275	3	795.327	HYNYTGK	H(3)N(5)	3	O08530	Sphingosine 1-phosphate receptor 1	S1pr1	30	1	1.80911	0.122724	0.171404	0.0194849	(N(N(H(H(N))(H(N))(N))))	complex		(N)	('(N)', '(N)')	(N(N(H(H(N))(N)(H(N)))))	complex		(N)	('(N)', '(N)')	TRUE	TRUE	TRUE	TRUE
4	Fut8_KO_max_IGP_mousebrain_1	11275	3	795.327	HYNYTGK	H(3)N(5)	3	O08530	Sphingosine 1-phosphate receptor 1	S1pr1	30	2	1.68639	0.0655194	0.297633	0.0159805	(N(N(H(H(N)(N))(H(N)))))	complex			('(N)', '(N)', '(N)')	(N(N(H(H(N))(N)(H(N)))))	complex		(N)	('(N)', '(N)')	TRUE	TRUE	FALSE	FALSE
4	Fut8_KO_max_IGP_mousebrain_1	11275	3	795.327	HYNYTGK	H(3)N(5)	3	O08530	Sphingosine 1-phosphate receptor 1	S1pr1	30	3	1.62087	0.130232	0.307004	0.0721282	(N(N(H(H(N)(N))(H)(N))))	complex		(N)	('(N)', '(N)')	(N(N(H(H(N))(N)(H(N)))))	complex		(N)	('(N)', '(N)')	TRUE	TRUE	TRUE	TRUE
4	Fut8_KO_max_IGP_mousebrain_1	11275	3	795.327	HYNYTGK	H(3)N(5)	3	O08530	Sphingosine 1-phosphate receptor 1	S1pr1	30	4	1.49064		0.397201	0.112163	(N(N(H(H(N(N)))(H(N)))))	complex			('(N(N))', '(N)')	(N(N(H(H(N))(N)(H(N)))))	complex		(N)	('(N)', '(N)')	TRUE	TRUE	FALSE	FALSE
10	Fut8_KO_max_IGP_mousebrain_1	11310	3	955.73	VTNVSDATK	H(6)N(4)F(1)	3	P97797	Tyrosine-protein phosphatase non-receptor type substrate 1	Sirpa	92	1	1.85342	0.0353252	0.103266	0.0433108	(N(N(H(H(H)(H))(H(N(H)(F)))(N))))	hybrid		(N)	('(N(H)(F))',)	(N(N(H(H(N(H)(F)))(N)(H(H)(H)))))	hybrid		(N)	('(N(H)(F))',)	TRUE	TRUE	TRUE	TRUE
10	Fut8_KO_max_IGP_mousebrain_1	11310	3	955.73	VTNVSDATK	H(6)N(4)F(1)	3	P97797	Tyrosine-protein phosphatase non-receptor type substrate 1	Sirpa	92	2	1.8181	0.0544116	0.154418	0.0274835	(N(N(H(H(H)(H))(H(N(H)(F))(N)))))	hybrid			('(N(H)(F))', '(N)')	(N(N(H(H(N(H)(F)))(N)(H(H)(H)))))	hybrid		(N)	('(N(H)(F))',)	TRUE	TRUE	FALSE	FALSE
10	Fut8_KO_max_IGP_mousebrain_1	11310	3	955.73	VTNVSDATK	H(6)N(4)F(1)	3	P97797	Tyrosine-protein phosphatase non-receptor type substrate 1	Sirpa	92	3	1.76369	0.0353581	0.170315	0.0659981	(N(N(H(H(H))(H(N(H)(F))(N(H))))))	hybrid			('(N(H)(F))', '(N(H))')	(N(N(H(H(N(H)(F)))(N)(H(H)(H)))))	hybrid		(N)	('(N(H)(F))',)	TRUE	TRUE	FALSE	FALSE
10	Fut8_KO_max_IGP_mousebrain_1	11310	3	955.73	VTNVSDATK	H(6)N(4)F(1)	3	P97797	Tyrosine-protein phosphatase non-receptor type substrate 1	Sirpa	92	4	1.72833	0.0574756	0.222596	0.0490752	(N(N(H(H(H)(H))(H(N(H))(N(F))))))	hybrid			('(N(H))', '(N(F))')	(N(N(H(H(N(H)(F)))(N)(H(H)(H)))))	hybrid		(N)	('(N(H)(F))',)	TRUE	TRUE	FALSE	FALSE
10	Fut8_KO_max_IGP_mousebrain_1	11310	3	955.73	VTNVSDATK	H(6)N(4)F(1)	3	P97797	Tyrosine-protein phosphatase non-receptor type substrate 1	Sirpa	92	5	1.67085	0.0108199	0.287628	0.041519	(N(N(H(H(H)(H))(H(N(H)))(N)))(F))	hybrid	(F)	(N)	('(N(H))',)	(N(N(H(H(N(H)(F)))(N)(H(H)(H)))))	hybrid		(N)	('(N(H)(F))',)	TRUE	FALSE	TRUE	FALSE
10	Fut8_KO_max_IGP_mousebrain_1	11310	3	955.73	VTNVSDATK	H(6)N(4)F(1)	3	P97797	Tyrosine-protein phosphatase non-receptor type substrate 1	Sirpa	92	6	1.66003	0.0138088	0.297896	0.0420712	(N(N(H(H(H(H))(H))(H(N))(N)))(F))	hybrid	(F)	(N)	('(N)',)	(N(N(H(H(N(H)(F)))(N)(H(H)(H)))))	hybrid		(N)	('(N(H)(F))',)	TRUE	FALSE	TRUE	FALSE
10	Fut8_KO_max_IGP_mousebrain_1	11310	3	955.73	VTNVSDATK	H(6)N(4)F(1)	3	P97797	Tyrosine-protein phosphatase non-receptor type substrate 1	Sirpa	92	7	1.64622	0.194813	0.320644	0.0331312	(N(N(H(H(H)(H))(H(N(H))(N))))(F))	hybrid	(F)		('(N(H))', '(N)')	(N(N(H(H(N(H)(F)))(N)(H(H)(H)))))	hybrid		(N)	('(N(H)(F))',)	TRUE	FALSE	FALSE	FALSE
10	Fut8_KO_max_IGP_mousebrain_1	11310	3	955.73	VTNVSDATK	H(6)N(4)F(1)	3	P97797	Tyrosine-protein phosphatase non-receptor type substrate 1	Sirpa	92	8	1.45141	0.0888709	0.359862	0.188727	(N(N(H(H(H))(H(N(H))(N(H)))))(F))	hybrid	(F)		('(N(H))', '(N(H))')	(N(N(H(H(N(H)(F)))(N)(H(H)(H)))))	hybrid		(N)	('(N(H)(F))',)	TRUE	FALSE	FALSE	FALSE
10	Fut8_KO_max_IGP_mousebrain_1	11310	3	955.73	VTNVSDATK	H(6)N(4)F(1)	3	P97797	Tyrosine-protein phosphatase non-receptor type substrate 1	Sirpa	92	9	1.36254	0.316739	0.390756	0.246704	(N(N(H(H(N(H(H))))(H(N(H)))))(F))	complex	(F)		('(N(H(H)))', '(N(H))')	(N(N(H(H(N(H)(F)))(N)(H(H)(H)))))	hybrid		(N)	('(N(H)(F))',)	FALSE	FALSE	FALSE	FALSE
10	Fut8_KO_max_IGP_mousebrain_1	11310	3	955.73	VTNVSDATK	H(6)N(4)F(1)	3	P97797	Tyrosine-protein phosphatase non-receptor type substrate 1	Sirpa	92	10	1.0458		0.389076	0.565123	(N(N(H(H(H(N(H))))(H(N(H)))))(F))	unknown	(F)		('(H(N(H)))', '(N(H))')	(N(N(H(H(N(H)(F)))(N)(H(H)(H)))))	hybrid		(N)	('(N(H)(F))',)	FALSE	FALSE	FALSE	FALSE
9	Fut8_KO_max_IGP_mousebrain_1	11423	2	1279.04	VTNVSDATK	H(5)N(4)	3	P97797	Tyrosine-protein phosphatase non-receptor type substrate 1	Sirpa	92	1	1.70138	0.0318397	0.097999	0.200622	(N(N(H(H(H)(H))(H(N))(N))))	hybrid		(N)	('(N)',)	(N(N(H(H(N))(N)(H(H)(H)))))	hybrid		(N)	('(N)',)	TRUE	TRUE	TRUE	TRUE
9	Fut8_KO_max_IGP_mousebrain_1	11423	2	1279.04	VTNVSDATK	H(5)N(4)	3	P97797	Tyrosine-protein phosphatase non-receptor type substrate 1	Sirpa	92	2	1.66954	0.0585703	0.114479	0.215982	(N(N(H(H(H))(H(N(H)))(N))))	hybrid		(N)	('(N(H))',)	(N(N(H(H(N))(N)(H(H)(H)))))	hybrid		(N)	('(N)',)	TRUE	TRUE	TRUE	FALSE
9	Fut8_KO_max_IGP_mousebrain_1	11423	2	1279.04	VTNVSDATK	H(5)N(4)	3	P97797	Tyrosine-protein phosphatase non-receptor type substrate 1	Sirpa	92	3	1.61097	0.0307986	0.154686	0.234346	(N(N(H(H(H)(H)(N))(H(N)))))	unknown			('(N)', '(N)')	(N(N(H(H(N))(N)(H(H)(H)))))	hybrid		(N)	('(N)',)	FALSE	TRUE	FALSE	FALSE
9	Fut8_KO_max_IGP_mousebrain_1	11423	2	1279.04	VTNVSDATK	H(5)N(4)	3	P97797	Tyrosine-protein phosphatase non-receptor type substrate 1	Sirpa	92	4	1.58017	0.0127074	0.163184	0.256646	(N(N(H(H(H)(H))(H(N)(N)))))	hybrid			('(N)', '(N)')	(N(N(H(H(N))(N)(H(H)(H)))))	hybrid		(N)	('(N)',)	TRUE	TRUE	FALSE	FALSE
9	Fut8_KO_max_IGP_mousebrain_1	11423	2	1279.04	VTNVSDATK	H(5)N(4)	3	P97797	Tyrosine-protein phosphatase non-receptor type substrate 1	Sirpa	92	5	1.56746	0.14913	0.172105	0.260433	(N(N(H(H(H))(H(N(H))(N)))))	hybrid			('(N(H))', '(N)')	(N(N(H(H(N))(N)(H(H)(H)))))	hybrid		(N)	('(N)',)	TRUE	TRUE	FALSE	FALSE
9	Fut8_KO_max_IGP_mousebrain_1	11423	2	1279.04	VTNVSDATK	H(5)N(4)	3	P97797	Tyrosine-protein phosphatase non-receptor type substrate 1	Sirpa	92	6	1.41833	0.192373	0.28628	0.295387	(N(N(H(H(N(H(H))))(H(N)))))	complex			('(N(H(H)))', '(N)')	(N(N(H(H(N))(N)(H(H)(H)))))	hybrid		(N)	('(N)',)	FALSE	TRUE	FALSE	FALSE
9	Fut8_KO_max_IGP_mousebrain_1	11423	2	1279.04	VTNVSDATK	H(5)N(4)	3	P97797	Tyrosine-protein phosphatase non-receptor type substrate 1	Sirpa	92	7	1.22596	0.0149227	0.269679	0.504361	(N(N(H(H(N(H)))(H(N(H))))))	complex			('(N(H))', '(N(H))')	(N(N(H(H(N))(N)(H(H)(H)))))	hybrid		(N)	('(N)',)	FALSE	TRUE	FALSE	FALSE
9	Fut8_KO_max_IGP_mousebrain_1	11423	2	1279.04	VTNVSDATK	H(5)N(4)	3	P97797	Tyrosine-protein phosphatase non-receptor type substrate 1	Sirpa	92	8	1.21104	0.362571	0.278436	0.510527	(N(N(H(H(N(H))(N(H)))(H))))	complex			('(N(H))', '(N(H))')	(N(N(H(H(N))(N)(H(H)(H)))))	hybrid		(N)	('(N)',)	FALSE	TRUE	FALSE	FALSE
9	Fut8_KO_max_IGP_mousebrain_1	11423	2	1279.04	VTNVSDATK	H(5)N(4)	3	P97797	Tyrosine-protein phosphatase non-receptor type substrate 1	Sirpa	92	9	0.848466		0.206532	0.945002	(N(N(H(H(H(N))(H))(H)(N))))	unknown		(N)	('(H(N))',)	(N(N(H(H(N))(N)(H(H)(H)))))	hybrid		(N)	('(N)',)	FALSE	TRUE	TRUE	FALSE
9	Fut8_KO_max_IGP_mousebrain_1	11433	3	853.027	VTNVSDATK	H(5)N(4)	3	P97797	Tyrosine-protein phosphatase non-receptor type substrate 1	Sirpa	92	1	1.77373	0.0688318	0.143378	0.0828937	(N(N(H(H(H))(H(N(H)))(N))))	hybrid		(N)	('(N(H))',)	(N(N(H(H(N))(N)(H(H)(H)))))	hybrid		(N)	('(N)',)	TRUE	TRUE	TRUE	FALSE
9	Fut8_KO_max_IGP_mousebrain_1	11433	3	853.027	VTNVSDATK	H(5)N(4)	3	P97797	Tyrosine-protein phosphatase non-receptor type substrate 1	Sirpa	92	2	1.7049	0.00977438	0.120534	0.17457	(N(N(H(H(H)(H))(H(N))(N))))	hybrid		(N)	('(N)',)	(N(N(H(H(N))(N)(H(H)(H)))))	hybrid		(N)	('(N)',)	TRUE	TRUE	TRUE	TRUE
9	Fut8_KO_max_IGP_mousebrain_1	11433	3	853.027	VTNVSDATK	H(5)N(4)	3	P97797	Tyrosine-protein phosphatase non-receptor type substrate 1	Sirpa	92	3	1.69512	0.0730802	0.216305	0.0885726	(N(N(H(H(H))(H(N(H))(N)))))	hybrid			('(N(H))', '(N)')	(N(N(H(H(N))(N)(H(H)(H)))))	hybrid		(N)	('(N)',)	TRUE	TRUE	FALSE	FALSE
9	Fut8_KO_max_IGP_mousebrain_1	11433	3	853.027	VTNVSDATK	H(5)N(4)	3	P97797	Tyrosine-protein phosphatase non-receptor type substrate 1	Sirpa	92	4	1.62204	0.0575821	0.258233	0.119725	(N(N(H(H(H)(H))(H(N)(N)))))	hybrid			('(N)', '(N)')	(N(N(H(H(N))(N)(H(H)(H)))))	hybrid		(N)	('(N)',)	TRUE	TRUE	FALSE	FALSE
9	Fut8_KO_max_IGP_mousebrain_1	11433	3	853.027	VTNVSDATK	H(5)N(4)	3	P97797	Tyrosine-protein phosphatase non-receptor type substrate 1	Sirpa	92	5	1.56446	0.128676	0.328798	0.106742	(N(N(H(H(H)(H)(N))(H(N)))))	unknown			('(N)', '(N)')	(N(N(H(H(N))(N)(H(H)(H)))))	hybrid		(N)	('(N)',)	FALSE	TRUE	FALSE	FALSE
9	Fut8_KO_max_IGP_mousebrain_1	11433	3	853.027	VTNVSDATK	H(5)N(4)	3	P97797	Tyrosine-protein phosphatase non-receptor type substrate 1	Sirpa	92	6	1.43578	0.11318	0.369268	0.194948	(N(N(H(H(N(H(H))))(H(N)))))	complex			('(N(H(H)))', '(N)')	(N(N(H(H(N))(N)(H(H)(H)))))	hybrid		(N)	('(N)',)	FALSE	TRUE	FALSE	FALSE
9	Fut8_KO_max_IGP_mousebrain_1	11433	3	853.027	VTNVSDATK	H(5)N(4)	3	P97797	Tyrosine-protein phosphatase non-receptor type substrate 1	Sirpa	92	7	1.3226	0.119313	0.30953	0.367866	(N(N(H(H(N(H))(N(H)))(H))))	complex			('(N(H))', '(N(H))')	(N(N(H(H(N))(N)(H(H)(H)))))	hybrid		(N)	('(N)',)	FALSE	TRUE	FALSE	FALSE
9	Fut8_KO_max_IGP_mousebrain_1	11433	3	853.027	VTNVSDATK	H(5)N(4)	3	P97797	Tyrosine-protein phosphatase non-receptor type substrate 1	Sirpa	92	8	1.20329	0.445366	0.384261	0.412448	(N(N(H(H(N(H)))(H(N(H))))))	complex			('(N(H))', '(N(H))')	(N(N(H(H(N))(N)(H(H)(H)))))	hybrid		(N)	('(N)',)	FALSE	TRUE	FALSE	FALSE
9	Fut8_KO_max_IGP_mousebrain_1	11433	3	853.027	VTNVSDATK	H(5)N(4)	3	P97797	Tyrosine-protein phosphatase non-receptor type substrate 1	Sirpa	92	9	0.757925		0.27254	0.969535	(N(N(H(H(H(N))(H))(H)(N))))	unknown		(N)	('(H(N))',)	(N(N(H(H(N))(N)(H(H)(H)))))	hybrid		(N)	('(N)',)	FALSE	TRUE	TRUE	FALSE
4	Fut8_KO_max_IGP_mousebrain_1	11440	3	872.028	KNASNMEYR	H(3)N(5)	2	P97300	Neuroplastin	Nptn	196	1	1.84231	0.0910873	0.142278	0.0154075	(N(N(H(H(N))(H(N))(N))))	complex		(N)	('(N)', '(N)')	(N(N(H(H(N))(N)(H(N)))))	complex		(N)	('(N)', '(N)')	TRUE	TRUE	TRUE	TRUE
4	Fut8_KO_max_IGP_mousebrain_1	11440	3	872.028	KNASNMEYR	H(3)N(5)	2	P97300	Neuroplastin	Nptn	196	2	1.75123	0.0011545	0.233972	0.0148012	(N(N(H(H(N)(N))(H)(N))))	complex		(N)	('(N)', '(N)')	(N(N(H(H(N))(N)(H(N)))))	complex		(N)	('(N)', '(N)')	TRUE	TRUE	TRUE	TRUE
4	Fut8_KO_max_IGP_mousebrain_1	11440	3	872.028	KNASNMEYR	H(3)N(5)	2	P97300	Neuroplastin	Nptn	196	3	1.75007	0.25156	0.180543	0.0693848	(N(N(H(H(N)(N))(H(N)))))	complex			('(N)', '(N)', '(N)')	(N(N(H(H(N))(N)(H(N)))))	complex		(N)	('(N)', '(N)')	TRUE	TRUE	FALSE	FALSE
4	Fut8_KO_max_IGP_mousebrain_1	11440	3	872.028	KNASNMEYR	H(3)N(5)	2	P97300	Neuroplastin	Nptn	196	4	1.49851		0.366731	0.134756	(N(N(H(H(N(N)))(H(N)))))	complex			('(N(N))', '(N)')	(N(N(H(H(N))(N)(H(N)))))	complex		(N)	('(N)', '(N)')	TRUE	TRUE	FALSE	FALSE
9	Fut8_KO_max_IGP_mousebrain_1	11516	3	956.411	FNHTQTIQQK	H(5)N(4)	2	Q810U4	Neuronal cell adhesion molecule	Nrcam	217	1	1.78362	0.109053	0.156678	0.0597021	(N(N(H(H(H))(H(N(H)))(N))))	hybrid		(N)	('(N(H))',)	(N(N(H(H(N))(N)(H(H)(H)))))	hybrid		(N)	('(N)',)	TRUE	TRUE	TRUE	FALSE
9	Fut8_KO_max_IGP_mousebrain_1	11516	3	956.411	FNHTQTIQQK	H(5)N(4)	2	Q810U4	Neuronal cell adhesion molecule	Nrcam	217	2	1.67457	0.0110823	0.196227	0.129205	(N(N(H(H(H)(H))(H(N)(N)))))	hybrid			('(N)', '(N)')	(N(N(H(H(N))(N)(H(H)(H)))))	hybrid		(N)	('(N)',)	TRUE	TRUE	FALSE	FALSE
9	Fut8_KO_max_IGP_mousebrain_1	11516	3	956.411	FNHTQTIQQK	H(5)N(4)	2	Q810U4	Neuronal cell adhesion molecule	Nrcam	217	3	1.66349	0.0270285	0.179073	0.157441	(N(N(H(H(H)(H))(H(N))(N))))	hybrid		(N)	('(N)',)	(N(N(H(H(N))(N)(H(H)(H)))))	hybrid		(N)	('(N)',)	TRUE	TRUE	TRUE	TRUE
9	Fut8_KO_max_IGP_mousebrain_1	11516	3	956.411	FNHTQTIQQK	H(5)N(4)	2	Q810U4	Neuronal cell adhesion molecule	Nrcam	217	4	1.63646	0.0034056	0.181356	0.182188	(N(N(H(H(H))(H(N(H))(N)))))	hybrid			('(N(H))', '(N)')	(N(N(H(H(N))(N)(H(H)(H)))))	hybrid		(N)	('(N)',)	TRUE	TRUE	FALSE	FALSE
9	Fut8_KO_max_IGP_mousebrain_1	11516	3	956.411	FNHTQTIQQK	H(5)N(4)	2	Q810U4	Neuronal cell adhesion molecule	Nrcam	217	5	1.63305	0.17846	0.221237	0.145712	(N(N(H(H(H)(H)(N))(H(N)))))	unknown			('(N)', '(N)')	(N(N(H(H(N))(N)(H(H)(H)))))	hybrid		(N)	('(N)',)	FALSE	TRUE	FALSE	FALSE
9	Fut8_KO_max_IGP_mousebrain_1	11516	3	956.411	FNHTQTIQQK	H(5)N(4)	2	Q810U4	Neuronal cell adhesion molecule	Nrcam	217	6	1.45459	0.19573	0.305102	0.240308	(N(N(H(H(N(H(H))))(H(N)))))	complex			('(N(H(H)))', '(N)')	(N(N(H(H(N))(N)(H(H)(H)))))	hybrid		(N)	('(N)',)	FALSE	TRUE	FALSE	FALSE
9	Fut8_KO_max_IGP_mousebrain_1	11516	3	956.411	FNHTQTIQQK	H(5)N(4)	2	Q810U4	Neuronal cell adhesion molecule	Nrcam	217	7	1.25886	0.00033811	0.348988	0.392151	(N(N(H(H(N(H)))(H(N(H))))))	complex			('(N(H))', '(N(H))')	(N(N(H(H(N))(N)(H(H)(H)))))	hybrid		(N)	('(N)',)	FALSE	TRUE	FALSE	FALSE
9	Fut8_KO_max_IGP_mousebrain_1	11516	3	956.411	FNHTQTIQQK	H(5)N(4)	2	Q810U4	Neuronal cell adhesion molecule	Nrcam	217	8	1.25852	0.395358	0.30489	0.436588	(N(N(H(H(N(H))(N(H)))(H))))	complex			('(N(H))', '(N(H))')	(N(N(H(H(N))(N)(H(H)(H)))))	hybrid		(N)	('(N)',)	FALSE	TRUE	FALSE	FALSE
9	Fut8_KO_max_IGP_mousebrain_1	11516	3	956.411	FNHTQTIQQK	H(5)N(4)	2	Q810U4	Neuronal cell adhesion molecule	Nrcam	217	9	0.863165		0.174163	0.962672	(N(N(H(H(H(N))(H))(H)(N))))	unknown		(N)	('(H(N))',)	(N(N(H(H(N))(N)(H(H)(H)))))	hybrid		(N)	('(N)',)	FALSE	TRUE	TRUE	FALSE
9	Fut8_KO_max_IGP_mousebrain_1	11600	2	1279.04	VTNVSDATK	H(5)N(4)	3	P97797	Tyrosine-protein phosphatase non-receptor type substrate 1	Sirpa	92	1	1.69696	0.0306337	0.0929429	0.210099	(N(N(H(H(H)(H))(H(N))(N))))	hybrid		(N)	('(N)',)	(N(N(H(H(N))(N)(H(H)(H)))))	hybrid		(N)	('(N)',)	TRUE	TRUE	TRUE	TRUE
9	Fut8_KO_max_IGP_mousebrain_1	11600	2	1279.04	VTNVSDATK	H(5)N(4)	3	P97797	Tyrosine-protein phosphatase non-receptor type substrate 1	Sirpa	92	2	1.66632	0.0611454	0.107243	0.226432	(N(N(H(H(H))(H(N(H)))(N))))	hybrid		(N)	('(N(H))',)	(N(N(H(H(N))(N)(H(H)(H)))))	hybrid		(N)	('(N)',)	TRUE	TRUE	TRUE	FALSE
9	Fut8_KO_max_IGP_mousebrain_1	11600	2	1279.04	VTNVSDATK	H(5)N(4)	3	P97797	Tyrosine-protein phosphatase non-receptor type substrate 1	Sirpa	92	3	1.60518	0.031591	0.150881	0.243939	(N(N(H(H(H)(H)(N))(H(N)))))	unknown			('(N)', '(N)')	(N(N(H(H(N))(N)(H(H)(H)))))	hybrid		(N)	('(N)',)	FALSE	TRUE	FALSE	FALSE
9	Fut8_KO_max_IGP_mousebrain_1	11600	2	1279.04	VTNVSDATK	H(5)N(4)	3	P97797	Tyrosine-protein phosphatase non-receptor type substrate 1	Sirpa	92	4	1.57359	0.0120084	0.160112	0.2663	(N(N(H(H(H)(H))(H(N)(N)))))	hybrid			('(N)', '(N)')	(N(N(H(H(N))(N)(H(H)(H)))))	hybrid		(N)	('(N)',)	TRUE	TRUE	FALSE	FALSE
9	Fut8_KO_max_IGP_mousebrain_1	11600	2	1279.04	VTNVSDATK	H(5)N(4)	3	P97797	Tyrosine-protein phosphatase non-receptor type substrate 1	Sirpa	92	5	1.56158	0.151593	0.167387	0.271033	(N(N(H(H(H))(H(N(H))(N)))))	hybrid			('(N(H))', '(N)')	(N(N(H(H(N))(N)(H(H)(H)))))	hybrid		(N)	('(N)',)	TRUE	TRUE	FALSE	FALSE
9	Fut8_KO_max_IGP_mousebrain_1	11600	2	1279.04	VTNVSDATK	H(5)N(4)	3	P97797	Tyrosine-protein phosphatase non-receptor type substrate 1	Sirpa	92	6	1.40999	0.190601	0.283772	0.30624	(N(N(H(H(N(H(H))))(H(N)))))	complex			('(N(H(H)))', '(N)')	(N(N(H(H(N))(N)(H(H)(H)))))	hybrid		(N)	('(N)',)	FALSE	TRUE	FALSE	FALSE
9	Fut8_KO_max_IGP_mousebrain_1	11600	2	1279.04	VTNVSDATK	H(5)N(4)	3	P97797	Tyrosine-protein phosphatase non-receptor type substrate 1	Sirpa	92	7	1.21939	0.0159068	0.2659	0.514713	(N(N(H(H(N(H)))(H(N(H))))))	complex			('(N(H))', '(N(H))')	(N(N(H(H(N))(N)(H(H)(H)))))	hybrid		(N)	('(N)',)	FALSE	TRUE	FALSE	FALSE
9	Fut8_KO_max_IGP_mousebrain_1	11600	2	1279.04	VTNVSDATK	H(5)N(4)	3	P97797	Tyrosine-protein phosphatase non-receptor type substrate 1	Sirpa	92	8	1.20348	0.354741	0.275442	0.521078	(N(N(H(H(N(H))(N(H)))(H))))	complex			('(N(H))', '(N(H))')	(N(N(H(H(N))(N)(H(H)(H)))))	hybrid		(N)	('(N)',)	FALSE	TRUE	FALSE	FALSE
9	Fut8_KO_max_IGP_mousebrain_1	11600	2	1279.04	VTNVSDATK	H(5)N(4)	3	P97797	Tyrosine-protein phosphatase non-receptor type substrate 1	Sirpa	92	9	0.848739		0.200866	0.950395	(N(N(H(H(H(N))(H))(H)(N))))	unknown		(N)	('(H(N))',)	(N(N(H(H(N))(N)(H(H)(H)))))	hybrid		(N)	('(N)',)	FALSE	TRUE	TRUE	FALSE
4	Fut8_KO_max_IGP_mousebrain_1	11601	3	872.028	KNASNMEYR	H(3)N(5)	2	P97300	Neuroplastin	Nptn	196	1	1.79428	0.0451375	0.158912	0.046809	(N(N(H(H(N))(H(N))(N))))	complex		(N)	('(N)', '(N)')	(N(N(H(H(N))(N)(H(N)))))	complex		(N)	('(N)', '(N)')	TRUE	TRUE	TRUE	TRUE
4	Fut8_KO_max_IGP_mousebrain_1	11601	3	872.028	KNASNMEYR	H(3)N(5)	2	P97300	Neuroplastin	Nptn	196	2	1.74914	0.0449518	0.231327	0.0195306	(N(N(H(H(N)(N))(H)(N))))	complex		(N)	('(N)', '(N)')	(N(N(H(H(N))(N)(H(N)))))	complex		(N)	('(N)', '(N)')	TRUE	TRUE	TRUE	TRUE
4	Fut8_KO_max_IGP_mousebrain_1	11601	3	872.028	KNASNMEYR	H(3)N(5)	2	P97300	Neuroplastin	Nptn	196	3	1.70419	0.23382	0.194767	0.101043	(N(N(H(H(N)(N))(H(N)))))	complex			('(N)', '(N)', '(N)')	(N(N(H(H(N))(N)(H(N)))))	complex		(N)	('(N)', '(N)')	TRUE	TRUE	FALSE	FALSE
4	Fut8_KO_max_IGP_mousebrain_1	11601	3	872.028	KNASNMEYR	H(3)N(5)	2	P97300	Neuroplastin	Nptn	196	4	1.47037		0.365527	0.164103	(N(N(H(H(N(N)))(H(N)))))	complex			('(N(N))', '(N)')	(N(N(H(H(N))(N)(H(N)))))	complex		(N)	('(N)', '(N)')	TRUE	TRUE	FALSE	FALSE
9	Fut8_KO_max_IGP_mousebrain_1	11604	3	853.027	VTNVSDATK	H(5)N(4)	3	P97797	Tyrosine-protein phosphatase non-receptor type substrate 1	Sirpa	92	1	1.77332	0.0647435	0.128042	0.0986395	(N(N(H(H(H))(H(N(H)))(N))))	hybrid		(N)	('(N(H))',)	(N(N(H(H(N))(N)(H(H)(H)))))	hybrid		(N)	('(N)',)	TRUE	TRUE	TRUE	FALSE
9	Fut8_KO_max_IGP_mousebrain_1	11604	3	853.027	VTNVSDATK	H(5)N(4)	3	P97797	Tyrosine-protein phosphatase non-receptor type substrate 1	Sirpa	92	2	1.70858	0.0134315	0.101498	0.189927	(N(N(H(H(H)(H))(H(N))(N))))	hybrid		(N)	('(N)',)	(N(N(H(H(N))(N)(H(H)(H)))))	hybrid		(N)	('(N)',)	TRUE	TRUE	TRUE	TRUE
9	Fut8_KO_max_IGP_mousebrain_1	11604	3	853.027	VTNVSDATK	H(5)N(4)	3	P97797	Tyrosine-protein phosphatase non-receptor type substrate 1	Sirpa	92	3	1.69514	0.0776302	0.20082	0.104037	(N(N(H(H(H))(H(N(H))(N)))))	hybrid			('(N(H))', '(N)')	(N(N(H(H(N))(N)(H(H)(H)))))	hybrid		(N)	('(N)',)	TRUE	TRUE	FALSE	FALSE
9	Fut8_KO_max_IGP_mousebrain_1	11604	3	853.027	VTNVSDATK	H(5)N(4)	3	P97797	Tyrosine-protein phosphatase non-receptor type substrate 1	Sirpa	92	4	1.61751	0.0596343	0.247415	0.135072	(N(N(H(H(H)(H))(H(N)(N)))))	hybrid			('(N)', '(N)')	(N(N(H(H(N))(N)(H(H)(H)))))	hybrid		(N)	('(N)',)	TRUE	TRUE	FALSE	FALSE
9	Fut8_KO_max_IGP_mousebrain_1	11604	3	853.027	VTNVSDATK	H(5)N(4)	3	P97797	Tyrosine-protein phosphatase non-receptor type substrate 1	Sirpa	92	5	1.55788	0.12878	0.32008	0.122041	(N(N(H(H(H)(H)(N))(H(N)))))	unknown			('(N)', '(N)')	(N(N(H(H(N))(N)(H(H)(H)))))	hybrid		(N)	('(N)',)	FALSE	TRUE	FALSE	FALSE
9	Fut8_KO_max_IGP_mousebrain_1	11604	3	853.027	VTNVSDATK	H(5)N(4)	3	P97797	Tyrosine-protein phosphatase non-receptor type substrate 1	Sirpa	92	6	1.4291	0.112333	0.361476	0.209424	(N(N(H(H(N(H(H))))(H(N)))))	complex			('(N(H(H)))', '(N)')	(N(N(H(H(N))(N)(H(H)(H)))))	hybrid		(N)	('(N)',)	FALSE	TRUE	FALSE	FALSE
9	Fut8_KO_max_IGP_mousebrain_1	11604	3	853.027	VTNVSDATK	H(5)N(4)	3	P97797	Tyrosine-protein phosphatase non-receptor type substrate 1	Sirpa	92	7	1.31677	0.122972	0.300357	0.382876	(N(N(H(H(N(H))(N(H)))(H))))	complex			('(N(H))', '(N(H))')	(N(N(H(H(N))(N)(H(H)(H)))))	hybrid		(N)	('(N)',)	FALSE	TRUE	FALSE	FALSE
9	Fut8_KO_max_IGP_mousebrain_1	11604	3	853.027	VTNVSDATK	H(5)N(4)	3	P97797	Tyrosine-protein phosphatase non-receptor type substrate 1	Sirpa	92	8	1.19379	0.419153	0.378686	0.42752	(N(N(H(H(N(H)))(H(N(H))))))	complex			('(N(H))', '(N(H))')	(N(N(H(H(N))(N)(H(H)(H)))))	hybrid		(N)	('(N)',)	FALSE	TRUE	FALSE	FALSE
9	Fut8_KO_max_IGP_mousebrain_1	11604	3	853.027	VTNVSDATK	H(5)N(4)	3	P97797	Tyrosine-protein phosphatase non-receptor type substrate 1	Sirpa	92	9	0.774642		0.260882	0.964476	(N(N(H(H(H(N))(H))(H)(N))))	unknown		(N)	('(H(N))',)	(N(N(H(H(N))(N)(H(H)(H)))))	hybrid		(N)	('(N)',)	FALSE	TRUE	TRUE	FALSE
17	Fut8_KO_max_IGP_mousebrain_1	11605	3	901.713	VTNVSDATK	H(5)N(4)F(1)	3	P97797	Tyrosine-protein phosphatase non-receptor type substrate 1	Sirpa	92	1	1.72853	0.00803168	0.227441	0.0440286	(N(N(H(H(H))(H(N(H)(F)))(N))))	hybrid		(N)	('(N(H)(F))',)	(N(N(H(H(N(H)(F))(N))(H(H)))))	hybrid			('(N(H)(F))', '(N)')	TRUE	TRUE	FALSE	FALSE
17	Fut8_KO_max_IGP_mousebrain_1	11605	3	901.713	VTNVSDATK	H(5)N(4)F(1)	3	P97797	Tyrosine-protein phosphatase non-receptor type substrate 1	Sirpa	92	2	1.7205	0.036819	0.222737	0.0567644	(N(N(H(H(H)(H))(H(N(F)))(N))))	hybrid		(N)	('(N(F))',)	(N(N(H(H(N(H)(F))(N))(H(H)))))	hybrid			('(N(H)(F))', '(N)')	TRUE	TRUE	FALSE	FALSE
17	Fut8_KO_max_IGP_mousebrain_1	11605	3	901.713	VTNVSDATK	H(5)N(4)F(1)	3	P97797	Tyrosine-protein phosphatase non-receptor type substrate 1	Sirpa	92	3	1.68368	0.022537	0.272103	0.0442182	(N(N(H(H(H))(H(N(H)(F))(N)))))	hybrid			('(N(H)(F))', '(N)')	(N(N(H(H(N(H)(F))(N))(H(H)))))	hybrid			('(N(H)(F))', '(N)')	TRUE	TRUE	TRUE	TRUE
17	Fut8_KO_max_IGP_mousebrain_1	11605	3	901.713	VTNVSDATK	H(5)N(4)F(1)	3	P97797	Tyrosine-protein phosphatase non-receptor type substrate 1	Sirpa	92	4	1.66114	0.0422329	0.261636	0.0772222	(N(N(H(H(H)(H))(H(N(F))(N)))))	hybrid			('(N(F))', '(N)')	(N(N(H(H(N(H)(F))(N))(H(H)))))	hybrid			('(N(H)(F))', '(N)')	TRUE	TRUE	TRUE	FALSE
17	Fut8_KO_max_IGP_mousebrain_1	11605	3	901.713	VTNVSDATK	H(5)N(4)F(1)	3	P97797	Tyrosine-protein phosphatase non-receptor type substrate 1	Sirpa	92	5	1.61891	0.0292815	0.344549	0.036542	(N(N(H(H(H))(H(N(H)))(N)))(F))	hybrid	(F)	(N)	('(N(H))',)	(N(N(H(H(N(H)(F))(N))(H(H)))))	hybrid			('(N(H)(F))', '(N)')	TRUE	FALSE	FALSE	FALSE
17	Fut8_KO_max_IGP_mousebrain_1	11605	3	901.713	VTNVSDATK	H(5)N(4)F(1)	3	P97797	Tyrosine-protein phosphatase non-receptor type substrate 1	Sirpa	92	6	1.58963	0.0191936	0.345666	0.0647066	(N(N(H(H(H)(H))(H(N))(N)))(F))	hybrid	(F)	(N)	('(N)',)	(N(N(H(H(N(H)(F))(N))(H(H)))))	hybrid			('(N(H)(F))', '(N)')	TRUE	FALSE	FALSE	FALSE
17	Fut8_KO_max_IGP_mousebrain_1	11605	3	901.713	VTNVSDATK	H(5)N(4)F(1)	3	P97797	Tyrosine-protein phosphatase non-receptor type substrate 1	Sirpa	92	7	1.57043	0.0189174	0.328018	0.101547	(N(N(H(H(H))(H(N(H))(N(F))))))	hybrid			('(N(H))', '(N(F))')	(N(N(H(H(N(H)(F))(N))(H(H)))))	hybrid			('(N(H)(F))', '(N)')	TRUE	TRUE	TRUE	FALSE
17	Fut8_KO_max_IGP_mousebrain_1	11605	3	901.713	VTNVSDATK	H(5)N(4)F(1)	3	P97797	Tyrosine-protein phosphatase non-receptor type substrate 1	Sirpa	92	8	1.55152	0.0228806	0.362928	0.0855548	(N(N(H(H(H))(H(N(H))(N))))(F))	hybrid	(F)		('(N(H))', '(N)')	(N(N(H(H(N(H)(F))(N))(H(H)))))	hybrid			('(N(H)(F))', '(N)')	TRUE	FALSE	TRUE	FALSE
17	Fut8_KO_max_IGP_mousebrain_1	11605	3	901.713	VTNVSDATK	H(5)N(4)F(1)	3	P97797	Tyrosine-protein phosphatase non-receptor type substrate 1	Sirpa	92	9	1.52864	0.00484436	0.331371	0.139992	(N(N(H(H(N(H)(F))(N(H)))(H))))	complex			('(N(H)(F))', '(N(H))')	(N(N(H(H(N(H)(F))(N))(H(H)))))	hybrid			('(N(H)(F))', '(N)')	FALSE	TRUE	TRUE	FALSE
17	Fut8_KO_max_IGP_mousebrain_1	11605	3	901.713	VTNVSDATK	H(5)N(4)F(1)	3	P97797	Tyrosine-protein phosphatase non-receptor type substrate 1	Sirpa	92	10	1.52379	0.0141272	0.397283	0.0789249	(N(N(H(H(H)(H))(H(N)(N))))(F))	hybrid	(F)		('(N)', '(N)')	(N(N(H(H(N(H)(F))(N))(H(H)))))	hybrid			('(N(H)(F))', '(N)')	TRUE	FALSE	TRUE	FALSE
17	Fut8_KO_max_IGP_mousebrain_1	11605	3	901.713	VTNVSDATK	H(5)N(4)F(1)	3	P97797	Tyrosine-protein phosphatase non-receptor type substrate 1	Sirpa	92	11	1.50966	0.0477589	0.423923	0.0664125	(N(N(H(H(H)(H))(H(N(N)))))(F))	hybrid	(F)		('(N(N))',)	(N(N(H(H(N(H)(F))(N))(H(H)))))	hybrid			('(N(H)(F))', '(N)')	TRUE	FALSE	TRUE	FALSE
17	Fut8_KO_max_IGP_mousebrain_1	11605	3	901.713	VTNVSDATK	H(5)N(4)F(1)	3	P97797	Tyrosine-protein phosphatase non-receptor type substrate 1	Sirpa	92	12	1.46191	0.0364267	0.425968	0.112126	(N(N(H(H(N(H(H))))(H(N))))(F))	complex	(F)		('(N(H(H)))', '(N)')	(N(N(H(H(N(H)(F))(N))(H(H)))))	hybrid			('(N(H)(F))', '(N)')	FALSE	FALSE	TRUE	FALSE
17	Fut8_KO_max_IGP_mousebrain_1	11605	3	901.713	VTNVSDATK	H(5)N(4)F(1)	3	P97797	Tyrosine-protein phosphatase non-receptor type substrate 1	Sirpa	92	13	1.42548	0.0299118	0.359748	0.214773	(N(N(H(H(N(H)(F)))(H(N(H))))))	complex			('(N(H)(F))', '(N(H))')	(N(N(H(H(N(H)(F))(N))(H(H)))))	hybrid			('(N(H)(F))', '(N)')	FALSE	TRUE	TRUE	FALSE
17	Fut8_KO_max_IGP_mousebrain_1	11605	3	901.713	VTNVSDATK	H(5)N(4)F(1)	3	P97797	Tyrosine-protein phosphatase non-receptor type substrate 1	Sirpa	92	14	1.39557	0.0963675	0.338163	0.266269	(N(N(H(H(N(H(F))))(H(N(H))))))	complex			('(N(H(F)))', '(N(H))')	(N(N(H(H(N(H)(F))(N))(H(H)))))	hybrid			('(N(H)(F))', '(N)')	FALSE	TRUE	TRUE	FALSE
17	Fut8_KO_max_IGP_mousebrain_1	11605	3	901.713	VTNVSDATK	H(5)N(4)F(1)	3	P97797	Tyrosine-protein phosphatase non-receptor type substrate 1	Sirpa	92	15	1.2992	0.00862125	0.420885	0.279915	(N(N(H(H(N(H(H)))(N))(H)))(F))	complex	(F)		('(N(H(H)))', '(N)')	(N(N(H(H(N(H)(F))(N))(H(H)))))	hybrid			('(N(H)(F))', '(N)')	FALSE	FALSE	TRUE	FALSE
17	Fut8_KO_max_IGP_mousebrain_1	11605	3	901.713	VTNVSDATK	H(5)N(4)F(1)	3	P97797	Tyrosine-protein phosphatase non-receptor type substrate 1	Sirpa	92	16	1.29058	0.000414149	0.432628	0.276793	(N(N(H(H(N(H)))(H(N(H)))))(F))	complex	(F)		('(N(H))', '(N(H))')	(N(N(H(H(N(H)(F))(N))(H(H)))))	hybrid			('(N(H)(F))', '(N)')	FALSE	FALSE	TRUE	FALSE
17	Fut8_KO_max_IGP_mousebrain_1	11605	3	901.713	VTNVSDATK	H(5)N(4)F(1)	3	P97797	Tyrosine-protein phosphatase non-receptor type substrate 1	Sirpa	92	17	1.29016		0.397226	0.31261	(N(N(H(H(N(H))(N(H)))(H)))(F))	complex	(F)		('(N(H))', '(N(H))')	(N(N(H(H(N(H)(F))(N))(H(H)))))	hybrid			('(N(H)(F))', '(N)')	FALSE	FALSE	TRUE	FALSE
4	Fut8_KO_max_IGP_mousebrain_1	11658	2	1307.54	KNASNMEYR	H(3)N(5)	2	P97300	Neuroplastin	Nptn	196	1	1.77381	0.126905	0.223304	0.00288237	(N(N(H(H(N))(H(N))(N))))	complex		(N)	('(N)', '(N)')	(N(N(H(H(N))(N)(H(N)))))	complex		(N)	('(N)', '(N)')	TRUE	TRUE	TRUE	TRUE
4	Fut8_KO_max_IGP_mousebrain_1	11658	2	1307.54	KNASNMEYR	H(3)N(5)	2	P97300	Neuroplastin	Nptn	196	2	1.64691	0.0528531	0.31525	0.0378417	(N(N(H(H(N)(N))(H)(N))))	complex		(N)	('(N)', '(N)')	(N(N(H(H(N))(N)(H(N)))))	complex		(N)	('(N)', '(N)')	TRUE	TRUE	TRUE	TRUE
4	Fut8_KO_max_IGP_mousebrain_1	11658	2	1307.54	KNASNMEYR	H(3)N(5)	2	P97300	Neuroplastin	Nptn	196	3	1.59406	0.137609	0.336282	0.0696619	(N(N(H(H(N)(N))(H(N)))))	complex			('(N)', '(N)', '(N)')	(N(N(H(H(N))(N)(H(N)))))	complex		(N)	('(N)', '(N)')	TRUE	TRUE	FALSE	FALSE
4	Fut8_KO_max_IGP_mousebrain_1	11658	2	1307.54	KNASNMEYR	H(3)N(5)	2	P97300	Neuroplastin	Nptn	196	4	1.45645		0.431812	0.111741	(N(N(H(H(N(N)))(H(N)))))	complex			('(N(N))', '(N)')	(N(N(H(H(N))(N)(H(N)))))	complex		(N)	('(N)', '(N)')	TRUE	TRUE	FALSE	FALSE
5	Fut8_KO_max_IGP_mousebrain_1	11664	2	1261.99	AcCQFNR	H(6)N(3)F(1)	5	P14231	Sodium/potassium-transporting ATPase subunit beta-2	Atp1b2	153	1	1.62192	0.274088	0.311471	0.0666116	(N(N(H(H(H)(H))(H(N(H)(F))))))	hybrid			('(N(H)(F))',)	(N(N(H(H(N(H)(F)))(H(H)(H)))))	hybrid			('(N(H)(F))',)	TRUE	TRUE	TRUE	TRUE
5	Fut8_KO_max_IGP_mousebrain_1	11664	2	1261.99	AcCQFNR	H(6)N(3)F(1)	5	P14231	Sodium/potassium-transporting ATPase subunit beta-2	Atp1b2	153	2	1.34783	0.00306166	0.546934	0.105237	(N(N(H(H(H(H))(H))(H(N))))(F))	hybrid	(F)		('(N)',)	(N(N(H(H(N(H)(F)))(H(H)(H)))))	hybrid			('(N(H)(F))',)	TRUE	FALSE	TRUE	FALSE
5	Fut8_KO_max_IGP_mousebrain_1	11664	2	1261.99	AcCQFNR	H(6)N(3)F(1)	5	P14231	Sodium/potassium-transporting ATPase subunit beta-2	Atp1b2	153	3	1.34477	0.163185	0.552176	0.103056	(N(N(H(H(H)(H))(H(N(H)))))(F))	hybrid	(F)		('(N(H))',)	(N(N(H(H(N(H)(F)))(H(H)(H)))))	hybrid			('(N(H)(F))',)	TRUE	FALSE	TRUE	FALSE
5	Fut8_KO_max_IGP_mousebrain_1	11664	2	1261.99	AcCQFNR	H(6)N(3)F(1)	5	P14231	Sodium/potassium-transporting ATPase subunit beta-2	Atp1b2	153	4	1.18158	0.0259563	0.629767	0.18865	(N(N(H(H(H))(H(N(H(H))))))(F))	hybrid	(F)		('(N(H(H)))',)	(N(N(H(H(N(H)(F)))(H(H)(H)))))	hybrid			('(N(H)(F))',)	TRUE	FALSE	TRUE	FALSE
5	Fut8_KO_max_IGP_mousebrain_1	11664	2	1261.99	AcCQFNR	H(6)N(3)F(1)	5	P14231	Sodium/potassium-transporting ATPase subunit beta-2	Atp1b2	153	5	1.15563		0.638584	0.205789	(N(N(H(H(H(H)))(H(N(H)))))(F))	hybrid	(F)		('(N(H))',)	(N(N(H(H(N(H)(F)))(H(H)(H)))))	hybrid			('(N(H)(F))',)	TRUE	FALSE	TRUE	FALSE
9	Fut8_KO_max_IGP_mousebrain_1	11685	3	956.411	FNHTQTIQQK	H(5)N(4)	2	Q810U4	Neuronal cell adhesion molecule	Nrcam	217	1	1.7507	0.12065	0.161637	0.0876643	(N(N(H(H(H))(H(N(H)))(N))))	hybrid		(N)	('(N(H))',)	(N(N(H(H(N))(N)(H(H)(H)))))	hybrid		(N)	('(N)',)	TRUE	TRUE	TRUE	FALSE
9	Fut8_KO_max_IGP_mousebrain_1	11685	3	956.411	FNHTQTIQQK	H(5)N(4)	2	Q810U4	Neuronal cell adhesion molecule	Nrcam	217	2	1.63005	0.00260654	0.184258	0.185694	(N(N(H(H(H)(H))(H(N))(N))))	hybrid		(N)	('(N)',)	(N(N(H(H(N))(N)(H(H)(H)))))	hybrid		(N)	('(N)',)	TRUE	TRUE	TRUE	TRUE
9	Fut8_KO_max_IGP_mousebrain_1	11685	3	956.411	FNHTQTIQQK	H(5)N(4)	2	Q810U4	Neuronal cell adhesion molecule	Nrcam	217	3	1.62744	0.0430271	0.215096	0.157462	(N(N(H(H(H)(H))(H(N)(N)))))	hybrid			('(N)', '(N)')	(N(N(H(H(N))(N)(H(H)(H)))))	hybrid		(N)	('(N)',)	TRUE	TRUE	FALSE	FALSE
9	Fut8_KO_max_IGP_mousebrain_1	11685	3	956.411	FNHTQTIQQK	H(5)N(4)	2	Q810U4	Neuronal cell adhesion molecule	Nrcam	217	4	1.58441	0.00369945	0.205636	0.20995	(N(N(H(H(H))(H(N(H))(N)))))	hybrid			('(N(H))', '(N)')	(N(N(H(H(N))(N)(H(H)(H)))))	hybrid		(N)	('(N)',)	TRUE	TRUE	FALSE	FALSE
9	Fut8_KO_max_IGP_mousebrain_1	11685	3	956.411	FNHTQTIQQK	H(5)N(4)	2	Q810U4	Neuronal cell adhesion molecule	Nrcam	217	5	1.58072	0.160849	0.245316	0.173969	(N(N(H(H(H)(H)(N))(H(N)))))	unknown			('(N)', '(N)')	(N(N(H(H(N))(N)(H(H)(H)))))	hybrid		(N)	('(N)',)	FALSE	TRUE	FALSE	FALSE
9	Fut8_KO_max_IGP_mousebrain_1	11685	3	956.411	FNHTQTIQQK	H(5)N(4)	2	Q810U4	Neuronal cell adhesion molecule	Nrcam	217	6	1.41987	0.212516	0.315093	0.265041	(N(N(H(H(N(H(H))))(H(N)))))	complex			('(N(H(H)))', '(N)')	(N(N(H(H(N))(N)(H(H)(H)))))	hybrid		(N)	('(N)',)	FALSE	TRUE	FALSE	FALSE
9	Fut8_KO_max_IGP_mousebrain_1	11685	3	956.411	FNHTQTIQQK	H(5)N(4)	2	Q810U4	Neuronal cell adhesion molecule	Nrcam	217	7	1.20735	0.00062303	0.328645	0.464005	(N(N(H(H(N(H))(N(H)))(H))))	complex			('(N(H))', '(N(H))')	(N(N(H(H(N))(N)(H(H)(H)))))	hybrid		(N)	('(N)',)	FALSE	TRUE	FALSE	FALSE
9	Fut8_KO_max_IGP_mousebrain_1	11685	3	956.411	FNHTQTIQQK	H(5)N(4)	2	Q810U4	Neuronal cell adhesion molecule	Nrcam	217	8	1.20673	0.346721	0.373468	0.419805	(N(N(H(H(N(H)))(H(N(H))))))	complex			('(N(H))', '(N(H))')	(N(N(H(H(N))(N)(H(H)(H)))))	hybrid		(N)	('(N)',)	FALSE	TRUE	FALSE	FALSE
9	Fut8_KO_max_IGP_mousebrain_1	11685	3	956.411	FNHTQTIQQK	H(5)N(4)	2	Q810U4	Neuronal cell adhesion molecule	Nrcam	217	9	0.860006		0.179048	0.960946	(N(N(H(H(H(N))(H))(H)(N))))	unknown		(N)	('(H(N))',)	(N(N(H(H(N))(N)(H(H)(H)))))	hybrid		(N)	('(N)',)	FALSE	TRUE	TRUE	FALSE
9	Fut8_KO_max_IGP_mousebrain_1	11701	3	853.027	VTNVSDATK	H(5)N(4)	3	P97797	Tyrosine-protein phosphatase non-receptor type substrate 1	Sirpa	92	1	1.7546	0.0211994	0.152347	0.0930486	(N(N(H(H(H))(H(N(H)))(N))))	hybrid		(N)	('(N(H))',)	(N(N(H(H(N))(N)(H(H)(H)))))	hybrid		(N)	('(N)',)	TRUE	TRUE	TRUE	FALSE
9	Fut8_KO_max_IGP_mousebrain_1	11701	3	853.027	VTNVSDATK	H(5)N(4)	3	P97797	Tyrosine-protein phosphatase non-receptor type substrate 1	Sirpa	92	2	1.73341	0.0201134	0.169588	0.0970067	(N(N(H(H(H))(H(N(H))(N)))))	hybrid			('(N(H))', '(N)')	(N(N(H(H(N))(N)(H(H)(H)))))	hybrid		(N)	('(N)',)	TRUE	TRUE	FALSE	FALSE
9	Fut8_KO_max_IGP_mousebrain_1	11701	3	853.027	VTNVSDATK	H(5)N(4)	3	P97797	Tyrosine-protein phosphatase non-receptor type substrate 1	Sirpa	92	3	1.71329	0.119625	0.103539	0.183169	(N(N(H(H(H)(H))(H(N))(N))))	hybrid		(N)	('(N)',)	(N(N(H(H(N))(N)(H(H)(H)))))	hybrid		(N)	('(N)',)	TRUE	TRUE	TRUE	TRUE
9	Fut8_KO_max_IGP_mousebrain_1	11701	3	853.027	VTNVSDATK	H(5)N(4)	3	P97797	Tyrosine-protein phosphatase non-receptor type substrate 1	Sirpa	92	4	1.59367	0.0658202	0.277116	0.129217	(N(N(H(H(H)(H))(H(N)(N)))))	hybrid			('(N)', '(N)')	(N(N(H(H(N))(N)(H(H)(H)))))	hybrid		(N)	('(N)',)	TRUE	TRUE	FALSE	FALSE
9	Fut8_KO_max_IGP_mousebrain_1	11701	3	853.027	VTNVSDATK	H(5)N(4)	3	P97797	Tyrosine-protein phosphatase non-receptor type substrate 1	Sirpa	92	5	1.52785	0.094311	0.355607	0.116545	(N(N(H(H(H)(H)(N))(H(N)))))	unknown			('(N)', '(N)')	(N(N(H(H(N))(N)(H(H)(H)))))	hybrid		(N)	('(N)',)	FALSE	TRUE	FALSE	FALSE
9	Fut8_KO_max_IGP_mousebrain_1	11701	3	853.027	VTNVSDATK	H(5)N(4)	3	P97797	Tyrosine-protein phosphatase non-receptor type substrate 1	Sirpa	92	6	1.43354	0.0819687	0.364443	0.202021	(N(N(H(H(N(H(H))))(H(N)))))	complex			('(N(H(H)))', '(N)')	(N(N(H(H(N))(N)(H(H)(H)))))	hybrid		(N)	('(N)',)	FALSE	TRUE	FALSE	FALSE
9	Fut8_KO_max_IGP_mousebrain_1	11701	3	853.027	VTNVSDATK	H(5)N(4)	3	P97797	Tyrosine-protein phosphatase non-receptor type substrate 1	Sirpa	92	7	1.35157	0.167294	0.273407	0.375025	(N(N(H(H(N(H))(N(H)))(H))))	complex			('(N(H))', '(N(H))')	(N(N(H(H(N))(N)(H(H)(H)))))	hybrid		(N)	('(N)',)	FALSE	TRUE	FALSE	FALSE
9	Fut8_KO_max_IGP_mousebrain_1	11701	3	853.027	VTNVSDATK	H(5)N(4)	3	P97797	Tyrosine-protein phosphatase non-receptor type substrate 1	Sirpa	92	8	1.18427	0.305752	0.396236	0.41949	(N(N(H(H(N(H)))(H(N(H))))))	complex			('(N(H))', '(N(H))')	(N(N(H(H(N))(N)(H(H)(H)))))	hybrid		(N)	('(N)',)	FALSE	TRUE	FALSE	FALSE
9	Fut8_KO_max_IGP_mousebrain_1	11701	3	853.027	VTNVSDATK	H(5)N(4)	3	P97797	Tyrosine-protein phosphatase non-receptor type substrate 1	Sirpa	92	9	0.878522		0.163368	0.95811	(N(N(H(H(H(N))(H))(H)(N))))	unknown		(N)	('(H(N))',)	(N(N(H(H(N))(N)(H(H)(H)))))	hybrid		(N)	('(N)',)	FALSE	TRUE	TRUE	FALSE
9	Fut8_KO_max_IGP_mousebrain_1	11714	3	853.027	VTNVSDATK	H(5)N(4)	3	P97797	Tyrosine-protein phosphatase non-receptor type substrate 1	Sirpa	92	1	1.7854	0.0571717	0.125419	0.0891852	(N(N(H(H(H))(H(N(H)))(N))))	hybrid		(N)	('(N(H))',)	(N(N(H(H(N))(N)(H(H)(H)))))	hybrid		(N)	('(N)',)	TRUE	TRUE	TRUE	FALSE
9	Fut8_KO_max_IGP_mousebrain_1	11714	3	853.027	VTNVSDATK	H(5)N(4)	3	P97797	Tyrosine-protein phosphatase non-receptor type substrate 1	Sirpa	92	2	1.72822	0.015707	0.0938957	0.17788	(N(N(H(H(H)(H))(H(N))(N))))	hybrid		(N)	('(N)',)	(N(N(H(H(N))(N)(H(H)(H)))))	hybrid		(N)	('(N)',)	TRUE	TRUE	TRUE	TRUE
9	Fut8_KO_max_IGP_mousebrain_1	11714	3	853.027	VTNVSDATK	H(5)N(4)	3	P97797	Tyrosine-protein phosphatase non-receptor type substrate 1	Sirpa	92	3	1.71252	0.0895918	0.194756	0.092727	(N(N(H(H(H))(H(N(H))(N)))))	hybrid			('(N(H))', '(N)')	(N(N(H(H(N))(N)(H(H)(H)))))	hybrid		(N)	('(N)',)	TRUE	TRUE	FALSE	FALSE
9	Fut8_KO_max_IGP_mousebrain_1	11714	3	853.027	VTNVSDATK	H(5)N(4)	3	P97797	Tyrosine-protein phosphatase non-receptor type substrate 1	Sirpa	92	4	1.62293	0.0629139	0.251239	0.125835	(N(N(H(H(H)(H))(H(N)(N)))))	hybrid			('(N)', '(N)')	(N(N(H(H(N))(N)(H(H)(H)))))	hybrid		(N)	('(N)',)	TRUE	TRUE	FALSE	FALSE
9	Fut8_KO_max_IGP_mousebrain_1	11714	3	853.027	VTNVSDATK	H(5)N(4)	3	P97797	Tyrosine-protein phosphatase non-receptor type substrate 1	Sirpa	92	5	1.56001	0.112046	0.326086	0.113902	(N(N(H(H(H)(H)(N))(H(N)))))	unknown			('(N)', '(N)')	(N(N(H(H(N))(N)(H(H)(H)))))	hybrid		(N)	('(N)',)	FALSE	TRUE	FALSE	FALSE
9	Fut8_KO_max_IGP_mousebrain_1	11714	3	853.027	VTNVSDATK	H(5)N(4)	3	P97797	Tyrosine-protein phosphatase non-receptor type substrate 1	Sirpa	92	6	1.44797	0.108601	0.360887	0.191148	(N(N(H(H(N(H(H))))(H(N)))))	complex			('(N(H(H)))', '(N)')	(N(N(H(H(N))(N)(H(H)(H)))))	hybrid		(N)	('(N)',)	FALSE	TRUE	FALSE	FALSE
9	Fut8_KO_max_IGP_mousebrain_1	11714	3	853.027	VTNVSDATK	H(5)N(4)	3	P97797	Tyrosine-protein phosphatase non-receptor type substrate 1	Sirpa	92	7	1.33936	0.130704	0.295071	0.365564	(N(N(H(H(N(H))(N(H)))(H))))	complex			('(N(H))', '(N(H))')	(N(N(H(H(N))(N)(H(H)(H)))))	hybrid		(N)	('(N)',)	FALSE	TRUE	FALSE	FALSE
9	Fut8_KO_max_IGP_mousebrain_1	11714	3	853.027	VTNVSDATK	H(5)N(4)	3	P97797	Tyrosine-protein phosphatase non-receptor type substrate 1	Sirpa	92	8	1.20866	0.408318	0.380441	0.410898	(N(N(H(H(N(H)))(H(N(H))))))	complex			('(N(H))', '(N(H))')	(N(N(H(H(N))(N)(H(H)(H)))))	hybrid		(N)	('(N)',)	FALSE	TRUE	FALSE	FALSE
9	Fut8_KO_max_IGP_mousebrain_1	11714	3	853.027	VTNVSDATK	H(5)N(4)	3	P97797	Tyrosine-protein phosphatase non-receptor type substrate 1	Sirpa	92	9	0.800343		0.24804	0.951617	(N(N(H(H(H(N))(H))(H)(N))))	unknown		(N)	('(H(N))',)	(N(N(H(H(N))(N)(H(H)(H)))))	hybrid		(N)	('(N)',)	FALSE	TRUE	TRUE	FALSE
5	Fut8_KO_max_IGP_mousebrain_1	11721	2	1261.99	AcCQFNR	H(6)N(3)F(1)	5	P14231	Sodium/potassium-transporting ATPase subunit beta-2	Atp1b2	153	1	1.57271	0.239895	0.342782	0.0845098	(N(N(H(H(H)(H))(H(N(H)(F))))))	hybrid			('(N(H)(F))',)	(N(N(H(H(N(H)(F)))(H(H)(H)))))	hybrid			('(N(H)(F))',)	TRUE	TRUE	TRUE	TRUE
5	Fut8_KO_max_IGP_mousebrain_1	11721	2	1261.99	AcCQFNR	H(6)N(3)F(1)	5	P14231	Sodium/potassium-transporting ATPase subunit beta-2	Atp1b2	153	2	1.33281	0.0321131	0.569272	0.0979143	(N(N(H(H(H)(H))(H(N(H)))))(F))	hybrid	(F)		('(N(H))',)	(N(N(H(H(N(H)(F)))(H(H)(H)))))	hybrid			('(N(H)(F))',)	TRUE	FALSE	TRUE	FALSE
5	Fut8_KO_max_IGP_mousebrain_1	11721	2	1261.99	AcCQFNR	H(6)N(3)F(1)	5	P14231	Sodium/potassium-transporting ATPase subunit beta-2	Atp1b2	153	3	1.3007	0.130738	0.564711	0.134588	(N(N(H(H(H(H))(H))(H(N))))(F))	hybrid	(F)		('(N)',)	(N(N(H(H(N(H)(F)))(H(H)(H)))))	hybrid			('(N(H)(F))',)	TRUE	FALSE	TRUE	FALSE
5	Fut8_KO_max_IGP_mousebrain_1	11721	2	1261.99	AcCQFNR	H(6)N(3)F(1)	5	P14231	Sodium/potassium-transporting ATPase subunit beta-2	Atp1b2	153	4	1.16996	0.0120375	0.643084	0.186954	(N(N(H(H(H))(H(N(H(H))))))(F))	hybrid	(F)		('(N(H(H)))',)	(N(N(H(H(N(H)(F)))(H(H)(H)))))	hybrid			('(N(H)(F))',)	TRUE	FALSE	TRUE	FALSE
5	Fut8_KO_max_IGP_mousebrain_1	11721	2	1261.99	AcCQFNR	H(6)N(3)F(1)	5	P14231	Sodium/potassium-transporting ATPase subunit beta-2	Atp1b2	153	5	1.15792		0.655654	0.186421	(N(N(H(H(H(H)))(H(N(H)))))(F))	hybrid	(F)		('(N(H))',)	(N(N(H(H(N(H)(F)))(H(H)(H)))))	hybrid			('(N(H)(F))',)	TRUE	FALSE	TRUE	FALSE
4	Fut8_KO_max_IGP_mousebrain_1	11769	3	872.028	KNASNMEYR	H(3)N(5)	2	P97300	Neuroplastin	Nptn	196	1	1.79012	0.0549926	0.152653	0.0572257	(N(N(H(H(N))(H(N))(N))))	complex		(N)	('(N)', '(N)')	(N(N(H(H(N))(N)(H(N)))))	complex		(N)	('(N)', '(N)')	TRUE	TRUE	TRUE	TRUE
4	Fut8_KO_max_IGP_mousebrain_1	11769	3	872.028	KNASNMEYR	H(3)N(5)	2	P97300	Neuroplastin	Nptn	196	2	1.73513	0.0449666	0.235535	0.0293355	(N(N(H(H(N)(N))(H)(N))))	complex		(N)	('(N)', '(N)')	(N(N(H(H(N))(N)(H(N)))))	complex		(N)	('(N)', '(N)')	TRUE	TRUE	TRUE	TRUE
4	Fut8_KO_max_IGP_mousebrain_1	11769	3	872.028	KNASNMEYR	H(3)N(5)	2	P97300	Neuroplastin	Nptn	196	3	1.69016	0.229565	0.198236	0.111602	(N(N(H(H(N)(N))(H(N)))))	complex			('(N)', '(N)', '(N)')	(N(N(H(H(N))(N)(H(N)))))	complex		(N)	('(N)', '(N)')	TRUE	TRUE	FALSE	FALSE
4	Fut8_KO_max_IGP_mousebrain_1	11769	3	872.028	KNASNMEYR	H(3)N(5)	2	P97300	Neuroplastin	Nptn	196	4	1.4606		0.365405	0.173997	(N(N(H(H(N(N)))(H(N)))))	complex			('(N(N))', '(N)')	(N(N(H(H(N))(N)(H(N)))))	complex		(N)	('(N)', '(N)')	TRUE	TRUE	FALSE	FALSE
9	Fut8_KO_max_IGP_mousebrain_1	11770	2	1279.04	VTNVSDATK	H(5)N(4)	3	P97797	Tyrosine-protein phosphatase non-receptor type substrate 1	Sirpa	92	1	1.69956	0.0299133	0.10169	0.198749	(N(N(H(H(H)(H))(H(N))(N))))	hybrid		(N)	('(N)',)	(N(N(H(H(N))(N)(H(H)(H)))))	hybrid		(N)	('(N)',)	TRUE	TRUE	TRUE	TRUE
9	Fut8_KO_max_IGP_mousebrain_1	11770	2	1279.04	VTNVSDATK	H(5)N(4)	3	P97797	Tyrosine-protein phosphatase non-receptor type substrate 1	Sirpa	92	2	1.66965	0.0674483	0.115417	0.214935	(N(N(H(H(H))(H(N(H)))(N))))	hybrid		(N)	('(N(H))',)	(N(N(H(H(N))(N)(H(H)(H)))))	hybrid		(N)	('(N)',)	TRUE	TRUE	TRUE	FALSE
9	Fut8_KO_max_IGP_mousebrain_1	11770	2	1279.04	VTNVSDATK	H(5)N(4)	3	P97797	Tyrosine-protein phosphatase non-receptor type substrate 1	Sirpa	92	3	1.6022	0.0278925	0.165258	0.232542	(N(N(H(H(H)(H)(N))(H(N)))))	unknown			('(N)', '(N)')	(N(N(H(H(N))(N)(H(H)(H)))))	hybrid		(N)	('(N)',)	FALSE	TRUE	FALSE	FALSE
9	Fut8_KO_max_IGP_mousebrain_1	11770	2	1279.04	VTNVSDATK	H(5)N(4)	3	P97797	Tyrosine-protein phosphatase non-receptor type substrate 1	Sirpa	92	4	1.57431	0.0128815	0.170813	0.25488	(N(N(H(H(H)(H))(H(N)(N)))))	hybrid			('(N)', '(N)')	(N(N(H(H(N))(N)(H(H)(H)))))	hybrid		(N)	('(N)',)	TRUE	TRUE	FALSE	FALSE
9	Fut8_KO_max_IGP_mousebrain_1	11770	2	1279.04	VTNVSDATK	H(5)N(4)	3	P97797	Tyrosine-protein phosphatase non-receptor type substrate 1	Sirpa	92	5	1.56143	0.150557	0.179004	0.25957	(N(N(H(H(H))(H(N(H))(N)))))	hybrid			('(N(H))', '(N)')	(N(N(H(H(N))(N)(H(H)(H)))))	hybrid		(N)	('(N)',)	TRUE	TRUE	FALSE	FALSE
9	Fut8_KO_max_IGP_mousebrain_1	11770	2	1279.04	VTNVSDATK	H(5)N(4)	3	P97797	Tyrosine-protein phosphatase non-receptor type substrate 1	Sirpa	92	6	1.41087	0.192033	0.293435	0.295696	(N(N(H(H(N(H(H))))(H(N)))))	complex			('(N(H(H)))', '(N)')	(N(N(H(H(N))(N)(H(H)(H)))))	hybrid		(N)	('(N)',)	FALSE	TRUE	FALSE	FALSE
9	Fut8_KO_max_IGP_mousebrain_1	11770	2	1279.04	VTNVSDATK	H(5)N(4)	3	P97797	Tyrosine-protein phosphatase non-receptor type substrate 1	Sirpa	92	7	1.21884	0.0151676	0.278006	0.503158	(N(N(H(H(N(H)))(H(N(H))))))	complex			('(N(H))', '(N(H))')	(N(N(H(H(N))(N)(H(H)(H)))))	hybrid		(N)	('(N)',)	FALSE	TRUE	FALSE	FALSE
9	Fut8_KO_max_IGP_mousebrain_1	11770	2	1279.04	VTNVSDATK	H(5)N(4)	3	P97797	Tyrosine-protein phosphatase non-receptor type substrate 1	Sirpa	92	8	1.20367	0.361403	0.286554	0.509778	(N(N(H(H(N(H))(N(H)))(H))))	complex			('(N(H))', '(N(H))')	(N(N(H(H(N))(N)(H(H)(H)))))	hybrid		(N)	('(N)',)	FALSE	TRUE	FALSE	FALSE
9	Fut8_KO_max_IGP_mousebrain_1	11770	2	1279.04	VTNVSDATK	H(5)N(4)	3	P97797	Tyrosine-protein phosphatase non-receptor type substrate 1	Sirpa	92	9	0.842265		0.210831	0.946904	(N(N(H(H(H(N))(H))(H)(N))))	unknown		(N)	('(H(N))',)	(N(N(H(H(N))(N)(H(H)(H)))))	hybrid		(N)	('(N)',)	FALSE	TRUE	TRUE	FALSE
9	Fut8_KO_max_IGP_mousebrain_1	11774	3	853.027	VTNVSDATK	H(5)N(4)	3	P97797	Tyrosine-protein phosphatase non-receptor type substrate 1	Sirpa	92	1	1.79297	0.0621943	0.128316	0.0787111	(N(N(H(H(H))(H(N(H)))(N))))	hybrid		(N)	('(N(H))',)	(N(N(H(H(N))(N)(H(H)(H)))))	hybrid		(N)	('(N)',)	TRUE	TRUE	TRUE	FALSE
9	Fut8_KO_max_IGP_mousebrain_1	11774	3	853.027	VTNVSDATK	H(5)N(4)	3	P97797	Tyrosine-protein phosphatase non-receptor type substrate 1	Sirpa	92	2	1.73078	0.0200189	0.103928	0.165293	(N(N(H(H(H)(H))(H(N))(N))))	hybrid		(N)	('(N)',)	(N(N(H(H(N))(N)(H(H)(H)))))	hybrid		(N)	('(N)',)	TRUE	TRUE	TRUE	TRUE
9	Fut8_KO_max_IGP_mousebrain_1	11774	3	853.027	VTNVSDATK	H(5)N(4)	3	P97797	Tyrosine-protein phosphatase non-receptor type substrate 1	Sirpa	92	3	1.71076	0.0800471	0.207832	0.0814085	(N(N(H(H(H))(H(N(H))(N)))))	hybrid			('(N(H))', '(N)')	(N(N(H(H(N))(N)(H(H)(H)))))	hybrid		(N)	('(N)',)	TRUE	TRUE	FALSE	FALSE
9	Fut8_KO_max_IGP_mousebrain_1	11774	3	853.027	VTNVSDATK	H(5)N(4)	3	P97797	Tyrosine-protein phosphatase non-receptor type substrate 1	Sirpa	92	4	1.63071	0.0636431	0.254332	0.114956	(N(N(H(H(H)(H))(H(N)(N)))))	hybrid			('(N)', '(N)')	(N(N(H(H(N))(N)(H(H)(H)))))	hybrid		(N)	('(N)',)	TRUE	TRUE	FALSE	FALSE
9	Fut8_KO_max_IGP_mousebrain_1	11774	3	853.027	VTNVSDATK	H(5)N(4)	3	P97797	Tyrosine-protein phosphatase non-receptor type substrate 1	Sirpa	92	5	1.56707	0.111751	0.329168	0.103762	(N(N(H(H(H)(H)(N))(H(N)))))	unknown			('(N)', '(N)')	(N(N(H(H(N))(N)(H(H)(H)))))	hybrid		(N)	('(N)',)	FALSE	TRUE	FALSE	FALSE
9	Fut8_KO_max_IGP_mousebrain_1	11774	3	853.027	VTNVSDATK	H(5)N(4)	3	P97797	Tyrosine-protein phosphatase non-receptor type substrate 1	Sirpa	92	6	1.45532	0.107092	0.368408	0.176273	(N(N(H(H(N(H(H))))(H(N)))))	complex			('(N(H(H)))', '(N)')	(N(N(H(H(N))(N)(H(H)(H)))))	hybrid		(N)	('(N)',)	FALSE	TRUE	FALSE	FALSE
9	Fut8_KO_max_IGP_mousebrain_1	11774	3	853.027	VTNVSDATK	H(5)N(4)	3	P97797	Tyrosine-protein phosphatase non-receptor type substrate 1	Sirpa	92	7	1.34823	0.130948	0.300987	0.350786	(N(N(H(H(N(H))(N(H)))(H))))	complex			('(N(H))', '(N(H))')	(N(N(H(H(N))(N)(H(H)(H)))))	hybrid		(N)	('(N)',)	FALSE	TRUE	FALSE	FALSE
9	Fut8_KO_max_IGP_mousebrain_1	11774	3	853.027	VTNVSDATK	H(5)N(4)	3	P97797	Tyrosine-protein phosphatase non-receptor type substrate 1	Sirpa	92	8	1.21728	0.426267	0.386401	0.39632	(N(N(H(H(N(H)))(H(N(H))))))	complex			('(N(H))', '(N(H))')	(N(N(H(H(N))(N)(H(H)(H)))))	hybrid		(N)	('(N)',)	FALSE	TRUE	FALSE	FALSE
9	Fut8_KO_max_IGP_mousebrain_1	11774	3	853.027	VTNVSDATK	H(5)N(4)	3	P97797	Tyrosine-protein phosphatase non-receptor type substrate 1	Sirpa	92	9	0.791012		0.259086	0.949901	(N(N(H(H(H(N))(H))(H)(N))))	unknown		(N)	('(H(N))',)	(N(N(H(H(N))(N)(H(H)(H)))))	hybrid		(N)	('(N)',)	FALSE	TRUE	TRUE	FALSE
9	Fut8_KO_max_IGP_mousebrain_1	11857	3	956.411	FNHTQTIQQK	H(5)N(4)	2	Q810U4	Neuronal cell adhesion molecule	Nrcam	217	1	1.80679	0.101545	0.139077	0.0541285	(N(N(H(H(H))(H(N(H)))(N))))	hybrid		(N)	('(N(H))',)	(N(N(H(H(N(H)))(N)(H(H)))))	hybrid		(N)	('(N(H))',)	TRUE	TRUE	TRUE	TRUE
9	Fut8_KO_max_IGP_mousebrain_1	11857	3	956.411	FNHTQTIQQK	H(5)N(4)	2	Q810U4	Neuronal cell adhesion molecule	Nrcam	217	2	1.70525	0.00601787	0.169007	0.125743	(N(N(H(H(H)(H))(H(N))(N))))	hybrid		(N)	('(N)',)	(N(N(H(H(N(H)))(N)(H(H)))))	hybrid		(N)	('(N(H))',)	TRUE	TRUE	TRUE	FALSE
9	Fut8_KO_max_IGP_mousebrain_1	11857	3	956.411	FNHTQTIQQK	H(5)N(4)	2	Q810U4	Neuronal cell adhesion molecule	Nrcam	217	3	1.69923	0.0211311	0.197551	0.103217	(N(N(H(H(H)(H))(H(N)(N)))))	hybrid			('(N)', '(N)')	(N(N(H(H(N(H)))(N)(H(H)))))	hybrid		(N)	('(N(H))',)	TRUE	TRUE	FALSE	FALSE
9	Fut8_KO_max_IGP_mousebrain_1	11857	3	956.411	FNHTQTIQQK	H(5)N(4)	2	Q810U4	Neuronal cell adhesion molecule	Nrcam	217	4	1.6781	0.0276985	0.184118	0.137781	(N(N(H(H(H))(H(N(H))(N)))))	hybrid			('(N(H))', '(N)')	(N(N(H(H(N(H)))(N)(H(H)))))	hybrid		(N)	('(N(H))',)	TRUE	TRUE	FALSE	FALSE
9	Fut8_KO_max_IGP_mousebrain_1	11857	3	956.411	FNHTQTIQQK	H(5)N(4)	2	Q810U4	Neuronal cell adhesion molecule	Nrcam	217	5	1.6504	0.163909	0.233516	0.116081	(N(N(H(H(H)(H)(N))(H(N)))))	unknown			('(N)', '(N)')	(N(N(H(H(N(H)))(N)(H(H)))))	hybrid		(N)	('(N(H))',)	FALSE	TRUE	FALSE	FALSE
9	Fut8_KO_max_IGP_mousebrain_1	11857	3	956.411	FNHTQTIQQK	H(5)N(4)	2	Q810U4	Neuronal cell adhesion molecule	Nrcam	217	6	1.48649	0.194707	0.328572	0.184935	(N(N(H(H(N(H(H))))(H(N)))))	complex			('(N(H(H)))', '(N)')	(N(N(H(H(N(H)))(N)(H(H)))))	hybrid		(N)	('(N(H))',)	FALSE	TRUE	FALSE	FALSE
9	Fut8_KO_max_IGP_mousebrain_1	11857	3	956.411	FNHTQTIQQK	H(5)N(4)	2	Q810U4	Neuronal cell adhesion molecule	Nrcam	217	7	1.29179	0.00493616	0.321899	0.386315	(N(N(H(H(N(H))(N(H)))(H))))	complex			('(N(H))', '(N(H))')	(N(N(H(H(N(H)))(N)(H(H)))))	hybrid		(N)	('(N(H))',)	FALSE	TRUE	FALSE	FALSE
9	Fut8_KO_max_IGP_mousebrain_1	11857	3	956.411	FNHTQTIQQK	H(5)N(4)	2	Q810U4	Neuronal cell adhesion molecule	Nrcam	217	8	1.28685	0.40984	0.370233	0.342918	(N(N(H(H(N(H)))(H(N(H))))))	complex			('(N(H))', '(N(H))')	(N(N(H(H(N(H)))(N)(H(H)))))	hybrid		(N)	('(N(H))',)	FALSE	TRUE	FALSE	FALSE
9	Fut8_KO_max_IGP_mousebrain_1	11857	3	956.411	FNHTQTIQQK	H(5)N(4)	2	Q810U4	Neuronal cell adhesion molecule	Nrcam	217	9	0.877009		0.20334	0.919651	(N(N(H(H(H(N))(H))(H)(N))))	unknown		(N)	('(H(N))',)	(N(N(H(H(N(H)))(N)(H(H)))))	hybrid		(N)	('(N(H))',)	FALSE	TRUE	TRUE	FALSE
4	Fut8_KO_max_IGP_mousebrain_1	11870	3	893.685	NISSEEK	H(6)N(3)A(1)	1	P13595	Neural cell adhesion molecule 1	Ncam1	348	1	1.62889	0.0741736	0.245377	0.125734	(N(N(H(H(H)(H))(H(N(H(A)))))))	hybrid			('(N(H(A)))',)	(N(N(H(H(N(H(A))))(H(H)(H)))))	hybrid			('(N(H(A)))',)	TRUE	TRUE	TRUE	TRUE
4	Fut8_KO_max_IGP_mousebrain_1	11870	3	893.685	NISSEEK	H(6)N(3)A(1)	1	P13595	Neural cell adhesion molecule 1	Ncam1	348	2	1.55472	0.213482	0.298124	0.147161	(N(N(H(H(H)(H))(H(N(H)(A))))))	hybrid			('(N(H)(A))',)	(N(N(H(H(N(H(A))))(H(H)(H)))))	hybrid			('(N(H(A)))',)	TRUE	TRUE	TRUE	FALSE
4	Fut8_KO_max_IGP_mousebrain_1	11870	3	893.685	NISSEEK	H(6)N(3)A(1)	1	P13595	Neural cell adhesion molecule 1	Ncam1	348	3	1.34123	0.486088	0.330657	0.32811	(N(N(H(H(H(H)))(H(N(H(A)))))))	hybrid			('(N(H(A)))',)	(N(N(H(H(N(H(A))))(H(H)(H)))))	hybrid			('(N(H(A)))',)	TRUE	TRUE	TRUE	TRUE
4	Fut8_KO_max_IGP_mousebrain_1	11870	3	893.685	NISSEEK	H(6)N(3)A(1)	1	P13595	Neural cell adhesion molecule 1	Ncam1	348	4	0.855145		0.264917	0.879937	(N(N(H(H(H(N(H(A))))(H))(H))))	unknown			('(H(N(H(A))))',)	(N(N(H(H(N(H(A))))(H(H)(H)))))	hybrid			('(N(H(A)))',)	FALSE	TRUE	TRUE	FALSE
4	Fut8_KO_max_IGP_mousebrain_1	11896	3	893.685	NISSEEK	H(6)N(3)A(1)	1	P13595	Neural cell adhesion molecule 1	Ncam1	348	1	1.68131	0.0847784	0.22424	0.0944486	(N(N(H(H(H)(H))(H(N(H(A)))))))	hybrid			('(N(H(A)))',)	(N(N(H(H(N(H(A))))(H(H)(H)))))	hybrid			('(N(H(A)))',)	TRUE	TRUE	TRUE	TRUE
4	Fut8_KO_max_IGP_mousebrain_1	11896	3	893.685	NISSEEK	H(6)N(3)A(1)	1	P13595	Neural cell adhesion molecule 1	Ncam1	348	2	1.59653	0.193782	0.279647	0.123819	(N(N(H(H(H)(H))(H(N(H)(A))))))	hybrid			('(N(H)(A))',)	(N(N(H(H(N(H(A))))(H(H)(H)))))	hybrid			('(N(H(A)))',)	TRUE	TRUE	TRUE	FALSE
4	Fut8_KO_max_IGP_mousebrain_1	11896	3	893.685	NISSEEK	H(6)N(3)A(1)	1	P13595	Neural cell adhesion molecule 1	Ncam1	348	3	1.40275	0.518617	0.309786	0.287463	(N(N(H(H(H(H)))(H(N(H(A)))))))	hybrid			('(N(H(A)))',)	(N(N(H(H(N(H(A))))(H(H)(H)))))	hybrid			('(N(H(A)))',)	TRUE	TRUE	TRUE	TRUE
4	Fut8_KO_max_IGP_mousebrain_1	11896	3	893.685	NISSEEK	H(6)N(3)A(1)	1	P13595	Neural cell adhesion molecule 1	Ncam1	348	4	0.884135		0.239967	0.875899	(N(N(H(H(H(N(H(A))))(H))(H))))	unknown			('(H(N(H(A))))',)	(N(N(H(H(N(H(A))))(H(H)(H)))))	hybrid			('(N(H(A)))',)	FALSE	TRUE	TRUE	FALSE
4	Fut8_KO_max_IGP_mousebrain_1	11899	3	872.028	KNASNMEYR	H(3)N(5)	2	P97300	Neuroplastin	Nptn	196	1	1.63512	0.142195	0.35051	0.014368	(N(N(H(H(N)(N))(H)(N))))	complex		(N)	('(N)', '(N)')	(N(N(H(H(N))(N)(H(N)))))	complex		(N)	('(N)', '(N)')	TRUE	TRUE	TRUE	TRUE
4	Fut8_KO_max_IGP_mousebrain_1	11899	3	872.028	KNASNMEYR	H(3)N(5)	2	P97300	Neuroplastin	Nptn	196	2	1.49293	0.0364791	0.466453	0.0406196	(N(N(H(H(N))(H(N))(N))))	complex		(N)	('(N)', '(N)')	(N(N(H(H(N))(N)(H(N)))))	complex		(N)	('(N)', '(N)')	TRUE	TRUE	TRUE	TRUE
4	Fut8_KO_max_IGP_mousebrain_1	11899	3	872.028	KNASNMEYR	H(3)N(5)	2	P97300	Neuroplastin	Nptn	196	3	1.45645	0.0079724	0.448869	0.0946835	(N(N(H(H(N)(N))(H(N)))))	complex			('(N)', '(N)', '(N)')	(N(N(H(H(N))(N)(H(N)))))	complex		(N)	('(N)', '(N)')	TRUE	TRUE	FALSE	FALSE
4	Fut8_KO_max_IGP_mousebrain_1	11899	3	872.028	KNASNMEYR	H(3)N(5)	2	P97300	Neuroplastin	Nptn	196	4	1.44848		0.393911	0.157613	(N(N(H(H(N(N)))(H(N)))))	complex			('(N(N))', '(N)')	(N(N(H(H(N))(N)(H(N)))))	complex		(N)	('(N)', '(N)')	TRUE	TRUE	FALSE	FALSE
4	Fut8_KO_max_IGP_mousebrain_1	11900	2	1340.02	NISSEEK	H(6)N(3)A(1)	1	P13595	Neural cell adhesion molecule 1	Ncam1	348	1	1.77494	0.166132	0.166718	0.0583417	(N(N(H(H(H)(H))(H(N(H(A)))))))	hybrid			('(N(H(A)))',)	(N(N(H(H(N(H(A))))(H(H)(H)))))	hybrid			('(N(H(A)))',)	TRUE	TRUE	TRUE	TRUE
4	Fut8_KO_max_IGP_mousebrain_1	11900	2	1340.02	NISSEEK	H(6)N(3)A(1)	1	P13595	Neural cell adhesion molecule 1	Ncam1	348	2	1.60881	0.0755824	0.276513	0.114678	(N(N(H(H(H(H)))(H(N(H(A)))))))	hybrid			('(N(H(A)))',)	(N(N(H(H(N(H(A))))(H(H)(H)))))	hybrid			('(N(H(A)))',)	TRUE	TRUE	TRUE	TRUE
4	Fut8_KO_max_IGP_mousebrain_1	11900	2	1340.02	NISSEEK	H(6)N(3)A(1)	1	P13595	Neural cell adhesion molecule 1	Ncam1	348	3	1.53323	0.69098	0.298082	0.168692	(N(N(H(H(H)(H))(H(N(H)(A))))))	hybrid			('(N(H)(A))',)	(N(N(H(H(N(H(A))))(H(H)(H)))))	hybrid			('(N(H(A)))',)	TRUE	TRUE	TRUE	FALSE
4	Fut8_KO_max_IGP_mousebrain_1	11900	2	1340.02	NISSEEK	H(6)N(3)A(1)	1	P13595	Neural cell adhesion molecule 1	Ncam1	348	4	0.842247		0.312145	0.845608	(N(N(H(H(H(N(H(A))))(H))(H))))	unknown			('(H(N(H(A))))',)	(N(N(H(H(N(H(A))))(H(H)(H)))))	hybrid			('(N(H(A)))',)	FALSE	TRUE	TRUE	FALSE
4	Fut8_KO_max_IGP_mousebrain_1	11938	3	872.028	KNASNMEYR	H(3)N(5)	2	P97300	Neuroplastin	Nptn	196	1	1.78382	0.0360741	0.177007	0.0391688	(N(N(H(H(N))(H(N))(N))))	complex		(N)	('(N)', '(N)')	(N(N(H(H(N))(N)(H(N)))))	complex		(N)	('(N)', '(N)')	TRUE	TRUE	TRUE	TRUE
4	Fut8_KO_max_IGP_mousebrain_1	11938	3	872.028	KNASNMEYR	H(3)N(5)	2	P97300	Neuroplastin	Nptn	196	2	1.74775	0.0531058	0.238763	0.0134869	(N(N(H(H(N)(N))(H)(N))))	complex		(N)	('(N)', '(N)')	(N(N(H(H(N))(N)(H(N)))))	complex		(N)	('(N)', '(N)')	TRUE	TRUE	TRUE	TRUE
4	Fut8_KO_max_IGP_mousebrain_1	11938	3	872.028	KNASNMEYR	H(3)N(5)	2	P97300	Neuroplastin	Nptn	196	3	1.69464	0.208294	0.212222	0.0931338	(N(N(H(H(N)(N))(H(N)))))	complex			('(N)', '(N)', '(N)')	(N(N(H(H(N))(N)(H(N)))))	complex		(N)	('(N)', '(N)')	TRUE	TRUE	FALSE	FALSE
4	Fut8_KO_max_IGP_mousebrain_1	11938	3	872.028	KNASNMEYR	H(3)N(5)	2	P97300	Neuroplastin	Nptn	196	4	1.48635		0.357775	0.155875	(N(N(H(H(N(N)))(H(N)))))	complex			('(N(N))', '(N)')	(N(N(H(H(N))(N)(H(N)))))	complex		(N)	('(N)', '(N)')	TRUE	TRUE	FALSE	FALSE
4	Fut8_KO_max_IGP_mousebrain_1	11942	3	872.028	KNASNMEYR	H(3)N(5)	2	P97300	Neuroplastin	Nptn	196	1	1.65925	0.129998	0.330507	0.0102472	(N(N(H(H(N)(N))(H)(N))))	complex		(N)	('(N)', '(N)')	(N(N(H(H(N))(N)(H(N)))))	complex		(N)	('(N)', '(N)')	TRUE	TRUE	TRUE	TRUE
4	Fut8_KO_max_IGP_mousebrain_1	11942	3	872.028	KNASNMEYR	H(3)N(5)	2	P97300	Neuroplastin	Nptn	196	2	1.52925	0.030412	0.43985	0.0309024	(N(N(H(H(N))(H(N))(N))))	complex		(N)	('(N)', '(N)')	(N(N(H(H(N))(N)(H(N)))))	complex		(N)	('(N)', '(N)')	TRUE	TRUE	TRUE	TRUE
4	Fut8_KO_max_IGP_mousebrain_1	11942	3	872.028	KNASNMEYR	H(3)N(5)	2	P97300	Neuroplastin	Nptn	196	3	1.49884	0.0221912	0.416728	0.0844358	(N(N(H(H(N)(N))(H(N)))))	complex			('(N)', '(N)', '(N)')	(N(N(H(H(N))(N)(H(N)))))	complex		(N)	('(N)', '(N)')	TRUE	TRUE	FALSE	FALSE
4	Fut8_KO_max_IGP_mousebrain_1	11942	3	872.028	KNASNMEYR	H(3)N(5)	2	P97300	Neuroplastin	Nptn	196	4	1.47664		0.37573	0.147625	(N(N(H(H(N(N)))(H(N)))))	complex			('(N(N))', '(N)')	(N(N(H(H(N))(N)(H(N)))))	complex		(N)	('(N)', '(N)')	TRUE	TRUE	FALSE	FALSE
5	Fut8_KO_max_IGP_mousebrain_1	11947	3	907.36	NISSEEK	H(5)N(4)A(1)	1	P13595	Neural cell adhesion molecule 1	Ncam1	348	1	1.59515	0.163657	0.227409	0.177436	(N(N(H(H(H)(H))(H(N(N(A)))))))	hybrid			('(N(N(A)))',)	(N(N(H(H(N(N(A))))(H(H)(H)))))	hybrid			('(N(N(A)))',)	TRUE	TRUE	TRUE	TRUE
5	Fut8_KO_max_IGP_mousebrain_1	11947	3	907.36	NISSEEK	H(5)N(4)A(1)	1	P13595	Neural cell adhesion molecule 1	Ncam1	348	2	1.4315	0.0843517	0.28396	0.284543	(N(N(H(H(H))(H(N(H(A))))(N))))	hybrid		(N)	('(N(H(A)))',)	(N(N(H(H(N(N(A))))(H(H)(H)))))	hybrid			('(N(N(A)))',)	TRUE	TRUE	FALSE	FALSE
5	Fut8_KO_max_IGP_mousebrain_1	11947	3	907.36	NISSEEK	H(5)N(4)A(1)	1	P13595	Neural cell adhesion molecule 1	Ncam1	348	3	1.34715	0.0533746	0.261362	0.391492	(N(N(H(H(N(H(A)))(N(H)))(H))))	complex			('(N(H(A)))', '(N(H))')	(N(N(H(H(N(N(A))))(H(H)(H)))))	hybrid			('(N(N(A)))',)	FALSE	TRUE	TRUE	FALSE
5	Fut8_KO_max_IGP_mousebrain_1	11947	3	907.36	NISSEEK	H(5)N(4)A(1)	1	P13595	Neural cell adhesion molecule 1	Ncam1	348	4	1.29377	0.0172134	0.342078	0.364151	(N(N(H(H(H))(H(N(H(A)))(N)))))	hybrid			('(N(H(A)))', '(N)')	(N(N(H(H(N(N(A))))(H(H)(H)))))	hybrid			('(N(N(A)))',)	TRUE	TRUE	TRUE	FALSE
5	Fut8_KO_max_IGP_mousebrain_1	11947	3	907.36	NISSEEK	H(5)N(4)A(1)	1	P13595	Neural cell adhesion molecule 1	Ncam1	348	5	1.27656		0.302758	0.420685	(N(N(H(H(N(H(A))))(H(N(H))))))	complex			('(N(H(A)))', '(N(H))')	(N(N(H(H(N(N(A))))(H(H)(H)))))	hybrid			('(N(N(A)))',)	FALSE	TRUE	TRUE	FALSE
13	Fut8_KO_max_IGP_mousebrain_1	11967	2	1271.03	TLcCPNTTK	H(4)N(4)F(1)	5	Q9QYS2	Metabotropic glutamate receptor 3	Grm3	414	1	1.75207	0.107922	0.199756	0.0481715	(N(N(H(H(N(H)(F)))(H)(N))))	complex		(N)	('(N(H)(F))',)	(N(N(H(H(N(H)(F)))(N)(H))))	complex		(N)	('(N(H)(F))',)	TRUE	TRUE	TRUE	TRUE
13	Fut8_KO_max_IGP_mousebrain_1	11967	2	1271.03	TLcCPNTTK	H(4)N(4)F(1)	5	Q9QYS2	Metabotropic glutamate receptor 3	Grm3	414	2	1.64415	0.0298237	0.261443	0.0944061	(N(N(H(H(H))(H(N(F)))(N))))	hybrid		(N)	('(N(F))',)	(N(N(H(H(N(H)(F)))(N)(H))))	complex		(N)	('(N(H)(F))',)	FALSE	TRUE	TRUE	FALSE
13	Fut8_KO_max_IGP_mousebrain_1	11967	2	1271.03	TLcCPNTTK	H(4)N(4)F(1)	5	Q9QYS2	Metabotropic glutamate receptor 3	Grm3	414	3	1.61433	0.00614015	0.331724	0.0539484	(N(N(H(H(N(H)(F))(N))(H))))	complex			('(N(H)(F))', '(N)')	(N(N(H(H(N(H)(F)))(N)(H))))	complex		(N)	('(N(H)(F))',)	TRUE	TRUE	FALSE	FALSE
13	Fut8_KO_max_IGP_mousebrain_1	11967	2	1271.03	TLcCPNTTK	H(4)N(4)F(1)	5	Q9QYS2	Metabotropic glutamate receptor 3	Grm3	414	4	1.60819	0.0143592	0.277168	0.114645	(N(N(H(H(N(H(F))))(H(N)))))	complex			('(N(H(F)))', '(N)')	(N(N(H(H(N(H)(F)))(N)(H))))	complex		(N)	('(N(H)(F))',)	TRUE	TRUE	FALSE	FALSE
13	Fut8_KO_max_IGP_mousebrain_1	11967	2	1271.03	TLcCPNTTK	H(4)N(4)F(1)	5	Q9QYS2	Metabotropic glutamate receptor 3	Grm3	414	5	1.59383	0.0243283	0.313212	0.0929599	(N(N(H(H(N(H)(F)))(H(N)))))	complex			('(N(H)(F))', '(N)')	(N(N(H(H(N(H)(F)))(N)(H))))	complex		(N)	('(N(H)(F))',)	TRUE	TRUE	FALSE	FALSE
13	Fut8_KO_max_IGP_mousebrain_1	11967	2	1271.03	TLcCPNTTK	H(4)N(4)F(1)	5	Q9QYS2	Metabotropic glutamate receptor 3	Grm3	414	6	1.5695	0.0179271	0.362242	0.0682581	(N(N(H(H(N(H)))(H)(N)))(F))	complex	(F)	(N)	('(N(H))',)	(N(N(H(H(N(H)(F)))(N)(H))))	complex		(N)	('(N(H)(F))',)	TRUE	FALSE	TRUE	FALSE
13	Fut8_KO_max_IGP_mousebrain_1	11967	2	1271.03	TLcCPNTTK	H(4)N(4)F(1)	5	Q9QYS2	Metabotropic glutamate receptor 3	Grm3	414	7	1.55157	0.0087735	0.311985	0.136442	(N(N(H(H(H))(H(N(F))(N)))))	hybrid			('(N(F))', '(N)')	(N(N(H(H(N(H)(F)))(N)(H))))	complex		(N)	('(N(H)(F))',)	FALSE	TRUE	FALSE	FALSE
13	Fut8_KO_max_IGP_mousebrain_1	11967	2	1271.03	TLcCPNTTK	H(4)N(4)F(1)	5	Q9QYS2	Metabotropic glutamate receptor 3	Grm3	414	8	1.5428	0.0251619	0.313886	0.143315	(N(N(H(H(N(H)))(H(N(F))))))	complex			('(N(H))', '(N(F))')	(N(N(H(H(N(H)(F)))(N)(H))))	complex		(N)	('(N(H)(F))',)	TRUE	TRUE	FALSE	FALSE
13	Fut8_KO_max_IGP_mousebrain_1	11967	2	1271.03	TLcCPNTTK	H(4)N(4)F(1)	5	Q9QYS2	Metabotropic glutamate receptor 3	Grm3	414	9	1.51764	0.0061265	0.407076	0.0752873	(N(N(H(H(N(H)))(H(N))))(F))	complex	(F)		('(N(H))', '(N)')	(N(N(H(H(N(H)(F)))(N)(H))))	complex		(N)	('(N(H)(F))',)	TRUE	FALSE	FALSE	FALSE
13	Fut8_KO_max_IGP_mousebrain_1	11967	2	1271.03	TLcCPNTTK	H(4)N(4)F(1)	5	Q9QYS2	Metabotropic glutamate receptor 3	Grm3	414	10	1.51151	0.0102822	0.40815	0.080339	(N(N(H(H(H))(H(N)(N))))(F))	hybrid	(F)		('(N)', '(N)')	(N(N(H(H(N(H)(F)))(N)(H))))	complex		(N)	('(N(H)(F))',)	FALSE	FALSE	FALSE	FALSE
13	Fut8_KO_max_IGP_mousebrain_1	11967	2	1271.03	TLcCPNTTK	H(4)N(4)F(1)	5	Q9QYS2	Metabotropic glutamate receptor 3	Grm3	414	11	1.50123	0.0276346	0.371322	0.127449	(N(N(H(H(H))(H(N))(N)))(F))	hybrid	(F)	(N)	('(N)',)	(N(N(H(H(N(H)(F)))(N)(H))))	complex		(N)	('(N(H)(F))',)	FALSE	FALSE	TRUE	FALSE
13	Fut8_KO_max_IGP_mousebrain_1	11967	2	1271.03	TLcCPNTTK	H(4)N(4)F(1)	5	Q9QYS2	Metabotropic glutamate receptor 3	Grm3	414	12	1.47359	0.0126778	0.348676	0.17773	(N(N(H(H(N(H))(N(F)))(H))))	complex			('(N(H))', '(N(F))')	(N(N(H(H(N(H)(F)))(N)(H))))	complex		(N)	('(N(H)(F))',)	TRUE	TRUE	FALSE	FALSE
13	Fut8_KO_max_IGP_mousebrain_1	11967	2	1271.03	TLcCPNTTK	H(4)N(4)F(1)	5	Q9QYS2	Metabotropic glutamate receptor 3	Grm3	414	13	1.46092		0.439254	0.09983	(N(N(H(H(N(H))(N))(H)))(F))	complex	(F)		('(N(H))', '(N)')	(N(N(H(H(N(H)(F)))(N)(H))))	complex		(N)	('(N(H)(F))',)	TRUE	FALSE	FALSE	FALSE
5	Fut8_KO_max_IGP_mousebrain_1	11971	2	1360.54	NISSEEK	H(5)N(4)A(1)	1	P13595	Neural cell adhesion molecule 1	Ncam1	348	1	1.5866	0.398401	0.181795	0.231606	(N(N(H(H(H)(H))(H(N(N(A)))))))	hybrid			('(N(N(A)))',)	(N(N(H(H(N(N(A))))(H(H)(H)))))	hybrid			('(N(N(A)))',)	TRUE	TRUE	TRUE	TRUE
5	Fut8_KO_max_IGP_mousebrain_1	11971	2	1360.54	NISSEEK	H(5)N(4)A(1)	1	P13595	Neural cell adhesion molecule 1	Ncam1	348	2	1.1882	0.00855762	0.361291	0.450511	(N(N(H(H(H))(H(N(H(A)))(N)))))	hybrid			('(N(H(A)))', '(N)')	(N(N(H(H(N(N(A))))(H(H)(H)))))	hybrid			('(N(N(A)))',)	TRUE	TRUE	TRUE	FALSE
5	Fut8_KO_max_IGP_mousebrain_1	11971	2	1360.54	NISSEEK	H(5)N(4)A(1)	1	P13595	Neural cell adhesion molecule 1	Ncam1	348	3	1.17964	0.107562	0.42061	0.399749	(N(N(H(H(H))(H(N(H(A))))(N))))	hybrid		(N)	('(N(H(A)))',)	(N(N(H(H(N(N(A))))(H(H)(H)))))	hybrid			('(N(N(A)))',)	TRUE	TRUE	FALSE	FALSE
5	Fut8_KO_max_IGP_mousebrain_1	11971	2	1360.54	NISSEEK	H(5)N(4)A(1)	1	P13595	Neural cell adhesion molecule 1	Ncam1	348	4	1.07208	0.0143094	0.42756	0.500361	(N(N(H(H(N(H(A))))(H(N(H))))))	complex			('(N(H(A)))', '(N(H))')	(N(N(H(H(N(N(A))))(H(H)(H)))))	hybrid			('(N(N(A)))',)	FALSE	TRUE	TRUE	FALSE
5	Fut8_KO_max_IGP_mousebrain_1	11971	2	1360.54	NISSEEK	H(5)N(4)A(1)	1	P13595	Neural cell adhesion molecule 1	Ncam1	348	5	1.05777		0.444101	0.498129	(N(N(H(H(N(H(A)))(N(H)))(H))))	complex			('(N(H(A)))', '(N(H))')	(N(N(H(H(N(N(A))))(H(H)(H)))))	hybrid			('(N(N(A)))',)	FALSE	TRUE	TRUE	FALSE
5	Fut8_KO_max_IGP_mousebrain_1	12048	3	983.066	ENQNHSYSLK	H(6)N(3)F(1)	4	P43406	Integrin alpha-V	Itgav	941	1	1.73738	0.27655	0.16339	0.0992322	(N(N(H(H(H)(H))(H(N(H)(F))))))	hybrid			('(N(H)(F))',)	(N(N(H(H(N(H)(F)))(H(H)(H)))))	hybrid			('(N(H)(F))',)	TRUE	TRUE	TRUE	TRUE
5	Fut8_KO_max_IGP_mousebrain_1	12048	3	983.066	ENQNHSYSLK	H(6)N(3)F(1)	4	P43406	Integrin alpha-V	Itgav	941	2	1.46083	0.00762635	0.429596	0.109576	(N(N(H(H(H(H))(H))(H(N))))(F))	hybrid	(F)		('(N)',)	(N(N(H(H(N(H)(F)))(H(H)(H)))))	hybrid			('(N(H)(F))',)	TRUE	FALSE	TRUE	FALSE
5	Fut8_KO_max_IGP_mousebrain_1	12048	3	983.066	ENQNHSYSLK	H(6)N(3)F(1)	4	P43406	Integrin alpha-V	Itgav	941	3	1.4532	0.140675	0.418342	0.128457	(N(N(H(H(H)(H))(H(N(H)))))(F))	hybrid	(F)		('(N(H))',)	(N(N(H(H(N(H)(F)))(H(H)(H)))))	hybrid			('(N(H)(F))',)	TRUE	FALSE	TRUE	FALSE
5	Fut8_KO_max_IGP_mousebrain_1	12048	3	983.066	ENQNHSYSLK	H(6)N(3)F(1)	4	P43406	Integrin alpha-V	Itgav	941	4	1.31253	0.0596477	0.535054	0.152419	(N(N(H(H(H))(H(N(H(H))))))(F))	hybrid	(F)		('(N(H(H)))',)	(N(N(H(H(N(H)(F)))(H(H)(H)))))	hybrid			('(N(H)(F))',)	TRUE	FALSE	TRUE	FALSE
5	Fut8_KO_max_IGP_mousebrain_1	12048	3	983.066	ENQNHSYSLK	H(6)N(3)F(1)	4	P43406	Integrin alpha-V	Itgav	941	5	1.25288		0.496888	0.250234	(N(N(H(H(H(H)))(H(N(H)))))(F))	hybrid	(F)		('(N(H))',)	(N(N(H(H(N(H)(F)))(H(H)(H)))))	hybrid			('(N(H)(F))',)	TRUE	FALSE	TRUE	FALSE
6	Fut8_KO_max_IGP_mousebrain_1	12061	2	1169.49	TLcCPNTTK	H(4)N(3)F(1)	5	Q9QYS2	Metabotropic glutamate receptor 3	Grm3	414	1	1.73416	0.0277997	0.168382	0.0974564	(N(N(H(H(N(H)(F)))(H))))	complex			('(N(H)(F))',)	(N(N(H(H(N(H)))(H)))(F))	complex	(F)		('(N(H))',)	TRUE	FALSE	TRUE	FALSE
6	Fut8_KO_max_IGP_mousebrain_1	12061	2	1169.49	TLcCPNTTK	H(4)N(3)F(1)	5	Q9QYS2	Metabotropic glutamate receptor 3	Grm3	414	2	1.70636	0.156637	0.185046	0.108592	(N(N(H(H(N(H(F))))(H))))	complex			('(N(H(F)))',)	(N(N(H(H(N(H)))(H)))(F))	complex	(F)		('(N(H))',)	TRUE	FALSE	TRUE	FALSE
6	Fut8_KO_max_IGP_mousebrain_1	12061	2	1169.49	TLcCPNTTK	H(4)N(3)F(1)	5	Q9QYS2	Metabotropic glutamate receptor 3	Grm3	414	3	1.54972	0.0321071	0.247515	0.202761	(N(N(H(H(H))(H(N(F))))))	hybrid			('(N(F))',)	(N(N(H(H(N(H)))(H)))(F))	complex	(F)		('(N(H))',)	FALSE	FALSE	TRUE	FALSE
6	Fut8_KO_max_IGP_mousebrain_1	12061	2	1169.49	TLcCPNTTK	H(4)N(3)F(1)	5	Q9QYS2	Metabotropic glutamate receptor 3	Grm3	414	4	1.51762	0.0730205	0.393067	0.0893155	(N(N(H(H(N(H)))(H)))(F))	complex	(F)		('(N(H))',)	(N(N(H(H(N(H)))(H)))(F))	complex	(F)		('(N(H))',)	TRUE	TRUE	TRUE	TRUE
6	Fut8_KO_max_IGP_mousebrain_1	12061	2	1169.49	TLcCPNTTK	H(4)N(3)F(1)	5	Q9QYS2	Metabotropic glutamate receptor 3	Grm3	414	5	1.4446	0.900825	0.403835	0.151568	(N(N(H(H(H))(H(N))))(F))	hybrid	(F)		('(N)',)	(N(N(H(H(N(H)))(H)))(F))	complex	(F)		('(N(H))',)	FALSE	TRUE	TRUE	FALSE
6	Fut8_KO_max_IGP_mousebrain_1	12061	2	1169.49	TLcCPNTTK	H(4)N(3)F(1)	5	Q9QYS2	Metabotropic glutamate receptor 3	Grm3	414	6	0.543772		0.456228	1	(N(N(H(H(H))(H)(N)))(F))	high_mannose	(F)	(N)	()	(N(N(H(H(N(H)))(H)))(F))	complex	(F)		('(N(H))',)	FALSE	TRUE	FALSE	FALSE
5	Fut8_KO_max_IGP_mousebrain_1	12111	2	1198.01	VTNVSDATK	H(4)N(4)	3	P97797	Tyrosine-protein phosphatase non-receptor type substrate 1	Sirpa	92	1	1.6518	0.00659031	0.187648	0.160554	(N(N(H(H(N(H)))(H)(N))))	complex		(N)	('(N(H))',)	(N(N(H(H(N))(N)(H(H)))))	hybrid		(N)	('(N)',)	FALSE	TRUE	TRUE	FALSE
5	Fut8_KO_max_IGP_mousebrain_1	12111	2	1198.01	VTNVSDATK	H(4)N(4)	3	P97797	Tyrosine-protein phosphatase non-receptor type substrate 1	Sirpa	92	2	1.64521	0.0903118	0.197037	0.157756	(N(N(H(H(H))(H(N))(N))))	hybrid		(N)	('(N)',)	(N(N(H(H(N))(N)(H(H)))))	hybrid		(N)	('(N)',)	TRUE	TRUE	TRUE	TRUE
5	Fut8_KO_max_IGP_mousebrain_1	12111	2	1198.01	VTNVSDATK	H(4)N(4)	3	P97797	Tyrosine-protein phosphatase non-receptor type substrate 1	Sirpa	92	3	1.5549	0.138367	0.240254	0.20485	(N(N(H(H(H))(H(N)(N)))))	hybrid			('(N)', '(N)')	(N(N(H(H(N))(N)(H(H)))))	hybrid		(N)	('(N)',)	TRUE	TRUE	FALSE	FALSE
5	Fut8_KO_max_IGP_mousebrain_1	12111	2	1198.01	VTNVSDATK	H(4)N(4)	3	P97797	Tyrosine-protein phosphatase non-receptor type substrate 1	Sirpa	92	4	1.41653	0.0388791	0.28642	0.297051	(N(N(H(H(N(H)))(H(N)))))	complex			('(N(H))', '(N)')	(N(N(H(H(N))(N)(H(H)))))	hybrid		(N)	('(N)',)	FALSE	TRUE	FALSE	FALSE
5	Fut8_KO_max_IGP_mousebrain_1	12111	2	1198.01	VTNVSDATK	H(4)N(4)	3	P97797	Tyrosine-protein phosphatase non-receptor type substrate 1	Sirpa	92	5	1.37765		0.280843	0.341508	(N(N(H(H(N(H))(N))(H))))	complex			('(N(H))', '(N)')	(N(N(H(H(N))(N)(H(H)))))	hybrid		(N)	('(N)',)	FALSE	TRUE	FALSE	FALSE
10	Fut8_KO_max_IGP_mousebrain_1	12128	3	909.355	AcCQFNR	H(6)N(4)F(1)	5	P14231	Sodium/potassium-transporting ATPase subunit beta-2	Atp1b2	153	1	1.85337	0.0402243	0.11394	0.0326865	(N(N(H(H(H)(H))(H(N(H)(F)))(N))))	hybrid		(N)	('(N(H)(F))',)	(N(N(H(H(N(H)(F)))(N)(H(H)(H)))))	hybrid		(N)	('(N(H)(F))',)	TRUE	TRUE	TRUE	TRUE
10	Fut8_KO_max_IGP_mousebrain_1	12128	3	909.355	AcCQFNR	H(6)N(4)F(1)	5	P14231	Sodium/potassium-transporting ATPase subunit beta-2	Atp1b2	153	2	1.81315	0.0175728	0.141641	0.0452103	(N(N(H(H(H))(H(N(H)(F))(N(H))))))	hybrid			('(N(H)(F))', '(N(H))')	(N(N(H(H(N(H)(F)))(N)(H(H)(H)))))	hybrid		(N)	('(N(H)(F))',)	TRUE	TRUE	FALSE	FALSE
10	Fut8_KO_max_IGP_mousebrain_1	12128	3	909.355	AcCQFNR	H(6)N(4)F(1)	5	P14231	Sodium/potassium-transporting ATPase subunit beta-2	Atp1b2	153	3	1.79558	0.062725	0.147836	0.056588	(N(N(H(H(H)(H))(H(N(H)(F))(N)))))	hybrid			('(N(H)(F))', '(N)')	(N(N(H(H(N(H)(F)))(N)(H(H)(H)))))	hybrid		(N)	('(N(H)(F))',)	TRUE	TRUE	FALSE	FALSE
10	Fut8_KO_max_IGP_mousebrain_1	12128	3	909.355	AcCQFNR	H(6)N(4)F(1)	5	P14231	Sodium/potassium-transporting ATPase subunit beta-2	Atp1b2	153	4	1.73285	0.230486	0.225895	0.0412545	(N(N(H(H(H)(H))(H(N(H))(N(F))))))	hybrid			('(N(H))', '(N(F))')	(N(N(H(H(N(H)(F)))(N)(H(H)(H)))))	hybrid		(N)	('(N(H)(F))',)	TRUE	TRUE	FALSE	FALSE
10	Fut8_KO_max_IGP_mousebrain_1	12128	3	909.355	AcCQFNR	H(6)N(4)F(1)	5	P14231	Sodium/potassium-transporting ATPase subunit beta-2	Atp1b2	153	5	1.50237	0.0159889	0.436868	0.0607665	(N(N(H(H(H)(H))(H(N(H)))(N)))(F))	hybrid	(F)	(N)	('(N(H))',)	(N(N(H(H(N(H)(F)))(N)(H(H)(H)))))	hybrid		(N)	('(N(H)(F))',)	TRUE	FALSE	TRUE	FALSE
10	Fut8_KO_max_IGP_mousebrain_1	12128	3	909.355	AcCQFNR	H(6)N(4)F(1)	5	P14231	Sodium/potassium-transporting ATPase subunit beta-2	Atp1b2	153	6	1.48638	0.00910697	0.480272	0.0333519	(N(N(H(H(H)(H))(H(N(H))(N))))(F))	hybrid	(F)		('(N(H))', '(N)')	(N(N(H(H(N(H)(F)))(N)(H(H)(H)))))	hybrid		(N)	('(N(H)(F))',)	TRUE	FALSE	FALSE	FALSE
10	Fut8_KO_max_IGP_mousebrain_1	12128	3	909.355	AcCQFNR	H(6)N(4)F(1)	5	P14231	Sodium/potassium-transporting ATPase subunit beta-2	Atp1b2	153	7	1.47727	0.272541	0.472174	0.0505569	(N(N(H(H(H(H))(H))(H(N))(N)))(F))	hybrid	(F)	(N)	('(N)',)	(N(N(H(H(N(H)(F)))(N)(H(H)(H)))))	hybrid		(N)	('(N(H)(F))',)	TRUE	FALSE	TRUE	FALSE
10	Fut8_KO_max_IGP_mousebrain_1	12128	3	909.355	AcCQFNR	H(6)N(4)F(1)	5	P14231	Sodium/potassium-transporting ATPase subunit beta-2	Atp1b2	153	8	1.20473	0.0414277	0.587103	0.208169	(N(N(H(H(H))(H(N(H))(N(H)))))(F))	hybrid	(F)		('(N(H))', '(N(H))')	(N(N(H(H(N(H)(F)))(N)(H(H)(H)))))	hybrid		(N)	('(N(H)(F))',)	TRUE	FALSE	FALSE	FALSE
10	Fut8_KO_max_IGP_mousebrain_1	12128	3	909.355	AcCQFNR	H(6)N(4)F(1)	5	P14231	Sodium/potassium-transporting ATPase subunit beta-2	Atp1b2	153	9	1.1633	0.293515	0.579933	0.256766	(N(N(H(H(N(H(H))))(H(N(H)))))(F))	complex	(F)		('(N(H(H)))', '(N(H))')	(N(N(H(H(N(H)(F)))(N)(H(H)(H)))))	hybrid		(N)	('(N(H)(F))',)	FALSE	FALSE	FALSE	FALSE
10	Fut8_KO_max_IGP_mousebrain_1	12128	3	909.355	AcCQFNR	H(6)N(4)F(1)	5	P14231	Sodium/potassium-transporting ATPase subunit beta-2	Atp1b2	153	10	0.869785		0.579825	0.55039	(N(N(H(H(H(N(H))))(H(N(H)))))(F))	unknown	(F)		('(H(N(H)))', '(N(H))')	(N(N(H(H(N(H)(F)))(N)(H(H)(H)))))	hybrid		(N)	('(N(H)(F))',)	FALSE	FALSE	FALSE	FALSE
4	Fut8_KO_max_IGP_mousebrain_1	12140	2	1084.95	NFTSAK	H(3)N(5)	1	Q62507	Cochlin	Coch	223	1	1.73115	0.0856901	0.236629	0.0322254	(N(N(H(H(N))(H(N))(N))))	complex		(N)	('(N)', '(N)')	(N(N(H(H(N))(N)(H(N)))))	complex		(N)	('(N)', '(N)')	TRUE	TRUE	TRUE	TRUE
4	Fut8_KO_max_IGP_mousebrain_1	12140	2	1084.95	NFTSAK	H(3)N(5)	1	Q62507	Cochlin	Coch	223	2	1.64545	0.129307	0.196415	0.15813	(N(N(H(H(N)(N))(H)(N))))	complex		(N)	('(N)', '(N)')	(N(N(H(H(N))(N)(H(N)))))	complex		(N)	('(N)', '(N)')	TRUE	TRUE	TRUE	TRUE
4	Fut8_KO_max_IGP_mousebrain_1	12140	2	1084.95	NFTSAK	H(3)N(5)	1	Q62507	Cochlin	Coch	223	3	1.51615	0.0707281	0.319367	0.164486	(N(N(H(H(N)(N))(H(N)))))	complex			('(N)', '(N)', '(N)')	(N(N(H(H(N))(N)(H(N)))))	complex		(N)	('(N)', '(N)')	TRUE	TRUE	FALSE	FALSE
4	Fut8_KO_max_IGP_mousebrain_1	12140	2	1084.95	NFTSAK	H(3)N(5)	1	Q62507	Cochlin	Coch	223	4	1.44542		0.37784	0.17674	(N(N(H(H(N(N)))(H(N)))))	complex			('(N(N))', '(N)')	(N(N(H(H(N))(N)(H(N)))))	complex		(N)	('(N)', '(N)')	TRUE	TRUE	FALSE	FALSE
10	Fut8_KO_max_IGP_mousebrain_1	12150	2	1363.53	AcCQFNR	H(6)N(4)F(1)	5	P14231	Sodium/potassium-transporting ATPase subunit beta-2	Atp1b2	153	1	1.53815	0.0786587	0.40205	0.0598014	(N(N(H(H(H)(H))(H(N(H)(F)))(N))))	hybrid		(N)	('(N(H)(F))',)	(N(N(H(H(N(H)(F)))(N)(H(H)(H)))))	hybrid		(N)	('(N(H)(F))',)	TRUE	TRUE	TRUE	TRUE
10	Fut8_KO_max_IGP_mousebrain_1	12150	2	1363.53	AcCQFNR	H(6)N(4)F(1)	5	P14231	Sodium/potassium-transporting ATPase subunit beta-2	Atp1b2	153	2	1.45949	0.00016547	0.430918	0.109592	(N(N(H(H(H)(H))(H(N(H))(N(F))))))	hybrid			('(N(H))', '(N(F))')	(N(N(H(H(N(H)(F)))(N)(H(H)(H)))))	hybrid		(N)	('(N(H)(F))',)	TRUE	TRUE	FALSE	FALSE
10	Fut8_KO_max_IGP_mousebrain_1	12150	2	1363.53	AcCQFNR	H(6)N(4)F(1)	5	P14231	Sodium/potassium-transporting ATPase subunit beta-2	Atp1b2	153	3	1.45932	0.00745248	0.407621	0.133055	(N(N(H(H(H)(H))(H(N(H)(F))(N)))))	hybrid			('(N(H)(F))', '(N)')	(N(N(H(H(N(H)(F)))(N)(H(H)(H)))))	hybrid		(N)	('(N(H)(F))',)	TRUE	TRUE	FALSE	FALSE
10	Fut8_KO_max_IGP_mousebrain_1	12150	2	1363.53	AcCQFNR	H(6)N(4)F(1)	5	P14231	Sodium/potassium-transporting ATPase subunit beta-2	Atp1b2	153	4	1.45187	0.134862	0.429001	0.119127	(N(N(H(H(H))(H(N(H)(F))(N(H))))))	hybrid			('(N(H)(F))', '(N(H))')	(N(N(H(H(N(H)(F)))(N)(H(H)(H)))))	hybrid		(N)	('(N(H)(F))',)	TRUE	TRUE	FALSE	FALSE
10	Fut8_KO_max_IGP_mousebrain_1	12150	2	1363.53	AcCQFNR	H(6)N(4)F(1)	5	P14231	Sodium/potassium-transporting ATPase subunit beta-2	Atp1b2	153	5	1.31701	0.000566797	0.603079	0.0799105	(N(N(H(H(H)(H))(H(N(H)))(N)))(F))	hybrid	(F)	(N)	('(N(H))',)	(N(N(H(H(N(H)(F)))(N)(H(H)(H)))))	hybrid		(N)	('(N(H)(F))',)	TRUE	FALSE	TRUE	FALSE
10	Fut8_KO_max_IGP_mousebrain_1	12150	2	1363.53	AcCQFNR	H(6)N(4)F(1)	5	P14231	Sodium/potassium-transporting ATPase subunit beta-2	Atp1b2	153	6	1.31644	0.0570151	0.630418	0.0531381	(N(N(H(H(H)(H))(H(N(H))(N))))(F))	hybrid	(F)		('(N(H))', '(N)')	(N(N(H(H(N(H)(F)))(N)(H(H)(H)))))	hybrid		(N)	('(N(H)(F))',)	TRUE	FALSE	FALSE	FALSE
10	Fut8_KO_max_IGP_mousebrain_1	12150	2	1363.53	AcCQFNR	H(6)N(4)F(1)	5	P14231	Sodium/potassium-transporting ATPase subunit beta-2	Atp1b2	153	7	1.25943	0.148127	0.61885	0.121721	(N(N(H(H(H(H))(H))(H(N))(N)))(F))	hybrid	(F)	(N)	('(N)',)	(N(N(H(H(N(H)(F)))(N)(H(H)(H)))))	hybrid		(N)	('(N(H)(F))',)	TRUE	FALSE	TRUE	FALSE
10	Fut8_KO_max_IGP_mousebrain_1	12150	2	1363.53	AcCQFNR	H(6)N(4)F(1)	5	P14231	Sodium/potassium-transporting ATPase subunit beta-2	Atp1b2	153	8	1.1113	0.0400849	0.677314	0.211384	(N(N(H(H(N(H(H))))(H(N(H)))))(F))	complex	(F)		('(N(H(H)))', '(N(H))')	(N(N(H(H(N(H)(F)))(N)(H(H)(H)))))	hybrid		(N)	('(N(H)(F))',)	FALSE	FALSE	FALSE	FALSE
10	Fut8_KO_max_IGP_mousebrain_1	12150	2	1363.53	AcCQFNR	H(6)N(4)F(1)	5	P14231	Sodium/potassium-transporting ATPase subunit beta-2	Atp1b2	153	9	1.07122	0.264268	0.693081	0.235702	(N(N(H(H(H))(H(N(H))(N(H)))))(F))	hybrid	(F)		('(N(H))', '(N(H))')	(N(N(H(H(N(H)(F)))(N)(H(H)(H)))))	hybrid		(N)	('(N(H)(F))',)	TRUE	FALSE	FALSE	FALSE
10	Fut8_KO_max_IGP_mousebrain_1	12150	2	1363.53	AcCQFNR	H(6)N(4)F(1)	5	P14231	Sodium/potassium-transporting ATPase subunit beta-2	Atp1b2	153	10	0.806949		0.677513	0.515538	(N(N(H(H(H(N(H))))(H(N(H)))))(F))	unknown	(F)		('(H(N(H)))', '(N(H))')	(N(N(H(H(N(H)(F)))(N)(H(H)(H)))))	hybrid		(N)	('(N(H)(F))',)	FALSE	FALSE	FALSE	FALSE
2	Fut8_KO_max_IGP_mousebrain_1	12163	2	1259	NISSEEK	H(5)N(3)A(1)	1	P13595	Neural cell adhesion molecule 1	Ncam1	348	1	1.80724	0.127975	0.132932	0.0598236	(N(N(H(H(H))(H(N(H(A)))))))	hybrid			('(N(H(A)))',)	(N(N(H(H(N(H(A))))(H(H)))))	hybrid			('(N(H(A)))',)	TRUE	TRUE	TRUE	TRUE
[truncated: 83,745 more rows]
