# Supplementary material for: Prediction of glycopeptide fragment mass spectra by deep learning
Source: Nat Commun. 2024 Mar 19;15:2448. doi: 10.1038/s41467-024-46771-1 (PMC10951270; doi:10.1038/s41467-024-46771-1)
Supplement: Supplementary file 10 — Supplementary Data 7 [file 41467_2024_46771_MOESM10_ESM.xlsx]

## Sheet: Description
Supplementary Data 7. DIA results of the fission yeast dataset using predicted spectral libraries.
Results using the experimental library (DDALib) are available in Supplementary Data 4 of the publication of GproDIA:
Nat Commun 12, 6073 (2021). https://doi.org/10.1038/s41467-021-26246-3
PredMS2	Generated from glycopeptides in DDALib, with predicted fragment intensities and the original iRT values in DDALib
PredLib	Generated from glycopeptides in DDALib, with predicted fragment intensities and iRT values
PeakGroups	Results at the peak group level
Precursors	Quantification matrix at the precursor level
Site-Glycans	Quantification matrix at the site-specific glycan level
Glycosites	Quantification matrix at the protein glycosite level

## Sheet: PredMS2 PeakGroups
Run	RT	AssayRT	DeltaRT	Sequence	FullPeptideName	GlycanStruct	GlycanComposition	GlycanSite	Charge	PrecursorMZ	Intensity	PrecursorIntensity	ProteinName	ProteinGlycoSite	GlobalGlycopeptideQValue
fissionyeast_NGP_DIA_1.mzML	2174.03	2206.63	-32.6011	AAJDSFLWGPYRPNLYVGIR	AAJDSFLWGPYRPNLYVGIR	(N(N(H(H(H(H)))(H(H)(H)(H)))))	H(8)N(2)	3	3	1337.93	1601090	7.18275e+06	sp|O14255|GCS1_SCHPO	39	3.56955e-05
fissionyeast_NGP_DIA_2.mzML	2208.52	2247.85	-39.3342	AAJDSFLWGPYRPNLYVGIR	AAJDSFLWGPYRPNLYVGIR	(N(N(H(H(H(H)))(H(H)(H)(H)))))	H(8)N(2)	3	3	1337.93	1348910	6.96343e+06	sp|O14255|GCS1_SCHPO	39	3.56955e-05
fissionyeast_NGP_DIA_3.mzML	2210.99	2239.79	-28.7983	AAJDSFLWGPYRPNLYVGIR	AAJDSFLWGPYRPNLYVGIR	(N(N(H(H(H(H)))(H(H)(H)(H)))))	H(8)N(2)	3	3	1337.93	1346310	6.78799e+06	sp|O14255|GCS1_SCHPO	39	3.56955e-05
fissionyeast_NGP_DIA_4.mzML	2180.11	2227.34	-47.2332	AAJDSFLWGPYRPNLYVGIR	AAJDSFLWGPYRPNLYVGIR	(N(N(H(H(H(H)))(H(H)(H)(H)))))	H(8)N(2)	3	3	1337.93	1001190	3.39458e+06	sp|O14255|GCS1_SCHPO	39	3.56955e-05
fissionyeast_NGP_DIA_1.mzML	1913.62	1966.28	-52.6583	AAJDSFLWGPYRPNLYVGIRPK	AAJDSFLWGPYRPNLYVGIRPK	(N(N(H(H(H))(H(H(H(H)))))))	H(7)N(2)	3	4	1019.47	179731	2.28816e+06	sp|O14255|GCS1_SCHPO	39	0.00696782
fissionyeast_NGP_DIA_2.mzML	1920.5	1983.28	-62.7764	AAJDSFLWGPYRPNLYVGIRPK	AAJDSFLWGPYRPNLYVGIRPK	(N(N(H(H(H))(H(H(H(H)))))))	H(7)N(2)	3	4	1019.47	295239	1.50964e+06	sp|O14255|GCS1_SCHPO	39	0.00696782
fissionyeast_NGP_DIA_3.mzML	1932.59	1992.82	-60.2327	AAJDSFLWGPYRPNLYVGIRPK	AAJDSFLWGPYRPNLYVGIRPK	(N(N(H(H(H))(H(H(H(H)))))))	H(7)N(2)	3	4	1019.47	160951	1.85206e+06	sp|O14255|GCS1_SCHPO	39	0.00696782
fissionyeast_NGP_DIA_1.mzML	1905.85	1956.58	-50.7283	AAJDSFLWGPYRPNLYVGIRPK	AAJDSFLWGPYRPNLYVGIRPK	(N(N(H(H(H(H)))(H(H)(H)(H)))))	H(8)N(2)	3	3	1412.98	586618	6.79008e+06	sp|O14255|GCS1_SCHPO	39	5.33134e-06
fissionyeast_NGP_DIA_2.mzML	1913.84	1972.63	-58.7851	AAJDSFLWGPYRPNLYVGIRPK	AAJDSFLWGPYRPNLYVGIRPK	(N(N(H(H(H(H)))(H(H)(H)(H)))))	H(8)N(2)	3	3	1412.98	632051	6.97303e+06	sp|O14255|GCS1_SCHPO	39	5.33134e-06
fissionyeast_NGP_DIA_3.mzML	1924.46	1981.15	-56.6925	AAJDSFLWGPYRPNLYVGIRPK	AAJDSFLWGPYRPNLYVGIRPK	(N(N(H(H(H(H)))(H(H)(H)(H)))))	H(8)N(2)	3	3	1412.98	808221	7.97744e+06	sp|O14255|GCS1_SCHPO	39	5.33134e-06
fissionyeast_NGP_DIA_1.mzML	1905.3	1958.23	-52.9262	AAJDSFLWGPYRPNLYVGIRPK	AAJDSFLWGPYRPNLYVGIRPK	(N(N(H(H(H(H)))(H(H)(H)(H)))))	H(8)N(2)	3	4	1059.98	3718760	2.62661e+07	sp|O14255|GCS1_SCHPO	39	5.33134e-06
fissionyeast_NGP_DIA_2.mzML	1914.17	1974.45	-60.2816	AAJDSFLWGPYRPNLYVGIRPK	AAJDSFLWGPYRPNLYVGIRPK	(N(N(H(H(H(H)))(H(H)(H)(H)))))	H(8)N(2)	3	4	1059.98	4578210	2.551e+07	sp|O14255|GCS1_SCHPO	39	5.33134e-06
fissionyeast_NGP_DIA_3.mzML	1925.79	1983.24	-57.455	AAJDSFLWGPYRPNLYVGIRPK	AAJDSFLWGPYRPNLYVGIRPK	(N(N(H(H(H(H)))(H(H)(H)(H)))))	H(8)N(2)	3	4	1059.98	4055590	1.97971e+07	sp|O14255|GCS1_SCHPO	39	5.33134e-06
fissionyeast_NGP_DIA_4.mzML	1896.5	1954.3	-57.8049	AAJDSFLWGPYRPNLYVGIRPK	AAJDSFLWGPYRPNLYVGIRPK	(N(N(H(H(H(H)))(H(H)(H)(H)))))	H(8)N(2)	3	4	1059.98	4199820	2.12699e+07	sp|O14255|GCS1_SCHPO	39	5.33134e-06
fissionyeast_NGP_DIA_1.mzML	1904.94	1954.34	-49.3965	AAJDSFLWGPYRPNLYVGIRPK	AAJDSFLWGPYRPNLYVGIRPK	(N(N(H(H(H(H)))(H(H(H(H(H))))))))	H(9)N(2)	3	4	1100.5	282198	2.33563e+06	sp|O14255|GCS1_SCHPO	39	0.00291213
fissionyeast_NGP_DIA_2.mzML	1908.65	1970.14	-61.4906	AAJDSFLWGPYRPNLYVGIRPK	AAJDSFLWGPYRPNLYVGIRPK	(N(N(H(H(H(H)))(H(H(H(H(H))))))))	H(9)N(2)	3	4	1100.5	433846	2.8896e+06	sp|O14255|GCS1_SCHPO	39	0.00291213
fissionyeast_NGP_DIA_3.mzML	1917.39	1978.27	-60.8782	AAJDSFLWGPYRPNLYVGIRPK	AAJDSFLWGPYRPNLYVGIRPK	(N(N(H(H(H(H)))(H(H(H(H(H))))))))	H(9)N(2)	3	4	1100.5	209317	1.70962e+06	sp|O14255|GCS1_SCHPO	39	0.00291213
fissionyeast_NGP_DIA_4.mzML	1894.42	1950.38	-55.962	AAJDSFLWGPYRPNLYVGIRPK	AAJDSFLWGPYRPNLYVGIRPK	(N(N(H(H(H(H)))(H(H(H(H(H))))))))	H(9)N(2)	3	4	1100.5	219077	1.59271e+06	sp|O14255|GCS1_SCHPO	39	0.00291213
fissionyeast_NGP_DIA_1.mzML	1697.13	1802.28	-105.146	AGHSHTYELAPASPJTSISWIQSYSPR	AGHSHTYELAPASPJTSISWIQSYSPR	(N(N(H(H(H(H(H))))(H(H(H(H(H(H(H(H)))))))))))	H(13)N(2)	15	4	1368.32	2893870	1.2066e+07	sp|P87167|BUT2_SCHPO	364	1.34831e-05
fissionyeast_NGP_DIA_2.mzML	1711.43	1854.16	-142.735	AGHSHTYELAPASPJTSISWIQSYSPR	AGHSHTYELAPASPJTSISWIQSYSPR	(N(N(H(H(H(H(H))))(H(H(H(H(H(H(H(H)))))))))))	H(13)N(2)	15	4	1368.32	2855750	1.06369e+07	sp|P87167|BUT2_SCHPO	364	1.34831e-05
fissionyeast_NGP_DIA_3.mzML	1707.04	1873.58	-166.541	AGHSHTYELAPASPJTSISWIQSYSPR	AGHSHTYELAPASPJTSISWIQSYSPR	(N(N(H(H(H(H(H))))(H(H(H(H(H(H(H(H)))))))))))	H(13)N(2)	15	4	1368.32	2695550	1.01218e+07	sp|P87167|BUT2_SCHPO	364	1.34831e-05
fissionyeast_NGP_DIA_4.mzML	1684.35	1730.63	-46.2771	AGHSHTYELAPASPJTSISWIQSYSPR	AGHSHTYELAPASPJTSISWIQSYSPR	(N(N(H(H(H(H(H))))(H(H(H(H(H(H(H(H)))))))))))	H(13)N(2)	15	4	1368.32	3027220	9.82859e+06	sp|P87167|BUT2_SCHPO	364	1.34831e-05
fissionyeast_NGP_DIA_1.mzML	1694.27	1797.27	-102.997	AGHSHTYELAPASPJTSISWIQSYSPR	AGHSHTYELAPASPJTSISWIQSYSPR	(N(N(H(H(H(H(H(H)))))(H(H)(H(H(H(H(H(H))))))))))	H(14)N(2)	15	4	1408.83	8405180	3.36843e+07	sp|P87167|BUT2_SCHPO	364	0.000453527
fissionyeast_NGP_DIA_2.mzML	1708.5	1851.23	-142.727	AGHSHTYELAPASPJTSISWIQSYSPR	AGHSHTYELAPASPJTSISWIQSYSPR	(N(N(H(H(H(H(H(H)))))(H(H)(H(H(H(H(H(H))))))))))	H(14)N(2)	15	4	1408.83	7373010	2.85207e+07	sp|P87167|BUT2_SCHPO	364	0.000453527
fissionyeast_NGP_DIA_3.mzML	1705.21	1868.91	-163.698	AGHSHTYELAPASPJTSISWIQSYSPR	AGHSHTYELAPASPJTSISWIQSYSPR	(N(N(H(H(H(H(H(H)))))(H(H)(H(H(H(H(H(H))))))))))	H(14)N(2)	15	4	1408.83	7425080	2.67286e+07	sp|P87167|BUT2_SCHPO	364	0.000453527
fissionyeast_NGP_DIA_4.mzML	1679.63	1723.4	-43.7657	AGHSHTYELAPASPJTSISWIQSYSPR	AGHSHTYELAPASPJTSISWIQSYSPR	(N(N(H(H(H(H(H(H)))))(H(H)(H(H(H(H(H(H))))))))))	H(14)N(2)	15	4	1408.83	9085850	2.69361e+07	sp|P87167|BUT2_SCHPO	364	0.000453527
fissionyeast_NGP_DIA_1.mzML	1690.77	1795.64	-104.875	AGHSHTYELAPASPJTSISWIQSYSPR	AGHSHTYELAPASPJTSISWIQSYSPR	(N(N(H(H(H(H(H(H(H))))))(H(H(H(H(H(H(H(H)))))))))))	H(15)N(2)	15	4	1449.35	10897500	4.90706e+07	sp|P87167|BUT2_SCHPO	364	0.000113956
fissionyeast_NGP_DIA_2.mzML	1704.47	1850.23	-145.758	AGHSHTYELAPASPJTSISWIQSYSPR	AGHSHTYELAPASPJTSISWIQSYSPR	(N(N(H(H(H(H(H(H(H))))))(H(H(H(H(H(H(H(H)))))))))))	H(15)N(2)	15	4	1449.35	10747800	4.51943e+07	sp|P87167|BUT2_SCHPO	364	0.000113956
fissionyeast_NGP_DIA_3.mzML	1702.02	1867.34	-165.316	AGHSHTYELAPASPJTSISWIQSYSPR	AGHSHTYELAPASPJTSISWIQSYSPR	(N(N(H(H(H(H(H(H(H))))))(H(H(H(H(H(H(H(H)))))))))))	H(15)N(2)	15	4	1449.35	9184450	3.60974e+07	sp|P87167|BUT2_SCHPO	364	0.000113956
fissionyeast_NGP_DIA_4.mzML	1674.66	1721.07	-46.4096	AGHSHTYELAPASPJTSISWIQSYSPR	AGHSHTYELAPASPJTSISWIQSYSPR	(N(N(H(H(H(H(H(H(H))))))(H(H(H(H(H(H(H(H)))))))))))	H(15)N(2)	15	4	1449.35	11832900	4.01878e+07	sp|P87167|BUT2_SCHPO	364	0.000113956
fissionyeast_NGP_DIA_1.mzML	1686.43	1787.25	-100.819	AGHSHTYELAPASPJTSISWIQSYSPR	AGHSHTYELAPASPJTSISWIQSYSPR	(N(N(H(H(H(H(H(H(H(H)))))))(H(H(H(H(H(H(H(H)))))))))))	H(16)N(2)	15	4	1489.86	9273550	4.27359e+07	sp|P87167|BUT2_SCHPO	364	0.000142041
fissionyeast_NGP_DIA_2.mzML	1698.63	1844.62	-145.987	AGHSHTYELAPASPJTSISWIQSYSPR	AGHSHTYELAPASPJTSISWIQSYSPR	(N(N(H(H(H(H(H(H(H(H)))))))(H(H(H(H(H(H(H(H)))))))))))	H(16)N(2)	15	4	1489.86	10440200	4.96406e+07	sp|P87167|BUT2_SCHPO	364	0.000142041
fissionyeast_NGP_DIA_3.mzML	1698.38	1858.72	-160.345	AGHSHTYELAPASPJTSISWIQSYSPR	AGHSHTYELAPASPJTSISWIQSYSPR	(N(N(H(H(H(H(H(H(H(H)))))))(H(H(H(H(H(H(H(H)))))))))))	H(16)N(2)	15	4	1489.86	8253210	3.87742e+07	sp|P87167|BUT2_SCHPO	364	0.000142041
fissionyeast_NGP_DIA_4.mzML	1669.75	1709.17	-39.4156	AGHSHTYELAPASPJTSISWIQSYSPR	AGHSHTYELAPASPJTSISWIQSYSPR	(N(N(H(H(H(H(H(H(H(H)))))))(H(H(H(H(H(H(H(H)))))))))))	H(16)N(2)	15	4	1489.86	9033020	4.35061e+07	sp|P87167|BUT2_SCHPO	364	0.000142041
fissionyeast_NGP_DIA_1.mzML	1683	1778.66	-95.6571	AGHSHTYELAPASPJTSISWIQSYSPR	AGHSHTYELAPASPJTSISWIQSYSPR	(N(N(H(H(H(H(H(H(H(H)))))))(H(H(H(H(H(H(H(H(H))))))))))))	H(17)N(2)	15	4	1530.37	4350300	1.3726e+07	sp|P87167|BUT2_SCHPO	364	8.21319e-05
fissionyeast_NGP_DIA_2.mzML	1692.16	1838.01	-145.846	AGHSHTYELAPASPJTSISWIQSYSPR	AGHSHTYELAPASPJTSISWIQSYSPR	(N(N(H(H(H(H(H(H(H(H)))))))(H(H(H(H(H(H(H(H(H))))))))))))	H(17)N(2)	15	4	1530.37	5390400	1.83053e+07	sp|P87167|BUT2_SCHPO	364	8.21319e-05
fissionyeast_NGP_DIA_3.mzML	1694.49	1848.98	-154.489	AGHSHTYELAPASPJTSISWIQSYSPR	AGHSHTYELAPASPJTSISWIQSYSPR	(N(N(H(H(H(H(H(H(H(H)))))))(H(H(H(H(H(H(H(H(H))))))))))))	H(17)N(2)	15	4	1530.37	4116560	1.68272e+07	sp|P87167|BUT2_SCHPO	364	8.21319e-05
fissionyeast_NGP_DIA_4.mzML	1665.18	1697.28	-32.095	AGHSHTYELAPASPJTSISWIQSYSPR	AGHSHTYELAPASPJTSISWIQSYSPR	(N(N(H(H(H(H(H(H(H(H)))))))(H(H(H(H(H(H(H(H(H))))))))))))	H(17)N(2)	15	4	1530.37	4117070	1.73389e+07	sp|P87167|BUT2_SCHPO	364	8.21319e-05
fissionyeast_NGP_DIA_1.mzML	2689.99	2649.28	40.7082	AJLTFSEINSIILFGGASR	AJLTFSEINSIILFGGASR	(N(N(H(H(H(H(H))))(H(H(H(H)))))))	H(9)N(2)	2	3	1292.24	1308330	958735	sp|Q10061|LHS1_SCHPO	359	1.10834e-05
fissionyeast_NGP_DIA_2.mzML	2715.56	2673.12	42.4447	AJLTFSEINSIILFGGASR	AJLTFSEINSIILFGGASR	(N(N(H(H(H(H(H))))(H(H(H(H)))))))	H(9)N(2)	2	3	1292.24	1177940	794668	sp|Q10061|LHS1_SCHPO	359	1.10834e-05
fissionyeast_NGP_DIA_3.mzML	2718.56	2679.81	38.7543	AJLTFSEINSIILFGGASR	AJLTFSEINSIILFGGASR	(N(N(H(H(H(H(H))))(H(H(H(H)))))))	H(9)N(2)	2	3	1292.24	1400700	791913	sp|Q10061|LHS1_SCHPO	359	1.10834e-05
fissionyeast_NGP_DIA_4.mzML	2687.22	2646.49	40.7296	AJLTFSEINSIILFGGASR	AJLTFSEINSIILFGGASR	(N(N(H(H(H(H(H))))(H(H(H(H)))))))	H(9)N(2)	2	3	1292.24	1232510	740184	sp|Q10061|LHS1_SCHPO	359	1.10834e-05
fissionyeast_NGP_DIA_1.mzML	1077	1074.19	2.81089	AJMTRLIQEK	AJMTRLIQEK	(N(N(H(H(H(H)))(H(H)(H)(H)))))	H(8)N(2)	2	2	1453.62	926097	1.83395e+06	sp|Q10309|YD56_SCHPO	752	0.00120777
fissionyeast_NGP_DIA_2.mzML	1092.26	1089.38	2.87595	AJMTRLIQEK	AJMTRLIQEK	(N(N(H(H(H(H)))(H(H)(H)(H)))))	H(8)N(2)	2	2	1453.62	918930	2.30068e+06	sp|Q10309|YD56_SCHPO	752	0.00120777
fissionyeast_NGP_DIA_3.mzML	1097.62	1094.92	2.70421	AJMTRLIQEK	AJMTRLIQEK	(N(N(H(H(H(H)))(H(H)(H)(H)))))	H(8)N(2)	2	2	1453.62	804872	2.68366e+06	sp|Q10309|YD56_SCHPO	752	0.00120777
fissionyeast_NGP_DIA_4.mzML	1079.1	1076.79	2.31402	AJMTRLIQEK	AJMTRLIQEK	(N(N(H(H(H(H)))(H(H)(H)(H)))))	H(8)N(2)	2	2	1453.62	876662	1.29147e+06	sp|Q10309|YD56_SCHPO	752	0.00120777
fissionyeast_NGP_DIA_1.mzML	1784.38	1895.26	-110.878	ALGHFYGJVSVIHFDSHLDTWNPK	ALGHFYGJVSVIHFDSHLDTWNPK	(N(N(H(H(H(H(H(H)))))(H(H(H(H(H))))))))	H(11)N(2)	8	5	989.422	456320	644144	sp|O42887|SPEB2_SCHPO	222	0.00191648
fissionyeast_NGP_DIA_2.mzML	1814.15	1901.24	-87.0868	ALGHFYGJVSVIHFDSHLDTWNPK	ALGHFYGJVSVIHFDSHLDTWNPK	(N(N(H(H(H(H(H(H)))))(H(H(H(H(H))))))))	H(11)N(2)	8	5	989.422	194197	695188	sp|O42887|SPEB2_SCHPO	222	0.00191648
fissionyeast_NGP_DIA_1.mzML	1778.85	1892.62	-113.768	ALGHFYGJVSVIHFDSHLDTWNPK	ALGHFYGJVSVIHFDSHLDTWNPK	(N(N(H(H(H(H(H))))(H(H)(H(H(H))(H(H(H))))))))	H(13)N(2)	8	4	1317.55	303524	1.62926e+06	sp|O42887|SPEB2_SCHPO	222	0.00102317
fissionyeast_NGP_DIA_2.mzML	1808.67	1898.97	-90.2994	ALGHFYGJVSVIHFDSHLDTWNPK	ALGHFYGJVSVIHFDSHLDTWNPK	(N(N(H(H(H(H(H))))(H(H)(H(H(H))(H(H(H))))))))	H(13)N(2)	8	4	1317.55	147880	1.10196e+06	sp|O42887|SPEB2_SCHPO	222	0.00102317
fissionyeast_NGP_DIA_3.mzML	1791.42	1922.06	-130.635	ALGHFYGJVSVIHFDSHLDTWNPK	ALGHFYGJVSVIHFDSHLDTWNPK	(N(N(H(H(H(H(H))))(H(H)(H(H(H))(H(H(H))))))))	H(13)N(2)	8	4	1317.55	206109	1.44473e+06	sp|O42887|SPEB2_SCHPO	222	0.00102317
fissionyeast_NGP_DIA_4.mzML	1775.56	1871.48	-95.924	ALGHFYGJVSVIHFDSHLDTWNPK	ALGHFYGJVSVIHFDSHLDTWNPK	(N(N(H(H(H(H(H))))(H(H)(H(H(H))(H(H(H))))))))	H(13)N(2)	8	4	1317.55	152835	1.9617e+06	sp|O42887|SPEB2_SCHPO	222	0.00102317
fissionyeast_NGP_DIA_4.mzML	1774.36	1867.5	-93.1444	ALGHFYGJVSVIHFDSHLDTWNPK	ALGHFYGJVSVIHFDSHLDTWNPK	(N(N(H(H(H(H(H(H)))))(H(H(H(H)))(H(H(H)))))))	H(13)N(2)	8	5	1054.24	734176	2.83689e+06	sp|O42887|SPEB2_SCHPO	222	0.00470104
fissionyeast_NGP_DIA_1.mzML	1771.13	1759.74	11.3896	ALGHFYGJVSVIHFDSHLDTWNPK	ALGHFYGJVSVIHFDSHLDTWNPK	(N(N(H(H(H(H(H))))(H(H(H(H(H(H)))))(H(H(H(H(H)))))))))	H(16)N(2)	8	5	1151.48	105188	227596	sp|O42887|SPEB2_SCHPO	222	0.00599968
fissionyeast_NGP_DIA_1.mzML	2165.46	2077.28	88.177	ANAGFJISLSDYWGR	ANAGFJISLSDYWGR	(N(N(H(H(H(H(H))))(H(H(H(H(H))))))))	H(10)N(2)	6	3	1233.16	4508650	3.31838e+06	sp|P78854|PLB1_SCHPO	220	3.97348e-05
fissionyeast_NGP_DIA_2.mzML	2193.58	2100.63	92.9456	ANAGFJISLSDYWGR	ANAGFJISLSDYWGR	(N(N(H(H(H(H(H))))(H(H(H(H(H))))))))	H(10)N(2)	6	3	1233.16	4130410	3.3881e+06	sp|P78854|PLB1_SCHPO	220	3.97348e-05
fissionyeast_NGP_DIA_3.mzML	2197.25	2096.8	100.449	ANAGFJISLSDYWGR	ANAGFJISLSDYWGR	(N(N(H(H(H(H(H))))(H(H(H(H(H))))))))	H(10)N(2)	6	3	1233.16	3715920	3.98057e+06	sp|P78854|PLB1_SCHPO	220	3.97348e-05
fissionyeast_NGP_DIA_4.mzML	2162.45	2074.44	88.0136	ANAGFJISLSDYWGR	ANAGFJISLSDYWGR	(N(N(H(H(H(H(H))))(H(H(H(H(H))))))))	H(10)N(2)	6	3	1233.16	3524640	2.381e+06	sp|P78854|PLB1_SCHPO	220	3.97348e-05
fissionyeast_NGP_DIA_1.mzML	2156.91	2070.81	86.102	ANAGFJISLSDYWGR	ANAGFJISLSDYWGR	(N(N(H(H(H(H(H))))(H(H)(H(H(H(H))))))))	H(11)N(2)	6	3	1287.18	2512180	1.17448e+07	sp|P78854|PLB1_SCHPO	220	9.39011e-05
fissionyeast_NGP_DIA_2.mzML	2184.4	2093.92	90.481	ANAGFJISLSDYWGR	ANAGFJISLSDYWGR	(N(N(H(H(H(H(H))))(H(H)(H(H(H(H))))))))	H(11)N(2)	6	3	1287.18	1794410	1.17097e+07	sp|P78854|PLB1_SCHPO	220	9.39011e-05
fissionyeast_NGP_DIA_3.mzML	2188.86	2090.48	98.384	ANAGFJISLSDYWGR	ANAGFJISLSDYWGR	(N(N(H(H(H(H(H))))(H(H)(H(H(H(H))))))))	H(11)N(2)	6	3	1287.18	2499480	1.26292e+07	sp|P78854|PLB1_SCHPO	220	9.39011e-05
fissionyeast_NGP_DIA_4.mzML	2150.7	2068.7	82.0028	ANAGFJISLSDYWGR	ANAGFJISLSDYWGR	(N(N(H(H(H(H(H))))(H(H)(H(H(H(H))))))))	H(11)N(2)	6	3	1287.18	1817800	1.03675e+07	sp|P78854|PLB1_SCHPO	220	9.39011e-05
fissionyeast_NGP_DIA_1.mzML	2148.78	2063.35	85.4309	ANAGFJISLSDYWGR	ANAGFJISLSDYWGR	(N(N(H(H(H(H(H))))(H(H(H(H)))(H(H(H)))))))	H(12)N(2)	6	3	1341.2	12684600	1.20907e+07	sp|P78854|PLB1_SCHPO	220	8.04109e-05
fissionyeast_NGP_DIA_2.mzML	2175.31	2086.16	89.1515	ANAGFJISLSDYWGR	ANAGFJISLSDYWGR	(N(N(H(H(H(H(H))))(H(H(H(H)))(H(H(H)))))))	H(12)N(2)	6	3	1341.2	13602700	1.44692e+07	sp|P78854|PLB1_SCHPO	220	8.04109e-05
fissionyeast_NGP_DIA_3.mzML	2179.73	2083.29	96.4432	ANAGFJISLSDYWGR	ANAGFJISLSDYWGR	(N(N(H(H(H(H(H))))(H(H(H(H)))(H(H(H)))))))	H(12)N(2)	6	3	1341.2	11982300	1.69545e+07	sp|P78854|PLB1_SCHPO	220	8.04109e-05
fissionyeast_NGP_DIA_4.mzML	2140.72	2062.04	78.6824	ANAGFJISLSDYWGR	ANAGFJISLSDYWGR	(N(N(H(H(H(H(H))))(H(H(H(H)))(H(H(H)))))))	H(12)N(2)	6	3	1341.2	13336400	1.31311e+07	sp|P78854|PLB1_SCHPO	220	8.04109e-05
fissionyeast_NGP_DIA_1.mzML	2139.2	2067.64	71.5613	ANAGFJISLSDYWGR	ANAGFJISLSDYWGR	(N(N(H(H(H(H(H(H)))))(H(H)(H(H(H(H(H)))))))))	H(13)N(2)	6	3	1395.22	12016700	1.0113e+07	sp|P78854|PLB1_SCHPO	220	7.47215e-06
fissionyeast_NGP_DIA_2.mzML	2167.28	2090.61	76.6653	ANAGFJISLSDYWGR	ANAGFJISLSDYWGR	(N(N(H(H(H(H(H(H)))))(H(H)(H(H(H(H(H)))))))))	H(13)N(2)	6	3	1395.22	10862000	1.03349e+07	sp|P78854|PLB1_SCHPO	220	7.47215e-06
fissionyeast_NGP_DIA_3.mzML	2172.14	2087.41	84.732	ANAGFJISLSDYWGR	ANAGFJISLSDYWGR	(N(N(H(H(H(H(H(H)))))(H(H)(H(H(H(H(H)))))))))	H(13)N(2)	6	3	1395.22	9911760	1.204e+07	sp|P78854|PLB1_SCHPO	220	7.47215e-06
fissionyeast_NGP_DIA_4.mzML	2132.88	2065.87	67.0073	ANAGFJISLSDYWGR	ANAGFJISLSDYWGR	(N(N(H(H(H(H(H(H)))))(H(H)(H(H(H(H(H)))))))))	H(13)N(2)	6	3	1395.22	11018800	9.08396e+06	sp|P78854|PLB1_SCHPO	220	7.47215e-06
fissionyeast_NGP_DIA_1.mzML	2131.29	2059.31	71.978	ANAGFJISLSDYWGR	ANAGFJISLSDYWGR	(N(N(H(H(H(H(H(H(H))))))(H(H(H(H(H(H(H))))))))))	H(14)N(2)	6	3	1449.23	6166760	5.60949e+06	sp|P78854|PLB1_SCHPO	220	9.53741e-06
fissionyeast_NGP_DIA_2.mzML	2156.68	2081.97	74.7099	ANAGFJISLSDYWGR	ANAGFJISLSDYWGR	(N(N(H(H(H(H(H(H(H))))))(H(H(H(H(H(H(H))))))))))	H(14)N(2)	6	3	1449.23	6655290	4.29743e+06	sp|P78854|PLB1_SCHPO	220	9.53741e-06
fissionyeast_NGP_DIA_3.mzML	2163.17	2079.45	83.7173	ANAGFJISLSDYWGR	ANAGFJISLSDYWGR	(N(N(H(H(H(H(H(H(H))))))(H(H(H(H(H(H(H))))))))))	H(14)N(2)	6	3	1449.23	5545700	6.64851e+06	sp|P78854|PLB1_SCHPO	220	9.53741e-06
fissionyeast_NGP_DIA_4.mzML	2126.65	2058.43	68.2245	ANAGFJISLSDYWGR	ANAGFJISLSDYWGR	(N(N(H(H(H(H(H(H(H))))))(H(H(H(H(H(H(H))))))))))	H(14)N(2)	6	3	1449.23	6145750	3.08896e+06	sp|P78854|PLB1_SCHPO	220	9.53741e-06
fissionyeast_NGP_DIA_1.mzML	2176.24	2091.99	84.2477	ANAGFJISLSDYWGR	ANAGFJISLSDYWGR	(N(N(H(H)(H(H)(H(H(H(H(H)))))))))	H(9)N(2)	6	3	1179.15	4595450	3.6168e+06	sp|P78854|PLB1_SCHPO	220	7.92431e-06
fissionyeast_NGP_DIA_2.mzML	2204.7	2115.91	88.7889	ANAGFJISLSDYWGR	ANAGFJISLSDYWGR	(N(N(H(H)(H(H)(H(H(H(H(H)))))))))	H(9)N(2)	6	3	1179.15	4346820	3.60718e+06	sp|P78854|PLB1_SCHPO	220	7.92431e-06
fissionyeast_NGP_DIA_3.mzML	2208.5	2111.58	96.9194	ANAGFJISLSDYWGR	ANAGFJISLSDYWGR	(N(N(H(H)(H(H)(H(H(H(H(H)))))))))	H(9)N(2)	6	3	1179.15	4036250	4.58853e+06	sp|P78854|PLB1_SCHPO	220	7.92431e-06
fissionyeast_NGP_DIA_4.mzML	2178.52	2087.45	91.0721	ANAGFJISLSDYWGR	ANAGFJISLSDYWGR	(N(N(H(H)(H(H)(H(H(H(H(H)))))))))	H(9)N(2)	6	3	1179.15	3076210	2.54919e+06	sp|P78854|PLB1_SCHPO	220	7.92431e-06
fissionyeast_NGP_DIA_1.mzML	1403.96	1357.54	46.4181	AVLJQTSLCENPPADVR	AVLJQTSLC[160]ENPPADVR	(N(N(H(H(H(H)))(H(H(H(H(H))))))))	H(9)N(2)	4	3	1250.19	1981810	2.20232e+06	sp|O13663|GPI13_SCHPO	54	2.64247e-05
fissionyeast_NGP_DIA_2.mzML	1404.35	1373.81	30.5359	AVLJQTSLCENPPADVR	AVLJQTSLC[160]ENPPADVR	(N(N(H(H(H(H)))(H(H(H(H(H))))))))	H(9)N(2)	4	3	1250.19	1638560	1.50868e+06	sp|O13663|GPI13_SCHPO	54	2.64247e-05
fissionyeast_NGP_DIA_3.mzML	1419.46	1378.91	40.5539	AVLJQTSLCENPPADVR	AVLJQTSLC[160]ENPPADVR	(N(N(H(H(H(H)))(H(H(H(H(H))))))))	H(9)N(2)	4	3	1250.19	1854690	1.44185e+06	sp|O13663|GPI13_SCHPO	54	2.64247e-05
fissionyeast_NGP_DIA_4.mzML	1401.04	1362.09	38.9478	AVLJQTSLCENPPADVR	AVLJQTSLC[160]ENPPADVR	(N(N(H(H(H(H)))(H(H(H(H(H))))))))	H(9)N(2)	4	3	1250.19	1422120	1.82306e+06	sp|O13663|GPI13_SCHPO	54	2.64247e-05
fissionyeast_NGP_DIA_1.mzML	1771	1857.57	-86.571	AWYIHGCYJGSATSYPTVDLSPAQR	AWYIHGC[160]YJGSATSYPTVDLSPAQR	(N(N(H(H(H(H(H))))(H(H(H))(H(H))))))	H(10)N(2)	9	3	1614.33	691130	3.37306e+06	sp|Q9USK8|AGS1_SCHPO	532	3.95873e-06
fissionyeast_NGP_DIA_2.mzML	1788.75	1878.83	-90.0787	AWYIHGCYJGSATSYPTVDLSPAQR	AWYIHGC[160]YJGSATSYPTVDLSPAQR	(N(N(H(H(H(H(H))))(H(H(H))(H(H))))))	H(10)N(2)	9	3	1614.33	688595	3.04367e+06	sp|Q9USK8|AGS1_SCHPO	532	3.95873e-06
fissionyeast_NGP_DIA_3.mzML	1778.74	1910.34	-131.597	AWYIHGCYJGSATSYPTVDLSPAQR	AWYIHGC[160]YJGSATSYPTVDLSPAQR	(N(N(H(H(H(H(H))))(H(H(H))(H(H))))))	H(10)N(2)	9	3	1614.33	677177	2.56067e+06	sp|Q9USK8|AGS1_SCHPO	532	3.95873e-06
fissionyeast_NGP_DIA_4.mzML	1767.72	1814.81	-47.0914	AWYIHGCYJGSATSYPTVDLSPAQR	AWYIHGC[160]YJGSATSYPTVDLSPAQR	(N(N(H(H(H(H(H))))(H(H(H))(H(H))))))	H(10)N(2)	9	3	1614.33	496161	3407447	sp|Q9USK8|AGS1_SCHPO	532	3.95873e-06
fissionyeast_NGP_DIA_1.mzML	1235.29	1233.5	1.78653	DAJNTQFQFTSR	DAJNTQFQFTSR	(N(N(H(H(H(H(H))))(H(H(H(H(H))))))))	H(10)N(2)	3	3	1152.45	1012920	3.14454e+06	sp|Q9C0Y4|AGLU_SCHPO	116	8.39648e-06
fissionyeast_NGP_DIA_2.mzML	1245.25	1238.63	6.62218	DAJNTQFQFTSR	DAJNTQFQFTSR	(N(N(H(H(H(H(H))))(H(H(H(H(H))))))))	H(10)N(2)	3	3	1152.45	954586	2.71662e+06	sp|Q9C0Y4|AGLU_SCHPO	116	8.39648e-06
fissionyeast_NGP_DIA_3.mzML	1245.81	1239.34	6.46612	DAJNTQFQFTSR	DAJNTQFQFTSR	(N(N(H(H(H(H(H))))(H(H(H(H(H))))))))	H(10)N(2)	3	3	1152.45	879551	2.15659e+06	sp|Q9C0Y4|AGLU_SCHPO	116	8.39648e-06
fissionyeast_NGP_DIA_4.mzML	1235.79	1231.43	4.35791	DAJNTQFQFTSR	DAJNTQFQFTSR	(N(N(H(H(H(H(H))))(H(H(H(H(H))))))))	H(10)N(2)	3	3	1152.45	919744	2.90262e+06	sp|Q9C0Y4|AGLU_SCHPO	116	8.39648e-06
fissionyeast_NGP_DIA_1.mzML	1250.06	1240.39	9.66998	DAJNTQFQFTSR	DAJNTQFQFTSR	(N(N(H(H(H(H)))(H(H)(H)(H)))))	H(8)N(2)	3	2	1566.12	733462	3.28289e+06	sp|Q9C0Y4|AGLU_SCHPO	116	1.42543e-07
fissionyeast_NGP_DIA_2.mzML	1259.67	1249.01	10.6587	DAJNTQFQFTSR	DAJNTQFQFTSR	(N(N(H(H(H(H)))(H(H)(H)(H)))))	H(8)N(2)	3	2	1566.12	766519	4.02173e+06	sp|Q9C0Y4|AGLU_SCHPO	116	1.42543e-07
fissionyeast_NGP_DIA_3.mzML	1260.45	1249.98	10.4741	DAJNTQFQFTSR	DAJNTQFQFTSR	(N(N(H(H(H(H)))(H(H)(H)(H)))))	H(8)N(2)	3	2	1566.12	764873	4.53093e+06	sp|Q9C0Y4|AGLU_SCHPO	116	1.42543e-07
fissionyeast_NGP_DIA_4.mzML	1250.9	1241.33	9.56591	DAJNTQFQFTSR	DAJNTQFQFTSR	(N(N(H(H(H(H)))(H(H)(H)(H)))))	H(8)N(2)	3	2	1566.12	638521	3.92344e+06	sp|Q9C0Y4|AGLU_SCHPO	116	1.42543e-07
fissionyeast_NGP_DIA_1.mzML	1251.31	1241.02	10.2948	DAJNTQFQFTSR	DAJNTQFQFTSR	(N(N(H(H(H(H)))(H(H)(H)(H)))))	H(8)N(2)	3	3	1044.42	1093520	4.49039e+06	sp|Q9C0Y4|AGLU_SCHPO	116	1.42543e-07
fissionyeast_NGP_DIA_2.mzML	1260.73	1249.98	10.7481	DAJNTQFQFTSR	DAJNTQFQFTSR	(N(N(H(H(H(H)))(H(H)(H)(H)))))	H(8)N(2)	3	3	1044.42	870502	5.03623e+06	sp|Q9C0Y4|AGLU_SCHPO	116	1.42543e-07
fissionyeast_NGP_DIA_3.mzML	1262.62	1250.98	11.6396	DAJNTQFQFTSR	DAJNTQFQFTSR	(N(N(H(H(H(H)))(H(H)(H)(H)))))	H(8)N(2)	3	3	1044.42	510125	3.15932e+06	sp|Q9C0Y4|AGLU_SCHPO	116	1.42543e-07
fissionyeast_NGP_DIA_4.mzML	1251.18	1242.27	8.90631	DAJNTQFQFTSR	DAJNTQFQFTSR	(N(N(H(H(H(H)))(H(H)(H)(H)))))	H(8)N(2)	3	3	1044.42	675634	3.51124e+06	sp|Q9C0Y4|AGLU_SCHPO	116	1.42543e-07
fissionyeast_NGP_DIA_1.mzML	1244.54	1211.77	32.766	DAJNTQFQFTSR	DAJNTQFQFTSR	(N(N(H(H(H)(H))(H(H)(H(H(H)))))))	H(9)N(2)	3	2	1647.15	1654260	1.27482e+07	sp|Q9C0Y4|AGLU_SCHPO	116	2.95325e-06
fissionyeast_NGP_DIA_2.mzML	1253.9	1217.64	36.2587	DAJNTQFQFTSR	DAJNTQFQFTSR	(N(N(H(H(H)(H))(H(H)(H(H(H)))))))	H(9)N(2)	3	2	1647.15	1469200	1.284e+07	sp|Q9C0Y4|AGLU_SCHPO	116	2.95325e-06
fissionyeast_NGP_DIA_3.mzML	1254.77	1216.23	38.5414	DAJNTQFQFTSR	DAJNTQFQFTSR	(N(N(H(H(H)(H))(H(H)(H(H(H)))))))	H(9)N(2)	3	2	1647.15	1493040	1.46742e+07	sp|Q9C0Y4|AGLU_SCHPO	116	2.95325e-06
fissionyeast_NGP_DIA_4.mzML	1245.7	1209.73	35.9672	DAJNTQFQFTSR	DAJNTQFQFTSR	(N(N(H(H(H)(H))(H(H)(H(H(H)))))))	H(9)N(2)	3	2	1647.15	1289240	1.22093e+07	sp|Q9C0Y4|AGLU_SCHPO	116	2.95325e-06
fissionyeast_NGP_DIA_1.mzML	1244.82	1238.02	6.79666	DAJNTQFQFTSR	DAJNTQFQFTSR	(N(N(H(H(H)(H(H)))(H(H)(H(H))))))	H(9)N(2)	3	3	1098.43	10274900	3.31034e+07	sp|Q9C0Y4|AGLU_SCHPO	116	2.14497e-05
fissionyeast_NGP_DIA_2.mzML	1254.34	1245.28	9.06236	DAJNTQFQFTSR	DAJNTQFQFTSR	(N(N(H(H(H)(H(H)))(H(H)(H(H))))))	H(9)N(2)	3	3	1098.43	9520940	3.16307e+07	sp|Q9C0Y4|AGLU_SCHPO	116	2.14497e-05
fissionyeast_NGP_DIA_3.mzML	1255.38	1246.16	9.22245	DAJNTQFQFTSR	DAJNTQFQFTSR	(N(N(H(H(H)(H(H)))(H(H)(H(H))))))	H(9)N(2)	3	3	1098.43	8658880	2.16301e+07	sp|Q9C0Y4|AGLU_SCHPO	116	2.14497e-05
fissionyeast_NGP_DIA_4.mzML	1245.57	1237.75	7.82314	DAJNTQFQFTSR	DAJNTQFQFTSR	(N(N(H(H(H)(H(H)))(H(H)(H(H))))))	H(9)N(2)	3	3	1098.43	8300270	2.70587e+07	sp|Q9C0Y4|AGLU_SCHPO	116	2.14497e-05
fissionyeast_NGP_DIA_1.mzML	1457.31	1511.1	-53.7857	DJTTGSHFMHAGLSPEWAYR	DJTTGSHFMHAGLSPEWAYR	(N(N(H(H(H(H)))(H(H(H(H)))))))	H(8)N(2)	2	4	995.654	146796	652669	sp|O74480|YQJ7_SCHPO	191	0.00407883
fissionyeast_NGP_DIA_2.mzML	1468.81	1552.98	-84.1672	DJTTGSHFMHAGLSPEWAYR	DJTTGSHFMHAGLSPEWAYR	(N(N(H(H(H(H)))(H(H(H(H)))))))	H(8)N(2)	2	4	995.654	252910	640568	sp|O74480|YQJ7_SCHPO	191	0.00407883
fissionyeast_NGP_DIA_3.mzML	1490.37	1557.62	-67.2454	DJTTGSHFMHAGLSPEWAYR	DJTTGSHFMHAGLSPEWAYR	(N(N(H(H(H(H)))(H(H(H(H)))))))	H(8)N(2)	2	4	995.654	163784	730041	sp|O74480|YQJ7_SCHPO	191	0.00407883
fissionyeast_NGP_DIA_4.mzML	1464.06	1528.58	-64.5181	DJTTGSHFMHAGLSPEWAYR	DJTTGSHFMHAGLSPEWAYR	(N(N(H(H(H(H)))(H(H(H(H)))))))	H(8)N(2)	2	4	995.654	171519	750843	sp|O74480|YQJ7_SCHPO	191	0.00407883
fissionyeast_NGP_DIA_1.mzML	1453.69	1503.97	-50.2847	DJTTGSHFMHAGLSPEWAYR	DJTTGSHFMHAGLSPEWAYR	(N(N(H(H(H(H(H))))(H(H(H(H)))))))	H(9)N(2)	2	3	1381.22	714592	4.65642e+06	sp|O74480|YQJ7_SCHPO	191	8.40689e-05
fissionyeast_NGP_DIA_2.mzML	1462.69	1542.72	-80.0283	DJTTGSHFMHAGLSPEWAYR	DJTTGSHFMHAGLSPEWAYR	(N(N(H(H(H(H(H))))(H(H(H(H)))))))	H(9)N(2)	2	3	1381.22	865221	6.26034e+06	sp|O74480|YQJ7_SCHPO	191	8.40689e-05
fissionyeast_NGP_DIA_3.mzML	1485.35	1549.14	-63.7938	DJTTGSHFMHAGLSPEWAYR	DJTTGSHFMHAGLSPEWAYR	(N(N(H(H(H(H(H))))(H(H(H(H)))))))	H(9)N(2)	2	3	1381.22	634883	4.2209e+06	sp|O74480|YQJ7_SCHPO	191	8.40689e-05
fissionyeast_NGP_DIA_4.mzML	1458.02	1519.75	-61.7301	DJTTGSHFMHAGLSPEWAYR	DJTTGSHFMHAGLSPEWAYR	(N(N(H(H(H(H(H))))(H(H(H(H)))))))	H(9)N(2)	2	3	1381.22	586240	5003744	sp|O74480|YQJ7_SCHPO	191	8.40689e-05
fissionyeast_NGP_DIA_1.mzML	1452.65	1508.67	-56.0188	DJTTGSHFMHAGLSPEWAYR	DJTTGSHFMHAGLSPEWAYR	(N(N(H(H(H))(H(H(H(H(H(H)))))))))	H(9)N(2)	2	4	1036.17	539371	1.96841e+06	sp|O74480|YQJ7_SCHPO	191	4.04713e-05
fissionyeast_NGP_DIA_2.mzML	1462.37	1549.07	-86.6969	DJTTGSHFMHAGLSPEWAYR	DJTTGSHFMHAGLSPEWAYR	(N(N(H(H(H))(H(H(H(H(H(H)))))))))	H(9)N(2)	2	4	1036.17	539483	1.97709e+06	sp|O74480|YQJ7_SCHPO	191	4.04713e-05
fissionyeast_NGP_DIA_3.mzML	1484.73	1554.84	-70.105	DJTTGSHFMHAGLSPEWAYR	DJTTGSHFMHAGLSPEWAYR	(N(N(H(H(H))(H(H(H(H(H(H)))))))))	H(9)N(2)	2	4	1036.17	374373	1.8201e+06	sp|O74480|YQJ7_SCHPO	191	4.04713e-05
fissionyeast_NGP_DIA_4.mzML	1459.48	1525.47	-65.9903	DJTTGSHFMHAGLSPEWAYR	DJTTGSHFMHAGLSPEWAYR	(N(N(H(H(H))(H(H(H(H(H(H)))))))))	H(9)N(2)	2	4	1036.17	444918	1.5289e+06	sp|O74480|YQJ7_SCHPO	191	4.04713e-05
fissionyeast_NGP_DIA_1.mzML	2365.18	2361.04	4.14188	DTLSYFJISNLEPSER	DTLSYFJISNLEPSER	(N(N(H(H(H(H(H(H(H))))))(H(H(H))(H(H(H(H))))))))	H(14)N(2)	7	3	1520.6	978233	707039	sp|O60160|OMH1_SCHPO	52	1.98571e-06
fissionyeast_NGP_DIA_2.mzML	2390.78	2387.27	3.50869	DTLSYFJISNLEPSER	DTLSYFJISNLEPSER	(N(N(H(H(H(H(H(H(H))))))(H(H(H))(H(H(H(H))))))))	H(14)N(2)	7	3	1520.6	776320	480567	sp|O60160|OMH1_SCHPO	52	1.98571e-06
fissionyeast_NGP_DIA_3.mzML	2385.92	2383.47	2.45073	DTLSYFJISNLEPSER	DTLSYFJISNLEPSER	(N(N(H(H(H(H(H(H(H))))))(H(H(H))(H(H(H(H))))))))	H(14)N(2)	7	3	1520.6	788396	373538	sp|O60160|OMH1_SCHPO	52	1.98571e-06
fissionyeast_NGP_DIA_4.mzML	2368.82	2364.92	3.897	DTLSYFJISNLEPSER	DTLSYFJISNLEPSER	(N(N(H(H(H(H(H(H(H))))))(H(H(H))(H(H(H(H))))))))	H(14)N(2)	7	3	1520.6	783002	646936	sp|O60160|OMH1_SCHPO	52	1.98571e-06
fissionyeast_NGP_DIA_1.mzML	3217.83	3262.87	-45.0444	DTPPLVIYLPNVPYNYFTJISTDR	DTPPLVIYLPNVPYNYFTJISTDR	(N(N(H(H(H(H)))(H(H(H(H(H))))))))	H(9)N(2)	19	4	1170.02	2797000	3.76792e+06	sp|P78854|PLB1_SCHPO	523	3.30614e-05
fissionyeast_NGP_DIA_2.mzML	3222.88	3373.97	-151.094	DTPPLVIYLPNVPYNYFTJISTDR	DTPPLVIYLPNVPYNYFTJISTDR	(N(N(H(H(H(H)))(H(H(H(H(H))))))))	H(9)N(2)	19	4	1170.02	2675060	5.75612e+06	sp|P78854|PLB1_SCHPO	523	3.30614e-05
fissionyeast_NGP_DIA_3.mzML	3218.92	3263.78	-44.8629	DTPPLVIYLPNVPYNYFTJISTDR	DTPPLVIYLPNVPYNYFTJISTDR	(N(N(H(H(H(H)))(H(H(H(H(H))))))))	H(9)N(2)	19	4	1170.02	2374330	1.70272e+06	sp|P78854|PLB1_SCHPO	523	3.30614e-05
fissionyeast_NGP_DIA_4.mzML	3213.98	3313.94	-99.9574	DTPPLVIYLPNVPYNYFTJISTDR	DTPPLVIYLPNVPYNYFTJISTDR	(N(N(H(H(H(H)))(H(H(H(H(H))))))))	H(9)N(2)	19	4	1170.02	2663620	1.86673e+06	sp|P78854|PLB1_SCHPO	523	3.30614e-05
fissionyeast_NGP_DIA_1.mzML	1503.28	1487.48	15.801	DVYYTDEVGJITTSHMR	DVYYTDEVGJITTSHMR	(N(N(H(H(H(H(H))))(H(H)(H(H(H)))))))	H(10)N(2)	10	3	1343.2	1985650	1.29603e+07	sp|Q10176|OST1_SCHPO	290	1.29106e-05
fissionyeast_NGP_DIA_2.mzML	1538.64	1543.43	-4.79193	DVYYTDEVGJITTSHMR	DVYYTDEVGJITTSHMR	(N(N(H(H(H(H(H))))(H(H)(H(H(H)))))))	H(10)N(2)	10	3	1343.2	3219280	1.64131e+07	sp|Q10176|OST1_SCHPO	290	1.29106e-05
fissionyeast_NGP_DIA_3.mzML	1546.6	1547.11	-0.514108	DVYYTDEVGJITTSHMR	DVYYTDEVGJITTSHMR	(N(N(H(H(H(H(H))))(H(H)(H(H(H)))))))	H(10)N(2)	10	3	1343.2	2833140	1.36492e+07	sp|Q10176|OST1_SCHPO	290	1.29106e-05
fissionyeast_NGP_DIA_4.mzML	1517.96	1535.66	-17.6998	DVYYTDEVGJITTSHMR	DVYYTDEVGJITTSHMR	(N(N(H(H(H(H(H))))(H(H)(H(H(H)))))))	H(10)N(2)	10	3	1343.2	2745070	1.28702e+07	sp|Q10176|OST1_SCHPO	290	1.29106e-05
fissionyeast_NGP_DIA_1.mzML	1509.29	1472.84	36.4523	DVYYTDEVGJITTSHMR	DVYYTDEVGJITTSHMR	(N(N(H(H(H(H)))(H(H(H(H)))))))	H(8)N(2)	10	3	1235.17	460000	3.75978e+06	sp|Q10176|OST1_SCHPO	290	8.92147e-06
fissionyeast_NGP_DIA_2.mzML	1550.73	1532.94	17.7913	DVYYTDEVGJITTSHMR	DVYYTDEVGJITTSHMR	(N(N(H(H(H(H)))(H(H(H(H)))))))	H(8)N(2)	10	3	1235.17	406340	3.73143e+06	sp|Q10176|OST1_SCHPO	290	8.92147e-06
fissionyeast_NGP_DIA_3.mzML	1555.48	1538.31	17.17	DVYYTDEVGJITTSHMR	DVYYTDEVGJITTSHMR	(N(N(H(H(H(H)))(H(H(H(H)))))))	H(8)N(2)	10	3	1235.17	490730	3.43263e+06	sp|Q10176|OST1_SCHPO	290	8.92147e-06
fissionyeast_NGP_DIA_4.mzML	1526.39	1535.1	-8.708	DVYYTDEVGJITTSHMR	DVYYTDEVGJITTSHMR	(N(N(H(H(H(H)))(H(H(H(H)))))))	H(8)N(2)	10	3	1235.17	507976	3.54047e+06	sp|Q10176|OST1_SCHPO	290	8.92147e-06
fissionyeast_NGP_DIA_1.mzML	1506.73	1456.21	50.5228	DVYYTDEVGJITTSHMR	DVYYTDEVGJITTSHMR	(N(N(H(H(H)(H))(H(H)(H(H(H)))))))	H(9)N(2)	10	3	1289.18	3648390	2.52332e+07	sp|Q10176|OST1_SCHPO	290	7.77432e-06
fissionyeast_NGP_DIA_2.mzML	1545.14	1521.56	23.584	DVYYTDEVGJITTSHMR	DVYYTDEVGJITTSHMR	(N(N(H(H(H)(H))(H(H)(H(H(H)))))))	H(9)N(2)	10	3	1289.18	4366900	2.78481e+07	sp|Q10176|OST1_SCHPO	290	7.77432e-06
fissionyeast_NGP_DIA_3.mzML	1551.9	1530.45	21.4497	DVYYTDEVGJITTSHMR	DVYYTDEVGJITTSHMR	(N(N(H(H(H)(H))(H(H)(H(H(H)))))))	H(9)N(2)	10	3	1289.18	3725260	2.46011e+07	sp|Q10176|OST1_SCHPO	290	7.77432e-06
fissionyeast_NGP_DIA_4.mzML	1522.24	1540.99	-18.7525	DVYYTDEVGJITTSHMR	DVYYTDEVGJITTSHMR	(N(N(H(H(H)(H))(H(H)(H(H(H)))))))	H(9)N(2)	10	3	1289.18	3289920	2.43299e+07	sp|Q10176|OST1_SCHPO	290	7.77432e-06
fissionyeast_NGP_DIA_1.mzML	1363.08	1244.31	118.767	DVYYTDEVGJITTSHMR	DVYYTDEVGJITTSHM[147]R	(N(N(H(H(H(H)))(H(H)(H(H(H(H))))))))	H(10)N(2)	10	3	1348.53	543951	3.03834e+06	sp|Q10176|OST1_SCHPO	290	0.000959876
fissionyeast_NGP_DIA_2.mzML	1364.47	1254.64	109.832	DVYYTDEVGJITTSHMR	DVYYTDEVGJITTSHM[147]R	(N(N(H(H(H(H)))(H(H)(H(H(H(H))))))))	H(10)N(2)	10	3	1348.53	444337	3.04142e+06	sp|Q10176|OST1_SCHPO	290	0.000959876
fissionyeast_NGP_DIA_3.mzML	1374.43	1254.8	119.632	DVYYTDEVGJITTSHMR	DVYYTDEVGJITTSHM[147]R	(N(N(H(H(H(H)))(H(H)(H(H(H(H))))))))	H(10)N(2)	10	3	1348.53	473031	2.69597e+06	sp|Q10176|OST1_SCHPO	290	0.000959876
fissionyeast_NGP_DIA_4.mzML	1363.87	1245.77	118.098	DVYYTDEVGJITTSHMR	DVYYTDEVGJITTSHM[147]R	(N(N(H(H(H(H)))(H(H)(H(H(H(H))))))))	H(10)N(2)	10	3	1348.53	510674	2.55788e+06	sp|Q10176|OST1_SCHPO	290	0.000959876
fissionyeast_NGP_DIA_1.mzML	1367.69	1226.12	141.569	DVYYTDEVGJITTSHMR	DVYYTDEVGJITTSHM[147]R	(N(N(H(H(H)(H))(H(H)(H(H(H)))))))	H(9)N(2)	10	3	1294.52	1243200	5.62362e+06	sp|Q10176|OST1_SCHPO	290	2.80238e-06
fissionyeast_NGP_DIA_2.mzML	1369.08	1237.48	131.604	DVYYTDEVGJITTSHMR	DVYYTDEVGJITTSHM[147]R	(N(N(H(H(H)(H))(H(H)(H(H(H)))))))	H(9)N(2)	10	3	1294.52	1169710	5.81512e+06	sp|Q10176|OST1_SCHPO	290	2.80238e-06
fissionyeast_NGP_DIA_3.mzML	1377.81	1236.25	141.559	DVYYTDEVGJITTSHMR	DVYYTDEVGJITTSHM[147]R	(N(N(H(H(H)(H))(H(H)(H(H(H)))))))	H(9)N(2)	10	3	1294.52	1156260	5.56066e+06	sp|Q10176|OST1_SCHPO	290	2.80238e-06
fissionyeast_NGP_DIA_4.mzML	1368.51	1227.45	141.055	DVYYTDEVGJITTSHMR	DVYYTDEVGJITTSHM[147]R	(N(N(H(H(H)(H))(H(H)(H(H(H)))))))	H(9)N(2)	10	3	1294.52	1155630	5.79565e+06	sp|Q10176|OST1_SCHPO	290	2.80238e-06
fissionyeast_NGP_DIA_1.mzML	1680.44	1474.01	206.426	EGFQILLJR	EGFQILLJR	(N(N(H(H(H(H)))(H(H)(H(H)(H(H)))))))	H(10)N(2)	8	2	1558.65	1394070	5.95911e+06	sp|O60109|PPB_SCHPO	241	0.00128785
fissionyeast_NGP_DIA_2.mzML	1697.32	1533.78	163.536	EGFQILLJR	EGFQILLJR	(N(N(H(H(H(H)))(H(H)(H(H)(H(H)))))))	H(10)N(2)	8	2	1558.65	1307470	6.98031e+06	sp|O60109|PPB_SCHPO	241	0.00128785
fissionyeast_NGP_DIA_3.mzML	1702.3	1539.01	163.287	EGFQILLJR	EGFQILLJR	(N(N(H(H(H(H)))(H(H)(H(H)(H(H)))))))	H(10)N(2)	8	2	1558.65	947378	5.53455e+06	sp|O60109|PPB_SCHPO	241	0.00128785
fissionyeast_NGP_DIA_4.mzML	1675.54	1535.1	140.436	EGFQILLJR	EGFQILLJR	(N(N(H(H(H(H)))(H(H)(H(H)(H(H)))))))	H(10)N(2)	8	2	1558.65	1398950	4.81237e+06	sp|O60109|PPB_SCHPO	241	0.00128785
fissionyeast_NGP_DIA_1.mzML	1147.88	1215.84	-67.9649	EGLINJGTSIHAGLR	EGLINJGTSIHAGLR	(N(N(H(H(H(H(H))))(H(H(H))(H(H(H)))))))	H(11)N(2)	6	3	1247.53	308932	2.39054e+06	sp|O42887|SPEB2_SCHPO	269	0.000547739
fissionyeast_NGP_DIA_2.mzML	1162.67	1220.66	-57.9944	EGLINJGTSIHAGLR	EGLINJGTSIHAGLR	(N(N(H(H(H(H(H))))(H(H(H))(H(H(H)))))))	H(11)N(2)	6	3	1247.53	291437	1.74944e+06	sp|O42887|SPEB2_SCHPO	269	0.000547739
fissionyeast_NGP_DIA_3.mzML	1160.31	1219.74	-59.4283	EGLINJGTSIHAGLR	EGLINJGTSIHAGLR	(N(N(H(H(H(H(H))))(H(H(H))(H(H(H)))))))	H(11)N(2)	6	3	1247.53	202070	1.91736e+06	sp|O42887|SPEB2_SCHPO	269	0.000547739
fissionyeast_NGP_DIA_4.mzML	1151.6	1213.15	-61.549	EGLINJGTSIHAGLR	EGLINJGTSIHAGLR	(N(N(H(H(H(H(H))))(H(H(H))(H(H(H)))))))	H(11)N(2)	6	3	1247.53	185998	1.77164e+06	sp|O42887|SPEB2_SCHPO	269	0.000547739
fissionyeast_NGP_DIA_1.mzML	1141.84	1213.97	-72.1327	EGLINJGTSIHAGLR	EGLINJGTSIHAGLR	(N(N(H(H(H(H(H(H)))))(H(H(H))(H(H(H)))))))	H(12)N(2)	6	3	1301.54	371108	2.16577e+06	sp|O42887|SPEB2_SCHPO	269	0.000497238
fissionyeast_NGP_DIA_2.mzML	1156.73	1219.26	-62.5264	EGLINJGTSIHAGLR	EGLINJGTSIHAGLR	(N(N(H(H(H(H(H(H)))))(H(H(H))(H(H(H)))))))	H(12)N(2)	6	3	1301.54	319806	1.71643e+06	sp|O42887|SPEB2_SCHPO	269	0.000497238
fissionyeast_NGP_DIA_3.mzML	1156.39	1218.09	-61.7044	EGLINJGTSIHAGLR	EGLINJGTSIHAGLR	(N(N(H(H(H(H(H(H)))))(H(H(H))(H(H(H)))))))	H(12)N(2)	6	3	1301.54	272317	1.56223e+06	sp|O42887|SPEB2_SCHPO	269	0.000497238
fissionyeast_NGP_DIA_4.mzML	1143.87	1211.56	-67.6871	EGLINJGTSIHAGLR	EGLINJGTSIHAGLR	(N(N(H(H(H(H(H(H)))))(H(H(H))(H(H(H)))))))	H(12)N(2)	6	3	1301.54	306934	1.73049e+06	sp|O42887|SPEB2_SCHPO	269	0.000497238
fissionyeast_NGP_DIA_1.mzML	1138.05	1215.2	-77.15	EGLINJGTSIHAGLR	EGLINJGTSIHAGLR	(N(N(H(H(H(H(H))))(H(H(H(H(H(H(H(H)))))))))))	H(13)N(2)	6	3	1355.56	3507710	1.86588e+07	sp|O42887|SPEB2_SCHPO	269	1.30324e-06
fissionyeast_NGP_DIA_2.mzML	1152.71	1220.17	-67.46	EGLINJGTSIHAGLR	EGLINJGTSIHAGLR	(N(N(H(H(H(H(H))))(H(H(H(H(H(H(H(H)))))))))))	H(13)N(2)	6	3	1355.56	3421570	1.58727e+07	sp|O42887|SPEB2_SCHPO	269	1.30324e-06
fissionyeast_NGP_DIA_3.mzML	1152.35	1219.16	-66.812	EGLINJGTSIHAGLR	EGLINJGTSIHAGLR	(N(N(H(H(H(H(H))))(H(H(H(H(H(H(H(H)))))))))))	H(13)N(2)	6	3	1355.56	2967890	1.57739e+07	sp|O42887|SPEB2_SCHPO	269	1.30324e-06
fissionyeast_NGP_DIA_4.mzML	1139.32	1212.6	-73.2751	EGLINJGTSIHAGLR	EGLINJGTSIHAGLR	(N(N(H(H(H(H(H))))(H(H(H(H(H(H(H(H)))))))))))	H(13)N(2)	6	3	1355.56	3347900	1.66142e+07	sp|O42887|SPEB2_SCHPO	269	1.30324e-06
fissionyeast_NGP_DIA_1.mzML	1131.63	1239.79	-108.161	EGLINJGTSIHAGLR	EGLINJGTSIHAGLR	(N(N(H(H(H(H(H))))(H(H(H))(H(H(H(H(H(H))))))))))	H(14)N(2)	6	3	1409.58	919544	4.07662e+06	sp|O42887|SPEB2_SCHPO	269	3.47293e-07
fissionyeast_NGP_DIA_2.mzML	1145.93	1248.08	-102.151	EGLINJGTSIHAGLR	EGLINJGTSIHAGLR	(N(N(H(H(H(H(H))))(H(H(H))(H(H(H(H(H(H))))))))))	H(14)N(2)	6	3	1409.58	786195	4.01103e+06	sp|O42887|SPEB2_SCHPO	269	3.47293e-07
fissionyeast_NGP_DIA_3.mzML	1145.82	1249.03	-103.207	EGLINJGTSIHAGLR	EGLINJGTSIHAGLR	(N(N(H(H(H(H(H))))(H(H(H))(H(H(H(H(H(H))))))))))	H(14)N(2)	6	3	1409.58	813528	3.73228e+06	sp|O42887|SPEB2_SCHPO	269	3.47293e-07
fissionyeast_NGP_DIA_4.mzML	1132.47	1240.44	-107.972	EGLINJGTSIHAGLR	EGLINJGTSIHAGLR	(N(N(H(H(H(H(H))))(H(H(H))(H(H(H(H(H(H))))))))))	H(14)N(2)	6	3	1409.58	865542	3.7173e+06	sp|O42887|SPEB2_SCHPO	269	3.47293e-07
fissionyeast_NGP_DIA_1.mzML	1128.21	1236.52	-108.307	EGLINJGTSIHAGLR	EGLINJGTSIHAGLR	(N(N(H(H(H(H(H(H(H))))))(H(H(H))(H(H(H(H(H)))))))))	H(15)N(2)	6	3	1463.6	215750	1.89039e+06	sp|O42887|SPEB2_SCHPO	269	4.3792e-05
fissionyeast_NGP_DIA_2.mzML	1142.94	1242.98	-100.036	EGLINJGTSIHAGLR	EGLINJGTSIHAGLR	(N(N(H(H(H(H(H(H(H))))))(H(H(H))(H(H(H(H(H)))))))))	H(15)N(2)	6	3	1463.6	210796	1.50004e+06	sp|O42887|SPEB2_SCHPO	269	4.3792e-05
fissionyeast_NGP_DIA_3.mzML	1141.28	1243.8	-102.523	EGLINJGTSIHAGLR	EGLINJGTSIHAGLR	(N(N(H(H(H(H(H(H(H))))))(H(H(H))(H(H(H(H(H)))))))))	H(15)N(2)	6	3	1463.6	228031	1.53272e+06	sp|O42887|SPEB2_SCHPO	269	4.3792e-05
fissionyeast_NGP_DIA_4.mzML	1128.57	1235.55	-106.983	EGLINJGTSIHAGLR	EGLINJGTSIHAGLR	(N(N(H(H(H(H(H(H(H))))))(H(H(H))(H(H(H(H(H)))))))))	H(15)N(2)	6	3	1463.6	198157	1.23786e+06	sp|O42887|SPEB2_SCHPO	269	4.3792e-05
fissionyeast_NGP_DIA_1.mzML	1124.61	1234.72	-110.11	EGLINJGTSIHAGLR	EGLINJGTSIHAGLR	(N(N(H(H(H)(H(H(H(H)))))(H(H(H(H(H(H(H(H(H))))))))))))	H(16)N(2)	6	3	1517.61	661691	4.98588e+06	sp|O42887|SPEB2_SCHPO	269	3.44539e-06
fissionyeast_NGP_DIA_2.mzML	1138.19	1240.34	-102.15	EGLINJGTSIHAGLR	EGLINJGTSIHAGLR	(N(N(H(H(H)(H(H(H(H)))))(H(H(H(H(H(H(H(H(H))))))))))))	H(16)N(2)	6	3	1517.61	711417	4.065e+06	sp|O42887|SPEB2_SCHPO	269	3.44539e-06
fissionyeast_NGP_DIA_3.mzML	1137.87	1241.11	-103.237	EGLINJGTSIHAGLR	EGLINJGTSIHAGLR	(N(N(H(H(H)(H(H(H(H)))))(H(H(H(H(H(H(H(H(H))))))))))))	H(16)N(2)	6	3	1517.61	551762	4.66048e+06	sp|O42887|SPEB2_SCHPO	269	3.44539e-06
fissionyeast_NGP_DIA_4.mzML	1125.14	1233.05	-107.913	EGLINJGTSIHAGLR	EGLINJGTSIHAGLR	(N(N(H(H(H)(H(H(H(H)))))(H(H(H(H(H(H(H(H(H))))))))))))	H(16)N(2)	6	3	1517.61	534718	3.70939e+06	sp|O42887|SPEB2_SCHPO	269	3.44539e-06
fissionyeast_NGP_DIA_1.mzML	1174.51	1247.45	-72.9386	EGLINJGTSIHAGLR	EGLINJGTSIHAGLR	(N(N(H(H(H))(H(H(H(H)))))))	H(7)N(2)	6	3	1031.46	177373	363997	sp|O42887|SPEB2_SCHPO	269	0.00957429
fissionyeast_NGP_DIA_2.mzML	1190.66	1256.95	-66.2947	EGLINJGTSIHAGLR	EGLINJGTSIHAGLR	(N(N(H(H(H))(H(H(H(H)))))))	H(7)N(2)	6	3	1031.46	90634.1	213584	sp|O42887|SPEB2_SCHPO	269	0.00957429
fissionyeast_NGP_DIA_3.mzML	1185.45	1258.39	-72.9428	EGLINJGTSIHAGLR	EGLINJGTSIHAGLR	(N(N(H(H(H))(H(H(H(H)))))))	H(7)N(2)	6	3	1031.46	122075	507322	sp|O42887|SPEB2_SCHPO	269	0.00957429
fissionyeast_NGP_DIA_1.mzML	1165.96	1256.44	-90.478	EGLINJGTSIHAGLR	EGLINJGTSIHAGLR	(N(N(H(H(H(H)))(H(H)(H)(H)))))	H(8)N(2)	6	3	1085.47	376576	1.46929e+06	sp|O42887|SPEB2_SCHPO	269	9.59459e-05
fissionyeast_NGP_DIA_2.mzML	1181.23	1265.03	-83.8028	EGLINJGTSIHAGLR	EGLINJGTSIHAGLR	(N(N(H(H(H(H)))(H(H)(H)(H)))))	H(8)N(2)	6	3	1085.47	338294	1.62766e+06	sp|O42887|SPEB2_SCHPO	269	9.59459e-05
fissionyeast_NGP_DIA_3.mzML	1179.19	1266.77	-87.5838	EGLINJGTSIHAGLR	EGLINJGTSIHAGLR	(N(N(H(H(H(H)))(H(H)(H)(H)))))	H(8)N(2)	6	3	1085.47	239727	1.14469e+06	sp|O42887|SPEB2_SCHPO	269	9.59459e-05
fissionyeast_NGP_DIA_4.mzML	1169.42	1255.3	-85.8835	EGLINJGTSIHAGLR	EGLINJGTSIHAGLR	(N(N(H(H(H(H)))(H(H)(H)(H)))))	H(8)N(2)	6	3	1085.47	301536	1.39746e+06	sp|O42887|SPEB2_SCHPO	269	9.59459e-05
fissionyeast_NGP_DIA_1.mzML	685.894	692.841	-6.94704	EIAPGJVSK	EIAPGJVSK	(N(N(H(H(H(H(H(H)))))(H(H)(H(H(H(H(H)))))))))	H(13)N(2)	6	3	1143.12	1737110	1.71289e+06	sp|O14194|GGT2_SCHPO	153	3.83444e-05
fissionyeast_NGP_DIA_2.mzML	691.206	706.52	-15.3143	EIAPGJVSK	EIAPGJVSK	(N(N(H(H(H(H(H(H)))))(H(H)(H(H(H(H(H)))))))))	H(13)N(2)	6	3	1143.12	1738380	2.42334e+06	sp|O14194|GGT2_SCHPO	153	3.83444e-05
fissionyeast_NGP_DIA_3.mzML	689.532	699.658	-10.1258	EIAPGJVSK	EIAPGJVSK	(N(N(H(H(H(H(H(H)))))(H(H)(H(H(H(H(H)))))))))	H(13)N(2)	6	3	1143.12	579585	1.37373e+06	sp|O14194|GGT2_SCHPO	153	3.83444e-05
fissionyeast_NGP_DIA_4.mzML	685.799	696.281	-10.4819	EIAPGJVSK	EIAPGJVSK	(N(N(H(H(H(H(H(H)))))(H(H)(H(H(H(H(H)))))))))	H(13)N(2)	6	3	1143.12	1586780	2.35381e+06	sp|O14194|GGT2_SCHPO	153	3.83444e-05
fissionyeast_NGP_DIA_1.mzML	881.187	912.101	-30.9137	ETJNSDAGYTEPYR	ETJNSDAGYTEPYR	(N(N(H(H(H(H)))(H(H(H))))))	H(7)N(2)	3	3	1053.08	894905	595051	sp|Q9US55|GLU2A_SCHPO	262	2.7033e-06
fissionyeast_NGP_DIA_2.mzML	883.875	919.196	-35.3211	ETJNSDAGYTEPYR	ETJNSDAGYTEPYR	(N(N(H(H(H(H)))(H(H(H))))))	H(7)N(2)	3	3	1053.08	996002	495365	sp|Q9US55|GLU2A_SCHPO	262	2.7033e-06
fissionyeast_NGP_DIA_3.mzML	905.431	932.221	-26.7901	ETJNSDAGYTEPYR	ETJNSDAGYTEPYR	(N(N(H(H(H(H)))(H(H(H))))))	H(7)N(2)	3	3	1053.08	974584	779860	sp|Q9US55|GLU2A_SCHPO	262	2.7033e-06
fissionyeast_NGP_DIA_4.mzML	881.242	909.154	-27.9116	ETJNSDAGYTEPYR	ETJNSDAGYTEPYR	(N(N(H(H(H(H)))(H(H(H))))))	H(7)N(2)	3	3	1053.08	887225	480724	sp|Q9US55|GLU2A_SCHPO	262	2.7033e-06
fissionyeast_NGP_DIA_1.mzML	870.5	894.517	-24.0168	ETJNSDAGYTEPYR	ETJNSDAGYTEPYR	(N(N(H(H(H(H)))(H(H(H(H)))))))	H(8)N(2)	3	3	1107.09	5454340	4.30871e+06	sp|Q9US55|GLU2A_SCHPO	262	1.77561e-06
fissionyeast_NGP_DIA_2.mzML	872.626	899.856	-27.2298	ETJNSDAGYTEPYR	ETJNSDAGYTEPYR	(N(N(H(H(H(H)))(H(H(H(H)))))))	H(8)N(2)	3	3	1107.09	4966490	3.60846e+06	sp|Q9US55|GLU2A_SCHPO	262	1.77561e-06
fissionyeast_NGP_DIA_3.mzML	890.613	914.017	-23.4042	ETJNSDAGYTEPYR	ETJNSDAGYTEPYR	(N(N(H(H(H(H)))(H(H(H(H)))))))	H(8)N(2)	3	3	1107.09	6131220	5.50725e+06	sp|Q9US55|GLU2A_SCHPO	262	1.77561e-06
fissionyeast_NGP_DIA_4.mzML	871.255	893.344	-22.0889	ETJNSDAGYTEPYR	ETJNSDAGYTEPYR	(N(N(H(H(H(H)))(H(H(H(H)))))))	H(8)N(2)	3	3	1107.09	4433910	4.32029e+06	sp|Q9US55|GLU2A_SCHPO	262	1.77561e-06
fissionyeast_NGP_DIA_1.mzML	864.65	886.818	-22.1684	ETJNSDAGYTEPYR	ETJNSDAGYTEPYR	(N(N(H(H(H(H)))(H(H(H(H(H))))))))	H(9)N(2)	3	3	1161.11	2268770	1.40406e+06	sp|Q9US55|GLU2A_SCHPO	262	2.62792e-07
fissionyeast_NGP_DIA_2.mzML	865.947	891.259	-25.3116	ETJNSDAGYTEPYR	ETJNSDAGYTEPYR	(N(N(H(H(H(H)))(H(H(H(H(H))))))))	H(9)N(2)	3	3	1161.11	2235990	1.49469e+06	sp|Q9US55|GLU2A_SCHPO	262	2.62792e-07
fissionyeast_NGP_DIA_3.mzML	882.255	905.243	-22.988	ETJNSDAGYTEPYR	ETJNSDAGYTEPYR	(N(N(H(H(H(H)))(H(H(H(H(H))))))))	H(9)N(2)	3	3	1161.11	2664520	1.92418e+06	sp|Q9US55|GLU2A_SCHPO	262	2.62792e-07
fissionyeast_NGP_DIA_4.mzML	866.717	886.234	-19.517	ETJNSDAGYTEPYR	ETJNSDAGYTEPYR	(N(N(H(H(H(H)))(H(H(H(H(H))))))))	H(9)N(2)	3	3	1161.11	1942650	1.29527e+06	sp|Q9US55|GLU2A_SCHPO	262	2.62792e-07
fissionyeast_NGP_DIA_1.mzML	1119.89	1122.75	-2.85599	FEJETFIAK	FEJETFIAK	(N(N(H(H(H(H)))(H(H)(H)(H)))))	H(8)N(2)	3	2	1401.07	1796070	4.90119e+06	sp|Q9P7D0|YOFJ_SCHPO	287	1.91388e-06
fissionyeast_NGP_DIA_2.mzML	1134.29	1138.2	-3.90876	FEJETFIAK	FEJETFIAK	(N(N(H(H(H(H)))(H(H)(H)(H)))))	H(8)N(2)	3	2	1401.07	1484170	4.91978e+06	sp|Q9P7D0|YOFJ_SCHPO	287	1.91388e-06
fissionyeast_NGP_DIA_3.mzML	1134.54	1138.88	-4.34102	FEJETFIAK	FEJETFIAK	(N(N(H(H(H(H)))(H(H)(H)(H)))))	H(8)N(2)	3	2	1401.07	1442270	5.2385e+06	sp|Q9P7D0|YOFJ_SCHPO	287	1.91388e-06
fissionyeast_NGP_DIA_4.mzML	1119.91	1124.69	-4.77922	FEJETFIAK	FEJETFIAK	(N(N(H(H(H(H)))(H(H)(H)(H)))))	H(8)N(2)	3	2	1401.07	1491140	4.22074e+06	sp|Q9P7D0|YOFJ_SCHPO	287	1.91388e-06
fissionyeast_NGP_DIA_1.mzML	1240.97	1270.1	-29.1345	FFKJDTQFYIK	FFKJDTQFYIK	(N(N(H(H(H(H(H(H(H(H)))))))(H(H(H))(H(H(H(H(H)))))))))	H(16)N(2)	4	3	1483.92	936730	7.5525e+06	sp|Q9USU5|GAS2_SCHPO	34	2.05895e-05
fissionyeast_NGP_DIA_2.mzML	1247.15	1278.25	-31.1007	FFKJDTQFYIK	FFKJDTQFYIK	(N(N(H(H(H(H(H(H(H(H)))))))(H(H(H))(H(H(H(H(H)))))))))	H(16)N(2)	4	3	1483.92	1038590	8008713	sp|Q9USU5|GAS2_SCHPO	34	2.05895e-05
fissionyeast_NGP_DIA_3.mzML	1248.94	1279.82	-30.8784	FFKJDTQFYIK	FFKJDTQFYIK	(N(N(H(H(H(H(H(H(H(H)))))))(H(H(H))(H(H(H(H(H)))))))))	H(16)N(2)	4	3	1483.92	867291	7.12062e+06	sp|Q9USU5|GAS2_SCHPO	34	2.05895e-05
fissionyeast_NGP_DIA_4.mzML	1240.23	1265.35	-25.1155	FFKJDTQFYIK	FFKJDTQFYIK	(N(N(H(H(H(H(H(H(H(H)))))))(H(H(H))(H(H(H(H(H)))))))))	H(16)N(2)	4	3	1483.92	742613	6.40307e+06	sp|Q9USU5|GAS2_SCHPO	34	2.05895e-05
fissionyeast_NGP_DIA_1.mzML	1823.05	1861.81	-38.7561	FISDHLFEEECGSJVTYLK	FISDHLFEEEC[160]GSJVTYLK	(N(N(H(H(H))(H(H)(H(H(H(H))))))))	H(9)N(2)	14	3	1384.9	1623310	5.58317e+06	sp|O13875|YE1A_SCHPO	221	0.000640204
fissionyeast_NGP_DIA_2.mzML	1840.01	1880.69	-40.6772	FISDHLFEEECGSJVTYLK	FISDHLFEEEC[160]GSJVTYLK	(N(N(H(H(H))(H(H)(H(H(H(H))))))))	H(9)N(2)	14	3	1384.9	1124230	5.13871e+06	sp|O13875|YE1A_SCHPO	221	0.000640204
fissionyeast_NGP_DIA_4.mzML	1818.72	1821.52	-2.80287	FISDHLFEEECGSJVTYLK	FISDHLFEEEC[160]GSJVTYLK	(N(N(H(H(H))(H(H)(H(H(H(H))))))))	H(9)N(2)	14	3	1384.9	1626270	5.87599e+06	sp|O13875|YE1A_SCHPO	221	0.000640204
fissionyeast_NGP_DIA_1.mzML	458.951	414.986	43.9648	FJCTTR	FJC[160]TTR	(N(N(H(H(H))(H(H(H(H)))(H(H(H(H(H)))))))))	H(12)N(2)	2	2	1575.08	3275050	5.08086e+06	sp|P87167|BUT2_SCHPO	333	0.00197715
fissionyeast_NGP_DIA_2.mzML	457.477	422.852	34.6254	FJCTTR	FJC[160]TTR	(N(N(H(H(H))(H(H(H(H)))(H(H(H(H(H)))))))))	H(12)N(2)	2	2	1575.08	2523860	4.00794e+06	sp|P87167|BUT2_SCHPO	333	0.00197715
fissionyeast_NGP_DIA_3.mzML	452.414	392.014	60.3995	FJCTTR	FJC[160]TTR	(N(N(H(H(H))(H(H(H(H)))(H(H(H(H(H)))))))))	H(12)N(2)	2	2	1575.08	2888620	4.57125e+06	sp|P87167|BUT2_SCHPO	333	0.00197715
fissionyeast_NGP_DIA_4.mzML	449.166	402.567	46.5991	FJCTTR	FJC[160]TTR	(N(N(H(H(H))(H(H(H(H)))(H(H(H(H(H)))))))))	H(12)N(2)	2	2	1575.08	3298900	5.30813e+06	sp|P87167|BUT2_SCHPO	333	0.00197715
fissionyeast_NGP_DIA_1.mzML	456.901	415.986	40.9145	FJCTTR	FJC[160]TTR	(N(N(H(H(H(H(H))))(H(H(H(H(H(H(H(H)))))))))))	H(13)N(2)	2	3	1104.41	39080800	2.13854e+07	sp|P87167|BUT2_SCHPO	333	0.00543658
fissionyeast_NGP_DIA_3.mzML	435.535	392.992	42.5434	FJCTTR	FJC[160]TTR	(N(N(H(H(H(H(H))))(H(H(H(H(H(H(H(H)))))))))))	H(13)N(2)	2	3	1104.41	14151700	9.16614e+06	sp|P87167|BUT2_SCHPO	333	0.00543658
fissionyeast_NGP_DIA_4.mzML	448.358	403.628	44.73	FJCTTR	FJC[160]TTR	(N(N(H(H(H(H(H))))(H(H(H(H(H(H(H(H)))))))))))	H(13)N(2)	2	3	1104.41	35027000	1.48995e+07	sp|P87167|BUT2_SCHPO	333	0.00543658
fissionyeast_NGP_DIA_1.mzML	452.993	412.019	40.9743	FJCTTR	FJC[160]TTR	(N(N(H(H(H(H(H(H)))))(H(H(H))(H(H(H(H(H)))))))))	H(14)N(2)	2	3	1158.42	42071500	1.8595e+07	sp|P87167|BUT2_SCHPO	333	0.00326495
fissionyeast_NGP_DIA_2.mzML	450.5	420.586	29.9145	FJCTTR	FJC[160]TTR	(N(N(H(H(H(H(H(H)))))(H(H(H))(H(H(H(H(H)))))))))	H(14)N(2)	2	3	1158.42	40924500	1.97791e+07	sp|P87167|BUT2_SCHPO	333	0.00326495
fissionyeast_NGP_DIA_3.mzML	529.486	389.129	140.357	FJCTTR	FJC[160]TTR	(N(N(H(H(H(H(H(H)))))(H(H(H))(H(H(H(H(H)))))))))	H(14)N(2)	2	3	1158.42	404553	177628	sp|P87167|BUT2_SCHPO	333	0.00326495
fissionyeast_NGP_DIA_4.mzML	423.749	399.424	24.3247	FJCTTR	FJC[160]TTR	(N(N(H(H(H(H(H(H)))))(H(H(H))(H(H(H(H(H)))))))))	H(14)N(2)	2	3	1158.42	41969100	1.25694e+07	sp|P87167|BUT2_SCHPO	333	0.00326495
fissionyeast_NGP_DIA_1.mzML	442.637	434.16	8.47662	FJCTTR	FJC[160]TTR	(N(N(H(H(H(H(H(H)))))(H(H(H(H)))(H(H(H(H(H)))))))))	H(15)N(2)	2	3	1212.44	22094100	3.05316e+07	sp|P87167|BUT2_SCHPO	333	0.00302218
fissionyeast_NGP_DIA_2.mzML	434.202	437.579	-3.3767	FJCTTR	FJC[160]TTR	(N(N(H(H(H(H(H(H)))))(H(H(H(H)))(H(H(H(H(H)))))))))	H(15)N(2)	2	3	1212.44	26737200	3.68262e+07	sp|P87167|BUT2_SCHPO	333	0.00302218
fissionyeast_NGP_DIA_3.mzML	431.714	411.181	20.5326	FJCTTR	FJC[160]TTR	(N(N(H(H(H(H(H(H)))))(H(H(H(H)))(H(H(H(H(H)))))))))	H(15)N(2)	2	3	1212.44	26901300	3.98624e+07	sp|P87167|BUT2_SCHPO	333	0.00302218
fissionyeast_NGP_DIA_4.mzML	432.961	423.136	9.82528	FJCTTR	FJC[160]TTR	(N(N(H(H(H(H(H(H)))))(H(H(H(H)))(H(H(H(H(H)))))))))	H(15)N(2)	2	3	1212.44	16179900	2.59044e+07	sp|P87167|BUT2_SCHPO	333	0.00302218
fissionyeast_NGP_DIA_1.mzML	415.688	429.319	-13.6312	FJCTTR	FJC[160]TTR	(N(N(H(H(H(H(H(H(H))))))(H(H(H))(H(H(H(H(H(H))))))))))	H(16)N(2)	2	3	1266.46	30856700	1.57866e+07	sp|P87167|BUT2_SCHPO	333	0.000219263
fissionyeast_NGP_DIA_2.mzML	415.721	433.838	-18.1167	FJCTTR	FJC[160]TTR	(N(N(H(H(H(H(H(H(H))))))(H(H(H))(H(H(H(H(H(H))))))))))	H(16)N(2)	2	3	1266.46	27856200	1.80459e+07	sp|P87167|BUT2_SCHPO	333	0.000219263
fissionyeast_NGP_DIA_3.mzML	416.293	406.248	10.0447	FJCTTR	FJC[160]TTR	(N(N(H(H(H(H(H(H(H))))))(H(H(H))(H(H(H(H(H(H))))))))))	H(16)N(2)	2	3	1266.46	26856200	1.92107e+07	sp|P87167|BUT2_SCHPO	333	0.000219263
fissionyeast_NGP_DIA_4.mzML	417.717	417.895	-0.178009	FJCTTR	FJC[160]TTR	(N(N(H(H(H(H(H(H(H))))))(H(H(H))(H(H(H(H(H(H))))))))))	H(16)N(2)	2	3	1266.46	28751500	1.22148e+07	sp|P87167|BUT2_SCHPO	333	0.000219263
fissionyeast_NGP_DIA_1.mzML	1714.46	1644.46	69.9965	FJLTDLECSR	FJLTDLEC[160]SR	(N(N(H(H(H))(H(H(H(H)))))))	H(7)N(2)	2	2	1398.06	377576	1.80907e+06	sp|P0CU13|YI46_SCHPO/sp|Q9P7U4|YI75_SCHPO/sp|P0CU12|YHEF_SCHPO	20/21/20	0.00112904
fissionyeast_NGP_DIA_2.mzML	1733.52	1669.78	63.7358	FJLTDLECSR	FJLTDLEC[160]SR	(N(N(H(H(H))(H(H(H(H)))))))	H(7)N(2)	2	2	1398.06	404986	1.56729e+06	sp|P0CU13|YI46_SCHPO/sp|Q9P7U4|YI75_SCHPO/sp|P0CU12|YHEF_SCHPO	20/21/20	0.00112904
fissionyeast_NGP_DIA_3.mzML	1733.46	1670.09	63.3729	FJLTDLECSR	FJLTDLEC[160]SR	(N(N(H(H(H))(H(H(H(H)))))))	H(7)N(2)	2	2	1398.06	457846	1.74352e+06	sp|P0CU13|YI46_SCHPO/sp|Q9P7U4|YI75_SCHPO/sp|P0CU12|YHEF_SCHPO	20/21/20	0.00112904
fissionyeast_NGP_DIA_4.mzML	1710.03	1626.37	83.6583	FJLTDLECSR	FJLTDLEC[160]SR	(N(N(H(H(H))(H(H(H(H)))))))	H(7)N(2)	2	2	1398.06	485212	1.34222e+06	sp|P0CU13|YI46_SCHPO/sp|Q9P7U4|YI75_SCHPO/sp|P0CU12|YHEF_SCHPO	20/21/20	0.00112904
fissionyeast_NGP_DIA_1.mzML	1696.9	1460.82	236.083	FJLTDLECSR	FJLTDLEC[160]SR	(N(N(H(H(H(H(H))))(H(H(H(H)))))))	H(9)N(2)	2	2	1560.11	679457	3.9181e+06	sp|P0CU13|YI46_SCHPO/sp|Q9P7U4|YI75_SCHPO/sp|P0CU12|YHEF_SCHPO	20/21/20	8.34471e-07
fissionyeast_NGP_DIA_2.mzML	1714.97	1525.47	189.495	FJLTDLECSR	FJLTDLEC[160]SR	(N(N(H(H(H(H(H))))(H(H(H(H)))))))	H(9)N(2)	2	2	1560.11	716664	4.17211e+06	sp|P0CU13|YI46_SCHPO/sp|Q9P7U4|YI75_SCHPO/sp|P0CU12|YHEF_SCHPO	20/21/20	8.34471e-07
fissionyeast_NGP_DIA_3.mzML	1717.07	1534.81	182.257	FJLTDLECSR	FJLTDLEC[160]SR	(N(N(H(H(H(H(H))))(H(H(H(H)))))))	H(9)N(2)	2	2	1560.11	729322	4.23137e+06	sp|P0CU13|YI46_SCHPO/sp|Q9P7U4|YI75_SCHPO/sp|P0CU12|YHEF_SCHPO	20/21/20	8.34471e-07
fissionyeast_NGP_DIA_4.mzML	1691.05	1545.96	145.093	FJLTDLECSR	FJLTDLEC[160]SR	(N(N(H(H(H(H(H))))(H(H(H(H)))))))	H(9)N(2)	2	2	1560.11	894494	3.4018e+06	sp|P0CU13|YI46_SCHPO/sp|Q9P7U4|YI75_SCHPO/sp|P0CU12|YHEF_SCHPO	20/21/20	8.34471e-07
fissionyeast_NGP_DIA_1.mzML	1697.46	1479.85	217.612	FJLTDLECSR	FJLTDLEC[160]SR	(N(N(H(H(H(H(H))))(H(H(H(H)))))))	H(9)N(2)	2	3	1040.41	1687970	1.69627e+06	sp|P0CU13|YI46_SCHPO/sp|Q9P7U4|YI75_SCHPO/sp|P0CU12|YHEF_SCHPO	20/21/20	8.34471e-07
fissionyeast_NGP_DIA_2.mzML	1715.87	1540.72	175.151	FJLTDLECSR	FJLTDLEC[160]SR	(N(N(H(H(H(H(H))))(H(H(H(H)))))))	H(9)N(2)	2	3	1040.41	1978400	1.68447e+06	sp|P0CU13|YI46_SCHPO/sp|Q9P7U4|YI75_SCHPO/sp|P0CU12|YHEF_SCHPO	20/21/20	8.34471e-07
fissionyeast_NGP_DIA_3.mzML	1717.64	1549.87	167.769	FJLTDLECSR	FJLTDLEC[160]SR	(N(N(H(H(H(H(H))))(H(H(H(H)))))))	H(9)N(2)	2	3	1040.41	1998030	2.17665e+06	sp|P0CU13|YI46_SCHPO/sp|Q9P7U4|YI75_SCHPO/sp|P0CU12|YHEF_SCHPO	20/21/20	8.34471e-07
fissionyeast_NGP_DIA_4.mzML	1690.73	1557.44	133.287	FJLTDLECSR	FJLTDLEC[160]SR	(N(N(H(H(H(H(H))))(H(H(H(H)))))))	H(9)N(2)	2	3	1040.41	1993300	1.83599e+06	sp|P0CU13|YI46_SCHPO/sp|Q9P7U4|YI75_SCHPO/sp|P0CU12|YHEF_SCHPO	20/21/20	8.34471e-07
fissionyeast_NGP_DIA_1.mzML	1099.96	1093.13	6.83112	FJVSASIK	FJVSASIK	(N(N(H(H(H(H)))(H(H)(H)(H)))))	H(8)N(2)	2	2	1284.53	2904630	7.4258e+06	sp|Q9USV0|HRD3_SCHPO	48	2.65405e-06
fissionyeast_NGP_DIA_2.mzML	1114.37	1107.34	7.02767	FJVSASIK	FJVSASIK	(N(N(H(H(H(H)))(H(H)(H)(H)))))	H(8)N(2)	2	2	1284.53	2167910	4.94607e+06	sp|Q9USV0|HRD3_SCHPO	48	2.65405e-06
fissionyeast_NGP_DIA_3.mzML	1117.49	1111.32	6.16521	FJVSASIK	FJVSASIK	(N(N(H(H(H(H)))(H(H)(H)(H)))))	H(8)N(2)	2	2	1284.53	2275380	6.12723e+06	sp|Q9USV0|HRD3_SCHPO	48	2.65405e-06
fissionyeast_NGP_DIA_4.mzML	1100.94	1094.25	6.68911	FJVSASIK	FJVSASIK	(N(N(H(H(H(H)))(H(H)(H)(H)))))	H(8)N(2)	2	2	1284.53	2782050	7.37503e+06	sp|Q9USV0|HRD3_SCHPO	48	2.65405e-06
fissionyeast_NGP_DIA_1.mzML	1094.76	1087.57	7.18789	FJVSASIK	FJVSASIK	(N(N(H(H(H)(H))(H(H(H(H(H))))))))	H(9)N(2)	2	2	1365.56	989182	2.90775e+06	sp|Q9USV0|HRD3_SCHPO	48	5.63136e-05
fissionyeast_NGP_DIA_2.mzML	1108.97	1101.94	7.03275	FJVSASIK	FJVSASIK	(N(N(H(H(H)(H))(H(H(H(H(H))))))))	H(9)N(2)	2	2	1365.56	819416	2.3879e+06	sp|Q9USV0|HRD3_SCHPO	48	5.63136e-05
fissionyeast_NGP_DIA_3.mzML	1112.53	1106.44	6.09461	FJVSASIK	FJVSASIK	(N(N(H(H(H)(H))(H(H(H(H(H))))))))	H(9)N(2)	2	2	1365.56	574148	1.9037e+06	sp|Q9USV0|HRD3_SCHPO	48	5.63136e-05
fissionyeast_NGP_DIA_4.mzML	1095.63	1089.02	6.6054	FJVSASIK	FJVSASIK	(N(N(H(H(H)(H))(H(H(H(H(H))))))))	H(9)N(2)	2	2	1365.56	924355	2.40018e+06	sp|Q9USV0|HRD3_SCHPO	48	5.63136e-05
fissionyeast_NGP_DIA_2.mzML	1239.79	1246.21	-6.41607	FLTHLNNEVLHDJYTR	FLTHLNNEVLHDJYTR	(N(N(H(H(H(H(H))))(H(H(H(H(H(H)))))))))	H(11)N(2)	13	4	1044.44	321963	2.05636e+06	sp|O59747|PDF1_SCHPO	223	0.00217403
fissionyeast_NGP_DIA_1.mzML	1231.8	1230.58	1.22081	FLTHLNNEVLHDJYTR	FLTHLNNEVLHDJYTR	(N(N(H(H(H))(H(H(H(H(H))))(H(H(H(H))))))))	H(12)N(2)	13	3	1446.26	334318	4.29548e+06	sp|O59747|PDF1_SCHPO	223	0.000399131
fissionyeast_NGP_DIA_2.mzML	1235.97	1234.8	1.17244	FLTHLNNEVLHDJYTR	FLTHLNNEVLHDJYTR	(N(N(H(H(H))(H(H(H(H(H))))(H(H(H(H))))))))	H(12)N(2)	13	3	1446.26	386334	2.90653e+06	sp|O59747|PDF1_SCHPO	223	0.000399131
fissionyeast_NGP_DIA_3.mzML	1237.34	1235.37	1.97448	FLTHLNNEVLHDJYTR	FLTHLNNEVLHDJYTR	(N(N(H(H(H))(H(H(H(H(H))))(H(H(H(H))))))))	H(12)N(2)	13	3	1446.26	368058	3.41629e+06	sp|O59747|PDF1_SCHPO	223	0.000399131
fissionyeast_NGP_DIA_4.mzML	1228.51	1227.77	0.744684	FLTHLNNEVLHDJYTR	FLTHLNNEVLHDJYTR	(N(N(H(H(H))(H(H(H(H(H))))(H(H(H(H))))))))	H(12)N(2)	13	3	1446.26	343779	2.97995e+06	sp|O59747|PDF1_SCHPO	223	0.000399131
fissionyeast_NGP_DIA_1.mzML	1231.66	1301.03	-69.3686	FLTHLNNEVLHDJYTR	FLTHLNNEVLHDJYTR	(N(N(H(H(H(H(H(H)))))(H(H(H(H(H(H)))))))))	H(12)N(2)	13	4	1084.95	185559	2.94213e+06	sp|O59747|PDF1_SCHPO	223	0.00372866
fissionyeast_NGP_DIA_2.mzML	1235.68	1308.52	-72.8358	FLTHLNNEVLHDJYTR	FLTHLNNEVLHDJYTR	(N(N(H(H(H(H(H(H)))))(H(H(H(H(H(H)))))))))	H(12)N(2)	13	4	1084.95	214029	2.04291e+06	sp|O59747|PDF1_SCHPO	223	0.00372866
fissionyeast_NGP_DIA_3.mzML	1238.75	1313.16	-74.4064	FLTHLNNEVLHDJYTR	FLTHLNNEVLHDJYTR	(N(N(H(H(H(H(H(H)))))(H(H(H(H(H(H)))))))))	H(12)N(2)	13	4	1084.95	114416	1.83597e+06	sp|O59747|PDF1_SCHPO	223	0.00372866
fissionyeast_NGP_DIA_4.mzML	1231.01	1296.48	-65.4657	FLTHLNNEVLHDJYTR	FLTHLNNEVLHDJYTR	(N(N(H(H(H(H(H(H)))))(H(H(H(H(H(H)))))))))	H(12)N(2)	13	4	1084.95	155603	1.79596e+06	sp|O59747|PDF1_SCHPO	223	0.00372866
fissionyeast_NGP_DIA_1.mzML	1228.19	1229.09	-0.896576	FLTHLNNEVLHDJYTR	FLTHLNNEVLHDJYTR	(N(N(H(H(H(H(H))))(H(H(H(H(H(H(H(H)))))))))))	H(13)N(2)	13	3	1500.28	388696	6.26361e+06	sp|O59747|PDF1_SCHPO	223	0.000122287
fissionyeast_NGP_DIA_2.mzML	1231.65	1233	-1.3492	FLTHLNNEVLHDJYTR	FLTHLNNEVLHDJYTR	(N(N(H(H(H(H(H))))(H(H(H(H(H(H(H(H)))))))))))	H(13)N(2)	13	3	1500.28	404970	4.4076e+06	sp|O59747|PDF1_SCHPO	223	0.000122287
fissionyeast_NGP_DIA_3.mzML	1232.95	1233.47	-0.518462	FLTHLNNEVLHDJYTR	FLTHLNNEVLHDJYTR	(N(N(H(H(H(H(H))))(H(H(H(H(H(H(H(H)))))))))))	H(13)N(2)	13	3	1500.28	471169	5.41119e+06	sp|O59747|PDF1_SCHPO	223	0.000122287
fissionyeast_NGP_DIA_4.mzML	1224.32	1226.02	-1.70447	FLTHLNNEVLHDJYTR	FLTHLNNEVLHDJYTR	(N(N(H(H(H(H(H))))(H(H(H(H(H(H(H(H)))))))))))	H(13)N(2)	13	3	1500.28	320077	4.52933e+06	sp|O59747|PDF1_SCHPO	223	0.000122287
fissionyeast_NGP_DIA_1.mzML	1228.99	1299.45	-70.4624	FLTHLNNEVLHDJYTR	FLTHLNNEVLHDJYTR	(N(N(H(H(H(H(H))))(H(H(H(H(H(H(H(H)))))))))))	H(13)N(2)	13	4	1125.46	459612	4.31689e+06	sp|O59747|PDF1_SCHPO	223	0.000122287
fissionyeast_NGP_DIA_2.mzML	1233.32	1306.99	-73.6746	FLTHLNNEVLHDJYTR	FLTHLNNEVLHDJYTR	(N(N(H(H(H(H(H))))(H(H(H(H(H(H(H(H)))))))))))	H(13)N(2)	13	4	1125.46	382401	3.16693e+06	sp|O59747|PDF1_SCHPO	223	0.000122287
fissionyeast_NGP_DIA_3.mzML	1234.43	1311.45	-77.0225	FLTHLNNEVLHDJYTR	FLTHLNNEVLHDJYTR	(N(N(H(H(H(H(H))))(H(H(H(H(H(H(H(H)))))))))))	H(13)N(2)	13	4	1125.46	253504	2.97724e+06	sp|O59747|PDF1_SCHPO	223	0.000122287
fissionyeast_NGP_DIA_4.mzML	1224.77	1294.78	-70.0131	FLTHLNNEVLHDJYTR	FLTHLNNEVLHDJYTR	(N(N(H(H(H(H(H))))(H(H(H(H(H(H(H(H)))))))))))	H(13)N(2)	13	4	1125.46	365183	2.79309e+06	sp|O59747|PDF1_SCHPO	223	0.000122287
fissionyeast_NGP_DIA_1.mzML	1544.55	1479.09	65.459	FNPAJTSITNYEIK	FNPAJTSITNYEIK	(N(N(H(H(H)(H))(H(H(H(H(H))))))))	H(9)N(2)	5	3	1159.48	1239520	2.30544e+06	sp|O94680|PDAT_SCHPO	560	2.79003e-07
fissionyeast_NGP_DIA_2.mzML	1580.09	1537.43	42.661	FNPAJTSITNYEIK	FNPAJTSITNYEIK	(N(N(H(H(H)(H))(H(H(H(H(H))))))))	H(9)N(2)	5	3	1159.48	1277870	2.15087e+06	sp|O94680|PDAT_SCHPO	560	2.79003e-07
fissionyeast_NGP_DIA_3.mzML	1580.95	1542.04	38.91	FNPAJTSITNYEIK	FNPAJTSITNYEIK	(N(N(H(H(H)(H))(H(H(H(H(H))))))))	H(9)N(2)	5	3	1159.48	1193330	2.48902e+06	sp|O94680|PDAT_SCHPO	560	2.79003e-07
fissionyeast_NGP_DIA_4.mzML	1556.48	1535.23	21.2451	FNPAJTSITNYEIK	FNPAJTSITNYEIK	(N(N(H(H(H)(H))(H(H(H(H(H))))))))	H(9)N(2)	5	3	1159.48	1109560	2.30656e+06	sp|O94680|PDAT_SCHPO	560	2.79003e-07
fissionyeast_NGP_DIA_1.mzML	2094.2	2148.04	-53.8414	FVLFSQESPFLJWTSHHLQR	FVLFSQESPFLJWTSHHLQR	(N(N(H(H(H(H)))(H(H(H(H(H))))))))	H(9)N(2)	12	4	1085.22	550296	4.29678e+06	sp|Q9Y7P1|ERO12_SCHPO	546	0.000564603
fissionyeast_NGP_DIA_2.mzML	2121.15	2174.52	-53.3672	FVLFSQESPFLJWTSHHLQR	FVLFSQESPFLJWTSHHLQR	(N(N(H(H(H(H)))(H(H(H(H(H))))))))	H(9)N(2)	12	4	1085.22	547844	3.26822e+06	sp|Q9Y7P1|ERO12_SCHPO	546	0.000564603
fissionyeast_NGP_DIA_3.mzML	2128.52	2178.59	-50.0737	FVLFSQESPFLJWTSHHLQR	FVLFSQESPFLJWTSHHLQR	(N(N(H(H(H(H)))(H(H(H(H(H))))))))	H(9)N(2)	12	4	1085.22	682382	4.8841e+06	sp|Q9Y7P1|ERO12_SCHPO	546	0.000564603
fissionyeast_NGP_DIA_4.mzML	2095	2139.97	-44.9699	FVLFSQESPFLJWTSHHLQR	FVLFSQESPFLJWTSHHLQR	(N(N(H(H(H(H)))(H(H(H(H(H))))))))	H(9)N(2)	12	4	1085.22	424782	3.70964e+06	sp|Q9Y7P1|ERO12_SCHPO	546	0.000564603
fissionyeast_NGP_DIA_4.mzML	1710.39	1629.23	81.1644	GFPLNAJASLIR	GFPLNAJASLIR	(N(N(H(H(H(H)))(H(H)(H(H))))))	H(8)N(2)	7	2	1488.15	360674	2.15723e+06	sp|Q10449|MU157_SCHPO	282	0.00518354
fissionyeast_NGP_DIA_1.mzML	1709.93	1625.48	84.4541	GFPLNAJASLIR	GFPLNAJASLIR	(N(N(H(H(H(H(H))))(H(H(H(H)))))))	H(9)N(2)	7	2	1569.17	509501	3.30201e+06	sp|Q10449|MU157_SCHPO	282	0.0024181
fissionyeast_NGP_DIA_2.mzML	1726.31	1647.72	78.5927	GFPLNAJASLIR	GFPLNAJASLIR	(N(N(H(H(H(H(H))))(H(H(H(H)))))))	H(9)N(2)	7	2	1569.17	486823	3.26654e+06	sp|Q10449|MU157_SCHPO	282	0.0024181
fissionyeast_NGP_DIA_3.mzML	1726.13	1655.42	70.7083	GFPLNAJASLIR	GFPLNAJASLIR	(N(N(H(H(H(H(H))))(H(H(H(H)))))))	H(9)N(2)	7	2	1569.17	477771	3.06668e+06	sp|Q10449|MU157_SCHPO	282	0.0024181
fissionyeast_NGP_DIA_4.mzML	1701.07	1633.25	67.8205	GFPLNAJASLIR	GFPLNAJASLIR	(N(N(H(H(H(H(H))))(H(H(H(H)))))))	H(9)N(2)	7	2	1569.17	329535	3.45418e+06	sp|Q10449|MU157_SCHPO	282	0.0024181
fissionyeast_NGP_DIA_1.mzML	2004.84	2021.88	-17.044	GLAQLSEEEACEVALJVTK	GLAQLSEEEAC[160]EVALJVTK	(N(N(H(H(H(H)))(H(H)(H(H))))))	H(8)N(2)	16	3	1255.2	2907570	4.19171e+06	sp|O74480|YQJ7_SCHPO	263	4.10845e-06
fissionyeast_NGP_DIA_2.mzML	2021.77	2042.83	-21.058	GLAQLSEEEACEVALJVTK	GLAQLSEEEAC[160]EVALJVTK	(N(N(H(H(H(H)))(H(H)(H(H))))))	H(8)N(2)	16	3	1255.2	2608370	3.3681e+06	sp|O74480|YQJ7_SCHPO	263	4.10845e-06
fissionyeast_NGP_DIA_3.mzML	2027.62	2044.72	-17.1023	GLAQLSEEEACEVALJVTK	GLAQLSEEEAC[160]EVALJVTK	(N(N(H(H(H(H)))(H(H)(H(H))))))	H(8)N(2)	16	3	1255.2	2796440	3.78073e+06	sp|O74480|YQJ7_SCHPO	263	4.10845e-06
fissionyeast_NGP_DIA_4.mzML	2002.69	2023.47	-20.7818	GLAQLSEEEACEVALJVTK	GLAQLSEEEAC[160]EVALJVTK	(N(N(H(H(H(H)))(H(H)(H(H))))))	H(8)N(2)	16	3	1255.2	2390440	3.23727e+06	sp|O74480|YQJ7_SCHPO	263	4.10845e-06
fissionyeast_NGP_DIA_1.mzML	1990.03	1987.22	2.80571	GLAQLSEEEACEVALJVTK	GLAQLSEEEAC[160]EVALJVTK	(N(N(H(H(H)(H))(H(H)(H(H(H)))))))	H(9)N(2)	16	3	1309.22	2363040	1.14662e+07	sp|O74480|YQJ7_SCHPO	263	7.87482e-05
fissionyeast_NGP_DIA_2.mzML	2008.76	2005.91	2.84997	GLAQLSEEEACEVALJVTK	GLAQLSEEEAC[160]EVALJVTK	(N(N(H(H(H)(H))(H(H)(H(H(H)))))))	H(9)N(2)	16	3	1309.22	2093350	8.82725e+06	sp|O74480|YQJ7_SCHPO	263	7.87482e-05
fissionyeast_NGP_DIA_3.mzML	2010.14	2012.85	-2.71396	GLAQLSEEEACEVALJVTK	GLAQLSEEEAC[160]EVALJVTK	(N(N(H(H(H)(H))(H(H)(H(H(H)))))))	H(9)N(2)	16	3	1309.22	1026720	10041586	sp|O74480|YQJ7_SCHPO	263	7.87482e-05
fissionyeast_NGP_DIA_4.mzML	1989.2	1986.61	2.58815	GLAQLSEEEACEVALJVTK	GLAQLSEEEAC[160]EVALJVTK	(N(N(H(H(H)(H))(H(H)(H(H(H)))))))	H(9)N(2)	16	3	1309.22	1170830	1.06639e+07	sp|O74480|YQJ7_SCHPO	263	7.87482e-05
fissionyeast_NGP_DIA_1.mzML	1199.64	1207.84	-8.20332	GVLQATJMTYGK	GVLQATJMTYGK	(N(N(H(H(H(H)))(H(H(H(H)))))))	H(8)N(2)	7	2	1493.12	449941	5.63533e+06	sp|O59866|OSTB_SCHPO	275	8.59928e-05
fissionyeast_NGP_DIA_2.mzML	1212.6	1214.88	-2.27764	GVLQATJMTYGK	GVLQATJMTYGK	(N(N(H(H(H(H)))(H(H(H(H)))))))	H(8)N(2)	7	2	1493.12	320471	5.21877e+06	sp|O59866|OSTB_SCHPO	275	8.59928e-05
fissionyeast_NGP_DIA_3.mzML	1209.71	1213.01	-3.30466	GVLQATJMTYGK	GVLQATJMTYGK	(N(N(H(H(H(H)))(H(H(H(H)))))))	H(8)N(2)	7	2	1493.12	369407	5.88437e+06	sp|O59866|OSTB_SCHPO	275	8.59928e-05
fissionyeast_NGP_DIA_4.mzML	1200.14	1206.54	-6.40113	GVLQATJMTYGK	GVLQATJMTYGK	(N(N(H(H(H(H)))(H(H(H(H)))))))	H(8)N(2)	7	2	1493.12	337621	4.79834e+06	sp|O59866|OSTB_SCHPO	275	8.59928e-05
fissionyeast_NGP_DIA_1.mzML	550.531	539.151	11.3802	HATSJGTVETLNTK	HATSJGTVETLNTK	(N(N(H(H(H(H)))(H(H)(H)(H)))))	H(8)N(2)	5	3	1059.11	12952600	2.94791e+07	sp|O13898|PMT1_SCHPO	443	1.12106e-06
fissionyeast_NGP_DIA_2.mzML	562.845	543.88	18.9652	HATSJGTVETLNTK	HATSJGTVETLNTK	(N(N(H(H(H(H)))(H(H)(H)(H)))))	H(8)N(2)	5	3	1059.11	14680800	2.8897e+07	sp|O13898|PMT1_SCHPO	443	1.12106e-06
fissionyeast_NGP_DIA_3.mzML	565.123	544.978	20.1448	HATSJGTVETLNTK	HATSJGTVETLNTK	(N(N(H(H(H(H)))(H(H)(H)(H)))))	H(8)N(2)	5	3	1059.11	11010900	2.38827e+07	sp|O13898|PMT1_SCHPO	443	1.12106e-06
fissionyeast_NGP_DIA_4.mzML	543.23	538.626	4.60443	HATSJGTVETLNTK	HATSJGTVETLNTK	(N(N(H(H(H(H)))(H(H)(H)(H)))))	H(8)N(2)	5	3	1059.11	10490200	2.12145e+07	sp|O13898|PMT1_SCHPO	443	1.12106e-06
fissionyeast_NGP_DIA_1.mzML	548.092	536.486	11.6062	HATSJGTVETLNTK	HATSJGTVETLNTK	(N(N(H(H(H)(H))(H(H(H))(H(H))))))	H(9)N(2)	5	3	1113.13	13245000	3.50059e+07	sp|O13898|PMT1_SCHPO	443	1.00557e-06
fissionyeast_NGP_DIA_2.mzML	560.001	540.394	19.6065	HATSJGTVETLNTK	HATSJGTVETLNTK	(N(N(H(H(H)(H))(H(H(H))(H(H))))))	H(9)N(2)	5	3	1113.13	14429100	3.36328e+07	sp|O13898|PMT1_SCHPO	443	1.00557e-06
fissionyeast_NGP_DIA_3.mzML	562.672	541.302	21.3697	HATSJGTVETLNTK	HATSJGTVETLNTK	(N(N(H(H(H)(H))(H(H(H))(H(H))))))	H(9)N(2)	5	3	1113.13	12531800	2.85957e+07	sp|O13898|PMT1_SCHPO	443	1.00557e-06
fissionyeast_NGP_DIA_4.mzML	541.446	536.257	5.18866	HATSJGTVETLNTK	HATSJGTVETLNTK	(N(N(H(H(H)(H))(H(H(H))(H(H))))))	H(9)N(2)	5	3	1113.13	10279100	2.51728e+07	sp|O13898|PMT1_SCHPO	443	1.00557e-06
fissionyeast_NGP_DIA_1.mzML	1643.36	1654.93	-11.5667	HEYFCVYPJASLIK	HEYFC[160]VYPJASLIK	(N(N(H(H(H(H)))(H(H)(H)(H)))))	H(8)N(2)	9	3	1148.48	4533520	2.01475e+07	sp|Q9UTC8|OS9_SCHPO	97	2.25191e-06
fissionyeast_NGP_DIA_2.mzML	1664.46	1667.34	-2.88192	HEYFCVYPJASLIK	HEYFC[160]VYPJASLIK	(N(N(H(H(H(H)))(H(H)(H)(H)))))	H(8)N(2)	9	3	1148.48	3353200	1.52331e+07	sp|Q9UTC8|OS9_SCHPO	97	2.25191e-06
fissionyeast_NGP_DIA_3.mzML	1670.28	1671.5	-1.22082	HEYFCVYPJASLIK	HEYFC[160]VYPJASLIK	(N(N(H(H(H(H)))(H(H)(H)(H)))))	H(8)N(2)	9	3	1148.48	3428390	1.63765e+07	sp|Q9UTC8|OS9_SCHPO	97	2.25191e-06
fissionyeast_NGP_DIA_4.mzML	1641.82	1623.21	18.6063	HEYFCVYPJASLIK	HEYFC[160]VYPJASLIK	(N(N(H(H(H(H)))(H(H)(H)(H)))))	H(8)N(2)	9	3	1148.48	3359810	1.33797e+07	sp|Q9UTC8|OS9_SCHPO	97	2.25191e-06
fissionyeast_NGP_DIA_1.mzML	575.14	565.077	10.0628	HPJGTAHSLNFR	HPJGTAHSLNFR	(N(N(H(H(H(H(H))))(H(H(H))(H(H))))))	H(10)N(2)	3	3	1126.46	352400	1.20857e+06	sp|Q9US04|GGT1_SCHPO	156	4.86711e-05
fissionyeast_NGP_DIA_2.mzML	586.054	576.117	9.93744	HPJGTAHSLNFR	HPJGTAHSLNFR	(N(N(H(H(H(H(H))))(H(H(H))(H(H))))))	H(10)N(2)	3	3	1126.46	397953	1.42819e+06	sp|Q9US04|GGT1_SCHPO	156	4.86711e-05
fissionyeast_NGP_DIA_3.mzML	586.632	577.737	8.89471	HPJGTAHSLNFR	HPJGTAHSLNFR	(N(N(H(H(H(H(H))))(H(H(H))(H(H))))))	H(10)N(2)	3	3	1126.46	338351	1.33915e+06	sp|Q9US04|GGT1_SCHPO	156	4.86711e-05
fissionyeast_NGP_DIA_4.mzML	567.222	560.505	6.71711	HPJGTAHSLNFR	HPJGTAHSLNFR	(N(N(H(H(H(H(H))))(H(H(H))(H(H))))))	H(10)N(2)	3	3	1126.46	258896	1.14547e+06	sp|Q9US04|GGT1_SCHPO	156	4.86711e-05
fissionyeast_NGP_DIA_1.mzML	582.255	565.142	17.1134	HPJGTAHSLNFR	HPJGTAHSLNFR	(N(N(H(H(H(H)))(H(H)(H)(H)))))	H(8)N(2)	3	3	1018.42	993483	1.97992e+06	sp|Q9US04|GGT1_SCHPO	156	6.60973e-07
fissionyeast_NGP_DIA_2.mzML	590.787	576.184	14.6025	HPJGTAHSLNFR	HPJGTAHSLNFR	(N(N(H(H(H(H)))(H(H)(H)(H)))))	H(8)N(2)	3	3	1018.42	952845	1.82523e+06	sp|Q9US04|GGT1_SCHPO	156	6.60973e-07
fissionyeast_NGP_DIA_3.mzML	591.461	577.804	13.6565	HPJGTAHSLNFR	HPJGTAHSLNFR	(N(N(H(H(H(H)))(H(H)(H)(H)))))	H(8)N(2)	3	3	1018.42	940507	1.66139e+06	sp|Q9US04|GGT1_SCHPO	156	6.60973e-07
fissionyeast_NGP_DIA_4.mzML	577.04	560.558	16.4822	HPJGTAHSLNFR	HPJGTAHSLNFR	(N(N(H(H(H(H)))(H(H)(H)(H)))))	H(8)N(2)	3	3	1018.42	784407	1.50017e+06	sp|Q9US04|GGT1_SCHPO	156	6.60973e-07
fissionyeast_NGP_DIA_1.mzML	586.739	565.169	21.57	HPJGTAHSLNFR	HPJGTAHSLNFR	(N(N(H(H(H(H)))(H(H)(H)(H)))))	H(8)N(2)	3	4	764.067	158903	195736	sp|Q9US04|GGT1_SCHPO	156	6.60973e-07
fissionyeast_NGP_DIA_2.mzML	592.348	576.215	16.1331	HPJGTAHSLNFR	HPJGTAHSLNFR	(N(N(H(H(H(H)))(H(H)(H)(H)))))	H(8)N(2)	3	4	764.067	179552	265374	sp|Q9US04|GGT1_SCHPO	156	6.60973e-07
fissionyeast_NGP_DIA_3.mzML	592.184	577.835	14.3493	HPJGTAHSLNFR	HPJGTAHSLNFR	(N(N(H(H(H(H)))(H(H)(H)(H)))))	H(8)N(2)	3	4	764.067	99448.4	166598	sp|Q9US04|GGT1_SCHPO	156	6.60973e-07
fissionyeast_NGP_DIA_4.mzML	576.556	560.582	15.9735	HPJGTAHSLNFR	HPJGTAHSLNFR	(N(N(H(H(H(H)))(H(H)(H)(H)))))	H(8)N(2)	3	4	764.067	123635	201300	sp|Q9US04|GGT1_SCHPO	156	6.60973e-07
fissionyeast_NGP_DIA_1.mzML	578.799	565.107	13.6917	HPJGTAHSLNFR	HPJGTAHSLNFR	(N(N(H(H(H(H)))(H(H(H(H(H))))))))	H(9)N(2)	3	3	1072.44	1373680	4.43948e+06	sp|Q9US04|GGT1_SCHPO	156	9.71128e-07
fissionyeast_NGP_DIA_2.mzML	588.167	576.149	12.0179	HPJGTAHSLNFR	HPJGTAHSLNFR	(N(N(H(H(H(H)))(H(H(H(H(H))))))))	H(9)N(2)	3	3	1072.44	1113160	4.58992e+06	sp|Q9US04|GGT1_SCHPO	156	9.71128e-07
fissionyeast_NGP_DIA_3.mzML	589.361	577.769	11.5916	HPJGTAHSLNFR	HPJGTAHSLNFR	(N(N(H(H(H(H)))(H(H(H(H(H))))))))	H(9)N(2)	3	3	1072.44	1002380	4.23549e+06	sp|Q9US04|GGT1_SCHPO	156	9.71128e-07
fissionyeast_NGP_DIA_4.mzML	572.077	560.53	11.5469	HPJGTAHSLNFR	HPJGTAHSLNFR	(N(N(H(H(H(H)))(H(H(H(H(H))))))))	H(9)N(2)	3	3	1072.44	957730	4.0776e+06	sp|Q9US04|GGT1_SCHPO	156	9.71128e-07
fissionyeast_NGP_DIA_1.mzML	578.441	566.825	11.6163	HPJGTAHSLNFR	HPJGTAHSLNFR	(N(N(H(H(H)(H(H)))(H(H)(H(H))))))	H(9)N(2)	3	4	804.581	423478	498129	sp|Q9US04|GGT1_SCHPO	156	1.43855e-05
fissionyeast_NGP_DIA_2.mzML	587.721	577.924	9.79675	HPJGTAHSLNFR	HPJGTAHSLNFR	(N(N(H(H(H)(H(H)))(H(H)(H(H))))))	H(9)N(2)	3	4	804.581	610956	524630	sp|Q9US04|GGT1_SCHPO	156	1.43855e-05
fissionyeast_NGP_DIA_3.mzML	588.9	579.527	9.37315	HPJGTAHSLNFR	HPJGTAHSLNFR	(N(N(H(H(H)(H(H)))(H(H)(H(H))))))	H(9)N(2)	3	4	804.581	453141	409172	sp|Q9US04|GGT1_SCHPO	156	1.43855e-05
fissionyeast_NGP_DIA_4.mzML	572.647	561.976	10.671	HPJGTAHSLNFR	HPJGTAHSLNFR	(N(N(H(H(H)(H(H)))(H(H)(H(H))))))	H(9)N(2)	3	4	804.581	388579	423464	sp|Q9US04|GGT1_SCHPO	156	1.43855e-05
fissionyeast_NGP_DIA_1.mzML	1052.99	1102.86	-49.874	HPNJGTSFFSNSLNR	HPNJGTSFFSNSLNR	(N(N(H(H(H))(H(H(H(H(H(H(H))))))))))	H(10)N(2)	4	3	1240.16	836477	2.735e+06	sp|O13704|YEU5_SCHPO	227	1.89357e-05
fissionyeast_NGP_DIA_2.mzML	1070.04	1117.18	-47.1373	HPNJGTSFFSNSLNR	HPNJGTSFFSNSLNR	(N(N(H(H(H))(H(H(H(H(H(H(H))))))))))	H(10)N(2)	4	3	1240.16	677207	2.19288e+06	sp|O13704|YEU5_SCHPO	227	1.89357e-05
fissionyeast_NGP_DIA_3.mzML	1075.22	1120.15	-44.9256	HPNJGTSFFSNSLNR	HPNJGTSFFSNSLNR	(N(N(H(H(H))(H(H(H(H(H(H(H))))))))))	H(10)N(2)	4	3	1240.16	618912	2.27944e+06	sp|O13704|YEU5_SCHPO	227	1.89357e-05
fissionyeast_NGP_DIA_4.mzML	1055.6	1103.82	-48.2234	HPNJGTSFFSNSLNR	HPNJGTSFFSNSLNR	(N(N(H(H(H))(H(H(H(H(H(H(H))))))))))	H(10)N(2)	4	3	1240.16	631912	2.05223e+06	sp|O13704|YEU5_SCHPO	227	1.89357e-05
fissionyeast_NGP_DIA_1.mzML	1059.36	1135.02	-75.6638	HPNJGTSFFSNSLNR	HPNJGTSFFSNSLNR	(N(N(H(H(H(H)))(H(H(H(H(H))))))))	H(9)N(2)	4	3	1186.15	1324520	4.26158e+06	sp|O13704|YEU5_SCHPO	227	6.19332e-05
fissionyeast_NGP_DIA_2.mzML	1076.62	1151.27	-74.649	HPNJGTSFFSNSLNR	HPNJGTSFFSNSLNR	(N(N(H(H(H(H)))(H(H(H(H(H))))))))	H(9)N(2)	4	3	1186.15	1082080	2.46672e+06	sp|O13704|YEU5_SCHPO	227	6.19332e-05
fissionyeast_NGP_DIA_3.mzML	1081.36	1150.58	-69.2249	HPNJGTSFFSNSLNR	HPNJGTSFFSNSLNR	(N(N(H(H(H(H)))(H(H(H(H(H))))))))	H(9)N(2)	4	3	1186.15	904931	3.16807e+06	sp|O13704|YEU5_SCHPO	227	6.19332e-05
fissionyeast_NGP_DIA_4.mzML	1063.13	1137.87	-74.7357	HPNJGTSFFSNSLNR	HPNJGTSFFSNSLNR	(N(N(H(H(H(H)))(H(H(H(H(H))))))))	H(9)N(2)	4	3	1186.15	924160	2.97018e+06	sp|O13704|YEU5_SCHPO	227	6.19332e-05
fissionyeast_NGP_DIA_1.mzML	2425.42	2575.83	-150.414	HPSFPLSNNGELIGEFTLSJITDVEK	HPSFPLSNNGELIGEFTLSJITDVEK	(N(N(H(H(H(H)))(H(H(H))(H(H)(H))))))	H(10)N(2)	20	3	1629.04	825196	4.17968e+06	sp|Q10061|LHS1_SCHPO	488	0.00141133
fissionyeast_NGP_DIA_2.mzML	2445.52	2597.23	-151.714	HPSFPLSNNGELIGEFTLSJITDVEK	HPSFPLSNNGELIGEFTLSJITDVEK	(N(N(H(H(H(H)))(H(H(H))(H(H)(H))))))	H(10)N(2)	20	3	1629.04	531965	5.17455e+06	sp|Q10061|LHS1_SCHPO	488	0.00141133
fissionyeast_NGP_DIA_3.mzML	2440.45	2604.02	-163.575	HPSFPLSNNGELIGEFTLSJITDVEK	HPSFPLSNNGELIGEFTLSJITDVEK	(N(N(H(H(H(H)))(H(H(H))(H(H)(H))))))	H(10)N(2)	20	3	1629.04	633854	3.05122e+06	sp|Q10061|LHS1_SCHPO	488	0.00141133
fissionyeast_NGP_DIA_4.mzML	2427.2	2570.37	-143.17	HPSFPLSNNGELIGEFTLSJITDVEK	HPSFPLSNNGELIGEFTLSJITDVEK	(N(N(H(H(H(H)))(H(H(H))(H(H)(H))))))	H(10)N(2)	20	3	1629.04	430090	2.48325e+06	sp|Q10061|LHS1_SCHPO	488	0.00141133
fissionyeast_NGP_DIA_1.mzML	867.381	987.109	-119.728	HSYNPJGTIPECPSR	HSYNPJGTIPEC[160]PSR	(N(N(H(H(H))(H(H(H))(H(H(H(H))))))))	H(10)N(2)	6	3	1252.49	455342	1.47114e+06	sp|Q9USU5|GAS2_SCHPO	344	0.000874525
fissionyeast_NGP_DIA_2.mzML	870.374	998.79	-128.416	HSYNPJGTIPECPSR	HSYNPJGTIPEC[160]PSR	(N(N(H(H(H))(H(H(H))(H(H(H(H))))))))	H(10)N(2)	6	3	1252.49	437591	1.4925e+06	sp|Q9USU5|GAS2_SCHPO	344	0.000874525
fissionyeast_NGP_DIA_3.mzML	891.544	1005.53	-113.989	HSYNPJGTIPECPSR	HSYNPJGTIPEC[160]PSR	(N(N(H(H(H))(H(H(H))(H(H(H(H))))))))	H(10)N(2)	6	3	1252.49	446261	1.74595e+06	sp|Q9USU5|GAS2_SCHPO	344	0.000874525
fissionyeast_NGP_DIA_4.mzML	869.058	979.991	-110.933	HSYNPJGTIPECPSR	HSYNPJGTIPEC[160]PSR	(N(N(H(H(H))(H(H(H))(H(H(H(H))))))))	H(10)N(2)	6	3	1252.49	416161	1.33842e+06	sp|Q9USU5|GAS2_SCHPO	344	0.000874525
fissionyeast_NGP_DIA_1.mzML	855.818	976.006	-120.188	HSYNPJGTIPECPSR	HSYNPJGTIPEC[160]PSR	(N(N(H(H(H(H(H(H(H))))))(H(H(H(H(H(H)))))))))	H(13)N(2)	6	3	1414.55	593857	1.41417e+06	sp|Q9USU5|GAS2_SCHPO	344	1.53325e-05
fissionyeast_NGP_DIA_2.mzML	858.436	986.346	-127.91	HSYNPJGTIPECPSR	HSYNPJGTIPEC[160]PSR	(N(N(H(H(H(H(H(H(H))))))(H(H(H(H(H(H)))))))))	H(13)N(2)	6	3	1414.55	659617	1.29036e+06	sp|Q9USU5|GAS2_SCHPO	344	1.53325e-05
fissionyeast_NGP_DIA_3.mzML	871.481	993.632	-122.151	HSYNPJGTIPECPSR	HSYNPJGTIPEC[160]PSR	(N(N(H(H(H(H(H(H(H))))))(H(H(H(H(H(H)))))))))	H(13)N(2)	6	3	1414.55	580915	1.28613e+06	sp|Q9USU5|GAS2_SCHPO	344	1.53325e-05
fissionyeast_NGP_DIA_4.mzML	857.491	968.731	-111.24	HSYNPJGTIPECPSR	HSYNPJGTIPEC[160]PSR	(N(N(H(H(H(H(H(H(H))))))(H(H(H(H(H(H)))))))))	H(13)N(2)	6	3	1414.55	643965	1.32187e+06	sp|Q9USU5|GAS2_SCHPO	344	1.53325e-05
fissionyeast_NGP_DIA_1.mzML	851.586	957.399	-105.813	HSYNPJGTIPECPSR	HSYNPJGTIPEC[160]PSR	(N(N(H(H(H(H(H(H(H))))))(H(H(H(H)))(H(H(H)))))))	H(14)N(2)	6	3	1468.56	1340490	4.19678e+06	sp|Q9USU5|GAS2_SCHPO	344	4.42407e-06
fissionyeast_NGP_DIA_2.mzML	855.665	967.709	-112.044	HSYNPJGTIPECPSR	HSYNPJGTIPEC[160]PSR	(N(N(H(H(H(H(H(H(H))))))(H(H(H(H)))(H(H(H)))))))	H(14)N(2)	6	3	1468.56	1211560	4.54885e+06	sp|Q9USU5|GAS2_SCHPO	344	4.42407e-06
fissionyeast_NGP_DIA_3.mzML	867.582	974.114	-106.532	HSYNPJGTIPECPSR	HSYNPJGTIPEC[160]PSR	(N(N(H(H(H(H(H(H(H))))))(H(H(H(H)))(H(H(H)))))))	H(14)N(2)	6	3	1468.56	1330210	4.03481e+06	sp|Q9USU5|GAS2_SCHPO	344	4.42407e-06
fissionyeast_NGP_DIA_4.mzML	854.807	949.445	-94.6378	HSYNPJGTIPECPSR	HSYNPJGTIPEC[160]PSR	(N(N(H(H(H(H(H(H(H))))))(H(H(H(H)))(H(H(H)))))))	H(14)N(2)	6	3	1468.56	1313140	3.8045e+06	sp|Q9USU5|GAS2_SCHPO	344	4.42407e-06
fissionyeast_NGP_DIA_1.mzML	849.212	970.182	-120.97	HSYNPJGTIPECPSR	HSYNPJGTIPEC[160]PSR	(N(N(H(H(H(H(H(H(H))))))(H(H(H(H(H(H(H(H)))))))))))	H(15)N(2)	6	3	1522.58	4066190	1.49537e+07	sp|Q9USU5|GAS2_SCHPO	344	7.03526e-06
fissionyeast_NGP_DIA_2.mzML	851.619	980.504	-128.885	HSYNPJGTIPECPSR	HSYNPJGTIPEC[160]PSR	(N(N(H(H(H(H(H(H(H))))))(H(H(H(H(H(H(H(H)))))))))))	H(15)N(2)	6	3	1522.58	3615160	1.4095e+07	sp|Q9USU5|GAS2_SCHPO	344	7.03526e-06
fissionyeast_NGP_DIA_3.mzML	863.634	987.497	-123.863	HSYNPJGTIPECPSR	HSYNPJGTIPEC[160]PSR	(N(N(H(H(H(H(H(H(H))))))(H(H(H(H(H(H(H(H)))))))))))	H(15)N(2)	6	3	1522.58	3888430	1.55534e+07	sp|Q9USU5|GAS2_SCHPO	344	7.03526e-06
fissionyeast_NGP_DIA_4.mzML	851.666	962.675	-111.009	HSYNPJGTIPECPSR	HSYNPJGTIPEC[160]PSR	(N(N(H(H(H(H(H(H(H))))))(H(H(H(H(H(H(H(H)))))))))))	H(15)N(2)	6	3	1522.58	3600280	1.40144e+07	sp|Q9USU5|GAS2_SCHPO	344	7.03526e-06
fissionyeast_NGP_DIA_1.mzML	845.461	957.483	-112.022	HSYNPJGTIPECPSR	HSYNPJGTIPEC[160]PSR	(N(N(H(H(H(H(H(H(H(H)))))))(H(H(H(H(H(H(H(H)))))))))))	H(16)N(2)	6	3	1576.6	8920840	3.1759e+07	sp|Q9USU5|GAS2_SCHPO	344	2.86445e-05
fissionyeast_NGP_DIA_2.mzML	847.226	967.797	-120.571	HSYNPJGTIPECPSR	HSYNPJGTIPEC[160]PSR	(N(N(H(H(H(H(H(H(H(H)))))))(H(H(H(H(H(H(H(H)))))))))))	H(16)N(2)	6	3	1576.6	9039390	32583114	sp|Q9USU5|GAS2_SCHPO	344	2.86445e-05
fissionyeast_NGP_DIA_3.mzML	859.4	974.196	-114.796	HSYNPJGTIPECPSR	HSYNPJGTIPEC[160]PSR	(N(N(H(H(H(H(H(H(H(H)))))))(H(H(H(H(H(H(H(H)))))))))))	H(16)N(2)	6	3	1576.6	7837360	3.08246e+07	sp|Q9USU5|GAS2_SCHPO	344	2.86445e-05
fissionyeast_NGP_DIA_4.mzML	848.442	949.526	-101.084	HSYNPJGTIPECPSR	HSYNPJGTIPEC[160]PSR	(N(N(H(H(H(H(H(H(H(H)))))))(H(H(H(H(H(H(H(H)))))))))))	H(16)N(2)	6	3	1576.6	6960210	2.79484e+07	sp|Q9USU5|GAS2_SCHPO	344	2.86445e-05
fissionyeast_NGP_DIA_1.mzML	845.378	960.819	-115.441	HSYNPJGTIPECPSR	HSYNPJGTIPEC[160]PSR	(N(N(H(H(H(H(H(H(H(H)))))))(H(H)(H(H(H(H(H(H))))))))))	H(16)N(2)	6	4	1182.7	594401	502257	sp|Q9USU5|GAS2_SCHPO	344	0.00210775
fissionyeast_NGP_DIA_2.mzML	847.523	971.219	-123.696	HSYNPJGTIPECPSR	HSYNPJGTIPEC[160]PSR	(N(N(H(H(H(H(H(H(H(H)))))))(H(H)(H(H(H(H(H(H))))))))))	H(16)N(2)	6	4	1182.7	610107	526733	sp|Q9USU5|GAS2_SCHPO	344	0.00210775
fissionyeast_NGP_DIA_3.mzML	859.855	977.499	-117.644	HSYNPJGTIPECPSR	HSYNPJGTIPEC[160]PSR	(N(N(H(H(H(H(H(H(H(H)))))))(H(H)(H(H(H(H(H(H))))))))))	H(16)N(2)	6	4	1182.7	783734	897302	sp|Q9USU5|GAS2_SCHPO	344	0.00210775
fissionyeast_NGP_DIA_4.mzML	849.244	952.787	-103.543	HSYNPJGTIPECPSR	HSYNPJGTIPEC[160]PSR	(N(N(H(H(H(H(H(H(H(H)))))))(H(H)(H(H(H(H(H(H))))))))))	H(16)N(2)	6	4	1182.7	542838	488037	sp|Q9USU5|GAS2_SCHPO	344	0.00210775
fissionyeast_NGP_DIA_1.mzML	840.423	962.241	-121.818	HSYNPJGTIPECPSR	HSYNPJGTIPEC[160]PSR	(N(N(H(H(H(H(H(H(H(H)))))))(H(H(H(H)))(H(H(H(H(H)))))))))	H(17)N(2)	6	3	1630.62	5916380	1.98894e+07	sp|Q9USU5|GAS2_SCHPO	344	7.54763e-05
fissionyeast_NGP_DIA_2.mzML	842.05	972.66	-130.61	HSYNPJGTIPECPSR	HSYNPJGTIPEC[160]PSR	(N(N(H(H(H(H(H(H(H(H)))))))(H(H(H(H)))(H(H(H(H(H)))))))))	H(17)N(2)	6	3	1630.62	6762290	2.02451e+07	sp|Q9USU5|GAS2_SCHPO	344	7.54763e-05
fissionyeast_NGP_DIA_3.mzML	854.385	978.951	-124.566	HSYNPJGTIPECPSR	HSYNPJGTIPEC[160]PSR	(N(N(H(H(H(H(H(H(H(H)))))))(H(H(H(H)))(H(H(H(H(H)))))))))	H(17)N(2)	6	3	1630.62	5753200	1.86899e+07	sp|Q9USU5|GAS2_SCHPO	344	7.54763e-05
fissionyeast_NGP_DIA_4.mzML	843.248	954.223	-110.975	HSYNPJGTIPECPSR	HSYNPJGTIPEC[160]PSR	(N(N(H(H(H(H(H(H(H(H)))))))(H(H(H(H)))(H(H(H(H(H)))))))))	H(17)N(2)	6	3	1630.62	5233680	1.70561e+07	sp|Q9USU5|GAS2_SCHPO	344	7.54763e-05
fissionyeast_NGP_DIA_1.mzML	840.107	957.08	-116.973	HSYNPJGTIPECPSR	HSYNPJGTIPEC[160]PSR	(N(N(H(H(H)(H(H(H(H(H))))))(H(H(H(H(H(H(H(H(H))))))))))))	H(17)N(2)	6	4	1223.21	471572	293179	sp|Q9USU5|GAS2_SCHPO	344	6.76679e-05
fissionyeast_NGP_DIA_2.mzML	841.792	967.379	-125.587	HSYNPJGTIPECPSR	HSYNPJGTIPEC[160]PSR	(N(N(H(H(H)(H(H(H(H(H))))))(H(H(H(H(H(H(H(H(H))))))))))))	H(17)N(2)	6	4	1223.21	592109	382115	sp|Q9USU5|GAS2_SCHPO	344	6.76679e-05
fissionyeast_NGP_DIA_3.mzML	854.837	973.805	-118.968	HSYNPJGTIPECPSR	HSYNPJGTIPEC[160]PSR	(N(N(H(H(H)(H(H(H(H(H))))))(H(H(H(H(H(H(H(H(H))))))))))))	H(17)N(2)	6	4	1223.21	654637	618161	sp|Q9USU5|GAS2_SCHPO	344	6.76679e-05
fissionyeast_NGP_DIA_4.mzML	843.025	949.14	-106.115	HSYNPJGTIPECPSR	HSYNPJGTIPEC[160]PSR	(N(N(H(H(H)(H(H(H(H(H))))))(H(H(H(H(H(H(H(H(H))))))))))))	H(17)N(2)	6	4	1223.21	500181	614191	sp|Q9USU5|GAS2_SCHPO	344	6.76679e-05
fissionyeast_NGP_DIA_1.mzML	872.483	982.954	-110.471	HSYNPJGTIPECPSR	HSYNPJGTIPEC[160]PSR	(N(N(H(H(H(H)))(H(H)(H(H)(H))))))	H(9)N(2)	6	3	1198.47	1363230	3.47008e+06	sp|Q9USU5|GAS2_SCHPO	344	2.39987e-08
fissionyeast_NGP_DIA_2.mzML	876.993	994.02	-117.027	HSYNPJGTIPECPSR	HSYNPJGTIPEC[160]PSR	(N(N(H(H(H(H)))(H(H)(H(H)(H))))))	H(9)N(2)	6	3	1198.47	1377600	3.67309e+06	sp|Q9USU5|GAS2_SCHPO	344	2.39987e-08
fissionyeast_NGP_DIA_3.mzML	899.761	1001.03	-101.267	HSYNPJGTIPECPSR	HSYNPJGTIPEC[160]PSR	(N(N(H(H(H(H)))(H(H)(H(H)(H))))))	H(9)N(2)	6	3	1198.47	1374130	3.59547e+06	sp|Q9USU5|GAS2_SCHPO	344	2.39987e-08
fissionyeast_NGP_DIA_4.mzML	874.288	975.777	-101.489	HSYNPJGTIPECPSR	HSYNPJGTIPEC[160]PSR	(N(N(H(H(H(H)))(H(H)(H(H)(H))))))	H(9)N(2)	6	3	1198.47	1143590	3.31261e+06	sp|Q9USU5|GAS2_SCHPO	344	2.39987e-08
fissionyeast_NGP_DIA_1.mzML	1359.49	1360.23	-0.741105	HYWJLTSNIYR	HYWJLTSNIYR	(N(N(H(H(H(H(H))))(H(H(H(H)))(H(H(H)))))))	H(12)N(2)	4	3	1273.17	872744	3.64579e+06	sp|O13968|YE48_SCHPO	541	0.000374242
fissionyeast_NGP_DIA_2.mzML	1362.04	1363.47	-1.42561	HYWJLTSNIYR	HYWJLTSNIYR	(N(N(H(H(H(H(H))))(H(H(H(H)))(H(H(H)))))))	H(12)N(2)	4	3	1273.17	842164	3.66476e+06	sp|O13968|YE48_SCHPO	541	0.000374242
fissionyeast_NGP_DIA_3.mzML	1371.13	1373.26	-2.13467	HYWJLTSNIYR	HYWJLTSNIYR	(N(N(H(H(H(H(H))))(H(H(H(H)))(H(H(H)))))))	H(12)N(2)	4	3	1273.17	778852	3.10774e+06	sp|O13968|YE48_SCHPO	541	0.000374242
fissionyeast_NGP_DIA_4.mzML	1358.65	1360.33	-1.6812	HYWJLTSNIYR	HYWJLTSNIYR	(N(N(H(H(H(H(H))))(H(H(H(H)))(H(H(H)))))))	H(12)N(2)	4	3	1273.17	681152	2.83049e+06	sp|O13968|YE48_SCHPO	541	0.000374242
fissionyeast_NGP_DIA_1.mzML	1356.35	1360.83	-4.47588	HYWJLTSNIYR	HYWJLTSNIYR	(N(N(H(H(H(H(H(H)))))(H(H(H(H(H(H(H))))))))))	H(13)N(2)	4	3	1327.19	8857490	2.95477e+07	sp|O13968|YE48_SCHPO	541	2.4347e-05
fissionyeast_NGP_DIA_2.mzML	1359.02	1363.72	-4.69871	HYWJLTSNIYR	HYWJLTSNIYR	(N(N(H(H(H(H(H(H)))))(H(H(H(H(H(H(H))))))))))	H(13)N(2)	4	3	1327.19	8657260	2.84204e+07	sp|O13968|YE48_SCHPO	541	2.4347e-05
fissionyeast_NGP_DIA_3.mzML	1369.17	1373.33	-4.16052	HYWJLTSNIYR	HYWJLTSNIYR	(N(N(H(H(H(H(H(H)))))(H(H(H(H(H(H(H))))))))))	H(13)N(2)	4	3	1327.19	8545900	2.59211e+07	sp|O13968|YE48_SCHPO	541	2.4347e-05
fissionyeast_NGP_DIA_4.mzML	1355.99	1361.55	-5.55526	HYWJLTSNIYR	HYWJLTSNIYR	(N(N(H(H(H(H(H(H)))))(H(H(H(H(H(H(H))))))))))	H(13)N(2)	4	3	1327.19	8584590	2.69051e+07	sp|O13968|YE48_SCHPO	541	2.4347e-05
fissionyeast_NGP_DIA_1.mzML	1348.72	1361.98	-13.2576	HYWJLTSNIYR	HYWJLTSNIYR	(N(N(H(H(H(H(H(H(H))))))(H(H(H(H)))(H(H(H)))))))	H(14)N(2)	4	3	1381.21	2816150	1.588e+07	sp|O13968|YE48_SCHPO	541	2.23839e-05
fissionyeast_NGP_DIA_2.mzML	1351.82	1364.96	-13.144	HYWJLTSNIYR	HYWJLTSNIYR	(N(N(H(H(H(H(H(H(H))))))(H(H(H(H)))(H(H(H)))))))	H(14)N(2)	4	3	1381.21	2361730	1.27843e+07	sp|O13968|YE48_SCHPO	541	2.23839e-05
fissionyeast_NGP_DIA_3.mzML	1361.98	1374.82	-12.8361	HYWJLTSNIYR	HYWJLTSNIYR	(N(N(H(H(H(H(H(H(H))))))(H(H(H(H)))(H(H(H)))))))	H(14)N(2)	4	3	1381.21	2008860	1.25986e+07	sp|O13968|YE48_SCHPO	541	2.23839e-05
fissionyeast_NGP_DIA_4.mzML	1348.44	1362.33	-13.8868	HYWJLTSNIYR	HYWJLTSNIYR	(N(N(H(H(H(H(H(H(H))))))(H(H(H(H)))(H(H(H)))))))	H(14)N(2)	4	3	1381.21	2550660	1.3381e+07	sp|O13968|YE48_SCHPO	541	2.23839e-05
fissionyeast_NGP_DIA_1.mzML	1341.72	1341.59	0.12722	HYWJLTSNIYR	HYWJLTSNIYR	(N(N(H(H(H)(H(H(H(H(H))))))(H(H(H(H(H(H(H))))))))))	H(15)N(2)	4	3	1435.23	745771	5.42318e+06	sp|O13968|YE48_SCHPO	541	4.66434e-05
fissionyeast_NGP_DIA_2.mzML	1347.73	1346.59	1.1378	HYWJLTSNIYR	HYWJLTSNIYR	(N(N(H(H(H)(H(H(H(H(H))))))(H(H(H(H(H(H(H))))))))))	H(15)N(2)	4	3	1435.23	715230	5.64227e+06	sp|O13968|YE48_SCHPO	541	4.66434e-05
fissionyeast_NGP_DIA_3.mzML	1357	1355.2	1.80067	HYWJLTSNIYR	HYWJLTSNIYR	(N(N(H(H(H)(H(H(H(H(H))))))(H(H(H(H(H(H(H))))))))))	H(15)N(2)	4	3	1435.23	630975	4.45714e+06	sp|O13968|YE48_SCHPO	541	4.66434e-05
fissionyeast_NGP_DIA_4.mzML	1343.01	1340.36	2.64564	HYWJLTSNIYR	HYWJLTSNIYR	(N(N(H(H(H)(H(H(H(H(H))))))(H(H(H(H(H(H(H))))))))))	H(15)N(2)	4	3	1435.23	655949	4.60273e+06	sp|O13968|YE48_SCHPO	541	4.66434e-05
fissionyeast_NGP_DIA_1.mzML	2477.23	2510.33	-33.1025	IIDWGHSGEIGNLLLSEYJVTYK	IIDWGHSGEIGNLLLSEYJVTYK	(N(N(H(H(H(H)))(H(H(H(H)))))))	H(8)N(2)	19	3	1441.97	3899360	2.35042e+07	sp|O74480|YQJ7_SCHPO	185	1.20751e-05
fissionyeast_NGP_DIA_2.mzML	2492.27	2529.39	-37.1246	IIDWGHSGEIGNLLLSEYJVTYK	IIDWGHSGEIGNLLLSEYJVTYK	(N(N(H(H(H(H)))(H(H(H(H)))))))	H(8)N(2)	19	3	1441.97	3577590	2.63959e+07	sp|O74480|YQJ7_SCHPO	185	1.20751e-05
fissionyeast_NGP_DIA_3.mzML	2491.62	2535.34	-43.716	IIDWGHSGEIGNLLLSEYJVTYK	IIDWGHSGEIGNLLLSEYJVTYK	(N(N(H(H(H(H)))(H(H(H(H)))))))	H(8)N(2)	19	3	1441.97	4184040	2.66201e+07	sp|O74480|YQJ7_SCHPO	185	1.20751e-05
fissionyeast_NGP_DIA_4.mzML	2475.21	2502.39	-27.1765	IIDWGHSGEIGNLLLSEYJVTYK	IIDWGHSGEIGNLLLSEYJVTYK	(N(N(H(H(H(H)))(H(H(H(H)))))))	H(8)N(2)	19	3	1441.97	3247680	2.36965e+07	sp|O74480|YQJ7_SCHPO	185	1.20751e-05
fissionyeast_NGP_DIA_1.mzML	742.049	695.114	46.9349	IITYNAJK	IITYNAJK	(N(N(H(H(H(H)))(H(H)(H(H)(H))))))	H(9)N(2)	7	2	1401.08	1103800	3.32424e+06	sp|O13857|PLB2_SCHPO	483	0.000187474
fissionyeast_NGP_DIA_2.mzML	741.47	708.984	32.4859	IITYNAJK	IITYNAJK	(N(N(H(H(H(H)))(H(H)(H(H)(H))))))	H(9)N(2)	7	2	1401.08	1216440	3.82774e+06	sp|O13857|PLB2_SCHPO	483	0.000187474
fissionyeast_NGP_DIA_3.mzML	742.569	702.029	40.54	IITYNAJK	IITYNAJK	(N(N(H(H(H(H)))(H(H)(H(H)(H))))))	H(9)N(2)	7	2	1401.08	1288980	4.06759e+06	sp|O13857|PLB2_SCHPO	483	0.000187474
fissionyeast_NGP_DIA_4.mzML	736.116	698.699	37.4174	IITYNAJK	IITYNAJK	(N(N(H(H(H(H)))(H(H)(H(H)(H))))))	H(9)N(2)	7	2	1401.08	1210400	3.48278e+06	sp|O13857|PLB2_SCHPO	483	0.000187474
fissionyeast_NGP_DIA_3.mzML	964.581	1036.95	-72.3659	IIYNHJSSISDIR	IIYNHJSSISDIR	(N(N(H(H(H(H(H(H)))))(H(H)(H(H(H(H(H)))))))))	H(13)N(2)	6	3	1348.88	451517	1.83212e+06	sp|Q9P778|DPP5_SCHPO	126	0.00179944
fissionyeast_NGP_DIA_4.mzML	936.962	1009.51	-72.5513	IIYNHJSSISDIR	IIYNHJSSISDIR	(N(N(H(H(H(H(H(H)))))(H(H)(H(H(H(H(H)))))))))	H(13)N(2)	6	3	1348.88	407212	1.90488e+06	sp|Q9P778|DPP5_SCHPO	126	0.00179944
fissionyeast_NGP_DIA_1.mzML	945.154	1027.84	-82.69	IIYNHJSSISDIR	IIYNHJSSISDIR	(N(N(H(H(H(H(H(H)))))(H(H(H(H)))(H(H(H(H))))))))	H(14)N(2)	6	3	1402.9	840516	3.67229e+06	sp|Q9P778|DPP5_SCHPO	126	0.00105569
fissionyeast_NGP_DIA_3.mzML	961.543	1049.87	-88.3222	IIYNHJSSISDIR	IIYNHJSSISDIR	(N(N(H(H(H(H(H(H)))))(H(H(H(H)))(H(H(H(H))))))))	H(14)N(2)	6	3	1402.9	761883	3.07333e+06	sp|Q9P778|DPP5_SCHPO	126	0.00105569
fissionyeast_NGP_DIA_4.mzML	933.71	1023.28	-89.5665	IIYNHJSSISDIR	IIYNHJSSISDIR	(N(N(H(H(H(H(H(H)))))(H(H(H(H)))(H(H(H(H))))))))	H(14)N(2)	6	3	1402.9	712575	2.86332e+06	sp|Q9P778|DPP5_SCHPO	126	0.00105569
fissionyeast_NGP_DIA_1.mzML	941.058	1025.61	-84.5533	IIYNHJSSISDIR	IIYNHJSSISDIR	(N(N(H(H(H(H(H(H(H))))))(H(H(H(H(H(H(H(H)))))))))))	H(15)N(2)	6	3	1456.92	1086310	4.77121e+06	sp|Q9P778|DPP5_SCHPO	126	8.07863e-06
fissionyeast_NGP_DIA_2.mzML	953.319	1039.4	-86.0769	IIYNHJSSISDIR	IIYNHJSSISDIR	(N(N(H(H(H(H(H(H(H))))))(H(H(H(H(H(H(H(H)))))))))))	H(15)N(2)	6	3	1456.92	935147	4.05317e+06	sp|Q9P778|DPP5_SCHPO	126	8.07863e-06
fissionyeast_NGP_DIA_3.mzML	958.466	1047.53	-89.0625	IIYNHJSSISDIR	IIYNHJSSISDIR	(N(N(H(H(H(H(H(H(H))))))(H(H(H(H(H(H(H(H)))))))))))	H(15)N(2)	6	3	1456.92	1022590	3.54215e+06	sp|Q9P778|DPP5_SCHPO	126	8.07863e-06
fissionyeast_NGP_DIA_4.mzML	931.192	1020.61	-89.4209	IIYNHJSSISDIR	IIYNHJSSISDIR	(N(N(H(H(H(H(H(H(H))))))(H(H(H(H(H(H(H(H)))))))))))	H(15)N(2)	6	3	1456.92	936693	3.33672e+06	sp|Q9P778|DPP5_SCHPO	126	8.07863e-06
fissionyeast_NGP_DIA_1.mzML	937.433	1008	-70.5716	IIYNHJSSISDIR	IIYNHJSSISDIR	(N(N(H(H(H(H(H))))(H(H(H(H(H))))(H(H(H(H(H(H))))))))))	H(16)N(2)	6	3	1510.93	1071740	4.32565e+06	sp|Q9P778|DPP5_SCHPO	126	4.59949e-06
fissionyeast_NGP_DIA_2.mzML	949.272	1022.4	-73.1239	IIYNHJSSISDIR	IIYNHJSSISDIR	(N(N(H(H(H(H(H))))(H(H(H(H(H))))(H(H(H(H(H(H))))))))))	H(16)N(2)	6	3	1510.93	1029520	3.69693e+06	sp|Q9P778|DPP5_SCHPO	126	4.59949e-06
fissionyeast_NGP_DIA_3.mzML	955.391	1028.48	-73.0936	IIYNHJSSISDIR	IIYNHJSSISDIR	(N(N(H(H(H(H(H))))(H(H(H(H(H))))(H(H(H(H(H(H))))))))))	H(16)N(2)	6	3	1510.93	915479	3.22283e+06	sp|Q9P778|DPP5_SCHPO	126	4.59949e-06
fissionyeast_NGP_DIA_4.mzML	927.94	1001.37	-73.4288	IIYNHJSSISDIR	IIYNHJSSISDIR	(N(N(H(H(H(H(H))))(H(H(H(H(H))))(H(H(H(H(H(H))))))))))	H(16)N(2)	6	3	1510.93	1000860	3.13406e+06	sp|Q9P778|DPP5_SCHPO	126	4.59949e-06
fissionyeast_NGP_DIA_1.mzML	533.726	431.468	102.258	IJHTTIER	IJHTTIER	(N(N(H(H(H))(H(H(H(H)))))))	H(7)N(2)	2	2	1262.53	865514	2.14569e+06	sp|Q9UT11|YLW3_SCHPO	46	0.000100139
fissionyeast_NGP_DIA_2.mzML	535.069	435.495	99.5737	IJHTTIER	IJHTTIER	(N(N(H(H(H))(H(H(H(H)))))))	H(7)N(2)	2	2	1262.53	953603	2.75972e+06	sp|Q9UT11|YLW3_SCHPO	46	0.000100139
fissionyeast_NGP_DIA_3.mzML	534.365	408.429	125.936	IJHTTIER	IJHTTIER	(N(N(H(H(H))(H(H(H(H)))))))	H(7)N(2)	2	2	1262.53	1329780	2.0272e+06	sp|Q9UT11|YLW3_SCHPO	46	0.000100139
fissionyeast_NGP_DIA_4.mzML	532.089	420.216	111.873	IJHTTIER	IJHTTIER	(N(N(H(H(H))(H(H(H(H)))))))	H(7)N(2)	2	2	1262.53	725169	1.66164e+06	sp|Q9UT11|YLW3_SCHPO	46	0.000100139
fissionyeast_NGP_DIA_1.mzML	532.291	451.844	80.4473	IJHTTIER	IJHTTIER	(N(N(H(H(H))(H(H(H(H)))))))	H(7)N(2)	2	3	842.023	1296840	1.53966e+06	sp|Q9UT11|YLW3_SCHPO	46	0.000100139
fissionyeast_NGP_DIA_2.mzML	533.931	451.542	82.389	IJHTTIER	IJHTTIER	(N(N(H(H(H))(H(H(H(H)))))))	H(7)N(2)	2	3	842.023	1539830	2.31513e+06	sp|Q9UT11|YLW3_SCHPO	46	0.000100139
fissionyeast_NGP_DIA_3.mzML	535.087	429.916	105.171	IJHTTIER	IJHTTIER	(N(N(H(H(H))(H(H(H(H)))))))	H(7)N(2)	2	3	842.023	786750	1.8815e+06	sp|Q9UT11|YLW3_SCHPO	46	0.000100139
fissionyeast_NGP_DIA_1.mzML	531.89	427.17	104.72	IJHTTIER	IJHTTIER	(N(N(H(H)(H(H(H(H(H(H)))))))))	H(8)N(2)	2	2	1343.56	723460	3.01609e+06	sp|Q9UT11|YLW3_SCHPO	46	0.000197727
fissionyeast_NGP_DIA_2.mzML	531.707	432.182	99.5248	IJHTTIER	IJHTTIER	(N(N(H(H)(H(H(H(H(H(H)))))))))	H(8)N(2)	2	2	1343.56	1058860	4.01848e+06	sp|Q9UT11|YLW3_SCHPO	46	0.000197727
fissionyeast_NGP_DIA_3.mzML	532.949	404.079	128.87	IJHTTIER	IJHTTIER	(N(N(H(H)(H(H(H(H(H(H)))))))))	H(8)N(2)	2	2	1343.56	1288030	2.98756e+06	sp|Q9UT11|YLW3_SCHPO	46	0.000197727
fissionyeast_NGP_DIA_4.mzML	530.852	415.579	115.273	IJHTTIER	IJHTTIER	(N(N(H(H)(H(H(H(H(H(H)))))))))	H(8)N(2)	2	2	1343.56	870711	2.27883e+06	sp|Q9UT11|YLW3_SCHPO	46	0.000197727
fissionyeast_NGP_DIA_1.mzML	531.577	451.255	80.3217	IJHTTIER	IJHTTIER	(N(N(H(H(H(H)))(H(H)(H)(H)))))	H(8)N(2)	2	3	896.041	2987760	4.08238e+06	sp|Q9UT11|YLW3_SCHPO	46	4.28764e-05
fissionyeast_NGP_DIA_2.mzML	531.267	451.066	80.2006	IJHTTIER	IJHTTIER	(N(N(H(H(H(H)))(H(H)(H)(H)))))	H(8)N(2)	2	3	896.041	3542090	6.46011e+06	sp|Q9UT11|YLW3_SCHPO	46	4.28764e-05
fissionyeast_NGP_DIA_3.mzML	532.272	429.271	103.001	IJHTTIER	IJHTTIER	(N(N(H(H(H(H)))(H(H)(H)(H)))))	H(8)N(2)	2	3	896.041	2045960	4.18027e+06	sp|Q9UT11|YLW3_SCHPO	46	4.28764e-05
fissionyeast_NGP_DIA_4.mzML	531.487	441.985	89.5022	IJHTTIER	IJHTTIER	(N(N(H(H(H(H)))(H(H)(H)(H)))))	H(8)N(2)	2	3	896.041	2110030	3.52303e+06	sp|Q9UT11|YLW3_SCHPO	46	4.28764e-05
fissionyeast_NGP_DIA_1.mzML	520.933	424.175	96.7584	IJHTTIER	IJHTTIER	(N(N(H(H(H)(H))(H(H)(H(H(H)))))))	H(9)N(2)	2	3	950.059	1514430	2.04473e+06	sp|Q9UT11|YLW3_SCHPO	46	0.000482577
fissionyeast_NGP_DIA_2.mzML	520.772	429.882	90.8901	IJHTTIER	IJHTTIER	(N(N(H(H(H)(H))(H(H)(H(H(H)))))))	H(9)N(2)	2	3	950.059	1762470	2.37206e+06	sp|Q9UT11|YLW3_SCHPO	46	0.000482577
fissionyeast_NGP_DIA_3.mzML	519.979	401.079	118.9	IJHTTIER	IJHTTIER	(N(N(H(H(H)(H))(H(H)(H(H(H)))))))	H(9)N(2)	2	3	950.059	1058930	1.77732e+06	sp|Q9UT11|YLW3_SCHPO	46	0.000482577
fissionyeast_NGP_DIA_4.mzML	522.004	412.362	109.642	IJHTTIER	IJHTTIER	(N(N(H(H(H)(H))(H(H)(H(H(H)))))))	H(9)N(2)	2	3	950.059	1220960	1.74254e+06	sp|Q9UT11|YLW3_SCHPO	46	0.000482577
fissionyeast_NGP_DIA_2.mzML	728.19	756.319	-28.1295	INPNNVIHJSSR	INPNNVIHJSSR	(N(N(H(H(H(H(H))))(H(H)(H(H(H)))))))	H(10)N(2)	9	3	1131.13	513734	3.04144e+06	sp|O94385|PO152_SCHPO	143	0.000582583
fissionyeast_NGP_DIA_3.mzML	726.961	752.734	-25.7729	INPNNVIHJSSR	INPNNVIHJSSR	(N(N(H(H(H(H(H))))(H(H)(H(H(H)))))))	H(10)N(2)	9	3	1131.13	204797	2.50476e+06	sp|O94385|PO152_SCHPO	143	0.000582583
fissionyeast_NGP_DIA_4.mzML	723.964	746.505	-22.5411	INPNNVIHJSSR	INPNNVIHJSSR	(N(N(H(H(H(H(H))))(H(H)(H(H(H)))))))	H(10)N(2)	9	3	1131.13	415775	2.85528e+06	sp|O94385|PO152_SCHPO	143	0.000582583
fissionyeast_NGP_DIA_1.mzML	741.862	746.239	-4.37702	INPNNVIHJSSR	INPNNVIHJSSR	(N(N(H(H(H(H)))(H(H)(H)(H)))))	H(8)N(2)	9	3	1023.1	2563730	5.45829e+06	sp|O94385|PO152_SCHPO	143	9.32557e-06
fissionyeast_NGP_DIA_2.mzML	741.322	755.419	-14.0973	INPNNVIHJSSR	INPNNVIHJSSR	(N(N(H(H(H(H)))(H(H)(H)(H)))))	H(8)N(2)	9	3	1023.1	2380860	2.78355e+06	sp|O94385|PO152_SCHPO	143	9.32557e-06
fissionyeast_NGP_DIA_3.mzML	743.009	753.012	-10.0026	INPNNVIHJSSR	INPNNVIHJSSR	(N(N(H(H(H(H)))(H(H)(H)(H)))))	H(8)N(2)	9	3	1023.1	1972880	5.61562e+06	sp|O94385|PO152_SCHPO	143	9.32557e-06
fissionyeast_NGP_DIA_4.mzML	734.311	746.04	-11.7288	INPNNVIHJSSR	INPNNVIHJSSR	(N(N(H(H(H(H)))(H(H)(H)(H)))))	H(8)N(2)	9	3	1023.1	2834690	4.23291e+06	sp|O94385|PO152_SCHPO	143	9.32557e-06
fissionyeast_NGP_DIA_1.mzML	738.093	746.271	-8.17762	INPNNVIHJSSR	INPNNVIHJSSR	(N(N(H(H(H(H)))(H(H(H(H(H))))))))	H(9)N(2)	9	3	1077.12	1060160	6.23979e+06	sp|O94385|PO152_SCHPO	143	0.00159099
fissionyeast_NGP_DIA_2.mzML	736.248	755.26	-19.0124	INPNNVIHJSSR	INPNNVIHJSSR	(N(N(H(H(H(H)))(H(H(H(H(H))))))))	H(9)N(2)	9	3	1077.12	1331690	6.69846e+06	sp|O94385|PO152_SCHPO	143	0.00159099
fissionyeast_NGP_DIA_3.mzML	738.158	752.983	-14.8248	INPNNVIHJSSR	INPNNVIHJSSR	(N(N(H(H(H(H)))(H(H(H(H(H))))))))	H(9)N(2)	9	3	1077.12	960979	5.04411e+06	sp|O94385|PO152_SCHPO	143	0.00159099
fissionyeast_NGP_DIA_4.mzML	730.676	745.931	-15.2545	INPNNVIHJSSR	INPNNVIHJSSR	(N(N(H(H(H(H)))(H(H(H(H(H))))))))	H(9)N(2)	9	3	1077.12	1211470	6.59489e+06	sp|O94385|PO152_SCHPO	143	0.00159099
fissionyeast_NGP_DIA_1.mzML	2097.89	2065.3	32.5942	IPLJDTVDVTTLPSIK	IPLJDTVDVTTLPSIK	(N(N(H(H(H))(H(H(H(H)))))))	H(7)N(2)	4	3	1089.5	3537440	2.68351e+06	sp|O94702|ERMP1_SCHPO	682	2.85174e-06
fissionyeast_NGP_DIA_2.mzML	2120.95	2088.19	32.763	IPLJDTVDVTTLPSIK	IPLJDTVDVTTLPSIK	(N(N(H(H(H))(H(H(H(H)))))))	H(7)N(2)	4	3	1089.5	3262470	2.67169e+06	sp|O94702|ERMP1_SCHPO	682	2.85174e-06
fissionyeast_NGP_DIA_3.mzML	2128.78	2085.15	43.6258	IPLJDTVDVTTLPSIK	IPLJDTVDVTTLPSIK	(N(N(H(H(H))(H(H(H(H)))))))	H(7)N(2)	4	3	1089.5	3651640	3.36778e+06	sp|O94702|ERMP1_SCHPO	682	2.85174e-06
fissionyeast_NGP_DIA_4.mzML	2096.74	2063.78	32.9575	IPLJDTVDVTTLPSIK	IPLJDTVDVTTLPSIK	(N(N(H(H(H))(H(H(H(H)))))))	H(7)N(2)	4	3	1089.5	3646120	2.07856e+06	sp|O94702|ERMP1_SCHPO	682	2.85174e-06
fissionyeast_NGP_DIA_1.mzML	2085.6	2068.83	16.7671	IPLJDTVDVTTLPSIK	IPLJDTVDVTTLPSIK	(N(N(H(H(H(H)))(H(H)(H)(H)))))	H(8)N(2)	4	3	1143.52	2355090	1.46503e+07	sp|O94702|ERMP1_SCHPO	682	2.94293e-07
fissionyeast_NGP_DIA_2.mzML	2109.56	2091.86	17.6976	IPLJDTVDVTTLPSIK	IPLJDTVDVTTLPSIK	(N(N(H(H(H(H)))(H(H)(H)(H)))))	H(8)N(2)	4	3	1143.52	2245980	1.39792e+07	sp|O94702|ERMP1_SCHPO	682	2.94293e-07
fissionyeast_NGP_DIA_3.mzML	2117.48	2088.56	28.922	IPLJDTVDVTTLPSIK	IPLJDTVDVTTLPSIK	(N(N(H(H(H(H)))(H(H)(H)(H)))))	H(8)N(2)	4	3	1143.52	3002280	1.67686e+07	sp|O94702|ERMP1_SCHPO	682	2.94293e-07
fissionyeast_NGP_DIA_4.mzML	2088.08	2066.94	21.1383	IPLJDTVDVTTLPSIK	IPLJDTVDVTTLPSIK	(N(N(H(H(H(H)))(H(H)(H)(H)))))	H(8)N(2)	4	3	1143.52	1721330	1.06716e+07	sp|O94702|ERMP1_SCHPO	682	2.94293e-07
fissionyeast_NGP_DIA_1.mzML	2077.44	2062.11	15.3312	IPLJDTVDVTTLPSIK	IPLJDTVDVTTLPSIK	(N(N(H(H(H(H)))(H(H)(H(H)(H))))))	H(9)N(2)	4	3	1197.54	6074020	5.01848e+06	sp|O94702|ERMP1_SCHPO	682	5.75908e-07
fissionyeast_NGP_DIA_2.mzML	2100.13	2084.88	15.2482	IPLJDTVDVTTLPSIK	IPLJDTVDVTTLPSIK	(N(N(H(H(H(H)))(H(H)(H(H)(H))))))	H(9)N(2)	4	3	1197.54	7626460	6.44909e+06	sp|O94702|ERMP1_SCHPO	682	5.75908e-07
fissionyeast_NGP_DIA_3.mzML	2107.67	2082.11	25.5615	IPLJDTVDVTTLPSIK	IPLJDTVDVTTLPSIK	(N(N(H(H(H(H)))(H(H)(H(H)(H))))))	H(9)N(2)	4	3	1197.54	8202810	6.2248e+06	sp|O94702|ERMP1_SCHPO	682	5.75908e-07
fissionyeast_NGP_DIA_4.mzML	2078.93	2060.93	18.0016	IPLJDTVDVTTLPSIK	IPLJDTVDVTTLPSIK	(N(N(H(H(H(H)))(H(H)(H(H)(H))))))	H(9)N(2)	4	3	1197.54	6127720	4.51459e+06	sp|O94702|ERMP1_SCHPO	682	5.75908e-07
fissionyeast_NGP_DIA_1.mzML	1726.92	1730	-3.08367	ISQJDTDSIVEAVYR	ISQJDTDSIVEAVYR	(N(N(H(H(H(H(H))))(H(H)(H(H(H)))))))	H(10)N(2)	4	3	1246.18	509991	522991	sp|O74480|YQJ7_SCHPO	315	2.74957e-05
fissionyeast_NGP_DIA_2.mzML	1744.88	1768.51	-23.6276	ISQJDTDSIVEAVYR	ISQJDTDSIVEAVYR	(N(N(H(H(H(H(H))))(H(H)(H(H(H)))))))	H(10)N(2)	4	3	1246.18	405685	425872	sp|O74480|YQJ7_SCHPO	315	2.74957e-05
fissionyeast_NGP_DIA_3.mzML	1739.95	1765.65	-25.6992	ISQJDTDSIVEAVYR	ISQJDTDSIVEAVYR	(N(N(H(H(H(H(H))))(H(H)(H(H(H)))))))	H(10)N(2)	4	3	1246.18	432198	336539	sp|O74480|YQJ7_SCHPO	315	2.74957e-05
fissionyeast_NGP_DIA_4.mzML	1718.37	1638.11	80.2576	ISQJDTDSIVEAVYR	ISQJDTDSIVEAVYR	(N(N(H(H(H(H(H))))(H(H)(H(H(H)))))))	H(10)N(2)	4	3	1246.18	430030	431636	sp|O74480|YQJ7_SCHPO	315	2.74957e-05
fissionyeast_NGP_DIA_1.mzML	1736.67	1721.17	15.5039	ISQJDTDSIVEAVYR	ISQJDTDSIVEAVYR	(N(N(H(H(H(H)))(H(H)(H)(H)))))	H(8)N(2)	4	3	1138.14	6895560	1.05231e+07	sp|O74480|YQJ7_SCHPO	315	2.55923e-06
fissionyeast_NGP_DIA_2.mzML	1757.89	1745.31	12.5817	ISQJDTDSIVEAVYR	ISQJDTDSIVEAVYR	(N(N(H(H(H(H)))(H(H)(H)(H)))))	H(8)N(2)	4	3	1138.14	5769200	1.02588e+07	sp|O74480|YQJ7_SCHPO	315	2.55923e-06
fissionyeast_NGP_DIA_3.mzML	1751.04	1742.33	8.70953	ISQJDTDSIVEAVYR	ISQJDTDSIVEAVYR	(N(N(H(H(H(H)))(H(H)(H)(H)))))	H(8)N(2)	4	3	1138.14	6538710	1.03108e+07	sp|O74480|YQJ7_SCHPO	315	2.55923e-06
fissionyeast_NGP_DIA_4.mzML	1731.53	1630.58	100.954	ISQJDTDSIVEAVYR	ISQJDTDSIVEAVYR	(N(N(H(H(H(H)))(H(H)(H)(H)))))	H(8)N(2)	4	3	1138.14	6095120	8.84857e+06	sp|O74480|YQJ7_SCHPO	315	2.55923e-06
fissionyeast_NGP_DIA_1.mzML	1731.36	1702.54	28.8209	ISQJDTDSIVEAVYR	ISQJDTDSIVEAVYR	(N(N(H(H(H)(H))(H(H(H(H(H))))))))	H(9)N(2)	4	3	1192.16	4544460	6.55251e+06	sp|O74480|YQJ7_SCHPO	315	3.56269e-06
fissionyeast_NGP_DIA_2.mzML	1752.08	1714.02	38.062	ISQJDTDSIVEAVYR	ISQJDTDSIVEAVYR	(N(N(H(H(H)(H))(H(H(H(H(H))))))))	H(9)N(2)	4	3	1192.16	4122720	5.52797e+06	sp|O74480|YQJ7_SCHPO	315	3.56269e-06
fissionyeast_NGP_DIA_3.mzML	1746.57	1712.87	33.6969	ISQJDTDSIVEAVYR	ISQJDTDSIVEAVYR	(N(N(H(H(H)(H))(H(H(H(H(H))))))))	H(9)N(2)	4	3	1192.16	4375870	6.21898e+06	sp|O74480|YQJ7_SCHPO	315	3.56269e-06
fissionyeast_NGP_DIA_4.mzML	1725.72	1624.89	100.827	ISQJDTDSIVEAVYR	ISQJDTDSIVEAVYR	(N(N(H(H(H)(H))(H(H(H(H(H))))))))	H(9)N(2)	4	3	1192.16	3851180	4.82157e+06	sp|O74480|YQJ7_SCHPO	315	3.56269e-06
fissionyeast_NGP_DIA_1.mzML	1538.94	1697.07	-158.133	ITLVDNNTWJNTHIATVGK	ITLVDNNTWJNTHIATVGK	(N(N(H(H(H(H)))(H(H(H))(H(H(H)))))))	H(10)N(2)	10	3	1379.93	1929760	2.28662e+07	sp|O94335|STT3_SCHPO	573	4.47181e-05
fissionyeast_NGP_DIA_2.mzML	1576.3	1710.08	-133.781	ITLVDNNTWJNTHIATVGK	ITLVDNNTWJNTHIATVGK	(N(N(H(H(H(H)))(H(H(H))(H(H(H)))))))	H(10)N(2)	10	3	1379.93	1902850	2.31663e+07	sp|O94335|STT3_SCHPO	573	4.47181e-05
fissionyeast_NGP_DIA_3.mzML	1575.96	1709.17	-133.214	ITLVDNNTWJNTHIATVGK	ITLVDNNTWJNTHIATVGK	(N(N(H(H(H(H)))(H(H(H))(H(H(H)))))))	H(10)N(2)	10	3	1379.93	1803570	2.24336e+07	sp|O94335|STT3_SCHPO	573	4.47181e-05
fissionyeast_NGP_DIA_4.mzML	1550.26	1654.17	-103.909	ITLVDNNTWJNTHIATVGK	ITLVDNNTWJNTHIATVGK	(N(N(H(H(H(H)))(H(H(H))(H(H(H)))))))	H(10)N(2)	10	3	1379.93	1730920	2.09385e+07	sp|O94335|STT3_SCHPO	573	4.47181e-05
fissionyeast_NGP_DIA_1.mzML	1547.96	1684.9	-136.936	ITLVDJNTWNNTHIATVGK	ITLVDJNTWNNTHIATVGK	(N(N(H(H(H(H)))(H(H)(H)(H)))))	H(8)N(2)	6	3	1271.89	1504430	1.62621e+07	sp|O94335|STT3_SCHPO	569	1.338e-06
fissionyeast_NGP_DIA_2.mzML	1584.64	1699.75	-115.113	ITLVDJNTWNNTHIATVGK	ITLVDJNTWNNTHIATVGK	(N(N(H(H(H(H)))(H(H)(H)(H)))))	H(8)N(2)	6	3	1271.89	1622320	1.93893e+07	sp|O94335|STT3_SCHPO	569	1.338e-06
fissionyeast_NGP_DIA_3.mzML	1582.87	1700.9	-118.029	ITLVDJNTWNNTHIATVGK	ITLVDJNTWNNTHIATVGK	(N(N(H(H(H(H)))(H(H)(H)(H)))))	H(8)N(2)	6	3	1271.89	2316730	1.7337e+07	sp|O94335|STT3_SCHPO	569	1.338e-06
fissionyeast_NGP_DIA_4.mzML	1559.52	1653.73	-94.2077	ITLVDJNTWNNTHIATVGK	ITLVDJNTWNNTHIATVGK	(N(N(H(H(H(H)))(H(H)(H)(H)))))	H(8)N(2)	6	3	1271.89	2290850	1.76333e+07	sp|O94335|STT3_SCHPO	569	1.338e-06
fissionyeast_NGP_DIA_1.mzML	1546.2	1671.18	-124.983	ITLVDNNTWJNTHIATVGK	ITLVDNNTWJNTHIATVGK	(N(N(H(H(H(H(H))))(H(H(H(H)))))))	H(9)N(2)	10	3	1325.91	6084610	5.43494e+07	sp|O94335|STT3_SCHPO	573	5.88721e-06
fissionyeast_NGP_DIA_2.mzML	1579.63	1688.34	-108.707	ITLVDNNTWJNTHIATVGK	ITLVDNNTWJNTHIATVGK	(N(N(H(H(H(H(H))))(H(H(H(H)))))))	H(9)N(2)	10	3	1325.91	6127390	5.65933e+07	sp|O94335|STT3_SCHPO	573	5.88721e-06
fissionyeast_NGP_DIA_3.mzML	1579.57	1691.17	-111.599	ITLVDNNTWJNTHIATVGK	ITLVDNNTWJNTHIATVGK	(N(N(H(H(H(H(H))))(H(H(H(H)))))))	H(9)N(2)	10	3	1325.91	4369540	5.03208e+07	sp|O94335|STT3_SCHPO	573	5.88721e-06
fissionyeast_NGP_DIA_4.mzML	1554.58	1650.89	-96.3053	ITLVDNNTWJNTHIATVGK	ITLVDNNTWJNTHIATVGK	(N(N(H(H(H(H(H))))(H(H(H(H)))))))	H(9)N(2)	10	3	1325.91	4360120	5.33304e+07	sp|O94335|STT3_SCHPO	573	5.88721e-06
fissionyeast_NGP_DIA_2.mzML	1579.59	1700.43	-120.843	ITLVDNNTWJNTHIATVGK	ITLVDNNTWJNTHIATVGK	(N(N(H(H(H(H(H))))(H(H(H(H)))))))	H(9)N(2)	10	4	994.686	132817	286698	sp|O94335|STT3_SCHPO	573	5.88721e-06
fissionyeast_NGP_DIA_3.mzML	1579.31	1701.47	-122.158	ITLVDNNTWJNTHIATVGK	ITLVDNNTWJNTHIATVGK	(N(N(H(H(H(H(H))))(H(H(H(H)))))))	H(9)N(2)	10	4	994.686	265400	572641	sp|O94335|STT3_SCHPO	573	5.88721e-06
fissionyeast_NGP_DIA_4.mzML	1555.17	1653.86	-98.6915	ITLVDNNTWJNTHIATVGK	ITLVDNNTWJNTHIATVGK	(N(N(H(H(H(H(H))))(H(H(H(H)))))))	H(9)N(2)	10	4	994.686	112754	466676	sp|O94335|STT3_SCHPO	573	5.88721e-06
fissionyeast_NGP_DIA_3.mzML	1297.61	1307.39	-9.78051	JATYTLHWTVSPK	JATYTLHWTVSPK	(N(N(H(H(H))(H(H(H(H)))))))	H(7)N(2)	1	3	1020.11	487300	1.30955e+06	sp|Q10259|SPC3_SCHPO	148	0.000772071
fissionyeast_NGP_DIA_4.mzML	1289.99	1290.76	-0.771214	JATYTLHWTVSPK	JATYTLHWTVSPK	(N(N(H(H(H))(H(H(H(H)))))))	H(7)N(2)	1	3	1020.11	698005	1.79469e+06	sp|Q10259|SPC3_SCHPO	148	0.000772071
fissionyeast_NGP_DIA_3.mzML	1290.31	1301.68	-11.3721	JATYTLHWTVSPK	JATYTLHWTVSPK	(N(N(H(H(H(H)))(H(H)(H)(H)))))	H(8)N(2)	1	3	1074.12	2085200	8.78393e+06	sp|Q10259|SPC3_SCHPO	148	2.59009e-05
fissionyeast_NGP_DIA_4.mzML	1281.58	1285.22	-3.63854	JATYTLHWTVSPK	JATYTLHWTVSPK	(N(N(H(H(H(H)))(H(H)(H)(H)))))	H(8)N(2)	1	3	1074.12	2405700	8.98071e+06	sp|Q10259|SPC3_SCHPO	148	2.59009e-05
fissionyeast_NGP_DIA_3.mzML	1282.69	1309.86	-27.1741	JATYTLHWTVSPK	JATYTLHWTVSPK	(N(N(H(H(H(H)))(H(H)(H(H)(H))))))	H(9)N(2)	1	3	1128.14	1916550	8.33636e+06	sp|Q10259|SPC3_SCHPO	148	1.57881e-06
fissionyeast_NGP_DIA_4.mzML	1273.63	1293.19	-19.5642	JATYTLHWTVSPK	JATYTLHWTVSPK	(N(N(H(H(H(H)))(H(H)(H(H)(H))))))	H(9)N(2)	1	3	1128.14	2019850	9.56615e+06	sp|Q10259|SPC3_SCHPO	148	1.57881e-06
fissionyeast_NGP_DIA_1.mzML	991.898	956.978	34.9197	JDTQFYIK	JDTQFYIK	(N(N(H(H(H(H(H(H(H))))))(H(H(H(H(H))))(H(H(H(H))))))))	H(16)N(2)	1	3	1343.17	8951760	1.25133e+07	sp|Q9USU5|GAS2_SCHPO	34	0.000108808
fissionyeast_NGP_DIA_2.mzML	1002.5	967.274	35.2265	JDTQFYIK	JDTQFYIK	(N(N(H(H(H(H(H(H(H))))))(H(H(H(H(H))))(H(H(H(H))))))))	H(16)N(2)	1	3	1343.17	9828930	1.29788e+07	sp|Q9USU5|GAS2_SCHPO	34	0.000108808
fissionyeast_NGP_DIA_3.mzML	1009.43	973.706	35.7242	JDTQFYIK	JDTQFYIK	(N(N(H(H(H(H(H(H(H))))))(H(H(H(H(H))))(H(H(H(H))))))))	H(16)N(2)	1	3	1343.17	9394150	1.69471e+07	sp|Q9USU5|GAS2_SCHPO	34	0.000108808
fissionyeast_NGP_DIA_4.mzML	986.08	949.044	37.0361	JDTQFYIK	JDTQFYIK	(N(N(H(H(H(H(H(H(H))))))(H(H(H(H(H))))(H(H(H(H))))))))	H(16)N(2)	1	3	1343.17	8709450	6.78153e+06	sp|Q9USU5|GAS2_SCHPO	34	0.000108808
fissionyeast_NGP_DIA_1.mzML	983.978	983.536	0.442132	JDTQFYIK	JDTQFYIK	(N(N(H(H(H(H(H(H(H(H)))))))(H(H(H(H)))(H(H(H(H(H)))))))))	H(17)N(2)	1	3	1397.19	5063480	4.62881e+06	sp|Q9USU5|GAS2_SCHPO	34	1.2339e-05
fissionyeast_NGP_DIA_2.mzML	994.249	994.684	-0.43508	JDTQFYIK	JDTQFYIK	(N(N(H(H(H(H(H(H(H(H)))))))(H(H(H(H)))(H(H(H(H(H)))))))))	H(17)N(2)	1	3	1397.19	5419430	4.55415e+06	sp|Q9USU5|GAS2_SCHPO	34	1.2339e-05
fissionyeast_NGP_DIA_3.mzML	1001.53	1001.66	-0.126514	JDTQFYIK	JDTQFYIK	(N(N(H(H(H(H(H(H(H(H)))))))(H(H(H(H)))(H(H(H(H(H)))))))))	H(17)N(2)	1	3	1397.19	5207260	5.1253e+06	sp|Q9USU5|GAS2_SCHPO	34	1.2339e-05
fissionyeast_NGP_DIA_4.mzML	977.549	976.367	1.18247	JDTQFYIK	JDTQFYIK	(N(N(H(H(H(H(H(H(H(H)))))))(H(H(H(H)))(H(H(H(H(H)))))))))	H(17)N(2)	1	3	1397.19	5231210	3.51351e+06	sp|Q9USU5|GAS2_SCHPO	34	1.2339e-05
fissionyeast_NGP_DIA_1.mzML	1039.94	994.558	45.3822	JDTQFYIK	JDTQFYIK	(N(N(H(H(H(H(H))))(H(H(H(H)))))))	H(9)N(2)	1	2	1447.07	468548	2.1728e+06	sp|Q9USU5|GAS2_SCHPO	34	0.000192412
fissionyeast_NGP_DIA_2.mzML	1053.44	1007.4	46.0433	JDTQFYIK	JDTQFYIK	(N(N(H(H(H(H(H))))(H(H(H(H)))))))	H(9)N(2)	1	2	1447.07	515522	1.8441e+06	sp|Q9USU5|GAS2_SCHPO	34	0.000192412
fissionyeast_NGP_DIA_3.mzML	1062.22	1013.67	48.546	JDTQFYIK	JDTQFYIK	(N(N(H(H(H(H(H))))(H(H(H(H)))))))	H(9)N(2)	1	2	1447.07	422647	1.44358e+06	sp|Q9USU5|GAS2_SCHPO	34	0.000192412
fissionyeast_NGP_DIA_4.mzML	1037.89	987.556	50.3342	JDTQFYIK	JDTQFYIK	(N(N(H(H(H(H(H))))(H(H(H(H)))))))	H(9)N(2)	1	2	1447.07	561655	2.01906e+06	sp|Q9USU5|GAS2_SCHPO	34	0.000192412
fissionyeast_NGP_DIA_1.mzML	2106.4	2064.86	41.5408	JITALSASEIWSDTDGVDAGR	JITALSASEIWSDTDGVDAGR	(N(N(H(H(H(H(H(H(H))))))(H(H(H(H(H(H)))))))))	H(13)N(2)	1	3	1564.3	3189090	1.26142e+06	sp|P32834|SXA1_SCHPO	106	1.7401e-06
fissionyeast_NGP_DIA_2.mzML	2128.78	2087.73	41.0502	JITALSASEIWSDTDGVDAGR	JITALSASEIWSDTDGVDAGR	(N(N(H(H(H(H(H(H(H))))))(H(H(H(H(H(H)))))))))	H(13)N(2)	1	3	1564.3	3316920	1.19356e+06	sp|P32834|SXA1_SCHPO	106	1.7401e-06
fissionyeast_NGP_DIA_3.mzML	2135.03	2084.74	50.2878	JITALSASEIWSDTDGVDAGR	JITALSASEIWSDTDGVDAGR	(N(N(H(H(H(H(H(H(H))))))(H(H(H(H(H(H)))))))))	H(13)N(2)	1	3	1564.3	3099400	1.59958e+06	sp|P32834|SXA1_SCHPO	106	1.7401e-06
fissionyeast_NGP_DIA_4.mzML	2102.85	2063.39	39.4592	JITALSASEIWSDTDGVDAGR	JITALSASEIWSDTDGVDAGR	(N(N(H(H(H(H(H(H(H))))))(H(H(H(H(H(H)))))))))	H(13)N(2)	1	3	1564.3	2903980	1.09256e+06	sp|P32834|SXA1_SCHPO	106	1.7401e-06
fissionyeast_NGP_DIA_1.mzML	1795.55	1834.62	-39.0695	JITSDSSFTFCPTDKDVDWR	JITSDSSFTFC[160]PTDKDVDWR	(N(N(H(H(H(H)))(H(H)(H(H))))))	H(8)N(2)	1	3	1365.22	1744810	7.36514e+06	sp|O74401|ERO11_SCHPO	286	3.90211e-05
fissionyeast_NGP_DIA_2.mzML	1816.6	1869.37	-52.7699	JITSDSSFTFCPTDKDVDWR	JITSDSSFTFC[160]PTDKDVDWR	(N(N(H(H(H(H)))(H(H)(H(H))))))	H(8)N(2)	1	3	1365.22	1677230	6.16125e+06	sp|O74401|ERO11_SCHPO	286	3.90211e-05
fissionyeast_NGP_DIA_4.mzML	1793.66	1779.01	14.6461	JITSDSSFTFCPTDKDVDWR	JITSDSSFTFC[160]PTDKDVDWR	(N(N(H(H(H(H)))(H(H)(H(H))))))	H(8)N(2)	1	3	1365.22	1598200	5.41041e+06	sp|O74401|ERO11_SCHPO	286	3.90211e-05
fissionyeast_NGP_DIA_1.mzML	1791.02	1832.97	-41.9546	JITSDSSFTFCPTDKDVDWR	JITSDSSFTFC[160]PTDKDVDWR	(N(N(H(H(H(H)))(H(H(H(H(H))))))))	H(9)N(2)	1	3	1419.23	1323230	5.27855e+06	sp|O74401|ERO11_SCHPO	286	0.000620129
fissionyeast_NGP_DIA_2.mzML	1812.56	1868.69	-56.1315	JITSDSSFTFCPTDKDVDWR	JITSDSSFTFC[160]PTDKDVDWR	(N(N(H(H(H(H)))(H(H(H(H(H))))))))	H(9)N(2)	1	3	1419.23	1130860	4.74528e+06	sp|O74401|ERO11_SCHPO	286	0.000620129
fissionyeast_NGP_DIA_3.mzML	1802.49	1897	-94.5119	JITSDSSFTFCPTDKDVDWR	JITSDSSFTFC[160]PTDKDVDWR	(N(N(H(H(H(H)))(H(H(H(H(H))))))))	H(9)N(2)	1	3	1419.23	1155120	4.29636e+06	sp|O74401|ERO11_SCHPO	286	0.000620129
fissionyeast_NGP_DIA_4.mzML	1787.72	1776.49	11.2255	JITSDSSFTFCPTDKDVDWR	JITSDSSFTFC[160]PTDKDVDWR	(N(N(H(H(H(H)))(H(H(H(H(H))))))))	H(9)N(2)	1	3	1419.23	1118360	4.02866e+06	sp|O74401|ERO11_SCHPO	286	0.000620129
fissionyeast_NGP_DIA_1.mzML	1978.96	1986.6	-7.6356	JITVPIGASHDDLIVLAR	JITVPIGASHDDLIVLAR	(N(N(H(H(H))(H(H(H(H)))))))	H(7)N(2)	1	3	1148.87	10270300	7.05477e+07	sp|O94559|LES1_SCHPO	199	0.000182549
fissionyeast_NGP_DIA_2.mzML	1996.63	2005.22	-8.59363	JITVPIGASHDDLIVLAR	JITVPIGASHDDLIVLAR	(N(N(H(H(H))(H(H(H(H)))))))	H(7)N(2)	1	3	1148.87	8363880	5.06596e+07	sp|O94559|LES1_SCHPO	199	0.000182549
fissionyeast_NGP_DIA_3.mzML	2006.74	2012.27	-5.52816	JITVPIGASHDDLIVLAR	JITVPIGASHDDLIVLAR	(N(N(H(H(H))(H(H(H(H)))))))	H(7)N(2)	1	3	1148.87	8175270	4.19177e+07	sp|O94559|LES1_SCHPO	199	0.000182549
fissionyeast_NGP_DIA_4.mzML	1977.46	1985.88	-8.41886	JITVPIGASHDDLIVLAR	JITVPIGASHDDLIVLAR	(N(N(H(H(H))(H(H(H(H)))))))	H(7)N(2)	1	3	1148.87	11392100	5.87621e+07	sp|O94559|LES1_SCHPO	199	0.000182549
fissionyeast_NGP_DIA_1.mzML	1977.55	1983.53	-5.98445	JITVPIGASHDDLIVLAR	JITVPIGASHDDLIVLAR	(N(N(H(H(H))(H(H(H(H)))))))	H(7)N(2)	1	4	861.903	1208440	1.03606e+06	sp|O94559|LES1_SCHPO	199	0.000182549
fissionyeast_NGP_DIA_2.mzML	1997.18	2001.93	-4.74628	JITVPIGASHDDLIVLAR	JITVPIGASHDDLIVLAR	(N(N(H(H(H))(H(H(H(H)))))))	H(7)N(2)	1	4	861.903	978526	1.0371e+06	sp|O94559|LES1_SCHPO	199	0.000182549
fissionyeast_NGP_DIA_4.mzML	1977.22	1982.36	-5.13677	JITVPIGASHDDLIVLAR	JITVPIGASHDDLIVLAR	(N(N(H(H(H))(H(H(H(H)))))))	H(7)N(2)	1	4	861.903	1380050	606469	sp|O94559|LES1_SCHPO	199	0.000182549
fissionyeast_NGP_DIA_1.mzML	1969.9	1974.89	-4.98937	JITVPIGASHDDLIVLAR	JITVPIGASHDDLIVLAR	(N(N(H(H(H(H)))(H(H(H(H)))))))	H(8)N(2)	1	3	1202.89	10604200	4.82648e+07	sp|O94559|LES1_SCHPO	199	0.000313702
fissionyeast_NGP_DIA_2.mzML	1987.21	1992.61	-5.40111	JITVPIGASHDDLIVLAR	JITVPIGASHDDLIVLAR	(N(N(H(H(H(H)))(H(H(H(H)))))))	H(8)N(2)	1	3	1202.89	11162600	3.90049e+07	sp|O94559|LES1_SCHPO	199	0.000313702
fissionyeast_NGP_DIA_3.mzML	1996.69	2001.44	-4.74843	JITVPIGASHDDLIVLAR	JITVPIGASHDDLIVLAR	(N(N(H(H(H(H)))(H(H(H(H)))))))	H(8)N(2)	1	3	1202.89	9021780	4.93843e+07	sp|O94559|LES1_SCHPO	199	0.000313702
fissionyeast_NGP_DIA_4.mzML	1966.77	1972.35	-5.57778	JITVPIGASHDDLIVLAR	JITVPIGASHDDLIVLAR	(N(N(H(H(H(H)))(H(H(H(H)))))))	H(8)N(2)	1	3	1202.89	8970840	4.86948e+07	sp|O94559|LES1_SCHPO	199	0.000313702
fissionyeast_NGP_DIA_1.mzML	1965.24	1973.74	-8.4966	JITVPIGASHDDLIVLAR	JITVPIGASHDDLIVLAR	(N(N(H(H(H)(H))(H(H)(H(H(H)))))))	H(9)N(2)	1	3	1256.9	11175900	4.20775e+07	sp|O94559|LES1_SCHPO	199	6.62169e-05
fissionyeast_NGP_DIA_2.mzML	1982.45	1991.35	-8.90441	JITVPIGASHDDLIVLAR	JITVPIGASHDDLIVLAR	(N(N(H(H(H)(H))(H(H)(H(H(H)))))))	H(9)N(2)	1	3	1256.9	9592290	4.15466e+07	sp|O94559|LES1_SCHPO	199	6.62169e-05
fissionyeast_NGP_DIA_3.mzML	1991.18	2000.37	-9.193	JITVPIGASHDDLIVLAR	JITVPIGASHDDLIVLAR	(N(N(H(H(H)(H))(H(H)(H(H(H)))))))	H(9)N(2)	1	3	1256.9	9364270	3.71937e+07	sp|O94559|LES1_SCHPO	199	6.62169e-05
fissionyeast_NGP_DIA_4.mzML	1962.55	1971	-8.454	JITVPIGASHDDLIVLAR	JITVPIGASHDDLIVLAR	(N(N(H(H(H)(H))(H(H)(H(H(H)))))))	H(9)N(2)	1	3	1256.9	8108470	4.20108e+07	sp|O94559|LES1_SCHPO	199	6.62169e-05
fissionyeast_NGP_DIA_1.mzML	1964.93	1973	-8.06883	JITVPIGASHDDLIVLAR	JITVPIGASHDDLIVLAR	(N(N(H(H(H(H(H))))(H(H(H(H)))))))	H(9)N(2)	1	4	942.929	1082430	504805	sp|O94559|LES1_SCHPO	199	0.00017759
fissionyeast_NGP_DIA_2.mzML	1982.15	1990.56	-8.41272	JITVPIGASHDDLIVLAR	JITVPIGASHDDLIVLAR	(N(N(H(H(H(H(H))))(H(H(H(H)))))))	H(9)N(2)	1	4	942.929	812685	373569	sp|O94559|LES1_SCHPO	199	0.00017759
fissionyeast_NGP_DIA_3.mzML	1991.71	1999.69	-7.97888	JITVPIGASHDDLIVLAR	JITVPIGASHDDLIVLAR	(N(N(H(H(H(H(H))))(H(H(H(H)))))))	H(9)N(2)	1	4	942.929	746070	531064	sp|O94559|LES1_SCHPO	199	0.00017759
fissionyeast_NGP_DIA_4.mzML	1961.23	1970.15	-8.92463	JITVPIGASHDDLIVLAR	JITVPIGASHDDLIVLAR	(N(N(H(H(H(H(H))))(H(H(H(H)))))))	H(9)N(2)	1	4	942.929	927521	498326	sp|O94559|LES1_SCHPO	199	0.00017759
fissionyeast_NGP_DIA_1.mzML	930.105	1004.39	-74.2824	JLSADIPAK	JLSADIPAK	(N(N(H(H(H))(H(H(H))(H(H(H(H))))))))	H(10)N(2)	1	2	1478.1	3645350	26674.2	sp|P87167|BUT2_SCHPO	215	6.33376e-05
fissionyeast_NGP_DIA_2.mzML	938.513	1018.51	-80	JLSADIPAK	JLSADIPAK	(N(N(H(H(H))(H(H(H))(H(H(H(H))))))))	H(10)N(2)	1	2	1478.1	3774830	0	sp|P87167|BUT2_SCHPO	215	6.33376e-05
fissionyeast_NGP_DIA_3.mzML	949.672	1024.5	-74.831	JLSADIPAK	JLSADIPAK	(N(N(H(H(H))(H(H(H))(H(H(H(H))))))))	H(10)N(2)	1	2	1478.1	3338360	0	sp|P87167|BUT2_SCHPO	215	6.33376e-05
fissionyeast_NGP_DIA_4.mzML	926.211	997.629	-71.4178	JLSADIPAK	JLSADIPAK	(N(N(H(H(H))(H(H(H))(H(H(H(H))))))))	H(10)N(2)	1	2	1478.1	3158960	1694.24	sp|P87167|BUT2_SCHPO	215	6.33376e-05
fissionyeast_NGP_DIA_1.mzML	979.132	983.204	-4.07173	JLSADIPAK	JLSADIPAK	(N(N(H(H(H(H(H(H)))))(H(H(H(H(H))))))))	H(11)N(2)	1	2	1559.13	2103640	6.9531e+06	sp|P87167|BUT2_SCHPO	215	0.000104311
fissionyeast_NGP_DIA_2.mzML	989.992	994.305	-4.31256	JLSADIPAK	JLSADIPAK	(N(N(H(H(H(H(H(H)))))(H(H(H(H(H))))))))	H(11)N(2)	1	2	1559.13	1977210	5.40463e+06	sp|P87167|BUT2_SCHPO	215	0.000104311
fissionyeast_NGP_DIA_3.mzML	997.064	1001.3	-4.23398	JLSADIPAK	JLSADIPAK	(N(N(H(H(H(H(H(H)))))(H(H(H(H(H))))))))	H(11)N(2)	1	2	1559.13	1725100	4.45003e+06	sp|P87167|BUT2_SCHPO	215	0.000104311
fissionyeast_NGP_DIA_4.mzML	973.248	976.031	-2.78274	JLSADIPAK	JLSADIPAK	(N(N(H(H(H(H(H(H)))))(H(H(H(H(H))))))))	H(11)N(2)	1	2	1559.13	2019470	5.67424e+06	sp|P87167|BUT2_SCHPO	215	0.000104311
fissionyeast_NGP_DIA_1.mzML	980.969	992.107	-11.1383	JLSADIPAK	JLSADIPAK	(N(N(H(H(H(H(H))))(H(H(H))(H(H(H)))))))	H(11)N(2)	1	3	1039.75	3794210	3.02699e+06	sp|P87167|BUT2_SCHPO	215	6.91386e-05
fissionyeast_NGP_DIA_2.mzML	992.099	1004.57	-12.4753	JLSADIPAK	JLSADIPAK	(N(N(H(H(H(H(H))))(H(H(H))(H(H(H)))))))	H(11)N(2)	1	3	1039.75	3862870	3.13582e+06	sp|P87167|BUT2_SCHPO	215	6.91386e-05
fissionyeast_NGP_DIA_3.mzML	999.128	1010.99	-11.8662	JLSADIPAK	JLSADIPAK	(N(N(H(H(H(H(H))))(H(H(H))(H(H(H)))))))	H(11)N(2)	1	3	1039.75	3883450	3.39672e+06	sp|P87167|BUT2_SCHPO	215	6.91386e-05
fissionyeast_NGP_DIA_4.mzML	974.342	985.069	-10.727	JLSADIPAK	JLSADIPAK	(N(N(H(H(H(H(H))))(H(H(H))(H(H(H)))))))	H(11)N(2)	1	3	1039.75	3367570	2.25369e+06	sp|P87167|BUT2_SCHPO	215	6.91386e-05
fissionyeast_NGP_DIA_1.mzML	974.658	979.53	-4.87239	JLSADIPAK	JLSADIPAK	(N(N(H(H(H(H(H))))(H(H(H(H)))(H(H(H)))))))	H(12)N(2)	1	2	1640.15	4604480	1.50831e+07	sp|P87167|BUT2_SCHPO	215	1.63537e-05
fissionyeast_NGP_DIA_2.mzML	984.953	990.167	-5.21371	JLSADIPAK	JLSADIPAK	(N(N(H(H(H(H(H))))(H(H(H(H)))(H(H(H)))))))	H(12)N(2)	1	2	1640.15	4610980	1.35303e+07	sp|P87167|BUT2_SCHPO	215	1.63537e-05
fissionyeast_NGP_DIA_3.mzML	992.233	997.356	-5.12273	JLSADIPAK	JLSADIPAK	(N(N(H(H(H(H(H))))(H(H(H(H)))(H(H(H)))))))	H(12)N(2)	1	2	1640.15	3934130	1.20838e+07	sp|P87167|BUT2_SCHPO	215	1.63537e-05
fissionyeast_NGP_DIA_4.mzML	967.364	972.307	-4.94334	JLSADIPAK	JLSADIPAK	(N(N(H(H(H(H(H))))(H(H(H(H)))(H(H(H)))))))	H(12)N(2)	1	2	1640.15	4962300	1.39917e+07	sp|P87167|BUT2_SCHPO	215	1.63537e-05
fissionyeast_NGP_DIA_1.mzML	975.033	965.781	9.25173	JLSADIPAK	JLSADIPAK	(N(N(H(H(H(H(H))))(H(H(H(H)))(H(H(H)))))))	H(12)N(2)	1	3	1093.77	3136920	1.51326e+07	sp|P87167|BUT2_SCHPO	215	1.63537e-05
fissionyeast_NGP_DIA_2.mzML	985.521	976.189	9.33216	JLSADIPAK	JLSADIPAK	(N(N(H(H(H(H(H))))(H(H(H(H)))(H(H(H)))))))	H(12)N(2)	1	3	1093.77	3790560	1.58049e+07	sp|P87167|BUT2_SCHPO	215	1.63537e-05
fissionyeast_NGP_DIA_3.mzML	992.842	982.693	10.1492	JLSADIPAK	JLSADIPAK	(N(N(H(H(H(H(H))))(H(H(H(H)))(H(H(H)))))))	H(12)N(2)	1	3	1093.77	4789210	1.86212e+07	sp|P87167|BUT2_SCHPO	215	1.63537e-05
fissionyeast_NGP_DIA_4.mzML	968.041	957.921	10.1197	JLSADIPAK	JLSADIPAK	(N(N(H(H(H(H(H))))(H(H(H(H)))(H(H(H)))))))	H(12)N(2)	1	3	1093.77	2990680	1.16038e+07	sp|P87167|BUT2_SCHPO	215	1.63537e-05
fissionyeast_NGP_DIA_1.mzML	970.025	985.306	-15.2812	JLSADIPAK	JLSADIPAK	(N(N(H(H(H(H(H))))(H(H(H(H(H(H(H(H)))))))))))	H(13)N(2)	1	3	1147.79	24360300	3.52922e+07	sp|P87167|BUT2_SCHPO	215	0.000102229
fissionyeast_NGP_DIA_2.mzML	980.571	996.713	-16.1421	JLSADIPAK	JLSADIPAK	(N(N(H(H(H(H(H))))(H(H(H(H(H(H(H(H)))))))))))	H(13)N(2)	1	3	1147.79	25567200	3.76148e+07	sp|P87167|BUT2_SCHPO	215	0.000102229
fissionyeast_NGP_DIA_3.mzML	987.314	1003.57	-16.26	JLSADIPAK	JLSADIPAK	(N(N(H(H(H(H(H))))(H(H(H(H(H(H(H(H)))))))))))	H(13)N(2)	1	3	1147.79	25890000	4.7306e+07	sp|P87167|BUT2_SCHPO	215	0.000102229
fissionyeast_NGP_DIA_4.mzML	962.353	978.162	-15.8095	JLSADIPAK	JLSADIPAK	(N(N(H(H(H(H(H))))(H(H(H(H(H(H(H(H)))))))))))	H(13)N(2)	1	3	1147.79	23126600	2.94283e+07	sp|P87167|BUT2_SCHPO	215	0.000102229
fissionyeast_NGP_DIA_1.mzML	964.552	960.063	4.48908	JLSADIPAK	JLSADIPAK	(N(N(H(H(H(H(H(H)))))(H(H(H))(H(H(H(H(H)))))))))	H(14)N(2)	1	3	1201.81	36786000	4.26583e+07	sp|P87167|BUT2_SCHPO	215	0.000726394
fissionyeast_NGP_DIA_2.mzML	974.47	970.448	4.02175	JLSADIPAK	JLSADIPAK	(N(N(H(H(H(H(H(H)))))(H(H(H))(H(H(H(H(H)))))))))	H(14)N(2)	1	3	1201.81	36395600	4.17787e+07	sp|P87167|BUT2_SCHPO	215	0.000726394
fissionyeast_NGP_DIA_3.mzML	981.419	976.738	4.68148	JLSADIPAK	JLSADIPAK	(N(N(H(H(H(H(H(H)))))(H(H(H))(H(H(H(H(H)))))))))	H(14)N(2)	1	3	1201.81	36072900	6.07342e+07	sp|P87167|BUT2_SCHPO	215	0.000726394
fissionyeast_NGP_DIA_4.mzML	956.523	952.036	4.48676	JLSADIPAK	JLSADIPAK	(N(N(H(H(H(H(H(H)))))(H(H(H))(H(H(H(H(H)))))))))	H(14)N(2)	1	3	1201.81	32267800	3.32708e+07	sp|P87167|BUT2_SCHPO	215	0.000726394
fissionyeast_NGP_DIA_1.mzML	958.909	956.939	1.97046	JLSADIPAK	JLSADIPAK	(N(N(H(H(H(H(H(H(H))))))(H(H(H(H(H(H(H(H)))))))))))	H(15)N(2)	1	3	1255.83	34829200	3.42249e+07	sp|P87167|BUT2_SCHPO	215	0.000244268
fissionyeast_NGP_DIA_2.mzML	969.263	967.232	2.03087	JLSADIPAK	JLSADIPAK	(N(N(H(H(H(H(H(H(H))))))(H(H(H(H(H(H(H(H)))))))))))	H(15)N(2)	1	3	1255.83	35032800	3.70371e+07	sp|P87167|BUT2_SCHPO	215	0.000244268
fissionyeast_NGP_DIA_3.mzML	975.908	973.668	2.24007	JLSADIPAK	JLSADIPAK	(N(N(H(H(H(H(H(H(H))))))(H(H(H(H(H(H(H(H)))))))))))	H(15)N(2)	1	3	1255.83	34272500	4.94668e+07	sp|P87167|BUT2_SCHPO	215	0.000244268
fissionyeast_NGP_DIA_4.mzML	950.689	949.005	1.684	JLSADIPAK	JLSADIPAK	(N(N(H(H(H(H(H(H(H))))))(H(H(H(H(H(H(H(H)))))))))))	H(15)N(2)	1	3	1255.83	32448100	3.2297e+07	sp|P87167|BUT2_SCHPO	215	0.000244268
fissionyeast_NGP_DIA_1.mzML	953.175	947.649	5.52565	JLSADIPAK	JLSADIPAK	(N(N(H(H(H(H(H(H(H(H)))))))(H(H(H))(H(H(H(H(H)))))))))	H(16)N(2)	1	3	1309.84	8621380	3.01368e+07	sp|P87167|BUT2_SCHPO	215	0.000514038
fissionyeast_NGP_DIA_2.mzML	963.306	957.472	5.8335	JLSADIPAK	JLSADIPAK	(N(N(H(H(H(H(H(H(H(H)))))))(H(H(H))(H(H(H(H(H)))))))))	H(16)N(2)	1	3	1309.84	8152630	3.3174e+07	sp|P87167|BUT2_SCHPO	215	0.000514038
fissionyeast_NGP_DIA_3.mzML	970.093	964.998	5.0948	JLSADIPAK	JLSADIPAK	(N(N(H(H(H(H(H(H(H(H)))))))(H(H(H))(H(H(H(H(H)))))))))	H(16)N(2)	1	3	1309.84	10424100	3.65962e+07	sp|P87167|BUT2_SCHPO	215	0.000514038
fissionyeast_NGP_DIA_4.mzML	945.493	940.457	5.03634	JLSADIPAK	JLSADIPAK	(N(N(H(H(H(H(H(H(H(H)))))))(H(H(H))(H(H(H(H(H)))))))))	H(16)N(2)	1	3	1309.84	7206530	2.74942e+07	sp|P87167|BUT2_SCHPO	215	0.000514038
fissionyeast_NGP_DIA_1.mzML	944.895	939.719	5.17632	JLSADIPAK	JLSADIPAK	(N(N(H(H(H(H(H(H(H(H)))))))(H(H(H(H)))(H(H(H(H(H)))))))))	H(17)N(2)	1	3	1363.86	17334200	11626593	sp|P87167|BUT2_SCHPO	215	0.000362981
fissionyeast_NGP_DIA_2.mzML	954.465	949.021	5.44441	JLSADIPAK	JLSADIPAK	(N(N(H(H(H(H(H(H(H(H)))))))(H(H(H(H)))(H(H(H(H(H)))))))))	H(17)N(2)	1	3	1363.86	16768400	1.13362e+07	sp|P87167|BUT2_SCHPO	215	0.000362981
fissionyeast_NGP_DIA_3.mzML	962.378	957.804	4.57436	JLSADIPAK	JLSADIPAK	(N(N(H(H(H(H(H(H(H(H)))))))(H(H(H(H)))(H(H(H(H(H)))))))))	H(17)N(2)	1	3	1363.86	15581500	1.30557e+07	sp|P87167|BUT2_SCHPO	215	0.000362981
fissionyeast_NGP_DIA_4.mzML	937.796	933.406	4.39019	JLSADIPAK	JLSADIPAK	(N(N(H(H(H(H(H(H(H(H)))))))(H(H(H(H)))(H(H(H(H(H)))))))))	H(17)N(2)	1	3	1363.86	14705300	9.8662e+06	sp|P87167|BUT2_SCHPO	215	0.000362981
fissionyeast_NGP_DIA_1.mzML	936.58	955.311	-18.7305	JLSADIPAK	JLSADIPAK	(N(N(H(H(H(H(H(H(H(H(H))))))))(H(H(H(H(H))))(H(H(H(H))))))))	H(18)N(2)	1	3	1417.88	8466240	4.82782e+06	sp|P87167|BUT2_SCHPO	215	2.01703e-05
fissionyeast_NGP_DIA_2.mzML	945.558	965.54	-19.9817	JLSADIPAK	JLSADIPAK	(N(N(H(H(H(H(H(H(H(H(H))))))))(H(H(H(H(H))))(H(H(H(H))))))))	H(18)N(2)	1	3	1417.88	8127790	3.77408e+06	sp|P87167|BUT2_SCHPO	215	2.01703e-05
fissionyeast_NGP_DIA_3.mzML	955.643	972.107	-16.4645	JLSADIPAK	JLSADIPAK	(N(N(H(H(H(H(H(H(H(H(H))))))))(H(H(H(H(H))))(H(H(H(H))))))))	H(18)N(2)	1	3	1417.88	7480310	4.59458e+06	sp|P87167|BUT2_SCHPO	215	2.01703e-05
fissionyeast_NGP_DIA_4.mzML	931.321	947.465	-16.1437	JLSADIPAK	JLSADIPAK	(N(N(H(H(H(H(H(H(H(H(H))))))))(H(H(H(H(H))))(H(H(H(H))))))))	H(18)N(2)	1	3	1417.88	6895880	3.11326e+06	sp|P87167|BUT2_SCHPO	215	2.01703e-05
fissionyeast_NGP_DIA_1.mzML	857.563	760.103	97.4602	JLTFAR	JLTFAR	(N(N(H(H(H(H(H))))(H(H)(H(H(H(H))))))))	H(11)N(2)	1	2	1455.57	3922240	8.79402e+06	sp|O60123|KEX1_SCHPO	416	5.50581e-05
fissionyeast_NGP_DIA_2.mzML	857.509	755.855	101.654	JLTFAR	JLTFAR	(N(N(H(H(H(H(H))))(H(H)(H(H(H(H))))))))	H(11)N(2)	1	2	1455.57	4100080	9.12538e+06	sp|O60123|KEX1_SCHPO	416	5.50581e-05
fissionyeast_NGP_DIA_3.mzML	867.239	758.295	108.944	JLTFAR	JLTFAR	(N(N(H(H(H(H(H))))(H(H)(H(H(H(H))))))))	H(11)N(2)	1	2	1455.57	3716380	7.37664e+06	sp|O60123|KEX1_SCHPO	416	5.50581e-05
fissionyeast_NGP_DIA_4.mzML	857.974	752.819	105.155	JLTFAR	JLTFAR	(N(N(H(H(H(H(H))))(H(H)(H(H(H(H))))))))	H(11)N(2)	1	2	1455.57	3608360	8.01315e+06	sp|O60123|KEX1_SCHPO	416	5.50581e-05
fissionyeast_NGP_DIA_1.mzML	846.769	740.882	105.887	JLTFAR	JLTFAR	(N(N(H(H(H(H(H))))(H(H(H(H(H(H(H(H)))))))))))	H(13)N(2)	1	2	1617.63	2237080	6.08846e+06	sp|O60123|KEX1_SCHPO	416	0.000251842
fissionyeast_NGP_DIA_2.mzML	846.077	740.57	105.507	JLTFAR	JLTFAR	(N(N(H(H(H(H(H))))(H(H(H(H(H(H(H(H)))))))))))	H(13)N(2)	1	2	1617.63	2240410	6.23671e+06	sp|O60123|KEX1_SCHPO	416	0.000251842
fissionyeast_NGP_DIA_3.mzML	855.931	744.212	111.719	JLTFAR	JLTFAR	(N(N(H(H(H(H(H))))(H(H(H(H(H(H(H(H)))))))))))	H(13)N(2)	1	2	1617.63	1661440	4.92845e+06	sp|O60123|KEX1_SCHPO	416	0.000251842
fissionyeast_NGP_DIA_4.mzML	848.098	733.824	114.274	JLTFAR	JLTFAR	(N(N(H(H(H(H(H))))(H(H(H(H(H(H(H(H)))))))))))	H(13)N(2)	1	2	1617.63	1870760	5.48648e+06	sp|O60123|KEX1_SCHPO	416	0.000251842
fissionyeast_NGP_DIA_1.mzML	846.919	846.919	0	JLTFAR	JLTFAR	(N(N(H(H(H(H(H))))(H(H(H(H(H(H(H(H)))))))))))	H(13)N(2)	1	3	1078.75	2524320	1.42029e+06	sp|O60123|KEX1_SCHPO	416	0.000251842
fissionyeast_NGP_DIA_2.mzML	845.932	845.87	0.0620325	JLTFAR	JLTFAR	(N(N(H(H(H(H(H))))(H(H(H(H(H(H(H(H)))))))))))	H(13)N(2)	1	3	1078.75	2840950	1.42249e+06	sp|O60123|KEX1_SCHPO	416	0.000251842
fissionyeast_NGP_DIA_3.mzML	856.556	856.52	0.0355644	JLTFAR	JLTFAR	(N(N(H(H(H(H(H))))(H(H(H(H(H(H(H(H)))))))))))	H(13)N(2)	1	3	1078.75	2351230	1.59009e+06	sp|O60123|KEX1_SCHPO	416	0.000251842
fissionyeast_NGP_DIA_4.mzML	848.216	848.289	-0.0733271	JLTFAR	JLTFAR	(N(N(H(H(H(H(H))))(H(H(H(H(H(H(H(H)))))))))))	H(13)N(2)	1	3	1078.75	2340640	1.6262e+06	sp|O60123|KEX1_SCHPO	416	0.000251842
fissionyeast_NGP_DIA_1.mzML	1238.47	1243.55	-5.07765	JNTIDSLSIAK	JNTIDSLSIAK	(N(N(H(H(H)(H(H)))(H(H(H(H)))))))	H(9)N(2)	1	2	1520.63	529297	3.80468e+06	sp|O94472|PBN1_SCHPO	36	0.000152588
fissionyeast_NGP_DIA_2.mzML	1247.17	1253.44	-6.26989	JNTIDSLSIAK	JNTIDSLSIAK	(N(N(H(H(H)(H(H)))(H(H(H(H)))))))	H(9)N(2)	1	2	1520.63	580777	4.138e+06	sp|O94472|PBN1_SCHPO	36	0.000152588
fissionyeast_NGP_DIA_3.mzML	1247.76	1254.57	-6.80841	JNTIDSLSIAK	JNTIDSLSIAK	(N(N(H(H(H)(H(H)))(H(H(H(H)))))))	H(9)N(2)	1	2	1520.63	682795	4.59734e+06	sp|O94472|PBN1_SCHPO	36	0.000152588
fissionyeast_NGP_DIA_4.mzML	1238.44	1245.56	-7.12296	JNTIDSLSIAK	JNTIDSLSIAK	(N(N(H(H(H)(H(H)))(H(H(H(H)))))))	H(9)N(2)	1	2	1520.63	578464	3.0683e+06	sp|O94472|PBN1_SCHPO	36	0.000152588
fissionyeast_NGP_DIA_1.mzML	1238.44	1243.07	-4.63431	JNTIDSLSIAK	JNTIDSLSIAK	(N(N(H(H(H)(H(H)))(H(H)(H(H))))))	H(9)N(2)	1	3	1014.09	1611060	1.80856e+06	sp|O94472|PBN1_SCHPO	36	5.77569e-06
fissionyeast_NGP_DIA_2.mzML	1246.72	1252.87	-6.14912	JNTIDSLSIAK	JNTIDSLSIAK	(N(N(H(H(H)(H(H)))(H(H)(H(H))))))	H(9)N(2)	1	3	1014.09	1822160	1.27356e+06	sp|O94472|PBN1_SCHPO	36	5.77569e-06
fissionyeast_NGP_DIA_3.mzML	1247.6	1253.97	-6.37223	JNTIDSLSIAK	JNTIDSLSIAK	(N(N(H(H(H)(H(H)))(H(H)(H(H))))))	H(9)N(2)	1	3	1014.09	1509110	590994	sp|O94472|PBN1_SCHPO	36	5.77569e-06
fissionyeast_NGP_DIA_4.mzML	1238.27	1245.02	-6.74906	JNTIDSLSIAK	JNTIDSLSIAK	(N(N(H(H(H)(H(H)))(H(H)(H(H))))))	H(9)N(2)	1	3	1014.09	1474070	1.24917e+06	sp|O94472|PBN1_SCHPO	36	5.77569e-06
fissionyeast_NGP_DIA_2.mzML	608.823	614.116	-5.29309	JSSGCWAPK	JSSGC[160]WAPK	(N(N(H(H(H(H)))(H(H(H(H)))))))	H(8)N(2)	1	2	1355.01	361814	690750	sp|O13663|GPI13_SCHPO	71	0.00834205
fissionyeast_NGP_DIA_3.mzML	610.615	613.263	-2.64789	JSSGCWAPK	JSSGC[160]WAPK	(N(N(H(H(H(H)))(H(H(H(H)))))))	H(8)N(2)	1	2	1355.01	353575	919421	sp|O13663|GPI13_SCHPO	71	0.00834205
fissionyeast_NGP_DIA_4.mzML	607.657	603.687	3.97034	JSSGCWAPK	JSSGC[160]WAPK	(N(N(H(H(H(H)))(H(H(H(H)))))))	H(8)N(2)	1	2	1355.01	285267	721426	sp|O13663|GPI13_SCHPO	71	0.00834205
fissionyeast_NGP_DIA_1.mzML	620.149	554.461	65.6882	JTSYPIK	JTSYPIK	(N(N(H(H(H(H)))(H(H)(H(H)(H(H)))))))	H(10)N(2)	1	2	1425.06	1154110	1.78877e+06	sp|O94694|YG1A_SCHPO	119	3.23991e-05
fissionyeast_NGP_DIA_2.mzML	616.751	563.65	53.1007	JTSYPIK	JTSYPIK	(N(N(H(H(H(H)))(H(H)(H(H)(H(H)))))))	H(10)N(2)	1	2	1425.06	1014560	1.60812e+06	sp|O94694|YG1A_SCHPO	119	3.23991e-05
fissionyeast_NGP_DIA_3.mzML	617.201	565.278	51.9235	JTSYPIK	JTSYPIK	(N(N(H(H(H(H)))(H(H)(H(H)(H(H)))))))	H(10)N(2)	1	2	1425.06	1078950	2.07226e+06	sp|O94694|YG1A_SCHPO	119	3.23991e-05
fissionyeast_NGP_DIA_4.mzML	617.179	551.672	65.507	JTSYPIK	JTSYPIK	(N(N(H(H(H(H)))(H(H)(H(H)(H(H)))))))	H(10)N(2)	1	2	1425.06	1065940	1.72579e+06	sp|O94694|YG1A_SCHPO	119	3.23991e-05
fissionyeast_NGP_DIA_1.mzML	629.246	557.874	71.3721	JTSYPIK	JTSYPIK	(N(N(H(H(H(H)))(H(H)(H)(H)))))	H(8)N(2)	1	2	1263.01	6214250	1.55111e+07	sp|O94694|YG1A_SCHPO	119	1.61134e-06
fissionyeast_NGP_DIA_2.mzML	624.598	567.851	56.7473	JTSYPIK	JTSYPIK	(N(N(H(H(H(H)))(H(H)(H)(H)))))	H(8)N(2)	1	2	1263.01	6612400	1.73362e+07	sp|O94694|YG1A_SCHPO	119	1.61134e-06
fissionyeast_NGP_DIA_3.mzML	623.282	569.501	53.7808	JTSYPIK	JTSYPIK	(N(N(H(H(H(H)))(H(H)(H)(H)))))	H(8)N(2)	1	2	1263.01	6026080	1.76694e+07	sp|O94694|YG1A_SCHPO	119	1.61134e-06
fissionyeast_NGP_DIA_4.mzML	626.508	554.508	71.9996	JTSYPIK	JTSYPIK	(N(N(H(H(H(H)))(H(H)(H)(H)))))	H(8)N(2)	1	2	1263.01	7482860	1.57035e+07	sp|O94694|YG1A_SCHPO	119	1.61134e-06
fissionyeast_NGP_DIA_1.mzML	625.43	559.271	66.1591	JTSYPIK	JTSYPIK	(N(N(H(H(H(H)))(H(H)(H(H)(H))))))	H(9)N(2)	1	2	1344.04	7462860	1.99807e+07	sp|O94694|YG1A_SCHPO	119	8.23456e-06
fissionyeast_NGP_DIA_2.mzML	621.072	569.529	51.543	JTSYPIK	JTSYPIK	(N(N(H(H(H(H)))(H(H)(H(H)(H))))))	H(9)N(2)	1	2	1344.04	8174820	1.88974e+07	sp|O94694|YG1A_SCHPO	119	8.23456e-06
fissionyeast_NGP_DIA_3.mzML	620.557	571.181	49.3756	JTSYPIK	JTSYPIK	(N(N(H(H(H(H)))(H(H)(H(H)(H))))))	H(9)N(2)	1	2	1344.04	7125070	1.97559e+07	sp|O94694|YG1A_SCHPO	119	8.23456e-06
fissionyeast_NGP_DIA_4.mzML	622.793	555.668	67.1247	JTSYPIK	JTSYPIK	(N(N(H(H(H(H)))(H(H)(H(H)(H))))))	H(9)N(2)	1	2	1344.04	8752170	1.85868e+07	sp|O94694|YG1A_SCHPO	119	8.23456e-06
fissionyeast_NGP_DIA_1.mzML	288.347	374.422	-86.075	JTTAGNHTVTR	JTTAGNHTVTR	(N(N(H(H(H)(H(H)))(H(H(H(H)))))))	H(9)N(2)	1	3	1012.74	890221	3.0681e+06	sp|P78854|PLB1_SCHPO	494	1.51102e-06
fissionyeast_NGP_DIA_2.mzML	287.066	391.564	-104.498	JTTAGNHTVTR	JTTAGNHTVTR	(N(N(H(H(H)(H(H)))(H(H(H(H)))))))	H(9)N(2)	1	3	1012.74	941528	2.76606e+06	sp|P78854|PLB1_SCHPO	494	1.51102e-06
fissionyeast_NGP_DIA_3.mzML	284.468	353.934	-69.4658	JTTAGNHTVTR	JTTAGNHTVTR	(N(N(H(H(H)(H(H)))(H(H(H(H)))))))	H(9)N(2)	1	3	1012.74	935638	2.00667e+06	sp|P78854|PLB1_SCHPO	494	1.51102e-06
fissionyeast_NGP_DIA_4.mzML	274.119	360.313	-86.1943	JTTAGNHTVTR	JTTAGNHTVTR	(N(N(H(H(H)(H(H)))(H(H(H(H)))))))	H(9)N(2)	1	3	1012.74	429700	1.98454e+06	sp|P78854|PLB1_SCHPO	494	1.51102e-06
fissionyeast_NGP_DIA_1.mzML	1526	1467.29	58.7133	JVSGAFNVNNMIR	JVSGAFNVNNMIR	(N(N(H(H(H(H(H(H)))))(H(H(H))(H(H(H)))))))	H(12)N(2)	1	3	1262.84	782150	2.57258e+06	sp|O13960|ECM33_SCHPO	92	1.44494e-06
fissionyeast_NGP_DIA_2.mzML	1560.03	1498.48	61.5521	JVSGAFNVNNMIR	JVSGAFNVNNMIR	(N(N(H(H(H(H(H(H)))))(H(H(H))(H(H(H)))))))	H(12)N(2)	1	3	1262.84	423021	2.51543e+06	sp|O13960|ECM33_SCHPO	92	1.44494e-06
fissionyeast_NGP_DIA_3.mzML	1564.87	1505.79	59.0802	JVSGAFNVNNMIR	JVSGAFNVNNMIR	(N(N(H(H(H(H(H(H)))))(H(H(H))(H(H(H)))))))	H(12)N(2)	1	3	1262.84	565373	2.3575e+06	sp|O13960|ECM33_SCHPO	92	1.44494e-06
fissionyeast_NGP_DIA_4.mzML	1539.12	1479.06	60.0612	JVSGAFNVNNMIR	JVSGAFNVNNMIR	(N(N(H(H(H(H(H(H)))))(H(H(H))(H(H(H)))))))	H(12)N(2)	1	3	1262.84	377051	2.23139e+06	sp|O13960|ECM33_SCHPO	92	1.44494e-06
fissionyeast_NGP_DIA_1.mzML	1521.29	1507.28	14.012	JVSGAFNVNNMIR	JVSGAFNVNNMIR	(N(N(H(H(H(H(H))))(H(H(H(H(H(H(H(H)))))))))))	H(13)N(2)	1	3	1316.86	36094400	4.24506e+07	sp|O13960|ECM33_SCHPO	92	4.25996e-06
fissionyeast_NGP_DIA_2.mzML	1552.88	1547.09	5.78559	JVSGAFNVNNMIR	JVSGAFNVNNMIR	(N(N(H(H(H(H(H))))(H(H(H(H(H(H(H(H)))))))))))	H(13)N(2)	1	3	1316.86	29350500	3.6776e+07	sp|O13960|ECM33_SCHPO	92	4.25996e-06
fissionyeast_NGP_DIA_3.mzML	1559.69	1553.14	6.54711	JVSGAFNVNNMIR	JVSGAFNVNNMIR	(N(N(H(H(H(H(H))))(H(H(H(H(H(H(H(H)))))))))))	H(13)N(2)	1	3	1316.86	24381100	4.84397e+07	sp|O13960|ECM33_SCHPO	92	4.25996e-06
fissionyeast_NGP_DIA_4.mzML	1533.4	1523.71	9.68939	JVSGAFNVNNMIR	JVSGAFNVNNMIR	(N(N(H(H(H(H(H))))(H(H(H(H(H(H(H(H)))))))))))	H(13)N(2)	1	3	1316.86	25342700	3.28696e+07	sp|O13960|ECM33_SCHPO	92	4.25996e-06
fissionyeast_NGP_DIA_3.mzML	1560.1	1551.62	8.48018	JVSGAFNVNNMIR	JVSGAFNVNNMIR	(N(N(H(H)(H(H(H(H(H(H)))))(H(H(H(H(H)))))))))	H(13)N(2)	1	4	987.895	334730	96470	sp|O13960|ECM33_SCHPO	92	0.0010914
fissionyeast_NGP_DIA_4.mzML	1532.07	1522.19	9.88472	JVSGAFNVNNMIR	JVSGAFNVNNMIR	(N(N(H(H)(H(H(H(H(H(H)))))(H(H(H(H(H)))))))))	H(13)N(2)	1	4	987.895	194406	67986.9	sp|O13960|ECM33_SCHPO	92	0.0010914
fissionyeast_NGP_DIA_1.mzML	1513.43	1432.16	81.2698	JVSGAFNVNNMIR	JVSGAFNVNNMIR	(N(N(H(H(H(H(H))))(H(H(H))(H(H(H(H(H(H))))))))))	H(14)N(2)	1	3	1370.87	9515420	1.38909e+07	sp|O13960|ECM33_SCHPO	92	2.02349e-06
fissionyeast_NGP_DIA_2.mzML	1541.95	1457.82	84.1259	JVSGAFNVNNMIR	JVSGAFNVNNMIR	(N(N(H(H(H(H(H))))(H(H(H))(H(H(H(H(H(H))))))))))	H(14)N(2)	1	3	1370.87	12259300	1.44639e+07	sp|O13960|ECM33_SCHPO	92	2.02349e-06
fissionyeast_NGP_DIA_3.mzML	1550.11	1464.8	85.3121	JVSGAFNVNNMIR	JVSGAFNVNNMIR	(N(N(H(H(H(H(H))))(H(H(H))(H(H(H(H(H(H))))))))))	H(14)N(2)	1	3	1370.87	10173500	1.70242e+07	sp|O13960|ECM33_SCHPO	92	2.02349e-06
fissionyeast_NGP_DIA_4.mzML	1524.52	1441.23	83.2883	JVSGAFNVNNMIR	JVSGAFNVNNMIR	(N(N(H(H(H(H(H))))(H(H(H))(H(H(H(H(H(H))))))))))	H(14)N(2)	1	3	1370.87	8582550	1.08924e+07	sp|O13960|ECM33_SCHPO	92	2.02349e-06
fissionyeast_NGP_DIA_1.mzML	1203.36	1240.9	-37.5406	JVSGAFNVNNMIR	JVSGAFNVNNM[147]IR	(N(N(H(H(H(H(H(H)))))(H(H)(H(H(H(H(H)))))))))	H(13)N(2)	1	3	1322.19	17104200	1.90078e+07	sp|O13960|ECM33_SCHPO	92	5.77098e-05
fissionyeast_NGP_DIA_2.mzML	1215.7	1249.81	-34.1118	JVSGAFNVNNMIR	JVSGAFNVNNM[147]IR	(N(N(H(H(H(H(H(H)))))(H(H)(H(H(H(H(H)))))))))	H(13)N(2)	1	3	1322.19	12595000	1.60476e+07	sp|O13960|ECM33_SCHPO	92	5.77098e-05
fissionyeast_NGP_DIA_3.mzML	1212.8	1250.8	-37.9993	JVSGAFNVNNMIR	JVSGAFNVNNM[147]IR	(N(N(H(H(H(H(H(H)))))(H(H)(H(H(H(H(H)))))))))	H(13)N(2)	1	3	1322.19	15049200	1.24589e+07	sp|O13960|ECM33_SCHPO	92	5.77098e-05
fissionyeast_NGP_DIA_4.mzML	1204.43	1242.1	-37.6705	JVSGAFNVNNMIR	JVSGAFNVNNM[147]IR	(N(N(H(H(H(H(H(H)))))(H(H)(H(H(H(H(H)))))))))	H(13)N(2)	1	3	1322.19	13182700	1.43543e+07	sp|O13960|ECM33_SCHPO	92	5.77098e-05
fissionyeast_NGP_DIA_1.mzML	1193.7	1239.79	-46.0893	JVSGAFNVNNMIR	JVSGAFNVNNM[147]IR	(N(N(H(H(H(H(H))))(H(H(H(H)))(H(H(H(H(H)))))))))	H(14)N(2)	1	3	1376.21	4635140	4.65315e+06	sp|O13960|ECM33_SCHPO	92	5.17235e-05
fissionyeast_NGP_DIA_2.mzML	1208.85	1248.07	-39.2209	JVSGAFNVNNMIR	JVSGAFNVNNM[147]IR	(N(N(H(H(H(H(H))))(H(H(H(H)))(H(H(H(H(H)))))))))	H(14)N(2)	1	3	1376.21	3486640	4.14171e+06	sp|O13960|ECM33_SCHPO	92	5.17235e-05
fissionyeast_NGP_DIA_3.mzML	1205.06	1249.01	-43.9536	JVSGAFNVNNMIR	JVSGAFNVNNM[147]IR	(N(N(H(H(H(H(H))))(H(H(H(H)))(H(H(H(H(H)))))))))	H(14)N(2)	1	3	1376.21	3979750	2.56351e+06	sp|O13960|ECM33_SCHPO	92	5.17235e-05
fissionyeast_NGP_DIA_4.mzML	1197.53	1240.44	-42.9064	JVSGAFNVNNMIR	JVSGAFNVNNM[147]IR	(N(N(H(H(H(H(H))))(H(H(H(H)))(H(H(H(H(H)))))))))	H(14)N(2)	1	3	1376.21	3293910	3.71069e+06	sp|O13960|ECM33_SCHPO	92	5.17235e-05
fissionyeast_NGP_DIA_1.mzML	752.679	745.074	7.60504	JVSKEPPSVIR	JVSKEPPSVIR	(N(N(H(H(H)(H(H)))(H(H)(H(H))))))	H(9)N(2)	1	3	1030.78	766968	1.94109e+06	sp|Q9P7D0|YOFJ_SCHPO	133	0.000848242
fissionyeast_NGP_DIA_2.mzML	754.791	749.847	4.94406	JVSKEPPSVIR	JVSKEPPSVIR	(N(N(H(H(H)(H(H)))(H(H)(H(H))))))	H(9)N(2)	1	3	1030.78	794228	1.80199e+06	sp|Q9P7D0|YOFJ_SCHPO	133	0.000848242
fissionyeast_NGP_DIA_3.mzML	755.528	750.389	5.13917	JVSKEPPSVIR	JVSKEPPSVIR	(N(N(H(H(H)(H(H)))(H(H)(H(H))))))	H(9)N(2)	1	3	1030.78	721727	2.12328e+06	sp|Q9P7D0|YOFJ_SCHPO	133	0.000848242
fissionyeast_NGP_DIA_4.mzML	748.839	741.657	7.1819	JVSKEPPSVIR	JVSKEPPSVIR	(N(N(H(H(H)(H(H)))(H(H)(H(H))))))	H(9)N(2)	1	3	1030.78	830515	1.80113e+06	sp|Q9P7D0|YOFJ_SCHPO	133	0.000848242
fissionyeast_NGP_DIA_1.mzML	774.782	746.124	28.6585	JVTDDDFK	JVTDDDFK	(N(N(H(H(H(H)))(H(H(H(H)))))))	H(8)N(2)	1	2	1328.5	1048030	4.34961e+06	sp|O94680|PDAT_SCHPO	438	7.17621e-06
fissionyeast_NGP_DIA_2.mzML	776.27	755.754	20.5159	JVTDDDFK	JVTDDDFK	(N(N(H(H(H(H)))(H(H(H(H)))))))	H(8)N(2)	1	2	1328.5	867131	4.28312e+06	sp|O94680|PDAT_SCHPO	438	7.17621e-06
fissionyeast_NGP_DIA_3.mzML	778.812	753.035	25.7766	JVTDDDFK	JVTDDDFK	(N(N(H(H(H(H)))(H(H(H(H)))))))	H(8)N(2)	1	2	1328.5	1452210	5.07403e+06	sp|O94680|PDAT_SCHPO	438	7.17621e-06
fissionyeast_NGP_DIA_4.mzML	772.578	746.257	26.3208	JVTDDDFK	JVTDDDFK	(N(N(H(H(H(H)))(H(H(H(H)))))))	H(8)N(2)	1	2	1328.5	1169120	4.73088e+06	sp|O94680|PDAT_SCHPO	438	7.17621e-06
fissionyeast_NGP_DIA_1.mzML	1318.28	1298.2	20.0765	JVTIPTNGIPQR	JVTIPTNGIPQR	(N(N(H(H(H)(H(H)))(H(H)(H(H))))))	H(9)N(2)	1	3	1058.79	6027840	6.32488e+06	sp|Q9C0Y4|AGLU_SCHPO	37	3.69691e-07
fissionyeast_NGP_DIA_3.mzML	1326.78	1310.1	16.6781	JVTIPTNGIPQR	JVTIPTNGIPQR	(N(N(H(H(H)(H(H)))(H(H)(H(H))))))	H(9)N(2)	1	3	1058.79	5562290	3.33763e+06	sp|Q9C0Y4|AGLU_SCHPO	37	3.69691e-07
fissionyeast_NGP_DIA_4.mzML	1319.01	1293.43	25.5752	JVTIPTNGIPQR	JVTIPTNGIPQR	(N(N(H(H(H)(H(H)))(H(H)(H(H))))))	H(9)N(2)	1	3	1058.79	4394700	4.2928e+06	sp|Q9C0Y4|AGLU_SCHPO	37	3.69691e-07
fissionyeast_NGP_DIA_1.mzML	633.592	662.455	-28.8626	JVTNPDFDRK	JVTNPDFDRK	(N(N(H(H(H(H(H))))(H(H(H(H(H(H(H(H)))))))))))	H(13)N(2)	1	3	1240.15	233621	907148	sp|O60172|PPA3_SCHPO	324	3.16595e-06
fissionyeast_NGP_DIA_1.mzML	674.815	683.698	-8.88251	JVTNPDFDRK	JVTNPDFDRK	(N(N(H(H(H(H)))(H(H(H(H(H))))))))	H(9)N(2)	1	3	1024.08	441695	1.02745e+06	sp|O60172|PPA3_SCHPO	324	0.000131953
fissionyeast_NGP_DIA_2.mzML	680.541	696.552	-16.0105	JVTNPDFDRK	JVTNPDFDRK	(N(N(H(H(H(H)))(H(H(H(H(H))))))))	H(9)N(2)	1	3	1024.08	485717	1.43045e+06	sp|O60172|PPA3_SCHPO	324	0.000131953
fissionyeast_NGP_DIA_3.mzML	684.979	690.126	-5.147	JVTNPDFDRK	JVTNPDFDRK	(N(N(H(H(H(H)))(H(H(H(H(H))))))))	H(9)N(2)	1	3	1024.08	350801	1.24837e+06	sp|O60172|PPA3_SCHPO	324	0.000131953
fissionyeast_NGP_DIA_4.mzML	674.701	686.494	-11.7932	JVTNPDFDRK	JVTNPDFDRK	(N(N(H(H(H(H)))(H(H(H(H(H))))))))	H(9)N(2)	1	3	1024.08	322136	942782	sp|O60172|PPA3_SCHPO	324	0.000131953
fissionyeast_NGP_DIA_1.mzML	747.439	827.997	-80.5581	JYSEDASTSLHGQTAGR	JYSEDASTSLHGQTAGR	(N(N(H(H(H(H(H))))(H(H(H(H(H(H)))))))))	H(11)N(2)	1	3	1328.19	552641	2.372e+06	sp|Q9USK8|AGS1_SCHPO	785	2.6036e-06
fissionyeast_NGP_DIA_2.mzML	751.263	825.243	-73.98	JYSEDASTSLHGQTAGR	JYSEDASTSLHGQTAGR	(N(N(H(H(H(H(H))))(H(H(H(H(H(H)))))))))	H(11)N(2)	1	3	1328.19	679806	2.36757e+06	sp|Q9USK8|AGS1_SCHPO	785	2.6036e-06
fissionyeast_NGP_DIA_3.mzML	752.335	839.702	-87.367	JYSEDASTSLHGQTAGR	JYSEDASTSLHGQTAGR	(N(N(H(H(H(H(H))))(H(H(H(H(H(H)))))))))	H(11)N(2)	1	3	1328.19	601528	2.30525e+06	sp|Q9USK8|AGS1_SCHPO	785	2.6036e-06
fissionyeast_NGP_DIA_4.mzML	744.102	831.428	-87.3262	JYSEDASTSLHGQTAGR	JYSEDASTSLHGQTAGR	(N(N(H(H(H(H(H))))(H(H(H(H(H(H)))))))))	H(11)N(2)	1	3	1328.19	651138	1.98207e+06	sp|Q9USK8|AGS1_SCHPO	785	2.6036e-06
fissionyeast_NGP_DIA_1.mzML	745.221	826.494	-81.2728	JYSEDASTSLHGQTAGR	JYSEDASTSLHGQTAGR	(N(N(H(H(H(H(H(H)))))(H(H(H))(H(H(H)))))))	H(12)N(2)	1	3	1382.2	1043950	4.32339e+06	sp|Q9USK8|AGS1_SCHPO	785	0.000386536
fissionyeast_NGP_DIA_2.mzML	748.677	823.795	-75.1177	JYSEDASTSLHGQTAGR	JYSEDASTSLHGQTAGR	(N(N(H(H(H(H(H(H)))))(H(H(H))(H(H(H)))))))	H(12)N(2)	1	3	1382.2	1148220	3.92344e+06	sp|Q9USK8|AGS1_SCHPO	785	0.000386536
fissionyeast_NGP_DIA_3.mzML	750.028	838.51	-88.4825	JYSEDASTSLHGQTAGR	JYSEDASTSLHGQTAGR	(N(N(H(H(H(H(H(H)))))(H(H(H))(H(H(H)))))))	H(12)N(2)	1	3	1382.2	1138180	4.03032e+06	sp|Q9USK8|AGS1_SCHPO	785	0.000386536
fissionyeast_NGP_DIA_4.mzML	741.252	830.039	-88.7872	JYSEDASTSLHGQTAGR	JYSEDASTSLHGQTAGR	(N(N(H(H(H(H(H(H)))))(H(H(H))(H(H(H)))))))	H(12)N(2)	1	3	1382.2	1195400	3.38639e+06	sp|Q9USK8|AGS1_SCHPO	785	0.000386536
fissionyeast_NGP_DIA_1.mzML	742.938	824.395	-81.4572	JYSEDASTSLHGQTAGR	JYSEDASTSLHGQTAGR	(N(N(H(H(H(H(H))))(H(H(H(H(H(H(H(H)))))))))))	H(13)N(2)	1	3	1436.22	1232270	4.86355e+06	sp|Q9USK8|AGS1_SCHPO	785	1.19768e-06
fissionyeast_NGP_DIA_2.mzML	744.888	821.885	-76.9968	JYSEDASTSLHGQTAGR	JYSEDASTSLHGQTAGR	(N(N(H(H(H(H(H))))(H(H(H(H(H(H(H(H)))))))))))	H(13)N(2)	1	3	1436.22	1297610	5.23042e+06	sp|Q9USK8|AGS1_SCHPO	785	1.19768e-06
fissionyeast_NGP_DIA_3.mzML	747.171	836.887	-89.7163	JYSEDASTSLHGQTAGR	JYSEDASTSLHGQTAGR	(N(N(H(H(H(H(H))))(H(H(H(H(H(H(H(H)))))))))))	H(13)N(2)	1	3	1436.22	1206430	5.111e+06	sp|Q9USK8|AGS1_SCHPO	785	1.19768e-06
fissionyeast_NGP_DIA_4.mzML	737.487	828.039	-90.5517	JYSEDASTSLHGQTAGR	JYSEDASTSLHGQTAGR	(N(N(H(H(H(H(H))))(H(H(H(H(H(H(H(H)))))))))))	H(13)N(2)	1	3	1436.22	1188060	4.48756e+06	sp|Q9USK8|AGS1_SCHPO	785	1.19768e-06
fissionyeast_NGP_DIA_1.mzML	740.32	823.196	-82.8764	JYSEDASTSLHGQTAGR	JYSEDASTSLHGQTAGR	(N(N(H(H(H(H(H(H)))))(H(H(H))(H(H(H(H(H)))))))))	H(14)N(2)	1	3	1490.24	1014840	4.48264e+06	sp|Q9USK8|AGS1_SCHPO	785	8.6916e-07
fissionyeast_NGP_DIA_2.mzML	740.923	820.844	-79.9209	JYSEDASTSLHGQTAGR	JYSEDASTSLHGQTAGR	(N(N(H(H(H(H(H(H)))))(H(H(H))(H(H(H(H(H)))))))))	H(14)N(2)	1	3	1490.24	1148780	4.88929e+06	sp|Q9USK8|AGS1_SCHPO	785	8.6916e-07
fissionyeast_NGP_DIA_3.mzML	744.256	835.957	-91.7008	JYSEDASTSLHGQTAGR	JYSEDASTSLHGQTAGR	(N(N(H(H(H(H(H(H)))))(H(H(H))(H(H(H(H(H)))))))))	H(14)N(2)	1	3	1490.24	1178500	4.73723e+06	sp|Q9USK8|AGS1_SCHPO	785	8.6916e-07
fissionyeast_NGP_DIA_4.mzML	732.758	826.856	-94.098	JYSEDASTSLHGQTAGR	JYSEDASTSLHGQTAGR	(N(N(H(H(H(H(H(H)))))(H(H(H))(H(H(H(H(H)))))))))	H(14)N(2)	1	3	1490.24	699724	4.48968e+06	sp|Q9USK8|AGS1_SCHPO	785	8.6916e-07
fissionyeast_NGP_DIA_1.mzML	737.474	823.173	-85.6994	JYSEDASTSLHGQTAGR	JYSEDASTSLHGQTAGR	(N(N(H(H(H(H(H(H)))))(H(H(H(H(H(H(H(H(H))))))))))))	H(15)N(2)	1	3	1544.26	712691	3.20865e+06	sp|Q9USK8|AGS1_SCHPO	785	3.0563e-06
fissionyeast_NGP_DIA_2.mzML	737.298	820.824	-83.526	JYSEDASTSLHGQTAGR	JYSEDASTSLHGQTAGR	(N(N(H(H(H(H(H(H)))))(H(H(H(H(H(H(H(H(H))))))))))))	H(15)N(2)	1	3	1544.26	682537	3.35672e+06	sp|Q9USK8|AGS1_SCHPO	785	3.0563e-06
fissionyeast_NGP_DIA_3.mzML	740.805	835.938	-95.1335	JYSEDASTSLHGQTAGR	JYSEDASTSLHGQTAGR	(N(N(H(H(H(H(H(H)))))(H(H(H(H(H(H(H(H(H))))))))))))	H(15)N(2)	1	3	1544.26	825234	3.3715e+06	sp|Q9USK8|AGS1_SCHPO	785	3.0563e-06
fissionyeast_NGP_DIA_4.mzML	729.622	826.832	-97.2101	JYSEDASTSLHGQTAGR	JYSEDASTSLHGQTAGR	(N(N(H(H(H(H(H(H)))))(H(H(H(H(H(H(H(H(H))))))))))))	H(15)N(2)	1	3	1544.26	813225	3.23671e+06	sp|Q9USK8|AGS1_SCHPO	785	3.0563e-06
fissionyeast_NGP_DIA_1.mzML	753.29	834.885	-81.5952	JYSEDASTSLHGQTAGR	JYSEDASTSLHGQTAGR	(N(N(H(H(H(H)))(H(H)(H(H(H)))))))	H(9)N(2)	1	3	1220.15	342605	1.41035e+06	sp|Q9USK8|AGS1_SCHPO	785	0.00913181
fissionyeast_NGP_DIA_2.mzML	757.907	832.588	-74.6814	JYSEDASTSLHGQTAGR	JYSEDASTSLHGQTAGR	(N(N(H(H(H(H)))(H(H)(H(H(H)))))))	H(9)N(2)	1	3	1220.15	246963	1.22512e+06	sp|Q9USK8|AGS1_SCHPO	785	0.00913181
fissionyeast_NGP_DIA_3.mzML	757.686	845.686	-87.9997	JYSEDASTSLHGQTAGR	JYSEDASTSLHGQTAGR	(N(N(H(H(H(H)))(H(H)(H(H(H)))))))	H(9)N(2)	1	3	1220.15	283856	1.53386e+06	sp|Q9USK8|AGS1_SCHPO	785	0.00913181
fissionyeast_NGP_DIA_4.mzML	752.143	837.6	-85.4565	JYSEDASTSLHGQTAGR	JYSEDASTSLHGQTAGR	(N(N(H(H(H(H)))(H(H)(H(H(H)))))))	H(9)N(2)	1	3	1220.15	300016	1.42526e+06	sp|Q9USK8|AGS1_SCHPO	785	0.00913181
fissionyeast_NGP_DIA_1.mzML	887.603	866.631	20.9718	JYSHGLAWTEK	JYSHGLAWTEK	(N(N(H(H(H(H)))(H(H)(H)(H)))))	H(8)N(2)	1	3	1003.41	395513	1.19998e+06	sp|O94680|PDAT_SCHPO	451	6.12114e-06
fissionyeast_NGP_DIA_2.mzML	887.073	868.239	18.8338	JYSHGLAWTEK	JYSHGLAWTEK	(N(N(H(H(H(H)))(H(H)(H)(H)))))	H(8)N(2)	1	3	1003.41	369298	1.08611e+06	sp|O94680|PDAT_SCHPO	451	6.12114e-06
fissionyeast_NGP_DIA_3.mzML	907.887	879.53	28.357	JYSHGLAWTEK	JYSHGLAWTEK	(N(N(H(H(H(H)))(H(H)(H)(H)))))	H(8)N(2)	1	3	1003.41	380025	1.19893e+06	sp|O94680|PDAT_SCHPO	451	6.12114e-06
fissionyeast_NGP_DIA_4.mzML	887.469	866.913	20.5556	JYSHGLAWTEK	JYSHGLAWTEK	(N(N(H(H(H(H)))(H(H)(H)(H)))))	H(8)N(2)	1	3	1003.41	270260	1.1284e+06	sp|O94680|PDAT_SCHPO	451	6.12114e-06
fissionyeast_NGP_DIA_1.mzML	882.495	869.193	13.3021	JYSHGLAWTEK	JYSHGLAWTEK	(N(N(H(H(H)(H(H)))(H(H)(H(H))))))	H(9)N(2)	1	3	1057.42	1448490	4.80057e+06	sp|O94680|PDAT_SCHPO	451	5.12178e-07
fissionyeast_NGP_DIA_2.mzML	884.527	871.193	13.3337	JYSHGLAWTEK	JYSHGLAWTEK	(N(N(H(H(H)(H(H)))(H(H)(H(H))))))	H(9)N(2)	1	3	1057.42	1673170	4.87648e+06	sp|O94680|PDAT_SCHPO	451	5.12178e-07
fissionyeast_NGP_DIA_3.mzML	901.604	882.948	18.6564	JYSHGLAWTEK	JYSHGLAWTEK	(N(N(H(H(H)(H(H)))(H(H)(H(H))))))	H(9)N(2)	1	3	1057.42	1575540	4.49523e+06	sp|O94680|PDAT_SCHPO	451	5.12178e-07
fissionyeast_NGP_DIA_4.mzML	881.466	869.41	12.0561	JYSHGLAWTEK	JYSHGLAWTEK	(N(N(H(H(H)(H(H)))(H(H)(H(H))))))	H(9)N(2)	1	3	1057.42	1470850	4.03134e+06	sp|O94680|PDAT_SCHPO	451	5.12178e-07
fissionyeast_NGP_DIA_3.mzML	1750.39	1782.26	-31.872	JYTVSDVLFR	JYTVSDVLFR	(N(N(H(H(H(H)))(H(H(H(H)))))))	H(8)N(2)	1	2	1458.6	238679	1.24001e+06	sp|O13875|YE1A_SCHPO	300	0.00798332
fissionyeast_NGP_DIA_4.mzML	1730.14	1645.42	84.7239	JYTVSDVLFR	JYTVSDVLFR	(N(N(H(H(H(H)))(H(H(H(H)))))))	H(8)N(2)	1	2	1458.6	172539	1.19169e+06	sp|O13875|YE1A_SCHPO	300	0.00798332
fissionyeast_NGP_DIA_1.mzML	1727.44	1670.88	56.5567	JYTVSDVLFR	JYTVSDVLFR	(N(N(H(H(H)(H(H)))(H(H(H(H)))))))	H(9)N(2)	1	2	1539.63	615509	6.55104e+06	sp|O13875|YE1A_SCHPO	300	0.000928418
fissionyeast_NGP_DIA_2.mzML	1745.75	1688.08	57.6656	JYTVSDVLFR	JYTVSDVLFR	(N(N(H(H(H)(H(H)))(H(H(H(H)))))))	H(9)N(2)	1	2	1539.63	616127	4.93361e+06	sp|O13875|YE1A_SCHPO	300	0.000928418
fissionyeast_NGP_DIA_3.mzML	1744.55	1690.95	53.5995	JYTVSDVLFR	JYTVSDVLFR	(N(N(H(H(H)(H(H)))(H(H(H(H)))))))	H(9)N(2)	1	2	1539.63	618493	6.05421e+06	sp|O13875|YE1A_SCHPO	300	0.000928418
fissionyeast_NGP_DIA_4.mzML	1722.3	1650.81	71.4861	JYTVSDVLFR	JYTVSDVLFR	(N(N(H(H(H)(H(H)))(H(H(H(H)))))))	H(9)N(2)	1	2	1539.63	576536	3.67204e+06	sp|O13875|YE1A_SCHPO	300	0.000928418
fissionyeast_NGP_DIA_1.mzML	1727.82	1665.88	61.9369	JYTVSDVLFR	JYTVSDVLFR	(N(N(H(H(H(H(H))))(H(H(H(H)))))))	H(9)N(2)	1	3	1026.76	1034040	706616	sp|O13875|YE1A_SCHPO	300	8.55687e-06
fissionyeast_NGP_DIA_2.mzML	1746.56	1683.91	62.6533	JYTVSDVLFR	JYTVSDVLFR	(N(N(H(H(H(H(H))))(H(H(H(H)))))))	H(9)N(2)	1	3	1026.76	860879	514308	sp|O13875|YE1A_SCHPO	300	8.55687e-06
fissionyeast_NGP_DIA_3.mzML	1744.48	1687.36	57.119	JYTVSDVLFR	JYTVSDVLFR	(N(N(H(H(H(H(H))))(H(H(H(H)))))))	H(9)N(2)	1	3	1026.76	907446	902679	sp|O13875|YE1A_SCHPO	300	8.55687e-06
fissionyeast_NGP_DIA_4.mzML	1722.12	1649.58	72.5436	JYTVSDVLFR	JYTVSDVLFR	(N(N(H(H(H(H(H))))(H(H(H(H)))))))	H(9)N(2)	1	3	1026.76	812053	487608	sp|O13875|YE1A_SCHPO	300	8.55687e-06
fissionyeast_NGP_DIA_1.mzML	2227.37	2253.9	-26.5266	KAJLTFSEINSIILFGGASR	KAJLTFSEINSIILFGGASR	(N(N(H(H(H(H(H))))(H(H(H(H(H))))))))	H(10)N(2)	3	3	1388.95	233099	1.32538e+06	sp|Q10061|LHS1_SCHPO	359	0.000822475
fissionyeast_NGP_DIA_2.mzML	2257.41	2295.44	-38.0275	KAJLTFSEINSIILFGGASR	KAJLTFSEINSIILFGGASR	(N(N(H(H(H(H(H))))(H(H(H(H(H))))))))	H(10)N(2)	3	3	1388.95	202563	1.24742e+06	sp|Q10061|LHS1_SCHPO	359	0.000822475
fissionyeast_NGP_DIA_3.mzML	2256.68	2282.61	-25.9321	KAJLTFSEINSIILFGGASR	KAJLTFSEINSIILFGGASR	(N(N(H(H(H(H(H))))(H(H(H(H(H))))))))	H(10)N(2)	3	3	1388.95	345324	1.29816e+06	sp|Q10061|LHS1_SCHPO	359	0.000822475
fissionyeast_NGP_DIA_4.mzML	2232.98	2278.44	-45.459	KAJLTFSEINSIILFGGASR	KAJLTFSEINSIILFGGASR	(N(N(H(H(H(H(H))))(H(H(H(H(H))))))))	H(10)N(2)	3	3	1388.95	237392	930137	sp|Q10061|LHS1_SCHPO	359	0.000822475
fissionyeast_NGP_DIA_1.mzML	2252.73	2215.83	36.9014	KAJLTFSEINSIILFGGASR	KAJLTFSEINSIILFGGASR	(N(N(H(H(H(H)))(H(H)(H(H))))))	H(8)N(2)	3	3	1280.92	528614	2.27765e+06	sp|Q10061|LHS1_SCHPO	359	1.94863e-06
fissionyeast_NGP_DIA_2.mzML	2275.45	2257.88	17.574	KAJLTFSEINSIILFGGASR	KAJLTFSEINSIILFGGASR	(N(N(H(H(H(H)))(H(H)(H(H))))))	H(8)N(2)	3	3	1280.92	575450	2.22236e+06	sp|Q10061|LHS1_SCHPO	359	1.94863e-06
fissionyeast_NGP_DIA_3.mzML	2273.71	2248.06	25.6546	KAJLTFSEINSIILFGGASR	KAJLTFSEINSIILFGGASR	(N(N(H(H(H(H)))(H(H)(H(H))))))	H(8)N(2)	3	3	1280.92	491316	2.59384e+06	sp|Q10061|LHS1_SCHPO	359	1.94863e-06
fissionyeast_NGP_DIA_4.mzML	2250.12	2238.6	11.5228	KAJLTFSEINSIILFGGASR	KAJLTFSEINSIILFGGASR	(N(N(H(H(H(H)))(H(H)(H(H))))))	H(8)N(2)	3	3	1280.92	374448	1.71654e+06	sp|Q10061|LHS1_SCHPO	359	1.94863e-06
fissionyeast_NGP_DIA_1.mzML	2240.53	2210.51	30.0167	KAJLTFSEINSIILFGGASR	KAJLTFSEINSIILFGGASR	(N(N(H(H(H)(H))(H(H)(H(H(H)))))))	H(9)N(2)	3	3	1334.94	513898	2.90402e+06	sp|Q10061|LHS1_SCHPO	359	3.62397e-06
fissionyeast_NGP_DIA_2.mzML	2269.21	2252.14	17.0718	KAJLTFSEINSIILFGGASR	KAJLTFSEINSIILFGGASR	(N(N(H(H(H)(H))(H(H)(H(H(H)))))))	H(9)N(2)	3	3	1334.94	916138	3.2518e+06	sp|Q10061|LHS1_SCHPO	359	3.62397e-06
fissionyeast_NGP_DIA_3.mzML	2266.16	2243.27	22.8871	KAJLTFSEINSIILFGGASR	KAJLTFSEINSIILFGGASR	(N(N(H(H(H)(H))(H(H)(H(H(H)))))))	H(9)N(2)	3	3	1334.94	609284	3.28331e+06	sp|Q10061|LHS1_SCHPO	359	3.62397e-06
fissionyeast_NGP_DIA_4.mzML	2238.84	2232.18	6.6556	KAJLTFSEINSIILFGGASR	KAJLTFSEINSIILFGGASR	(N(N(H(H(H)(H))(H(H)(H(H(H)))))))	H(9)N(2)	3	3	1334.94	579776	3.37384e+06	sp|Q10061|LHS1_SCHPO	359	3.62397e-06
fissionyeast_NGP_DIA_1.mzML	914.3	931.728	-17.4278	KGVLQATJMTYGK	KGVLQATJMTYGK	(N(N(H(H(H(H)))(H(H(H(H)))))))	H(8)N(2)	8	3	1038.45	8666220	2.59702e+07	sp|O59866|OSTB_SCHPO	275	1.26224e-05
fissionyeast_NGP_DIA_2.mzML	921.351	940.448	-19.097	KGVLQATJMTYGK	KGVLQATJMTYGK	(N(N(H(H(H(H)))(H(H(H(H)))))))	H(8)N(2)	8	3	1038.45	8677950	2.18495e+07	sp|O59866|OSTB_SCHPO	275	1.26224e-05
fissionyeast_NGP_DIA_3.mzML	934.296	950.562	-16.266	KGVLQATJMTYGK	KGVLQATJMTYGK	(N(N(H(H(H(H)))(H(H(H(H)))))))	H(8)N(2)	8	3	1038.45	8311600	2.37745e+07	sp|O59866|OSTB_SCHPO	275	1.26224e-05
fissionyeast_NGP_DIA_4.mzML	911.048	926.384	-15.3358	KGVLQATJMTYGK	KGVLQATJMTYGK	(N(N(H(H(H(H)))(H(H(H(H)))))))	H(8)N(2)	8	3	1038.45	6899380	1.87926e+07	sp|O59866|OSTB_SCHPO	275	1.26224e-05
fissionyeast_NGP_DIA_3.mzML	1297.94	1317.33	-19.3898	KLGNQYYJDTQWLK	KLGNQYYJDTQWLK	(N(N(H(H(H(H(H))))(H(H(H(H(H))))))))	H(10)N(2)	8	3	1266.53	255842	2.26367e+06	sp|Q10061|LHS1_SCHPO	733	0.00729437
fissionyeast_NGP_DIA_4.mzML	1290.02	1300.67	-10.6493	KLGNQYYJDTQWLK	KLGNQYYJDTQWLK	(N(N(H(H(H(H(H))))(H(H(H(H(H))))))))	H(10)N(2)	8	3	1266.53	377049	2.44513e+06	sp|Q10061|LHS1_SCHPO	733	0.00729437
fissionyeast_NGP_DIA_1.mzML	1294.02	1312.5	-18.479	KLGNQYYJDTQWLK	KLGNQYYJDTQWLK	(N(N(H(H)(H(H)(H(H(H(H(H)))))))))	H(9)N(2)	8	3	1212.51	1093270	4.77926e+06	sp|Q10061|LHS1_SCHPO	733	9.19211e-05
fissionyeast_NGP_DIA_3.mzML	1303.04	1325.4	-22.3636	KLGNQYYJDTQWLK	KLGNQYYJDTQWLK	(N(N(H(H)(H(H)(H(H(H(H(H)))))))))	H(9)N(2)	8	3	1212.51	977614	4.33662e+06	sp|Q10061|LHS1_SCHPO	733	9.19211e-05
fissionyeast_NGP_DIA_4.mzML	1296.08	1308.9	-12.821	KLGNQYYJDTQWLK	KLGNQYYJDTQWLK	(N(N(H(H)(H(H)(H(H(H(H(H)))))))))	H(9)N(2)	8	3	1212.51	1086450	3.38875e+06	sp|Q10061|LHS1_SCHPO	733	9.19211e-05
fissionyeast_NGP_DIA_1.mzML	1496.02	1479.11	16.9115	KLVDATQGGPJITFSSIR	KLVDATQGGPJITFSSIR	(N(N(H(H(H(H(H))))(H(H(H(H)))(H(H(H)))))))	H(12)N(2)	11	3	1418.94	620439	1.75323e+06	sp|O13857|PLB2_SCHPO	266	0.00340585
fissionyeast_NGP_DIA_2.mzML	1523.92	1537.44	-13.523	KLVDATQGGPJITFSSIR	KLVDATQGGPJITFSSIR	(N(N(H(H(H(H(H))))(H(H(H(H)))(H(H(H)))))))	H(12)N(2)	11	3	1418.94	624190	1.88446e+06	sp|O13857|PLB2_SCHPO	266	0.00340585
fissionyeast_NGP_DIA_3.mzML	1533.66	1542.05	-8.39274	KLVDATQGGPJITFSSIR	KLVDATQGGPJITFSSIR	(N(N(H(H(H(H(H))))(H(H(H(H)))(H(H(H)))))))	H(12)N(2)	11	3	1418.94	551466	1.97938e+06	sp|O13857|PLB2_SCHPO	266	0.00340585
fissionyeast_NGP_DIA_4.mzML	1507.16	1535.24	-28.0754	KLVDATQGGPJITFSSIR	KLVDATQGGPJITFSSIR	(N(N(H(H(H(H(H))))(H(H(H(H)))(H(H(H)))))))	H(12)N(2)	11	3	1418.94	468808	1.38621e+06	sp|O13857|PLB2_SCHPO	266	0.00340585
fissionyeast_NGP_DIA_1.mzML	1491.62	1456.47	35.1509	KLVDATQGGPJITFSSIR	KLVDATQGGPJITFSSIR	(N(N(H(H(H(H(H))))(H(H(H(H(H(H(H(H)))))))))))	H(13)N(2)	11	3	1472.96	1540290	6.23032e+06	sp|O13857|PLB2_SCHPO	266	4.55081e-07
fissionyeast_NGP_DIA_2.mzML	1517.73	1521.42	-3.6883	KLVDATQGGPJITFSSIR	KLVDATQGGPJITFSSIR	(N(N(H(H(H(H(H))))(H(H(H(H(H(H(H(H)))))))))))	H(13)N(2)	11	3	1472.96	1674920	6.64441e+06	sp|O13857|PLB2_SCHPO	266	4.55081e-07
fissionyeast_NGP_DIA_3.mzML	1526.9	1529.6	-2.70079	KLVDATQGGPJITFSSIR	KLVDATQGGPJITFSSIR	(N(N(H(H(H(H(H))))(H(H(H(H(H(H(H(H)))))))))))	H(13)N(2)	11	3	1472.96	1673220	5.95085e+06	sp|O13857|PLB2_SCHPO	266	4.55081e-07
fissionyeast_NGP_DIA_4.mzML	1501.69	1537.94	-36.2458	KLVDATQGGPJITFSSIR	KLVDATQGGPJITFSSIR	(N(N(H(H(H(H(H))))(H(H(H(H(H(H(H(H)))))))))))	H(13)N(2)	11	3	1472.96	1439620	4.96077e+06	sp|O13857|PLB2_SCHPO	266	4.55081e-07
fissionyeast_NGP_DIA_1.mzML	1488.49	1518.51	-30.0166	KLVDATQGGPJITFSSIR	KLVDATQGGPJITFSSIR	(N(N(H(H(H(H(H(H(H))))))(H(H(H(H)))(H(H(H)))))))	H(14)N(2)	11	3	1526.98	1342020	4.62635e+06	sp|O13857|PLB2_SCHPO	266	9.36683e-07
fissionyeast_NGP_DIA_2.mzML	1512.56	1563.93	-51.3705	KLVDATQGGPJITFSSIR	KLVDATQGGPJITFSSIR	(N(N(H(H(H(H(H(H(H))))))(H(H(H(H)))(H(H(H)))))))	H(14)N(2)	11	3	1526.98	1382450	5.75298e+06	sp|O13857|PLB2_SCHPO	266	9.36683e-07
fissionyeast_NGP_DIA_3.mzML	1521.46	1565.33	-43.8667	KLVDATQGGPJITFSSIR	KLVDATQGGPJITFSSIR	(N(N(H(H(H(H(H(H(H))))))(H(H(H(H)))(H(H(H)))))))	H(14)N(2)	11	3	1526.98	1465300	5.10738e+06	sp|O13857|PLB2_SCHPO	266	9.36683e-07
fissionyeast_NGP_DIA_4.mzML	1496.35	1536.49	-40.1368	KLVDATQGGPJITFSSIR	KLVDATQGGPJITFSSIR	(N(N(H(H(H(H(H(H(H))))))(H(H(H(H)))(H(H(H)))))))	H(14)N(2)	11	3	1526.98	1171030	4.04808e+06	sp|O13857|PLB2_SCHPO	266	9.36683e-07
fissionyeast_NGP_DIA_1.mzML	1484.9	1518.77	-33.8681	KLVDATQGGPJITFSSIR	KLVDATQGGPJITFSSIR	(N(N(H(H(H(H))(H(H)))(H(H(H(H(H(H(H(H(H))))))))))))	H(15)N(2)	11	3	1581	2004400	4.64599e+06	sp|O13857|PLB2_SCHPO	266	2.39987e-06
fissionyeast_NGP_DIA_2.mzML	1507.49	1563.96	-56.4738	KLVDATQGGPJITFSSIR	KLVDATQGGPJITFSSIR	(N(N(H(H(H(H))(H(H)))(H(H(H(H(H(H(H(H(H))))))))))))	H(15)N(2)	11	3	1581	1990020	8.1556e+06	sp|O13857|PLB2_SCHPO	266	2.39987e-06
fissionyeast_NGP_DIA_3.mzML	1516.42	1565.4	-48.9812	KLVDATQGGPJITFSSIR	KLVDATQGGPJITFSSIR	(N(N(H(H(H(H))(H(H)))(H(H(H(H(H(H(H(H(H))))))))))))	H(15)N(2)	11	3	1581	1857390	7.37575e+06	sp|O13857|PLB2_SCHPO	266	2.39987e-06
fissionyeast_NGP_DIA_4.mzML	1492.08	1536.31	-44.2325	KLVDATQGGPJITFSSIR	KLVDATQGGPJITFSSIR	(N(N(H(H(H(H))(H(H)))(H(H(H(H(H(H(H(H(H))))))))))))	H(15)N(2)	11	3	1581	1731430	6.36222e+06	sp|O13857|PLB2_SCHPO	266	2.39987e-06
fissionyeast_NGP_DIA_1.mzML	1480.47	1487.39	-6.91847	KLVDATQGGPJITFSSIR	KLVDATQGGPJITFSSIR	(N(N(H(H(H(H(H(H(H))))))(H(H(H(H(H(H(H(H(H))))))))))))	H(16)N(2)	11	3	1635.01	1521030	5.09811e+06	sp|O13857|PLB2_SCHPO	266	2.09738e-06
fissionyeast_NGP_DIA_2.mzML	1501.12	1543.37	-42.2456	KLVDATQGGPJITFSSIR	KLVDATQGGPJITFSSIR	(N(N(H(H(H(H(H(H(H))))))(H(H(H(H(H(H(H(H(H))))))))))))	H(16)N(2)	11	3	1635.01	1577180	5.39222e+06	sp|O13857|PLB2_SCHPO	266	2.09738e-06
fissionyeast_NGP_DIA_3.mzML	1510.94	1547.06	-36.1185	KLVDATQGGPJITFSSIR	KLVDATQGGPJITFSSIR	(N(N(H(H(H(H(H(H(H))))))(H(H(H(H(H(H(H(H(H))))))))))))	H(16)N(2)	11	3	1635.01	1606660	5.98768e+06	sp|O13857|PLB2_SCHPO	266	2.09738e-06
fissionyeast_NGP_DIA_4.mzML	1487.2	1535.65	-48.4532	KLVDATQGGPJITFSSIR	KLVDATQGGPJITFSSIR	(N(N(H(H(H(H(H(H(H))))))(H(H(H(H(H(H(H(H(H))))))))))))	H(16)N(2)	11	3	1635.01	1530940	5.50997e+06	sp|O13857|PLB2_SCHPO	266	2.09738e-06
fissionyeast_NGP_DIA_1.mzML	1480.32	1412.42	67.8978	KLVDATQGGPJITFSSIR	KLVDATQGGPJITFSSIR	(N(N(H(H(H)(H(H(H(H(H))))))(H(H(H(H(H(H(H(H)))))))))))	H(16)N(2)	11	4	1226.51	345709	651491	sp|O13857|PLB2_SCHPO	266	5.27456e-05
fissionyeast_NGP_DIA_3.mzML	1510.88	1441.9	68.9751	KLVDATQGGPJITFSSIR	KLVDATQGGPJITFSSIR	(N(N(H(H(H)(H(H(H(H(H))))))(H(H(H(H(H(H(H(H)))))))))))	H(16)N(2)	11	4	1226.51	489418	965040	sp|O13857|PLB2_SCHPO	266	5.27456e-05
fissionyeast_NGP_DIA_4.mzML	1487.15	1420.16	66.9937	KLVDATQGGPJITFSSIR	KLVDATQGGPJITFSSIR	(N(N(H(H(H)(H(H(H(H(H))))))(H(H(H(H(H(H(H(H)))))))))))	H(16)N(2)	11	4	1226.51	243162	340560	sp|O13857|PLB2_SCHPO	266	5.27456e-05
fissionyeast_NGP_DIA_1.mzML	1508.32	1519.07	-10.746	KLVDATQGGPJITFSSIR	KLVDATQGGPJITFSSIR	(N(N(H(H(H)(H))(H(H(H(H(H))))))))	H(9)N(2)	11	3	1256.89	557017	1.91073e+06	sp|O13857|PLB2_SCHPO	266	6.05999e-07
fissionyeast_NGP_DIA_2.mzML	1546.95	1571.63	-24.6774	KLVDATQGGPJITFSSIR	KLVDATQGGPJITFSSIR	(N(N(H(H(H)(H))(H(H(H(H(H))))))))	H(9)N(2)	11	3	1256.89	478634	2.06498e+06	sp|O13857|PLB2_SCHPO	266	6.05999e-07
fissionyeast_NGP_DIA_3.mzML	1552.66	1579.14	-26.4781	KLVDATQGGPJITFSSIR	KLVDATQGGPJITFSSIR	(N(N(H(H(H)(H))(H(H(H(H(H))))))))	H(9)N(2)	11	3	1256.89	333103	1.65501e+06	sp|O13857|PLB2_SCHPO	266	6.05999e-07
fissionyeast_NGP_DIA_4.mzML	1523.49	1575.75	-52.2635	KLVDATQGGPJITFSSIR	KLVDATQGGPJITFSSIR	(N(N(H(H(H)(H))(H(H(H(H(H))))))))	H(9)N(2)	11	3	1256.89	416986	1.75182e+06	sp|O13857|PLB2_SCHPO	266	6.05999e-07
fissionyeast_NGP_DIA_1.mzML	1360.76	1361.06	-0.297055	KNPVNFDSVFJQSR	KNPVNFDSVFJQSR	(N(N(H(H(H))(H(H(H(H)))))))	H(7)N(2)	11	3	1064.79	1433120	4.28019e+06	sp|Q8WZK2|MCD4_SCHPO	134	0.00137016
fissionyeast_NGP_DIA_2.mzML	1363.8	1363.95	-0.145371	KNPVNFDSVFJQSR	KNPVNFDSVFJQSR	(N(N(H(H(H))(H(H(H(H)))))))	H(7)N(2)	11	3	1064.79	1352750	3.82803e+06	sp|Q8WZK2|MCD4_SCHPO	134	0.00137016
fissionyeast_NGP_DIA_3.mzML	1373.42	1373.58	-0.162274	KNPVNFDSVFJQSR	KNPVNFDSVFJQSR	(N(N(H(H(H))(H(H(H(H)))))))	H(7)N(2)	11	3	1064.79	1231590	3.34181e+06	sp|Q8WZK2|MCD4_SCHPO	134	0.00137016
fissionyeast_NGP_DIA_4.mzML	1361.62	1361.76	-0.13693	KNPVNFDSVFJQSR	KNPVNFDSVFJQSR	(N(N(H(H(H))(H(H(H(H)))))))	H(7)N(2)	11	3	1064.79	1088870	3.16128e+06	sp|Q8WZK2|MCD4_SCHPO	134	0.00137016
fissionyeast_NGP_DIA_1.mzML	1353.59	1359.84	-6.25046	KNPVNFDSVFJQSR	KNPVNFDSVFJQSR	(N(N(H(H(H(H)))(H(H)(H)(H)))))	H(8)N(2)	11	3	1118.8	845928	3.18889e+06	sp|Q8WZK2|MCD4_SCHPO	134	5.99925e-06
fissionyeast_NGP_DIA_2.mzML	1357.56	1363.12	-5.56296	KNPVNFDSVFJQSR	KNPVNFDSVFJQSR	(N(N(H(H(H(H)))(H(H)(H)(H)))))	H(8)N(2)	11	3	1118.8	797379	3.46759e+06	sp|Q8WZK2|MCD4_SCHPO	134	5.99925e-06
fissionyeast_NGP_DIA_3.mzML	1367.74	1372.9	-5.15822	KNPVNFDSVFJQSR	KNPVNFDSVFJQSR	(N(N(H(H(H(H)))(H(H)(H)(H)))))	H(8)N(2)	11	3	1118.8	771740	2.99516e+06	sp|Q8WZK2|MCD4_SCHPO	134	5.99925e-06
fissionyeast_NGP_DIA_4.mzML	1354.13	1359.91	-5.77514	KNPVNFDSVFJQSR	KNPVNFDSVFJQSR	(N(N(H(H(H(H)))(H(H)(H)(H)))))	H(8)N(2)	11	3	1118.8	834081	2.98508e+06	sp|Q8WZK2|MCD4_SCHPO	134	5.99925e-06
fissionyeast_NGP_DIA_1.mzML	1349.11	1329.85	19.2642	KNPVNFDSVFJQSR	KNPVNFDSVFJQSR	(N(N(H(H(H(H)))(H(H)(H(H)(H))))))	H(9)N(2)	11	3	1172.82	1555090	7.07674e+06	sp|Q8WZK2|MCD4_SCHPO	134	0.000106476
fissionyeast_NGP_DIA_2.mzML	1352.91	1334.63	18.2822	KNPVNFDSVFJQSR	KNPVNFDSVFJQSR	(N(N(H(H(H(H)))(H(H)(H(H)(H))))))	H(9)N(2)	11	3	1172.82	1415790	6.8746e+06	sp|Q8WZK2|MCD4_SCHPO	134	0.000106476
fissionyeast_NGP_DIA_3.mzML	1363.64	1341.55	22.0854	KNPVNFDSVFJQSR	KNPVNFDSVFJQSR	(N(N(H(H(H(H)))(H(H)(H(H)(H))))))	H(9)N(2)	11	3	1172.82	1242640	5.90355e+06	sp|Q8WZK2|MCD4_SCHPO	134	0.000106476
fissionyeast_NGP_DIA_4.mzML	1349.16	1331.2	17.9576	KNPVNFDSVFJQSR	KNPVNFDSVFJQSR	(N(N(H(H(H(H)))(H(H)(H(H)(H))))))	H(9)N(2)	11	3	1172.82	1430220	6.43898e+06	sp|Q8WZK2|MCD4_SCHPO	134	0.000106476
fissionyeast_NGP_DIA_1.mzML	1235.14	1289.79	-54.6484	KQWASISPJITYK	KQWASISPJITYK	(N(N(H(H(H(H(H(H(H))))))(H(H(H(H(H(H(H(H)))))))))))	H(15)N(2)	9	3	1458.26	588011	2.75977e+06	sp|Q9USU5|GAS2_SCHPO	334	1.85376e-05
fissionyeast_NGP_DIA_2.mzML	1241.27	1297.61	-56.3373	KQWASISPJITYK	KQWASISPJITYK	(N(N(H(H(H(H(H(H(H))))))(H(H(H(H(H(H(H(H)))))))))))	H(15)N(2)	9	3	1458.26	687512	2.35312e+06	sp|Q9USU5|GAS2_SCHPO	334	1.85376e-05
fissionyeast_NGP_DIA_3.mzML	1242.24	1300.95	-58.7124	KQWASISPJITYK	KQWASISPJITYK	(N(N(H(H(H(H(H(H(H))))))(H(H(H(H(H(H(H(H)))))))))))	H(15)N(2)	9	3	1458.26	663070	2.4677e+06	sp|Q9USU5|GAS2_SCHPO	334	1.85376e-05
fissionyeast_NGP_DIA_4.mzML	1234.19	1284.51	-50.3218	KQWASISPJITYK	KQWASISPJITYK	(N(N(H(H(H(H(H(H(H))))))(H(H(H(H(H(H(H(H)))))))))))	H(15)N(2)	9	3	1458.26	600126	2.22615e+06	sp|Q9USU5|GAS2_SCHPO	334	1.85376e-05
fissionyeast_NGP_DIA_1.mzML	1231.24	1270.09	-38.8533	KQWASISPJITYK	KQWASISPJITYK	(N(N(H(H(H(H(H(H(H(H)))))))(H(H(H(H)))(H(H(H(H))))))))	H(16)N(2)	9	3	1512.28	2228270	1.24524e+07	sp|Q9USU5|GAS2_SCHPO	334	2.21354e-06
fissionyeast_NGP_DIA_2.mzML	1236.78	1278.23	-41.4547	KQWASISPJITYK	KQWASISPJITYK	(N(N(H(H(H(H(H(H(H(H)))))))(H(H(H(H)))(H(H(H(H))))))))	H(16)N(2)	9	3	1512.28	2028670	9.23554e+06	sp|Q9USU5|GAS2_SCHPO	334	2.21354e-06
fissionyeast_NGP_DIA_3.mzML	1238.16	1279.8	-41.6362	KQWASISPJITYK	KQWASISPJITYK	(N(N(H(H(H(H(H(H(H(H)))))))(H(H(H(H)))(H(H(H(H))))))))	H(16)N(2)	9	3	1512.28	2164650	9.78442e+06	sp|Q9USU5|GAS2_SCHPO	334	2.21354e-06
fissionyeast_NGP_DIA_4.mzML	1229.59	1265.33	-35.7446	KQWASISPJITYK	KQWASISPJITYK	(N(N(H(H(H(H(H(H(H(H)))))))(H(H(H(H)))(H(H(H(H))))))))	H(16)N(2)	9	3	1512.28	2070110	9.19488e+06	sp|Q9USU5|GAS2_SCHPO	334	2.21354e-06
fissionyeast_NGP_DIA_1.mzML	1326.99	1304.68	22.3103	LDDJNTFQLNPGR	LDDJNTFQLNPGR	(N(N(H(H(H(H(H(H)))))(H(H(H(H)))(H(H(H(H(H(H))))))))))	H(16)N(2)	4	3	1501.58	1264590	5.07086e+06	sp|O60123|KEX1_SCHPO	104	1.37431e-06
fissionyeast_NGP_DIA_2.mzML	1334.66	1312.03	22.6312	LDDJNTFQLNPGR	LDDJNTFQLNPGR	(N(N(H(H(H(H(H(H)))))(H(H(H(H)))(H(H(H(H(H(H))))))))))	H(16)N(2)	4	3	1501.58	956506	4.55317e+06	sp|O60123|KEX1_SCHPO	104	1.37431e-06
fissionyeast_NGP_DIA_3.mzML	1340.21	1317.09	23.1246	LDDJNTFQLNPGR	LDDJNTFQLNPGR	(N(N(H(H(H(H(H(H)))))(H(H(H(H)))(H(H(H(H(H(H))))))))))	H(16)N(2)	4	3	1501.58	588213	3.23685e+06	sp|O60123|KEX1_SCHPO	104	1.37431e-06
fissionyeast_NGP_DIA_4.mzML	1326.83	1300.42	26.4081	LDDJNTFQLNPGR	LDDJNTFQLNPGR	(N(N(H(H(H(H(H(H)))))(H(H(H(H)))(H(H(H(H(H(H))))))))))	H(16)N(2)	4	3	1501.58	1245280	4.04764e+06	sp|O60123|KEX1_SCHPO	104	1.37431e-06
fissionyeast_NGP_DIA_1.mzML	1804.07	1837.29	-33.2159	LFPHGIYNFJFSAPNK	LFPHGIYNFJFSAPNK	(N(N(H(H(H(H(H))))(H(H(H(H)))(H(H(H)))))))	H(12)N(2)	10	3	1406.25	3541490	2.06436e+07	sp|P87167|BUT2_SCHPO	236	2.48547e-05
fissionyeast_NGP_DIA_2.mzML	1824.19	1870.47	-46.2762	LFPHGIYNFJFSAPNK	LFPHGIYNFJFSAPNK	(N(N(H(H(H(H(H))))(H(H(H(H)))(H(H(H)))))))	H(12)N(2)	10	3	1406.25	2994650	1.69892e+07	sp|P87167|BUT2_SCHPO	236	2.48547e-05
fissionyeast_NGP_DIA_3.mzML	1814.55	1899.65	-85.105	LFPHGIYNFJFSAPNK	LFPHGIYNFJFSAPNK	(N(N(H(H(H(H(H))))(H(H(H(H)))(H(H(H)))))))	H(12)N(2)	10	3	1406.25	2862160	1.71534e+07	sp|P87167|BUT2_SCHPO	236	2.48547e-05
fissionyeast_NGP_DIA_4.mzML	1801.37	1783.11	18.2599	LFPHGIYNFJFSAPNK	LFPHGIYNFJFSAPNK	(N(N(H(H(H(H(H))))(H(H(H(H)))(H(H(H)))))))	H(12)N(2)	10	3	1406.25	2950110	1.09266e+07	sp|P87167|BUT2_SCHPO	236	2.48547e-05
fissionyeast_NGP_DIA_1.mzML	1797.85	1832.92	-35.0702	LFPHGIYNFJFSAPNK	LFPHGIYNFJFSAPNK	(N(N(H(H(H(H(H))))(H(H(H(H(H(H(H(H)))))))))))	H(13)N(2)	10	3	1460.26	2586480	1.65347e+07	sp|P87167|BUT2_SCHPO	236	1.23429e-06
fissionyeast_NGP_DIA_2.mzML	1819.13	1868.68	-49.5482	LFPHGIYNFJFSAPNK	LFPHGIYNFJFSAPNK	(N(N(H(H(H(H(H))))(H(H(H(H(H(H(H(H)))))))))))	H(13)N(2)	10	3	1460.26	2134850	1.40697e+07	sp|P87167|BUT2_SCHPO	236	1.23429e-06
fissionyeast_NGP_DIA_4.mzML	1795.41	1776.41	18.9979	LFPHGIYNFJFSAPNK	LFPHGIYNFJFSAPNK	(N(N(H(H(H(H(H))))(H(H(H(H(H(H(H(H)))))))))))	H(13)N(2)	10	3	1460.26	1851620	8.58542e+06	sp|P87167|BUT2_SCHPO	236	1.23429e-06
fissionyeast_NGP_DIA_1.mzML	1790.71	1830.76	-40.0465	LFPHGIYNFJFSAPNK	LFPHGIYNFJFSAPNK	(N(N(H(H(H(H(H(H)))))(H(H(H(H)))(H(H(H(H))))))))	H(14)N(2)	10	3	1514.28	6784480	4.46855e+07	sp|P87167|BUT2_SCHPO	236	1.77757e-05
fissionyeast_NGP_DIA_2.mzML	1812.96	1867.77	-54.8118	LFPHGIYNFJFSAPNK	LFPHGIYNFJFSAPNK	(N(N(H(H(H(H(H(H)))))(H(H(H(H)))(H(H(H(H))))))))	H(14)N(2)	10	3	1514.28	5692300	4.04655e+07	sp|P87167|BUT2_SCHPO	236	1.77757e-05
fissionyeast_NGP_DIA_3.mzML	1803.37	1895.58	-92.2084	LFPHGIYNFJFSAPNK	LFPHGIYNFJFSAPNK	(N(N(H(H(H(H(H(H)))))(H(H(H(H)))(H(H(H(H))))))))	H(14)N(2)	10	3	1514.28	5601780	3.3276e+07	sp|P87167|BUT2_SCHPO	236	1.77757e-05
fissionyeast_NGP_DIA_4.mzML	1788.02	1773.1	14.9167	LFPHGIYNFJFSAPNK	LFPHGIYNFJFSAPNK	(N(N(H(H(H(H(H(H)))))(H(H(H(H)))(H(H(H(H))))))))	H(14)N(2)	10	3	1514.28	6051720	3.2708e+07	sp|P87167|BUT2_SCHPO	236	1.77757e-05
fissionyeast_NGP_DIA_1.mzML	1790.38	1827.31	-36.926	LFPHGIYNFJFSAPNK	LFPHGIYNFJFSAPNK	(N(N(H(H(H(H(H(H(H))))))(H(H(H(H(H(H(H))))))))))	H(14)N(2)	10	4	1135.96	1029340	1.3182e+06	sp|P87167|BUT2_SCHPO	236	1.84526e-06
fissionyeast_NGP_DIA_2.mzML	1812.05	1866.31	-54.2595	LFPHGIYNFJFSAPNK	LFPHGIYNFJFSAPNK	(N(N(H(H(H(H(H(H(H))))))(H(H(H(H(H(H(H))))))))))	H(14)N(2)	10	4	1135.96	808011	1.17177e+06	sp|P87167|BUT2_SCHPO	236	1.84526e-06
fissionyeast_NGP_DIA_4.mzML	1788.07	1767.85	20.2224	LFPHGIYNFJFSAPNK	LFPHGIYNFJFSAPNK	(N(N(H(H(H(H(H(H(H))))))(H(H(H(H(H(H(H))))))))))	H(14)N(2)	10	4	1135.96	720804	974401	sp|P87167|BUT2_SCHPO	236	1.84526e-06
fissionyeast_NGP_DIA_1.mzML	1785.81	1824.96	-39.1534	LFPHGIYNFJFSAPNK	LFPHGIYNFJFSAPNK	(N(N(H(H(H(H(H(H(H(H)))))))(H(H(H(H(H(H(H))))))))))	H(15)N(2)	10	3	1568.3	1682180	8.09598e+06	sp|P87167|BUT2_SCHPO	236	6.24182e-06
fissionyeast_NGP_DIA_2.mzML	1807.42	1865.3	-57.88	LFPHGIYNFJFSAPNK	LFPHGIYNFJFSAPNK	(N(N(H(H(H(H(H(H(H(H)))))))(H(H(H(H(H(H(H))))))))))	H(15)N(2)	10	3	1568.3	1272890	7.21801e+06	sp|P87167|BUT2_SCHPO	236	6.24182e-06
fissionyeast_NGP_DIA_3.mzML	1798.58	1891.67	-93.0872	LFPHGIYNFJFSAPNK	LFPHGIYNFJFSAPNK	(N(N(H(H(H(H(H(H(H(H)))))))(H(H(H(H(H(H(H))))))))))	H(15)N(2)	10	3	1568.3	1363340	6.36137e+06	sp|P87167|BUT2_SCHPO	236	6.24182e-06
fissionyeast_NGP_DIA_4.mzML	1783.34	1764.29	19.0482	LFPHGIYNFJFSAPNK	LFPHGIYNFJFSAPNK	(N(N(H(H(H(H(H(H(H(H)))))))(H(H(H(H(H(H(H))))))))))	H(15)N(2)	10	3	1568.3	1447710	6.92099e+06	sp|P87167|BUT2_SCHPO	236	6.24182e-06
fissionyeast_NGP_DIA_1.mzML	1516.33	1669.15	-152.824	LFPHGIYNFJFSAPNKR	LFPHGIYNFJFSAPNKR	(N(N(H(H(H(H(H))))(H(H(H(H)))(H(H(H)))))))	H(12)N(2)	10	3	1458.28	2256940	4.25319e+07	sp|P87167|BUT2_SCHPO	236	3.70089e-05
fissionyeast_NGP_DIA_2.mzML	1563.57	1689	-125.432	LFPHGIYNFJFSAPNKR	LFPHGIYNFJFSAPNKR	(N(N(H(H(H(H(H))))(H(H(H(H)))(H(H(H)))))))	H(12)N(2)	10	3	1458.28	3524890	4.59419e+07	sp|P87167|BUT2_SCHPO	236	3.70089e-05
fissionyeast_NGP_DIA_3.mzML	1564.47	1688.05	-123.581	LFPHGIYNFJFSAPNKR	LFPHGIYNFJFSAPNKR	(N(N(H(H(H(H(H))))(H(H(H(H)))(H(H(H)))))))	H(12)N(2)	10	3	1458.28	2292130	2.94608e+07	sp|P87167|BUT2_SCHPO	236	3.70089e-05
fissionyeast_NGP_DIA_4.mzML	1535.82	1636.96	-101.145	LFPHGIYNFJFSAPNKR	LFPHGIYNFJFSAPNKR	(N(N(H(H(H(H(H))))(H(H(H(H)))(H(H(H)))))))	H(12)N(2)	10	3	1458.28	2538300	3.5244e+07	sp|P87167|BUT2_SCHPO	236	3.70089e-05
fissionyeast_NGP_DIA_1.mzML	1516.72	1693.45	-176.728	LFPHGIYNFJFSAPNKR	LFPHGIYNFJFSAPNKR	(N(N(H(H(H(H(H))))(H(H(H(H)))(H(H(H)))))))	H(12)N(2)	10	4	1093.96	4218520	3.23092e+07	sp|P87167|BUT2_SCHPO	236	3.70089e-05
fissionyeast_NGP_DIA_2.mzML	1563.04	1706.93	-143.886	LFPHGIYNFJFSAPNKR	LFPHGIYNFJFSAPNKR	(N(N(H(H(H(H(H))))(H(H(H(H)))(H(H(H)))))))	H(12)N(2)	10	4	1093.96	4364530	3.54588e+07	sp|P87167|BUT2_SCHPO	236	3.70089e-05
fissionyeast_NGP_DIA_3.mzML	1564.39	1706.81	-142.42	LFPHGIYNFJFSAPNKR	LFPHGIYNFJFSAPNKR	(N(N(H(H(H(H(H))))(H(H(H(H)))(H(H(H)))))))	H(12)N(2)	10	4	1093.96	4233720	3.63477e+07	sp|P87167|BUT2_SCHPO	236	3.70089e-05
fissionyeast_NGP_DIA_4.mzML	1537.23	1654.68	-117.448	LFPHGIYNFJFSAPNKR	LFPHGIYNFJFSAPNKR	(N(N(H(H(H(H(H))))(H(H(H(H)))(H(H(H)))))))	H(12)N(2)	10	4	1093.96	3358750	2.6389e+07	sp|P87167|BUT2_SCHPO	236	3.70089e-05
fissionyeast_NGP_DIA_1.mzML	1512.78	1665.04	-152.261	LFPHGIYNFJFSAPNKR	LFPHGIYNFJFSAPNKR	(N(N(H(H(H(H(H(H)))))(H(H(H(H)))(H(H(H)))))))	H(13)N(2)	10	3	1512.3	1582150	3.01515e+07	sp|P87167|BUT2_SCHPO	236	2.98718e-05
fissionyeast_NGP_DIA_2.mzML	1559.92	1685.81	-125.891	LFPHGIYNFJFSAPNKR	LFPHGIYNFJFSAPNKR	(N(N(H(H(H(H(H(H)))))(H(H(H(H)))(H(H(H)))))))	H(13)N(2)	10	3	1512.3	1665430	2.90731e+07	sp|P87167|BUT2_SCHPO	236	2.98718e-05
fissionyeast_NGP_DIA_3.mzML	1562.02	1685.05	-123.03	LFPHGIYNFJFSAPNKR	LFPHGIYNFJFSAPNKR	(N(N(H(H(H(H(H(H)))))(H(H(H(H)))(H(H(H)))))))	H(13)N(2)	10	3	1512.3	1208400	1.76538e+07	sp|P87167|BUT2_SCHPO	236	2.98718e-05
fissionyeast_NGP_DIA_4.mzML	1531.15	1635.14	-103.99	LFPHGIYNFJFSAPNKR	LFPHGIYNFJFSAPNKR	(N(N(H(H(H(H(H(H)))))(H(H(H(H)))(H(H(H)))))))	H(13)N(2)	10	3	1512.3	1372260	23529446	sp|P87167|BUT2_SCHPO	236	2.98718e-05
fissionyeast_NGP_DIA_1.mzML	1512.9	1656.85	-143.954	LFPHGIYNFJFSAPNKR	LFPHGIYNFJFSAPNKR	(N(N(H(H(H(H(H))))(H(H(H(H(H(H(H(H)))))))))))	H(13)N(2)	10	4	1134.48	2538120	2.46966e+07	sp|P87167|BUT2_SCHPO	236	4.5666e-05
fissionyeast_NGP_DIA_2.mzML	1557.99	1679.44	-121.446	LFPHGIYNFJFSAPNKR	LFPHGIYNFJFSAPNKR	(N(N(H(H(H(H(H))))(H(H(H(H(H(H(H(H)))))))))))	H(13)N(2)	10	4	1134.48	2468890	2.48108e+07	sp|P87167|BUT2_SCHPO	236	4.5666e-05
fissionyeast_NGP_DIA_3.mzML	1560.49	1679.08	-118.592	LFPHGIYNFJFSAPNKR	LFPHGIYNFJFSAPNKR	(N(N(H(H(H(H(H))))(H(H(H(H(H(H(H(H)))))))))))	H(13)N(2)	10	4	1134.48	2246470	2.43412e+07	sp|P87167|BUT2_SCHPO	236	4.5666e-05
fissionyeast_NGP_DIA_4.mzML	1532.33	1631.58	-99.2535	LFPHGIYNFJFSAPNKR	LFPHGIYNFJFSAPNKR	(N(N(H(H(H(H(H))))(H(H(H(H(H(H(H(H)))))))))))	H(13)N(2)	10	4	1134.48	1793220	1.97923e+07	sp|P87167|BUT2_SCHPO	236	4.5666e-05
fissionyeast_NGP_DIA_1.mzML	1509.52	1492.98	16.5389	LFPHGIYNFJFSAPNKR	LFPHGIYNFJFSAPNKR	(N(N(H(H(H(H(H(H)))))(H(H(H))(H(H(H(H(H)))))))))	H(14)N(2)	10	3	1566.32	4108220	7.62918e+07	sp|P87167|BUT2_SCHPO	236	1.4693e-05
fissionyeast_NGP_DIA_2.mzML	1554.98	1551.1	3.88471	LFPHGIYNFJFSAPNKR	LFPHGIYNFJFSAPNKR	(N(N(H(H(H(H(H(H)))))(H(H(H))(H(H(H(H(H)))))))))	H(14)N(2)	10	3	1566.32	3903180	7.4788e+07	sp|P87167|BUT2_SCHPO	236	1.4693e-05
fissionyeast_NGP_DIA_3.mzML	1558.28	1559.8	-1.51695	LFPHGIYNFJFSAPNKR	LFPHGIYNFJFSAPNKR	(N(N(H(H(H(H(H(H)))))(H(H(H))(H(H(H(H(H)))))))))	H(14)N(2)	10	3	1566.32	2628150	4.83111e+07	sp|P87167|BUT2_SCHPO	236	1.4693e-05
fissionyeast_NGP_DIA_4.mzML	1527.44	1563.96	-36.518	LFPHGIYNFJFSAPNKR	LFPHGIYNFJFSAPNKR	(N(N(H(H(H(H(H(H)))))(H(H(H))(H(H(H(H(H)))))))))	H(14)N(2)	10	3	1566.32	3597860	6.95062e+07	sp|P87167|BUT2_SCHPO	236	1.4693e-05
fissionyeast_NGP_DIA_1.mzML	1509.14	1633.54	-124.395	LFPHGIYNFJFSAPNKR	LFPHGIYNFJFSAPNKR	(N(N(H(H(H(H(H(H)))))(H(H(H))(H(H(H(H(H)))))))))	H(14)N(2)	10	4	1174.99	7775040	72788805	sp|P87167|BUT2_SCHPO	236	1.4693e-05
fissionyeast_NGP_DIA_2.mzML	1554.7	1661.25	-106.55	LFPHGIYNFJFSAPNKR	LFPHGIYNFJFSAPNKR	(N(N(H(H(H(H(H(H)))))(H(H(H))(H(H(H(H(H)))))))))	H(14)N(2)	10	4	1174.99	8494820	7.16125e+07	sp|P87167|BUT2_SCHPO	236	1.4693e-05
fissionyeast_NGP_DIA_3.mzML	1558.3	1662.16	-103.861	LFPHGIYNFJFSAPNKR	LFPHGIYNFJFSAPNKR	(N(N(H(H(H(H(H(H)))))(H(H(H))(H(H(H(H(H)))))))))	H(14)N(2)	10	4	1174.99	8277580	7.31803e+07	sp|P87167|BUT2_SCHPO	236	1.4693e-05
fissionyeast_NGP_DIA_4.mzML	1526.8	1621.9	-95.0988	LFPHGIYNFJFSAPNKR	LFPHGIYNFJFSAPNKR	(N(N(H(H(H(H(H(H)))))(H(H(H))(H(H(H(H(H)))))))))	H(14)N(2)	10	4	1174.99	8165000	6.5187e+07	sp|P87167|BUT2_SCHPO	236	1.4693e-05
fissionyeast_NGP_DIA_1.mzML	1508.99	1646.59	-137.6	LFPHGIYNFJFSAPNKR	LFPHGIYNFJFSAPNKR	(N(N(H(H(H(H(H))))(H(H(H))(H(H(H(H(H(H))))))))))	H(14)N(2)	10	5	940.192	225792	148392	sp|P87167|BUT2_SCHPO	236	0.000295042
fissionyeast_NGP_DIA_2.mzML	1556.6	1671.43	-114.832	LFPHGIYNFJFSAPNKR	LFPHGIYNFJFSAPNKR	(N(N(H(H(H(H(H))))(H(H(H))(H(H(H(H(H(H))))))))))	H(14)N(2)	10	5	940.192	164313	78266.4	sp|P87167|BUT2_SCHPO	236	0.000295042
fissionyeast_NGP_DIA_3.mzML	1560.14	1671.62	-111.485	LFPHGIYNFJFSAPNKR	LFPHGIYNFJFSAPNKR	(N(N(H(H(H(H(H))))(H(H(H))(H(H(H(H(H(H))))))))))	H(14)N(2)	10	5	940.192	205951	248415	sp|P87167|BUT2_SCHPO	236	0.000295042
fissionyeast_NGP_DIA_4.mzML	1527.36	1627.26	-99.8981	LFPHGIYNFJFSAPNKR	LFPHGIYNFJFSAPNKR	(N(N(H(H(H(H(H))))(H(H(H))(H(H(H(H(H(H))))))))))	H(14)N(2)	10	5	940.192	145263	122344	sp|P87167|BUT2_SCHPO	236	0.000295042
fissionyeast_NGP_DIA_1.mzML	1506.6	1492.8	13.8037	LFPHGIYNFJFSAPNKR	LFPHGIYNFJFSAPNKR	(N(N(H(H(H(H(H(H(H))))))(H(H(H(H(H(H(H(H)))))))))))	H(15)N(2)	10	4	1215.5	1222270	1.32015e+07	sp|P87167|BUT2_SCHPO	236	1.26937e-06
fissionyeast_NGP_DIA_2.mzML	1550.53	1550.95	-0.423948	LFPHGIYNFJFSAPNKR	LFPHGIYNFJFSAPNKR	(N(N(H(H(H(H(H(H(H))))))(H(H(H(H(H(H(H(H)))))))))))	H(15)N(2)	10	4	1215.5	1312300	1.53719e+07	sp|P87167|BUT2_SCHPO	236	1.26937e-06
fissionyeast_NGP_DIA_3.mzML	1555.67	1559.65	-3.98368	LFPHGIYNFJFSAPNKR	LFPHGIYNFJFSAPNKR	(N(N(H(H(H(H(H(H(H))))))(H(H(H(H(H(H(H(H)))))))))))	H(15)N(2)	10	4	1215.5	1469630	1.62203e+07	sp|P87167|BUT2_SCHPO	236	1.26937e-06
fissionyeast_NGP_DIA_4.mzML	1524.37	1563.86	-39.4937	LFPHGIYNFJFSAPNKR	LFPHGIYNFJFSAPNKR	(N(N(H(H(H(H(H(H(H))))))(H(H(H(H(H(H(H(H)))))))))))	H(15)N(2)	10	4	1215.5	1372150	1.35757e+07	sp|P87167|BUT2_SCHPO	236	1.26937e-06
fissionyeast_NGP_DIA_1.mzML	1506.07	1608.23	-102.162	LFPHGIYNFJFSAPNKR	LFPHGIYNFJFSAPNKR	(N(N(H(H(H(H(H(H)))))(H(H(H(H(H))))(H(H(H(H(H)))))))))	H(16)N(2)	10	4	1256.02	661413	5.86402e+06	sp|P87167|BUT2_SCHPO	236	0.000332973
fissionyeast_NGP_DIA_2.mzML	1547.66	1641.47	-93.8067	LFPHGIYNFJFSAPNKR	LFPHGIYNFJFSAPNKR	(N(N(H(H(H(H(H(H)))))(H(H(H(H(H))))(H(H(H(H(H)))))))))	H(16)N(2)	10	4	1256.02	581928	6.31811e+06	sp|P87167|BUT2_SCHPO	236	0.000332973
fissionyeast_NGP_DIA_3.mzML	1555.52	1643.88	-88.3588	LFPHGIYNFJFSAPNKR	LFPHGIYNFJFSAPNKR	(N(N(H(H(H(H(H(H)))))(H(H(H(H(H))))(H(H(H(H(H)))))))))	H(16)N(2)	10	4	1256.02	711537	6.93656e+06	sp|P87167|BUT2_SCHPO	236	0.000332973
fissionyeast_NGP_DIA_4.mzML	1521.61	1611.85	-90.2402	LFPHGIYNFJFSAPNKR	LFPHGIYNFJFSAPNKR	(N(N(H(H(H(H(H(H)))))(H(H(H(H(H))))(H(H(H(H(H)))))))))	H(16)N(2)	10	4	1256.02	616488	5.88444e+06	sp|P87167|BUT2_SCHPO	236	0.000332973
fissionyeast_NGP_DIA_1.mzML	2889.05	2845.83	43.2198	LFTIAEJDTANFTPLTFTTYLK	LFTIAEJDTANFTPLTFTTYLK	(N(N(H(H(H))(H(H(H(H)))(H(H(H)))))))	H(10)N(2)	7	3	1516.66	4451100	4.99362e+06	sp|P0CU13|YI46_SCHPO/sp|Q9P7U4|YI75_SCHPO/sp|P0CU12|YHEF_SCHPO	88/89/88	1.93487e-05
fissionyeast_NGP_DIA_2.mzML	2921.4	2864.12	57.2846	LFTIAEJDTANFTPLTFTTYLK	LFTIAEJDTANFTPLTFTTYLK	(N(N(H(H(H))(H(H(H(H)))(H(H(H)))))))	H(10)N(2)	7	3	1516.66	4219040	6.08164e+06	sp|P0CU13|YI46_SCHPO/sp|Q9P7U4|YI75_SCHPO/sp|P0CU12|YHEF_SCHPO	88/89/88	1.93487e-05
fissionyeast_NGP_DIA_3.mzML	2913.94	2866.63	47.3145	LFTIAEJDTANFTPLTFTTYLK	LFTIAEJDTANFTPLTFTTYLK	(N(N(H(H(H))(H(H(H(H)))(H(H(H)))))))	H(10)N(2)	7	3	1516.66	4430360	4.11415e+06	sp|P0CU13|YI46_SCHPO/sp|Q9P7U4|YI75_SCHPO/sp|P0CU12|YHEF_SCHPO	88/89/88	1.93487e-05
fissionyeast_NGP_DIA_4.mzML	2883.08	2831.59	51.4854	LFTIAEJDTANFTPLTFTTYLK	LFTIAEJDTANFTPLTFTTYLK	(N(N(H(H(H))(H(H(H(H)))(H(H(H)))))))	H(10)N(2)	7	3	1516.66	4682610	3.06802e+06	sp|P0CU13|YI46_SCHPO/sp|Q9P7U4|YI75_SCHPO/sp|P0CU12|YHEF_SCHPO	88/89/88	1.93487e-05
fissionyeast_NGP_DIA_1.mzML	2907.47	2722.47	184.997	LFTIAEJDTANFTPLTFTTYLK	LFTIAEJDTANFTPLTFTTYLK	(N(N(H(H(H(H)))(H(H)(H)(H)))))	H(8)N(2)	7	3	1408.63	21113800	2.72777e+07	sp|P0CU13|YI46_SCHPO/sp|Q9P7U4|YI75_SCHPO/sp|P0CU12|YHEF_SCHPO	88/89/88	4.20431e-05
fissionyeast_NGP_DIA_2.mzML	2938.22	2745.15	193.068	LFTIAEJDTANFTPLTFTTYLK	LFTIAEJDTANFTPLTFTTYLK	(N(N(H(H(H(H)))(H(H)(H)(H)))))	H(8)N(2)	7	3	1408.63	17485100	3.05018e+07	sp|P0CU13|YI46_SCHPO/sp|Q9P7U4|YI75_SCHPO/sp|P0CU12|YHEF_SCHPO	88/89/88	4.20431e-05
fissionyeast_NGP_DIA_3.mzML	2930.33	2751.97	178.359	LFTIAEJDTANFTPLTFTTYLK	LFTIAEJDTANFTPLTFTTYLK	(N(N(H(H(H(H)))(H(H)(H)(H)))))	H(8)N(2)	7	3	1408.63	15047900	2.8776e+07	sp|P0CU13|YI46_SCHPO/sp|Q9P7U4|YI75_SCHPO/sp|P0CU12|YHEF_SCHPO	88/89/88	4.20431e-05
fissionyeast_NGP_DIA_4.mzML	2904.92	2717.67	187.254	LFTIAEJDTANFTPLTFTTYLK	LFTIAEJDTANFTPLTFTTYLK	(N(N(H(H(H(H)))(H(H)(H)(H)))))	H(8)N(2)	7	3	1408.63	15424500	2.62778e+07	sp|P0CU13|YI46_SCHPO/sp|Q9P7U4|YI75_SCHPO/sp|P0CU12|YHEF_SCHPO	88/89/88	4.20431e-05
fissionyeast_NGP_DIA_1.mzML	2899.76	2846.92	52.8361	LFTIAEJDTANFTPLTFTTYLK	LFTIAEJDTANFTPLTFTTYLK	(N(N(H(H(H(H(H))))(H(H(H(H)))))))	H(9)N(2)	7	3	1462.64	66937000	1.06356e+08	sp|P0CU13|YI46_SCHPO/sp|Q9P7U4|YI75_SCHPO/sp|P0CU12|YHEF_SCHPO	88/89/88	1.97572e-05
fissionyeast_NGP_DIA_2.mzML	2931.31	2865.24	66.0738	LFTIAEJDTANFTPLTFTTYLK	LFTIAEJDTANFTPLTFTTYLK	(N(N(H(H(H(H(H))))(H(H(H(H)))))))	H(9)N(2)	7	3	1462.64	57686000	1.19671e+08	sp|P0CU13|YI46_SCHPO/sp|Q9P7U4|YI75_SCHPO/sp|P0CU12|YHEF_SCHPO	88/89/88	1.97572e-05
fissionyeast_NGP_DIA_3.mzML	2923.26	2867.63	55.6338	LFTIAEJDTANFTPLTFTTYLK	LFTIAEJDTANFTPLTFTTYLK	(N(N(H(H(H(H(H))))(H(H(H(H)))))))	H(9)N(2)	7	3	1462.64	57571500	1.09656e+08	sp|P0CU13|YI46_SCHPO/sp|Q9P7U4|YI75_SCHPO/sp|P0CU12|YHEF_SCHPO	88/89/88	1.97572e-05
fissionyeast_NGP_DIA_4.mzML	2896.64	2832.66	63.9761	LFTIAEJDTANFTPLTFTTYLK	LFTIAEJDTANFTPLTFTTYLK	(N(N(H(H(H(H(H))))(H(H(H(H)))))))	H(9)N(2)	7	3	1462.64	63869500	1.12893e+08	sp|P0CU13|YI46_SCHPO/sp|Q9P7U4|YI75_SCHPO/sp|P0CU12|YHEF_SCHPO	88/89/88	1.97572e-05
fissionyeast_NGP_DIA_1.mzML	2899.15	2906.23	-7.08026	LFTIAEJDTANFTPLTFTTYLK	LFTIAEJDTANFTPLTFTTYLK	(N(N(H(H(H(H(H))))(H(H(H(H)))))))	H(9)N(2)	7	4	1097.24	2997780	3.0567e+06	sp|P0CU13|YI46_SCHPO/sp|Q9P7U4|YI75_SCHPO/sp|P0CU12|YHEF_SCHPO	88/89/88	1.97572e-05
fissionyeast_NGP_DIA_2.mzML	2930.43	2930.9	-0.474022	LFTIAEJDTANFTPLTFTTYLK	LFTIAEJDTANFTPLTFTTYLK	(N(N(H(H(H(H(H))))(H(H(H(H)))))))	H(9)N(2)	7	4	1097.24	3657300	3.47042e+06	sp|P0CU13|YI46_SCHPO/sp|Q9P7U4|YI75_SCHPO/sp|P0CU12|YHEF_SCHPO	88/89/88	1.97572e-05
fissionyeast_NGP_DIA_3.mzML	2921.93	2922.37	-0.442085	LFTIAEJDTANFTPLTFTTYLK	LFTIAEJDTANFTPLTFTTYLK	(N(N(H(H(H(H(H))))(H(H(H(H)))))))	H(9)N(2)	7	4	1097.24	3007720	4.72279e+06	sp|P0CU13|YI46_SCHPO/sp|Q9P7U4|YI75_SCHPO/sp|P0CU12|YHEF_SCHPO	88/89/88	1.97572e-05
fissionyeast_NGP_DIA_4.mzML	2894.5	2894.77	-0.270598	LFTIAEJDTANFTPLTFTTYLK	LFTIAEJDTANFTPLTFTTYLK	(N(N(H(H(H(H(H))))(H(H(H(H)))))))	H(9)N(2)	7	4	1097.24	3199770	3.49309e+06	sp|P0CU13|YI46_SCHPO/sp|Q9P7U4|YI75_SCHPO/sp|P0CU12|YHEF_SCHPO	88/89/88	1.97572e-05
fissionyeast_NGP_DIA_1.mzML	1244.3	1215.82	28.4757	LGJETFLPK	LGJETFLPK	(N(N(H(H(H(H(H))))(H(H(H))(H(H))))))	H(10)N(2)	3	2	1523.13	2820220	4.70706e+06	sp|P36581|CALX_SCHPO	418	0.00032321
fissionyeast_NGP_DIA_2.mzML	1253.15	1220.65	32.5045	LGJETFLPK	LGJETFLPK	(N(N(H(H(H(H(H))))(H(H(H))(H(H))))))	H(10)N(2)	3	2	1523.13	2699560	3.93036e+06	sp|P36581|CALX_SCHPO	418	0.00032321
fissionyeast_NGP_DIA_3.mzML	1252.83	1219.72	33.1113	LGJETFLPK	LGJETFLPK	(N(N(H(H(H(H(H))))(H(H(H))(H(H))))))	H(10)N(2)	3	2	1523.13	2972690	4.18158e+06	sp|P36581|CALX_SCHPO	418	0.00032321
fissionyeast_NGP_DIA_4.mzML	1243.64	1213.13	30.5087	LGJETFLPK	LGJETFLPK	(N(N(H(H(H(H(H))))(H(H(H))(H(H))))))	H(10)N(2)	3	2	1523.13	2407810	3.59038e+06	sp|P36581|CALX_SCHPO	418	0.00032321
fissionyeast_NGP_DIA_3.mzML	1267.87	1271.19	-3.31851	LGJETFLPK	LGJETFLPK	(N(N(H(H(H))(H(H(H(H)))))))	H(7)N(2)	3	2	1280.05	595930	1.87294e+06	sp|P36581|CALX_SCHPO	418	0.000661024
fissionyeast_NGP_DIA_4.mzML	1259.21	1258.5	0.709672	LGJETFLPK	LGJETFLPK	(N(N(H(H(H))(H(H(H(H)))))))	H(7)N(2)	3	2	1280.05	699581	2.07282e+06	sp|P36581|CALX_SCHPO	418	0.000661024
fissionyeast_NGP_DIA_1.mzML	1253.77	1239.6	14.1723	LGJETFLPK	LGJETFLPK	(N(N(H(H(H(H)))(H(H(H(H)))))))	H(8)N(2)	3	2	1361.07	26747400	1.39268e+08	sp|P36581|CALX_SCHPO	418	0.000145521
fissionyeast_NGP_DIA_2.mzML	1262.9	1247.76	15.1381	LGJETFLPK	LGJETFLPK	(N(N(H(H(H(H)))(H(H(H(H)))))))	H(8)N(2)	3	2	1361.07	26080800	1.62292e+08	sp|P36581|CALX_SCHPO	418	0.000145521
fissionyeast_NGP_DIA_3.mzML	1263.54	1248.7	14.8397	LGJETFLPK	LGJETFLPK	(N(N(H(H(H(H)))(H(H(H(H)))))))	H(8)N(2)	3	2	1361.07	25126500	1.53148e+08	sp|P36581|CALX_SCHPO	418	0.000145521
fissionyeast_NGP_DIA_4.mzML	1254.31	1240.14	14.1737	LGJETFLPK	LGJETFLPK	(N(N(H(H(H(H)))(H(H(H(H)))))))	H(8)N(2)	3	2	1361.07	24659200	1.45216e+08	sp|P36581|CALX_SCHPO	418	0.000145521
fissionyeast_NGP_DIA_1.mzML	1253.68	1239.63	14.0494	LGJETFLPK	LGJETFLPK	(N(N(H(H(H(H)))(H(H(H(H)))))))	H(8)N(2)	3	3	907.718	6921230	2.20048e+07	sp|P36581|CALX_SCHPO	418	0.000145521
fissionyeast_NGP_DIA_2.mzML	1262.43	1247.81	14.6176	LGJETFLPK	LGJETFLPK	(N(N(H(H(H(H)))(H(H(H(H)))))))	H(8)N(2)	3	3	907.718	6237100	1.4625e+07	sp|P36581|CALX_SCHPO	418	0.000145521
fissionyeast_NGP_DIA_3.mzML	1263.62	1248.76	14.8615	LGJETFLPK	LGJETFLPK	(N(N(H(H(H(H)))(H(H(H(H)))))))	H(8)N(2)	3	3	907.718	3636760	6.2966e+06	sp|P36581|CALX_SCHPO	418	0.000145521
fissionyeast_NGP_DIA_4.mzML	1253.93	1240.18	13.7469	LGJETFLPK	LGJETFLPK	(N(N(H(H(H(H)))(H(H(H(H)))))))	H(8)N(2)	3	3	907.718	4419330	9.18534e+06	sp|P36581|CALX_SCHPO	418	0.000145521
fissionyeast_NGP_DIA_1.mzML	1247.36	1240.89	6.46677	LGJETFLPK	LGJETFLPK	(N(N(H(H(H)(H))(H(H)(H(H(H)))))))	H(9)N(2)	3	2	1442.1	40533700	2.63707e+08	sp|P36581|CALX_SCHPO	418	0.000530902
fissionyeast_NGP_DIA_2.mzML	1256.21	1249.79	6.42409	LGJETFLPK	LGJETFLPK	(N(N(H(H(H)(H))(H(H)(H(H(H)))))))	H(9)N(2)	3	2	1442.1	38976500	2.44411e+08	sp|P36581|CALX_SCHPO	418	0.000530902
fissionyeast_NGP_DIA_3.mzML	1256.88	1250.77	6.10828	LGJETFLPK	LGJETFLPK	(N(N(H(H(H)(H))(H(H)(H(H(H)))))))	H(9)N(2)	3	2	1442.1	41084500	2.54405e+08	sp|P36581|CALX_SCHPO	418	0.000530902
fissionyeast_NGP_DIA_4.mzML	1247.65	1242.08	5.56772	LGJETFLPK	LGJETFLPK	(N(N(H(H(H)(H))(H(H)(H(H(H)))))))	H(9)N(2)	3	2	1442.1	36690500	2.11537e+08	sp|P36581|CALX_SCHPO	418	0.000530902
fissionyeast_NGP_DIA_1.mzML	1247.43	1238.47	8.96326	LGJETFLPK	LGJETFLPK	(N(N(H(H(H(H)))(H(H)(H(H)(H))))))	H(9)N(2)	3	3	961.735	21796300	3.5401e+07	sp|P36581|CALX_SCHPO	418	6.47584e-05
fissionyeast_NGP_DIA_2.mzML	1255.98	1245.99	9.99446	LGJETFLPK	LGJETFLPK	(N(N(H(H(H(H)))(H(H)(H(H)(H))))))	H(9)N(2)	3	3	961.735	23696000	33444812	sp|P36581|CALX_SCHPO	418	6.47584e-05
fissionyeast_NGP_DIA_3.mzML	1256.55	1246.88	9.66919	LGJETFLPK	LGJETFLPK	(N(N(H(H(H(H)))(H(H)(H(H)(H))))))	H(9)N(2)	3	3	961.735	18534500	1.57609e+07	sp|P36581|CALX_SCHPO	418	6.47584e-05
fissionyeast_NGP_DIA_4.mzML	1247.35	1238.42	8.92735	LGJETFLPK	LGJETFLPK	(N(N(H(H(H(H)))(H(H)(H(H)(H))))))	H(9)N(2)	3	3	961.735	19342700	2.52965e+07	sp|P36581|CALX_SCHPO	418	6.47584e-05
fissionyeast_NGP_DIA_1.mzML	592.736	584.021	8.71472	LGNJLTR	LGNJLTR	(N(N(H(H(H(H(H))))(H(H(H(H(H))))))))	H(10)N(2)	4	2	1407.57	2609930	2.58338e+06	sp|Q9URX4|YFZB_SCHPO/sp|Q9C0Y4|AGLU_SCHPO	225/209	0.00763467
fissionyeast_NGP_DIA_2.mzML	595.738	591.303	4.43501	LGNJLTR	LGNJLTR	(N(N(H(H(H(H(H))))(H(H(H(H(H))))))))	H(10)N(2)	4	2	1407.57	2630140	2.88439e+06	sp|Q9URX4|YFZB_SCHPO/sp|Q9C0Y4|AGLU_SCHPO	225/209	0.00763467
fissionyeast_NGP_DIA_3.mzML	597.846	592.3	5.54638	LGNJLTR	LGNJLTR	(N(N(H(H(H(H(H))))(H(H(H(H(H))))))))	H(10)N(2)	4	2	1407.57	2662110	2.91126e+06	sp|Q9URX4|YFZB_SCHPO/sp|Q9C0Y4|AGLU_SCHPO	225/209	0.00763467
fissionyeast_NGP_DIA_4.mzML	590.746	578.199	12.5469	LGNJLTR	LGNJLTR	(N(N(H(H(H(H(H))))(H(H(H(H(H))))))))	H(10)N(2)	4	2	1407.57	2252860	2.42538e+06	sp|Q9URX4|YFZB_SCHPO/sp|Q9C0Y4|AGLU_SCHPO	225/209	0.00763467
fissionyeast_NGP_DIA_1.mzML	575.706	574.641	1.06497	LGNJLTR	LGNJLTR	(N(N(H(H(H(H(H))))(H(H(H(H(H(H(H(H)))))))))))	H(13)N(2)	4	3	1100.77	6682840	4.24762e+06	sp|Q9URX4|YFZB_SCHPO/sp|Q9C0Y4|AGLU_SCHPO	225/209	0.00149844
fissionyeast_NGP_DIA_2.mzML	584.821	584.442	0.378785	LGNJLTR	LGNJLTR	(N(N(H(H(H(H(H))))(H(H(H(H(H(H(H(H)))))))))))	H(13)N(2)	4	3	1100.77	5962420	6.37083e+06	sp|Q9URX4|YFZB_SCHPO/sp|Q9C0Y4|AGLU_SCHPO	225/209	0.00149844
fissionyeast_NGP_DIA_3.mzML	586.231	585.904	0.326863	LGNJLTR	LGNJLTR	(N(N(H(H(H(H(H))))(H(H(H(H(H(H(H(H)))))))))))	H(13)N(2)	4	3	1100.77	5237480	4.39219e+06	sp|Q9URX4|YFZB_SCHPO/sp|Q9C0Y4|AGLU_SCHPO	225/209	0.00149844
fissionyeast_NGP_DIA_4.mzML	572.557	568.866	3.69074	LGNJLTR	LGNJLTR	(N(N(H(H(H(H(H))))(H(H(H(H(H(H(H(H)))))))))))	H(13)N(2)	4	3	1100.77	6193440	4.32947e+06	sp|Q9URX4|YFZB_SCHPO/sp|Q9C0Y4|AGLU_SCHPO	225/209	0.00149844
fissionyeast_NGP_DIA_1.mzML	572.65	572.851	-0.200861	LGNJLTR	LGNJLTR	(N(N(H(H(H(H(H(H)))))(H(H(H))(H(H(H(H(H)))))))))	H(14)N(2)	4	3	1154.78	18273200	1.26816e+07	sp|Q9URX4|YFZB_SCHPO/sp|Q9C0Y4|AGLU_SCHPO	225/209	0.000230709
fissionyeast_NGP_DIA_2.mzML	582.408	583.156	-0.747819	LGNJLTR	LGNJLTR	(N(N(H(H(H(H(H(H)))))(H(H(H))(H(H(H(H(H)))))))))	H(14)N(2)	4	3	1154.78	15320000	1.55626e+07	sp|Q9URX4|YFZB_SCHPO/sp|Q9C0Y4|AGLU_SCHPO	225/209	0.000230709
fissionyeast_NGP_DIA_3.mzML	583.839	584.664	-0.825183	LGNJLTR	LGNJLTR	(N(N(H(H(H(H(H(H)))))(H(H(H))(H(H(H(H(H)))))))))	H(14)N(2)	4	3	1154.78	14206200	9.69e+06	sp|Q9URX4|YFZB_SCHPO/sp|Q9C0Y4|AGLU_SCHPO	225/209	0.000230709
fissionyeast_NGP_DIA_4.mzML	568.625	567.222	1.40324	LGNJLTR	LGNJLTR	(N(N(H(H(H(H(H(H)))))(H(H(H))(H(H(H(H(H)))))))))	H(14)N(2)	4	3	1154.78	17078300	1.16605e+07	sp|Q9URX4|YFZB_SCHPO/sp|Q9C0Y4|AGLU_SCHPO	225/209	0.000230709
fissionyeast_NGP_DIA_1.mzML	567.743	544.535	23.2084	LGNJLTR	LGNJLTR	(N(N(H(H(H(H(H(H)))))(H(H(H(H)))(H(H(H(H(H)))))))))	H(15)N(2)	4	3	1208.8	38408800	3.12457e+07	sp|Q9URX4|YFZB_SCHPO/sp|Q9C0Y4|AGLU_SCHPO	225/209	0.000277071
fissionyeast_NGP_DIA_2.mzML	578.828	550.921	27.9066	LGNJLTR	LGNJLTR	(N(N(H(H(H(H(H(H)))))(H(H(H(H)))(H(H(H(H(H)))))))))	H(15)N(2)	4	3	1208.8	32227500	3.58232e+07	sp|Q9URX4|YFZB_SCHPO/sp|Q9C0Y4|AGLU_SCHPO	225/209	0.000277071
fissionyeast_NGP_DIA_3.mzML	580.419	552.301	28.1177	LGNJLTR	LGNJLTR	(N(N(H(H(H(H(H(H)))))(H(H(H(H)))(H(H(H(H(H)))))))))	H(15)N(2)	4	3	1208.8	30558200	2.27354e+07	sp|Q9URX4|YFZB_SCHPO/sp|Q9C0Y4|AGLU_SCHPO	225/209	0.000277071
fissionyeast_NGP_DIA_4.mzML	562.756	543.302	19.4536	LGNJLTR	LGNJLTR	(N(N(H(H(H(H(H(H)))))(H(H(H(H)))(H(H(H(H(H)))))))))	H(15)N(2)	4	3	1208.8	34498200	2.99242e+07	sp|Q9URX4|YFZB_SCHPO/sp|Q9C0Y4|AGLU_SCHPO	225/209	0.000277071
fissionyeast_NGP_DIA_1.mzML	572.65	610.787	-38.1366	LGNJLTR	LGNJLTR	(N(N(H(H(H(H)))(H(H(H))))))	H(7)N(2)	4	2	1164.49	15965700	80333.7	sp|Q9URX4|YFZB_SCHPO/sp|Q9C0Y4|AGLU_SCHPO	225/209	0.000991334
fissionyeast_NGP_DIA_2.mzML	582.408	617.23	-34.822	LGNJLTR	LGNJLTR	(N(N(H(H(H(H)))(H(H(H))))))	H(7)N(2)	4	2	1164.49	13409500	57895.7	sp|Q9URX4|YFZB_SCHPO/sp|Q9C0Y4|AGLU_SCHPO	225/209	0.000991334
fissionyeast_NGP_DIA_3.mzML	583.839	616.128	-32.2886	LGNJLTR	LGNJLTR	(N(N(H(H(H(H)))(H(H(H))))))	H(7)N(2)	4	2	1164.49	12332700	16803.6	sp|Q9URX4|YFZB_SCHPO/sp|Q9C0Y4|AGLU_SCHPO	225/209	0.000991334
fissionyeast_NGP_DIA_4.mzML	568.625	606.959	-38.3343	LGNJLTR	LGNJLTR	(N(N(H(H(H(H)))(H(H(H))))))	H(7)N(2)	4	2	1164.49	14919900	29701.9	sp|Q9URX4|YFZB_SCHPO/sp|Q9C0Y4|AGLU_SCHPO	225/209	0.000991334
fissionyeast_NGP_DIA_2.mzML	603.331	564.431	38.9004	LGNJLTR	LGNJLTR	(N(N(H(H(H(H)))(H(H)(H(H))))))	H(8)N(2)	4	2	1245.52	2836410	6.64278e+06	sp|Q9URX4|YFZB_SCHPO/sp|Q9C0Y4|AGLU_SCHPO	225/209	3.37251e-05
fissionyeast_NGP_DIA_3.mzML	576.144	566.064	10.0798	LGNJLTR	LGNJLTR	(N(N(H(H(H(H)))(H(H)(H(H))))))	H(8)N(2)	4	2	1245.52	6566990	19556.5	sp|Q9URX4|YFZB_SCHPO/sp|Q9C0Y4|AGLU_SCHPO	225/209	3.37251e-05
fissionyeast_NGP_DIA_4.mzML	599.181	552.193	46.9882	LGNJLTR	LGNJLTR	(N(N(H(H(H(H)))(H(H)(H(H))))))	H(8)N(2)	4	2	1245.52	2431910	5.48261e+06	sp|Q9URX4|YFZB_SCHPO/sp|Q9C0Y4|AGLU_SCHPO	225/209	3.37251e-05
fissionyeast_NGP_DIA_1.mzML	596.691	557.522	39.1694	LGNJLTR	LGNJLTR	(N(N(H(H(H)(H))(H(H(H))(H(H))))))	H(9)N(2)	4	2	1326.54	28132400	9.35281e+07	sp|Q9URX4|YFZB_SCHPO/sp|Q9C0Y4|AGLU_SCHPO	225/209	8.79302e-05
fissionyeast_NGP_DIA_2.mzML	599.804	567.424	32.3804	LGNJLTR	LGNJLTR	(N(N(H(H(H)(H))(H(H(H))(H(H))))))	H(9)N(2)	4	2	1326.54	26394000	9.93243e+07	sp|Q9URX4|YFZB_SCHPO/sp|Q9C0Y4|AGLU_SCHPO	225/209	8.79302e-05
fissionyeast_NGP_DIA_3.mzML	601.59	569.072	32.518	LGNJLTR	LGNJLTR	(N(N(H(H(H)(H))(H(H(H))(H(H))))))	H(9)N(2)	4	2	1326.54	26814200	1.05349e+08	sp|Q9URX4|YFZB_SCHPO/sp|Q9C0Y4|AGLU_SCHPO	225/209	8.79302e-05
fissionyeast_NGP_DIA_4.mzML	595.11	554.215	40.8946	LGNJLTR	LGNJLTR	(N(N(H(H(H)(H))(H(H(H))(H(H))))))	H(9)N(2)	4	2	1326.54	29807500	9.15554e+07	sp|Q9URX4|YFZB_SCHPO/sp|Q9C0Y4|AGLU_SCHPO	225/209	8.79302e-05
fissionyeast_NGP_DIA_1.mzML	596.855	557.906	38.9486	LGNJLTR	LGNJLTR	(N(N(H(H(H(H)))(H(H)(H(H)(H))))))	H(9)N(2)	4	3	884.697	3123100	1.40232e+06	sp|Q9URX4|YFZB_SCHPO/sp|Q9C0Y4|AGLU_SCHPO	225/209	0.000156165
fissionyeast_NGP_DIA_2.mzML	599.374	567.891	31.4828	LGNJLTR	LGNJLTR	(N(N(H(H(H(H)))(H(H)(H(H)(H))))))	H(9)N(2)	4	3	884.697	2635490	1.36478e+06	sp|Q9URX4|YFZB_SCHPO/sp|Q9C0Y4|AGLU_SCHPO	225/209	0.000156165
fissionyeast_NGP_DIA_3.mzML	601.133	569.541	31.5921	LGNJLTR	LGNJLTR	(N(N(H(H(H(H)))(H(H)(H(H)(H))))))	H(9)N(2)	4	3	884.697	1924690	526573	sp|Q9URX4|YFZB_SCHPO/sp|Q9C0Y4|AGLU_SCHPO	225/209	0.000156165
fissionyeast_NGP_DIA_4.mzML	594.818	554.535	40.2827	LGNJLTR	LGNJLTR	(N(N(H(H(H(H)))(H(H)(H(H)(H))))))	H(9)N(2)	4	3	884.697	2186370	998650	sp|Q9URX4|YFZB_SCHPO/sp|Q9C0Y4|AGLU_SCHPO	225/209	0.000156165
fissionyeast_NGP_DIA_1.mzML	1548.76	1487.87	60.8867	LGNQYYJDTQWLK	LGNQYYJDTQWLK	(N(N(H(H(H(H)))(H(H)(H(H)(H(H)))))))	H(10)N(2)	7	3	1223.83	1253770	1.47362e+06	sp|Q10061|LHS1_SCHPO	733	2.44286e-07
fissionyeast_NGP_DIA_2.mzML	1583.14	1543.71	39.4253	LGNQYYJDTQWLK	LGNQYYJDTQWLK	(N(N(H(H(H(H)))(H(H)(H(H)(H(H)))))))	H(10)N(2)	7	3	1223.83	1078140	1.79752e+06	sp|Q10061|LHS1_SCHPO	733	2.44286e-07
fissionyeast_NGP_DIA_3.mzML	1583.3	1547.35	35.9535	LGNQYYJDTQWLK	LGNQYYJDTQWLK	(N(N(H(H(H(H)))(H(H)(H(H)(H(H)))))))	H(10)N(2)	7	3	1223.83	1165280	2.09357e+06	sp|Q10061|LHS1_SCHPO	733	2.44286e-07
fissionyeast_NGP_DIA_4.mzML	1560.72	1535.69	25.0328	LGNQYYJDTQWLK	LGNQYYJDTQWLK	(N(N(H(H(H(H)))(H(H)(H(H)(H(H)))))))	H(10)N(2)	7	3	1223.83	1103940	1.68683e+06	sp|Q10061|LHS1_SCHPO	733	2.44286e-07
fissionyeast_NGP_DIA_1.mzML	1556.16	1499.62	56.536	LGNQYYJDTQWLK	LGNQYYJDTQWLK	(N(N(H(H(H)(H(H)))(H(H(H(H)))))))	H(9)N(2)	7	3	1169.81	2122990	2.53147e+06	sp|Q10061|LHS1_SCHPO	733	1.47857e-06
fissionyeast_NGP_DIA_2.mzML	1589.3	1552	37.2954	LGNQYYJDTQWLK	LGNQYYJDTQWLK	(N(N(H(H(H)(H(H)))(H(H(H(H)))))))	H(9)N(2)	7	3	1169.81	2555820	3.46161e+06	sp|Q10061|LHS1_SCHPO	733	1.47857e-06
fissionyeast_NGP_DIA_3.mzML	1589.47	1554.49	34.9839	LGNQYYJDTQWLK	LGNQYYJDTQWLK	(N(N(H(H(H)(H(H)))(H(H(H(H)))))))	H(9)N(2)	7	3	1169.81	2524830	4.52597e+06	sp|Q10061|LHS1_SCHPO	733	1.47857e-06
fissionyeast_NGP_DIA_4.mzML	1568.74	1536.49	32.2511	LGNQYYJDTQWLK	LGNQYYJDTQWLK	(N(N(H(H(H)(H(H)))(H(H(H(H)))))))	H(9)N(2)	7	3	1169.81	2487940	2.64107e+06	sp|Q10061|LHS1_SCHPO	733	1.47857e-06
fissionyeast_NGP_DIA_1.mzML	1643.41	1671.08	-27.6712	LGVGJATFETDDFSK	LGVGJATFETDDFSK	(N(N(H(H(H(H)))(H(H)(H)(H)))))	H(8)N(2)	5	3	1101.78	3527210	3.83807e+06	sp|Q09140|UGGG_SCHPO	880	3.11078e-06
fissionyeast_NGP_DIA_2.mzML	1665.05	1688.25	-23.1991	LGVGJATFETDDFSK	LGVGJATFETDDFSK	(N(N(H(H(H(H)))(H(H)(H)(H)))))	H(8)N(2)	5	3	1101.78	2279950	4.0347e+06	sp|Q09140|UGGG_SCHPO	880	3.11078e-06
fissionyeast_NGP_DIA_3.mzML	1671.07	1691.1	-20.0312	LGVGJATFETDDFSK	LGVGJATFETDDFSK	(N(N(H(H(H(H)))(H(H)(H)(H)))))	H(8)N(2)	5	3	1101.78	1723550	4.62226e+06	sp|Q09140|UGGG_SCHPO	880	3.11078e-06
fissionyeast_NGP_DIA_4.mzML	1643	1650.87	-7.86555	LGVGJATFETDDFSK	LGVGJATFETDDFSK	(N(N(H(H(H(H)))(H(H)(H)(H)))))	H(8)N(2)	5	3	1101.78	2097260	3.03712e+06	sp|Q09140|UGGG_SCHPO	880	3.11078e-06
fissionyeast_NGP_DIA_1.mzML	1629.65	1696.2	-66.5513	LGVGJATFETDDFSK	LGVGJATFETDDFSK	(N(N(H(H)(H(H)(H(H(H(H(H)))))))))	H(9)N(2)	5	3	1155.8	2238670	2.53828e+06	sp|Q09140|UGGG_SCHPO	880	2.90242e-06
fissionyeast_NGP_DIA_2.mzML	1655.37	1709.3	-53.9261	LGVGJATFETDDFSK	LGVGJATFETDDFSK	(N(N(H(H)(H(H)(H(H(H(H(H)))))))))	H(9)N(2)	5	3	1155.8	1847730	3.31948e+06	sp|Q09140|UGGG_SCHPO	880	2.90242e-06
fissionyeast_NGP_DIA_3.mzML	1659.78	1708.63	-48.8504	LGVGJATFETDDFSK	LGVGJATFETDDFSK	(N(N(H(H)(H(H)(H(H(H(H(H)))))))))	H(9)N(2)	5	3	1155.8	1728360	3.28803e+06	sp|Q09140|UGGG_SCHPO	880	2.90242e-06
fissionyeast_NGP_DIA_4.mzML	1631.4	1654.49	-23.0864	LGVGJATFETDDFSK	LGVGJATFETDDFSK	(N(N(H(H)(H(H)(H(H(H(H(H)))))))))	H(9)N(2)	5	3	1155.8	1665760	2.80411e+06	sp|Q09140|UGGG_SCHPO	880	2.90242e-06
fissionyeast_NGP_DIA_1.mzML	340.292	331.05	9.24166	LISSJK	LISSJK	(N(N(H(H(H))(H(H)(H)(H(H))))))	H(8)N(2)	5	2	1182.49	1136090	2.07813e+06	sp|O94694|YG1A_SCHPO	54	5.07115e-05
fissionyeast_NGP_DIA_2.mzML	337.48	355.509	-18.0285	LISSJK	LISSJK	(N(N(H(H(H))(H(H)(H)(H(H))))))	H(8)N(2)	5	2	1182.49	950572	3.47381e+06	sp|O94694|YG1A_SCHPO	54	5.07115e-05
fissionyeast_NGP_DIA_3.mzML	336.428	315.615	20.8128	LISSJK	LISSJK	(N(N(H(H(H))(H(H)(H)(H(H))))))	H(8)N(2)	5	2	1182.49	1006280	2.61713e+06	sp|O94694|YG1A_SCHPO	54	5.07115e-05
fissionyeast_NGP_DIA_4.mzML	337.43	316.376	21.0541	LISSJK	LISSJK	(N(N(H(H(H))(H(H)(H)(H(H))))))	H(8)N(2)	5	2	1182.49	1102220	2.43108e+06	sp|O94694|YG1A_SCHPO	54	5.07115e-05
fissionyeast_NGP_DIA_1.mzML	341.112	391.699	-50.5871	LISSJK	LISSJK	(N(N(H(H(H)(H))(H(H(H))(H(H))))))	H(9)N(2)	5	2	1263.51	2176200	8.21181e+06	sp|O94694|YG1A_SCHPO	54	0.00493566
fissionyeast_NGP_DIA_2.mzML	337.507	405.02	-67.5133	LISSJK	LISSJK	(N(N(H(H(H)(H))(H(H(H))(H(H))))))	H(9)N(2)	5	2	1263.51	2131010	1.36986e+07	sp|O94694|YG1A_SCHPO	54	0.00493566
fissionyeast_NGP_DIA_4.mzML	338.024	378.141	-40.117	LISSJK	LISSJK	(N(N(H(H(H)(H))(H(H(H))(H(H))))))	H(9)N(2)	5	2	1263.51	3668020	9.36344e+06	sp|O94694|YG1A_SCHPO	54	0.00493566
fissionyeast_NGP_DIA_1.mzML	1353.25	1324.66	28.5924	LJASNGDVIWR	LJASNGDVIWR	(N(N(H(H(H(H)))(H(H)(H(H))))))	H(8)N(2)	2	2	1474.11	202043	765835	sp|O13981|EMC1_SCHPO	66	0.00132885
fissionyeast_NGP_DIA_2.mzML	1358.95	1330.94	28.0103	LJASNGDVIWR	LJASNGDVIWR	(N(N(H(H(H(H)))(H(H)(H(H))))))	H(8)N(2)	2	2	1474.11	246793	869045	sp|O13981|EMC1_SCHPO	66	0.00132885
fissionyeast_NGP_DIA_3.mzML	1366.69	1338.09	28.6038	LJASNGDVIWR	LJASNGDVIWR	(N(N(H(H(H(H)))(H(H)(H(H))))))	H(8)N(2)	2	2	1474.11	228855	898223	sp|O13981|EMC1_SCHPO	66	0.00132885
fissionyeast_NGP_DIA_1.mzML	1347.98	1286.22	61.7645	LJASNGDVIWR	LJASNGDVIWR	(N(N(H(H(H(H)))(H(H)(H(H)(H))))))	H(9)N(2)	2	2	1555.14	898572	5.3182e+06	sp|O13981|EMC1_SCHPO	66	1.13388e-07
fissionyeast_NGP_DIA_2.mzML	1353.36	1294.11	59.2504	LJASNGDVIWR	LJASNGDVIWR	(N(N(H(H(H(H)))(H(H)(H(H)(H))))))	H(9)N(2)	2	2	1555.14	922374	4.17627e+06	sp|O13981|EMC1_SCHPO	66	1.13388e-07
fissionyeast_NGP_DIA_3.mzML	1361.88	1297.05	64.8297	LJASNGDVIWR	LJASNGDVIWR	(N(N(H(H(H(H)))(H(H)(H(H)(H))))))	H(9)N(2)	2	2	1555.14	757829	5.1806e+06	sp|O13981|EMC1_SCHPO	66	1.13388e-07
fissionyeast_NGP_DIA_4.mzML	1347.67	1280.81	66.8622	LJASNGDVIWR	LJASNGDVIWR	(N(N(H(H(H(H)))(H(H)(H(H)(H))))))	H(9)N(2)	2	2	1555.14	869334	4.30554e+06	sp|O13981|EMC1_SCHPO	66	1.13388e-07
fissionyeast_NGP_DIA_1.mzML	1347.57	1286.28	61.2851	LJASNGDVIWR	LJASNGDVIWR	(N(N(H(H)(H(H(H))(H(H(H(H))))))))	H(9)N(2)	2	3	1037.1	1841930	1.68891e+06	sp|O13981|EMC1_SCHPO	66	3.34536e-07
fissionyeast_NGP_DIA_2.mzML	1353.53	1294.17	59.3557	LJASNGDVIWR	LJASNGDVIWR	(N(N(H(H)(H(H(H))(H(H(H(H))))))))	H(9)N(2)	2	3	1037.1	1049040	2.10389e+06	sp|O13981|EMC1_SCHPO	66	3.34536e-07
fissionyeast_NGP_DIA_3.mzML	1361.62	1297.12	64.4997	LJASNGDVIWR	LJASNGDVIWR	(N(N(H(H)(H(H(H))(H(H(H(H))))))))	H(9)N(2)	2	3	1037.1	1183920	1.18276e+06	sp|O13981|EMC1_SCHPO	66	3.34536e-07
fissionyeast_NGP_DIA_4.mzML	1347.81	1280.87	66.9372	LJASNGDVIWR	LJASNGDVIWR	(N(N(H(H)(H(H(H))(H(H(H(H))))))))	H(9)N(2)	2	3	1037.1	1830090	1.35997e+06	sp|O13981|EMC1_SCHPO	66	3.34536e-07
fissionyeast_NGP_DIA_1.mzML	1600.47	1631.31	-30.8434	LJDTYTEVAEVMK	LJDTYTEVAEVMK	(N(N(H(H(H)(H(H)))(H(H)(H(H))))))	H(9)N(2)	2	3	1126.46	2207340	2.17058e+06	sp|Q10057|PDI1_SCHPO	161	4.35505e-07
fissionyeast_NGP_DIA_2.mzML	1635.85	1659.51	-23.6593	LJDTYTEVAEVMK	LJDTYTEVAEVMK	(N(N(H(H(H)(H(H)))(H(H)(H(H))))))	H(9)N(2)	2	3	1126.46	1370750	1.82913e+06	sp|Q10057|PDI1_SCHPO	161	4.35505e-07
fissionyeast_NGP_DIA_3.mzML	1638.74	1660.55	-21.8097	LJDTYTEVAEVMK	LJDTYTEVAEVMK	(N(N(H(H(H)(H(H)))(H(H)(H(H))))))	H(9)N(2)	2	3	1126.46	1782570	2.29098e+06	sp|Q10057|PDI1_SCHPO	161	4.35505e-07
fissionyeast_NGP_DIA_4.mzML	1611.3	1621	-9.7009	LJDTYTEVAEVMK	LJDTYTEVAEVMK	(N(N(H(H(H)(H(H)))(H(H)(H(H))))))	H(9)N(2)	2	3	1126.46	1468800	1.60577e+06	sp|Q10057|PDI1_SCHPO	161	4.35505e-07
fissionyeast_NGP_DIA_1.mzML	2369.22	2513.56	-144.338	LJDTYTEVAEVMKDDFVFAASDDKELAK	LJDTYTEVAEVMKDDFVFAASDDKELAK	(N(N(H(H)(H(H)(H(H(H(H(H(H))))))))))	H(10)N(2)	2	4	1298.55	3995210	4.21396e+07	sp|Q10057|PDI1_SCHPO	161	0.000285839
fissionyeast_NGP_DIA_2.mzML	2393.16	2532.69	-139.532	LJDTYTEVAEVMKDDFVFAASDDKELAK	LJDTYTEVAEVMKDDFVFAASDDKELAK	(N(N(H(H)(H(H)(H(H(H(H(H(H))))))))))	H(10)N(2)	2	4	1298.55	3310890	3.49202e+07	sp|Q10057|PDI1_SCHPO	161	0.000285839
fissionyeast_NGP_DIA_3.mzML	2384.75	2538.71	-153.962	LJDTYTEVAEVMKDDFVFAASDDKELAK	LJDTYTEVAEVMKDDFVFAASDDKELAK	(N(N(H(H)(H(H)(H(H(H(H(H(H))))))))))	H(10)N(2)	2	4	1298.55	3808310	3.51879e+07	sp|Q10057|PDI1_SCHPO	161	0.000285839
fissionyeast_NGP_DIA_4.mzML	2373.67	2505.68	-132.011	LJDTYTEVAEVMKDDFVFAASDDKELAK	LJDTYTEVAEVMKDDFVFAASDDKELAK	(N(N(H(H)(H(H)(H(H(H(H(H(H))))))))))	H(10)N(2)	2	4	1298.55	3925310	4.05856e+07	sp|Q10057|PDI1_SCHPO	161	0.000285839
fissionyeast_NGP_DIA_1.mzML	2381.84	2535.49	-153.655	LJDTYTEVAEVMKDDFVFAASDDKELAK	LJDTYTEVAEVMKDDFVFAASDDKELAK	(N(N(H(H(H(H)))(H(H)(H)(H)))))	H(8)N(2)	2	4	1217.53	5686790	3.54861e+07	sp|Q10057|PDI1_SCHPO	161	2.53801e-05
fissionyeast_NGP_DIA_2.mzML	2401.4	2555.29	-153.89	LJDTYTEVAEVMKDDFVFAASDDKELAK	LJDTYTEVAEVMKDDFVFAASDDKELAK	(N(N(H(H(H(H)))(H(H)(H)(H)))))	H(8)N(2)	2	4	1217.53	5435310	36834962	sp|Q10057|PDI1_SCHPO	161	2.53801e-05
fissionyeast_NGP_DIA_3.mzML	2393.54	2561.73	-168.191	LJDTYTEVAEVMKDDFVFAASDDKELAK	LJDTYTEVAEVMKDDFVFAASDDKELAK	(N(N(H(H(H(H)))(H(H)(H)(H)))))	H(8)N(2)	2	4	1217.53	5414070	3.80088e+07	sp|Q10057|PDI1_SCHPO	161	2.53801e-05
fissionyeast_NGP_DIA_4.mzML	2384.63	2528.27	-143.641	LJDTYTEVAEVMKDDFVFAASDDKELAK	LJDTYTEVAEVMKDDFVFAASDDKELAK	(N(N(H(H(H(H)))(H(H)(H)(H)))))	H(8)N(2)	2	4	1217.53	4683310	2.72576e+07	sp|Q10057|PDI1_SCHPO	161	2.53801e-05
fissionyeast_NGP_DIA_1.mzML	2374.53	2419.28	-44.7524	LJDTYTEVAEVMKDDFVFAASDDKELAK	LJDTYTEVAEVMKDDFVFAASDDKELAK	(N(N(H(H(H(H(H))))(H(H(H(H)))))))	H(9)N(2)	2	4	1258.04	5908660	5.82907e+07	sp|Q10057|PDI1_SCHPO	161	0.00124713
fissionyeast_NGP_DIA_2.mzML	2394.55	2439.74	-45.1904	LJDTYTEVAEVMKDDFVFAASDDKELAK	LJDTYTEVAEVMKDDFVFAASDDKELAK	(N(N(H(H(H(H(H))))(H(H(H(H)))))))	H(9)N(2)	2	4	1258.04	6158780	5.32165e+07	sp|Q10057|PDI1_SCHPO	161	0.00124713
fissionyeast_NGP_DIA_3.mzML	2387.79	2441.3	-53.5136	LJDTYTEVAEVMKDDFVFAASDDKELAK	LJDTYTEVAEVMKDDFVFAASDDKELAK	(N(N(H(H(H(H(H))))(H(H(H(H)))))))	H(9)N(2)	2	4	1258.04	5879440	5.58457e+07	sp|Q10057|PDI1_SCHPO	161	0.00124713
fissionyeast_NGP_DIA_4.mzML	2377.94	2414.45	-36.5064	LJDTYTEVAEVMKDDFVFAASDDKELAK	LJDTYTEVAEVMKDDFVFAASDDKELAK	(N(N(H(H(H(H(H))))(H(H(H(H)))))))	H(9)N(2)	2	4	1258.04	5459060	4.48638e+07	sp|Q10057|PDI1_SCHPO	161	0.00124713
fissionyeast_NGP_DIA_1.mzML	1911.54	1977.62	-66.0849	LJDTYTEVAEVMKDDFVFAASDDKELAK	LJDTYTEVAEVM[147]KDDFVFAASDDKELAK	(N(N(H(H(H(H)))(H(H(H))(H(H)(H))))))	H(10)N(2)	2	4	1302.55	675357	4.45698e+06	sp|Q10057|PDI1_SCHPO	161	0.000412202
fissionyeast_NGP_DIA_2.mzML	1919.78	1995.55	-75.773	LJDTYTEVAEVMKDDFVFAASDDKELAK	LJDTYTEVAEVM[147]KDDFVFAASDDKELAK	(N(N(H(H(H(H)))(H(H(H))(H(H)(H))))))	H(10)N(2)	2	4	1302.55	683555	4.69013e+06	sp|Q10057|PDI1_SCHPO	161	0.000412202
fissionyeast_NGP_DIA_3.mzML	1932.19	2003.91	-71.7184	LJDTYTEVAEVMKDDFVFAASDDKELAK	LJDTYTEVAEVM[147]KDDFVFAASDDKELAK	(N(N(H(H(H(H)))(H(H(H))(H(H)(H))))))	H(10)N(2)	2	4	1302.55	587532	4.69889e+06	sp|Q10057|PDI1_SCHPO	161	0.000412202
fissionyeast_NGP_DIA_4.mzML	1902.69	1975.53	-72.8394	LJDTYTEVAEVMKDDFVFAASDDKELAK	LJDTYTEVAEVM[147]KDDFVFAASDDKELAK	(N(N(H(H(H(H)))(H(H(H))(H(H)(H))))))	H(10)N(2)	2	4	1302.55	671463	3.96158e+06	sp|Q10057|PDI1_SCHPO	161	0.000412202
fissionyeast_NGP_DIA_1.mzML	1920.2	1986.93	-66.7335	LJDTYTEVAEVMKDDFVFAASDDKELAK	LJDTYTEVAEVM[147]KDDFVFAASDDKELAK	(N(N(H(H(H(H)))(H(H)(H(H))))))	H(8)N(2)	2	4	1221.53	478718	3.93597e+06	sp|Q10057|PDI1_SCHPO	161	0.000600481
fissionyeast_NGP_DIA_2.mzML	1933.27	2005.59	-72.3208	LJDTYTEVAEVMKDDFVFAASDDKELAK	LJDTYTEVAEVM[147]KDDFVFAASDDKELAK	(N(N(H(H(H(H)))(H(H)(H(H))))))	H(8)N(2)	2	4	1221.53	534547	4.56668e+06	sp|Q10057|PDI1_SCHPO	161	0.000600481
fissionyeast_NGP_DIA_3.mzML	1943.06	2012.58	-69.5247	LJDTYTEVAEVMKDDFVFAASDDKELAK	LJDTYTEVAEVM[147]KDDFVFAASDDKELAK	(N(N(H(H(H(H)))(H(H)(H(H))))))	H(8)N(2)	2	4	1221.53	643923	4.53752e+06	sp|Q10057|PDI1_SCHPO	161	0.000600481
fissionyeast_NGP_DIA_4.mzML	1913.71	1986.27	-72.5613	LJDTYTEVAEVMKDDFVFAASDDKELAK	LJDTYTEVAEVM[147]KDDFVFAASDDKELAK	(N(N(H(H(H(H)))(H(H)(H(H))))))	H(8)N(2)	2	4	1221.53	617192	3.96554e+06	sp|Q10057|PDI1_SCHPO	161	0.000600481
fissionyeast_NGP_DIA_1.mzML	1916.5	1991.74	-75.2379	LJDTYTEVAEVMKDDFVFAASDDKELAK	LJDTYTEVAEVM[147]KDDFVFAASDDKELAK	(N(N(H(H(H(H)))(H(H(H(H(H))))))))	H(9)N(2)	2	4	1262.04	945891	6.14745e+06	sp|Q10057|PDI1_SCHPO	161	0.00427331
fissionyeast_NGP_DIA_2.mzML	1926.49	2010.78	-84.2931	LJDTYTEVAEVMKDDFVFAASDDKELAK	LJDTYTEVAEVM[147]KDDFVFAASDDKELAK	(N(N(H(H(H(H)))(H(H(H(H(H))))))))	H(9)N(2)	2	4	1262.04	1026180	6.10445e+06	sp|Q10057|PDI1_SCHPO	161	0.00427331
fissionyeast_NGP_DIA_3.mzML	1936	2017.06	-81.0648	LJDTYTEVAEVMKDDFVFAASDDKELAK	LJDTYTEVAEVM[147]KDDFVFAASDDKELAK	(N(N(H(H(H(H)))(H(H(H(H(H))))))))	H(9)N(2)	2	4	1262.04	954054	6.50268e+06	sp|Q10057|PDI1_SCHPO	161	0.00427331
fissionyeast_NGP_DIA_4.mzML	1908.36	1991.82	-83.4562	LJDTYTEVAEVMKDDFVFAASDDKELAK	LJDTYTEVAEVM[147]KDDFVFAASDDKELAK	(N(N(H(H(H(H)))(H(H(H(H(H))))))))	H(9)N(2)	2	4	1262.04	824980	5.45598e+06	sp|Q10057|PDI1_SCHPO	161	0.00427331
fissionyeast_NGP_DIA_1.mzML	2167.43	2213.27	-45.844	LLJISLEHLPGQTDIFR	LLJISLEHLPGQTDIFR	(N(N(H(H(H(H(H))))(H(H)(H(H(H(H))))))))	H(11)N(2)	3	3	1385.61	206935	1.50886e+06	sp|O14124|DPEH1_SCHPO	84	0.00174462
fissionyeast_NGP_DIA_2.mzML	2195.07	2255.14	-60.0699	LLJISLEHLPGQTDIFR	LLJISLEHLPGQTDIFR	(N(N(H(H(H(H(H))))(H(H)(H(H(H(H))))))))	H(11)N(2)	3	3	1385.61	163073	763531	sp|O14124|DPEH1_SCHPO	84	0.00174462
fissionyeast_NGP_DIA_3.mzML	2202.56	2245.75	-43.1938	LLJISLEHLPGQTDIFR	LLJISLEHLPGQTDIFR	(N(N(H(H(H(H(H))))(H(H)(H(H(H(H))))))))	H(11)N(2)	3	3	1385.61	167114	1.09304e+06	sp|O14124|DPEH1_SCHPO	84	0.00174462
fissionyeast_NGP_DIA_1.mzML	2159.39	2166.2	-6.80537	LLJISLEHLPGQTDIFR	LLJISLEHLPGQTDIFR	(N(N(H(H(H(H(H))))(H(H(H(H)))(H(H(H)))))))	H(12)N(2)	3	3	1439.63	888343	4.3894e+06	sp|O14124|DPEH1_SCHPO	84	1.0387e-05
fissionyeast_NGP_DIA_2.mzML	2190.67	2197.02	-6.35186	LLJISLEHLPGQTDIFR	LLJISLEHLPGQTDIFR	(N(N(H(H(H(H(H))))(H(H(H(H)))(H(H(H)))))))	H(12)N(2)	3	3	1439.63	1229580	4.77038e+06	sp|O14124|DPEH1_SCHPO	84	1.0387e-05
fissionyeast_NGP_DIA_3.mzML	2194.4	2203.51	-9.11108	LLJISLEHLPGQTDIFR	LLJISLEHLPGQTDIFR	(N(N(H(H(H(H(H))))(H(H(H(H)))(H(H(H)))))))	H(12)N(2)	3	3	1439.63	1213730	6.37178e+06	sp|O14124|DPEH1_SCHPO	84	1.0387e-05
fissionyeast_NGP_DIA_4.mzML	2156.72	2166.15	-9.43145	LLJISLEHLPGQTDIFR	LLJISLEHLPGQTDIFR	(N(N(H(H(H(H(H))))(H(H(H(H)))(H(H(H)))))))	H(12)N(2)	3	3	1439.63	1500020	3.83149e+06	sp|O14124|DPEH1_SCHPO	84	1.0387e-05
fissionyeast_NGP_DIA_1.mzML	2154.19	2188.12	-33.9313	LLJISLEHLPGQTDIFR	LLJISLEHLPGQTDIFR	(N(N(H(H(H(H(H))))(H(H(H(H(H(H(H(H)))))))))))	H(13)N(2)	3	3	1493.65	1859130	9.36116e+06	sp|O14124|DPEH1_SCHPO	84	1.64302e-06
fissionyeast_NGP_DIA_2.mzML	2183.7	2226.15	-42.4512	LLJISLEHLPGQTDIFR	LLJISLEHLPGQTDIFR	(N(N(H(H(H(H(H))))(H(H(H(H(H(H(H(H)))))))))))	H(13)N(2)	3	3	1493.65	2141680	1.09976e+07	sp|O14124|DPEH1_SCHPO	84	1.64302e-06
fissionyeast_NGP_DIA_3.mzML	2188.03	2223.24	-35.2072	LLJISLEHLPGQTDIFR	LLJISLEHLPGQTDIFR	(N(N(H(H(H(H(H))))(H(H(H(H(H(H(H(H)))))))))))	H(13)N(2)	3	3	1493.65	2330450	1.39661e+07	sp|O14124|DPEH1_SCHPO	84	1.64302e-06
fissionyeast_NGP_DIA_4.mzML	2146.62	2202.01	-55.39	LLJISLEHLPGQTDIFR	LLJISLEHLPGQTDIFR	(N(N(H(H(H(H(H))))(H(H(H(H(H(H(H(H)))))))))))	H(13)N(2)	3	3	1493.65	2726650	1.03919e+07	sp|O14124|DPEH1_SCHPO	84	1.64302e-06
fissionyeast_NGP_DIA_1.mzML	2146.17	2193.88	-47.7088	LLJISLEHLPGQTDIFR	LLJISLEHLPGQTDIFR	(N(N(H(H(H(H(H(H)))))(H(H(H))(H(H(H(H(H)))))))))	H(14)N(2)	3	3	1547.66	1212970	6.32917e+06	sp|O14124|DPEH1_SCHPO	84	7.38469e-05
fissionyeast_NGP_DIA_2.mzML	2175.81	2233.15	-57.3376	LLJISLEHLPGQTDIFR	LLJISLEHLPGQTDIFR	(N(N(H(H(H(H(H(H)))))(H(H(H))(H(H(H(H(H)))))))))	H(14)N(2)	3	3	1547.66	1495890	8.68109e+06	sp|O14124|DPEH1_SCHPO	84	7.38469e-05
fissionyeast_NGP_DIA_3.mzML	2179.94	2228.36	-48.4242	LLJISLEHLPGQTDIFR	LLJISLEHLPGQTDIFR	(N(N(H(H(H(H(H(H)))))(H(H(H))(H(H(H(H(H)))))))))	H(14)N(2)	3	3	1547.66	1327590	6.81087e+06	sp|O14124|DPEH1_SCHPO	84	7.38469e-05
fissionyeast_NGP_DIA_4.mzML	2136.89	2210.32	-73.4274	LLJISLEHLPGQTDIFR	LLJISLEHLPGQTDIFR	(N(N(H(H(H(H(H(H)))))(H(H(H))(H(H(H(H(H)))))))))	H(14)N(2)	3	3	1547.66	2281150	5.54272e+06	sp|O14124|DPEH1_SCHPO	84	7.38469e-05
fissionyeast_NGP_DIA_1.mzML	2135.31	2180.48	-45.1749	LLJISLEHLPGQTDIFR	LLJISLEHLPGQTDIFR	(N(N(H(H(H(H(H(H(H))))))(H(H(H(H(H(H(H(H)))))))))))	H(15)N(2)	3	3	1601.68	907656	3.24501e+06	sp|O14124|DPEH1_SCHPO	84	0.00224569
fissionyeast_NGP_DIA_2.mzML	2166.48	2216.46	-49.9845	LLJISLEHLPGQTDIFR	LLJISLEHLPGQTDIFR	(N(N(H(H(H(H(H(H(H))))))(H(H(H(H(H(H(H(H)))))))))))	H(15)N(2)	3	3	1601.68	839326	1.41478e+06	sp|O14124|DPEH1_SCHPO	84	0.00224569
fissionyeast_NGP_DIA_3.mzML	2170.72	2216.45	-45.727	LLJISLEHLPGQTDIFR	LLJISLEHLPGQTDIFR	(N(N(H(H(H(H(H(H(H))))))(H(H(H(H(H(H(H(H)))))))))))	H(15)N(2)	3	3	1601.68	826854	3.51598e+06	sp|O14124|DPEH1_SCHPO	84	0.00224569
fissionyeast_NGP_DIA_4.mzML	2128.62	2190.3	-61.6779	LLJISLEHLPGQTDIFR	LLJISLEHLPGQTDIFR	(N(N(H(H(H(H(H(H(H))))))(H(H(H(H(H(H(H(H)))))))))))	H(15)N(2)	3	3	1601.68	731356	5.03789e+06	sp|O14124|DPEH1_SCHPO	84	0.00224569
fissionyeast_NGP_DIA_1.mzML	2534.72	2657.04	-122.322	LSJVTTATFDGISNVFIGNLK	LSJVTTATFDGISNVFIGNLK	(N(N(H(H(H))(H(H(H(H(H(H(H(H)))))))))))	H(11)N(2)	3	3	1467.31	4017240	5.75755e+06	sp|O13960|ECM33_SCHPO	203	2.3635e-06
fissionyeast_NGP_DIA_2.mzML	2553.56	2680.98	-127.424	LSJVTTATFDGISNVFIGNLK	LSJVTTATFDGISNVFIGNLK	(N(N(H(H(H))(H(H(H(H(H(H(H(H)))))))))))	H(11)N(2)	3	3	1467.31	3614690	5.2763e+06	sp|O13960|ECM33_SCHPO	203	2.3635e-06
fissionyeast_NGP_DIA_3.mzML	2551.47	2687.65	-136.181	LSJVTTATFDGISNVFIGNLK	LSJVTTATFDGISNVFIGNLK	(N(N(H(H(H))(H(H(H(H(H(H(H(H)))))))))))	H(11)N(2)	3	3	1467.31	4669690	5.18224e+06	sp|O13960|ECM33_SCHPO	203	2.3635e-06
fissionyeast_NGP_DIA_4.mzML	2531.89	2654.34	-122.453	LSJVTTATFDGISNVFIGNLK	LSJVTTATFDGISNVFIGNLK	(N(N(H(H(H))(H(H(H(H(H(H(H(H)))))))))))	H(11)N(2)	3	3	1467.31	2897730	5.37295e+06	sp|O13960|ECM33_SCHPO	203	2.3635e-06
fissionyeast_NGP_DIA_1.mzML	2525.51	2603.08	-77.5695	LSJVTTATFDGISNVFIGNLK	LSJVTTATFDGISNVFIGNLK	(N(N(H(H(H(H(H))))(H(H(H(H(H(H(H))))))))))	H(12)N(2)	3	3	1521.32	4231240	1.08585e+07	sp|O13960|ECM33_SCHPO	203	1.0844e-05
fissionyeast_NGP_DIA_2.mzML	2543.05	2625.59	-82.5449	LSJVTTATFDGISNVFIGNLK	LSJVTTATFDGISNVFIGNLK	(N(N(H(H(H(H(H))))(H(H(H(H(H(H(H))))))))))	H(12)N(2)	3	3	1521.32	5034480	1.0485e+07	sp|O13960|ECM33_SCHPO	203	1.0844e-05
fissionyeast_NGP_DIA_3.mzML	2542.46	2632.41	-89.9524	LSJVTTATFDGISNVFIGNLK	LSJVTTATFDGISNVFIGNLK	(N(N(H(H(H(H(H))))(H(H(H(H(H(H(H))))))))))	H(12)N(2)	3	3	1521.32	5019970	9.01673e+06	sp|O13960|ECM33_SCHPO	203	1.0844e-05
fissionyeast_NGP_DIA_4.mzML	2522.79	2598.88	-76.0865	LSJVTTATFDGISNVFIGNLK	LSJVTTATFDGISNVFIGNLK	(N(N(H(H(H(H(H))))(H(H(H(H(H(H(H))))))))))	H(12)N(2)	3	3	1521.32	3747380	7.64183e+06	sp|O13960|ECM33_SCHPO	203	1.0844e-05
fissionyeast_NGP_DIA_1.mzML	2518.32	2622.84	-104.519	LSJVTTATFDGISNVFIGNLK	LSJVTTATFDGISNVFIGNLK	(N(N(H(H(H(H(H(H)))))(H(H)(H(H(H(H(H)))))))))	H(13)N(2)	3	3	1575.34	14230100	1.08978e+08	sp|O13960|ECM33_SCHPO	203	5.22373e-06
fissionyeast_NGP_DIA_2.mzML	2483.52	2646.05	-162.526	LSJVTTATFDGISNVFIGNLK	LSJVTTATFDGISNVFIGNLK	(N(N(H(H(H(H(H(H)))))(H(H)(H(H(H(H(H)))))))))	H(13)N(2)	3	3	1575.34	1340340	6.95065e+06	sp|O13960|ECM33_SCHPO	203	5.22373e-06
fissionyeast_NGP_DIA_3.mzML	2536.68	2652.82	-116.137	LSJVTTATFDGISNVFIGNLK	LSJVTTATFDGISNVFIGNLK	(N(N(H(H(H(H(H(H)))))(H(H)(H(H(H(H(H)))))))))	H(13)N(2)	3	3	1575.34	11595600	1.15773e+08	sp|O13960|ECM33_SCHPO	203	5.22373e-06
fissionyeast_NGP_DIA_4.mzML	2470.25	2619.41	-149.156	LSJVTTATFDGISNVFIGNLK	LSJVTTATFDGISNVFIGNLK	(N(N(H(H(H(H(H(H)))))(H(H)(H(H(H(H(H)))))))))	H(13)N(2)	3	3	1575.34	991230	7.18335e+06	sp|O13960|ECM33_SCHPO	203	5.22373e-06
fissionyeast_NGP_DIA_1.mzML	2519.06	2592.63	-73.5683	LSJVTTATFDGISNVFIGNLK	LSJVTTATFDGISNVFIGNLK	(N(N(H(H(H(H)))(H(H(H(H)))(H(H(H(H(H)))))))))	H(13)N(2)	3	4	1181.76	10083900	7.68346e+06	sp|O13960|ECM33_SCHPO	203	0.000425911
fissionyeast_NGP_DIA_2.mzML	2534.15	2614.73	-80.5796	LSJVTTATFDGISNVFIGNLK	LSJVTTATFDGISNVFIGNLK	(N(N(H(H(H(H)))(H(H(H(H)))(H(H(H(H(H)))))))))	H(13)N(2)	3	4	1181.76	8957210	8.40335e+06	sp|O13960|ECM33_SCHPO	203	0.000425911
fissionyeast_NGP_DIA_3.mzML	2535.35	2621.55	-86.1988	LSJVTTATFDGISNVFIGNLK	LSJVTTATFDGISNVFIGNLK	(N(N(H(H(H(H)))(H(H(H(H)))(H(H(H(H(H)))))))))	H(13)N(2)	3	4	1181.76	5932300	2.03409e+06	sp|O13960|ECM33_SCHPO	203	0.000425911
fissionyeast_NGP_DIA_4.mzML	2515.92	2587.95	-72.0298	LSJVTTATFDGISNVFIGNLK	LSJVTTATFDGISNVFIGNLK	(N(N(H(H(H(H)))(H(H(H(H)))(H(H(H(H(H)))))))))	H(13)N(2)	3	4	1181.76	8080260	1.04248e+07	sp|O13960|ECM33_SCHPO	203	0.000425911
fissionyeast_NGP_DIA_1.mzML	2509.64	2610.76	-101.117	LSJVTTATFDGISNVFIGNLK	LSJVTTATFDGISNVFIGNLK	(N(N(H(H(H(H(H))))(H(H(H))(H(H(H(H(H(H))))))))))	H(14)N(2)	3	3	1629.36	8755630	2.4641e+07	sp|O13960|ECM33_SCHPO	203	1.37741e-05
fissionyeast_NGP_DIA_2.mzML	2474.97	2633.56	-158.593	LSJVTTATFDGISNVFIGNLK	LSJVTTATFDGISNVFIGNLK	(N(N(H(H(H(H(H))))(H(H(H))(H(H(H(H(H(H))))))))))	H(14)N(2)	3	3	1629.36	1185260	1.58542e+06	sp|O13960|ECM33_SCHPO	203	1.37741e-05
fissionyeast_NGP_DIA_3.mzML	2526.43	2640.36	-113.929	LSJVTTATFDGISNVFIGNLK	LSJVTTATFDGISNVFIGNLK	(N(N(H(H(H(H(H))))(H(H(H))(H(H(H(H(H(H))))))))))	H(14)N(2)	3	3	1629.36	12223100	3.12713e+07	sp|O13960|ECM33_SCHPO	203	1.37741e-05
fissionyeast_NGP_DIA_4.mzML	2506.74	2606.88	-100.136	LSJVTTATFDGISNVFIGNLK	LSJVTTATFDGISNVFIGNLK	(N(N(H(H(H(H(H))))(H(H(H))(H(H(H(H(H(H))))))))))	H(14)N(2)	3	3	1629.36	10579900	3.38453e+07	sp|O13960|ECM33_SCHPO	203	1.37741e-05
fissionyeast_NGP_DIA_1.mzML	2509.81	2486.21	23.6005	LSJVTTATFDGISNVFIGNLK	LSJVTTATFDGISNVFIGNLK	(N(N(H(H(H(H(H(H)))))(H(H(H(H)))(H(H(H(H))))))))	H(14)N(2)	3	4	1222.27	2936270	4.17606e+06	sp|O13960|ECM33_SCHPO	203	0.000439595
fissionyeast_NGP_DIA_2.mzML	2523.56	2504.91	18.6518	LSJVTTATFDGISNVFIGNLK	LSJVTTATFDGISNVFIGNLK	(N(N(H(H(H(H(H(H)))))(H(H(H(H)))(H(H(H(H))))))))	H(14)N(2)	3	4	1222.27	4302710	3.76535e+06	sp|O13960|ECM33_SCHPO	203	0.000439595
fissionyeast_NGP_DIA_3.mzML	2526.34	2510.12	16.22	LSJVTTATFDGISNVFIGNLK	LSJVTTATFDGISNVFIGNLK	(N(N(H(H(H(H(H(H)))))(H(H(H(H)))(H(H(H(H))))))))	H(14)N(2)	3	4	1222.27	2481270	1.41368e+06	sp|O13960|ECM33_SCHPO	203	0.000439595
fissionyeast_NGP_DIA_4.mzML	2506.58	2478.08	28.5012	LSJVTTATFDGISNVFIGNLK	LSJVTTATFDGISNVFIGNLK	(N(N(H(H(H(H(H(H)))))(H(H(H(H)))(H(H(H(H))))))))	H(14)N(2)	3	4	1222.27	3614140	3.19867e+06	sp|O13960|ECM33_SCHPO	203	0.000439595
fissionyeast_NGP_DIA_1.mzML	1745.11	1744.69	0.418259	LVDATQGGPJITFSSIR	LVDATQGGPJITFSSIR	(N(N(H(H(H(H(H))))(H(H(H))(H(H(H(H))))))))	H(12)N(2)	10	3	1376.25	1193770	518445	sp|O13857|PLB2_SCHPO	266	9.74784e-06
fissionyeast_NGP_DIA_2.mzML	1766.76	1797.95	-31.1937	LVDATQGGPJITFSSIR	LVDATQGGPJITFSSIR	(N(N(H(H(H(H(H))))(H(H(H))(H(H(H(H))))))))	H(12)N(2)	10	3	1376.25	1122330	1.06802e+06	sp|O13857|PLB2_SCHPO	266	9.74784e-06
fissionyeast_NGP_DIA_3.mzML	1758.88	1797.79	-38.9096	LVDATQGGPJITFSSIR	LVDATQGGPJITFSSIR	(N(N(H(H(H(H(H))))(H(H(H))(H(H(H(H))))))))	H(12)N(2)	10	3	1376.25	1165700	884378	sp|O13857|PLB2_SCHPO	266	9.74784e-06
fissionyeast_NGP_DIA_4.mzML	1741.93	1653.92	88.0099	LVDATQGGPJITFSSIR	LVDATQGGPJITFSSIR	(N(N(H(H(H(H(H))))(H(H(H))(H(H(H(H))))))))	H(12)N(2)	10	3	1376.25	1080980	637857	sp|O13857|PLB2_SCHPO	266	9.74784e-06
fissionyeast_NGP_DIA_1.mzML	1738.83	1735.47	3.35734	LVDATQGGPJITFSSIR	LVDATQGGPJITFSSIR	(N(N(H(H(H(H(H))))(H(H)(H(H(H))(H(H(H))))))))	H(13)N(2)	10	3	1430.26	631528	2.68471e+06	sp|O13857|PLB2_SCHPO	266	5.38967e-05
fissionyeast_NGP_DIA_2.mzML	1760.19	1780.8	-20.6099	LVDATQGGPJITFSSIR	LVDATQGGPJITFSSIR	(N(N(H(H(H(H(H))))(H(H)(H(H(H))(H(H(H))))))))	H(13)N(2)	10	3	1430.26	653200	2.92358e+06	sp|O13857|PLB2_SCHPO	266	5.38967e-05
fissionyeast_NGP_DIA_3.mzML	1751.67	1778.66	-26.9882	LVDATQGGPJITFSSIR	LVDATQGGPJITFSSIR	(N(N(H(H(H(H(H))))(H(H)(H(H(H))(H(H(H))))))))	H(13)N(2)	10	3	1430.26	565558	2.62403e+06	sp|O13857|PLB2_SCHPO	266	5.38967e-05
fissionyeast_NGP_DIA_4.mzML	1734.47	1643.68	90.7916	LVDATQGGPJITFSSIR	LVDATQGGPJITFSSIR	(N(N(H(H(H(H(H))))(H(H)(H(H(H))(H(H(H))))))))	H(13)N(2)	10	3	1430.26	516928	1.83726e+06	sp|O13857|PLB2_SCHPO	266	5.38967e-05
fissionyeast_NGP_DIA_1.mzML	1732.57	1745.69	-13.1173	LVDATQGGPJITFSSIR	LVDATQGGPJITFSSIR	(N(N(H(H(H(H(H(H(H))))))(H(H(H))(H(H(H(H))))))))	H(14)N(2)	10	3	1484.28	2214130	3.61461e+06	sp|O13857|PLB2_SCHPO	266	4.90561e-06
fissionyeast_NGP_DIA_2.mzML	1754.63	1799.58	-44.953	LVDATQGGPJITFSSIR	LVDATQGGPJITFSSIR	(N(N(H(H(H(H(H(H(H))))))(H(H(H))(H(H(H(H))))))))	H(14)N(2)	10	3	1484.28	1671420	2.81868e+06	sp|O13857|PLB2_SCHPO	266	4.90561e-06
fissionyeast_NGP_DIA_3.mzML	1746.38	1799.67	-53.2946	LVDATQGGPJITFSSIR	LVDATQGGPJITFSSIR	(N(N(H(H(H(H(H(H(H))))))(H(H(H))(H(H(H(H))))))))	H(14)N(2)	10	3	1484.28	1972000	2.97205e+06	sp|O13857|PLB2_SCHPO	266	4.90561e-06
fissionyeast_NGP_DIA_4.mzML	1728.04	1655.07	72.9671	LVDATQGGPJITFSSIR	LVDATQGGPJITFSSIR	(N(N(H(H(H(H(H(H(H))))))(H(H(H))(H(H(H(H))))))))	H(14)N(2)	10	3	1484.28	1821520	2.59248e+06	sp|O13857|PLB2_SCHPO	266	4.90561e-06
fissionyeast_NGP_DIA_1.mzML	1728.01	1728.83	-0.818962	LVDATQGGPJITFSSIR	LVDATQGGPJITFSSIR	(N(N(H(H(H(H(H(H(H))))))(H(H)(H(H(H(H(H(H))))))))))	H(15)N(2)	10	3	1538.3	3154430	5.59857e+06	sp|O13857|PLB2_SCHPO	266	1.50006e-05
fissionyeast_NGP_DIA_2.mzML	1747.76	1765.6	-17.8359	LVDATQGGPJITFSSIR	LVDATQGGPJITFSSIR	(N(N(H(H(H(H(H(H(H))))))(H(H)(H(H(H(H(H(H))))))))))	H(15)N(2)	10	3	1538.3	3444740	4139755	sp|O13857|PLB2_SCHPO	266	1.50006e-05
fissionyeast_NGP_DIA_3.mzML	1741.76	1762.63	-20.8732	LVDATQGGPJITFSSIR	LVDATQGGPJITFSSIR	(N(N(H(H(H(H(H(H(H))))))(H(H)(H(H(H(H(H(H))))))))))	H(15)N(2)	10	3	1538.3	3169150	4.55465e+06	sp|O13857|PLB2_SCHPO	266	1.50006e-05
fissionyeast_NGP_DIA_4.mzML	1722.13	1636.97	85.159	LVDATQGGPJITFSSIR	LVDATQGGPJITFSSIR	(N(N(H(H(H(H(H(H(H))))))(H(H)(H(H(H(H(H(H))))))))))	H(15)N(2)	10	3	1538.3	2919650	3.63481e+06	sp|O13857|PLB2_SCHPO	266	1.50006e-05
fissionyeast_NGP_DIA_2.mzML	1791.53	1822.22	-30.6945	LVDATQGGPJITFSSIR	LVDATQGGPJITFSSIR	(N(N(H(H(H(H)))(H(H)(H(H)(H))))))	H(9)N(2)	10	3	1214.19	327528	1.55627e+06	sp|O13857|PLB2_SCHPO	266	0.000900837
fissionyeast_NGP_DIA_3.mzML	1785.68	1827.43	-41.748	LVDATQGGPJITFSSIR	LVDATQGGPJITFSSIR	(N(N(H(H(H(H)))(H(H)(H(H)(H))))))	H(9)N(2)	10	3	1214.19	220249	1.21504e+06	sp|O13857|PLB2_SCHPO	266	0.000900837
fissionyeast_NGP_DIA_4.mzML	1769.14	1675.64	93.5037	LVDATQGGPJITFSSIR	LVDATQGGPJITFSSIR	(N(N(H(H(H(H)))(H(H)(H(H)(H))))))	H(9)N(2)	10	3	1214.19	178610	892310	sp|O13857|PLB2_SCHPO	266	0.000900837
fissionyeast_NGP_DIA_1.mzML	915.428	994.166	-78.7376	LYESEJQTHLITK	LYESEJQTHLITK	(N(N(H(H(H(H)))(H(H)(H)(H)))))	H(8)N(2)	6	3	1093.47	7365780	3.54653e+07	sp|O74323|SEC11_SCHPO	114	8.03411e-07
fissionyeast_NGP_DIA_2.mzML	924.647	1006.95	-82.3062	LYESEJQTHLITK	LYESEJQTHLITK	(N(N(H(H(H(H)))(H(H)(H)(H)))))	H(8)N(2)	6	3	1093.47	7864770	3.40147e+07	sp|O74323|SEC11_SCHPO	114	8.03411e-07
fissionyeast_NGP_DIA_3.mzML	937.868	1013.25	-75.3849	LYESEJQTHLITK	LYESEJQTHLITK	(N(N(H(H(H(H)))(H(H)(H)(H)))))	H(8)N(2)	6	3	1093.47	7368540	3.09884e+07	sp|O74323|SEC11_SCHPO	114	8.03411e-07
fissionyeast_NGP_DIA_4.mzML	913.133	987.164	-74.031	LYESEJQTHLITK	LYESEJQTHLITK	(N(N(H(H(H(H)))(H(H)(H)(H)))))	H(8)N(2)	6	3	1093.47	6682240	2.75458e+07	sp|O74323|SEC11_SCHPO	114	8.03411e-07
fissionyeast_NGP_DIA_1.mzML	910.572	991.74	-81.1684	LYESEJQTHLITK	LYESEJQTHLITK	(N(N(H(H(H(H)))(H(H(H(H(H))))))))	H(9)N(2)	6	3	1147.48	4474090	2.728e+07	sp|O74323|SEC11_SCHPO	114	1.1598e-06
fissionyeast_NGP_DIA_2.mzML	918.858	1004.15	-85.2923	LYESEJQTHLITK	LYESEJQTHLITK	(N(N(H(H(H(H)))(H(H(H(H(H))))))))	H(9)N(2)	6	3	1147.48	4308290	2.60731e+07	sp|O74323|SEC11_SCHPO	114	1.1598e-06
fissionyeast_NGP_DIA_3.mzML	932.885	1010.59	-77.7077	LYESEJQTHLITK	LYESEJQTHLITK	(N(N(H(H(H(H)))(H(H(H(H(H))))))))	H(9)N(2)	6	3	1147.48	4081600	2.71551e+07	sp|O74323|SEC11_SCHPO	114	1.1598e-06
fissionyeast_NGP_DIA_4.mzML	908.41	984.696	-76.2859	LYESEJQTHLITK	LYESEJQTHLITK	(N(N(H(H(H(H)))(H(H(H(H(H))))))))	H(9)N(2)	6	3	1147.48	3811960	2.24755e+07	sp|O74323|SEC11_SCHPO	114	1.1598e-06
fissionyeast_NGP_DIA_1.mzML	1730.07	1732.62	-2.54787	MEJITSNEVSLHIASADSAPGFDK	MEJITSNEVSLHIASADSAPGFDK	(N(N(H(H(H(H)))(H(H)(H)(H)))))	H(8)N(2)	3	3	1412.59	356170	3.62483e+06	sp|O94702|ERMP1_SCHPO	617	1.04421e-06
fissionyeast_NGP_DIA_2.mzML	1752.76	1774.62	-21.8642	MEJITSNEVSLHIASADSAPGFDK	MEJITSNEVSLHIASADSAPGFDK	(N(N(H(H(H(H)))(H(H)(H)(H)))))	H(8)N(2)	3	3	1412.59	529834	3.24779e+06	sp|O94702|ERMP1_SCHPO	617	1.04421e-06
fissionyeast_NGP_DIA_3.mzML	1741.09	1772.06	-30.967	MEJITSNEVSLHIASADSAPGFDK	MEJITSNEVSLHIASADSAPGFDK	(N(N(H(H(H(H)))(H(H)(H)(H)))))	H(8)N(2)	3	3	1412.59	511938	2.9679e+06	sp|O94702|ERMP1_SCHPO	617	1.04421e-06
fissionyeast_NGP_DIA_4.mzML	1726.46	1640.73	85.7339	MEJITSNEVSLHIASADSAPGFDK	MEJITSNEVSLHIASADSAPGFDK	(N(N(H(H(H(H)))(H(H)(H)(H)))))	H(8)N(2)	3	3	1412.59	494420	3.03934e+06	sp|O94702|ERMP1_SCHPO	617	1.04421e-06
fissionyeast_NGP_DIA_1.mzML	1727.03	1801.04	-74.0118	MEJITSNEVSLHIASADSAPGFDK	MEJITSNEVSLHIASADSAPGFDK	(N(N(H(H(H(H(H))))(H(H(H(H)))))))	H(9)N(2)	3	3	1466.61	1182520	9.8446e+06	sp|O94702|ERMP1_SCHPO	617	4.51003e-06
fissionyeast_NGP_DIA_2.mzML	1750.64	1853.46	-102.821	MEJITSNEVSLHIASADSAPGFDK	MEJITSNEVSLHIASADSAPGFDK	(N(N(H(H(H(H(H))))(H(H(H(H)))))))	H(9)N(2)	3	3	1466.61	1093790	7.91387e+06	sp|O94702|ERMP1_SCHPO	617	4.51003e-06
fissionyeast_NGP_DIA_3.mzML	1739.87	1872.46	-132.587	MEJITSNEVSLHIASADSAPGFDK	MEJITSNEVSLHIASADSAPGFDK	(N(N(H(H(H(H(H))))(H(H(H(H)))))))	H(9)N(2)	3	3	1466.61	1029810	8.13333e+06	sp|O94702|ERMP1_SCHPO	617	4.51003e-06
fissionyeast_NGP_DIA_4.mzML	1723.8	1728.85	-5.04888	MEJITSNEVSLHIASADSAPGFDK	MEJITSNEVSLHIASADSAPGFDK	(N(N(H(H(H(H(H))))(H(H(H(H)))))))	H(9)N(2)	3	3	1466.61	1086730	6.96004e+06	sp|O94702|ERMP1_SCHPO	617	4.51003e-06
fissionyeast_NGP_DIA_1.mzML	2295.4	2285.96	9.44274	MEMJQTETLIPAAR	n[43]MEMJQTETLIPAAR	(N(N(H(H(H(H)))(H(H)(H)(H)))))	H(8)N(2)	4	3	1117.13	2222590	5.17886e+06	sp|O13820|ERG5_SCHPO	4	0.000172689
fissionyeast_NGP_DIA_2.mzML	2320.32	2323.91	-3.59495	MEMJQTETLIPAAR	n[43]MEMJQTETLIPAAR	(N(N(H(H(H(H)))(H(H)(H)(H)))))	H(8)N(2)	4	3	1117.13	2678760	6.32067e+06	sp|O13820|ERG5_SCHPO	4	0.000172689
fissionyeast_NGP_DIA_3.mzML	2318.32	2312.19	6.13381	MEMJQTETLIPAAR	n[43]MEMJQTETLIPAAR	(N(N(H(H(H(H)))(H(H)(H)(H)))))	H(8)N(2)	4	3	1117.13	2550290	7.48125e+06	sp|O13820|ERG5_SCHPO	4	0.000172689
fissionyeast_NGP_DIA_4.mzML	2291.8	2306.35	-14.5533	MEMJQTETLIPAAR	n[43]MEMJQTETLIPAAR	(N(N(H(H(H(H)))(H(H)(H)(H)))))	H(8)N(2)	4	3	1117.13	2504570	6.57149e+06	sp|O13820|ERG5_SCHPO	4	0.000172689
fissionyeast_NGP_DIA_1.mzML	2280.67	2272.49	8.17626	MEMJQTETLIPAAR	n[43]MEMJQTETLIPAAR	(N(N(H(H(H)(H(H)))(H(H(H(H)))))))	H(9)N(2)	4	3	1171.15	11391100	5.03076e+06	sp|O13820|ERG5_SCHPO	4	7.06677e-05
fissionyeast_NGP_DIA_2.mzML	2305.2	2312.2	-6.99625	MEMJQTETLIPAAR	n[43]MEMJQTETLIPAAR	(N(N(H(H(H)(H(H)))(H(H(H(H)))))))	H(9)N(2)	4	3	1171.15	10686600	3.92809e+06	sp|O13820|ERG5_SCHPO	4	7.06677e-05
fissionyeast_NGP_DIA_3.mzML	2305.74	2299.72	6.024	MEMJQTETLIPAAR	n[43]MEMJQTETLIPAAR	(N(N(H(H(H)(H(H)))(H(H(H(H)))))))	H(9)N(2)	4	3	1171.15	9056600	4.04776e+06	sp|O13820|ERG5_SCHPO	4	7.06677e-05
fissionyeast_NGP_DIA_4.mzML	2278.45	2295.07	-16.6246	MEMJQTETLIPAAR	n[43]MEMJQTETLIPAAR	(N(N(H(H(H)(H(H)))(H(H(H(H)))))))	H(9)N(2)	4	3	1171.15	11188000	4.00655e+06	sp|O13820|ERG5_SCHPO	4	7.06677e-05
fissionyeast_NGP_DIA_2.mzML	338.674	405.453	-66.7793	NFJDSSTK	NFJDSSTK	(N(N(H(H(H(H(H))))(H(H)(H(H(H))(H(H(H))))))))	H(13)N(2)	3	3	1142.42	2177700	1.00494e+07	sp|P78854|PLB1_SCHPO	348	0.00389885
fissionyeast_NGP_DIA_2.mzML	339.865	405.358	-65.4932	NFJDSSTK	NFJDSSTK	(N(N(H(H(H(H(H(H)))))(H(H(H))(H(H(H(H(H)))))))))	H(14)N(2)	3	3	1196.44	11224700	1.39074e+07	sp|P78854|PLB1_SCHPO	348	8.99259e-05
fissionyeast_NGP_DIA_1.mzML	1444.35	1196.73	247.624	NJESYPIGFTYK	NJESYPIGFTYK	(N(N(H(H(H(H(H))))(H(H)(H(H(H)))))))	H(10)N(2)	2	3	1153.79	4969330	3.98794e+06	sp|Q10061|LHS1_SCHPO	555	3.0488e-05
fissionyeast_NGP_DIA_2.mzML	1446.73	1208.55	238.177	NJESYPIGFTYK	NJESYPIGFTYK	(N(N(H(H(H(H(H))))(H(H)(H(H(H)))))))	H(10)N(2)	2	3	1153.79	6734790	3.38966e+06	sp|Q10061|LHS1_SCHPO	555	3.0488e-05
fissionyeast_NGP_DIA_3.mzML	1468.95	1205.3	263.654	NJESYPIGFTYK	NJESYPIGFTYK	(N(N(H(H(H(H(H))))(H(H)(H(H(H)))))))	H(10)N(2)	2	3	1153.79	4400970	3.90127e+06	sp|Q10061|LHS1_SCHPO	555	3.0488e-05
fissionyeast_NGP_DIA_4.mzML	1446.69	1197.31	249.38	NJESYPIGFTYK	NJESYPIGFTYK	(N(N(H(H(H(H(H))))(H(H)(H(H(H)))))))	H(10)N(2)	2	3	1153.79	4285180	2.60108e+06	sp|Q10061|LHS1_SCHPO	555	3.0488e-05
fissionyeast_NGP_DIA_1.mzML	1437.87	1200.56	237.311	NJESYPIGFTYK	NJESYPIGFTYK	(N(N(H(H(H(H(H))))(H(H(H))(H(H(H)))))))	H(11)N(2)	2	3	1207.81	3465880	164544	sp|Q10061|LHS1_SCHPO	555	1.80999e-06
fissionyeast_NGP_DIA_2.mzML	1437.02	1212.9	224.118	NJESYPIGFTYK	NJESYPIGFTYK	(N(N(H(H(H(H(H))))(H(H(H))(H(H(H)))))))	H(11)N(2)	2	3	1207.81	4983120	1.01562e+06	sp|Q10061|LHS1_SCHPO	555	1.80999e-06
fissionyeast_NGP_DIA_3.mzML	1459.73	1209.82	249.91	NJESYPIGFTYK	NJESYPIGFTYK	(N(N(H(H(H(H(H))))(H(H(H))(H(H(H)))))))	H(11)N(2)	2	3	1207.81	3948640	2.488e+06	sp|Q10061|LHS1_SCHPO	555	1.80999e-06
fissionyeast_NGP_DIA_4.mzML	1437.87	1201.5	236.372	NJESYPIGFTYK	NJESYPIGFTYK	(N(N(H(H(H(H(H))))(H(H(H))(H(H(H)))))))	H(11)N(2)	2	3	1207.81	3292900	970092	sp|Q10061|LHS1_SCHPO	555	1.80999e-06
fissionyeast_NGP_DIA_1.mzML	1459.24	1210.33	248.913	NJESYPIGFTYK	NJESYPIGFTYK	(N(N(H(H(H(H)))(H(H)(H(H))))))	H(8)N(2)	2	2	1568.13	354477	2.14343e+06	sp|Q10061|LHS1_SCHPO	555	3.68884e-06
fissionyeast_NGP_DIA_2.mzML	1465.75	1220.54	245.21	NJESYPIGFTYK	NJESYPIGFTYK	(N(N(H(H(H(H)))(H(H)(H(H))))))	H(8)N(2)	2	2	1568.13	433411	2.22492e+06	sp|Q10061|LHS1_SCHPO	555	3.68884e-06
fissionyeast_NGP_DIA_3.mzML	1485.97	1218.38	267.587	NJESYPIGFTYK	NJESYPIGFTYK	(N(N(H(H(H(H)))(H(H)(H(H))))))	H(8)N(2)	2	2	1568.13	319929	1.72062e+06	sp|Q10061|LHS1_SCHPO	555	3.68884e-06
fissionyeast_NGP_DIA_4.mzML	1461.59	1210.53	251.059	NJESYPIGFTYK	NJESYPIGFTYK	(N(N(H(H(H(H)))(H(H)(H(H))))))	H(8)N(2)	2	2	1568.13	439668	2.40167e+06	sp|Q10061|LHS1_SCHPO	555	3.68884e-06
fissionyeast_NGP_DIA_1.mzML	1453.08	1198.28	254.799	NJESYPIGFTYK	NJESYPIGFTYK	(N(N(H(H(H(H(H))))(H(H(H(H)))))))	H(9)N(2)	2	3	1099.77	3500560	2.90677e+06	sp|Q10061|LHS1_SCHPO	555	5.66389e-06
fissionyeast_NGP_DIA_2.mzML	1458.19	1210.57	247.624	NJESYPIGFTYK	NJESYPIGFTYK	(N(N(H(H(H(H(H))))(H(H(H(H)))))))	H(9)N(2)	2	3	1099.77	3933560	1.92785e+06	sp|Q10061|LHS1_SCHPO	555	5.66389e-06
fissionyeast_NGP_DIA_3.mzML	1478.97	1207.35	271.624	NJESYPIGFTYK	NJESYPIGFTYK	(N(N(H(H(H(H(H))))(H(H(H(H)))))))	H(9)N(2)	2	3	1099.77	3031110	3.22749e+06	sp|Q10061|LHS1_SCHPO	555	5.66389e-06
fissionyeast_NGP_DIA_4.mzML	1455.5	1199.13	256.373	NJESYPIGFTYK	NJESYPIGFTYK	(N(N(H(H(H(H(H))))(H(H(H(H)))))))	H(9)N(2)	2	3	1099.77	3158280	1.55702e+06	sp|Q10061|LHS1_SCHPO	555	5.66389e-06
fissionyeast_NGP_DIA_1.mzML	594.447	544.956	49.4915	NJISLSK	NJISLSK	(N(N(H(H(H(H(H))))(H(H(H))(H(H(H)))))))	H(11)N(2)	2	2	1482.59	984942	1.92875e+06	sp|O14194|GGT2_SCHPO	396	9.80365e-05
fissionyeast_NGP_DIA_2.mzML	598.488	551.47	47.0182	NJISLSK	NJISLSK	(N(N(H(H(H(H(H))))(H(H(H))(H(H(H)))))))	H(11)N(2)	2	2	1482.59	760752	2.27065e+06	sp|O14194|GGT2_SCHPO	396	9.80365e-05
fissionyeast_NGP_DIA_3.mzML	600.04	552.867	47.1731	NJISLSK	NJISLSK	(N(N(H(H(H(H(H))))(H(H(H))(H(H(H)))))))	H(11)N(2)	2	2	1482.59	967540	2.56998e+06	sp|O14194|GGT2_SCHPO	396	9.80365e-05
fissionyeast_NGP_DIA_4.mzML	592.795	543.663	49.1322	NJISLSK	NJISLSK	(N(N(H(H(H(H(H))))(H(H(H))(H(H(H)))))))	H(11)N(2)	2	2	1482.59	973657	1.91317e+06	sp|O14194|GGT2_SCHPO	396	9.80365e-05
fissionyeast_NGP_DIA_1.mzML	589.473	584.485	4.98756	NJISLSK	NJISLSK	(N(N(H(H(H(H(H))))(H(H(H(H(H(H(H(H)))))))))))	H(13)N(2)	2	2	1644.64	681802	1.45572e+06	sp|O14194|GGT2_SCHPO	396	0.000704197
fissionyeast_NGP_DIA_2.mzML	594.358	591.688	2.6696	NJISLSK	NJISLSK	(N(N(H(H(H(H(H))))(H(H(H(H(H(H(H(H)))))))))))	H(13)N(2)	2	2	1644.64	598460	1.37075e+06	sp|O14194|GGT2_SCHPO	396	0.000704197
fissionyeast_NGP_DIA_3.mzML	596.124	592.655	3.46901	NJISLSK	NJISLSK	(N(N(H(H(H(H(H))))(H(H(H(H(H(H(H(H)))))))))))	H(13)N(2)	2	2	1644.64	706320	1.5512e+06	sp|O14194|GGT2_SCHPO	396	0.000704197
fissionyeast_NGP_DIA_4.mzML	587.937	578.682	9.25526	NJISLSK	NJISLSK	(N(N(H(H(H(H(H))))(H(H(H(H(H(H(H(H)))))))))))	H(13)N(2)	2	2	1644.64	610267	1.33403e+06	sp|O14194|GGT2_SCHPO	396	0.000704197
fissionyeast_NGP_DIA_1.mzML	534.109	455.571	78.538	NMVJTTR	NMVJTTR	(N(N(H(H(H))(H(H(H(H)))))))	H(7)N(2)	4	2	1188.47	1185640	3.39077e+06	sp|Q9HGN7|SEC63_SCHPO	135	0.0020414
fissionyeast_NGP_DIA_2.mzML	537.117	454.575	82.5423	NMVJTTR	NMVJTTR	(N(N(H(H(H))(H(H(H(H)))))))	H(7)N(2)	4	2	1188.47	1248840	5.24048e+06	sp|Q9HGN7|SEC63_SCHPO	135	0.0020414
fissionyeast_NGP_DIA_3.mzML	538.004	434.043	103.961	NMVJTTR	NMVJTTR	(N(N(H(H(H))(H(H(H(H)))))))	H(7)N(2)	4	2	1188.47	2121620	5.26333e+06	sp|Q9HGN7|SEC63_SCHPO	135	0.0020414
fissionyeast_NGP_DIA_4.mzML	533.785	446.849	86.9364	NMVJTTR	NMVJTTR	(N(N(H(H(H))(H(H(H(H)))))))	H(7)N(2)	4	2	1188.47	830513	1.07208e+06	sp|Q9HGN7|SEC63_SCHPO	135	0.0020414
fissionyeast_NGP_DIA_2.mzML	535.91	432.313	103.597	NMVJTTR	NMVJTTR	(N(N(H(H(H(H)))(H(H(H(H)))))))	H(8)N(2)	4	2	1269.5	558364	2.42894e+06	sp|Q9HGN7|SEC63_SCHPO	135	0.00664061
fissionyeast_NGP_DIA_3.mzML	537.769	404.25	133.519	NMVJTTR	NMVJTTR	(N(N(H(H(H(H)))(H(H(H(H)))))))	H(8)N(2)	4	2	1269.5	966440	1.71494e+06	sp|Q9HGN7|SEC63_SCHPO	135	0.00664061
fissionyeast_NGP_DIA_1.mzML	701.734	724.156	-22.4219	NMVJTTREEVEK	NMVJTTREEVEK	(N(N(H(H(H(H)))(H(H)(H(H))))))	H(8)N(2)	4	3	1051.43	931543	4.06717e+06	sp|Q9HGN7|SEC63_SCHPO	135	0.00164013
fissionyeast_NGP_DIA_2.mzML	700.888	739.461	-38.5729	NMVJTTREEVEK	NMVJTTREEVEK	(N(N(H(H(H(H)))(H(H)(H(H))))))	H(8)N(2)	4	3	1051.43	820420	3.66536e+06	sp|Q9HGN7|SEC63_SCHPO	135	0.00164013
fissionyeast_NGP_DIA_3.mzML	699.555	732.176	-32.6211	NMVJTTREEVEK	NMVJTTREEVEK	(N(N(H(H(H(H)))(H(H)(H(H))))))	H(8)N(2)	4	3	1051.43	638147	2.98034e+06	sp|Q9HGN7|SEC63_SCHPO	135	0.00164013
fissionyeast_NGP_DIA_4.mzML	697.818	728.707	-30.889	NMVJTTREEVEK	NMVJTTREEVEK	(N(N(H(H(H(H)))(H(H)(H(H))))))	H(8)N(2)	4	3	1051.43	607118	3.34371e+06	sp|Q9HGN7|SEC63_SCHPO	135	0.00164013
fissionyeast_NGP_DIA_1.mzML	1993.35	1976.36	16.9915	NYGHDEYSLPWJLTEIK	NYGHDEYSLPWJLTEIK	(N(N(H(H(H))(H(H(H(H)))))))	H(7)N(2)	12	3	1207.17	836514	3.99767e+06	sp|Q8WZK2|MCD4_SCHPO	315	3.43835e-05
fissionyeast_NGP_DIA_2.mzML	2013.53	1994.18	19.347	NYGHDEYSLPWJLTEIK	NYGHDEYSLPWJLTEIK	(N(N(H(H(H))(H(H(H(H)))))))	H(7)N(2)	12	3	1207.17	555791	3.71236e+06	sp|Q8WZK2|MCD4_SCHPO	315	3.43835e-05
fissionyeast_NGP_DIA_3.mzML	2013.02	2002.76	10.2569	NYGHDEYSLPWJLTEIK	NYGHDEYSLPWJLTEIK	(N(N(H(H(H))(H(H(H(H)))))))	H(7)N(2)	12	3	1207.17	425256	3.76893e+06	sp|Q8WZK2|MCD4_SCHPO	315	3.43835e-05
fissionyeast_NGP_DIA_4.mzML	1999.65	1974.06	25.5934	NYGHDEYSLPWJLTEIK	NYGHDEYSLPWJLTEIK	(N(N(H(H(H))(H(H(H(H)))))))	H(7)N(2)	12	3	1207.17	306851	4.48176e+06	sp|Q8WZK2|MCD4_SCHPO	315	3.43835e-05
fissionyeast_NGP_DIA_1.mzML	1980.46	1981.52	-1.06214	NYGHDEYSLPWJLTEIK	NYGHDEYSLPWJLTEIK	(N(N(H(H(H(H)))(H(H)(H)(H)))))	H(8)N(2)	12	3	1261.19	678941	1.13546e+07	sp|Q8WZK2|MCD4_SCHPO	315	3.22177e-06
fissionyeast_NGP_DIA_2.mzML	2000.39	1999.75	0.635318	NYGHDEYSLPWJLTEIK	NYGHDEYSLPWJLTEIK	(N(N(H(H(H(H)))(H(H)(H)(H)))))	H(8)N(2)	12	3	1261.19	987889	8.74226e+06	sp|Q8WZK2|MCD4_SCHPO	315	3.22177e-06
fissionyeast_NGP_DIA_3.mzML	2003.24	2007.51	-4.26813	NYGHDEYSLPWJLTEIK	NYGHDEYSLPWJLTEIK	(N(N(H(H(H(H)))(H(H)(H)(H)))))	H(8)N(2)	12	3	1261.19	884640	8.17446e+06	sp|Q8WZK2|MCD4_SCHPO	315	3.22177e-06
fissionyeast_NGP_DIA_4.mzML	1981.16	1980.05	1.11275	NYGHDEYSLPWJLTEIK	NYGHDEYSLPWJLTEIK	(N(N(H(H(H(H)))(H(H)(H)(H)))))	H(8)N(2)	12	3	1261.19	962723	1.09323e+07	sp|Q8WZK2|MCD4_SCHPO	315	3.22177e-06
fissionyeast_NGP_DIA_1.mzML	1971.8	1959.24	12.5641	NYGHDEYSLPWJLTEIK	NYGHDEYSLPWJLTEIK	(N(N(H(H(H)(H))(H(H(H))(H(H))))))	H(9)N(2)	12	3	1315.21	275655	6.83081e+06	sp|Q8WZK2|MCD4_SCHPO	315	0.000797152
fissionyeast_NGP_DIA_2.mzML	1989.5	1975.56	13.9387	NYGHDEYSLPWJLTEIK	NYGHDEYSLPWJLTEIK	(N(N(H(H(H)(H))(H(H(H))(H(H))))))	H(9)N(2)	12	3	1315.21	477315	4.28077e+06	sp|Q8WZK2|MCD4_SCHPO	315	0.000797152
fissionyeast_NGP_DIA_3.mzML	2000.59	1984.5	16.092	NYGHDEYSLPWJLTEIK	NYGHDEYSLPWJLTEIK	(N(N(H(H(H)(H))(H(H(H))(H(H))))))	H(9)N(2)	12	3	1315.21	401558	6.83555e+06	sp|Q8WZK2|MCD4_SCHPO	315	0.000797152
fissionyeast_NGP_DIA_4.mzML	1970.95	1955.33	15.6222	NYGHDEYSLPWJLTEIK	NYGHDEYSLPWJLTEIK	(N(N(H(H(H)(H))(H(H(H))(H(H))))))	H(9)N(2)	12	3	1315.21	562128	5.13305e+06	sp|Q8WZK2|MCD4_SCHPO	315	0.000797152
fissionyeast_NGP_DIA_1.mzML	1343.42	1324.4	19.0247	QFJTSLENFK	QFJTSLENFK	(N(N(H(H(H))(H(H(H(H)))))))	H(7)N(2)	3	2	1384.57	600754	5.29876e+06	sp|Q10061|LHS1_SCHPO	678	0.000138562
fissionyeast_NGP_DIA_2.mzML	1348.74	1330.68	18.0556	QFJTSLENFK	QFJTSLENFK	(N(N(H(H(H))(H(H(H(H)))))))	H(7)N(2)	3	2	1384.57	579414	4.09337e+06	sp|Q10061|LHS1_SCHPO	678	0.000138562
fissionyeast_NGP_DIA_3.mzML	1357.87	1337.82	20.0535	QFJTSLENFK	QFJTSLENFK	(N(N(H(H(H))(H(H(H(H)))))))	H(7)N(2)	3	2	1384.57	502845	4.12956e+06	sp|Q10061|LHS1_SCHPO	678	0.000138562
fissionyeast_NGP_DIA_4.mzML	1342.93	1321.83	21.0996	QFJTSLENFK	QFJTSLENFK	(N(N(H(H(H))(H(H(H(H)))))))	H(7)N(2)	3	2	1384.57	456518	4.23024e+06	sp|Q10061|LHS1_SCHPO	678	0.000138562
fissionyeast_NGP_DIA_1.mzML	1335.99	1317.41	18.5768	QFJTSLENFK	QFJTSLENFK	(N(N(H(H(H(H)))(H(H)(H)(H)))))	H(8)N(2)	3	2	1465.59	2988820	1.94841e+07	sp|Q10061|LHS1_SCHPO	678	2.75342e-06
fissionyeast_NGP_DIA_2.mzML	1342.74	1324.13	18.6134	QFJTSLENFK	QFJTSLENFK	(N(N(H(H(H(H)))(H(H)(H)(H)))))	H(8)N(2)	3	2	1465.59	2783040	1.96836e+07	sp|Q10061|LHS1_SCHPO	678	2.75342e-06
fissionyeast_NGP_DIA_3.mzML	1349.92	1330.57	19.3495	QFJTSLENFK	QFJTSLENFK	(N(N(H(H(H(H)))(H(H)(H)(H)))))	H(8)N(2)	3	2	1465.59	2878890	1.68943e+07	sp|Q10061|LHS1_SCHPO	678	2.75342e-06
fissionyeast_NGP_DIA_4.mzML	1335.52	1314.24	21.279	QFJTSLENFK	QFJTSLENFK	(N(N(H(H(H(H)))(H(H)(H)(H)))))	H(8)N(2)	3	2	1465.59	2641060	1.82217e+07	sp|Q10061|LHS1_SCHPO	678	2.75342e-06
fissionyeast_NGP_DIA_1.mzML	1335.75	1283.44	52.3082	QFJTSLENFK	QFJTSLENFK	(N(N(H(H(H(H)))(H(H)(H(H))))))	H(8)N(2)	3	3	977.399	3410400	3.90711e+06	sp|Q10061|LHS1_SCHPO	678	3.17524e-05
fissionyeast_NGP_DIA_2.mzML	1343.23	1291.4	51.8339	QFJTSLENFK	QFJTSLENFK	(N(N(H(H(H(H)))(H(H)(H(H))))))	H(8)N(2)	3	3	977.399	2666640	3.38473e+06	sp|Q10061|LHS1_SCHPO	678	3.17524e-05
fissionyeast_NGP_DIA_3.mzML	1350.75	1294.04	56.7099	QFJTSLENFK	QFJTSLENFK	(N(N(H(H(H(H)))(H(H)(H(H))))))	H(8)N(2)	3	3	977.399	2565980	2.33317e+06	sp|Q10061|LHS1_SCHPO	678	3.17524e-05
fissionyeast_NGP_DIA_4.mzML	1335.41	1277.99	57.4241	QFJTSLENFK	QFJTSLENFK	(N(N(H(H(H(H)))(H(H)(H(H))))))	H(8)N(2)	3	3	977.399	3025510	3.54896e+06	sp|Q10061|LHS1_SCHPO	678	3.17524e-05
fissionyeast_NGP_DIA_1.mzML	1326.17	1275.85	50.3166	QFJTSLENFK	QFJTSLENFK	(N(N(H(H(H(H(H))))(H(H(H(H)))))))	H(9)N(2)	3	2	1546.62	1108580	9.50709e+06	sp|Q10061|LHS1_SCHPO	678	9.96129e-06
fissionyeast_NGP_DIA_2.mzML	1334.62	1283.91	50.7117	QFJTSLENFK	QFJTSLENFK	(N(N(H(H(H(H(H))))(H(H(H(H)))))))	H(9)N(2)	3	2	1546.62	1081980	1.11813e+07	sp|Q10061|LHS1_SCHPO	678	9.96129e-06
fissionyeast_NGP_DIA_3.mzML	1338.74	1285.85	52.8892	QFJTSLENFK	QFJTSLENFK	(N(N(H(H(H(H(H))))(H(H(H(H)))))))	H(9)N(2)	3	2	1546.62	1346760	1.17915e+07	sp|Q10061|LHS1_SCHPO	678	9.96129e-06
fissionyeast_NGP_DIA_4.mzML	1326.83	1270.54	56.2862	QFJTSLENFK	QFJTSLENFK	(N(N(H(H(H(H(H))))(H(H(H(H)))))))	H(9)N(2)	3	2	1546.62	1314340	9.04804e+06	sp|Q10061|LHS1_SCHPO	678	9.96129e-06
fissionyeast_NGP_DIA_1.mzML	1325.82	1274.78	51.0399	QFJTSLENFK	QFJTSLENFK	(N(N(H(H)(H(H(H(H(H(H(H))))))))))	H(9)N(2)	3	3	1031.42	2985390	4.35256e+06	sp|Q10061|LHS1_SCHPO	678	1.15549e-05
fissionyeast_NGP_DIA_2.mzML	1335.09	1282.85	52.241	QFJTSLENFK	QFJTSLENFK	(N(N(H(H)(H(H(H(H(H(H(H))))))))))	H(9)N(2)	3	3	1031.42	2108020	3.2995e+06	sp|Q10061|LHS1_SCHPO	678	1.15549e-05
fissionyeast_NGP_DIA_3.mzML	1338.78	1284.7	54.0799	QFJTSLENFK	QFJTSLENFK	(N(N(H(H)(H(H(H(H(H(H(H))))))))))	H(9)N(2)	3	3	1031.42	2301880	1.98769e+06	sp|Q10061|LHS1_SCHPO	678	1.15549e-05
fissionyeast_NGP_DIA_4.mzML	1326.37	1269.53	56.8351	QFJTSLENFK	QFJTSLENFK	(N(N(H(H)(H(H(H(H(H(H(H))))))))))	H(9)N(2)	3	3	1031.42	2162960	2.95803e+06	sp|Q10061|LHS1_SCHPO	678	1.15549e-05
fissionyeast_NGP_DIA_1.mzML	2168.62	2168.01	0.610316	QFVQYGJLTGLDMAVVK	QFVQYGJLTGLDMAVVK	(N(N(H(H(H(H(H))))(H(H(H(H)))))))	H(9)N(2)	7	3	1249.87	5846660	5.64213e+06	sp|O94702|ERMP1_SCHPO	291	2.28979e-06
fissionyeast_NGP_DIA_2.mzML	2198.89	2199.55	-0.660779	QFVQYGJLTGLDMAVVK	QFVQYGJLTGLDMAVVK	(N(N(H(H(H(H(H))))(H(H(H(H)))))))	H(9)N(2)	7	3	1249.87	5712510	5.63827e+06	sp|O94702|ERMP1_SCHPO	291	2.28979e-06
fissionyeast_NGP_DIA_3.mzML	2202.48	2205.27	-2.78819	QFVQYGJLTGLDMAVVK	QFVQYGJLTGLDMAVVK	(N(N(H(H(H(H(H))))(H(H(H(H)))))))	H(9)N(2)	7	3	1249.87	6134760	7.50789e+06	sp|O94702|ERMP1_SCHPO	291	2.28979e-06
fissionyeast_NGP_DIA_4.mzML	2170.9	2169.31	1.58906	QFVQYGJLTGLDMAVVK	QFVQYGJLTGLDMAVVK	(N(N(H(H(H(H(H))))(H(H(H(H)))))))	H(9)N(2)	7	3	1249.87	5154220	5.7325e+06	sp|O94702|ERMP1_SCHPO	291	2.28979e-06
fissionyeast_NGP_DIA_1.mzML	1393.4	1316.12	77.2797	QJSTTEPSYDLQELR	QJSTTEPSYDLQELR	(N(N(H(H(H(H)))(H(H(H(H)))))))	H(8)N(2)	2	3	1161.81	2095500	4.29044e+06	sp|Q9UTC8|OS9_SCHPO	104	2.47807e-06
fissionyeast_NGP_DIA_2.mzML	1397.03	1321.82	75.2125	QJSTTEPSYDLQELR	QJSTTEPSYDLQELR	(N(N(H(H(H(H)))(H(H(H(H)))))))	H(8)N(2)	2	3	1161.81	2016420	2.74467e+06	sp|Q9UTC8|OS9_SCHPO	104	2.47807e-06
fissionyeast_NGP_DIA_3.mzML	1407.77	1327.63	80.1398	QJSTTEPSYDLQELR	QJSTTEPSYDLQELR	(N(N(H(H(H(H)))(H(H(H(H)))))))	H(8)N(2)	2	3	1161.81	2071730	2.91813e+06	sp|Q9UTC8|OS9_SCHPO	104	2.47807e-06
fissionyeast_NGP_DIA_4.mzML	1393.81	1317.57	76.2351	QJSTTEPSYDLQELR	QJSTTEPSYDLQELR	(N(N(H(H(H(H)))(H(H(H(H)))))))	H(8)N(2)	2	3	1161.81	1725620	2.47882e+06	sp|Q9UTC8|OS9_SCHPO	104	2.47807e-06
fissionyeast_NGP_DIA_1.mzML	1390.89	1334.8	56.0921	QJSTTEPSYDLQELR	QJSTTEPSYDLQELR	(N(N(H(H(H(H(H))))(H(H(H(H)))))))	H(9)N(2)	2	3	1215.83	139653	1.75771e+06	sp|Q9UTC8|OS9_SCHPO	104	0.00571524
fissionyeast_NGP_DIA_4.mzML	1390.22	1336.12	54.096	QJSTTEPSYDLQELR	QJSTTEPSYDLQELR	(N(N(H(H(H(H(H))))(H(H(H(H)))))))	H(9)N(2)	2	3	1215.83	126556	1.2827e+06	sp|Q9UTC8|OS9_SCHPO	104	0.00571524
fissionyeast_NGP_DIA_1.mzML	1052.1	1069.03	-16.926	QSIALYAJDTK	QSIALYAJDTK	(N(N(H(H(H))(H(H(H(H)))))))	H(7)N(2)	8	2	1382.58	2534240	1.15217e+07	sp|P87113|ERG2_SCHPO	50	3.27668e-06
fissionyeast_NGP_DIA_2.mzML	1068	1084.58	-16.5768	QSIALYAJDTK	QSIALYAJDTK	(N(N(H(H(H))(H(H(H(H)))))))	H(7)N(2)	8	2	1382.58	2418870	8.44009e+06	sp|P87113|ERG2_SCHPO	50	3.27668e-06
fissionyeast_NGP_DIA_3.mzML	1074.48	1090.45	-15.9714	QSIALYAJDTK	QSIALYAJDTK	(N(N(H(H(H))(H(H(H(H)))))))	H(7)N(2)	8	2	1382.58	2264960	8.91227e+06	sp|P87113|ERG2_SCHPO	50	3.27668e-06
fissionyeast_NGP_DIA_4.mzML	1053.63	1071.95	-18.3208	QSIALYAJDTK	QSIALYAJDTK	(N(N(H(H(H))(H(H(H(H)))))))	H(7)N(2)	8	2	1382.58	2347230	9.21914e+06	sp|P87113|ERG2_SCHPO	50	3.27668e-06
fissionyeast_NGP_DIA_1.mzML	1040.66	1036.07	4.59073	QSIALYAJDTK	QSIALYAJDTK	(N(N(H(H(H(H)))(H(H)(H(H))))))	H(8)N(2)	8	2	1463.61	7503840	4.30871e+07	sp|P87113|ERG2_SCHPO	50	4.96938e-05
fissionyeast_NGP_DIA_2.mzML	1054.82	1050.35	4.46835	QSIALYAJDTK	QSIALYAJDTK	(N(N(H(H(H(H)))(H(H)(H(H))))))	H(8)N(2)	8	2	1463.61	7171210	3.68308e+07	sp|P87113|ERG2_SCHPO	50	4.96938e-05
fissionyeast_NGP_DIA_3.mzML	1063.02	1058.33	4.69286	QSIALYAJDTK	QSIALYAJDTK	(N(N(H(H(H(H)))(H(H)(H(H))))))	H(8)N(2)	8	2	1463.61	6614490	3.21412e+07	sp|P87113|ERG2_SCHPO	50	4.96938e-05
fissionyeast_NGP_DIA_4.mzML	1039.17	1033.56	5.60977	QSIALYAJDTK	QSIALYAJDTK	(N(N(H(H(H(H)))(H(H)(H(H))))))	H(8)N(2)	8	2	1463.61	8644010	4.04763e+07	sp|P87113|ERG2_SCHPO	50	4.96938e-05
fissionyeast_NGP_DIA_1.mzML	1040.94	1051.01	-10.0671	QSIALYAJDTK	QSIALYAJDTK	(N(N(H(H(H(H)))(H(H)(H(H))))))	H(8)N(2)	8	3	976.074	3941400	3.92103e+06	sp|P87113|ERG2_SCHPO	50	4.96938e-05
fissionyeast_NGP_DIA_2.mzML	1055.59	1066.76	-11.1725	QSIALYAJDTK	QSIALYAJDTK	(N(N(H(H(H(H)))(H(H)(H(H))))))	H(8)N(2)	8	3	976.074	4296170	5.87725e+06	sp|P87113|ERG2_SCHPO	50	4.96938e-05
fissionyeast_NGP_DIA_3.mzML	1063.64	1073.68	-10.0364	QSIALYAJDTK	QSIALYAJDTK	(N(N(H(H(H(H)))(H(H)(H(H))))))	H(8)N(2)	8	3	976.074	3564910	6.38139e+06	sp|P87113|ERG2_SCHPO	50	4.96938e-05
fissionyeast_NGP_DIA_4.mzML	1039.26	1052.62	-13.3561	QSIALYAJDTK	QSIALYAJDTK	(N(N(H(H(H(H)))(H(H)(H(H))))))	H(8)N(2)	8	3	976.074	3911310	4.55942e+06	sp|P87113|ERG2_SCHPO	50	4.96938e-05
fissionyeast_NGP_DIA_1.mzML	1030.66	1043.19	-12.5303	QSIALYAJDTK	QSIALYAJDTK	(N(N(H(H(H))(H(H)(H(H(H(H))))))))	H(9)N(2)	8	2	1544.63	3277610	1.73229e+07	sp|P87113|ERG2_SCHPO	50	1.56752e-05
fissionyeast_NGP_DIA_2.mzML	1044.3	1058.27	-13.9715	QSIALYAJDTK	QSIALYAJDTK	(N(N(H(H(H))(H(H)(H(H(H(H))))))))	H(9)N(2)	8	2	1544.63	3151670	1.47938e+07	sp|P87113|ERG2_SCHPO	50	1.56752e-05
fissionyeast_NGP_DIA_3.mzML	1052.75	1065.68	-12.9258	QSIALYAJDTK	QSIALYAJDTK	(N(N(H(H(H))(H(H)(H(H(H(H))))))))	H(9)N(2)	8	2	1544.63	2770710	1.19486e+07	sp|P87113|ERG2_SCHPO	50	1.56752e-05
fissionyeast_NGP_DIA_4.mzML	1026.68	1042.75	-16.0716	QSIALYAJDTK	QSIALYAJDTK	(N(N(H(H(H))(H(H)(H(H(H(H))))))))	H(9)N(2)	8	2	1544.63	3619470	1.48469e+07	sp|P87113|ERG2_SCHPO	50	1.56752e-05
fissionyeast_NGP_DIA_1.mzML	1030.35	1026.53	3.81595	QSIALYAJDTK	QSIALYAJDTK	(N(N(H(H(H)(H))(H(H(H(H(H))))))))	H(9)N(2)	8	3	1030.09	5998580	4.19343e+06	sp|P87113|ERG2_SCHPO	50	3.50357e-05
fissionyeast_NGP_DIA_2.mzML	1044.79	1040.3	4.49409	QSIALYAJDTK	QSIALYAJDTK	(N(N(H(H(H)(H))(H(H(H(H(H))))))))	H(9)N(2)	8	3	1030.09	7393310	4.89076e+06	sp|P87113|ERG2_SCHPO	50	3.50357e-05
fissionyeast_NGP_DIA_3.mzML	1052.41	1048.5	3.90673	QSIALYAJDTK	QSIALYAJDTK	(N(N(H(H(H)(H))(H(H(H(H(H))))))))	H(9)N(2)	8	3	1030.09	6118350	4.69522e+06	sp|P87113|ERG2_SCHPO	50	3.50357e-05
fissionyeast_NGP_DIA_4.mzML	1026.44	1021.71	4.72916	QSIALYAJDTK	QSIALYAJDTK	(N(N(H(H(H)(H))(H(H(H(H(H))))))))	H(9)N(2)	8	3	1030.09	7195200	3.2022e+06	sp|P87113|ERG2_SCHPO	50	3.50357e-05
fissionyeast_NGP_DIA_1.mzML	1518.57	1519.03	-0.457517	QWASISPJITYK	QWASISPJITYK	(N(N(H(H(H(H(H(H(H(H)))))))(H(H(H))(H(H(H(H(H)))))))))	H(16)N(2)	8	3	1469.58	4579640	5.74847e+06	sp|Q9USU5|GAS2_SCHPO	334	2.80601e-05
fissionyeast_NGP_DIA_2.mzML	1554.25	1563.9	-9.64716	QWASISPJITYK	QWASISPJITYK	(N(N(H(H(H(H(H(H(H(H)))))))(H(H(H))(H(H(H(H(H)))))))))	H(16)N(2)	8	3	1469.58	4371530	5.01121e+06	sp|Q9USU5|GAS2_SCHPO	334	2.80601e-05
fissionyeast_NGP_DIA_3.mzML	1560.77	1565.41	-4.64391	QWASISPJITYK	QWASISPJITYK	(N(N(H(H(H(H(H(H(H(H)))))))(H(H(H))(H(H(H(H(H)))))))))	H(16)N(2)	8	3	1469.58	3147060	6.97366e+06	sp|Q9USU5|GAS2_SCHPO	334	2.80601e-05
fissionyeast_NGP_DIA_4.mzML	1532.71	1536.03	-3.31601	QWASISPJITYK	QWASISPJITYK	(N(N(H(H(H(H(H(H(H(H)))))))(H(H(H))(H(H(H(H(H)))))))))	H(16)N(2)	8	3	1469.58	3671830	4.11817e+06	sp|Q9USU5|GAS2_SCHPO	334	2.80601e-05
fissionyeast_NGP_DIA_1.mzML	1496.62	1468.36	28.2641	QWASISPJITYK	QWASISPJITYK	(N(N(H(H(H(H(H(H(H(H)))))))(H(H(H(H(H(H)))))(H(H(H(H(H)))))))))	H(19)N(2)	8	3	1631.63	205980	227387	sp|Q9USU5|GAS2_SCHPO	334	0.000203033
fissionyeast_NGP_DIA_2.mzML	1519.91	1499.74	20.1694	QWASISPJITYK	QWASISPJITYK	(N(N(H(H(H(H(H(H(H(H)))))))(H(H(H(H(H(H)))))(H(H(H(H(H)))))))))	H(19)N(2)	8	3	1631.63	314029	332625	sp|Q9USU5|GAS2_SCHPO	334	0.000203033
fissionyeast_NGP_DIA_3.mzML	1530.52	1507.05	23.4712	QWASISPJITYK	QWASISPJITYK	(N(N(H(H(H(H(H(H(H(H)))))))(H(H(H(H(H(H)))))(H(H(H(H(H)))))))))	H(19)N(2)	8	3	1631.63	249993	350256	sp|Q9USU5|GAS2_SCHPO	334	0.000203033
fissionyeast_NGP_DIA_4.mzML	1506.12	1480.22	25.9023	QWASISPJITYK	QWASISPJITYK	(N(N(H(H(H(H(H(H(H(H)))))))(H(H(H(H(H(H)))))(H(H(H(H(H)))))))))	H(19)N(2)	8	3	1631.63	204709	113457	sp|Q9USU5|GAS2_SCHPO	334	0.000203033
fissionyeast_NGP_DIA_1.mzML	2027.24	2078.02	-50.7751	QYNEJVTLYAPLEHINVAIR	QYNEJVTLYAPLEHINVAIR	(N(N(H(H(H(H)))(H(H)(H(H)(H(H)))))))	H(10)N(2)	5	3	1461.98	1882520	1.02221e+07	sp|Q9C0Y4|AGLU_SCHPO	821	1.08205e-06
fissionyeast_NGP_DIA_2.mzML	2051.58	2101.4	-49.8218	QYNEJVTLYAPLEHINVAIR	QYNEJVTLYAPLEHINVAIR	(N(N(H(H(H(H)))(H(H)(H(H)(H(H)))))))	H(10)N(2)	5	3	1461.98	1713820	1.42686e+07	sp|Q9C0Y4|AGLU_SCHPO	821	1.08205e-06
fissionyeast_NGP_DIA_3.mzML	2052.99	2097.53	-44.5367	QYNEJVTLYAPLEHINVAIR	QYNEJVTLYAPLEHINVAIR	(N(N(H(H(H(H)))(H(H)(H(H)(H(H)))))))	H(10)N(2)	5	3	1461.98	2132850	9.91319e+06	sp|Q9C0Y4|AGLU_SCHPO	821	1.08205e-06
fissionyeast_NGP_DIA_4.mzML	2032.74	2075.09	-42.3494	QYNEJVTLYAPLEHINVAIR	QYNEJVTLYAPLEHINVAIR	(N(N(H(H(H(H)))(H(H)(H(H)(H(H)))))))	H(10)N(2)	5	3	1461.98	735297	6.42368e+06	sp|Q9C0Y4|AGLU_SCHPO	821	1.08205e-06
fissionyeast_NGP_DIA_1.mzML	2037.12	2089.07	-51.9489	QYNEJVTLYAPLEHINVAIR	QYNEJVTLYAPLEHINVAIR	(N(N(H(H(H(H)))(H(H(H(H)))))))	H(8)N(2)	5	3	1353.94	660371	4.30205e+06	sp|Q9C0Y4|AGLU_SCHPO	821	0.000259812
fissionyeast_NGP_DIA_2.mzML	2059.62	2112.87	-53.2477	QYNEJVTLYAPLEHINVAIR	QYNEJVTLYAPLEHINVAIR	(N(N(H(H(H(H)))(H(H(H(H)))))))	H(8)N(2)	5	3	1353.94	671844	4.54952e+06	sp|Q9C0Y4|AGLU_SCHPO	821	0.000259812
fissionyeast_NGP_DIA_3.mzML	2063.83	2108.59	-44.7634	QYNEJVTLYAPLEHINVAIR	QYNEJVTLYAPLEHINVAIR	(N(N(H(H(H(H)))(H(H(H(H)))))))	H(8)N(2)	5	3	1353.94	620514	4.84129e+06	sp|Q9C0Y4|AGLU_SCHPO	821	0.000259812
fissionyeast_NGP_DIA_4.mzML	2038.62	2084.86	-46.2358	QYNEJVTLYAPLEHINVAIR	QYNEJVTLYAPLEHINVAIR	(N(N(H(H(H(H)))(H(H(H(H)))))))	H(8)N(2)	5	3	1353.94	404786	2.09407e+06	sp|Q9C0Y4|AGLU_SCHPO	821	0.000259812
fissionyeast_NGP_DIA_1.mzML	2039.46	2040.26	-0.796776	QYNEJVTLYAPLEHINVAIR	QYNEJVTLYAPLEHINVAIR	(N(N(H(H(H(H)))(H(H)(H)(H)))))	H(8)N(2)	5	4	1015.71	31678.6	645610	sp|Q9C0Y4|AGLU_SCHPO	821	0.000682432
fissionyeast_NGP_DIA_2.mzML	2060.62	2062.1	-1.47527	QYNEJVTLYAPLEHINVAIR	QYNEJVTLYAPLEHINVAIR	(N(N(H(H(H(H)))(H(H)(H)(H)))))	H(8)N(2)	5	4	1015.71	115193	575135	sp|Q9C0Y4|AGLU_SCHPO	821	0.000682432
fissionyeast_NGP_DIA_3.mzML	2059.73	2061.6	-1.87126	QYNEJVTLYAPLEHINVAIR	QYNEJVTLYAPLEHINVAIR	(N(N(H(H(H(H)))(H(H)(H)(H)))))	H(8)N(2)	5	4	1015.71	192310	559545	sp|Q9C0Y4|AGLU_SCHPO	821	0.000682432
fissionyeast_NGP_DIA_1.mzML	2033.77	2085.31	-51.5366	QYNEJVTLYAPLEHINVAIR	QYNEJVTLYAPLEHINVAIR	(N(N(H(H(H(H)))(H(H(H(H(H))))))))	H(9)N(2)	5	3	1407.96	7958260	1.23675e+08	sp|Q9C0Y4|AGLU_SCHPO	821	7.31974e-06
fissionyeast_NGP_DIA_2.mzML	2056.3	2108.96	-52.6638	QYNEJVTLYAPLEHINVAIR	QYNEJVTLYAPLEHINVAIR	(N(N(H(H(H(H)))(H(H(H(H(H))))))))	H(9)N(2)	5	3	1407.96	7519790	1.10945e+08	sp|Q9C0Y4|AGLU_SCHPO	821	7.31974e-06
fissionyeast_NGP_DIA_3.mzML	2059.58	2104.78	-45.2018	QYNEJVTLYAPLEHINVAIR	QYNEJVTLYAPLEHINVAIR	(N(N(H(H(H(H)))(H(H(H(H(H))))))))	H(9)N(2)	5	3	1407.96	8147940	104187845	sp|Q9C0Y4|AGLU_SCHPO	821	7.31974e-06
fissionyeast_NGP_DIA_4.mzML	2036.43	2081.53	-45.1049	QYNEJVTLYAPLEHINVAIR	QYNEJVTLYAPLEHINVAIR	(N(N(H(H(H(H)))(H(H(H(H(H))))))))	H(9)N(2)	5	3	1407.96	4906930	5.0361e+07	sp|Q9C0Y4|AGLU_SCHPO	821	7.31974e-06
fissionyeast_NGP_DIA_1.mzML	2161.85	2189.51	-27.6608	QYRDDLJLSYVFGCIPK	QYRDDLJLSYVFGC[160]IPK	(N(N(H(H(H(H(H))))(H(H(H(H(H(H(H(H)))))))))))	H(13)N(2)	7	3	1534.29	474999	3.75792e+06	sp|Q9US39|YFZ2_SCHPO	379	4.84987e-07
fissionyeast_NGP_DIA_2.mzML	2194.74	2227.86	-33.1182	QYRDDLJLSYVFGCIPK	QYRDDLJLSYVFGC[160]IPK	(N(N(H(H(H(H(H))))(H(H(H(H(H(H(H(H)))))))))))	H(13)N(2)	7	3	1534.29	549052	3.106e+06	sp|Q9US39|YFZ2_SCHPO	379	4.84987e-07
fissionyeast_NGP_DIA_3.mzML	2198.05	2224.47	-26.4198	QYRDDLJLSYVFGCIPK	QYRDDLJLSYVFGC[160]IPK	(N(N(H(H(H(H(H))))(H(H(H(H(H(H(H(H)))))))))))	H(13)N(2)	7	3	1534.29	508341	4.1651e+06	sp|Q9US39|YFZ2_SCHPO	379	4.84987e-07
fissionyeast_NGP_DIA_4.mzML	2162.13	2204.04	-41.9143	QYRDDLJLSYVFGCIPK	QYRDDLJLSYVFGC[160]IPK	(N(N(H(H(H(H(H))))(H(H(H(H(H(H(H(H)))))))))))	H(13)N(2)	7	3	1534.29	344590	2.17982e+06	sp|Q9US39|YFZ2_SCHPO	379	4.84987e-07
fissionyeast_NGP_DIA_1.mzML	1827.84	1823.8	4.03859	RJSSTSSGETGKGPK	RJSSTSSGETGKGPK	(N(N(H(H(H(H(H(H)))))(H(H)(H(H(H(H(H)))))))))	H(13)N(2)	2	3	1335.87	63769	1.90179e+06	sp|O94525|YBU1_SCHPO	486	0.00448422
fissionyeast_NGP_DIA_2.mzML	1846.76	1864.79	-18.0285	RJSSTSSGETGKGPK	RJSSTSSGETGKGPK	(N(N(H(H(H(H(H(H)))))(H(H)(H(H(H(H(H)))))))))	H(13)N(2)	2	3	1335.87	54613.3	1.36308e+06	sp|O94525|YBU1_SCHPO	486	0.00448422
fissionyeast_NGP_DIA_3.mzML	1841.64	1890.86	-49.2171	RJSSTSSGETGKGPK	RJSSTSSGETGKGPK	(N(N(H(H(H(H(H(H)))))(H(H)(H(H(H(H(H)))))))))	H(13)N(2)	2	3	1335.87	22628.4	1.28046e+06	sp|O94525|YBU1_SCHPO	486	0.00448422
fissionyeast_NGP_DIA_4.mzML	1826.25	1762.54	63.7144	RJSSTSSGETGKGPK	RJSSTSSGETGKGPK	(N(N(H(H(H(H(H(H)))))(H(H)(H(H(H(H(H)))))))))	H(13)N(2)	2	3	1335.87	57577.6	1.46526e+06	sp|O94525|YBU1_SCHPO	486	0.00448422
fissionyeast_NGP_DIA_1.mzML	766.218	849.372	-83.1543	RSEVTPJTSLAQCPK	RSEVTPJTSLAQC[160]PK	(N(N(H(H)(H(H(H))(H(H(H(H(H)))))))))	H(10)N(2)	7	3	1238.85	252581	2.14863e+06	sp|Q9C0Y2|YKL1_SCHPO	44	3.11096e-05
fissionyeast_NGP_DIA_2.mzML	768.769	848.58	-79.8111	RSEVTPJTSLAQCPK	RSEVTPJTSLAQC[160]PK	(N(N(H(H)(H(H(H))(H(H(H(H(H)))))))))	H(10)N(2)	7	3	1238.85	181942	1.95171e+06	sp|Q9C0Y2|YKL1_SCHPO	44	3.11096e-05
fissionyeast_NGP_DIA_3.mzML	769.427	858.827	-89.3998	RSEVTPJTSLAQCPK	RSEVTPJTSLAQC[160]PK	(N(N(H(H)(H(H(H))(H(H(H(H(H)))))))))	H(10)N(2)	7	3	1238.85	252766	2.43625e+06	sp|Q9C0Y2|YKL1_SCHPO	44	3.11096e-05
fissionyeast_NGP_DIA_4.mzML	764.836	850.494	-85.658	RSEVTPJTSLAQCPK	RSEVTPJTSLAQC[160]PK	(N(N(H(H)(H(H(H))(H(H(H(H(H)))))))))	H(10)N(2)	7	3	1238.85	166180	1.88997e+06	sp|Q9C0Y2|YKL1_SCHPO	44	3.11096e-05
fissionyeast_NGP_DIA_1.mzML	758.139	839.766	-81.6268	RSEVTPJTSLAQCPK	RSEVTPJTSLAQC[160]PK	(N(N(H(H)(H(H(H(H(H))))(H(H(H(H(H)))))))))	H(12)N(2)	7	3	1346.88	934468	6.0636e+06	sp|Q9C0Y2|YKL1_SCHPO	44	4.12176e-05
fissionyeast_NGP_DIA_2.mzML	761.212	838.022	-76.8097	RSEVTPJTSLAQCPK	RSEVTPJTSLAQC[160]PK	(N(N(H(H)(H(H(H(H(H))))(H(H(H(H(H)))))))))	H(12)N(2)	7	3	1346.88	741393	5.7154e+06	sp|Q9C0Y2|YKL1_SCHPO	44	4.12176e-05
fissionyeast_NGP_DIA_3.mzML	761.071	850.121	-89.0502	RSEVTPJTSLAQCPK	RSEVTPJTSLAQC[160]PK	(N(N(H(H)(H(H(H(H(H))))(H(H(H(H(H)))))))))	H(12)N(2)	7	3	1346.88	983673	6.37321e+06	sp|Q9C0Y2|YKL1_SCHPO	44	4.12176e-05
fissionyeast_NGP_DIA_4.mzML	756.29	841.926	-85.6359	RSEVTPJTSLAQCPK	RSEVTPJTSLAQC[160]PK	(N(N(H(H)(H(H(H(H(H))))(H(H(H(H(H)))))))))	H(12)N(2)	7	3	1346.88	860530	5.67005e+06	sp|Q9C0Y2|YKL1_SCHPO	44	4.12176e-05
fissionyeast_NGP_DIA_1.mzML	755.436	841.539	-86.1026	RSEVTPJTSLAQCPK	RSEVTPJTSLAQC[160]PK	(N(N(H(H(H(H(H(H)))))(H(H)(H(H(H(H(H)))))))))	H(13)N(2)	7	3	1400.9	551462	4.01026e+06	sp|Q9C0Y2|YKL1_SCHPO	44	3.00294e-06
fissionyeast_NGP_DIA_2.mzML	759.099	839.975	-80.8758	RSEVTPJTSLAQCPK	RSEVTPJTSLAQC[160]PK	(N(N(H(H(H(H(H(H)))))(H(H)(H(H(H(H(H)))))))))	H(13)N(2)	7	3	1400.9	473325	3.29456e+06	sp|Q9C0Y2|YKL1_SCHPO	44	3.00294e-06
fissionyeast_NGP_DIA_3.mzML	758.326	851.716	-93.3905	RSEVTPJTSLAQCPK	RSEVTPJTSLAQC[160]PK	(N(N(H(H(H(H(H(H)))))(H(H)(H(H(H(H(H)))))))))	H(13)N(2)	7	3	1400.9	536860	3.96928e+06	sp|Q9C0Y2|YKL1_SCHPO	44	3.00294e-06
fissionyeast_NGP_DIA_4.mzML	754.586	843.501	-88.9155	RSEVTPJTSLAQCPK	RSEVTPJTSLAQC[160]PK	(N(N(H(H(H(H(H(H)))))(H(H)(H(H(H(H(H)))))))))	H(13)N(2)	7	3	1400.9	445947	3.68944e+06	sp|Q9C0Y2|YKL1_SCHPO	44	3.00294e-06
fissionyeast_NGP_DIA_1.mzML	1701.23	1805.99	-104.764	SDPASLVGNJITIYHPPPHGYLSYK	SDPASLVGNJITIYHPPPHGYLSYK	(N(N(H(H(H(H(H))))(H(H)(H(H(H)))))))	H(10)N(2)	10	4	1192.52	1636560	1.21871e+07	sp|Q9USK8|AGS1_SCHPO	1032	0.000237011
fissionyeast_NGP_DIA_2.mzML	1714.99	1856.21	-141.218	SDPASLVGNJITIYHPPPHGYLSYK	SDPASLVGNJITIYHPPPHGYLSYK	(N(N(H(H(H(H(H))))(H(H)(H(H(H)))))))	H(10)N(2)	10	4	1192.52	1331850	1.40151e+07	sp|Q9USK8|AGS1_SCHPO	1032	0.000237011
fissionyeast_NGP_DIA_3.mzML	1708.32	1876.88	-168.56	SDPASLVGNJITIYHPPPHGYLSYK	SDPASLVGNJITIYHPPPHGYLSYK	(N(N(H(H(H(H(H))))(H(H)(H(H(H)))))))	H(10)N(2)	10	4	1192.52	1510940	1.23407e+07	sp|Q9USK8|AGS1_SCHPO	1032	0.000237011
fissionyeast_NGP_DIA_4.mzML	1691.14	1736.04	-44.9035	SDPASLVGNJITIYHPPPHGYLSYK	SDPASLVGNJITIYHPPPHGYLSYK	(N(N(H(H(H(H(H))))(H(H)(H(H(H)))))))	H(10)N(2)	10	4	1192.52	1523460	1.09643e+07	sp|Q9USK8|AGS1_SCHPO	1032	0.000237011
fissionyeast_NGP_DIA_1.mzML	1705.95	1819.85	-113.902	SDPASLVGNJITIYHPPPHGYLSYK	SDPASLVGNJITIYHPPPHGYLSYK	(N(N(H(H(H(H(H))))(H(H(H(H)))))))	H(9)N(2)	10	4	1152.01	133080	1.63626e+06	sp|Q9USK8|AGS1_SCHPO	1032	0.00631346
fissionyeast_NGP_DIA_2.mzML	1717.92	1863.03	-145.109	SDPASLVGNJITIYHPPPHGYLSYK	SDPASLVGNJITIYHPPPHGYLSYK	(N(N(H(H(H(H(H))))(H(H(H(H)))))))	H(9)N(2)	10	4	1152.01	153743	1.86098e+06	sp|Q9USK8|AGS1_SCHPO	1032	0.00631346
fissionyeast_NGP_DIA_3.mzML	1711.48	1888	-176.521	SDPASLVGNJITIYHPPPHGYLSYK	SDPASLVGNJITIYHPPPHGYLSYK	(N(N(H(H(H(H(H))))(H(H(H(H)))))))	H(9)N(2)	10	4	1152.01	119294	1.6912e+06	sp|Q9USK8|AGS1_SCHPO	1032	0.00631346
fissionyeast_NGP_DIA_4.mzML	1692.7	1756.6	-63.8988	SDPASLVGNJITIYHPPPHGYLSYK	SDPASLVGNJITIYHPPPHGYLSYK	(N(N(H(H(H(H(H))))(H(H(H(H)))))))	H(9)N(2)	10	4	1152.01	105748	1.21828e+06	sp|Q9USK8|AGS1_SCHPO	1032	0.00631346
fissionyeast_NGP_DIA_1.mzML	1891.79	1871.2	20.5935	SDTJSTSSGFSVGEAISSGYSLK	SDTJSTSSGFSVGEAISSGYSLK	(N(N(H(H(H(H)))(H(H(H(H(H))))))))	H(9)N(2)	4	3	1382.57	505306	2.13601e+06	sp|O42665|YF8B_SCHPO	106	2.19091e-05
fissionyeast_NGP_DIA_2.mzML	1903.44	1885.19	18.2498	SDTJSTSSGFSVGEAISSGYSLK	SDTJSTSSGFSVGEAISSGYSLK	(N(N(H(H(H(H)))(H(H(H(H(H))))))))	H(9)N(2)	4	3	1382.57	508609	2.32192e+06	sp|O42665|YF8B_SCHPO	106	2.19091e-05
fissionyeast_NGP_DIA_3.mzML	1905.76	1915.91	-10.1493	SDTJSTSSGFSVGEAISSGYSLK	SDTJSTSSGFSVGEAISSGYSLK	(N(N(H(H(H(H)))(H(H(H(H(H))))))))	H(9)N(2)	4	3	1382.57	301112	1.68785e+06	sp|O42665|YF8B_SCHPO	106	2.19091e-05
fissionyeast_NGP_DIA_4.mzML	1887.85	1836.56	51.2917	SDTJSTSSGFSVGEAISSGYSLK	SDTJSTSSGFSVGEAISSGYSLK	(N(N(H(H(H(H)))(H(H(H(H(H))))))))	H(9)N(2)	4	3	1382.57	519990	1.80175e+06	sp|O42665|YF8B_SCHPO	106	2.19091e-05
fissionyeast_NGP_DIA_1.mzML	2716.36	2814.5	-98.1416	SEFDGILPGEFVESJSTWWNR	SEFDGILPGEFVESJSTWWNR	(N(N(H(H(H(H)))(H(H)(H(H))))))	H(8)N(2)	15	3	1391.58	2040150	3.34076e+06	sp|Q9P7Q9|ALG9_SCHPO	462	1.60144e-05
fissionyeast_NGP_DIA_2.mzML	2738.53	2832.58	-94.0484	SEFDGILPGEFVESJSTWWNR	SEFDGILPGEFVESJSTWWNR	(N(N(H(H(H(H)))(H(H)(H(H))))))	H(8)N(2)	15	3	1391.58	1963050	2.53277e+06	sp|Q9P7Q9|ALG9_SCHPO	462	1.60144e-05
fissionyeast_NGP_DIA_3.mzML	2744.18	2837.86	-93.6772	SEFDGILPGEFVESJSTWWNR	SEFDGILPGEFVESJSTWWNR	(N(N(H(H(H(H)))(H(H)(H(H))))))	H(8)N(2)	15	3	1391.58	1658870	2.55345e+06	sp|Q9P7Q9|ALG9_SCHPO	462	1.60144e-05
fissionyeast_NGP_DIA_4.mzML	2713.78	2801.69	-87.907	SEFDGILPGEFVESJSTWWNR	SEFDGILPGEFVESJSTWWNR	(N(N(H(H(H(H)))(H(H)(H(H))))))	H(8)N(2)	15	3	1391.58	2071420	2.73599e+06	sp|Q9P7Q9|ALG9_SCHPO	462	1.60144e-05
fissionyeast_NGP_DIA_1.mzML	911.833	906.269	5.56444	SEVTPJTSLAQCPK	SEVTPJTSLAQC[160]PK	(N(N(H(H(H)(H(H(H))))(H(H)(H(H(H)))))))	H(11)N(2)	6	3	1240.83	421050	499225	sp|Q9C0Y2|YKL1_SCHPO	44	0.0014534
fissionyeast_NGP_DIA_2.mzML	923.289	912.82	10.469	SEVTPJTSLAQCPK	SEVTPJTSLAQC[160]PK	(N(N(H(H(H)(H(H(H))))(H(H)(H(H(H)))))))	H(11)N(2)	6	3	1240.83	439870	447587	sp|Q9C0Y2|YKL1_SCHPO	44	0.0014534
fissionyeast_NGP_DIA_3.mzML	937.043	926.428	10.6155	SEVTPJTSLAQCPK	SEVTPJTSLAQC[160]PK	(N(N(H(H(H)(H(H(H))))(H(H)(H(H(H)))))))	H(11)N(2)	6	3	1240.83	318148	491489	sp|Q9C0Y2|YKL1_SCHPO	44	0.0014534
fissionyeast_NGP_DIA_4.mzML	911.471	903.966	7.50476	SEVTPJTSLAQCPK	SEVTPJTSLAQC[160]PK	(N(N(H(H(H)(H(H(H))))(H(H)(H(H(H)))))))	H(11)N(2)	6	3	1240.83	270520	438774	sp|Q9C0Y2|YKL1_SCHPO	44	0.0014534
fissionyeast_NGP_DIA_1.mzML	2284.77	2223.85	60.9198	SIDCQWMDSVALJLSR	SIDC[160]QWMDSVALJLSR	(N(N(H(H(H(H(H))))(H(H(H(H(H))))))))	H(10)N(2)	13	3	1307.86	714665	5.94321e+06	sp|P87167|BUT2_SCHPO	196	1.01733e-05
fissionyeast_NGP_DIA_2.mzML	2310.6	2266.26	44.3362	SIDCQWMDSVALJLSR	SIDC[160]QWMDSVALJLSR	(N(N(H(H(H(H(H))))(H(H(H(H(H))))))))	H(10)N(2)	13	3	1307.86	888198	5.72385e+06	sp|P87167|BUT2_SCHPO	196	1.01733e-05
fissionyeast_NGP_DIA_3.mzML	2307.4	2255.29	52.1123	SIDCQWMDSVALJLSR	SIDC[160]QWMDSVALJLSR	(N(N(H(H(H(H(H))))(H(H(H(H(H))))))))	H(10)N(2)	13	3	1307.86	930545	6.35949e+06	sp|P87167|BUT2_SCHPO	196	1.01733e-05
fissionyeast_NGP_DIA_4.mzML	2280.69	2247.82	32.8731	SIDCQWMDSVALJLSR	SIDC[160]QWMDSVALJLSR	(N(N(H(H(H(H(H))))(H(H(H(H(H))))))))	H(10)N(2)	13	3	1307.86	743483	5.03101e+06	sp|P87167|BUT2_SCHPO	196	1.01733e-05
fissionyeast_NGP_DIA_1.mzML	2263.41	2231.64	31.7728	SIDCQWMDSVALJLSR	SIDC[160]QWMDSVALJLSR	(N(N(H(H(H(H(H))))(H(H(H(H)))(H(H(H)))))))	H(12)N(2)	13	3	1415.9	7571310	1.11881e+07	sp|P87167|BUT2_SCHPO	196	7.22612e-05
fissionyeast_NGP_DIA_2.mzML	2287.78	2274.13	13.649	SIDCQWMDSVALJLSR	SIDC[160]QWMDSVALJLSR	(N(N(H(H(H(H(H))))(H(H(H(H)))(H(H(H)))))))	H(12)N(2)	13	3	1415.9	7834730	1.44016e+07	sp|P87167|BUT2_SCHPO	196	7.22612e-05
fissionyeast_NGP_DIA_3.mzML	2288.14	2262.34	25.7999	SIDCQWMDSVALJLSR	SIDC[160]QWMDSVALJLSR	(N(N(H(H(H(H(H))))(H(H(H(H)))(H(H(H)))))))	H(12)N(2)	13	3	1415.9	6417650	1.41556e+07	sp|P87167|BUT2_SCHPO	196	7.22612e-05
fissionyeast_NGP_DIA_4.mzML	2261.12	2256.3	4.82226	SIDCQWMDSVALJLSR	SIDC[160]QWMDSVALJLSR	(N(N(H(H(H(H(H))))(H(H(H(H)))(H(H(H)))))))	H(12)N(2)	13	3	1415.9	6341510	1.16028e+07	sp|P87167|BUT2_SCHPO	196	7.22612e-05
fissionyeast_NGP_DIA_1.mzML	2255.72	2243.65	12.0656	SIDCQWMDSVALJLSR	SIDC[160]QWMDSVALJLSR	(N(N(H(H(H)(H))(H(H(H(H(H(H(H(H(H))))))))))))	H(13)N(2)	13	3	1469.91	3168200	3.34125e+06	sp|P87167|BUT2_SCHPO	196	1.181e-05
fissionyeast_NGP_DIA_2.mzML	2278.33	2285.84	-7.50962	SIDCQWMDSVALJLSR	SIDC[160]QWMDSVALJLSR	(N(N(H(H(H)(H))(H(H(H(H(H(H(H(H(H))))))))))))	H(13)N(2)	13	3	1469.91	3222210	4.25046e+06	sp|P87167|BUT2_SCHPO	196	1.181e-05
fissionyeast_NGP_DIA_3.mzML	2278.47	2273.27	5.20402	SIDCQWMDSVALJLSR	SIDC[160]QWMDSVALJLSR	(N(N(H(H(H)(H))(H(H(H(H(H(H(H(H(H))))))))))))	H(13)N(2)	13	3	1469.91	2983900	4.92375e+06	sp|P87167|BUT2_SCHPO	196	1.181e-05
fissionyeast_NGP_DIA_4.mzML	2250.99	2268.6	-17.6058	SIDCQWMDSVALJLSR	SIDC[160]QWMDSVALJLSR	(N(N(H(H(H)(H))(H(H(H(H(H(H(H(H(H))))))))))))	H(13)N(2)	13	3	1469.91	3340150	3.3803e+06	sp|P87167|BUT2_SCHPO	196	1.181e-05
fissionyeast_NGP_DIA_1.mzML	1932.03	1930.95	1.08452	SIDCQWMDSVALJLSR	SIDC[160]QWM[147]DSVALJLSR	(N(N(H(H(H(H(H(H)))))(H(H(H))(H(H(H)))))))	H(12)N(2)	13	3	1421.23	1348900	1.81016e+06	sp|P87167|BUT2_SCHPO	196	0.000342885
fissionyeast_NGP_DIA_2.mzML	1947.3	1943.61	3.6876	SIDCQWMDSVALJLSR	SIDC[160]QWM[147]DSVALJLSR	(N(N(H(H(H(H(H(H)))))(H(H(H))(H(H(H)))))))	H(12)N(2)	13	3	1421.23	1136300	1.29861e+06	sp|P87167|BUT2_SCHPO	196	0.000342885
fissionyeast_NGP_DIA_3.mzML	1953.02	1947.13	5.89448	SIDCQWMDSVALJLSR	SIDC[160]QWM[147]DSVALJLSR	(N(N(H(H(H(H(H(H)))))(H(H(H))(H(H(H)))))))	H(12)N(2)	13	3	1421.23	1212950	1.04907e+06	sp|P87167|BUT2_SCHPO	196	0.000342885
fissionyeast_NGP_DIA_4.mzML	1926.95	1926.81	0.137479	SIDCQWMDSVALJLSR	SIDC[160]QWM[147]DSVALJLSR	(N(N(H(H(H(H(H(H)))))(H(H(H))(H(H(H)))))))	H(12)N(2)	13	3	1421.23	1146520	1.48481e+06	sp|P87167|BUT2_SCHPO	196	0.000342885
fissionyeast_NGP_DIA_1.mzML	1720.48	1750.45	-29.9728	SIDVGJHTLVIVDGIR	SIDVGJHTLVIVDGIR	(N(N(H(H(H(H(H(H)))))(H(H(H(H)))(H(H(H)))))))	H(13)N(2)	6	3	1407.6	302169	1.05245e+06	sp|Q9UUH0|YKIC_SCHPO	171	0.0028044
fissionyeast_NGP_DIA_2.mzML	1738.16	1806.91	-68.7509	SIDVGJHTLVIVDGIR	SIDVGJHTLVIVDGIR	(N(N(H(H(H(H(H(H)))))(H(H(H(H)))(H(H(H)))))))	H(13)N(2)	6	3	1407.6	277731	1.01691e+06	sp|Q9UUH0|YKIC_SCHPO	171	0.0028044
fissionyeast_NGP_DIA_1.mzML	1715	1729.09	-14.0878	SIDVGJHTLVIVDGIR	SIDVGJHTLVIVDGIR	(N(N(H(H(H(H(H(H)))))(H(H(H(H(H(H(H(H)))))))))))	H(14)N(2)	6	3	1461.62	271454	1.92586e+06	sp|Q9UUH0|YKIC_SCHPO	171	0.000749094
fissionyeast_NGP_DIA_2.mzML	1732.37	1766.24	-33.8675	SIDVGJHTLVIVDGIR	SIDVGJHTLVIVDGIR	(N(N(H(H(H(H(H(H)))))(H(H(H(H(H(H(H(H)))))))))))	H(14)N(2)	6	3	1461.62	242687	2.53096e+06	sp|Q9UUH0|YKIC_SCHPO	171	0.000749094
fissionyeast_NGP_DIA_3.mzML	1728.47	1763.3	-34.8274	SIDVGJHTLVIVDGIR	SIDVGJHTLVIVDGIR	(N(N(H(H(H(H(H(H)))))(H(H(H(H(H(H(H(H)))))))))))	H(14)N(2)	6	3	1461.62	298306	1.79009e+06	sp|Q9UUH0|YKIC_SCHPO	171	0.000749094
fissionyeast_NGP_DIA_4.mzML	1708.85	1637.22	71.6295	SIDVGJHTLVIVDGIR	SIDVGJHTLVIVDGIR	(N(N(H(H(H(H(H(H)))))(H(H(H(H(H(H(H(H)))))))))))	H(14)N(2)	6	3	1461.62	216879	2.89999e+06	sp|Q9UUH0|YKIC_SCHPO	171	0.000749094
fissionyeast_NGP_DIA_1.mzML	1711.75	1728.62	-16.8714	SIDVGJHTLVIVDGIR	SIDVGJHTLVIVDGIR	(N(N(H(H(H(H(H(H(H))))))(H(H(H(H(H(H(H(H)))))))))))	H(15)N(2)	6	3	1515.63	320294	1.79936e+06	sp|Q9UUH0|YKIC_SCHPO	171	1.81385e-05
fissionyeast_NGP_DIA_2.mzML	1725.92	1765.08	-39.1606	SIDVGJHTLVIVDGIR	SIDVGJHTLVIVDGIR	(N(N(H(H(H(H(H(H(H))))))(H(H(H(H(H(H(H(H)))))))))))	H(15)N(2)	6	3	1515.63	415418	2.24121e+06	sp|Q9UUH0|YKIC_SCHPO	171	1.81385e-05
fissionyeast_NGP_DIA_3.mzML	1723.85	1762.11	-38.2573	SIDVGJHTLVIVDGIR	SIDVGJHTLVIVDGIR	(N(N(H(H(H(H(H(H(H))))))(H(H(H(H(H(H(H(H)))))))))))	H(15)N(2)	6	3	1515.63	365319	1.93314e+06	sp|Q9UUH0|YKIC_SCHPO	171	1.81385e-05
fissionyeast_NGP_DIA_4.mzML	1701.78	1636.78	65.0009	SIDVGJHTLVIVDGIR	SIDVGJHTLVIVDGIR	(N(N(H(H(H(H(H(H(H))))))(H(H(H(H(H(H(H(H)))))))))))	H(15)N(2)	6	3	1515.63	333936	2090454	sp|Q9UUH0|YKIC_SCHPO	171	1.81385e-05
fissionyeast_NGP_DIA_1.mzML	1655.25	1728.6	-73.3532	SIIHDTLJSSYSDIENLNSR	SIIHDTLJSSYSDIENLNSR	(N(N(H(H(H(H)))(H(H(H(H)))))))	H(8)N(2)	8	3	1327.56	1782090	6.39135e+06	sp|Q9Y7P1|ERO12_SCHPO	49	1.67403e-06
fissionyeast_NGP_DIA_2.mzML	1666.96	1765.04	-98.0788	SIIHDTLJSSYSDIENLNSR	SIIHDTLJSSYSDIENLNSR	(N(N(H(H(H(H)))(H(H(H(H)))))))	H(8)N(2)	8	3	1327.56	1215010	3.99894e+06	sp|Q9Y7P1|ERO12_SCHPO	49	1.67403e-06
fissionyeast_NGP_DIA_3.mzML	1674.34	1762.06	-87.7207	SIIHDTLJSSYSDIENLNSR	SIIHDTLJSSYSDIENLNSR	(N(N(H(H(H(H)))(H(H(H(H)))))))	H(8)N(2)	8	3	1327.56	1980800	3544658	sp|Q9Y7P1|ERO12_SCHPO	49	1.67403e-06
fissionyeast_NGP_DIA_4.mzML	1647.63	1636.77	10.8633	SIIHDTLJSSYSDIENLNSR	SIIHDTLJSSYSDIENLNSR	(N(N(H(H(H(H)))(H(H(H(H)))))))	H(8)N(2)	8	3	1327.56	1175720	4.37255e+06	sp|Q9Y7P1|ERO12_SCHPO	49	1.67403e-06
fissionyeast_NGP_DIA_2.mzML	1660.43	1742.14	-81.7119	SIIHDTLJSSYSDIENLNSR	SIIHDTLJSSYSDIENLNSR	(N(N(H(H(H))(H(H(H(H(H(H)))))))))	H(9)N(2)	8	3	1381.58	458376	2255813	sp|Q9Y7P1|ERO12_SCHPO	49	3.38744e-06
fissionyeast_NGP_DIA_3.mzML	1669.83	1739.25	-69.4208	SIIHDTLJSSYSDIENLNSR	SIIHDTLJSSYSDIENLNSR	(N(N(H(H(H))(H(H(H(H(H(H)))))))))	H(9)N(2)	8	3	1381.58	554600	1.71029e+06	sp|Q9Y7P1|ERO12_SCHPO	49	3.38744e-06
fissionyeast_NGP_DIA_4.mzML	1641.26	1629.79	11.4654	SIIHDTLJSSYSDIENLNSR	SIIHDTLJSSYSDIENLNSR	(N(N(H(H(H))(H(H(H(H(H(H)))))))))	H(9)N(2)	8	3	1381.58	444790	1.52435e+06	sp|Q9Y7P1|ERO12_SCHPO	49	3.38744e-06
fissionyeast_NGP_DIA_1.mzML	997.744	1064.12	-66.3788	SIIQNJGTFGVSHTR	SIIQNJGTFGVSHTR	(N(N(H(H(H(H(H))))(H(H(H))(H(H))))))	H(10)N(2)	6	3	1219.84	772804	4.00391e+06	sp|Q8WZK2|MCD4_SCHPO	86	8.64294e-08
fissionyeast_NGP_DIA_2.mzML	1010.61	1079.94	-69.3318	SIIQNJGTFGVSHTR	SIIQNJGTFGVSHTR	(N(N(H(H(H(H(H))))(H(H(H))(H(H))))))	H(10)N(2)	6	3	1219.84	763833	3.98477e+06	sp|Q8WZK2|MCD4_SCHPO	86	8.64294e-08
fissionyeast_NGP_DIA_3.mzML	1015.78	1086.1	-70.3189	SIIQNJGTFGVSHTR	SIIQNJGTFGVSHTR	(N(N(H(H(H(H(H))))(H(H(H))(H(H))))))	H(10)N(2)	6	3	1219.84	740578	3.97145e+06	sp|Q8WZK2|MCD4_SCHPO	86	8.64294e-08
fissionyeast_NGP_DIA_4.mzML	990.15	1067.14	-76.9941	SIIQNJGTFGVSHTR	SIIQNJGTFGVSHTR	(N(N(H(H(H(H(H))))(H(H(H))(H(H))))))	H(10)N(2)	6	3	1219.84	676436	3.83599e+06	sp|Q8WZK2|MCD4_SCHPO	86	8.64294e-08
fissionyeast_NGP_DIA_1.mzML	1014.26	1088.64	-74.3794	SIIQNJGTFGVSHTR	SIIQNJGTFGVSHTR	(N(N(H(H(H))(H(H(H(H)))))))	H(7)N(2)	6	3	1057.79	702694	3.27768e+06	sp|Q8WZK2|MCD4_SCHPO	86	3.33186e-06
fissionyeast_NGP_DIA_2.mzML	1028.33	1102.97	-74.6399	SIIQNJGTFGVSHTR	SIIQNJGTFGVSHTR	(N(N(H(H(H))(H(H(H(H)))))))	H(7)N(2)	6	3	1057.79	682564	2.99264e+06	sp|Q8WZK2|MCD4_SCHPO	86	3.33186e-06
fissionyeast_NGP_DIA_3.mzML	1034.19	1107.37	-73.1809	SIIQNJGTFGVSHTR	SIIQNJGTFGVSHTR	(N(N(H(H(H))(H(H(H(H)))))))	H(7)N(2)	6	3	1057.79	815821	3.28097e+06	sp|Q8WZK2|MCD4_SCHPO	86	3.33186e-06
fissionyeast_NGP_DIA_4.mzML	1006.9	1090.02	-83.118	SIIQNJGTFGVSHTR	SIIQNJGTFGVSHTR	(N(N(H(H(H))(H(H(H(H)))))))	H(7)N(2)	6	3	1057.79	677316	2.6524e+06	sp|Q8WZK2|MCD4_SCHPO	86	3.33186e-06
fissionyeast_NGP_DIA_1.mzML	1007.91	1077.06	-69.1531	SIIQNJGTFGVSHTR	SIIQNJGTFGVSHTR	(N(N(H(H(H(H)))(H(H)(H)(H)))))	H(8)N(2)	6	3	1111.81	2459590	1.14114e+07	sp|Q8WZK2|MCD4_SCHPO	86	7.20004e-07
fissionyeast_NGP_DIA_2.mzML	1022.05	1092.05	-70.0023	SIIQNJGTFGVSHTR	SIIQNJGTFGVSHTR	(N(N(H(H(H(H)))(H(H)(H)(H)))))	H(8)N(2)	6	3	1111.81	2294510	1.09632e+07	sp|Q8WZK2|MCD4_SCHPO	86	7.20004e-07
fissionyeast_NGP_DIA_3.mzML	1028.37	1097.39	-69.0191	SIIQNJGTFGVSHTR	SIIQNJGTFGVSHTR	(N(N(H(H(H(H)))(H(H)(H)(H)))))	H(8)N(2)	6	3	1111.81	2396530	1.08829e+07	sp|Q8WZK2|MCD4_SCHPO	86	7.20004e-07
fissionyeast_NGP_DIA_4.mzML	1001.39	1079.42	-78.0313	SIIQNJGTFGVSHTR	SIIQNJGTFGVSHTR	(N(N(H(H(H(H)))(H(H)(H)(H)))))	H(8)N(2)	6	3	1111.81	2046000	8.66697e+06	sp|Q8WZK2|MCD4_SCHPO	86	7.20004e-07
fissionyeast_NGP_DIA_1.mzML	1001.98	1072.75	-70.7749	SIIQNJGTFGVSHTR	SIIQNJGTFGVSHTR	(N(N(H(H(H)(H))(H(H)(H(H(H)))))))	H(9)N(2)	6	3	1165.83	2529170	1.4573e+07	sp|Q8WZK2|MCD4_SCHPO	86	2.43768e-06
fissionyeast_NGP_DIA_2.mzML	1015.51	1088.05	-72.5365	SIIQNJGTFGVSHTR	SIIQNJGTFGVSHTR	(N(N(H(H(H)(H))(H(H)(H(H(H)))))))	H(9)N(2)	6	3	1165.83	2690240	1.45951e+07	sp|Q8WZK2|MCD4_SCHPO	86	2.43768e-06
fissionyeast_NGP_DIA_3.mzML	1020.32	1093.68	-73.3572	SIIQNJGTFGVSHTR	SIIQNJGTFGVSHTR	(N(N(H(H(H)(H))(H(H)(H(H(H)))))))	H(9)N(2)	6	3	1165.83	2901570	1.38938e+07	sp|Q8WZK2|MCD4_SCHPO	86	2.43768e-06
fissionyeast_NGP_DIA_4.mzML	994.458	1075.45	-80.9966	SIIQNJGTFGVSHTR	SIIQNJGTFGVSHTR	(N(N(H(H(H)(H))(H(H)(H(H(H)))))))	H(9)N(2)	6	3	1165.83	2111980	1.16628e+07	sp|Q8WZK2|MCD4_SCHPO	86	2.43768e-06
fissionyeast_NGP_DIA_1.mzML	306.829	387.045	-80.2157	SJATKPQCPK	SJATKPQC[160]PK	(N(N(H(H(H(H(H))))(H(H(H(H)))(H(H(H)))))))	H(12)N(2)	2	3	1161.12	698276	1.93435e+06	sp|O14103|ROT1_SCHPO	83	0.00169006
fissionyeast_NGP_DIA_2.mzML	304.574	401.424	-96.8498	SJATKPQCPK	SJATKPQC[160]PK	(N(N(H(H(H(H(H))))(H(H(H(H)))(H(H(H)))))))	H(12)N(2)	2	3	1161.12	733211	1.77003e+06	sp|O14103|ROT1_SCHPO	83	0.00169006
fissionyeast_NGP_DIA_3.mzML	301.882	365.501	-63.619	SJATKPQCPK	SJATKPQC[160]PK	(N(N(H(H(H(H(H))))(H(H(H(H)))(H(H(H)))))))	H(12)N(2)	2	3	1161.12	680882	1.72281e+06	sp|O14103|ROT1_SCHPO	83	0.00169006
fissionyeast_NGP_DIA_4.mzML	298.652	373.317	-74.6649	SJATKPQCPK	SJATKPQC[160]PK	(N(N(H(H(H(H(H))))(H(H(H(H)))(H(H(H)))))))	H(12)N(2)	2	3	1161.12	638762	1.67791e+06	sp|O14103|ROT1_SCHPO	83	0.00169006
fissionyeast_NGP_DIA_1.mzML	307.258	384.843	-77.5852	SJATKPQCPK	SJATKPQC[160]PK	(N(N(H(H(H(H(H))))(H(H(H(H(H(H(H(H)))))))))))	H(13)N(2)	2	3	1215.14	1083580	2.35097e+06	sp|O14103|ROT1_SCHPO	83	0.00260966
fissionyeast_NGP_DIA_2.mzML	302.587	399.716	-97.1294	SJATKPQCPK	SJATKPQC[160]PK	(N(N(H(H(H(H(H))))(H(H(H(H(H(H(H(H)))))))))))	H(13)N(2)	2	3	1215.14	986432	2.36232e+06	sp|O14103|ROT1_SCHPO	83	0.00260966
fissionyeast_NGP_DIA_3.mzML	301.262	363.468	-62.2062	SJATKPQCPK	SJATKPQC[160]PK	(N(N(H(H(H(H(H))))(H(H(H(H(H(H(H(H)))))))))))	H(13)N(2)	2	3	1215.14	968138	2.16885e+06	sp|O14103|ROT1_SCHPO	83	0.00260966
fissionyeast_NGP_DIA_4.mzML	296.5	371.041	-74.5409	SJATKPQCPK	SJATKPQC[160]PK	(N(N(H(H(H(H(H))))(H(H(H(H(H(H(H(H)))))))))))	H(13)N(2)	2	3	1215.14	875644	2.12786e+06	sp|O14103|ROT1_SCHPO	83	0.00260966
fissionyeast_NGP_DIA_1.mzML	319.455	379.77	-60.3153	SJATKPQCPK	SJATKPQC[160]PK	(N(N(H(H(H(H(H(H(H))))))(H(H(H(H)))(H(H(H)))))))	H(14)N(2)	2	3	1269.16	674649	3.16007e+06	sp|O14103|ROT1_SCHPO	83	0.000467935
fissionyeast_NGP_DIA_2.mzML	314.344	395.764	-81.4201	SJATKPQCPK	SJATKPQC[160]PK	(N(N(H(H(H(H(H(H(H))))))(H(H(H(H)))(H(H(H)))))))	H(14)N(2)	2	3	1269.16	575375	3.30066e+06	sp|O14103|ROT1_SCHPO	83	0.000467935
fissionyeast_NGP_DIA_3.mzML	321.612	358.808	-37.1965	SJATKPQCPK	SJATKPQC[160]PK	(N(N(H(H(H(H(H(H(H))))))(H(H(H(H)))(H(H(H)))))))	H(14)N(2)	2	3	1269.16	574443	2.95047e+06	sp|O14103|ROT1_SCHPO	83	0.000467935
fissionyeast_NGP_DIA_4.mzML	317.779	365.809	-48.0304	SJATKPQCPK	SJATKPQC[160]PK	(N(N(H(H(H(H(H(H(H))))))(H(H(H(H)))(H(H(H)))))))	H(14)N(2)	2	3	1269.16	436779	2.69127e+06	sp|O14103|ROT1_SCHPO	83	0.000467935
fissionyeast_NGP_DIA_1.mzML	1551.11	1479.57	71.5426	SLVVSLDSAVJR	SLVVSLDSAVJR	(N(N(H(H(H)(H(H)))(H(H)(H(H))))))	H(9)N(2)	11	3	1042.11	520157	310684	sp|Q9Y7S5|YQO6_SCHPO	158	6.05276e-05
fissionyeast_NGP_DIA_2.mzML	1581.09	1537.77	43.3224	SLVVSLDSAVJR	SLVVSLDSAVJR	(N(N(H(H(H)(H(H)))(H(H)(H(H))))))	H(9)N(2)	11	3	1042.11	591248	391382	sp|Q9Y7S5|YQO6_SCHPO	158	6.05276e-05
fissionyeast_NGP_DIA_3.mzML	1584.7	1542.33	42.3732	SLVVSLDSAVJR	SLVVSLDSAVJR	(N(N(H(H(H)(H(H)))(H(H)(H(H))))))	H(9)N(2)	11	3	1042.11	602213	592623	sp|Q9Y7S5|YQO6_SCHPO	158	6.05276e-05
fissionyeast_NGP_DIA_4.mzML	1560.27	1535.25	25.0216	SLVVSLDSAVJR	SLVVSLDSAVJR	(N(N(H(H(H)(H(H)))(H(H)(H(H))))))	H(9)N(2)	11	3	1042.11	537901	391126	sp|Q9Y7S5|YQO6_SCHPO	158	6.05276e-05
fissionyeast_NGP_DIA_1.mzML	1593.47	1516.64	76.8265	SPEFFJDSLVR	SPEFFJDSLVR	(N(N(H(H(H(H(H))))(H(H(H(H(H(H(H(H)))))))))))	H(13)N(2)	6	3	1275.17	12219200	8.36255e+06	sp|O13968|YE48_SCHPO	118	1.7416e-05
fissionyeast_NGP_DIA_2.mzML	1629.94	1563.16	66.7814	SPEFFJDSLVR	SPEFFJDSLVR	(N(N(H(H(H(H(H))))(H(H(H(H(H(H(H(H)))))))))))	H(13)N(2)	6	3	1275.17	6700900	6.18552e+06	sp|O13968|YE48_SCHPO	118	1.7416e-05
fissionyeast_NGP_DIA_3.mzML	1632.98	1564.47	68.5053	SPEFFJDSLVR	SPEFFJDSLVR	(N(N(H(H(H(H(H))))(H(H(H(H(H(H(H(H)))))))))))	H(13)N(2)	6	3	1275.17	7784310	8.52591e+06	sp|O13968|YE48_SCHPO	118	1.7416e-05
fissionyeast_NGP_DIA_4.mzML	1606.1	1536.98	69.1198	SPEFFJDSLVR	SPEFFJDSLVR	(N(N(H(H(H(H(H))))(H(H(H(H(H(H(H(H)))))))))))	H(13)N(2)	6	3	1275.17	7201900	5.55993e+06	sp|O13968|YE48_SCHPO	118	1.7416e-05
fissionyeast_NGP_DIA_1.mzML	1581.47	1497.67	83.8025	SPEFFJDSLVR	SPEFFJDSLVR	(N(N(H(H(H(H(H(H(H))))))(H(H(H(H)))(H(H(H)))))))	H(14)N(2)	6	3	1329.18	8112900	3.66237e+06	sp|O13968|YE48_SCHPO	118	5.44191e-06
fissionyeast_NGP_DIA_2.mzML	1616.25	1550.65	65.6031	SPEFFJDSLVR	SPEFFJDSLVR	(N(N(H(H(H(H(H(H(H))))))(H(H(H(H)))(H(H(H)))))))	H(14)N(2)	6	3	1329.18	5066280	3.92841e+06	sp|O13968|YE48_SCHPO	118	5.44191e-06
fissionyeast_NGP_DIA_3.mzML	1618.93	1553.31	65.6188	SPEFFJDSLVR	SPEFFJDSLVR	(N(N(H(H(H(H(H(H(H))))))(H(H(H(H)))(H(H(H)))))))	H(14)N(2)	6	3	1329.18	5567610	4.42256e+06	sp|O13968|YE48_SCHPO	118	5.44191e-06
fissionyeast_NGP_DIA_4.mzML	1596.47	1536.35	60.1191	SPEFFJDSLVR	SPEFFJDSLVR	(N(N(H(H(H(H(H(H(H))))))(H(H(H(H)))(H(H(H)))))))	H(14)N(2)	6	3	1329.18	5084540	2.76914e+06	sp|O13968|YE48_SCHPO	118	5.44191e-06
fissionyeast_NGP_DIA_1.mzML	1570.26	1513.93	56.3267	SPEFFJDSLVR	SPEFFJDSLVR	(N(N(H(H(H(H(H))))(H(H(H(H(H))))(H(H(H(H(H)))))))))	H(15)N(2)	6	3	1383.2	846444	3.58883e+06	sp|O13968|YE48_SCHPO	118	6.76236e-06
fissionyeast_NGP_DIA_2.mzML	1601.66	1556.49	45.1717	SPEFFJDSLVR	SPEFFJDSLVR	(N(N(H(H(H(H(H))))(H(H(H(H(H))))(H(H(H(H(H)))))))))	H(15)N(2)	6	3	1383.2	1233070	4.08038e+06	sp|O13968|YE48_SCHPO	118	6.76236e-06
fissionyeast_NGP_DIA_3.mzML	1603.23	1560.15	43.0825	SPEFFJDSLVR	SPEFFJDSLVR	(N(N(H(H(H(H(H))))(H(H(H(H(H))))(H(H(H(H(H)))))))))	H(15)N(2)	6	3	1383.2	1877780	5.3229e+06	sp|O13968|YE48_SCHPO	118	6.76236e-06
fissionyeast_NGP_DIA_4.mzML	1582.21	1530.69	51.5206	SPEFFJDSLVR	SPEFFJDSLVR	(N(N(H(H(H(H(H))))(H(H(H(H(H))))(H(H(H(H(H)))))))))	H(15)N(2)	6	3	1383.2	828491	1.88101e+06	sp|O13968|YE48_SCHPO	118	6.76236e-06
fissionyeast_NGP_DIA_1.mzML	1560.4	1509.87	50.5316	SPEFFJDSLVR	SPEFFJDSLVR	(N(N(H(H(H(H(H(H(H(H)))))))(H(H(H))(H(H(H(H(H)))))))))	H(16)N(2)	6	3	1437.22	6509670	4.22551e+06	sp|O13968|YE48_SCHPO	118	3.50268e-06
fissionyeast_NGP_DIA_2.mzML	1590.83	1551.03	39.8029	SPEFFJDSLVR	SPEFFJDSLVR	(N(N(H(H(H(H(H(H(H(H)))))))(H(H(H))(H(H(H(H(H)))))))))	H(16)N(2)	6	3	1437.22	7689600	5.03326e+06	sp|O13968|YE48_SCHPO	118	3.50268e-06
fissionyeast_NGP_DIA_3.mzML	1592.8	1556.33	36.4691	SPEFFJDSLVR	SPEFFJDSLVR	(N(N(H(H(H(H(H(H(H(H)))))))(H(H(H))(H(H(H(H(H)))))))))	H(16)N(2)	6	3	1437.22	7370560	5.91306e+06	sp|O13968|YE48_SCHPO	118	3.50268e-06
fissionyeast_NGP_DIA_4.mzML	1569.97	1527.18	42.7923	SPEFFJDSLVR	SPEFFJDSLVR	(N(N(H(H(H(H(H(H(H(H)))))))(H(H(H))(H(H(H(H(H)))))))))	H(16)N(2)	6	3	1437.22	6444520	3.26639e+06	sp|O13968|YE48_SCHPO	118	3.50268e-06
fissionyeast_NGP_DIA_3.mzML	1571.64	1565.2	6.44418	SPEFFJDSLVR	SPEFFJDSLVR	(N(N(H(H(H(H(H(H(H(H)))))))(H(H(H(H(H))))(H(H(H(H(H(H))))))))))	H(19)N(2)	6	3	1599.27	216045	739351	sp|O13968|YE48_SCHPO	118	0.00356132
fissionyeast_NGP_DIA_1.mzML	1637.92	1660.75	-22.8349	SPEFFJDSLVR	SPEFFJDSLVR	(N(N(H(H(H)(H))(H(H)(H(H(H)))))))	H(9)N(2)	6	2	1588.14	357831	2.56042e+06	sp|O13968|YE48_SCHPO	118	0.00154449
fissionyeast_NGP_DIA_2.mzML	1662	1679.62	-17.6175	SPEFFJDSLVR	SPEFFJDSLVR	(N(N(H(H(H)(H))(H(H)(H(H(H)))))))	H(9)N(2)	6	2	1588.14	235504	1.28887e+06	sp|O13968|YE48_SCHPO	118	0.00154449
fissionyeast_NGP_DIA_3.mzML	1666.96	1683.64	-16.682	SPEFFJDSLVR	SPEFFJDSLVR	(N(N(H(H(H)(H))(H(H)(H(H(H)))))))	H(9)N(2)	6	2	1588.14	209975	2.02932e+06	sp|O13968|YE48_SCHPO	118	0.00154449
fissionyeast_NGP_DIA_4.mzML	1640.07	1648.22	-8.14716	SPEFFJDSLVR	SPEFFJDSLVR	(N(N(H(H(H)(H))(H(H)(H(H(H)))))))	H(9)N(2)	6	2	1588.14	290987	1.57005e+06	sp|O13968|YE48_SCHPO	118	0.00154449
fissionyeast_NGP_DIA_1.mzML	1520.55	1518.75	1.79804	SSSSLITDSAAGATAFSCAJK	SSSSLITDSAAGATAFSC[160]AJK	(N(N(H(H(H(H)))(H(H)(H(H))))))	H(8)N(2)	20	3	1250.18	982398	1.26948e+06	sp|O60109|PPB_SCHPO	126	2.32701e-06
fissionyeast_NGP_DIA_2.mzML	1557.85	1563.96	-6.1101	SSSSLITDSAAGATAFSCAJK	SSSSLITDSAAGATAFSC[160]AJK	(N(N(H(H(H(H)))(H(H)(H(H))))))	H(8)N(2)	20	3	1250.18	954001	1.55377e+06	sp|O60109|PPB_SCHPO	126	2.32701e-06
fissionyeast_NGP_DIA_3.mzML	1563.28	1565.39	-2.10963	SSSSLITDSAAGATAFSCAJK	SSSSLITDSAAGATAFSC[160]AJK	(N(N(H(H(H(H)))(H(H)(H(H))))))	H(8)N(2)	20	3	1250.18	797583	1.42855e+06	sp|O60109|PPB_SCHPO	126	2.32701e-06
fissionyeast_NGP_DIA_4.mzML	1535.6	1536.32	-0.719127	SSSSLITDSAAGATAFSCAJK	SSSSLITDSAAGATAFSC[160]AJK	(N(N(H(H(H(H)))(H(H)(H(H))))))	H(8)N(2)	20	3	1250.18	817281	1.13218e+06	sp|O60109|PPB_SCHPO	126	2.32701e-06
fissionyeast_NGP_DIA_1.mzML	1514.43	1519.1	-4.66638	SSSSLITDSAAGATAFSCAJK	SSSSLITDSAAGATAFSC[160]AJK	(N(N(H(H(H(H(H))))(H(H(H(H)))))))	H(9)N(2)	20	3	1304.2	1586540	2.63593e+06	sp|O60109|PPB_SCHPO	126	0.000135265
fissionyeast_NGP_DIA_2.mzML	1550.08	1563.81	-13.7262	SSSSLITDSAAGATAFSCAJK	SSSSLITDSAAGATAFSC[160]AJK	(N(N(H(H(H(H(H))))(H(H(H(H)))))))	H(9)N(2)	20	3	1304.2	1573880	1.64401e+06	sp|O60109|PPB_SCHPO	126	0.000135265
fissionyeast_NGP_DIA_3.mzML	1555.95	1565.38	-9.43458	SSSSLITDSAAGATAFSCAJK	SSSSLITDSAAGATAFSC[160]AJK	(N(N(H(H(H(H(H))))(H(H(H(H)))))))	H(9)N(2)	20	3	1304.2	1062380	2.45821e+06	sp|O60109|PPB_SCHPO	126	0.000135265
fissionyeast_NGP_DIA_4.mzML	1529.04	1535.85	-6.81093	SSSSLITDSAAGATAFSCAJK	SSSSLITDSAAGATAFSC[160]AJK	(N(N(H(H(H(H(H))))(H(H(H(H)))))))	H(9)N(2)	20	3	1304.2	1336030	1.60245e+06	sp|O60109|PPB_SCHPO	126	0.000135265
fissionyeast_NGP_DIA_1.mzML	2402.04	2382.51	19.5259	SVAILDGVGVJNTFGVISYR	SVAILDGVGVJNTFGVISYR	(N(N(H(H(H(H(H(H)))))(H(H(H(H(H(H(H))))))))))	H(13)N(2)	11	3	1531.99	2189920	1.53958e+06	sp|P87167|BUT2_SCHPO	51	4.13779e-07
fissionyeast_NGP_DIA_2.mzML	2425.6	2406.1	19.5036	SVAILDGVGVJNTFGVISYR	SVAILDGVGVJNTFGVISYR	(N(N(H(H(H(H(H(H)))))(H(H(H(H(H(H(H))))))))))	H(13)N(2)	11	3	1531.99	1831230	2.44327e+06	sp|P87167|BUT2_SCHPO	51	4.13779e-07
fissionyeast_NGP_DIA_3.mzML	2418.27	2404.52	13.7536	SVAILDGVGVJNTFGVISYR	SVAILDGVGVJNTFGVISYR	(N(N(H(H(H(H(H(H)))))(H(H(H(H(H(H(H))))))))))	H(13)N(2)	11	3	1531.99	1796130	1.31692e+06	sp|P87167|BUT2_SCHPO	51	4.13779e-07
fissionyeast_NGP_DIA_4.mzML	2407	2382.47	24.5327	SVAILDGVGVJNTFGVISYR	SVAILDGVGVJNTFGVISYR	(N(N(H(H(H(H(H(H)))))(H(H(H(H(H(H(H))))))))))	H(13)N(2)	11	3	1531.99	1261720	1.63935e+06	sp|P87167|BUT2_SCHPO	51	4.13779e-07
fissionyeast_NGP_DIA_1.mzML	2394.27	2372.62	21.6549	SVAILDGVGVJNTFGVISYR	SVAILDGVGVJNTFGVISYR	(N(N(H(H(H(H(H(H(H))))))(H(H(H(H)))(H(H(H)))))))	H(14)N(2)	11	3	1586.01	5610770	6.31927e+06	sp|P87167|BUT2_SCHPO	51	4.18251e-06
fissionyeast_NGP_DIA_2.mzML	2417.01	2397.35	19.6636	SVAILDGVGVJNTFGVISYR	SVAILDGVGVJNTFGVISYR	(N(N(H(H(H(H(H(H(H))))))(H(H(H(H)))(H(H(H)))))))	H(14)N(2)	11	3	1586.01	5764240	6.34164e+06	sp|P87167|BUT2_SCHPO	51	4.18251e-06
fissionyeast_NGP_DIA_3.mzML	2410.31	2394.78	15.5306	SVAILDGVGVJNTFGVISYR	SVAILDGVGVJNTFGVISYR	(N(N(H(H(H(H(H(H(H))))))(H(H(H(H)))(H(H(H)))))))	H(14)N(2)	11	3	1586.01	6257210	4.80149e+06	sp|P87167|BUT2_SCHPO	51	4.18251e-06
fissionyeast_NGP_DIA_4.mzML	2398.16	2374.28	23.8771	SVAILDGVGVJNTFGVISYR	SVAILDGVGVJNTFGVISYR	(N(N(H(H(H(H(H(H(H))))))(H(H(H(H)))(H(H(H)))))))	H(14)N(2)	11	3	1586.01	3816120	6.12082e+06	sp|P87167|BUT2_SCHPO	51	4.18251e-06
fissionyeast_NGP_DIA_1.mzML	1556.21	1629.91	-73.6997	SWNAILHCSJNSSDLLER	SWNAILHC[160]SJNSSDLLER	(N(N(H(H(H(H)))(H(H)(H(H))))))	H(8)N(2)	10	3	1273.53	382446	2.80249e+06	sp|Q10109|LEM2_SCHPO	439	1.67449e-07
fissionyeast_NGP_DIA_2.mzML	1592.34	1658.41	-66.0699	SWNAILHCSJNSSDLLER	SWNAILHC[160]SJNSSDLLER	(N(N(H(H(H(H)))(H(H)(H(H))))))	H(8)N(2)	10	3	1273.53	653279	3.006e+06	sp|Q10109|LEM2_SCHPO	439	1.67449e-07
fissionyeast_NGP_DIA_3.mzML	1588.65	1659.54	-70.8859	SWNAILHCSJNSSDLLER	SWNAILHC[160]SJNSSDLLER	(N(N(H(H(H(H)))(H(H)(H(H))))))	H(8)N(2)	10	3	1273.53	596745	2.98689e+06	sp|Q10109|LEM2_SCHPO	439	1.67449e-07
fissionyeast_NGP_DIA_4.mzML	1569.5	1620.43	-50.9331	SWNAILHCSJNSSDLLER	SWNAILHC[160]SJNSSDLLER	(N(N(H(H(H(H)))(H(H)(H(H))))))	H(8)N(2)	10	3	1273.53	639437	2.47431e+06	sp|Q10109|LEM2_SCHPO	439	1.67449e-07
fissionyeast_NGP_DIA_2.mzML	1587.96	1708.22	-120.264	SWNAILHCSJNSSDLLER	SWNAILHC[160]SJNSSDLLER	(N(N(H(H(H(H)))(H(H(H(H(H))))))))	H(9)N(2)	10	3	1327.55	359930	2.28713e+06	sp|Q10109|LEM2_SCHPO	439	0.00232201
fissionyeast_NGP_DIA_4.mzML	1562.66	1649.77	-87.1088	SWNAILHCSJNSSDLLER	SWNAILHC[160]SJNSSDLLER	(N(N(H(H(H(H)))(H(H(H(H(H))))))))	H(9)N(2)	10	3	1327.55	455822	1.79341e+06	sp|Q10109|LEM2_SCHPO	439	0.00232201
fissionyeast_NGP_DIA_1.mzML	2532.71	2441.35	91.3604	TEEFSJMTVPMIFSEFGCIEVRPR	TEEFSJM[147]TVPMIFSEFGC[160]IEVRPR	(N(N(H(H)(H(H(H(H(H(H)))))(H(H(H(H(H)))))))))	H(13)N(2)	6	4	1352.05	361493	1.00613e+06	sp|Q9P378|GAS1_SCHPO	249	0.00270579
fissionyeast_NGP_DIA_2.mzML	2463.23	2460.71	2.5222	TEEFSJMTVPMIFSEFGCIEVRPR	TEEFSJM[147]TVPMIFSEFGC[160]IEVRPR	(N(N(H(H)(H(H(H(H(H(H)))))(H(H(H(H(H)))))))))	H(13)N(2)	6	4	1352.05	412703	677163	sp|Q9P378|GAS1_SCHPO	249	0.00270579
fissionyeast_NGP_DIA_3.mzML	2457.23	2463.76	-6.52679	TEEFSJMTVPMIFSEFGCIEVRPR	TEEFSJM[147]TVPMIFSEFGC[160]IEVRPR	(N(N(H(H)(H(H(H(H(H(H)))))(H(H(H(H(H)))))))))	H(13)N(2)	6	4	1352.05	472275	522168	sp|Q9P378|GAS1_SCHPO	249	0.00270579
fissionyeast_NGP_DIA_4.mzML	2528.5	2434.7	93.797	TEEFSJMTVPMIFSEFGCIEVRPR	TEEFSJM[147]TVPMIFSEFGC[160]IEVRPR	(N(N(H(H)(H(H(H(H(H(H)))))(H(H(H(H(H)))))))))	H(13)N(2)	6	4	1352.05	270169	910127	sp|Q9P378|GAS1_SCHPO	249	0.00270579
fissionyeast_NGP_DIA_1.mzML	1352.43	1308.78	43.6495	TELAAYLSCJATK	TELAAYLSC[160]JATK	(N(N(H(H(H(H(H)))(H(H(H))))(H(H(H(H(H(H(H))))))))))	H(15)N(2)	10	3	1426.89	1798520	6.00694e+06	sp|Q9USU5|GAS2_SCHPO	212	3.22208e-07
fissionyeast_NGP_DIA_2.mzML	1357.19	1315.95	41.2386	TELAAYLSCJATK	TELAAYLSC[160]JATK	(N(N(H(H(H(H(H)))(H(H(H))))(H(H(H(H(H(H(H))))))))))	H(15)N(2)	10	3	1426.89	1496680	5.18778e+06	sp|Q9USU5|GAS2_SCHPO	212	3.22208e-07
fissionyeast_NGP_DIA_3.mzML	1366.44	1321.46	44.9768	TELAAYLSCJATK	TELAAYLSC[160]JATK	(N(N(H(H(H(H(H)))(H(H(H))))(H(H(H(H(H(H(H))))))))))	H(15)N(2)	10	3	1426.89	1307130	4.11802e+06	sp|Q9USU5|GAS2_SCHPO	212	3.22208e-07
fissionyeast_NGP_DIA_4.mzML	1352.63	1304.87	47.7622	TELAAYLSCJATK	TELAAYLSC[160]JATK	(N(N(H(H(H(H(H)))(H(H(H))))(H(H(H(H(H(H(H))))))))))	H(15)N(2)	10	3	1426.89	1679610	5.91415e+06	sp|Q9USU5|GAS2_SCHPO	212	3.22208e-07
fissionyeast_NGP_DIA_1.mzML	1346.93	1342.14	4.78734	TELAAYLSCJATK	TELAAYLSC[160]JATK	(N(N(H(H(H(H(H))))(H(H(H(H(H))))(H(H(H(H(H(H))))))))))	H(16)N(2)	10	3	1480.91	11667200	2.53777e+07	sp|Q9USU5|GAS2_SCHPO	212	7.71102e-05
fissionyeast_NGP_DIA_2.mzML	1352.08	1347.09	4.98635	TELAAYLSCJATK	TELAAYLSC[160]JATK	(N(N(H(H(H(H(H))))(H(H(H(H(H))))(H(H(H(H(H(H))))))))))	H(16)N(2)	10	3	1480.91	10241600	1.54816e+07	sp|Q9USU5|GAS2_SCHPO	212	7.71102e-05
fissionyeast_NGP_DIA_3.mzML	1361.28	1355.74	5.53928	TELAAYLSCJATK	TELAAYLSC[160]JATK	(N(N(H(H(H(H(H))))(H(H(H(H(H))))(H(H(H(H(H(H))))))))))	H(16)N(2)	10	3	1480.91	10082000	1.21941e+07	sp|Q9USU5|GAS2_SCHPO	212	7.71102e-05
fissionyeast_NGP_DIA_4.mzML	1346.79	1340.95	5.84084	TELAAYLSCJATK	TELAAYLSC[160]JATK	(N(N(H(H(H(H(H))))(H(H(H(H(H))))(H(H(H(H(H(H))))))))))	H(16)N(2)	10	3	1480.91	9627730	2.11206e+07	sp|Q9USU5|GAS2_SCHPO	212	7.71102e-05
fissionyeast_NGP_DIA_1.mzML	1338.89	1296.32	42.5659	TELAAYLSCJATK	TELAAYLSC[160]JATK	(N(N(H(H(H(H(H(H(H))))))(H(H(H(H)))(H(H(H(H(H(H))))))))))	H(17)N(2)	10	3	1534.92	3205890	5.75375e+06	sp|Q9USU5|GAS2_SCHPO	212	6.63178e-06
fissionyeast_NGP_DIA_2.mzML	1345.31	1303.97	41.3414	TELAAYLSCJATK	TELAAYLSC[160]JATK	(N(N(H(H(H(H(H(H(H))))))(H(H(H(H)))(H(H(H(H(H(H))))))))))	H(17)N(2)	10	3	1534.92	2896430	3.58707e+06	sp|Q9USU5|GAS2_SCHPO	212	6.63178e-06
fissionyeast_NGP_DIA_3.mzML	1353.33	1308.06	45.2661	TELAAYLSCJATK	TELAAYLSC[160]JATK	(N(N(H(H(H(H(H(H(H))))))(H(H(H(H)))(H(H(H(H(H(H))))))))))	H(17)N(2)	10	3	1534.92	2862320	2609232	sp|Q9USU5|GAS2_SCHPO	212	6.63178e-06
fissionyeast_NGP_DIA_4.mzML	1338.65	1291.42	47.2254	TELAAYLSCJATK	TELAAYLSC[160]JATK	(N(N(H(H(H(H(H(H(H))))))(H(H(H(H)))(H(H(H(H(H(H))))))))))	H(17)N(2)	10	3	1534.92	3048340	5.28368e+06	sp|Q9USU5|GAS2_SCHPO	212	6.63178e-06
fissionyeast_NGP_DIA_1.mzML	538.008	463.008	75.0003	TIQJISK	TIQJISK	(N(N(H(H(H(H(H(H(H(H)))))))(H(H(H))(H(H(H(H(H)))))))))	H(16)N(2)	4	3	1268.16	1971030	581024	sp|Q9UTH5|PLB6_SCHPO	178	9.11646e-06
fissionyeast_NGP_DIA_2.mzML	543.53	460.77	82.7598	TIQJISK	TIQJISK	(N(N(H(H(H(H(H(H(H(H)))))))(H(H(H))(H(H(H(H(H)))))))))	H(16)N(2)	4	3	1268.16	2209830	1.44172e+06	sp|Q9UTH5|PLB6_SCHPO	178	9.11646e-06
fissionyeast_NGP_DIA_3.mzML	546.891	442.518	104.373	TIQJISK	TIQJISK	(N(N(H(H(H(H(H(H(H(H)))))))(H(H(H))(H(H(H(H(H)))))))))	H(16)N(2)	4	3	1268.16	2450330	1.22521e+06	sp|Q9UTH5|PLB6_SCHPO	178	9.11646e-06
fissionyeast_NGP_DIA_4.mzML	535.884	455.353	80.531	TIQJISK	TIQJISK	(N(N(H(H(H(H(H(H(H(H)))))))(H(H(H))(H(H(H(H(H)))))))))	H(16)N(2)	4	3	1268.16	1116780	679627	sp|Q9UTH5|PLB6_SCHPO	178	9.11646e-06
fissionyeast_NGP_DIA_2.mzML	1123.94	1130.49	-6.5532	TJGTLYGLSDSR	TJGTLYGLSDSR	(N(N(H(H(H(H)))(H(H)(H)(H)))))	H(8)N(2)	2	2	1493.61	213207	3.44218e+06	sp|Q9US04|GGT1_SCHPO	612	4.69801e-06
fissionyeast_NGP_DIA_3.mzML	1123.79	1132.01	-8.21863	TJGTLYGLSDSR	TJGTLYGLSDSR	(N(N(H(H(H(H)))(H(H)(H)(H)))))	H(8)N(2)	2	2	1493.61	409956	4.15521e+06	sp|Q9US04|GGT1_SCHPO	612	4.69801e-06
fissionyeast_NGP_DIA_4.mzML	1107.84	1116.99	-9.15087	TJGTLYGLSDSR	TJGTLYGLSDSR	(N(N(H(H(H(H)))(H(H)(H)(H)))))	H(8)N(2)	2	2	1493.61	224674	3.47205e+06	sp|Q9US04|GGT1_SCHPO	612	4.69801e-06
fissionyeast_NGP_DIA_1.mzML	1108.45	1114.31	-5.85757	TJGTLYGLSDSR	TJGTLYGLSDSR	(N(N(H(H(H(H)))(H(H)(H(H))))))	H(8)N(2)	2	3	996.073	600330	421903	sp|Q9US04|GGT1_SCHPO	612	0.00185703
fissionyeast_NGP_DIA_2.mzML	1117.65	1129.19	-11.5433	TJGTLYGLSDSR	TJGTLYGLSDSR	(N(N(H(H(H(H)))(H(H)(H(H))))))	H(8)N(2)	2	3	996.073	691276	836741	sp|Q9US04|GGT1_SCHPO	612	0.00185703
fissionyeast_NGP_DIA_3.mzML	1112.63	1130.86	-18.2311	TJGTLYGLSDSR	TJGTLYGLSDSR	(N(N(H(H(H(H)))(H(H)(H(H))))))	H(8)N(2)	2	3	996.073	591600	1.24787e+06	sp|Q9US04|GGT1_SCHPO	612	0.00185703
fissionyeast_NGP_DIA_1.mzML	1099.26	1083.46	15.8026	TJGTLYGLSDSR	TJGTLYGLSDSR	(N(N(H(H(H(H(H))))(H(H(H(H)))))))	H(9)N(2)	2	2	1574.63	329181	1.51278e+06	sp|Q9US04|GGT1_SCHPO	612	0.000224875
fissionyeast_NGP_DIA_2.mzML	1109.38	1098.03	11.3456	TJGTLYGLSDSR	TJGTLYGLSDSR	(N(N(H(H(H(H(H))))(H(H(H(H)))))))	H(9)N(2)	2	2	1574.63	175958	1.40507e+06	sp|Q9US04|GGT1_SCHPO	612	0.000224875
fissionyeast_NGP_DIA_3.mzML	1118.68	1102.87	15.8081	TJGTLYGLSDSR	TJGTLYGLSDSR	(N(N(H(H(H(H(H))))(H(H(H(H)))))))	H(9)N(2)	2	2	1574.63	236578	1.02906e+06	sp|Q9US04|GGT1_SCHPO	612	0.000224875
fissionyeast_NGP_DIA_4.mzML	1096.91	1085.25	11.6602	TJGTLYGLSDSR	TJGTLYGLSDSR	(N(N(H(H(H(H(H))))(H(H(H(H)))))))	H(9)N(2)	2	2	1574.63	336615	1.4333e+06	sp|Q9US04|GGT1_SCHPO	612	0.000224875
fissionyeast_NGP_DIA_1.mzML	2701.13	2698.41	2.72322	TLGDTTYGFPJVSLSSITSQEWYR	TLGDTTYGFPJVSLSSITSQEWYR	(N(N(H(H(H(H(H))))(H(H(H))(H(H))))))	H(10)N(2)	11	3	1583.67	31425700	113863036	sp|P78854|PLB1_SCHPO	244	0.000111292
fissionyeast_NGP_DIA_2.mzML	2725.98	2722.02	3.95614	TLGDTTYGFPJVSLSSITSQEWYR	TLGDTTYGFPJVSLSSITSQEWYR	(N(N(H(H(H(H(H))))(H(H(H))(H(H))))))	H(10)N(2)	11	3	1583.67	26808300	9.23849e+07	sp|P78854|PLB1_SCHPO	244	0.000111292
fissionyeast_NGP_DIA_3.mzML	2731.18	2728.71	2.47226	TLGDTTYGFPJVSLSSITSQEWYR	TLGDTTYGFPJVSLSSITSQEWYR	(N(N(H(H(H(H(H))))(H(H(H))(H(H))))))	H(10)N(2)	11	3	1583.67	29145300	1.11843e+08	sp|P78854|PLB1_SCHPO	244	0.000111292
fissionyeast_NGP_DIA_4.mzML	2696.41	2695.02	1.39256	TLGDTTYGFPJVSLSSITSQEWYR	TLGDTTYGFPJVSLSSITSQEWYR	(N(N(H(H(H(H(H))))(H(H(H))(H(H))))))	H(10)N(2)	11	3	1583.67	31460700	7.79392e+07	sp|P78854|PLB1_SCHPO	244	0.000111292
fissionyeast_NGP_DIA_1.mzML	2700.65	2696.71	3.94214	TLGDTTYGFPJVSLSSITSQEWYR	TLGDTTYGFPJVSLSSITSQEWYR	(N(N(H(H(H(H(H))))(H(H(H))(H(H))))))	H(10)N(2)	11	4	1188	1773770	4.97703e+06	sp|P78854|PLB1_SCHPO	244	0.000111292
fissionyeast_NGP_DIA_2.mzML	2723.56	2720.37	3.18583	TLGDTTYGFPJVSLSSITSQEWYR	TLGDTTYGFPJVSLSSITSQEWYR	(N(N(H(H(H(H(H))))(H(H(H))(H(H))))))	H(10)N(2)	11	4	1188	1609220	4.11973e+06	sp|P78854|PLB1_SCHPO	244	0.000111292
fissionyeast_NGP_DIA_3.mzML	2729.35	2727.05	2.29574	TLGDTTYGFPJVSLSSITSQEWYR	TLGDTTYGFPJVSLSSITSQEWYR	(N(N(H(H(H(H(H))))(H(H(H))(H(H))))))	H(10)N(2)	11	4	1188	2250910	6.48759e+06	sp|P78854|PLB1_SCHPO	244	0.000111292
fissionyeast_NGP_DIA_4.mzML	2697.25	2693.39	3.8598	TLGDTTYGFPJVSLSSITSQEWYR	TLGDTTYGFPJVSLSSITSQEWYR	(N(N(H(H(H(H(H))))(H(H(H))(H(H))))))	H(10)N(2)	11	4	1188	1294140	4.56427e+06	sp|P78854|PLB1_SCHPO	244	0.000111292
fissionyeast_NGP_DIA_1.mzML	2689.81	2817.48	-127.667	TLGDTTYGFPJVSLSSITSQEWYR	TLGDTTYGFPJVSLSSITSQEWYR	(N(N(H(H(H)(H(H)))(H(H(H(H(H(H)))))))))	H(11)N(2)	11	3	1637.68	6635130	1.19964e+07	sp|P78854|PLB1_SCHPO	244	0.000128658
fissionyeast_NGP_DIA_2.mzML	2716.12	2835.5	-119.382	TLGDTTYGFPJVSLSSITSQEWYR	TLGDTTYGFPJVSLSSITSQEWYR	(N(N(H(H(H)(H(H)))(H(H(H(H(H(H)))))))))	H(11)N(2)	11	3	1637.68	5798660	1.07387e+07	sp|P78854|PLB1_SCHPO	244	0.000128658
fissionyeast_NGP_DIA_3.mzML	2718.32	2840.59	-122.271	TLGDTTYGFPJVSLSSITSQEWYR	TLGDTTYGFPJVSLSSITSQEWYR	(N(N(H(H(H)(H(H)))(H(H(H(H(H(H)))))))))	H(11)N(2)	11	3	1637.68	6326220	1.26569e+07	sp|P78854|PLB1_SCHPO	244	0.000128658
fissionyeast_NGP_DIA_4.mzML	2685.99	2804.47	-118.478	TLGDTTYGFPJVSLSSITSQEWYR	TLGDTTYGFPJVSLSSITSQEWYR	(N(N(H(H(H)(H(H)))(H(H(H(H(H(H)))))))))	H(11)N(2)	11	3	1637.68	6150810	1.1325e+07	sp|P78854|PLB1_SCHPO	244	0.000128658
fissionyeast_NGP_DIA_1.mzML	2710.17	2819.77	-109.603	TLGDTTYGFPJVSLSSITSQEWYR	TLGDTTYGFPJVSLSSITSQEWYR	(N(N(H(H(H(H(H))))(H(H(H(H)))))))	H(9)N(2)	11	3	1529.65	18934500	5.53514e+07	sp|P78854|PLB1_SCHPO	244	0.000268457
fissionyeast_NGP_DIA_2.mzML	2733.39	2837.77	-104.377	TLGDTTYGFPJVSLSSITSQEWYR	TLGDTTYGFPJVSLSSITSQEWYR	(N(N(H(H(H(H(H))))(H(H(H(H)))))))	H(9)N(2)	11	3	1529.65	19128200	4.1587e+07	sp|P78854|PLB1_SCHPO	244	0.000268457
fissionyeast_NGP_DIA_3.mzML	2740.61	2842.7	-102.094	TLGDTTYGFPJVSLSSITSQEWYR	TLGDTTYGFPJVSLSSITSQEWYR	(N(N(H(H(H(H(H))))(H(H(H(H)))))))	H(9)N(2)	11	3	1529.65	17288300	4.67457e+07	sp|P78854|PLB1_SCHPO	244	0.000268457
fissionyeast_NGP_DIA_4.mzML	2706.48	2806.61	-100.133	TLGDTTYGFPJVSLSSITSQEWYR	TLGDTTYGFPJVSLSSITSQEWYR	(N(N(H(H(H(H(H))))(H(H(H(H)))))))	H(9)N(2)	11	3	1529.65	21555100	3.88925e+07	sp|P78854|PLB1_SCHPO	244	0.000268457
fissionyeast_NGP_DIA_1.mzML	2709.71	2710.09	-0.377078	TLGDTTYGFPJVSLSSITSQEWYR	TLGDTTYGFPJVSLSSITSQEWYR	(N(N(H(H(H(H(H))))(H(H(H(H)))))))	H(9)N(2)	11	4	1147.49	2620080	2.61988e+06	sp|P78854|PLB1_SCHPO	244	0.000268457
fissionyeast_NGP_DIA_2.mzML	2733.54	2733.33	0.214409	TLGDTTYGFPJVSLSSITSQEWYR	TLGDTTYGFPJVSLSSITSQEWYR	(N(N(H(H(H(H(H))))(H(H(H(H)))))))	H(9)N(2)	11	4	1147.49	2252150	2.60042e+06	sp|P78854|PLB1_SCHPO	244	0.000268457
fissionyeast_NGP_DIA_4.mzML	2706.12	2706.12	0.00421956	TLGDTTYGFPJVSLSSITSQEWYR	TLGDTTYGFPJVSLSSITSQEWYR	(N(N(H(H(H(H(H))))(H(H(H(H)))))))	H(9)N(2)	11	4	1147.49	2490980	1.45156e+06	sp|P78854|PLB1_SCHPO	244	0.000268457
fissionyeast_NGP_DIA_1.mzML	2208.48	2311.8	-103.316	VDVAQLVEPYRJDCIFHDASGACHFFFK	VDVAQLVEPYRJDC[160]IFHDASGAC[160]HFFFK	(N(N(H(H(H(H)))(H(H)(H)(H)))))	H(8)N(2)	12	4	1262.04	455175	3.8299e+06	sp|Q10283|HMDH_SCHPO	117	0.000116646
fissionyeast_NGP_DIA_2.mzML	2245.77	2345.79	-100.017	VDVAQLVEPYRJDCIFHDASGACHFFFK	VDVAQLVEPYRJDC[160]IFHDASGAC[160]HFFFK	(N(N(H(H(H(H)))(H(H)(H)(H)))))	H(8)N(2)	12	4	1262.04	348669	3.28166e+06	sp|Q10283|HMDH_SCHPO	117	0.000116646
fissionyeast_NGP_DIA_3.mzML	2238.34	2336.36	-98.0247	VDVAQLVEPYRJDCIFHDASGACHFFFK	VDVAQLVEPYRJDC[160]IFHDASGAC[160]HFFFK	(N(N(H(H(H(H)))(H(H)(H)(H)))))	H(8)N(2)	12	4	1262.04	317309	3.01912e+06	sp|Q10283|HMDH_SCHPO	117	0.000116646
fissionyeast_NGP_DIA_4.mzML	2215.51	2326.85	-111.338	VDVAQLVEPYRJDCIFHDASGACHFFFK	VDVAQLVEPYRJDC[160]IFHDASGAC[160]HFFFK	(N(N(H(H(H(H)))(H(H)(H)(H)))))	H(8)N(2)	12	4	1262.04	249879	2.60511e+06	sp|Q10283|HMDH_SCHPO	117	0.000116646
fissionyeast_NGP_DIA_1.mzML	2208.02	2311.87	-103.849	VDVAQLVEPYRJDCIFHDASGACHFFFK	VDVAQLVEPYRJDC[160]IFHDASGAC[160]HFFFK	(N(N(H(H(H(H)))(H(H)(H)(H)))))	H(8)N(2)	12	5	1009.83	657515	3.21566e+06	sp|Q10283|HMDH_SCHPO	117	0.000116646
fissionyeast_NGP_DIA_2.mzML	2243.37	2345.85	-102.48	VDVAQLVEPYRJDCIFHDASGACHFFFK	VDVAQLVEPYRJDC[160]IFHDASGAC[160]HFFFK	(N(N(H(H(H(H)))(H(H)(H)(H)))))	H(8)N(2)	12	5	1009.83	535616	3.34531e+06	sp|Q10283|HMDH_SCHPO	117	0.000116646
fissionyeast_NGP_DIA_3.mzML	2239.54	2336.43	-96.8889	VDVAQLVEPYRJDCIFHDASGACHFFFK	VDVAQLVEPYRJDC[160]IFHDASGAC[160]HFFFK	(N(N(H(H(H(H)))(H(H)(H)(H)))))	H(8)N(2)	12	5	1009.83	815819	3.01983e+06	sp|Q10283|HMDH_SCHPO	117	0.000116646
fissionyeast_NGP_DIA_4.mzML	2218.44	2326.9	-108.46	VDVAQLVEPYRJDCIFHDASGACHFFFK	VDVAQLVEPYRJDC[160]IFHDASGAC[160]HFFFK	(N(N(H(H(H(H)))(H(H)(H)(H)))))	H(8)N(2)	12	5	1009.83	401570	1.98098e+06	sp|Q10283|HMDH_SCHPO	117	0.000116646
fissionyeast_NGP_DIA_1.mzML	778.573	778.63	-0.0571719	VHLECFGSSSSNJK	VHLEC[160]FGSSSSNJK	(N(N(H(H(H(H)))(H(H(H(H(H(H(H))))))))))	H(11)N(2)	13	3	1252.15	204085	1.11596e+06	sp|O13912|YDW6_SCHPO	256	0.000213829
fissionyeast_NGP_DIA_2.mzML	779.583	776.208	3.37503	VHLECFGSSSSNJK	VHLEC[160]FGSSSSNJK	(N(N(H(H(H(H)))(H(H(H(H(H(H(H))))))))))	H(11)N(2)	13	3	1252.15	228442	814382	sp|O13912|YDW6_SCHPO	256	0.000213829
fissionyeast_NGP_DIA_3.mzML	781.723	782.605	-0.881965	VHLECFGSSSSNJK	VHLEC[160]FGSSSSNJK	(N(N(H(H(H(H)))(H(H(H(H(H(H(H))))))))))	H(11)N(2)	13	3	1252.15	332466	1.12949e+06	sp|O13912|YDW6_SCHPO	256	0.000213829
fissionyeast_NGP_DIA_4.mzML	774.657	774.689	-0.031602	VHLECFGSSSSNJK	VHLEC[160]FGSSSSNJK	(N(N(H(H(H(H)))(H(H(H(H(H(H(H))))))))))	H(11)N(2)	13	3	1252.15	256678	1.01326e+06	sp|O13912|YDW6_SCHPO	256	0.000213829
fissionyeast_NGP_DIA_1.mzML	770.975	744.035	26.9395	VHLECFGSSSSNJK	VHLEC[160]FGSSSSNJK	(N(N(H(H(H(H(H))))(H(H(H(H(H(H(H(H)))))))))))	H(13)N(2)	13	3	1360.19	703283	2.47319e+06	sp|O13912|YDW6_SCHPO	256	6.49937e-06
fissionyeast_NGP_DIA_2.mzML	773.299	747.308	25.9912	VHLECFGSSSSNJK	VHLEC[160]FGSSSSNJK	(N(N(H(H(H(H(H))))(H(H(H(H(H(H(H(H)))))))))))	H(13)N(2)	13	3	1360.19	626500	2.68966e+06	sp|O13912|YDW6_SCHPO	256	6.49937e-06
fissionyeast_NGP_DIA_3.mzML	774.107	748.827	25.2796	VHLECFGSSSSNJK	VHLEC[160]FGSSSSNJK	(N(N(H(H(H(H(H))))(H(H(H(H(H(H(H(H)))))))))))	H(13)N(2)	13	3	1360.19	981434	2.85597e+06	sp|O13912|YDW6_SCHPO	256	6.49937e-06
fissionyeast_NGP_DIA_4.mzML	768.79	739.535	29.255	VHLECFGSSSSNJK	VHLEC[160]FGSSSSNJK	(N(N(H(H(H(H(H))))(H(H(H(H(H(H(H(H)))))))))))	H(13)N(2)	13	3	1360.19	708942	2.42309e+06	sp|O13912|YDW6_SCHPO	256	6.49937e-06
fissionyeast_NGP_DIA_1.mzML	838.968	860.496	-21.5281	VLNSDYSFJHTK	VLNSDYSFJHTK	(N(N(H(H(H(H(H(H(H))))))(H(H(H(H(H))))(H(H(H(H))))))))	H(16)N(2)	9	3	1475.23	927983	8.4098e+06	sp|O14031|PGT1_SCHPO	464	0.000304398
fissionyeast_NGP_DIA_2.mzML	838.462	861.168	-22.7059	VLNSDYSFJHTK	VLNSDYSFJHTK	(N(N(H(H(H(H(H(H(H))))))(H(H(H(H(H))))(H(H(H(H))))))))	H(16)N(2)	9	3	1475.23	852516	8.19103e+06	sp|O14031|PGT1_SCHPO	464	0.000304398
fissionyeast_NGP_DIA_3.mzML	852.116	871.484	-19.3677	VLNSDYSFJHTK	VLNSDYSFJHTK	(N(N(H(H(H(H(H(H(H))))))(H(H(H(H(H))))(H(H(H(H))))))))	H(16)N(2)	9	3	1475.23	870848	7.13652e+06	sp|O14031|PGT1_SCHPO	464	0.000304398
fissionyeast_NGP_DIA_4.mzML	841.312	860.947	-19.6352	VLNSDYSFJHTK	VLNSDYSFJHTK	(N(N(H(H(H(H(H(H(H))))))(H(H(H(H(H))))(H(H(H(H))))))))	H(16)N(2)	9	3	1475.23	810906	6.84945e+06	sp|O14031|PGT1_SCHPO	464	0.000304398
fissionyeast_NGP_DIA_1.mzML	777.726	739.548	38.1784	VQASJWTGTR	VQASJWTGTR	(N(N(H(H(H)(H))(H(H(H(H(H(H)))))))))	H(10)N(2)	5	2	1573.62	1492120	7.91582e+06	sp|Q9USK8|AGS1_SCHPO	907	6.36847e-06
fissionyeast_NGP_DIA_2.mzML	778.64	737.226	41.4145	VQASJWTGTR	VQASJWTGTR	(N(N(H(H(H)(H))(H(H(H(H(H(H)))))))))	H(10)N(2)	5	2	1573.62	1293950	6.00248e+06	sp|Q9USK8|AGS1_SCHPO	907	6.36847e-06
fissionyeast_NGP_DIA_3.mzML	780.1	740.988	39.1124	VQASJWTGTR	VQASJWTGTR	(N(N(H(H(H)(H))(H(H(H(H(H(H)))))))))	H(10)N(2)	5	2	1573.62	1789990	6.89699e+06	sp|Q9USK8|AGS1_SCHPO	907	6.36847e-06
fissionyeast_NGP_DIA_4.mzML	774.343	731.137	43.2061	VQASJWTGTR	VQASJWTGTR	(N(N(H(H(H)(H))(H(H(H(H(H(H)))))))))	H(10)N(2)	5	2	1573.62	1434840	5.55636e+06	sp|Q9USK8|AGS1_SCHPO	907	6.36847e-06
fissionyeast_NGP_DIA_1.mzML	777.667	745.877	31.7897	VQASJWTGTR	VQASJWTGTR	(N(N(H(H(H))(H(H(H(H)))(H(H(H)))))))	H(10)N(2)	5	3	1049.42	3421210	3.01108e+06	sp|Q9USK8|AGS1_SCHPO	907	4.79972e-06
fissionyeast_NGP_DIA_2.mzML	778.728	740.986	37.7417	VQASJWTGTR	VQASJWTGTR	(N(N(H(H(H))(H(H(H(H)))(H(H(H)))))))	H(10)N(2)	5	3	1049.42	3058530	2.60196e+06	sp|Q9USK8|AGS1_SCHPO	907	4.79972e-06
fissionyeast_NGP_DIA_3.mzML	780.303	741.771	38.5319	VQASJWTGTR	VQASJWTGTR	(N(N(H(H(H))(H(H(H(H)))(H(H(H)))))))	H(10)N(2)	5	3	1049.42	5100390	2.53953e+06	sp|Q9USK8|AGS1_SCHPO	907	4.79972e-06
fissionyeast_NGP_DIA_4.mzML	774.555	736.611	37.9445	VQASJWTGTR	VQASJWTGTR	(N(N(H(H(H))(H(H(H(H)))(H(H(H)))))))	H(10)N(2)	5	3	1049.42	4031780	3.6596e+06	sp|Q9USK8|AGS1_SCHPO	907	4.79972e-06
fissionyeast_NGP_DIA_1.mzML	778.571	742.644	35.9268	VQASJWTGTR	VQASJWTGTR	(N(N(H(H(H)(H))(H(H)(H(H(H)))))))	H(9)N(2)	5	2	1492.6	674797	3.69922e+06	sp|Q9USK8|AGS1_SCHPO	907	2.33399e-05
fissionyeast_NGP_DIA_2.mzML	779.194	744.268	34.9255	VQASJWTGTR	VQASJWTGTR	(N(N(H(H(H)(H))(H(H)(H(H(H)))))))	H(9)N(2)	5	2	1492.6	685163	2.68751e+06	sp|Q9USK8|AGS1_SCHPO	907	2.33399e-05
fissionyeast_NGP_DIA_3.mzML	781.161	746.85	34.3106	VQASJWTGTR	VQASJWTGTR	(N(N(H(H(H)(H))(H(H)(H(H(H)))))))	H(9)N(2)	5	2	1492.6	835688	3.23979e+06	sp|Q9USK8|AGS1_SCHPO	907	2.33399e-05
fissionyeast_NGP_DIA_4.mzML	774.937	736.959	37.9776	VQASJWTGTR	VQASJWTGTR	(N(N(H(H(H)(H))(H(H)(H(H(H)))))))	H(9)N(2)	5	2	1492.6	793973	2.62262e+06	sp|Q9USK8|AGS1_SCHPO	907	2.33399e-05
fissionyeast_NGP_DIA_1.mzML	1334.65	1331.01	3.63511	VQCADFFACGJSSVR	VQC[160]ADFFAC[160]GJSSVR	(N(N(H(H(H(H(H(H(H))))))(H(H(H(H)))(H(H(H(H))))))))	H(15)N(2)	11	3	1518.9	866124	853313	sp|O13692|GAS5_SCHPO	216	7.62258e-06
fissionyeast_NGP_DIA_2.mzML	1341.13	1336.85	4.28411	VQCADFFACGJSSVR	VQC[160]ADFFAC[160]GJSSVR	(N(N(H(H(H(H(H(H(H))))))(H(H(H(H)))(H(H(H(H))))))))	H(15)N(2)	11	3	1518.9	654033	605105	sp|O13692|GAS5_SCHPO	216	7.62258e-06
fissionyeast_NGP_DIA_3.mzML	1349.43	1344.58	4.84861	VQCADFFACGJSSVR	VQC[160]ADFFAC[160]GJSSVR	(N(N(H(H(H(H(H(H(H))))))(H(H(H(H)))(H(H(H(H))))))))	H(15)N(2)	11	3	1518.9	690024	334801	sp|O13692|GAS5_SCHPO	216	7.62258e-06
fissionyeast_NGP_DIA_4.mzML	1334.36	1328.98	5.37799	VQCADFFACGJSSVR	VQC[160]ADFFAC[160]GJSSVR	(N(N(H(H(H(H(H(H(H))))))(H(H(H(H)))(H(H(H(H))))))))	H(15)N(2)	11	3	1518.9	664480	870442	sp|O13692|GAS5_SCHPO	216	7.62258e-06
fissionyeast_NGP_DIA_1.mzML	1239.37	1241.04	-1.66767	VTJITDSQPAPYMK	VTJITDSQPAPYMK	(N(N(H(H(H)(H))(H(H(H))))))	H(7)N(2)	3	3	1035.77	914479	1.23813e+06	sp|O94559|LES1_SCHPO	232	1.54549e-06
fissionyeast_NGP_DIA_2.mzML	1245.72	1250.02	-4.30061	VTJITDSQPAPYMK	VTJITDSQPAPYMK	(N(N(H(H(H)(H))(H(H(H))))))	H(7)N(2)	3	3	1035.77	1108590	1018785	sp|O94559|LES1_SCHPO	232	1.54549e-06
fissionyeast_NGP_DIA_3.mzML	1248.15	1251.01	-2.85814	VTJITDSQPAPYMK	VTJITDSQPAPYMK	(N(N(H(H(H)(H))(H(H(H))))))	H(7)N(2)	3	3	1035.77	975774	910525	sp|O94559|LES1_SCHPO	232	1.54549e-06
fissionyeast_NGP_DIA_4.mzML	1239.19	1242.3	-3.11302	VTJITDSQPAPYMK	VTJITDSQPAPYMK	(N(N(H(H(H)(H))(H(H(H))))))	H(7)N(2)	3	3	1035.77	904530	858357	sp|O94559|LES1_SCHPO	232	1.54549e-06
fissionyeast_NGP_DIA_1.mzML	1227.21	1231.02	-3.80631	VTJITDSQPAPYMK	VTJITDSQPAPYMK	(N(N(H(H(H(H)))(H(H)(H)(H)))))	H(8)N(2)	3	3	1089.79	3417800	5.30191e+06	sp|O94559|LES1_SCHPO	232	1.70473e-06
fissionyeast_NGP_DIA_2.mzML	1233.81	1235.34	-1.5254	VTJITDSQPAPYMK	VTJITDSQPAPYMK	(N(N(H(H(H(H)))(H(H)(H)(H)))))	H(8)N(2)	3	3	1089.79	3542560	4.24705e+06	sp|O94559|LES1_SCHPO	232	1.70473e-06
fissionyeast_NGP_DIA_3.mzML	1234.34	1235.94	-1.60371	VTJITDSQPAPYMK	VTJITDSQPAPYMK	(N(N(H(H(H(H)))(H(H)(H)(H)))))	H(8)N(2)	3	3	1089.79	2872000	2.60968e+06	sp|O94559|LES1_SCHPO	232	1.70473e-06
fissionyeast_NGP_DIA_4.mzML	1225.71	1228.29	-2.58402	VTJITDSQPAPYMK	VTJITDSQPAPYMK	(N(N(H(H(H(H)))(H(H)(H)(H)))))	H(8)N(2)	3	3	1089.79	3482780	3.7513e+06	sp|O94559|LES1_SCHPO	232	1.70473e-06
fissionyeast_NGP_DIA_1.mzML	854.403	855.814	-1.4115	VVGTJATYVGEK	VVGTJATYVGEK	(N(N(H(H(H))(H(H(H(H(H(H(H))))))))))	H(10)N(2)	5	3	1088.78	1275250	714369	sp|P0CU13|YI46_SCHPO/sp|Q9P7U4|YI75_SCHPO/sp|P0CU12|YHEF_SCHPO	45/46/45	2.38386e-05
fissionyeast_NGP_DIA_2.mzML	854.91	855.817	-0.906569	VVGTJATYVGEK	VVGTJATYVGEK	(N(N(H(H(H))(H(H(H(H(H(H(H))))))))))	H(10)N(2)	5	3	1088.78	1165990	1067833	sp|P0CU13|YI46_SCHPO/sp|Q9P7U4|YI75_SCHPO/sp|P0CU12|YHEF_SCHPO	45/46/45	2.38386e-05
fissionyeast_NGP_DIA_3.mzML	867.378	865.748	1.62998	VVGTJATYVGEK	VVGTJATYVGEK	(N(N(H(H(H))(H(H(H(H(H(H(H))))))))))	H(10)N(2)	5	3	1088.78	1340150	1.11938e+06	sp|P0CU13|YI46_SCHPO/sp|Q9P7U4|YI75_SCHPO/sp|P0CU12|YHEF_SCHPO	45/46/45	2.38386e-05
fissionyeast_NGP_DIA_4.mzML	857.208	856.466	0.741962	VVGTJATYVGEK	VVGTJATYVGEK	(N(N(H(H(H))(H(H(H(H(H(H(H))))))))))	H(10)N(2)	5	3	1088.78	1337070	863217	sp|P0CU13|YI46_SCHPO/sp|Q9P7U4|YI75_SCHPO/sp|P0CU12|YHEF_SCHPO	45/46/45	2.38386e-05
fissionyeast_NGP_DIA_1.mzML	842.683	858.175	-15.492	VVGTJATYVGEK	VVGTJATYVGEK	(N(N(H(H(H(H(H))))(H(H(H(H)))(H(H(H)))))))	H(12)N(2)	5	3	1196.82	2757650	5.27138e+06	sp|P0CU13|YI46_SCHPO/sp|Q9P7U4|YI75_SCHPO/sp|P0CU12|YHEF_SCHPO	45/46/45	1.0609e-05
fissionyeast_NGP_DIA_2.mzML	842.153	858.508	-16.3548	VVGTJATYVGEK	VVGTJATYVGEK	(N(N(H(H(H(H(H))))(H(H(H(H)))(H(H(H)))))))	H(12)N(2)	5	3	1196.82	2614300	5.15319e+06	sp|P0CU13|YI46_SCHPO/sp|Q9P7U4|YI75_SCHPO/sp|P0CU12|YHEF_SCHPO	45/46/45	1.0609e-05
fissionyeast_NGP_DIA_3.mzML	855.509	868.579	-13.0698	VVGTJATYVGEK	VVGTJATYVGEK	(N(N(H(H(H(H(H))))(H(H(H(H)))(H(H(H)))))))	H(12)N(2)	5	3	1196.82	2559150	5.80876e+06	sp|P0CU13|YI46_SCHPO/sp|Q9P7U4|YI75_SCHPO/sp|P0CU12|YHEF_SCHPO	45/46/45	1.0609e-05
fissionyeast_NGP_DIA_4.mzML	845.861	858.714	-12.8531	VVGTJATYVGEK	VVGTJATYVGEK	(N(N(H(H(H(H(H))))(H(H(H(H)))(H(H(H)))))))	H(12)N(2)	5	3	1196.82	2187420	5.49313e+06	sp|P0CU13|YI46_SCHPO/sp|Q9P7U4|YI75_SCHPO/sp|P0CU12|YHEF_SCHPO	45/46/45	1.0609e-05
fissionyeast_NGP_DIA_1.mzML	839.431	853.347	-13.9164	VVGTJATYVGEK	VVGTJATYVGEK	(N(N(H(H(H(H(H))))(H(H(H(H(H(H(H(H)))))))))))	H(13)N(2)	5	3	1250.83	26932500	4.47754e+07	sp|P0CU13|YI46_SCHPO/sp|Q9P7U4|YI75_SCHPO/sp|P0CU12|YHEF_SCHPO	45/46/45	1.4077e-05
fissionyeast_NGP_DIA_2.mzML	837.619	853.026	-15.4069	VVGTJATYVGEK	VVGTJATYVGEK	(N(N(H(H(H(H(H))))(H(H(H(H(H(H(H(H)))))))))))	H(13)N(2)	5	3	1250.83	29310800	4.66448e+07	sp|P0CU13|YI46_SCHPO/sp|Q9P7U4|YI75_SCHPO/sp|P0CU12|YHEF_SCHPO	45/46/45	1.4077e-05
fissionyeast_NGP_DIA_3.mzML	852.177	862.951	-10.7743	VVGTJATYVGEK	VVGTJATYVGEK	(N(N(H(H(H(H(H))))(H(H(H(H(H(H(H(H)))))))))))	H(13)N(2)	5	3	1250.83	25490700	5.42924e+07	sp|P0CU13|YI46_SCHPO/sp|Q9P7U4|YI75_SCHPO/sp|P0CU12|YHEF_SCHPO	45/46/45	1.4077e-05
fissionyeast_NGP_DIA_4.mzML	842.449	854.149	-11.7	VVGTJATYVGEK	VVGTJATYVGEK	(N(N(H(H(H(H(H))))(H(H(H(H(H(H(H(H)))))))))))	H(13)N(2)	5	3	1250.83	23690700	5.17498e+07	sp|P0CU13|YI46_SCHPO/sp|Q9P7U4|YI75_SCHPO/sp|P0CU12|YHEF_SCHPO	45/46/45	1.4077e-05
fissionyeast_NGP_DIA_1.mzML	833.809	835.641	-1.83202	VVGTJATYVGEK	VVGTJATYVGEK	(N(N(H(H(H(H(H(H)))))(H(H(H(H)))(H(H(H(H))))))))	H(14)N(2)	5	3	1304.85	17582700	2.50649e+07	sp|P0CU13|YI46_SCHPO/sp|Q9P7U4|YI75_SCHPO/sp|P0CU12|YHEF_SCHPO	45/46/45	3.76692e-05
fissionyeast_NGP_DIA_2.mzML	831.12	833.429	-2.30935	VVGTJATYVGEK	VVGTJATYVGEK	(N(N(H(H(H(H(H(H)))))(H(H(H(H)))(H(H(H(H))))))))	H(14)N(2)	5	3	1304.85	19519000	2.59163e+07	sp|P0CU13|YI46_SCHPO/sp|Q9P7U4|YI75_SCHPO/sp|P0CU12|YHEF_SCHPO	45/46/45	3.76692e-05
fissionyeast_NGP_DIA_3.mzML	846.439	846.372	0.0666885	VVGTJATYVGEK	VVGTJATYVGEK	(N(N(H(H(H(H(H(H)))))(H(H(H(H)))(H(H(H(H))))))))	H(14)N(2)	5	3	1304.85	14992100	3.11423e+07	sp|P0CU13|YI46_SCHPO/sp|Q9P7U4|YI75_SCHPO/sp|P0CU12|YHEF_SCHPO	45/46/45	3.76692e-05
fissionyeast_NGP_DIA_4.mzML	837.075	838.269	-1.19434	VVGTJATYVGEK	VVGTJATYVGEK	(N(N(H(H(H(H(H(H)))))(H(H(H(H)))(H(H(H(H))))))))	H(14)N(2)	5	3	1304.85	13307800	3.10819e+07	sp|P0CU13|YI46_SCHPO/sp|Q9P7U4|YI75_SCHPO/sp|P0CU12|YHEF_SCHPO	45/46/45	3.76692e-05
fissionyeast_NGP_DIA_1.mzML	829.735	848.539	-18.8041	VVGTJATYVGEK	VVGTJATYVGEK	(N(N(H(H(H(H(H))))(H(H(H(H)))(H(H(H(H(H(H))))))))))	H(15)N(2)	5	3	1358.87	8972590	5.05997e+07	sp|P0CU13|YI46_SCHPO/sp|Q9P7U4|YI75_SCHPO/sp|P0CU12|YHEF_SCHPO	45/46/45	5.11781e-06
fissionyeast_NGP_DIA_2.mzML	827.043	847.657	-20.6138	VVGTJATYVGEK	VVGTJATYVGEK	(N(N(H(H(H(H(H))))(H(H(H(H)))(H(H(H(H(H(H))))))))))	H(15)N(2)	5	3	1358.87	10864000	4.93405e+07	sp|P0CU13|YI46_SCHPO/sp|Q9P7U4|YI75_SCHPO/sp|P0CU12|YHEF_SCHPO	45/46/45	5.11781e-06
fissionyeast_NGP_DIA_3.mzML	842.964	858.024	-15.0598	VVGTJATYVGEK	VVGTJATYVGEK	(N(N(H(H(H(H(H))))(H(H(H(H)))(H(H(H(H(H(H))))))))))	H(15)N(2)	5	3	1358.87	11659800	6.10879e+07	sp|P0CU13|YI46_SCHPO/sp|Q9P7U4|YI75_SCHPO/sp|P0CU12|YHEF_SCHPO	45/46/45	5.11781e-06
fissionyeast_NGP_DIA_4.mzML	833.896	849.741	-15.8452	VVGTJATYVGEK	VVGTJATYVGEK	(N(N(H(H(H(H(H))))(H(H(H(H)))(H(H(H(H(H(H))))))))))	H(15)N(2)	5	3	1358.87	12999400	5.73907e+07	sp|P0CU13|YI46_SCHPO/sp|Q9P7U4|YI75_SCHPO/sp|P0CU12|YHEF_SCHPO	45/46/45	5.11781e-06
fissionyeast_NGP_DIA_1.mzML	825.388	842.861	-17.4729	VVGTJATYVGEK	VVGTJATYVGEK	(N(N(H(H(H(H(H(H(H(H)))))))(H(H(H))(H(H(H(H(H)))))))))	H(16)N(2)	5	3	1412.89	34341200	5.95694e+07	sp|P0CU13|YI46_SCHPO/sp|Q9P7U4|YI75_SCHPO/sp|P0CU12|YHEF_SCHPO	45/46/45	1.67093e-05
fissionyeast_NGP_DIA_2.mzML	821.322	841.426	-20.1035	VVGTJATYVGEK	VVGTJATYVGEK	(N(N(H(H(H(H(H(H(H(H)))))))(H(H(H))(H(H(H(H(H)))))))))	H(16)N(2)	5	3	1412.89	37672900	5.68513e+07	sp|P0CU13|YI46_SCHPO/sp|Q9P7U4|YI75_SCHPO/sp|P0CU12|YHEF_SCHPO	45/46/45	1.67093e-05
fissionyeast_NGP_DIA_3.mzML	838.831	852.9	-14.0686	VVGTJATYVGEK	VVGTJATYVGEK	(N(N(H(H(H(H(H(H(H(H)))))))(H(H(H))(H(H(H(H(H)))))))))	H(16)N(2)	5	3	1412.89	29964900	7.22526e+07	sp|P0CU13|YI46_SCHPO/sp|Q9P7U4|YI75_SCHPO/sp|P0CU12|YHEF_SCHPO	45/46/45	1.67093e-05
fissionyeast_NGP_DIA_4.mzML	830.052	844.679	-14.6272	VVGTJATYVGEK	VVGTJATYVGEK	(N(N(H(H(H(H(H(H(H(H)))))))(H(H(H))(H(H(H(H(H)))))))))	H(16)N(2)	5	3	1412.89	27644600	7.49375e+07	sp|P0CU13|YI46_SCHPO/sp|Q9P7U4|YI75_SCHPO/sp|P0CU12|YHEF_SCHPO	45/46/45	1.67093e-05
fissionyeast_NGP_DIA_1.mzML	825.555	848.569	-23.0142	VVGTJATYVGEK	VVGTJATYVGEK	(N(N(H(H(H(H(H(H(H(H)))))))(H(H(H))(H(H(H(H(H)))))))))	H(16)N(2)	5	4	1059.92	177134	14736.5	sp|P0CU13|YI46_SCHPO/sp|Q9P7U4|YI75_SCHPO/sp|P0CU12|YHEF_SCHPO	45/46/45	1.67093e-05
fissionyeast_NGP_DIA_2.mzML	812.143	847.69	-35.5468	VVGTJATYVGEK	VVGTJATYVGEK	(N(N(H(H(H(H(H(H(H(H)))))))(H(H(H))(H(H(H(H(H)))))))))	H(16)N(2)	5	4	1059.92	172621	0	sp|P0CU13|YI46_SCHPO/sp|Q9P7U4|YI75_SCHPO/sp|P0CU12|YHEF_SCHPO	45/46/45	1.67093e-05
fissionyeast_NGP_DIA_4.mzML	829.445	849.768	-20.3231	VVGTJATYVGEK	VVGTJATYVGEK	(N(N(H(H(H(H(H(H(H(H)))))))(H(H(H))(H(H(H(H(H)))))))))	H(16)N(2)	5	4	1059.92	98605.7	213128	sp|P0CU13|YI46_SCHPO/sp|Q9P7U4|YI75_SCHPO/sp|P0CU12|YHEF_SCHPO	45/46/45	1.67093e-05
fissionyeast_NGP_DIA_1.mzML	818.152	842.186	-24.0343	VVGTJATYVGEK	VVGTJATYVGEK	(N(N(H(H(H(H(H(H(H))))))(H(H(H(H(H))))(H(H(H(H(H)))))))))	H(17)N(2)	5	3	1466.9	8740430	1.42467e+07	sp|P0CU13|YI46_SCHPO/sp|Q9P7U4|YI75_SCHPO/sp|P0CU12|YHEF_SCHPO	45/46/45	1.31981e-05
fissionyeast_NGP_DIA_2.mzML	812.74	840.685	-27.9453	VVGTJATYVGEK	VVGTJATYVGEK	(N(N(H(H(H(H(H(H(H))))))(H(H(H(H(H))))(H(H(H(H(H)))))))))	H(17)N(2)	5	3	1466.9	9257700	1.32165e+07	sp|P0CU13|YI46_SCHPO/sp|Q9P7U4|YI75_SCHPO/sp|P0CU12|YHEF_SCHPO	45/46/45	1.31981e-05
fissionyeast_NGP_DIA_3.mzML	831.679	852.297	-20.6177	VVGTJATYVGEK	VVGTJATYVGEK	(N(N(H(H(H(H(H(H(H))))))(H(H(H(H(H))))(H(H(H(H(H)))))))))	H(17)N(2)	5	3	1466.9	7985610	1.32876e+07	sp|P0CU13|YI46_SCHPO/sp|Q9P7U4|YI75_SCHPO/sp|P0CU12|YHEF_SCHPO	45/46/45	1.31981e-05
fissionyeast_NGP_DIA_4.mzML	823.028	844.078	-21.0499	VVGTJATYVGEK	VVGTJATYVGEK	(N(N(H(H(H(H(H(H(H))))))(H(H(H(H(H))))(H(H(H(H(H)))))))))	H(17)N(2)	5	3	1466.9	7601680	1.7598e+07	sp|P0CU13|YI46_SCHPO/sp|Q9P7U4|YI75_SCHPO/sp|P0CU12|YHEF_SCHPO	45/46/45	1.31981e-05
fissionyeast_NGP_DIA_1.mzML	818.152	859.816	-41.6637	VVGTJATYVGEK	VVGTJATYVGEK	(N(N(H(H(H(H)))(H(H(H(H)))))))	H(8)N(2)	5	2	1470.62	6262020	14894.4	sp|P0CU13|YI46_SCHPO/sp|Q9P7U4|YI75_SCHPO/sp|P0CU12|YHEF_SCHPO	45/46/45	0.000119348
fissionyeast_NGP_DIA_2.mzML	812.74	860.386	-47.6464	VVGTJATYVGEK	VVGTJATYVGEK	(N(N(H(H(H(H)))(H(H(H(H)))))))	H(8)N(2)	5	2	1470.62	6596950	21178.5	sp|P0CU13|YI46_SCHPO/sp|Q9P7U4|YI75_SCHPO/sp|P0CU12|YHEF_SCHPO	45/46/45	0.000119348
fissionyeast_NGP_DIA_3.mzML	831.679	870.621	-38.9419	VVGTJATYVGEK	VVGTJATYVGEK	(N(N(H(H(H(H)))(H(H(H(H)))))))	H(8)N(2)	5	2	1470.62	5757660	55036.1	sp|P0CU13|YI46_SCHPO/sp|Q9P7U4|YI75_SCHPO/sp|P0CU12|YHEF_SCHPO	45/46/45	0.000119348
fissionyeast_NGP_DIA_4.mzML	823.028	860.289	-37.2615	VVGTJATYVGEK	VVGTJATYVGEK	(N(N(H(H(H(H)))(H(H(H(H)))))))	H(8)N(2)	5	2	1470.62	5413690	74733.5	sp|P0CU13|YI46_SCHPO/sp|Q9P7U4|YI75_SCHPO/sp|P0CU12|YHEF_SCHPO	45/46/45	0.000119348
fissionyeast_NGP_DIA_1.mzML	814.036	868.294	-54.2581	VVGTJATYVGEK	VVGTJATYVGEK	(N(N(H(H(H(H(H))))(H(H(H(H)))))))	H(9)N(2)	5	2	1551.64	779021	0	sp|P0CU13|YI46_SCHPO/sp|Q9P7U4|YI75_SCHPO/sp|P0CU12|YHEF_SCHPO	45/46/45	6.89506e-06
fissionyeast_NGP_DIA_2.mzML	809.718	870.158	-60.4396	VVGTJATYVGEK	VVGTJATYVGEK	(N(N(H(H(H(H(H))))(H(H(H(H)))))))	H(9)N(2)	5	2	1551.64	855877	28425.8	sp|P0CU13|YI46_SCHPO/sp|Q9P7U4|YI75_SCHPO/sp|P0CU12|YHEF_SCHPO	45/46/45	6.89506e-06
fissionyeast_NGP_DIA_3.mzML	827.736	881.75	-54.0136	VVGTJATYVGEK	VVGTJATYVGEK	(N(N(H(H(H(H(H))))(H(H(H(H)))))))	H(9)N(2)	5	2	1551.64	731932	55765.1	sp|P0CU13|YI46_SCHPO/sp|Q9P7U4|YI75_SCHPO/sp|P0CU12|YHEF_SCHPO	45/46/45	6.89506e-06
fissionyeast_NGP_DIA_4.mzML	862.523	868.536	-6.01267	VVGTJATYVGEK	VVGTJATYVGEK	(N(N(H(H(H(H(H))))(H(H(H(H)))))))	H(9)N(2)	5	2	1551.64	444727	2.43933e+06	sp|P0CU13|YI46_SCHPO/sp|Q9P7U4|YI75_SCHPO/sp|P0CU12|YHEF_SCHPO	45/46/45	6.89506e-06
fissionyeast_NGP_DIA_1.mzML	810.846	832.932	-22.0864	VYAVJASLNHDK	VYAVJASLNHDK	(N(N(H(H(H(H(H))))(H(H)(H(H(H)))))))	H(10)N(2)	5	3	1119.79	204550	1.39793e+06	sp|Q9USU5|GAS2_SCHPO	90	0.00314082
fissionyeast_NGP_DIA_2.mzML	802.771	830.432	-27.6606	VYAVJASLNHDK	VYAVJASLNHDK	(N(N(H(H(H(H(H))))(H(H)(H(H(H)))))))	H(10)N(2)	5	3	1119.79	177299	1.32714e+06	sp|Q9USU5|GAS2_SCHPO	90	0.00314082
fissionyeast_NGP_DIA_3.mzML	824.174	843.927	-19.7529	VYAVJASLNHDK	VYAVJASLNHDK	(N(N(H(H(H(H(H))))(H(H)(H(H(H)))))))	H(10)N(2)	5	3	1119.79	175442	1.2328e+06	sp|Q9USU5|GAS2_SCHPO	90	0.00314082
fissionyeast_NGP_DIA_4.mzML	816.086	835.866	-19.7799	VYAVJASLNHDK	VYAVJASLNHDK	(N(N(H(H(H(H(H))))(H(H)(H(H(H)))))))	H(10)N(2)	5	3	1119.79	168639	1.01967e+06	sp|Q9USU5|GAS2_SCHPO	90	0.00314082
fissionyeast_NGP_DIA_1.mzML	800.325	823.891	-23.5665	VYAVJASLNHDK	VYAVJASLNHDK	(N(N(H(H(H(H(H))))(H(H(H(H(H(H(H(H)))))))))))	H(13)N(2)	5	3	1281.84	2831270	1.28595e+07	sp|Q9USU5|GAS2_SCHPO	90	3.9179e-07
fissionyeast_NGP_DIA_2.mzML	796.26	821.444	-25.1841	VYAVJASLNHDK	VYAVJASLNHDK	(N(N(H(H(H(H(H))))(H(H(H(H(H(H(H(H)))))))))))	H(13)N(2)	5	3	1281.84	3021280	1.33981e+07	sp|Q9USU5|GAS2_SCHPO	90	3.9179e-07
fissionyeast_NGP_DIA_3.mzML	813.085	836.497	-23.4125	VYAVJASLNHDK	VYAVJASLNHDK	(N(N(H(H(H(H(H))))(H(H(H(H(H(H(H(H)))))))))))	H(13)N(2)	5	3	1281.84	3147010	1.16951e+07	sp|Q9USU5|GAS2_SCHPO	90	3.9179e-07
fissionyeast_NGP_DIA_4.mzML	802.527	827.545	-25.0183	VYAVJASLNHDK	VYAVJASLNHDK	(N(N(H(H(H(H(H))))(H(H(H(H(H(H(H(H)))))))))))	H(13)N(2)	5	3	1281.84	3337070	1.23599e+07	sp|Q9USU5|GAS2_SCHPO	90	3.9179e-07
fissionyeast_NGP_DIA_1.mzML	796.667	822.638	-25.9709	VYAVJASLNHDK	VYAVJASLNHDK	(N(N(H(H(H(H(H(H)))))(H(H(H))(H(H(H(H(H)))))))))	H(14)N(2)	5	3	1335.86	788398	5.97448e+06	sp|Q9USU5|GAS2_SCHPO	90	5.4431e-07
fissionyeast_NGP_DIA_2.mzML	793.722	820.369	-26.6468	VYAVJASLNHDK	VYAVJASLNHDK	(N(N(H(H(H(H(H(H)))))(H(H(H))(H(H(H(H(H)))))))))	H(14)N(2)	5	3	1335.86	765329	6.69124e+06	sp|Q9USU5|GAS2_SCHPO	90	5.4431e-07
fissionyeast_NGP_DIA_3.mzML	807.734	835.517	-27.7828	VYAVJASLNHDK	VYAVJASLNHDK	(N(N(H(H(H(H(H(H)))))(H(H(H))(H(H(H(H(H)))))))))	H(14)N(2)	5	3	1335.86	841703	6.03161e+06	sp|Q9USU5|GAS2_SCHPO	90	5.4431e-07
fissionyeast_NGP_DIA_4.mzML	797.848	826.293	-28.4452	VYAVJASLNHDK	VYAVJASLNHDK	(N(N(H(H(H(H(H(H)))))(H(H(H))(H(H(H(H(H)))))))))	H(14)N(2)	5	3	1335.86	830082	6.33638e+06	sp|Q9USU5|GAS2_SCHPO	90	5.4431e-07
fissionyeast_NGP_DIA_1.mzML	793.848	820.126	-26.2778	VYAVJASLNHDK	VYAVJASLNHDK	(N(N(H(H(H(H)))(H(H(H(H(H(H)))))(H(H(H(H(H)))))))))	H(15)N(2)	5	3	1389.88	1917260	8.9578e+06	sp|Q9USU5|GAS2_SCHPO	90	7.73216e-07
fissionyeast_NGP_DIA_2.mzML	791.869	818.261	-26.3918	VYAVJASLNHDK	VYAVJASLNHDK	(N(N(H(H(H(H)))(H(H(H(H(H(H)))))(H(H(H(H(H)))))))))	H(15)N(2)	5	3	1389.88	1655930	8.69836e+06	sp|Q9USU5|GAS2_SCHPO	90	7.73216e-07
fissionyeast_NGP_DIA_3.mzML	804.116	833.443	-29.3269	VYAVJASLNHDK	VYAVJASLNHDK	(N(N(H(H(H(H)))(H(H(H(H(H(H)))))(H(H(H(H(H)))))))))	H(15)N(2)	5	3	1389.88	2056120	8.88059e+06	sp|Q9USU5|GAS2_SCHPO	90	7.73216e-07
fissionyeast_NGP_DIA_4.mzML	793.958	823.671	-29.713	VYAVJASLNHDK	VYAVJASLNHDK	(N(N(H(H(H(H)))(H(H(H(H(H(H)))))(H(H(H(H(H)))))))))	H(15)N(2)	5	3	1389.88	1823740	8.79511e+06	sp|Q9USU5|GAS2_SCHPO	90	7.73216e-07
fissionyeast_NGP_DIA_1.mzML	791.545	818.65	-27.105	VYAVJASLNHDK	VYAVJASLNHDK	(N(N(H(H(H(H(H(H(H(H)))))))(H(H(H))(H(H(H(H(H)))))))))	H(16)N(2)	5	3	1443.9	14034500	8.1211e+07	sp|Q9USU5|GAS2_SCHPO	90	3.75404e-06
fissionyeast_NGP_DIA_2.mzML	790.353	817.023	-26.6699	VYAVJASLNHDK	VYAVJASLNHDK	(N(N(H(H(H(H(H(H(H(H)))))))(H(H(H))(H(H(H(H(H)))))))))	H(16)N(2)	5	3	1443.9	12870100	6.81932e+07	sp|Q9USU5|GAS2_SCHPO	90	3.75404e-06
fissionyeast_NGP_DIA_3.mzML	799.884	832.131	-32.2466	VYAVJASLNHDK	VYAVJASLNHDK	(N(N(H(H(H(H(H(H(H(H)))))))(H(H(H))(H(H(H(H(H)))))))))	H(16)N(2)	5	3	1443.9	18373800	8.35276e+07	sp|Q9USU5|GAS2_SCHPO	90	3.75404e-06
fissionyeast_NGP_DIA_4.mzML	790.086	822.067	-31.9808	VYAVJASLNHDK	VYAVJASLNHDK	(N(N(H(H(H(H(H(H(H(H)))))))(H(H(H))(H(H(H(H(H)))))))))	H(16)N(2)	5	3	1443.9	16862300	7.54727e+07	sp|Q9USU5|GAS2_SCHPO	90	3.75404e-06
fissionyeast_NGP_DIA_1.mzML	787.54	798.162	-10.6222	VYAVJASLNHDK	VYAVJASLNHDK	(N(N(H(H(H(H))(H(H(H(H)))))(H(H(H(H(H(H(H(H(H))))))))))))	H(17)N(2)	5	3	1497.92	4411390	2.82398e+07	sp|Q9USU5|GAS2_SCHPO	90	3.82251e-06
fissionyeast_NGP_DIA_2.mzML	786.867	797.385	-10.5184	VYAVJASLNHDK	VYAVJASLNHDK	(N(N(H(H(H(H))(H(H(H(H)))))(H(H(H(H(H(H(H(H(H))))))))))))	H(17)N(2)	5	3	1497.92	4137460	2.52394e+07	sp|Q9USU5|GAS2_SCHPO	90	3.82251e-06
fissionyeast_NGP_DIA_3.mzML	793.451	808.518	-15.067	VYAVJASLNHDK	VYAVJASLNHDK	(N(N(H(H(H(H))(H(H(H(H)))))(H(H(H(H(H(H(H(H(H))))))))))))	H(17)N(2)	5	3	1497.92	5387970	3.03387e+07	sp|Q9USU5|GAS2_SCHPO	90	3.82251e-06
fissionyeast_NGP_DIA_4.mzML	785.55	798.025	-12.475	VYAVJASLNHDK	VYAVJASLNHDK	(N(N(H(H(H(H))(H(H(H(H)))))(H(H(H(H(H(H(H(H(H))))))))))))	H(17)N(2)	5	3	1497.92	5170310	2.81847e+07	sp|Q9USU5|GAS2_SCHPO	90	3.82251e-06
fissionyeast_NGP_DIA_1.mzML	785.791	804.168	-18.3771	VYAVJASLNHDK	VYAVJASLNHDK	(N(N(H(H(H(H(H(H(H(H(H))))))))(H(H(H(H(H))))(H(H(H(H))))))))	H(18)N(2)	5	3	1551.93	326977	2.74593e+06	sp|Q9USU5|GAS2_SCHPO	90	0.000160101
fissionyeast_NGP_DIA_2.mzML	786.604	803.558	-16.9538	VYAVJASLNHDK	VYAVJASLNHDK	(N(N(H(H(H(H(H(H(H(H(H))))))))(H(H(H(H(H))))(H(H(H(H))))))))	H(18)N(2)	5	3	1551.93	284482	1.99146e+06	sp|Q9USU5|GAS2_SCHPO	90	0.000160101
fissionyeast_NGP_DIA_3.mzML	789.008	816.1	-27.0919	VYAVJASLNHDK	VYAVJASLNHDK	(N(N(H(H(H(H(H(H(H(H(H))))))))(H(H(H(H(H))))(H(H(H(H))))))))	H(18)N(2)	5	3	1551.93	286461	2.58228e+06	sp|Q9USU5|GAS2_SCHPO	90	0.000160101
fissionyeast_NGP_DIA_4.mzML	782.417	805.199	-22.7824	VYAVJASLNHDK	VYAVJASLNHDK	(N(N(H(H(H(H(H(H(H(H(H))))))))(H(H(H(H(H))))(H(H(H(H))))))))	H(18)N(2)	5	3	1551.93	352674	2.3189e+06	sp|Q9USU5|GAS2_SCHPO	90	0.000160101
fissionyeast_NGP_DIA_1.mzML	816.672	836.22	-19.5475	VYAVJASLNHDK	VYAVJASLNHDK	(N(N(H(H(H)(H(H)))(H(H)(H(H))))))	H(9)N(2)	5	3	1065.77	911971	3.62135e+06	sp|Q9USU5|GAS2_SCHPO	90	3.89053e-06
fissionyeast_NGP_DIA_2.mzML	809.57	834.075	-24.5049	VYAVJASLNHDK	VYAVJASLNHDK	(N(N(H(H(H)(H(H)))(H(H)(H(H))))))	H(9)N(2)	5	3	1065.77	978493	3.75608e+06	sp|Q9USU5|GAS2_SCHPO	90	3.89053e-06
fissionyeast_NGP_DIA_3.mzML	829.408	846.899	-17.4908	VYAVJASLNHDK	VYAVJASLNHDK	(N(N(H(H(H)(H(H)))(H(H)(H(H))))))	H(9)N(2)	5	3	1065.77	725592	3.50675e+06	sp|Q9USU5|GAS2_SCHPO	90	3.89053e-06
fissionyeast_NGP_DIA_4.mzML	819.363	838.783	-19.4198	VYAVJASLNHDK	VYAVJASLNHDK	(N(N(H(H(H)(H(H)))(H(H)(H(H))))))	H(9)N(2)	5	3	1065.77	639268	3.15168e+06	sp|Q9USU5|GAS2_SCHPO	90	3.89053e-06
fissionyeast_NGP_DIA_1.mzML	875.462	904.916	-29.4544	VYGSQGJSTVLSR	VYGSQGJSTVLSR	(N(N(H(H(H)(H(H)))(H(H(H(H(H))))))))	H(10)N(2)	7	3	1132.13	7695550	9.2654e+06	sp|Q9USK8|AGS1_SCHPO	1016	1.87964e-06
fissionyeast_NGP_DIA_2.mzML	877.578	911.336	-33.7582	VYGSQGJSTVLSR	VYGSQGJSTVLSR	(N(N(H(H(H)(H(H)))(H(H(H(H(H))))))))	H(10)N(2)	7	3	1132.13	7437170	8.03209e+06	sp|Q9USK8|AGS1_SCHPO	1016	1.87964e-06
fissionyeast_NGP_DIA_3.mzML	895.056	925.052	-29.9961	VYGSQGJSTVLSR	VYGSQGJSTVLSR	(N(N(H(H(H)(H(H)))(H(H(H(H(H))))))))	H(10)N(2)	7	3	1132.13	8220210	9.92867e+06	sp|Q9USK8|AGS1_SCHPO	1016	1.87964e-06
fissionyeast_NGP_DIA_4.mzML	876.368	902.756	-26.3879	VYGSQGJSTVLSR	VYGSQGJSTVLSR	(N(N(H(H(H)(H(H)))(H(H(H(H(H))))))))	H(10)N(2)	7	3	1132.13	6845040	8.3725e+06	sp|Q9USK8|AGS1_SCHPO	1016	1.87964e-06
fissionyeast_NGP_DIA_1.mzML	867.341	865.034	2.3067	WGAIEJGTAR	WGAIEJGTAR	(N(N(H(H(H(H(H))))(H(H(H(H)))(H(H(H(H(H(H))))))))))	H(15)N(2)	6	3	1304.5	2752580	1.55387e+06	sp|Q9USK8|AGS1_SCHPO	472	2.28577e-05
fissionyeast_NGP_DIA_2.mzML	868.312	866.397	1.91539	WGAIEJGTAR	WGAIEJGTAR	(N(N(H(H(H(H(H))))(H(H(H(H)))(H(H(H(H(H(H))))))))))	H(15)N(2)	6	3	1304.5	2746510	1.50462e+06	sp|Q9USK8|AGS1_SCHPO	472	2.28577e-05
fissionyeast_NGP_DIA_3.mzML	881.547	877.406	4.1411	WGAIEJGTAR	WGAIEJGTAR	(N(N(H(H(H(H(H))))(H(H(H(H)))(H(H(H(H(H(H))))))))))	H(15)N(2)	6	3	1304.5	3036890	2.14519e+06	sp|Q9USK8|AGS1_SCHPO	472	2.28577e-05
fissionyeast_NGP_DIA_4.mzML	868.696	865.357	3.33888	WGAIEJGTAR	WGAIEJGTAR	(N(N(H(H(H(H(H))))(H(H(H(H)))(H(H(H(H(H(H))))))))))	H(15)N(2)	6	3	1304.5	2247180	1.60878e+06	sp|Q9USK8|AGS1_SCHPO	472	2.28577e-05
fissionyeast_NGP_DIA_1.mzML	2238.15	2226.6	11.5466	WGYTJITEIMDVR	WGYTJITEIMDVR	(N(N(H(H)(H(H)(H(H(H(H(H(H))))))))))	H(10)N(2)	5	3	1208.82	1311980	949655	sp|Q9C0Y4|AGLU_SCHPO	331	1.41024e-06
fissionyeast_NGP_DIA_2.mzML	2265.22	2269.07	-3.85336	WGYTJITEIMDVR	WGYTJITEIMDVR	(N(N(H(H)(H(H)(H(H(H(H(H(H))))))))))	H(10)N(2)	5	3	1208.82	1560750	1.11757e+06	sp|Q9C0Y4|AGLU_SCHPO	331	1.41024e-06
fissionyeast_NGP_DIA_3.mzML	2264.37	2257.78	6.59389	WGYTJITEIMDVR	WGYTJITEIMDVR	(N(N(H(H)(H(H)(H(H(H(H(H(H))))))))))	H(10)N(2)	5	3	1208.82	1395710	906353	sp|Q9C0Y4|AGLU_SCHPO	331	1.41024e-06
fissionyeast_NGP_DIA_4.mzML	2236.87	2250.87	-13.9997	WGYTJITEIMDVR	WGYTJITEIMDVR	(N(N(H(H)(H(H)(H(H(H(H(H(H))))))))))	H(10)N(2)	5	3	1208.82	1586380	1.00435e+06	sp|Q9C0Y4|AGLU_SCHPO	331	1.41024e-06
fissionyeast_NGP_DIA_1.mzML	2224.39	2188.18	36.2128	WGYTJITEIMDVR	WGYTJITEIMDVR	(N(N(H(H(H(H(H))))(H(H(H))(H(H(H)))))))	H(11)N(2)	5	3	1262.84	927083	3.25368e+06	sp|Q9C0Y4|AGLU_SCHPO	331	5.55207e-06
fissionyeast_NGP_DIA_2.mzML	2251.9	2226.21	25.6865	WGYTJITEIMDVR	WGYTJITEIMDVR	(N(N(H(H(H(H(H))))(H(H(H))(H(H(H)))))))	H(11)N(2)	5	3	1262.84	643936	2.68707e+06	sp|Q9C0Y4|AGLU_SCHPO	331	5.55207e-06
fissionyeast_NGP_DIA_3.mzML	2255.82	2223.29	32.5347	WGYTJITEIMDVR	WGYTJITEIMDVR	(N(N(H(H(H(H(H))))(H(H(H))(H(H(H)))))))	H(11)N(2)	5	3	1262.84	786887	3.56418e+06	sp|Q9C0Y4|AGLU_SCHPO	331	5.55207e-06
fissionyeast_NGP_DIA_4.mzML	2227.11	2202.08	25.0273	WGYTJITEIMDVR	WGYTJITEIMDVR	(N(N(H(H(H(H(H))))(H(H(H))(H(H(H)))))))	H(11)N(2)	5	3	1262.84	666714	2.38496e+06	sp|Q9C0Y4|AGLU_SCHPO	331	5.55207e-06
fissionyeast_NGP_DIA_1.mzML	2216.73	2179.58	37.1534	WGYTJITEIMDVR	WGYTJITEIMDVR	(N(N(H(H(H)(H))(H(H(H(H)))(H(H)(H(H)))))))	H(12)N(2)	5	3	1316.86	3473850	2.40412e+06	sp|Q9C0Y4|AGLU_SCHPO	331	2.51885e-06
fissionyeast_NGP_DIA_2.mzML	2243.18	2215.27	27.9059	WGYTJITEIMDVR	WGYTJITEIMDVR	(N(N(H(H(H)(H))(H(H(H(H)))(H(H)(H(H)))))))	H(12)N(2)	5	3	1316.86	3272980	2.59119e+06	sp|Q9C0Y4|AGLU_SCHPO	331	2.51885e-06
fissionyeast_NGP_DIA_3.mzML	2246.91	2215.64	31.2696	WGYTJITEIMDVR	WGYTJITEIMDVR	(N(N(H(H(H)(H))(H(H(H(H)))(H(H)(H(H)))))))	H(12)N(2)	5	3	1316.86	2788300	2.2306e+06	sp|Q9C0Y4|AGLU_SCHPO	331	2.51885e-06
fissionyeast_NGP_DIA_4.mzML	2217.8	2188.84	28.9619	WGYTJITEIMDVR	WGYTJITEIMDVR	(N(N(H(H(H)(H))(H(H(H(H)))(H(H)(H(H)))))))	H(12)N(2)	5	3	1316.86	3020460	1.84076e+06	sp|Q9C0Y4|AGLU_SCHPO	331	2.51885e-06
fissionyeast_NGP_DIA_1.mzML	2207.6	2148.32	59.2834	WGYTJITEIMDVR	WGYTJITEIMDVR	(N(N(H(H(H(H(H(H)))))(H(H)(H(H(H(H(H)))))))))	H(13)N(2)	5	3	1370.88	6813020	3.87578e+06	sp|Q9C0Y4|AGLU_SCHPO	331	4.03418e-06
fissionyeast_NGP_DIA_2.mzML	2233.42	2174.82	58.597	WGYTJITEIMDVR	WGYTJITEIMDVR	(N(N(H(H(H(H(H(H)))))(H(H)(H(H(H(H(H)))))))))	H(13)N(2)	5	3	1370.88	6773280	4.06121e+06	sp|Q9C0Y4|AGLU_SCHPO	331	4.03418e-06
fissionyeast_NGP_DIA_3.mzML	2237.85	2179.03	58.8238	WGYTJITEIMDVR	WGYTJITEIMDVR	(N(N(H(H(H(H(H(H)))))(H(H)(H(H(H(H(H)))))))))	H(13)N(2)	5	3	1370.88	5777420	4.7781e+06	sp|Q9C0Y4|AGLU_SCHPO	331	4.03418e-06
fissionyeast_NGP_DIA_4.mzML	2206.68	2140.27	66.409	WGYTJITEIMDVR	WGYTJITEIMDVR	(N(N(H(H(H(H(H(H)))))(H(H)(H(H(H(H(H)))))))))	H(13)N(2)	5	3	1370.88	6956720	3.77636e+06	sp|Q9C0Y4|AGLU_SCHPO	331	4.03418e-06
fissionyeast_NGP_DIA_1.mzML	2256.75	2187.47	69.2833	WGYTJITEIMDVR	WGYTJITEIMDVR	(N(N(H(H(H(H)))(H(H)(H)(H)))))	H(8)N(2)	5	3	1100.79	2729200	2.02273e+06	sp|Q9C0Y4|AGLU_SCHPO	331	6.90956e-07
fissionyeast_NGP_DIA_2.mzML	2280.15	2225.33	54.8201	WGYTJITEIMDVR	WGYTJITEIMDVR	(N(N(H(H(H(H)))(H(H)(H)(H)))))	H(8)N(2)	5	3	1100.79	2551260	2.81117e+06	sp|Q9C0Y4|AGLU_SCHPO	331	6.90956e-07
fissionyeast_NGP_DIA_3.mzML	2280.43	2222.65	57.7817	WGYTJITEIMDVR	WGYTJITEIMDVR	(N(N(H(H(H(H)))(H(H)(H)(H)))))	H(8)N(2)	5	3	1100.79	2418720	2.96424e+06	sp|Q9C0Y4|AGLU_SCHPO	331	6.90956e-07
fissionyeast_NGP_DIA_4.mzML	2253.07	2201.03	52.0382	WGYTJITEIMDVR	WGYTJITEIMDVR	(N(N(H(H(H(H)))(H(H)(H)(H)))))	H(8)N(2)	5	3	1100.79	2447050	2.63412e+06	sp|Q9C0Y4|AGLU_SCHPO	331	6.90956e-07
fissionyeast_NGP_DIA_1.mzML	2250.74	2178.53	72.2144	WGYTJITEIMDVR	WGYTJITEIMDVR	(N(N(H(H(H)(H(H)))(H(H)(H(H))))))	H(9)N(2)	5	3	1154.81	6521830	4.47935e+06	sp|Q9C0Y4|AGLU_SCHPO	331	2.17501e-06
fissionyeast_NGP_DIA_2.mzML	2274.15	2213.9	60.2508	WGYTJITEIMDVR	WGYTJITEIMDVR	(N(N(H(H(H)(H(H)))(H(H)(H(H))))))	H(9)N(2)	5	3	1154.81	7538600	7.19488e+06	sp|Q9C0Y4|AGLU_SCHPO	331	2.17501e-06
fissionyeast_NGP_DIA_3.mzML	2273.03	2214.71	58.3218	WGYTJITEIMDVR	WGYTJITEIMDVR	(N(N(H(H(H)(H(H)))(H(H)(H(H))))))	H(9)N(2)	5	3	1154.81	7632570	8.62055e+06	sp|Q9C0Y4|AGLU_SCHPO	331	2.17501e-06
fissionyeast_NGP_DIA_4.mzML	2246.19	2187.15	59.0366	WGYTJITEIMDVR	WGYTJITEIMDVR	(N(N(H(H(H)(H(H)))(H(H)(H(H))))))	H(9)N(2)	5	3	1154.81	7690400	5.24376e+06	sp|Q9C0Y4|AGLU_SCHPO	331	2.17501e-06
fissionyeast_NGP_DIA_1.mzML	838.992	828.619	10.3734	WTPVSTJSTSK	WTPVSTJSTSK	(N(N(H(H(H(H(H))))(H(H)(H(H(H(H))))))))	H(11)N(2)	7	3	1132.78	4604170	4.56003e+06	sp|O13968|YE48_SCHPO	555	0.00020843
fissionyeast_NGP_DIA_2.mzML	837.047	825.863	11.184	WTPVSTJSTSK	WTPVSTJSTSK	(N(N(H(H(H(H(H))))(H(H)(H(H(H(H))))))))	H(11)N(2)	7	3	1132.78	4541430	4.97068e+06	sp|O13968|YE48_SCHPO	555	0.00020843
fissionyeast_NGP_DIA_3.mzML	850.064	840.208	9.85642	WTPVSTJSTSK	WTPVSTJSTSK	(N(N(H(H(H(H(H))))(H(H)(H(H(H(H))))))))	H(11)N(2)	7	3	1132.78	3500360	5.08767e+06	sp|O13968|YE48_SCHPO	555	0.00020843
fissionyeast_NGP_DIA_4.mzML	841.298	831.995	9.30289	WTPVSTJSTSK	WTPVSTJSTSK	(N(N(H(H(H(H(H))))(H(H)(H(H(H(H))))))))	H(11)N(2)	7	3	1132.78	3333240	5.24568e+06	sp|O13968|YE48_SCHPO	555	0.00020843
fissionyeast_NGP_DIA_1.mzML	834.047	828.764	5.28254	WTPVSTJSTSK	WTPVSTJSTSK	(N(N(H(H(H(H(H))))(H(H(H(H)))(H(H(H)))))))	H(12)N(2)	7	3	1186.8	590738	2.84922e+06	sp|O13968|YE48_SCHPO	555	0.00251397
fissionyeast_NGP_DIA_2.mzML	832.469	826.009	6.45981	WTPVSTJSTSK	WTPVSTJSTSK	(N(N(H(H(H(H(H))))(H(H(H(H)))(H(H(H)))))))	H(12)N(2)	7	3	1186.8	547537	2.80098e+06	sp|O13968|YE48_SCHPO	555	0.00251397
fissionyeast_NGP_DIA_3.mzML	845.507	840.327	5.18001	WTPVSTJSTSK	WTPVSTJSTSK	(N(N(H(H(H(H(H))))(H(H(H(H)))(H(H(H)))))))	H(12)N(2)	7	3	1186.8	751162	3.27594e+06	sp|O13968|YE48_SCHPO	555	0.00251397
fissionyeast_NGP_DIA_4.mzML	835.382	832.127	3.25479	WTPVSTJSTSK	WTPVSTJSTSK	(N(N(H(H(H(H(H))))(H(H(H(H)))(H(H(H)))))))	H(12)N(2)	7	3	1186.8	670373	3.57232e+06	sp|O13968|YE48_SCHPO	555	0.00251397
fissionyeast_NGP_DIA_1.mzML	829.794	826.657	3.13734	WTPVSTJSTSK	WTPVSTJSTSK	(N(N(H(H(H(H(H))))(H(H(H(H(H(H(H(H)))))))))))	H(13)N(2)	7	3	1240.82	8125910	1.09813e+07	sp|O13968|YE48_SCHPO	555	4.76418e-05
fissionyeast_NGP_DIA_2.mzML	827.11	823.948	3.16227	WTPVSTJSTSK	WTPVSTJSTSK	(N(N(H(H(H(H(H))))(H(H(H(H(H(H(H(H)))))))))))	H(13)N(2)	7	3	1240.82	9344070	1.13111e+07	sp|O13968|YE48_SCHPO	555	4.76418e-05
fissionyeast_NGP_DIA_3.mzML	841.133	838.638	2.49519	WTPVSTJSTSK	WTPVSTJSTSK	(N(N(H(H(H(H(H))))(H(H(H(H(H(H(H(H)))))))))))	H(13)N(2)	7	3	1240.82	7422610	1.36432e+07	sp|O13968|YE48_SCHPO	555	4.76418e-05
fissionyeast_NGP_DIA_4.mzML	832.633	830.191	2.44237	WTPVSTJSTSK	WTPVSTJSTSK	(N(N(H(H(H(H(H))))(H(H(H(H(H(H(H(H)))))))))))	H(13)N(2)	7	3	1240.82	6608620	11603688	sp|O13968|YE48_SCHPO	555	4.76418e-05
fissionyeast_NGP_DIA_1.mzML	821.861	813.938	7.92336	WTPVSTJSTSK	WTPVSTJSTSK	(N(N(H(H(H(H(H(H)))))(H(H(H(H)))(H(H(H(H))))))))	H(14)N(2)	7	3	1294.84	2428090	3.64222e+06	sp|O13968|YE48_SCHPO	555	3.63528e-05
fissionyeast_NGP_DIA_2.mzML	817.506	812.92	4.58644	WTPVSTJSTSK	WTPVSTJSTSK	(N(N(H(H(H(H(H(H)))))(H(H(H(H)))(H(H(H(H))))))))	H(14)N(2)	7	3	1294.84	2529320	3.42159e+06	sp|O13968|YE48_SCHPO	555	3.63528e-05
fissionyeast_NGP_DIA_3.mzML	834.279	827.452	6.82663	WTPVSTJSTSK	WTPVSTJSTSK	(N(N(H(H(H(H(H(H)))))(H(H(H(H)))(H(H(H(H))))))))	H(14)N(2)	7	3	1294.84	2799690	3.67337e+06	sp|O13968|YE48_SCHPO	555	3.63528e-05
fissionyeast_NGP_DIA_4.mzML	825.45	816.728	8.7224	WTPVSTJSTSK	WTPVSTJSTSK	(N(N(H(H(H(H(H(H)))))(H(H(H(H)))(H(H(H(H))))))))	H(14)N(2)	7	3	1294.84	2458000	4.49251e+06	sp|O13968|YE48_SCHPO	555	3.63528e-05
fissionyeast_NGP_DIA_1.mzML	858.731	842.54	16.1911	WTPVSTJSTSK	WTPVSTJSTSK	(N(N(H(H(H(H)))(H(H)(H(H))))))	H(8)N(2)	7	2	1455.59	1024230	30766.4	sp|O13968|YE48_SCHPO	555	2.69506e-05
fissionyeast_NGP_DIA_2.mzML	858.798	841.073	17.7248	WTPVSTJSTSK	WTPVSTJSTSK	(N(N(H(H(H(H)))(H(H)(H(H))))))	H(8)N(2)	7	2	1455.59	1103820	2760.48	sp|O13968|YE48_SCHPO	555	2.69506e-05
fissionyeast_NGP_DIA_3.mzML	870.148	852.612	17.5358	WTPVSTJSTSK	WTPVSTJSTSK	(N(N(H(H(H(H)))(H(H)(H(H))))))	H(8)N(2)	7	2	1455.59	891514	792179	sp|O13968|YE48_SCHPO	555	2.69506e-05
fissionyeast_NGP_DIA_4.mzML	860.184	844.393	15.7911	WTPVSTJSTSK	WTPVSTJSTSK	(N(N(H(H(H(H)))(H(H)(H(H))))))	H(8)N(2)	7	2	1455.59	908780	11528	sp|O13968|YE48_SCHPO	555	2.69506e-05
fissionyeast_NGP_DIA_1.mzML	1996.03	2000.23	-4.20149	YELGLDPQJITVPPLSHK	YELGLDPQJITVPPLSHK	(N(N(H(H(H))(H(H(H(H)))))))	H(7)N(2)	9	3	1187.87	266521	935438	sp|O94385|PO152_SCHPO	479	0.00873462
fissionyeast_NGP_DIA_2.mzML	2012.78	2019.88	-7.10125	YELGLDPQJITVPPLSHK	YELGLDPQJITVPPLSHK	(N(N(H(H(H))(H(H(H(H)))))))	H(7)N(2)	9	3	1187.87	185803	908105	sp|O94385|PO152_SCHPO	479	0.00873462
fissionyeast_NGP_DIA_3.mzML	2021.58	2024.91	-3.33497	YELGLDPQJITVPPLSHK	YELGLDPQJITVPPLSHK	(N(N(H(H(H))(H(H(H(H)))))))	H(7)N(2)	9	3	1187.87	198604	975890	sp|O94385|PO152_SCHPO	479	0.00873462
fissionyeast_NGP_DIA_1.mzML	1987.42	2002.28	-14.8602	YELGLDPQJITVPPLSHK	YELGLDPQJITVPPLSHK	(N(N(H(H(H(H)))(H(H)(H)(H)))))	H(8)N(2)	9	3	1241.89	1538160	6.57887e+06	sp|O94385|PO152_SCHPO	479	1.98559e-07
fissionyeast_NGP_DIA_2.mzML	2004.99	2022.06	-17.0727	YELGLDPQJITVPPLSHK	YELGLDPQJITVPPLSHK	(N(N(H(H(H(H)))(H(H)(H)(H)))))	H(8)N(2)	9	3	1241.89	1520250	6.56628e+06	sp|O94385|PO152_SCHPO	479	1.98559e-07
fissionyeast_NGP_DIA_3.mzML	2013.76	2026.79	-13.0264	YELGLDPQJITVPPLSHK	YELGLDPQJITVPPLSHK	(N(N(H(H(H(H)))(H(H)(H)(H)))))	H(8)N(2)	9	3	1241.89	1291330	6.28236e+06	sp|O94385|PO152_SCHPO	479	1.98559e-07
fissionyeast_NGP_DIA_4.mzML	1988.09	2003.45	-15.3575	YELGLDPQJITVPPLSHK	YELGLDPQJITVPPLSHK	(N(N(H(H(H(H)))(H(H)(H)(H)))))	H(8)N(2)	9	3	1241.89	1204140	7.44048e+06	sp|O94385|PO152_SCHPO	479	1.98559e-07
fissionyeast_NGP_DIA_1.mzML	1979.67	1988.38	-8.71491	YELGLDPQJITVPPLSHK	YELGLDPQJITVPPLSHK	(N(N(H(H(H))(H(H)(H(H(H(H))))))))	H(9)N(2)	9	3	1295.91	1400920	8.65268e+06	sp|O94385|PO152_SCHPO	479	6.34459e-07
fissionyeast_NGP_DIA_2.mzML	1997.8	2007.16	-9.3594	YELGLDPQJITVPPLSHK	YELGLDPQJITVPPLSHK	(N(N(H(H(H))(H(H)(H(H(H(H))))))))	H(9)N(2)	9	3	1295.91	1211060	6.58702e+06	sp|O94385|PO152_SCHPO	479	6.34459e-07
fissionyeast_NGP_DIA_3.mzML	2007.45	2013.94	-6.49415	YELGLDPQJITVPPLSHK	YELGLDPQJITVPPLSHK	(N(N(H(H(H))(H(H)(H(H(H(H))))))))	H(9)N(2)	9	3	1295.91	1281920	6.74941e+06	sp|O94385|PO152_SCHPO	479	6.34459e-07
fissionyeast_NGP_DIA_4.mzML	1977.98	1987.96	-9.97841	YELGLDPQJITVPPLSHK	YELGLDPQJITVPPLSHK	(N(N(H(H(H))(H(H)(H(H(H(H))))))))	H(9)N(2)	9	3	1295.91	1408410	8.7634e+06	sp|O94385|PO152_SCHPO	479	6.34459e-07
fissionyeast_NGP_DIA_1.mzML	919.247	993.188	-73.9407	YFJYTQSEQEAAHDK	YFJYTQSEQEAAHDK	(N(N(H(H(H(H)))(H(H)(H(H))))))	H(8)N(2)	3	3	1178.46	1283360	7.05681e+06	sp|O13875|YE1A_SCHPO	537	2.22012e-07
fissionyeast_NGP_DIA_2.mzML	929.305	1005.82	-76.5192	YFJYTQSEQEAAHDK	YFJYTQSEQEAAHDK	(N(N(H(H(H(H)))(H(H)(H(H))))))	H(8)N(2)	3	3	1178.46	1161930	6.61081e+06	sp|O13875|YE1A_SCHPO	537	2.22012e-07
fissionyeast_NGP_DIA_3.mzML	940.547	1012.18	-71.6321	YFJYTQSEQEAAHDK	YFJYTQSEQEAAHDK	(N(N(H(H(H(H)))(H(H)(H(H))))))	H(8)N(2)	3	3	1178.46	937538	5.84555e+06	sp|O13875|YE1A_SCHPO	537	2.22012e-07
fissionyeast_NGP_DIA_4.mzML	915	986.168	-71.1678	YFJYTQSEQEAAHDK	YFJYTQSEQEAAHDK	(N(N(H(H(H(H)))(H(H)(H(H))))))	H(8)N(2)	3	3	1178.46	1063640	5.22868e+06	sp|O13875|YE1A_SCHPO	537	2.22012e-07
fissionyeast_NGP_DIA_1.mzML	1666.68	1722.51	-55.8323	YHELFJASTYNIYTAAQQR	YHELFJASTYNIYTAAQQR	(N(N(H(H(H(H(H))))(H(H(H(H(H))))))))	H(10)N(2)	6	3	1439.6	356490	2.0822e+06	sp|P08091|PPA1_SCHPO	151	0.000168379
fissionyeast_NGP_DIA_2.mzML	1676.49	1748.72	-72.234	YHELFJASTYNIYTAAQQR	YHELFJASTYNIYTAAQQR	(N(N(H(H(H(H(H))))(H(H(H(H(H))))))))	H(10)N(2)	6	3	1439.6	420243	2.32447e+06	sp|P08091|PPA1_SCHPO	151	0.000168379
fissionyeast_NGP_DIA_3.mzML	1683.28	1745.68	-62.3971	YHELFJASTYNIYTAAQQR	YHELFJASTYNIYTAAQQR	(N(N(H(H(H(H(H))))(H(H(H(H(H))))))))	H(10)N(2)	6	3	1439.6	296691	1.86503e+06	sp|P08091|PPA1_SCHPO	151	0.000168379
fissionyeast_NGP_DIA_4.mzML	1655.21	1631.48	23.7284	YHELFJASTYNIYTAAQQR	YHELFJASTYNIYTAAQQR	(N(N(H(H(H(H(H))))(H(H(H(H(H))))))))	H(10)N(2)	6	3	1439.6	305390	1.63641e+06	sp|P08091|PPA1_SCHPO	151	0.000168379
fissionyeast_NGP_DIA_1.mzML	1658.38	1717.57	-59.1944	YHELFJASTYNIYTAAQQR	YHELFJASTYNIYTAAQQR	(N(N(H(H(H(H(H))))(H(H)(H(H(H(H))))))))	H(11)N(2)	6	3	1493.61	1745270	8.0993e+06	sp|P08091|PPA1_SCHPO	151	0.000125347
fissionyeast_NGP_DIA_2.mzML	1669.65	1737.21	-67.5564	YHELFJASTYNIYTAAQQR	YHELFJASTYNIYTAAQQR	(N(N(H(H(H(H(H))))(H(H)(H(H(H(H))))))))	H(11)N(2)	6	3	1493.61	1454380	6.63427e+06	sp|P08091|PPA1_SCHPO	151	0.000125347
fissionyeast_NGP_DIA_3.mzML	1676.09	1734.51	-58.4202	YHELFJASTYNIYTAAQQR	YHELFJASTYNIYTAAQQR	(N(N(H(H(H(H(H))))(H(H)(H(H(H(H))))))))	H(11)N(2)	6	3	1493.61	1151540	6.48061e+06	sp|P08091|PPA1_SCHPO	151	0.000125347
fissionyeast_NGP_DIA_4.mzML	1649.77	1628.69	21.0843	YHELFJASTYNIYTAAQQR	YHELFJASTYNIYTAAQQR	(N(N(H(H(H(H(H))))(H(H)(H(H(H(H))))))))	H(11)N(2)	6	3	1493.61	1293630	5.86139e+06	sp|P08091|PPA1_SCHPO	151	0.000125347
fissionyeast_NGP_DIA_1.mzML	1649.69	1713.28	-63.5883	YHELFJASTYNIYTAAQQR	YHELFJASTYNIYTAAQQR	(N(N(H(H(H(H(H(H)))))(H(H(H))(H(H(H)))))))	H(12)N(2)	6	3	1547.63	5200090	2.88732e+07	sp|P08091|PPA1_SCHPO	151	0.000149049
fissionyeast_NGP_DIA_2.mzML	1663.95	1729.23	-65.2826	YHELFJASTYNIYTAAQQR	YHELFJASTYNIYTAAQQR	(N(N(H(H(H(H(H(H)))))(H(H(H))(H(H(H)))))))	H(12)N(2)	6	3	1547.63	3973420	2.19687e+07	sp|P08091|PPA1_SCHPO	151	0.000149049
fissionyeast_NGP_DIA_3.mzML	1671.55	1726.95	-55.3995	YHELFJASTYNIYTAAQQR	YHELFJASTYNIYTAAQQR	(N(N(H(H(H(H(H(H)))))(H(H(H))(H(H(H)))))))	H(12)N(2)	6	3	1547.63	3692510	2.02859e+07	sp|P08091|PPA1_SCHPO	151	0.000149049
fissionyeast_NGP_DIA_4.mzML	1643.06	1627.12	15.9402	YHELFJASTYNIYTAAQQR	YHELFJASTYNIYTAAQQR	(N(N(H(H(H(H(H(H)))))(H(H(H))(H(H(H)))))))	H(12)N(2)	6	3	1547.63	3814460	1.94536e+07	sp|P08091|PPA1_SCHPO	151	0.000149049
fissionyeast_NGP_DIA_1.mzML	1645.23	1675.91	-30.6755	YHELFJASTYNIYTAAQQR	YHELFJASTYNIYTAAQQR	(N(N(H(H(H(H(H(H)))))(H(H(H))(H(H(H)))))))	H(12)N(2)	6	4	1160.98	877320	1.893e+06	sp|P08091|PPA1_SCHPO	151	0.000149049
fissionyeast_NGP_DIA_2.mzML	1664.42	1692.27	-27.8473	YHELFJASTYNIYTAAQQR	YHELFJASTYNIYTAAQQR	(N(N(H(H(H(H(H(H)))))(H(H(H))(H(H(H)))))))	H(12)N(2)	6	4	1160.98	776297	2.16628e+06	sp|P08091|PPA1_SCHPO	151	0.000149049
fissionyeast_NGP_DIA_3.mzML	1670.69	1694.54	-23.8493	YHELFJASTYNIYTAAQQR	YHELFJASTYNIYTAAQQR	(N(N(H(H(H(H(H(H)))))(H(H(H))(H(H(H)))))))	H(12)N(2)	6	4	1160.98	906046	2.40648e+06	sp|P08091|PPA1_SCHPO	151	0.000149049
fissionyeast_NGP_DIA_4.mzML	1641.6	1651.97	-10.371	YHELFJASTYNIYTAAQQR	YHELFJASTYNIYTAAQQR	(N(N(H(H(H(H(H(H)))))(H(H(H))(H(H(H)))))))	H(12)N(2)	6	4	1160.98	543847	1.38241e+06	sp|P08091|PPA1_SCHPO	151	0.000149049
fissionyeast_NGP_DIA_1.mzML	1640.86	1709.37	-68.5094	YHELFJASTYNIYTAAQQR	YHELFJASTYNIYTAAQQR	(N(N(H(H(H(H(H))))(H(H(H(H(H(H(H(H)))))))))))	H(13)N(2)	6	3	1601.65	12686600	6.94697e+07	sp|P08091|PPA1_SCHPO	151	2.10182e-05
fissionyeast_NGP_DIA_2.mzML	1659.38	1723.14	-63.7573	YHELFJASTYNIYTAAQQR	YHELFJASTYNIYTAAQQR	(N(N(H(H(H(H(H))))(H(H(H(H(H(H(H(H)))))))))))	H(13)N(2)	6	3	1601.65	8787240	4.86664e+07	sp|P08091|PPA1_SCHPO	151	2.10182e-05
fissionyeast_NGP_DIA_3.mzML	1665.41	1721.26	-55.8465	YHELFJASTYNIYTAAQQR	YHELFJASTYNIYTAAQQR	(N(N(H(H(H(H(H))))(H(H(H(H(H(H(H(H)))))))))))	H(13)N(2)	6	3	1601.65	9540340	5.12213e+07	sp|P08091|PPA1_SCHPO	151	2.10182e-05
fissionyeast_NGP_DIA_4.mzML	1636.72	1626.12	10.6033	YHELFJASTYNIYTAAQQR	YHELFJASTYNIYTAAQQR	(N(N(H(H(H(H(H))))(H(H(H(H(H(H(H(H)))))))))))	H(13)N(2)	6	3	1601.65	9811340	4.91572e+07	sp|P08091|PPA1_SCHPO	151	2.10182e-05
fissionyeast_NGP_DIA_1.mzML	1640.92	1718.04	-77.1189	YHELFJASTYNIYTAAQQR	YHELFJASTYNIYTAAQQR	(N(N(H(H(H(H(H(H)))))(H(H)(H(H(H(H(H)))))))))	H(13)N(2)	6	4	1201.49	2985570	7.29334e+06	sp|P08091|PPA1_SCHPO	151	7.4746e-07
fissionyeast_NGP_DIA_2.mzML	1658.78	1738.17	-79.3945	YHELFJASTYNIYTAAQQR	YHELFJASTYNIYTAAQQR	(N(N(H(H(H(H(H(H)))))(H(H)(H(H(H(H(H)))))))))	H(13)N(2)	6	4	1201.49	2350900	6.48206e+06	sp|P08091|PPA1_SCHPO	151	7.4746e-07
fissionyeast_NGP_DIA_3.mzML	1665.64	1735.43	-69.794	YHELFJASTYNIYTAAQQR	YHELFJASTYNIYTAAQQR	(N(N(H(H(H(H(H(H)))))(H(H)(H(H(H(H(H)))))))))	H(13)N(2)	6	4	1201.49	2780450	1.06549e+07	sp|P08091|PPA1_SCHPO	151	7.4746e-07
fissionyeast_NGP_DIA_4.mzML	1637.29	1628.89	8.40329	YHELFJASTYNIYTAAQQR	YHELFJASTYNIYTAAQQR	(N(N(H(H(H(H(H(H)))))(H(H)(H(H(H(H(H)))))))))	H(13)N(2)	6	4	1201.49	1919970	4.83356e+06	sp|P08091|PPA1_SCHPO	151	7.4746e-07
fissionyeast_NGP_DIA_1.mzML	1634.24	1692.28	-58.0422	YHELFJASTYNIYTAAQQR	YHELFJASTYNIYTAAQQR	(N(N(H(H(H(H(H(H)))))(H(H(H))(H(H(H(H(H)))))))))	H(14)N(2)	6	4	1242	3840830	7.13727e+06	sp|P08091|PPA1_SCHPO	151	4.33972e-06
fissionyeast_NGP_DIA_2.mzML	1655.85	1702.22	-46.3742	YHELFJASTYNIYTAAQQR	YHELFJASTYNIYTAAQQR	(N(N(H(H(H(H(H(H)))))(H(H(H))(H(H(H(H(H)))))))))	H(14)N(2)	6	4	1242	2956330	7.56695e+06	sp|P08091|PPA1_SCHPO	151	4.33972e-06
fissionyeast_NGP_DIA_3.mzML	1660.01	1702.19	-42.1787	YHELFJASTYNIYTAAQQR	YHELFJASTYNIYTAAQQR	(N(N(H(H(H(H(H(H)))))(H(H(H))(H(H(H(H(H)))))))))	H(14)N(2)	6	4	1242	3934930	1.14343e+07	sp|P08091|PPA1_SCHPO	151	4.33972e-06
fissionyeast_NGP_DIA_4.mzML	1630.61	1623.73	6.87818	YHELFJASTYNIYTAAQQR	YHELFJASTYNIYTAAQQR	(N(N(H(H(H(H(H(H)))))(H(H(H))(H(H(H(H(H)))))))))	H(14)N(2)	6	4	1242	2899040	6.433e+06	sp|P08091|PPA1_SCHPO	151	4.33972e-06
fissionyeast_NGP_DIA_1.mzML	1628.23	1686.28	-58.0459	YHELFJASTYNIYTAAQQR	YHELFJASTYNIYTAAQQR	(N(N(H(H(H(H))(H(H)))(H(H(H(H(H(H(H(H(H))))))))))))	H(15)N(2)	6	4	1282.52	4782040	6.4442e+06	sp|P08091|PPA1_SCHPO	151	5.01126e-06
fissionyeast_NGP_DIA_2.mzML	1650.96	1695.94	-44.9785	YHELFJASTYNIYTAAQQR	YHELFJASTYNIYTAAQQR	(N(N(H(H(H(H))(H(H)))(H(H(H(H(H(H(H(H(H))))))))))))	H(15)N(2)	6	4	1282.52	4123090	6.26605e+06	sp|P08091|PPA1_SCHPO	151	5.01126e-06
fissionyeast_NGP_DIA_3.mzML	1656.18	1696.57	-40.393	YHELFJASTYNIYTAAQQR	YHELFJASTYNIYTAAQQR	(N(N(H(H(H(H))(H(H)))(H(H(H(H(H(H(H(H(H))))))))))))	H(15)N(2)	6	4	1282.52	5106140	8.38029e+06	sp|P08091|PPA1_SCHPO	151	5.01126e-06
fissionyeast_NGP_DIA_4.mzML	1624.66	1623.29	1.36638	YHELFJASTYNIYTAAQQR	YHELFJASTYNIYTAAQQR	(N(N(H(H(H(H))(H(H)))(H(H(H(H(H(H(H(H(H))))))))))))	H(15)N(2)	6	4	1282.52	4189400	6.34959e+06	sp|P08091|PPA1_SCHPO	151	5.01126e-06
fissionyeast_NGP_DIA_1.mzML	1614.09	1678.01	-63.9178	YHELFJASTYNIYTAAQQR	YHELFJASTYNIYTAAQQR	(N(N(H(H(H(H(H(H(H(H)))))))(H(H(H(H(H(H(H(H)))))))))))	H(16)N(2)	6	4	1323.03	3048340	3.34161e+06	sp|P08091|PPA1_SCHPO	151	9.02582e-07
fissionyeast_NGP_DIA_2.mzML	1646.13	1687.8	-41.6722	YHELFJASTYNIYTAAQQR	YHELFJASTYNIYTAAQQR	(N(N(H(H(H(H(H(H(H(H)))))))(H(H(H(H(H(H(H(H)))))))))))	H(16)N(2)	6	4	1323.03	2661990	3.7757e+06	sp|P08091|PPA1_SCHPO	151	9.02582e-07
fissionyeast_NGP_DIA_3.mzML	1648.75	1689.35	-40.6015	YHELFJASTYNIYTAAQQR	YHELFJASTYNIYTAAQQR	(N(N(H(H(H(H(H(H(H(H)))))))(H(H(H(H(H(H(H(H)))))))))))	H(16)N(2)	6	4	1323.03	3215600	4.00904e+06	sp|P08091|PPA1_SCHPO	151	9.02582e-07
fissionyeast_NGP_DIA_4.mzML	1618.2	1622.93	-4.73057	YHELFJASTYNIYTAAQQR	YHELFJASTYNIYTAAQQR	(N(N(H(H(H(H(H(H(H(H)))))))(H(H(H(H(H(H(H(H)))))))))))	H(16)N(2)	6	4	1323.03	2807940	2.71589e+06	sp|P08091|PPA1_SCHPO	151	9.02582e-07
fissionyeast_NGP_DIA_1.mzML	1606.93	1609.24	-2.30847	YHELFJASTYNIYTAAQQR	YHELFJASTYNIYTAAQQR	(N(N(H(H(H(H(H(H(H(H)))))))(H(H(H(H(H(H(H(H(H))))))))))))	H(17)N(2)	6	4	1363.54	1116840	1.25992e+06	sp|P08091|PPA1_SCHPO	151	8.72997e-06
fissionyeast_NGP_DIA_2.mzML	1641.72	1642.25	-0.533697	YHELFJASTYNIYTAAQQR	YHELFJASTYNIYTAAQQR	(N(N(H(H(H(H(H(H(H(H)))))))(H(H(H(H(H(H(H(H(H))))))))))))	H(17)N(2)	6	4	1363.54	817490	1.43808e+06	sp|P08091|PPA1_SCHPO	151	8.72997e-06
fissionyeast_NGP_DIA_3.mzML	1643.09	1644.61	-1.52049	YHELFJASTYNIYTAAQQR	YHELFJASTYNIYTAAQQR	(N(N(H(H(H(H(H(H(H(H)))))))(H(H(H(H(H(H(H(H(H))))))))))))	H(17)N(2)	6	4	1363.54	960764	1.75079e+06	sp|P08091|PPA1_SCHPO	151	8.72997e-06
fissionyeast_NGP_DIA_4.mzML	1612.24	1612.24	2.27374e-12	YHELFJASTYNIYTAAQQR	YHELFJASTYNIYTAAQQR	(N(N(H(H(H(H(H(H(H(H)))))))(H(H(H(H(H(H(H(H(H))))))))))))	H(17)N(2)	6	4	1363.54	866744	1.1424e+06	sp|P08091|PPA1_SCHPO	151	8.72997e-06
fissionyeast_NGP_DIA_1.mzML	2014.54	1990.12	24.4181	YNTDPVCAFDJSTVVELSDK	YNTDPVC[160]AFDJSTVVELSDK	(N(N(H(H(H(H)))(H(H(H(H)))))))	H(8)N(2)	11	3	1326.21	6527470	12281874	sp|O74551|YCVC_SCHPO	53	1.13206e-05
fissionyeast_NGP_DIA_2.mzML	2032.33	2009.04	23.2937	YNTDPVCAFDJSTVVELSDK	YNTDPVC[160]AFDJSTVVELSDK	(N(N(H(H(H(H)))(H(H(H(H)))))))	H(8)N(2)	11	3	1326.21	7283190	1.15315e+07	sp|O74551|YCVC_SCHPO	53	1.13206e-05
fissionyeast_NGP_DIA_3.mzML	2036.8	2015.57	21.2312	YNTDPVCAFDJSTVVELSDK	YNTDPVC[160]AFDJSTVVELSDK	(N(N(H(H(H(H)))(H(H(H(H)))))))	H(8)N(2)	11	3	1326.21	6420260	1.04257e+07	sp|O74551|YCVC_SCHPO	53	1.13206e-05
fissionyeast_NGP_DIA_4.mzML	2012.96	1989.96	22.9988	YNTDPVCAFDJSTVVELSDK	YNTDPVC[160]AFDJSTVVELSDK	(N(N(H(H(H(H)))(H(H(H(H)))))))	H(8)N(2)	11	3	1326.21	6392580	1.09581e+07	sp|O74551|YCVC_SCHPO	53	1.13206e-05
fissionyeast_NGP_DIA_1.mzML	2237.6	2299.82	-62.2184	YNTDPVCAFDJSTVVELSDKTWDHVIESGK	YNTDPVC[160]AFDJSTVVELSDKTWDHVIESGK	(N(N(H(H(H(H)))(H(H)(H(H))))))	H(8)N(2)	11	4	1283.05	688912	4.4105e+06	sp|O74551|YCVC_SCHPO	53	3.07907e-07
fissionyeast_NGP_DIA_2.mzML	2261.69	2335.72	-74.0299	YNTDPVCAFDJSTVVELSDKTWDHVIESGK	YNTDPVC[160]AFDJSTVVELSDKTWDHVIESGK	(N(N(H(H(H(H)))(H(H)(H(H))))))	H(8)N(2)	11	4	1283.05	724718	3.76201e+06	sp|O74551|YCVC_SCHPO	53	3.07907e-07
fissionyeast_NGP_DIA_3.mzML	2256.01	2325.12	-69.1058	YNTDPVCAFDJSTVVELSDKTWDHVIESGK	YNTDPVC[160]AFDJSTVVELSDKTWDHVIESGK	(N(N(H(H(H(H)))(H(H)(H(H))))))	H(8)N(2)	11	4	1283.05	592503	4.65252e+06	sp|O74551|YCVC_SCHPO	53	3.07907e-07
fissionyeast_NGP_DIA_4.mzML	2232.07	2317.49	-85.4182	YNTDPVCAFDJSTVVELSDKTWDHVIESGK	YNTDPVC[160]AFDJSTVVELSDKTWDHVIESGK	(N(N(H(H(H(H)))(H(H)(H(H))))))	H(8)N(2)	11	4	1283.05	535396	3.91175e+06	sp|O74551|YCVC_SCHPO	53	3.07907e-07
fissionyeast_NGP_DIA_1.mzML	2356.9	2316.33	40.5715	YQQSGLPLGIIFYJSTESR	YQQSGLPLGIIFYJSTESR	(N(N(H(H(H(H)))(H(H)(H)(H)))))	H(8)N(2)	14	3	1292.56	5046000	9.69981e+06	sp|Q10057|PDI1_SCHPO	257	1.70644e-05
fissionyeast_NGP_DIA_2.mzML	2383.95	2349.58	34.3701	YQQSGLPLGIIFYJSTESR	YQQSGLPLGIIFYJSTESR	(N(N(H(H(H(H)))(H(H)(H)(H)))))	H(8)N(2)	14	3	1292.56	2592890	7.80989e+06	sp|Q10057|PDI1_SCHPO	257	1.70644e-05
fissionyeast_NGP_DIA_3.mzML	2379.94	2340.64	39.3024	YQQSGLPLGIIFYJSTESR	YQQSGLPLGIIFYJSTESR	(N(N(H(H(H(H)))(H(H)(H)(H)))))	H(8)N(2)	14	3	1292.56	3337640	5.88299e+06	sp|Q10057|PDI1_SCHPO	257	1.70644e-05
fissionyeast_NGP_DIA_4.mzML	2362.78	2330.34	32.436	YQQSGLPLGIIFYJSTESR	YQQSGLPLGIIFYJSTESR	(N(N(H(H(H(H)))(H(H)(H)(H)))))	H(8)N(2)	14	3	1292.56	3230830	7.71836e+06	sp|Q10057|PDI1_SCHPO	257	1.70644e-05
fissionyeast_NGP_DIA_1.mzML	2344.73	2282.77	61.9559	YQQSGLPLGIIFYJSTESR	YQQSGLPLGIIFYJSTESR	(N(N(H(H(H(H)))(H(H)(H(H)(H))))))	H(9)N(2)	14	3	1346.58	6862130	1.04772e+07	sp|Q10057|PDI1_SCHPO	257	2.13623e-06
fissionyeast_NGP_DIA_2.mzML	2370.4	2321.16	49.2386	YQQSGLPLGIIFYJSTESR	YQQSGLPLGIIFYJSTESR	(N(N(H(H(H(H)))(H(H)(H(H)(H))))))	H(9)N(2)	14	3	1346.58	6152070	1.21359e+07	sp|Q10057|PDI1_SCHPO	257	2.13623e-06
fissionyeast_NGP_DIA_3.mzML	2370.9	2309.22	61.6805	YQQSGLPLGIIFYJSTESR	YQQSGLPLGIIFYJSTESR	(N(N(H(H(H(H)))(H(H)(H(H)(H))))))	H(9)N(2)	14	3	1346.58	5677950	1.17221e+07	sp|Q10057|PDI1_SCHPO	257	2.13623e-06
fissionyeast_NGP_DIA_4.mzML	2345.03	2303.72	41.305	YQQSGLPLGIIFYJSTESR	YQQSGLPLGIIFYJSTESR	(N(N(H(H(H(H)))(H(H)(H(H)(H))))))	H(9)N(2)	14	3	1346.58	7385520	1.08545e+07	sp|Q10057|PDI1_SCHPO	257	2.13623e-06
fissionyeast_NGP_DIA_1.mzML	2927.76	2850.91	76.8466	YQQSGLPLGIIFYJSTESRDELYDVFQPLAK	YQQSGLPLGIIFYJSTESRDELYDVFQPLAK	(N(N(H(H(H(H)))(H(H(H(H)))))))	H(8)N(2)	14	4	1324.35	5303760	6.64026e+06	sp|Q10057|PDI1_SCHPO	257	2.92547e-05
fissionyeast_NGP_DIA_2.mzML	2957.02	2869.4	87.6205	YQQSGLPLGIIFYJSTESRDELYDVFQPLAK	YQQSGLPLGIIFYJSTESRDELYDVFQPLAK	(N(N(H(H(H(H)))(H(H(H(H)))))))	H(8)N(2)	14	4	1324.35	8418600	1.43755e+07	sp|Q10057|PDI1_SCHPO	257	2.92547e-05
fissionyeast_NGP_DIA_3.mzML	2942.5	2871.29	71.2086	YQQSGLPLGIIFYJSTESRDELYDVFQPLAK	YQQSGLPLGIIFYJSTESRDELYDVFQPLAK	(N(N(H(H(H(H)))(H(H(H(H)))))))	H(8)N(2)	14	4	1324.35	6627190	7.7279e+06	sp|Q10057|PDI1_SCHPO	257	2.92547e-05
fissionyeast_NGP_DIA_4.mzML	2919.11	2836.6	82.5063	YQQSGLPLGIIFYJSTESRDELYDVFQPLAK	YQQSGLPLGIIFYJSTESRDELYDVFQPLAK	(N(N(H(H(H(H)))(H(H(H(H)))))))	H(8)N(2)	14	4	1324.35	7259820	5.5264e+06	sp|Q10057|PDI1_SCHPO	257	2.92547e-05
fissionyeast_NGP_DIA_1.mzML	2338.05	2376.16	-38.1073	YQYJETAGEGVTAYVIDTGINIEHQDFQGR	YQYJETAGEGVTAYVIDTGINIEHQDFQGR	(N(N(H(H(H(H(H(H(H))))))(H(H(H(H(H(H)))))))))	H(13)N(2)	4	4	1476.11	1464460	5.32373e+06	sp|Q9UTS0|PSP3_SCHPO	192	2.06049e-06
fissionyeast_NGP_DIA_2.mzML	2361.92	2400.46	-38.5374	YQYJETAGEGVTAYVIDTGINIEHQDFQGR	YQYJETAGEGVTAYVIDTGINIEHQDFQGR	(N(N(H(H(H(H(H(H(H))))))(H(H(H(H(H(H)))))))))	H(13)N(2)	4	4	1476.11	1460550	5.85617e+06	sp|Q9UTS0|PSP3_SCHPO	192	2.06049e-06
fissionyeast_NGP_DIA_3.mzML	2352.87	2398.26	-45.3904	YQYJETAGEGVTAYVIDTGINIEHQDFQGR	YQYJETAGEGVTAYVIDTGINIEHQDFQGR	(N(N(H(H(H(H(H(H(H))))))(H(H(H(H(H(H)))))))))	H(13)N(2)	4	4	1476.11	1284800	6.93259e+06	sp|Q9UTS0|PSP3_SCHPO	192	2.06049e-06
fissionyeast_NGP_DIA_4.mzML	2339.35	2377.19	-37.8444	YQYJETAGEGVTAYVIDTGINIEHQDFQGR	YQYJETAGEGVTAYVIDTGINIEHQDFQGR	(N(N(H(H(H(H(H(H(H))))))(H(H(H(H(H(H)))))))))	H(13)N(2)	4	4	1476.11	1352340	4.8689e+06	sp|Q9UTS0|PSP3_SCHPO	192	2.06049e-06
fissionyeast_NGP_DIA_1.mzML	2098.01	2167	-68.9898	YVYDSSAGDJITAYVVDTGVSIHHVEFEGR	YVYDSSAGDJITAYVVDTGVSIHHVEFEGR	(N(N(H(H(H(H))(H(H)))(H(H(H))(H(H))))))	H(11)N(2)	10	4	1373.08	987972	6.47005e+06	sp|P40903|ISP6_SCHPO	214	0.000352925
fissionyeast_NGP_DIA_2.mzML	2122.81	2198.15	-75.3358	YVYDSSAGDJITAYVVDTGVSIHHVEFEGR	YVYDSSAGDJITAYVVDTGVSIHHVEFEGR	(N(N(H(H(H(H))(H(H)))(H(H(H))(H(H))))))	H(11)N(2)	10	4	1373.08	869590	5.75663e+06	sp|P40903|ISP6_SCHPO	214	0.000352925
fissionyeast_NGP_DIA_3.mzML	2130.49	2204.3	-73.8134	YVYDSSAGDJITAYVVDTGVSIHHVEFEGR	YVYDSSAGDJITAYVVDTGVSIHHVEFEGR	(N(N(H(H(H(H))(H(H)))(H(H(H))(H(H))))))	H(11)N(2)	10	4	1373.08	948032	6.47191e+06	sp|P40903|ISP6_SCHPO	214	0.000352925
fissionyeast_NGP_DIA_4.mzML	2095.33	2167.55	-72.2222	YVYDSSAGDJITAYVVDTGVSIHHVEFEGR	YVYDSSAGDJITAYVVDTGVSIHHVEFEGR	(N(N(H(H(H(H))(H(H)))(H(H(H))(H(H))))))	H(11)N(2)	10	4	1373.08	683978	4.10092e+06	sp|P40903|ISP6_SCHPO	214	0.000352925
fissionyeast_NGP_DIA_1.mzML	2092.18	2218.09	-125.913	YVYDSSAGDJITAYVVDTGVSIHHVEFEGR	YVYDSSAGDJITAYVVDTGVSIHHVEFEGR	(N(N(H(H(H(H(H(H)))))(H(H(H))(H(H(H)))))))	H(12)N(2)	10	4	1413.59	1569050	1.32314e+07	sp|P40903|ISP6_SCHPO	214	0.00116834
fissionyeast_NGP_DIA_2.mzML	2118.87	2260.27	-141.398	YVYDSSAGDJITAYVVDTGVSIHHVEFEGR	YVYDSSAGDJITAYVVDTGVSIHHVEFEGR	(N(N(H(H(H(H(H(H)))))(H(H(H))(H(H(H)))))))	H(12)N(2)	10	4	1413.59	1446790	1.33639e+07	sp|P40903|ISP6_SCHPO	214	0.00116834
fissionyeast_NGP_DIA_3.mzML	2128	2250.09	-122.085	YVYDSSAGDJITAYVVDTGVSIHHVEFEGR	YVYDSSAGDJITAYVVDTGVSIHHVEFEGR	(N(N(H(H(H(H(H(H)))))(H(H(H))(H(H(H)))))))	H(12)N(2)	10	4	1413.59	1349010	1.22243e+07	sp|P40903|ISP6_SCHPO	214	0.00116834
fissionyeast_NGP_DIA_4.mzML	2090.32	2241.25	-150.929	YVYDSSAGDJITAYVVDTGVSIHHVEFEGR	YVYDSSAGDJITAYVVDTGVSIHHVEFEGR	(N(N(H(H(H(H(H(H)))))(H(H(H))(H(H(H)))))))	H(12)N(2)	10	4	1413.59	1076770	8.95885e+06	sp|P40903|ISP6_SCHPO	214	0.00116834
fissionyeast_NGP_DIA_1.mzML	2087.3	2211.63	-124.327	YVYDSSAGDJITAYVVDTGVSIHHVEFEGR	YVYDSSAGDJITAYVVDTGVSIHHVEFEGR	(N(N(H(H(H(H))(H(H)))(H(H(H(H(H(H(H))))))))))	H(13)N(2)	10	4	1454.1	9038890	6.92005e+07	sp|P40903|ISP6_SCHPO	214	0.000164244
fissionyeast_NGP_DIA_2.mzML	2116.43	2253.35	-136.919	YVYDSSAGDJITAYVVDTGVSIHHVEFEGR	YVYDSSAGDJITAYVVDTGVSIHHVEFEGR	(N(N(H(H(H(H))(H(H)))(H(H(H(H(H(H(H))))))))))	H(13)N(2)	10	4	1454.1	7304660	7.21154e+07	sp|P40903|ISP6_SCHPO	214	0.000164244
fissionyeast_NGP_DIA_3.mzML	2125.51	2244.26	-118.755	YVYDSSAGDJITAYVVDTGVSIHHVEFEGR	YVYDSSAGDJITAYVVDTGVSIHHVEFEGR	(N(N(H(H(H(H))(H(H)))(H(H(H(H(H(H(H))))))))))	H(13)N(2)	10	4	1454.1	6412180	6.49822e+07	sp|P40903|ISP6_SCHPO	214	0.000164244
fissionyeast_NGP_DIA_4.mzML	2087.82	2233.55	-145.731	YVYDSSAGDJITAYVVDTGVSIHHVEFEGR	YVYDSSAGDJITAYVVDTGVSIHHVEFEGR	(N(N(H(H(H(H))(H(H)))(H(H(H(H(H(H(H))))))))))	H(13)N(2)	10	4	1454.1	5243570	48331844	sp|P40903|ISP6_SCHPO	214	0.000164244
fissionyeast_NGP_DIA_1.mzML	2078.89	2203.04	-124.153	YVYDSSAGDJITAYVVDTGVSIHHVEFEGR	YVYDSSAGDJITAYVVDTGVSIHHVEFEGR	(N(N(H(H(H(H(H(H(H))))))(H(H(H(H(H(H(H))))))))))	H(14)N(2)	10	4	1494.62	4857790	29338840	sp|P40903|ISP6_SCHPO	214	5.91157e-05
fissionyeast_NGP_DIA_2.mzML	2110.49	2243.82	-133.327	YVYDSSAGDJITAYVVDTGVSIHHVEFEGR	YVYDSSAGDJITAYVVDTGVSIHHVEFEGR	(N(N(H(H(H(H(H(H(H))))))(H(H(H(H(H(H(H))))))))))	H(14)N(2)	10	4	1494.62	4200700	26126775	sp|P40903|ISP6_SCHPO	214	5.91157e-05
fissionyeast_NGP_DIA_3.mzML	2119.67	2236.57	-116.897	YVYDSSAGDJITAYVVDTGVSIHHVEFEGR	YVYDSSAGDJITAYVVDTGVSIHHVEFEGR	(N(N(H(H(H(H(H(H(H))))))(H(H(H(H(H(H(H))))))))))	H(14)N(2)	10	4	1494.62	3925190	2.16781e+07	sp|P40903|ISP6_SCHPO	214	5.91157e-05
fissionyeast_NGP_DIA_4.mzML	2082.69	2222.73	-140.04	YVYDSSAGDJITAYVVDTGVSIHHVEFEGR	YVYDSSAGDJITAYVVDTGVSIHHVEFEGR	(N(N(H(H(H(H(H(H(H))))))(H(H(H(H(H(H(H))))))))))	H(14)N(2)	10	4	1494.62	3103790	1.95393e+07	sp|P40903|ISP6_SCHPO	214	5.91157e-05

## Sheet: PredMS2 Precursors
FullPeptideName	GlycanComposition	Charge	Sequence	ProteinName	ProteinGlycoSite	fissionyeast_NGP_DIA_1.mzML	fissionyeast_NGP_DIA_2.mzML	fissionyeast_NGP_DIA_3.mzML	fissionyeast_NGP_DIA_4.mzML
AAJDSFLWGPYRPNLYVGIR	H(8)N(2)	3	AAJDSFLWGPYRPNLYVGIR	sp|O14255|GCS1_SCHPO	39	1.47304e+06	1.35701e+06	1.39587e+06	1.04887e+06
AAJDSFLWGPYRPNLYVGIRPK	H(7)N(2)	4	AAJDSFLWGPYRPNLYVGIRPK	sp|O14255|GCS1_SCHPO	39	165356	297012	166876
AAJDSFLWGPYRPNLYVGIRPK	H(8)N(2)	3	AAJDSFLWGPYRPNLYVGIRPK	sp|O14255|GCS1_SCHPO	39	539701	635847	837974
AAJDSFLWGPYRPNLYVGIRPK	H(8)N(2)	4	AAJDSFLWGPYRPNLYVGIRPK	sp|O14255|GCS1_SCHPO	39	3.42134e+06	4.60571e+06	4.20489e+06	4.39981e+06
AAJDSFLWGPYRPNLYVGIRPK	H(9)N(2)	4	AAJDSFLWGPYRPNLYVGIRPK	sp|O14255|GCS1_SCHPO	39	259628	436452	217023	229509
AGHSHTYELAPASPJTSISWIQSYSPR	H(13)N(2)	4	AGHSHTYELAPASPJTSISWIQSYSPR	sp|P87167|BUT2_SCHPO	364	2.66242e+06	2.8729e+06	2.79478e+06	3.17137e+06
AGHSHTYELAPASPJTSISWIQSYSPR	H(14)N(2)	4	AGHSHTYELAPASPJTSISWIQSYSPR	sp|P87167|BUT2_SCHPO	364	7.73294e+06	7.4173e+06	7.69842e+06	9.51851e+06
AGHSHTYELAPASPJTSISWIQSYSPR	H(15)N(2)	4	AGHSHTYELAPASPJTSISWIQSYSPR	sp|P87167|BUT2_SCHPO	364	1.00259e+07	1.08124e+07	9.52256e+06	1.23964e+07
AGHSHTYELAPASPJTSISWIQSYSPR	H(16)N(2)	4	AGHSHTYELAPASPJTSISWIQSYSPR	sp|P87167|BUT2_SCHPO	364	8.53186e+06	1.05029e+07	8.55703e+06	9.46317e+06
AGHSHTYELAPASPJTSISWIQSYSPR	H(17)N(2)	4	AGHSHTYELAPASPJTSISWIQSYSPR	sp|P87167|BUT2_SCHPO	364	4.00237e+06	5.42278e+06	4.2681e+06	4.31312e+06
AJLTFSEINSIILFGGASR	H(9)N(2)	3	AJLTFSEINSIILFGGASR	sp|Q10061|LHS1_SCHPO	359	1.20369e+06	1.18502e+06	1.45226e+06	1.2912e+06
AJMTRLIQEK	H(8)N(2)	2	AJMTRLIQEK	sp|Q10309|YD56_SCHPO	752	852029	924450	834502	918408
ALGHFYGJVSVIHFDSHLDTWNPK	H(11)N(2)	5	ALGHFYGJVSVIHFDSHLDTWNPK	sp|O42887|SPEB2_SCHPO	222	419824	195363
ALGHFYGJVSVIHFDSHLDTWNPK	H(13)N(2)	4	ALGHFYGJVSVIHFDSHLDTWNPK	sp|O42887|SPEB2_SCHPO	222	279249	148768	213696	160113
ALGHFYGJVSVIHFDSHLDTWNPK	H(13)N(2)	5	ALGHFYGJVSVIHFDSHLDTWNPK	sp|O42887|SPEB2_SCHPO	222				769137
ALGHFYGJVSVIHFDSHLDTWNPK	H(16)N(2)	5	ALGHFYGJVSVIHFDSHLDTWNPK	sp|O42887|SPEB2_SCHPO	222	96775.2
ANAGFJISLSDYWGR	H(10)N(2)	3	ANAGFJISLSDYWGR	sp|P78854|PLB1_SCHPO	220	4.14805e+06	4.15522e+06	3.85271e+06	3.69248e+06
ANAGFJISLSDYWGR	H(11)N(2)	3	ANAGFJISLSDYWGR	sp|P78854|PLB1_SCHPO	220	2.31126e+06	1.80519e+06	2.59149e+06	1.90436e+06
ANAGFJISLSDYWGR	H(12)N(2)	3	ANAGFJISLSDYWGR	sp|P78854|PLB1_SCHPO	220	1.16701e+07	1.36844e+07	1.24234e+07	1.39715e+07
ANAGFJISLSDYWGR	H(13)N(2)	3	ANAGFJISLSDYWGR	sp|P78854|PLB1_SCHPO	220	1.10556e+07	1.09272e+07	1.02766e+07	1.15435e+07
ANAGFJISLSDYWGR	H(14)N(2)	3	ANAGFJISLSDYWGR	sp|P78854|PLB1_SCHPO	220	5.67355e+06	6.69527e+06	5.74985e+06	6.43841e+06
ANAGFJISLSDYWGR	H(9)N(2)	3	ANAGFJISLSDYWGR	sp|P78854|PLB1_SCHPO	220	4.22791e+06	4.37293e+06	4.18484e+06	3.2227e+06
AVLJQTSLC[160]ENPPADVR	H(9)N(2)	3	AVLJQTSLCENPPADVR	sp|O13663|GPI13_SCHPO	54	1.82331e+06	1.6484e+06	1.92297e+06	1.48984e+06
AWYIHGC[160]YJGSATSYPTVDLSPAQR	H(10)N(2)	3	AWYIHGCYJGSATSYPTVDLSPAQR	sp|Q9USK8|AGS1_SCHPO	532	635854	692731	702106	519788
DAJNTQFQFTSR	H(10)N(2)	3	DAJNTQFQFTSR	sp|Q9C0Y4|AGLU_SCHPO	116	931908	960320	911930	963542
DAJNTQFQFTSR	H(8)N(2)	2	DAJNTQFQFTSR	sp|Q9C0Y4|AGLU_SCHPO	116	674801	771123	793030	668927
DAJNTQFQFTSR	H(8)N(2)	3	DAJNTQFQFTSR	sp|Q9C0Y4|AGLU_SCHPO	116	1.00606e+06	875731	528904	707807
DAJNTQFQFTSR	H(9)N(2)	2	DAJNTQFQFTSR	sp|Q9C0Y4|AGLU_SCHPO	116	1.52195e+06	1.47802e+06	1.548e+06	1.35063e+06
DAJNTQFQFTSR	H(9)N(2)	3	DAJNTQFQFTSR	sp|Q9C0Y4|AGLU_SCHPO	116	9.45313e+06	9.57813e+06	8.97764e+06	8.69552e+06
DJTTGSHFMHAGLSPEWAYR	H(8)N(2)	4	DJTTGSHFMHAGLSPEWAYR	sp|O74480|YQJ7_SCHPO	191	135055	254429	169813	179687
DJTTGSHFMHAGLSPEWAYR	H(9)N(2)	3	DJTTGSHFMHAGLSPEWAYR	sp|O74480|YQJ7_SCHPO	191	657440	870418	658255	614156
DJTTGSHFMHAGLSPEWAYR	H(9)N(2)	4	DJTTGSHFMHAGLSPEWAYR	sp|O74480|YQJ7_SCHPO	191	496233	542723	388155	466105
DTLSYFJISNLEPSER	H(14)N(2)	3	DTLSYFJISNLEPSER	sp|O60160|OMH1_SCHPO	52	899995	780983	817419	820288
DTPPLVIYLPNVPYNYFTJISTDR	H(9)N(2)	4	DTPPLVIYLPNVPYNYFTJISTDR	sp|P78854|PLB1_SCHPO	523	2.5733e+06	2.69113e+06	2.46174e+06	2.79046e+06
DVYYTDEVGJITTSHMR	H(10)N(2)	3	DVYYTDEVGJITTSHMR	sp|Q10176|OST1_SCHPO	290	1.82684e+06	3.23862e+06	2.93744e+06	2.87579e+06
DVYYTDEVGJITTSHMR	H(8)N(2)	3	DVYYTDEVGJITTSHMR	sp|Q10176|OST1_SCHPO	290	423210	408781	508795	532166
DVYYTDEVGJITTSHMR	H(9)N(2)	3	DVYYTDEVGJITTSHMR	sp|Q10176|OST1_SCHPO	290	3.3566e+06	4.39313e+06	3.8624e+06	3.44658e+06
DVYYTDEVGJITTSHM[147]R	H(10)N(2)	3	DVYYTDEVGJITTSHMR	sp|Q10176|OST1_SCHPO	290	500446	447006	490445	534992
DVYYTDEVGJITTSHM[147]R	H(9)N(2)	3	DVYYTDEVGJITTSHMR	sp|Q10176|OST1_SCHPO	290	1.14377e+06	1.17674e+06	1.19883e+06	1.21066e+06
EGFQILLJR	H(10)N(2)	2	EGFQILLJR	sp|O60109|PPB_SCHPO	241	1.28257e+06	1.31532e+06	982254	1.46557e+06
EGLINJGTSIHAGLR	H(11)N(2)	3	EGLINJGTSIHAGLR	sp|O42887|SPEB2_SCHPO	269	284224	293188	209509	194855
EGLINJGTSIHAGLR	H(12)N(2)	3	EGLINJGTSIHAGLR	sp|O42887|SPEB2_SCHPO	269	341427	321727	282342	321550
EGLINJGTSIHAGLR	H(13)N(2)	3	EGLINJGTSIHAGLR	sp|O42887|SPEB2_SCHPO	269	3.22717e+06	3.44212e+06	3.07715e+06	3.50732e+06
EGLINJGTSIHAGLR	H(14)N(2)	3	EGLINJGTSIHAGLR	sp|O42887|SPEB2_SCHPO	269	846000	790917	843476	906759
EGLINJGTSIHAGLR	H(15)N(2)	3	EGLINJGTSIHAGLR	sp|O42887|SPEB2_SCHPO	269	198495	212062	236425	207593
EGLINJGTSIHAGLR	H(16)N(2)	3	EGLINJGTSIHAGLR	sp|O42887|SPEB2_SCHPO	269	608770	715690	572074	560181
EGLINJGTSIHAGLR	H(7)N(2)	3	EGLINJGTSIHAGLR	sp|O42887|SPEB2_SCHPO	269	163187	91178.5	126569
EGLINJGTSIHAGLR	H(8)N(2)	3	EGLINJGTSIHAGLR	sp|O42887|SPEB2_SCHPO	269	346458	340326	248552	315895
EIAPGJVSK	H(13)N(2)	3	EIAPGJVSK	sp|O14194|GGT2_SCHPO	153	1.59818e+06	1.74882e+06	600921	1.66234e+06
ETJNSDAGYTEPYR	H(7)N(2)	3	ETJNSDAGYTEPYR	sp|Q9US55|GLU2A_SCHPO	262	823332	1.00198e+06	1.01046e+06	929474
ETJNSDAGYTEPYR	H(8)N(2)	3	ETJNSDAGYTEPYR	sp|Q9US55|GLU2A_SCHPO	262	5.01811e+06	4.99632e+06	6.35693e+06	4.64505e+06
ETJNSDAGYTEPYR	H(9)N(2)	3	ETJNSDAGYTEPYR	sp|Q9US55|GLU2A_SCHPO	262	2.08732e+06	2.24942e+06	2.76261e+06	2.03516e+06
FEJETFIAK	H(8)N(2)	2	FEJETFIAK	sp|Q9P7D0|YOFJ_SCHPO	287	1.65242e+06	1.49308e+06	1.49536e+06	1.56215e+06
FFKJDTQFYIK	H(16)N(2)	3	FFKJDTQFYIK	sp|Q9USU5|GAS2_SCHPO	34	861812	1.04483e+06	899218	777976
FISDHLFEEEC[160]GSJVTYLK	H(9)N(2)	3	FISDHLFEEECGSJVTYLK	sp|O13875|YE1A_SCHPO	221	1.49348e+06	1.13098e+06		1.70371e+06
FJC[160]TTR	H(12)N(2)	2	FJCTTR	sp|P87167|BUT2_SCHPO	333	3.01312e+06	2.53902e+06	2.99496e+06	3.45599e+06
FJC[160]TTR	H(13)N(2)	3	FJCTTR	sp|P87167|BUT2_SCHPO	333	3.59552e+07		1.46727e+07	3.6695e+07
FJC[160]TTR	H(14)N(2)	3	FJCTTR	sp|P87167|BUT2_SCHPO	333	3.87067e+07	4.11703e+07	419446	4.39676e+07
FJC[160]TTR	H(15)N(2)	3	FJCTTR	sp|P87167|BUT2_SCHPO	333	2.0327e+07	2.68978e+07	2.78916e+07	1.69504e+07
FJC[160]TTR	H(16)N(2)	3	FJCTTR	sp|P87167|BUT2_SCHPO	333	2.83888e+07	2.80235e+07	2.78449e+07	3.01206e+07
FJLTDLEC[160]SR	H(7)N(2)	2	FJLTDLECSR	sp|P0CU13|YI46_SCHPO/sp|Q9P7U4|YI75_SCHPO/sp|P0CU12|YHEF_SCHPO	20/21/20	347378	407419	474701	508317
FJLTDLEC[160]SR	H(9)N(2)	2	FJLTDLECSR	sp|P0CU13|YI46_SCHPO/sp|Q9P7U4|YI75_SCHPO/sp|P0CU12|YHEF_SCHPO	20/21/20	625115	720969	756170	937089
FJLTDLEC[160]SR	H(9)N(2)	3	FJLTDLECSR	sp|P0CU13|YI46_SCHPO/sp|Q9P7U4|YI75_SCHPO/sp|P0CU12|YHEF_SCHPO	20/21/20	1.55297e+06	1.99028e+06	2.07158e+06	2.08822e+06
FJVSASIK	H(8)N(2)	2	FJVSASIK	sp|Q9USV0|HRD3_SCHPO	48	2.67232e+06	2.18093e+06	2.35914e+06	2.91453e+06
FJVSASIK	H(9)N(2)	2	FJVSASIK	sp|Q9USV0|HRD3_SCHPO	48	910068	824338	595284	968372
FLTHLNNEVLHDJYTR	H(11)N(2)	4	FLTHLNNEVLHDJYTR	sp|O59747|PDF1_SCHPO	223		323897
FLTHLNNEVLHDJYTR	H(12)N(2)	3	FLTHLNNEVLHDJYTR	sp|O59747|PDF1_SCHPO	223	307580	388655	381607	360150
FLTHLNNEVLHDJYTR	H(12)N(2)	4	FLTHLNNEVLHDJYTR	sp|O59747|PDF1_SCHPO	223	170718	215315	118628	163013
FLTHLNNEVLHDJYTR	H(13)N(2)	3	FLTHLNNEVLHDJYTR	sp|O59747|PDF1_SCHPO	223	357609	407403	488514	335319
FLTHLNNEVLHDJYTR	H(13)N(2)	4	FLTHLNNEVLHDJYTR	sp|O59747|PDF1_SCHPO	223	422853	384698	262836	382573
FNPAJTSITNYEIK	H(9)N(2)	3	FNPAJTSITNYEIK	sp|O94680|PDAT_SCHPO	560	1.14038e+06	1.28555e+06	1.23726e+06	1.1624e+06
FVLFSQESPFLJWTSHHLQR	H(9)N(2)	4	FVLFSQESPFLJWTSHHLQR	sp|Q9Y7P1|ERO12_SCHPO	546	506284	551135	707502	445010
GFPLNAJASLIR	H(8)N(2)	2	GFPLNAJASLIR	sp|Q10449|MU157_SCHPO	282				377849
GFPLNAJASLIR	H(9)N(2)	2	GFPLNAJASLIR	sp|Q10449|MU157_SCHPO	282	468752	489747	495359	345227
GLAQLSEEEAC[160]EVALJVTK	H(8)N(2)	3	GLAQLSEEEACEVALJVTK	sp|O74480|YQJ7_SCHPO	263	2.67503e+06	2.62404e+06	2.89938e+06	2.50427e+06
GLAQLSEEEAC[160]EVALJVTK	H(9)N(2)	3	GLAQLSEEEACEVALJVTK	sp|O74480|YQJ7_SCHPO	263	2.17405e+06	2.10592e+06	1.06452e+06	1.22658e+06
GVLQATJMTYGK	H(8)N(2)	2	GVLQATJMTYGK	sp|O59866|OSTB_SCHPO	275	413955	322396	383006	353698
HATSJGTVETLNTK	H(8)N(2)	3	HATSJGTVETLNTK	sp|O13898|PMT1_SCHPO	443	1.19167e+07	1.4769e+07	1.14162e+07	1.09897e+07
HATSJGTVETLNTK	H(9)N(2)	3	HATSJGTVETLNTK	sp|O13898|PMT1_SCHPO	443	1.21857e+07	1.45158e+07	1.29931e+07	1.07686e+07
HEYFC[160]VYPJASLIK	H(8)N(2)	3	HEYFCVYPJASLIK	sp|Q9UTC8|OS9_SCHPO	97	4.17093e+06	3.37334e+06	3.5546e+06	3.5198e+06
HPJGTAHSLNFR	H(10)N(2)	3	HPJGTAHSLNFR	sp|Q9US04|GGT1_SCHPO	156	324215	400343	350807	271224
HPJGTAHSLNFR	H(8)N(2)	3	HPJGTAHSLNFR	sp|Q9US04|GGT1_SCHPO	156	914025	958568	975130	821760
HPJGTAHSLNFR	H(8)N(2)	4	HPJGTAHSLNFR	sp|Q9US04|GGT1_SCHPO	156	146194	180631	103109	129522
HPJGTAHSLNFR	H(9)N(2)	3	HPJGTAHSLNFR	sp|Q9US04|GGT1_SCHPO	156	1.26381e+06	1.11985e+06	1.03928e+06	1.00334e+06
HPJGTAHSLNFR	H(9)N(2)	4	HPJGTAHSLNFR	sp|Q9US04|GGT1_SCHPO	156	389609	614626	469822	407083
HPNJGTSFFSNSLNR	H(10)N(2)	3	HPNJGTSFFSNSLNR	sp|O13704|YEU5_SCHPO	227	769577	681275	641696	662003
HPNJGTSFFSNSLNR	H(9)N(2)	3	HPNJGTSFFSNSLNR	sp|O13704|YEU5_SCHPO	227	1.21859e+06	1.08858e+06	938244	968168
HPSFPLSNNGELIGEFTLSJITDVEK	H(10)N(2)	3	HPSFPLSNNGELIGEFTLSJITDVEK	sp|Q10061|LHS1_SCHPO	488	759198	535160	657188	450571
HSYNPJGTIPEC[160]PSR	H(10)N(2)	3	HSYNPJGTIPECPSR	sp|Q9USU5|GAS2_SCHPO	344	418924	440219	462689	435978
HSYNPJGTIPEC[160]PSR	H(13)N(2)	3	HSYNPJGTIPECPSR	sp|Q9USU5|GAS2_SCHPO	344	546361	663579	602300	674630
HSYNPJGTIPEC[160]PSR	H(14)N(2)	3	HSYNPJGTIPECPSR	sp|Q9USU5|GAS2_SCHPO	344	1.23328e+06	1.21884e+06	1.37918e+06	1.37567e+06
HSYNPJGTIPEC[160]PSR	H(15)N(2)	3	HSYNPJGTIPECPSR	sp|Q9USU5|GAS2_SCHPO	344	3.74098e+06	3.63687e+06	4.03157e+06	3.77172e+06
HSYNPJGTIPEC[160]PSR	H(16)N(2)	3	HSYNPJGTIPECPSR	sp|Q9USU5|GAS2_SCHPO	344	8.20736e+06	9.09369e+06	8.12588e+06	7.29165e+06
HSYNPJGTIPEC[160]PSR	H(16)N(2)	4	HSYNPJGTIPECPSR	sp|Q9USU5|GAS2_SCHPO	344	546862	613772	812585	568688
HSYNPJGTIPEC[160]PSR	H(17)N(2)	3	HSYNPJGTIPECPSR	sp|Q9USU5|GAS2_SCHPO	344	5.4432e+06	6.80291e+06	5.96499e+06	5.4829e+06
HSYNPJGTIPEC[160]PSR	H(17)N(2)	4	HSYNPJGTIPECPSR	sp|Q9USU5|GAS2_SCHPO	344	433856	595666	678736	523999
HSYNPJGTIPEC[160]PSR	H(9)N(2)	3	HSYNPJGTIPECPSR	sp|Q9USU5|GAS2_SCHPO	344	1.2542e+06	1.38587e+06	1.42472e+06	1.19805e+06
HYWJLTSNIYR	H(12)N(2)	3	HYWJLTSNIYR	sp|O13968|YE48_SCHPO	541	802943	847223	807524	713588
HYWJLTSNIYR	H(13)N(2)	3	HYWJLTSNIYR	sp|O13968|YE48_SCHPO	541	8.14908e+06	8.70926e+06	8.8605e+06	8.99338e+06
HYWJLTSNIYR	H(14)N(2)	3	HYWJLTSNIYR	sp|O13968|YE48_SCHPO	541	2.59092e+06	2.37592e+06	2.08281e+06	2.67212e+06
HYWJLTSNIYR	H(15)N(2)	3	HYWJLTSNIYR	sp|O13968|YE48_SCHPO	541	686125	719526	654203	687185
IIDWGHSGEIGNLLLSEYJVTYK	H(8)N(2)	3	IIDWGHSGEIGNLLLSEYJVTYK	sp|O74480|YQJ7_SCHPO	185	3.58749e+06	3.59908e+06	4.33807e+06	3.40233e+06
IITYNAJK	H(9)N(2)	2	IITYNAJK	sp|O13857|PLB2_SCHPO	483	1.01552e+06	1.22375e+06	1.33643e+06	1.26804e+06
IIYNHJSSISDIR	H(13)N(2)	3	IIYNHJSSISDIR	sp|Q9P778|DPP5_SCHPO	126			468139	426603
IIYNHJSSISDIR	H(14)N(2)	3	IIYNHJSSISDIR	sp|Q9P778|DPP5_SCHPO	126	773293		789930	746507
IIYNHJSSISDIR	H(15)N(2)	3	IIYNHJSSISDIR	sp|Q9P778|DPP5_SCHPO	126	999428	940764	1.06023e+06	981298
IIYNHJSSISDIR	H(16)N(2)	3	IIYNHJSSISDIR	sp|Q9P778|DPP5_SCHPO	126	986024	1.0357e+06	949180	1.04852e+06
IJHTTIER	H(7)N(2)	2	IJHTTIER	sp|Q9UT11|YLW3_SCHPO	46	796291	959331	1.37873e+06	759701
IJHTTIER	H(7)N(2)	3	IJHTTIER	sp|Q9UT11|YLW3_SCHPO	46	1.19312e+06	1.54908e+06	815713
IJHTTIER	H(8)N(2)	2	IJHTTIER	sp|Q9UT11|YLW3_SCHPO	46	665599	1.06522e+06	1.33545e+06	912174
IJHTTIER	H(8)N(2)	3	IJHTTIER	sp|Q9UT11|YLW3_SCHPO	46	2.7488e+06	3.56337e+06	2.12128e+06	2.21051e+06
IJHTTIER	H(9)N(2)	3	IJHTTIER	sp|Q9UT11|YLW3_SCHPO	46	1.39331e+06	1.77306e+06	1.09791e+06	1.2791e+06
INPNNVIHJSSR	H(10)N(2)	3	INPNNVIHJSSR	sp|O94385|PO152_SCHPO	143		516820	212336	435574
INPNNVIHJSSR	H(8)N(2)	3	INPNNVIHJSSR	sp|O94385|PO152_SCHPO	143	2.35869e+06	2.39516e+06	2.04551e+06	2.96968e+06
INPNNVIHJSSR	H(9)N(2)	3	INPNNVIHJSSR	sp|O94385|PO152_SCHPO	143	975370	1.33969e+06	996355	1.26916e+06
IPLJDTVDVTTLPSIK	H(7)N(2)	3	IPLJDTVDVTTLPSIK	sp|O94702|ERMP1_SCHPO	682	3.25452e+06	3.28207e+06	3.78607e+06	3.81975e+06
IPLJDTVDVTTLPSIK	H(8)N(2)	3	IPLJDTVDVTTLPSIK	sp|O94702|ERMP1_SCHPO	682	2.16673e+06	2.25947e+06	3.1128e+06	1.8033e+06
IPLJDTVDVTTLPSIK	H(9)N(2)	3	IPLJDTVDVTTLPSIK	sp|O94702|ERMP1_SCHPO	682	5.58823e+06	7.67227e+06	8.50478e+06	6.41952e+06
ISQJDTDSIVEAVYR	H(10)N(2)	3	ISQJDTDSIVEAVYR	sp|O74480|YQJ7_SCHPO	315	469203	408122	448108	450508
ISQJDTDSIVEAVYR	H(8)N(2)	3	ISQJDTDSIVEAVYR	sp|O74480|YQJ7_SCHPO	315	6.34406e+06	5.80385e+06	6.77942e+06	6.38537e+06
ISQJDTDSIVEAVYR	H(9)N(2)	3	ISQJDTDSIVEAVYR	sp|O74480|YQJ7_SCHPO	315	4.181e+06	4.14748e+06	4.53696e+06	4.03457e+06
ITLVDNNTWJNTHIATVGK	H(10)N(2)	3	ITLVDNNTWJNTHIATVGK	sp|O94335|STT3_SCHPO	573	1.77542e+06	1.91428e+06	1.86996e+06	1.81335e+06
ITLVDJNTWNNTHIATVGK	H(8)N(2)	3	ITLVDJNTWNNTHIATVGK	sp|O94335|STT3_SCHPO	569	1.38411e+06	1.63206e+06	2.40202e+06	2.39994e+06
ITLVDNNTWJNTHIATVGK	H(9)N(2)	3	ITLVDNNTWJNTHIATVGK	sp|O94335|STT3_SCHPO	573	5.59797e+06	6.16419e+06	4.5304e+06	4.56775e+06
ITLVDNNTWJNTHIATVGK	H(9)N(2)	4	ITLVDNNTWJNTHIATVGK	sp|O94335|STT3_SCHPO	573		133615	275170	118123
JATYTLHWTVSPK	H(7)N(2)	3	JATYTLHWTVSPK	sp|Q10259|SPC3_SCHPO	148			505239	731244
JATYTLHWTVSPK	H(8)N(2)	3	JATYTLHWTVSPK	sp|Q10259|SPC3_SCHPO	148			2.16196e+06	2.52026e+06
JATYTLHWTVSPK	H(9)N(2)	3	JATYTLHWTVSPK	sp|Q10259|SPC3_SCHPO	148			1.9871e+06	2.11603e+06
JDTQFYIK	H(16)N(2)	3	JDTQFYIK	sp|Q9USU5|GAS2_SCHPO	34	8.23581e+06	9.88797e+06	9.73998e+06	9.12419e+06
JDTQFYIK	H(17)N(2)	3	JDTQFYIK	sp|Q9USU5|GAS2_SCHPO	34	4.65851e+06	5.45198e+06	5.39895e+06	5.48032e+06
JDTQFYIK	H(9)N(2)	2	JDTQFYIK	sp|Q9USU5|GAS2_SCHPO	34	431074	518619	438206	588401
JITALSASEIWSDTDGVDAGR	H(13)N(2)	3	JITALSASEIWSDTDGVDAGR	sp|P32834|SXA1_SCHPO	106	2.93403e+06	3.33684e+06	3.2135e+06	3.04227e+06
JITSDSSFTFC[160]PTDKDVDWR	H(8)N(2)	3	JITSDSSFTFCPTDKDVDWR	sp|O74401|ERO11_SCHPO	286	1.60526e+06	1.6873e+06		1.67431e+06
JITSDSSFTFC[160]PTDKDVDWR	H(9)N(2)	3	JITSDSSFTFCPTDKDVDWR	sp|O74401|ERO11_SCHPO	286	1.2174e+06	1.13765e+06	1.19764e+06	1.17162e+06
JITVPIGASHDDLIVLAR	H(7)N(2)	3	JITVPIGASHDDLIVLAR	sp|O94559|LES1_SCHPO	199	9.44889e+06	8.41412e+06	8.47623e+06	1.19346e+07
JITVPIGASHDDLIVLAR	H(7)N(2)	4	JITVPIGASHDDLIVLAR	sp|O94559|LES1_SCHPO	199	1.11179e+06	984404		1.44577e+06
JITVPIGASHDDLIVLAR	H(8)N(2)	3	JITVPIGASHDDLIVLAR	sp|O94559|LES1_SCHPO	199	9.75609e+06	1.12296e+07	9.3539e+06	9.39803e+06
JITVPIGASHDDLIVLAR	H(9)N(2)	3	JITVPIGASHDDLIVLAR	sp|O94559|LES1_SCHPO	199	1.02821e+07	9.64991e+06	9.709e+06	8.49459e+06
JITVPIGASHDDLIVLAR	H(9)N(2)	4	JITVPIGASHDDLIVLAR	sp|O94559|LES1_SCHPO	199	995859	817566	773535	971689
JLSADIPAK	H(10)N(2)	2	JLSADIPAK	sp|P87167|BUT2_SCHPO	215	3.3538e+06	3.7975e+06	3.46125e+06	3.30939e+06
JLSADIPAK	H(11)N(2)	2	JLSADIPAK	sp|P87167|BUT2_SCHPO	215	1.93539e+06	1.98909e+06	1.78861e+06	2.11564e+06
JLSADIPAK	H(11)N(2)	3	JLSADIPAK	sp|P87167|BUT2_SCHPO	215	3.49075e+06	3.88607e+06	4.02641e+06	3.52793e+06
JLSADIPAK	H(12)N(2)	2	JLSADIPAK	sp|P87167|BUT2_SCHPO	215	4.23622e+06	4.63868e+06	4.07896e+06	5.1986e+06
JLSADIPAK	H(12)N(2)	3	JLSADIPAK	sp|P87167|BUT2_SCHPO	215	2.88603e+06	3.81333e+06	4.96551e+06	3.13309e+06
JLSADIPAK	H(13)N(2)	3	JLSADIPAK	sp|P87167|BUT2_SCHPO	215	2.2412e+07	2.57208e+07	2.68431e+07	2.42279e+07
JLSADIPAK	H(14)N(2)	3	JLSADIPAK	sp|P87167|BUT2_SCHPO	215	3.38439e+07	3.66142e+07	3.74008e+07	3.38044e+07
JLSADIPAK	H(15)N(2)	3	JLSADIPAK	sp|P87167|BUT2_SCHPO	215	3.20436e+07	3.52432e+07	3.55342e+07	3.39933e+07
JLSADIPAK	H(16)N(2)	3	JLSADIPAK	sp|P87167|BUT2_SCHPO	215	7.93185e+06	8.2016e+06	1.08078e+07	7.5497e+06
JLSADIPAK	H(17)N(2)	3	JLSADIPAK	sp|P87167|BUT2_SCHPO	215	1.59478e+07	1.68691e+07	1.61551e+07	1.54056e+07
JLSADIPAK	H(18)N(2)	3	JLSADIPAK	sp|P87167|BUT2_SCHPO	215	7.78912e+06	8.17661e+06	7.75568e+06	7.22426e+06
JLTFAR	H(11)N(2)	2	JLTFAR	sp|O60123|KEX1_SCHPO	416	3.60854e+06	4.12471e+06	3.85319e+06	3.78019e+06
JLTFAR	H(13)N(2)	2	JLTFAR	sp|O60123|KEX1_SCHPO	416	2.05816e+06	2.25387e+06	1.7226e+06	1.95984e+06
JLTFAR	H(13)N(2)	3	JLTFAR	sp|O60123|KEX1_SCHPO	416	2.32243e+06	2.85801e+06	2.43779e+06	2.4521e+06
JNTIDSLSIAK	H(9)N(2)	2	JNTIDSLSIAK	sp|O94472|PBN1_SCHPO	36	486964	584266	707931	606010
JNTIDSLSIAK	H(9)N(2)	3	JNTIDSLSIAK	sp|O94472|PBN1_SCHPO	36	1.48221e+06	1.83311e+06	1.56466e+06	1.54426e+06
JSSGC[160]WAPK	H(8)N(2)	2	JSSGCWAPK	sp|O13663|GPI13_SCHPO	71		363987	366591	298851
JTSYPIK	H(10)N(2)	2	JTSYPIK	sp|O94694|YG1A_SCHPO	119	1.06181e+06	1.02065e+06	1.11867e+06	1.1167e+06
JTSYPIK	H(8)N(2)	2	JTSYPIK	sp|O94694|YG1A_SCHPO	119	5.71724e+06	6.65212e+06	6.24792e+06	7.83919e+06
JTSYPIK	H(9)N(2)	2	JTSYPIK	sp|O94694|YG1A_SCHPO	119	6.86599e+06	8.22392e+06	7.38736e+06	9.16894e+06
JTTAGNHTVTR	H(9)N(2)	3	JTTAGNHTVTR	sp|P78854|PLB1_SCHPO	494	819022	947183	970082	450162
JVSGAFNVNNMIR	H(12)N(2)	3	JVSGAFNVNNMIR	sp|O13960|ECM33_SCHPO	92	719595	425562	586186	395006
JVSGAFNVNNMIR	H(13)N(2)	3	JVSGAFNVNNMIR	sp|O13960|ECM33_SCHPO	92	3.32076e+07	2.95268e+07	2.52786e+07	2.65495e+07
JVSGAFNVNNMIR	H(13)N(2)	4	JVSGAFNVNNMIR	sp|O13960|ECM33_SCHPO	92			347052	203663
JVSGAFNVNNMIR	H(14)N(2)	3	JVSGAFNVNNMIR	sp|O13960|ECM33_SCHPO	92	8.75439e+06	1.23329e+07	1.0548e+07	8.99125e+06
JVSGAFNVNNM[147]IR	H(13)N(2)	3	JVSGAFNVNNMIR	sp|O13960|ECM33_SCHPO	92	1.57362e+07	1.26707e+07	1.56032e+07	1.38105e+07
JVSGAFNVNNM[147]IR	H(14)N(2)	3	JVSGAFNVNNMIR	sp|O13960|ECM33_SCHPO	92	4.26443e+06	3.50758e+06	4.12626e+06	3.45076e+06
JVSKEPPSVIR	H(9)N(2)	3	JVSKEPPSVIR	sp|Q9P7D0|YOFJ_SCHPO	133	705627	798999	748296	870064
JVTDDDFK	H(8)N(2)	2	JVTDDDFK	sp|O94680|PDAT_SCHPO	438	964210	872340	1505670	1.22479e+06
JVTIPTNGIPQR	H(9)N(2)	3	JVTIPTNGIPQR	sp|Q9C0Y4|AGLU_SCHPO	37	5.54574e+06		5.76705e+06	4.60397e+06
JVTNPDFDRK	H(13)N(2)	3	JVTNPDFDRK	sp|O60172|PPA3_SCHPO	324	214936
JVTNPDFDRK	H(9)N(2)	3	JVTNPDFDRK	sp|O60172|PPA3_SCHPO	324	406369	488635	363715	337476
JYSEDASTSLHGQTAGR	H(11)N(2)	3	JYSEDASTSLHGQTAGR	sp|Q9USK8|AGS1_SCHPO	785	508441	683889	623672	682145
JYSEDASTSLHGQTAGR	H(12)N(2)	3	JYSEDASTSLHGQTAGR	sp|Q9USK8|AGS1_SCHPO	785	960456	1.15512e+06	1.18008e+06	1.25232e+06
JYSEDASTSLHGQTAGR	H(13)N(2)	3	JYSEDASTSLHGQTAGR	sp|Q9USK8|AGS1_SCHPO	785	1.13371e+06	1.3054e+06	1.25084e+06	1.24463e+06
JYSEDASTSLHGQTAGR	H(14)N(2)	3	JYSEDASTSLHGQTAGR	sp|Q9USK8|AGS1_SCHPO	785	933674	1.15568e+06	1.22188e+06	733044
JYSEDASTSLHGQTAGR	H(15)N(2)	3	JYSEDASTSLHGQTAGR	sp|Q9USK8|AGS1_SCHPO	785	655691	686637	855613	851950
JYSEDASTSLHGQTAGR	H(9)N(2)	3	JYSEDASTSLHGQTAGR	sp|Q9USK8|AGS1_SCHPO	785	315204	248446	294306	314303
JYSHGLAWTEK	H(8)N(2)	3	JYSHGLAWTEK	sp|O94680|PDAT_SCHPO	451	363880	371516	394015	283130
JYSHGLAWTEK	H(9)N(2)	3	JYSHGLAWTEK	sp|O94680|PDAT_SCHPO	451	1.33264e+06	1.68322e+06	1.63354e+06	1.54089e+06
JYTVSDVLFR	H(8)N(2)	2	JYTVSDVLFR	sp|O13875|YE1A_SCHPO	300			247465	180755
JYTVSDVLFR	H(9)N(2)	2	JYTVSDVLFR	sp|O13875|YE1A_SCHPO	300	566281	619828	641261	603990
JYTVSDVLFR	H(9)N(2)	3	JYTVSDVLFR	sp|O13875|YE1A_SCHPO	300	951339	866050	940852	850722
KAJLTFSEINSIILFGGASR	H(10)N(2)	3	KAJLTFSEINSIILFGGASR	sp|Q10061|LHS1_SCHPO	359	214456	203780	358036	248696
KAJLTFSEINSIILFGGASR	H(8)N(2)	3	KAJLTFSEINSIILFGGASR	sp|Q10061|LHS1_SCHPO	359	486336	578907	509403	392279
KAJLTFSEINSIILFGGASR	H(9)N(2)	3	KAJLTFSEINSIILFGGASR	sp|Q10061|LHS1_SCHPO	359	472797	921641	631713	607385
KGVLQATJMTYGK	H(8)N(2)	3	KGVLQATJMTYGK	sp|O59866|OSTB_SCHPO	275	7.97311e+06	8.73008e+06	8.61757e+06	7.22792e+06
KLGNQYYJDTQWLK	H(10)N(2)	3	KLGNQYYJDTQWLK	sp|Q10061|LHS1_SCHPO	733			265260	395004
KLGNQYYJDTQWLK	H(9)N(2)	3	KLGNQYYJDTQWLK	sp|Q10061|LHS1_SCHPO	733	1.00583e+06		1.0136e+06	1.13819e+06
KLVDATQGGPJITFSSIR	H(12)N(2)	3	KLVDATQGGPJITFSSIR	sp|O13857|PLB2_SCHPO	266	570817	627939	571767	491132
KLVDATQGGPJITFSSIR	H(13)N(2)	3	KLVDATQGGPJITFSSIR	sp|O13857|PLB2_SCHPO	266	1.4171e+06	1.68498e+06	1.73482e+06	1.50817e+06
KLVDATQGGPJITFSSIR	H(14)N(2)	3	KLVDATQGGPJITFSSIR	sp|O13857|PLB2_SCHPO	266	1.23469e+06	1.39075e+06	1.51924e+06	1.22679e+06
KLVDATQGGPJITFSSIR	H(15)N(2)	3	KLVDATQGGPJITFSSIR	sp|O13857|PLB2_SCHPO	266	1.84409e+06	2.00197e+06	1.92577e+06	1.81388e+06
KLVDATQGGPJITFSSIR	H(16)N(2)	3	KLVDATQGGPJITFSSIR	sp|O13857|PLB2_SCHPO	266	1.39938e+06	1.58665e+06	1.66581e+06	1.60384e+06
KLVDATQGGPJITFSSIR	H(16)N(2)	4	KLVDATQGGPJITFSSIR	sp|O13857|PLB2_SCHPO	266	318060		507435	254741
KLVDATQGGPJITFSSIR	H(9)N(2)	3	KLVDATQGGPJITFSSIR	sp|O13857|PLB2_SCHPO	266	512467	481509	345365	436843
KNPVNFDSVFJQSR	H(7)N(2)	3	KNPVNFDSVFJQSR	sp|Q8WZK2|MCD4_SCHPO	134	1.3185e+06	1.36088e+06	1.27693e+06	1.14072e+06
KNPVNFDSVFJQSR	H(8)N(2)	3	KNPVNFDSVFJQSR	sp|Q8WZK2|MCD4_SCHPO	134	778272	802169	800150	873799
KNPVNFDSVFJQSR	H(9)N(2)	3	KNPVNFDSVFJQSR	sp|Q8WZK2|MCD4_SCHPO	134	1.43072e+06	1.42429e+06	1.28839e+06	1.49833e+06
KQWASISPJITYK	H(15)N(2)	3	KQWASISPJITYK	sp|Q9USU5|GAS2_SCHPO	334	540983	691642	687480	628704
KQWASISPJITYK	H(16)N(2)	3	KQWASISPJITYK	sp|Q9USU5|GAS2_SCHPO	334	2.05006e+06	2.04086e+06	2.24434e+06	2.16869e+06
LDDJNTFQLNPGR	H(16)N(2)	3	LDDJNTFQLNPGR	sp|O60123|KEX1_SCHPO	104	1.16345e+06	962251	609867	1.30458e+06
LFPHGIYNFJFSAPNK	H(12)N(2)	3	LFPHGIYNFJFSAPNK	sp|P87167|BUT2_SCHPO	236	3.25825e+06	3.01264e+06	2.96752e+06	3.09059e+06
LFPHGIYNFJFSAPNK	H(13)N(2)	3	LFPHGIYNFJFSAPNK	sp|P87167|BUT2_SCHPO	236	2.37962e+06	2.14767e+06		1.93979e+06
LFPHGIYNFJFSAPNK	H(14)N(2)	3	LFPHGIYNFJFSAPNK	sp|P87167|BUT2_SCHPO	236	6.24187e+06	5.72649e+06	5.808e+06	6.3399e+06
LFPHGIYNFJFSAPNK	H(14)N(2)	4	LFPHGIYNFJFSAPNK	sp|P87167|BUT2_SCHPO	236	947015	812864		755128
LFPHGIYNFJFSAPNK	H(15)N(2)	3	LFPHGIYNFJFSAPNK	sp|P87167|BUT2_SCHPO	236	1.54764e+06	1.28054e+06	1.41353e+06	1.51665e+06
LFPHGIYNFJFSAPNKR	H(12)N(2)	3	LFPHGIYNFJFSAPNKR	sp|P87167|BUT2_SCHPO	236	2.07643e+06	3.54606e+06	2.37651e+06	2.65917e+06
LFPHGIYNFJFSAPNKR	H(12)N(2)	4	LFPHGIYNFJFSAPNKR	sp|P87167|BUT2_SCHPO	236	3.88113e+06	4.39075e+06	4.38958e+06	3.51869e+06
LFPHGIYNFJFSAPNKR	H(13)N(2)	3	LFPHGIYNFJFSAPNKR	sp|P87167|BUT2_SCHPO	236	1.45561e+06	1.67543e+06	1.25288e+06	1.43761e+06
LFPHGIYNFJFSAPNKR	H(13)N(2)	4	LFPHGIYNFJFSAPNKR	sp|P87167|BUT2_SCHPO	236	2.33512e+06	2.48372e+06	2.32917e+06	1.87861e+06
LFPHGIYNFJFSAPNKR	H(14)N(2)	3	LFPHGIYNFJFSAPNKR	sp|P87167|BUT2_SCHPO	236	3.77965e+06	3.92662e+06	2.7249e+06	3.76919e+06
LFPHGIYNFJFSAPNKR	H(14)N(2)	4	LFPHGIYNFJFSAPNKR	sp|P87167|BUT2_SCHPO	236	7.1532e+06	8.54585e+06	8.5823e+06	8.55381e+06
LFPHGIYNFJFSAPNKR	H(14)N(2)	5	LFPHGIYNFJFSAPNKR	sp|P87167|BUT2_SCHPO	236	207733	165300	213533	152180
LFPHGIYNFJFSAPNKR	H(15)N(2)	4	LFPHGIYNFJFSAPNKR	sp|P87167|BUT2_SCHPO	236	1.12451e+06	1.32018e+06	1.52373e+06	1.43749e+06
LFPHGIYNFJFSAPNKR	H(16)N(2)	4	LFPHGIYNFJFSAPNKR	sp|P87167|BUT2_SCHPO	236	608514	585423	737731	645845
LFTIAEJDTANFTPLTFTTYLK	H(10)N(2)	3	LFTIAEJDTANFTPLTFTTYLK	sp|P0CU13|YI46_SCHPO/sp|Q9P7U4|YI75_SCHPO/sp|P0CU12|YHEF_SCHPO	88/89/88	4.09511e+06	4.24438e+06	4.59345e+06	4.90559e+06
LFTIAEJDTANFTPLTFTTYLK	H(8)N(2)	3	LFTIAEJDTANFTPLTFTTYLK	sp|P0CU13|YI46_SCHPO/sp|Q9P7U4|YI75_SCHPO/sp|P0CU12|YHEF_SCHPO	88/89/88	1.94251e+07	1.75901e+07	1.56019e+07	1.6159e+07
LFTIAEJDTANFTPLTFTTYLK	H(9)N(2)	3	LFTIAEJDTANFTPLTFTTYLK	sp|P0CU13|YI46_SCHPO/sp|Q9P7U4|YI75_SCHPO/sp|P0CU12|YHEF_SCHPO	88/89/88	6.15835e+07	5.80325e+07	5.96909e+07	6.69109e+07
LFTIAEJDTANFTPLTFTTYLK	H(9)N(2)	4	LFTIAEJDTANFTPLTFTTYLK	sp|P0CU13|YI46_SCHPO/sp|Q9P7U4|YI75_SCHPO/sp|P0CU12|YHEF_SCHPO	88/89/88	2.75802e+06	3.67927e+06	3.11844e+06	3.35214e+06
LGJETFLPK	H(10)N(2)	2	LGJETFLPK	sp|P36581|CALX_SCHPO	418	2.59466e+06	2.71578e+06	3.08212e+06	2.52247e+06
LGJETFLPK	H(7)N(2)	2	LGJETFLPK	sp|P36581|CALX_SCHPO	418			617868	732895
LGJETFLPK	H(8)N(2)	2	LGJETFLPK	sp|P36581|CALX_SCHPO	418	2.46082e+07	2.62375e+07	2.60515e+07	2.58335e+07
LGJETFLPK	H(8)N(2)	3	LGJETFLPK	sp|P36581|CALX_SCHPO	418	6.36768e+06	6.27456e+06	3.77064e+06	4.62978e+06
LGJETFLPK	H(9)N(2)	2	LGJETFLPK	sp|P36581|CALX_SCHPO	418	3.72919e+07	3.92106e+07	4.25969e+07	3.84377e+07
LGJETFLPK	H(9)N(2)	3	LGJETFLPK	sp|P36581|CALX_SCHPO	418	2.00531e+07	2.38383e+07	1.92168e+07	2.02638e+07
LGNJLTR	H(10)N(2)	2	LGNJLTR	sp|Q9URX4|YFZB_SCHPO/sp|Q9C0Y4|AGLU_SCHPO	225/209	2.40119e+06	2.64594e+06	2.76011e+06	2.36014e+06
LGNJLTR	H(13)N(2)	3	LGNJLTR	sp|Q9URX4|YFZB_SCHPO/sp|Q9C0Y4|AGLU_SCHPO	225/209	6.14835e+06	5.99823e+06	5.43029e+06	6.48837e+06
LGNJLTR	H(14)N(2)	3	LGNJLTR	sp|Q9URX4|YFZB_SCHPO/sp|Q9C0Y4|AGLU_SCHPO	225/209	1.68117e+07	1.5412e+07	1.47292e+07	1.78916e+07
LGNJLTR	H(15)N(2)	3	LGNJLTR	sp|Q9URX4|YFZB_SCHPO/sp|Q9C0Y4|AGLU_SCHPO	225/209	3.53369e+07	3.24211e+07	3.16831e+07	3.6141e+07
LGNJLTR	H(7)N(2)	2	LGNJLTR	sp|Q9URX4|YFZB_SCHPO/sp|Q9C0Y4|AGLU_SCHPO	225/209	1.46888e+07	1.349e+07	1.27867e+07	1.56304e+07
LGNJLTR	H(8)N(2)	2	LGNJLTR	sp|Q9URX4|YFZB_SCHPO/sp|Q9C0Y4|AGLU_SCHPO	225/209		2.85345e+06	6.80874e+06	2.54772e+06
LGNJLTR	H(9)N(2)	2	LGNJLTR	sp|Q9URX4|YFZB_SCHPO/sp|Q9C0Y4|AGLU_SCHPO	225/209	2.58824e+07	2.65525e+07	2.78013e+07	3.12269e+07
LGNJLTR	H(9)N(2)	3	LGNJLTR	sp|Q9URX4|YFZB_SCHPO/sp|Q9C0Y4|AGLU_SCHPO	225/209	2.87332e+06	2.65132e+06	1.99554e+06	2.29048e+06
LGNQYYJDTQWLK	H(10)N(2)	3	LGNQYYJDTQWLK	sp|Q10061|LHS1_SCHPO	733	1.1535e+06	1.08462e+06	1.20818e+06	1.15651e+06
LGNQYYJDTQWLK	H(9)N(2)	3	LGNQYYJDTQWLK	sp|Q10061|LHS1_SCHPO	733	1.9532e+06	2.57117e+06	2.61778e+06	2.60641e+06
LGVGJATFETDDFSK	H(8)N(2)	3	LGVGJATFETDDFSK	sp|Q09140|UGGG_SCHPO	880	3.24511e+06	2.29364e+06	1.787e+06	2.19713e+06
LGVGJATFETDDFSK	H(9)N(2)	3	LGVGJATFETDDFSK	sp|Q09140|UGGG_SCHPO	880	2.05962e+06	1.85883e+06	1.79199e+06	1.74508e+06
LISSJK	H(8)N(2)	2	LISSJK	sp|O94694|YG1A_SCHPO	54	1.04523e+06	956282	1.04332e+06	1.15471e+06
LISSJK	H(9)N(2)	2	LISSJK	sp|O94694|YG1A_SCHPO	54	2.00215e+06	2.14381e+06		3.84269e+06
LJASNGDVIWR	H(8)N(2)	2	LJASNGDVIWR	sp|O13981|EMC1_SCHPO	66	185884	248275	237280
LJASNGDVIWR	H(9)N(2)	2	LJASNGDVIWR	sp|O13981|EMC1_SCHPO	66	826705	927914	785727	910731
LJASNGDVIWR	H(9)N(2)	3	LJASNGDVIWR	sp|O13981|EMC1_SCHPO	66	1.69461e+06	1.05534e+06	1.2275e+06	1.91724e+06
LJDTYTEVAEVMK	H(9)N(2)	3	LJDTYTEVAEVMK	sp|Q10057|PDI1_SCHPO	161	2.0308e+06	1.37898e+06	1.84819e+06	1.53874e+06
LJDTYTEVAEVMKDDFVFAASDDKELAK	H(10)N(2)	4	LJDTYTEVAEVMKDDFVFAASDDKELAK	sp|Q10057|PDI1_SCHPO	161	3.67568e+06	3.33078e+06	3.9485e+06	4.11223e+06
LJDTYTEVAEVMKDDFVFAASDDKELAK	H(8)N(2)	4	LJDTYTEVAEVMKDDFVFAASDDKELAK	sp|Q10057|PDI1_SCHPO	161	5.23197e+06	5.46796e+06	5.61338e+06	4.90633e+06
LJDTYTEVAEVMKDDFVFAASDDKELAK	H(9)N(2)	4	LJDTYTEVAEVMKDDFVFAASDDKELAK	sp|Q10057|PDI1_SCHPO	161	5.43609e+06	6.19577e+06	6.09588e+06	5.71902e+06
LJDTYTEVAEVM[147]KDDFVFAASDDKELAK	H(10)N(2)	4	LJDTYTEVAEVMKDDFVFAASDDKELAK	sp|Q10057|PDI1_SCHPO	161	621343	687661	609161	703438
LJDTYTEVAEVM[147]KDDFVFAASDDKELAK	H(8)N(2)	4	LJDTYTEVAEVMKDDFVFAASDDKELAK	sp|Q10057|PDI1_SCHPO	161	440431	537758	667628	646582
LJDTYTEVAEVM[147]KDDFVFAASDDKELAK	H(9)N(2)	4	LJDTYTEVAEVMKDDFVFAASDDKELAK	sp|Q10057|PDI1_SCHPO	161	870240	1.03234e+06	989175	864265
LLJISLEHLPGQTDIFR	H(11)N(2)	3	LLJISLEHLPGQTDIFR	sp|O14124|DPEH1_SCHPO	84	190385	164053	173266
LLJISLEHLPGQTDIFR	H(12)N(2)	3	LLJISLEHLPGQTDIFR	sp|O14124|DPEH1_SCHPO	84	817294	1.23697e+06	1.25841e+06	1.57145e+06
LLJISLEHLPGQTDIFR	H(13)N(2)	3	LLJISLEHLPGQTDIFR	sp|O14124|DPEH1_SCHPO	84	1.71044e+06	2.15454e+06	2.41624e+06	2.85649e+06
LLJISLEHLPGQTDIFR	H(14)N(2)	3	LLJISLEHLPGQTDIFR	sp|O14124|DPEH1_SCHPO	84	1.11596e+06	1.50488e+06	1.37646e+06	2.38978e+06
LLJISLEHLPGQTDIFR	H(15)N(2)	3	LLJISLEHLPGQTDIFR	sp|O14124|DPEH1_SCHPO	84	835063	844368	857293	766183
LSJVTTATFDGISNVFIGNLK	H(11)N(2)	3	LSJVTTATFDGISNVFIGNLK	sp|O13960|ECM33_SCHPO	203	3.69595e+06	3.6364e+06	4.84159e+06	3.03572e+06
LSJVTTATFDGISNVFIGNLK	H(12)N(2)	3	LSJVTTATFDGISNVFIGNLK	sp|O13960|ECM33_SCHPO	203	3.89283e+06	5.06472e+06	5.20477e+06	3.92583e+06
LSJVTTATFDGISNVFIGNLK	H(13)N(2)	3	LSJVTTATFDGISNVFIGNLK	sp|O13960|ECM33_SCHPO	203	1.3092e+07	1.34839e+06	1.20225e+07	1.03843e+06
LSJVTTATFDGISNVFIGNLK	H(13)N(2)	4	LSJVTTATFDGISNVFIGNLK	sp|O13960|ECM33_SCHPO	203	9.2774e+06	9.01101e+06	6.15068e+06	8.46504e+06
LSJVTTATFDGISNVFIGNLK	H(14)N(2)	3	LSJVTTATFDGISNVFIGNLK	sp|O13960|ECM33_SCHPO	203	8.05537e+06	1.19238e+06	1.26731e+07	1.10837e+07
LSJVTTATFDGISNVFIGNLK	H(14)N(2)	4	LSJVTTATFDGISNVFIGNLK	sp|O13960|ECM33_SCHPO	203	2.70143e+06	4.32855e+06	2.57261e+06	3.78624e+06
LVDATQGGPJITFSSIR	H(12)N(2)	3	LVDATQGGPJITFSSIR	sp|O13857|PLB2_SCHPO	266	1.09829e+06	1.12907e+06	1.20861e+06	1.13246e+06
LVDATQGGPJITFSSIR	H(13)N(2)	3	LVDATQGGPJITFSSIR	sp|O13857|PLB2_SCHPO	266	581019	657124	586378	541544
LVDATQGGPJITFSSIR	H(14)N(2)	3	LVDATQGGPJITFSSIR	sp|O13857|PLB2_SCHPO	266	2.03705e+06	1.68146e+06	2.04459e+06	1.90826e+06
LVDATQGGPJITFSSIR	H(15)N(2)	3	LVDATQGGPJITFSSIR	sp|O13857|PLB2_SCHPO	266	2.90214e+06	3.46543e+06	3.28582e+06	3.05868e+06
LVDATQGGPJITFSSIR	H(9)N(2)	3	LVDATQGGPJITFSSIR	sp|O13857|PLB2_SCHPO	266		329495	228357	187115
LYESEJQTHLITK	H(8)N(2)	3	LYESEJQTHLITK	sp|O74323|SEC11_SCHPO	114	6.77667e+06	7.91201e+06	7.6398e+06	7.00044e+06
LYESEJQTHLITK	H(9)N(2)	3	LYESEJQTHLITK	sp|O74323|SEC11_SCHPO	114	4.11626e+06	4.33417e+06	4.23186e+06	3.99348e+06
MEJITSNEVSLHIASADSAPGFDK	H(8)N(2)	3	MEJITSNEVSLHIASADSAPGFDK	sp|O94702|ERMP1_SCHPO	617	327684	533017	530784	517964
MEJITSNEVSLHIASADSAPGFDK	H(9)N(2)	3	MEJITSNEVSLHIASADSAPGFDK	sp|O94702|ERMP1_SCHPO	617	1.08794e+06	1.10036e+06	1.06772e+06	1.13848e+06
n[43]MEMJQTETLIPAAR	H(8)N(2)	3	MEMJQTETLIPAAR	sp|O13820|ERG5_SCHPO	4	2.04483e+06	2.69485e+06	2.64417e+06	2.62384e+06
n[43]MEMJQTETLIPAAR	H(9)N(2)	3	MEMJQTETLIPAAR	sp|O13820|ERG5_SCHPO	4	1.04801e+07	1.07508e+07	9.39e+06	1.17208e+07
NFJDSSTK	H(13)N(2)	3	NFJDSSTK	sp|P78854|PLB1_SCHPO	348		2.19078e+06
NFJDSSTK	H(14)N(2)	3	NFJDSSTK	sp|P78854|PLB1_SCHPO	348		1.12921e+07
NJESYPIGFTYK	H(10)N(2)	3	NJESYPIGFTYK	sp|Q10061|LHS1_SCHPO	555	4.57189e+06	6.77524e+06	4.56298e+06	4.48924e+06
NJESYPIGFTYK	H(11)N(2)	3	NJESYPIGFTYK	sp|Q10061|LHS1_SCHPO	555	3.18868e+06	5.01305e+06	4.094e+06	3.44971e+06
NJESYPIGFTYK	H(8)N(2)	2	NJESYPIGFTYK	sp|Q10061|LHS1_SCHPO	555	326126	436014	331707	460605
NJESYPIGFTYK	H(9)N(2)	3	NJESYPIGFTYK	sp|Q10061|LHS1_SCHPO	555	3.22059e+06	3.95719e+06	3.14269e+06	3.30868e+06
NJISLSK	H(11)N(2)	2	NJISLSK	sp|O14194|GGT2_SCHPO	396	906168	765322	1.00316e+06	1.02002e+06
NJISLSK	H(13)N(2)	2	NJISLSK	sp|O14194|GGT2_SCHPO	396	627272	602055	732322	639328
NMVJTTR	H(7)N(2)	2	NMVJTTR	sp|Q9HGN7|SEC63_SCHPO	135	1.09081e+06	1.25634e+06	2.19972e+06	870062
NMVJTTR	H(8)N(2)	2	NMVJTTR	sp|Q9HGN7|SEC63_SCHPO	135		561718	1.00202e+06
NMVJTTREEVEK	H(8)N(2)	3	NMVJTTREEVEK	sp|Q9HGN7|SEC63_SCHPO	135	857039	825348	661639	636029
NYGHDEYSLPWJLTEIK	H(7)N(2)	3	NYGHDEYSLPWJLTEIK	sp|Q8WZK2|MCD4_SCHPO	315	769611	559129	440911	321463
NYGHDEYSLPWJLTEIK	H(8)N(2)	3	NYGHDEYSLPWJLTEIK	sp|Q8WZK2|MCD4_SCHPO	315	624640	993823	917206	1.00857e+06
NYGHDEYSLPWJLTEIK	H(9)N(2)	3	NYGHDEYSLPWJLTEIK	sp|Q8WZK2|MCD4_SCHPO	315	253608	480182	416340	588896
QFJTSLENFK	H(7)N(2)	2	QFJTSLENFK	sp|Q10061|LHS1_SCHPO	678	552706	582894	521356	478257
QFJTSLENFK	H(8)N(2)	2	QFJTSLENFK	sp|Q10061|LHS1_SCHPO	678	2.74978e+06	2.79976e+06	2.98487e+06	2.76683e+06
QFJTSLENFK	H(8)N(2)	3	QFJTSLENFK	sp|Q10061|LHS1_SCHPO	678	3.13764e+06	2.68266e+06	2.66044e+06	3.16958e+06
QFJTSLENFK	H(9)N(2)	2	QFJTSLENFK	sp|Q10061|LHS1_SCHPO	678	1.01992e+06	1.08848e+06	1.39634e+06	1.37693e+06
QFJTSLENFK	H(9)N(2)	3	QFJTSLENFK	sp|Q10061|LHS1_SCHPO	678	2.74662e+06	2.12068e+06	2.38662e+06	2.26596e+06
QFVQYGJLTGLDMAVVK	H(9)N(2)	3	QFVQYGJLTGLDMAVVK	sp|O94702|ERMP1_SCHPO	291	5.37905e+06	5.74682e+06	6.3606e+06	5.39966e+06
QJSTTEPSYDLQELR	H(8)N(2)	3	QJSTTEPSYDLQELR	sp|Q9UTC8|OS9_SCHPO	104	1.9279e+06	2.02853e+06	2.148e+06	1.80779e+06
QJSTTEPSYDLQELR	H(9)N(2)	3	QJSTTEPSYDLQELR	sp|Q9UTC8|OS9_SCHPO	104	128484			132583
QSIALYAJDTK	H(7)N(2)	2	QSIALYAJDTK	sp|P87113|ERG2_SCHPO	50	2.33155e+06	2.4334e+06	2.34834e+06	2.459e+06
QSIALYAJDTK	H(8)N(2)	2	QSIALYAJDTK	sp|P87113|ERG2_SCHPO	50	6.90369e+06	7.21428e+06	6.85799e+06	9.05563e+06
QSIALYAJDTK	H(8)N(2)	3	QSIALYAJDTK	sp|P87113|ERG2_SCHPO	50	3.62617e+06	4.32198e+06	3.69614e+06	4.09756e+06
QSIALYAJDTK	H(9)N(2)	2	QSIALYAJDTK	sp|P87113|ERG2_SCHPO	50	3.01547e+06	3.1706e+06	2.87271e+06	3.79183e+06
QSIALYAJDTK	H(9)N(2)	3	QSIALYAJDTK	sp|P87113|ERG2_SCHPO	50	5.51882e+06	7.43772e+06	6.34358e+06	7.53783e+06
QWASISPJITYK	H(16)N(2)	3	QWASISPJITYK	sp|Q9USU5|GAS2_SCHPO	334	4.21337e+06	4.39779e+06	3.26291e+06	3.84668e+06
QWASISPJITYK	H(19)N(2)	3	QWASISPJITYK	sp|Q9USU5|GAS2_SCHPO	334	189506	315915	259196	214457
QYNEJVTLYAPLEHINVAIR	H(10)N(2)	3	QYNEJVTLYAPLEHINVAIR	sp|Q9C0Y4|AGLU_SCHPO	821	1.73196e+06	1.72411e+06	2.21137e+06	770311
QYNEJVTLYAPLEHINVAIR	H(8)N(2)	3	QYNEJVTLYAPLEHINVAIR	sp|Q9C0Y4|AGLU_SCHPO	821	607555	675880	643357	424062
QYNEJVTLYAPLEHINVAIR	H(8)N(2)	4	QYNEJVTLYAPLEHINVAIR	sp|Q9C0Y4|AGLU_SCHPO	821	29145	115885	199389
QYNEJVTLYAPLEHINVAIR	H(9)N(2)	3	QYNEJVTLYAPLEHINVAIR	sp|Q9C0Y4|AGLU_SCHPO	821	7.32177e+06	7.56496e+06	8.44789e+06	5.14059e+06
QYRDDLJLSYVFGC[160]IPK	H(13)N(2)	3	QYRDDLJLSYVFGCIPK	sp|Q9US39|YFZ2_SCHPO	379	437009	552350	527054	360999
RJSSTSSGETGKGPK	H(13)N(2)	3	RJSSTSSGETGKGPK	sp|O94525|YBU1_SCHPO	486	58668.8	54941.3	23461.4	60319.4
RSEVTPJTSLAQC[160]PK	H(10)N(2)	3	RSEVTPJTSLAQCPK	sp|Q9C0Y2|YKL1_SCHPO	44	232380	183035	262071	174093
RSEVTPJTSLAQC[160]PK	H(12)N(2)	3	RSEVTPJTSLAQCPK	sp|Q9C0Y2|YKL1_SCHPO	44	859730	745846	1.01988e+06	901508
RSEVTPJTSLAQC[160]PK	H(13)N(2)	3	RSEVTPJTSLAQCPK	sp|Q9C0Y2|YKL1_SCHPO	44	507357	476168	556623	467183
SDPASLVGNJITIYHPPPHGYLSYK	H(10)N(2)	4	SDPASLVGNJITIYHPPPHGYLSYK	sp|Q9USK8|AGS1_SCHPO	1032	1505670	1.33985e+06	1.56656e+06	1.59601e+06
SDPASLVGNJITIYHPPPHGYLSYK	H(9)N(2)	4	SDPASLVGNJITIYHPPPHGYLSYK	sp|Q9USK8|AGS1_SCHPO	1032	122436	154666	123686	110784
SDTJSTSSGFSVGEAISSGYSLK	H(9)N(2)	3	SDTJSTSSGFSVGEAISSGYSLK	sp|O42665|YF8B_SCHPO	106	464892	511664	312197	544752
SEFDGILPGEFVESJSTWWNR	H(8)N(2)	3	SEFDGILPGEFVESJSTWWNR	sp|Q9P7Q9|ALG9_SCHPO	462	1.87698e+06	1.97484e+06	1.71994e+06	2.17006e+06
SEVTPJTSLAQC[160]PK	H(11)N(2)	3	SEVTPJTSLAQCPK	sp|Q9C0Y2|YKL1_SCHPO	44	387375	442512	329860	283402
SIDC[160]QWMDSVALJLSR	H(10)N(2)	3	SIDCQWMDSVALJLSR	sp|P87167|BUT2_SCHPO	196	657507	893533	964801	778887
SIDC[160]QWMDSVALJLSR	H(12)N(2)	3	SIDCQWMDSVALJLSR	sp|P87167|BUT2_SCHPO	196	6.96577e+06	7.88179e+06	6.6539e+06	6.64349e+06
SIDC[160]QWMDSVALJLSR	H(13)N(2)	3	SIDCQWMDSVALJLSR	sp|P87167|BUT2_SCHPO	196	2.91481e+06	3.24156e+06	3.09375e+06	3.49921e+06
SIDC[160]QWM[147]DSVALJLSR	H(12)N(2)	3	SIDCQWMDSVALJLSR	sp|P87167|BUT2_SCHPO	196	1.24102e+06	1.14313e+06	1.2576e+06	1.20112e+06
SIDVGJHTLVIVDGIR	H(13)N(2)	3	SIDVGJHTLVIVDGIR	sp|Q9UUH0|YKIC_SCHPO	171	278002	279399
SIDVGJHTLVIVDGIR	H(14)N(2)	3	SIDVGJHTLVIVDGIR	sp|Q9UUH0|YKIC_SCHPO	171	249743	244145	309287	227207
SIDVGJHTLVIVDGIR	H(15)N(2)	3	SIDVGJHTLVIVDGIR	sp|Q9UUH0|YKIC_SCHPO	171	294677	417913	378767	349838
SIIHDTLJSSYSDIENLNSR	H(8)N(2)	3	SIIHDTLJSSYSDIENLNSR	sp|Q9Y7P1|ERO12_SCHPO	49	1.63956e+06	1.22231e+06	2.05372e+06	1.23171e+06
SIIHDTLJSSYSDIENLNSR	H(9)N(2)	3	SIIHDTLJSSYSDIENLNSR	sp|Q9Y7P1|ERO12_SCHPO	49		461129	575016	465971
SIIQNJGTFGVSHTR	H(10)N(2)	3	SIIQNJGTFGVSHTR	sp|Q8WZK2|MCD4_SCHPO	86	710996	768421	767841	708647
SIIQNJGTFGVSHTR	H(7)N(2)	3	SIIQNJGTFGVSHTR	sp|Q8WZK2|MCD4_SCHPO	86	646493	686664	845854	709569
SIIQNJGTFGVSHTR	H(8)N(2)	3	SIIQNJGTFGVSHTR	sp|Q8WZK2|MCD4_SCHPO	86	2.26288e+06	2.30829e+06	2.48475e+06	2.14343e+06
SIIQNJGTFGVSHTR	H(9)N(2)	3	SIIQNJGTFGVSHTR	sp|Q8WZK2|MCD4_SCHPO	86	2.32689e+06	2.7064e+06	3.00839e+06	2.21255e+06
SJATKPQC[160]PK	H(12)N(2)	3	SJATKPQCPK	sp|O14103|ROT1_SCHPO	83	642429	737615	705947	669179
SJATKPQC[160]PK	H(13)N(2)	3	SJATKPQCPK	sp|O14103|ROT1_SCHPO	83	996917	992357	1.00378e+06	917342
SJATKPQC[160]PK	H(14)N(2)	3	SJATKPQCPK	sp|O14103|ROT1_SCHPO	83	620691	578831	595590	457578
SLVVSLDSAVJR	H(9)N(2)	3	SLVVSLDSAVJR	sp|Q9Y7S5|YQO6_SCHPO	158	478556	594799	624382	563516
SPEFFJDSLVR	H(13)N(2)	3	SPEFFJDSLVR	sp|O13968|YE48_SCHPO	118	1.12419e+07	6.74115e+06	8.07087e+06	7.54485e+06
SPEFFJDSLVR	H(14)N(2)	3	SPEFFJDSLVR	sp|O13968|YE48_SCHPO	118	7.46404e+06	5.09671e+06	5.77257e+06	5.32666e+06
SPEFFJDSLVR	H(15)N(2)	3	SPEFFJDSLVR	sp|O13968|YE48_SCHPO	118	778746	1.24048e+06	1.94691e+06	867943
SPEFFJDSLVR	H(16)N(2)	3	SPEFFJDSLVR	sp|O13968|YE48_SCHPO	118	5.98903e+06	7.73579e+06	7.64189e+06	6.7514e+06
SPEFFJDSLVR	H(19)N(2)	3	SPEFFJDSLVR	sp|O13968|YE48_SCHPO	118			223998
SPEFFJDSLVR	H(9)N(2)	2	SPEFFJDSLVR	sp|O13968|YE48_SCHPO	118	329212	236919	217705	304844
SSSSLITDSAAGATAFSC[160]AJK	H(8)N(2)	3	SSSSLITDSAAGATAFSCAJK	sp|O60109|PPB_SCHPO	126	903827	959731	826944	856199
SSSSLITDSAAGATAFSC[160]AJK	H(9)N(2)	3	SSSSLITDSAAGATAFSCAJK	sp|O60109|PPB_SCHPO	126	1.45965e+06	1.58333e+06	1.10149e+06	1.39965e+06
SVAILDGVGVJNTFGVISYR	H(13)N(2)	3	SVAILDGVGVJNTFGVISYR	sp|P87167|BUT2_SCHPO	51	2.01477e+06	1.84223e+06	1.86225e+06	1.3218e+06
SVAILDGVGVJNTFGVISYR	H(14)N(2)	3	SVAILDGVGVJNTFGVISYR	sp|P87167|BUT2_SCHPO	51	5.16203e+06	5.79886e+06	6.48756e+06	3.99784e+06
SWNAILHC[160]SJNSSDLLER	H(8)N(2)	3	SWNAILHCSJNSSDLLER	sp|Q10109|LEM2_SCHPO	439	351858	657203	618713	669887
SWNAILHC[160]SJNSSDLLER	H(9)N(2)	3	SWNAILHCSJNSSDLLER	sp|Q10109|LEM2_SCHPO	439		362092		477528
TEEFSJM[147]TVPMIFSEFGC[160]IEVRPR	H(13)N(2)	4	TEEFSJMTVPMIFSEFGCIEVRPR	sp|Q9P378|GAS1_SCHPO	249	332581	415182	489661	283034
TELAAYLSC[160]JATK	H(15)N(2)	3	TELAAYLSCJATK	sp|Q9USU5|GAS2_SCHPO	212	1.65468e+06	1505670	1.35525e+06	1.75959e+06
TELAAYLSC[160]JATK	H(16)N(2)	3	TELAAYLSCJATK	sp|Q9USU5|GAS2_SCHPO	212	1.07341e+07	1.03031e+07	1.04531e+07	1.00862e+07
TELAAYLSC[160]JATK	H(17)N(2)	3	TELAAYLSCJATK	sp|Q9USU5|GAS2_SCHPO	212	2.94949e+06	2.91383e+06	2.96769e+06	3.1935e+06
TIQJISK	H(16)N(2)	3	TIQJISK	sp|Q9UTH5|PLB6_SCHPO	178	1.81339e+06	2.2231e+06	2.54053e+06	1.16996e+06
TJGTLYGLSDSR	H(8)N(2)	2	TJGTLYGLSDSR	sp|Q9US04|GGT1_SCHPO	612		214488	425048	235373
TJGTLYGLSDSR	H(8)N(2)	3	TJGTLYGLSDSR	sp|Q9US04|GGT1_SCHPO	612	552316	695428	613378
TJGTLYGLSDSR	H(9)N(2)	2	TJGTLYGLSDSR	sp|Q9US04|GGT1_SCHPO	612	302854	177015	245287	352644
TLGDTTYGFPJVSLSSITSQEWYR	H(10)N(2)	3	TLGDTTYGFPJVSLSSITSQEWYR	sp|P78854|PLB1_SCHPO	244	2.89123e+07	2.69693e+07	3.02182e+07	3.29588e+07
TLGDTTYGFPJVSLSSITSQEWYR	H(10)N(2)	4	TLGDTTYGFPJVSLSSITSQEWYR	sp|P78854|PLB1_SCHPO	244	1.63191e+06	1.61889e+06	2.33377e+06	1.35577e+06
TLGDTTYGFPJVSLSSITSQEWYR	H(11)N(2)	3	TLGDTTYGFPJVSLSSITSQEWYR	sp|P78854|PLB1_SCHPO	244	6.10446e+06	5.83349e+06	6.55911e+06	6.44371e+06
TLGDTTYGFPJVSLSSITSQEWYR	H(9)N(2)	3	TLGDTTYGFPJVSLSSITSQEWYR	sp|P78854|PLB1_SCHPO	244	1.74201e+07	1.92431e+07	1.79247e+07	2.25815e+07
TLGDTTYGFPJVSLSSITSQEWYR	H(9)N(2)	4	TLGDTTYGFPJVSLSSITSQEWYR	sp|P78854|PLB1_SCHPO	244	2.41053e+06	2.26568e+06		2.6096e+06
VDVAQLVEPYRJDC[160]IFHDASGAC[160]HFFFK	H(8)N(2)	4	VDVAQLVEPYRJDCIFHDASGACHFFFK	sp|Q10283|HMDH_SCHPO	117	418771	350763	328990	261778
VDVAQLVEPYRJDC[160]IFHDASGAC[160]HFFFK	H(8)N(2)	5	VDVAQLVEPYRJDCIFHDASGACHFFFK	sp|Q10283|HMDH_SCHPO	117	604928	538833	845852	420693
VHLEC[160]FGSSSSNJK	H(11)N(2)	3	VHLECFGSSSSNJK	sp|O13912|YDW6_SCHPO	256	187763	229814	344705	268901
VHLEC[160]FGSSSSNJK	H(13)N(2)	3	VHLECFGSSSSNJK	sp|O13912|YDW6_SCHPO	256	647035	630263	1.01756e+06	742701
VLNSDYSFJHTK	H(16)N(2)	3	VLNSDYSFJHTK	sp|O14031|PGT1_SCHPO	464	853764	857637	902906	849521
VQASJWTGTR	H(10)N(2)	2	VQASJWTGTR	sp|Q9USK8|AGS1_SCHPO	907	1.37278e+06	1.30172e+06	1.85588e+06	1.50317e+06
VQASJWTGTR	H(10)N(2)	3	VQASJWTGTR	sp|Q9USK8|AGS1_SCHPO	907	3.14759e+06	3.0769e+06	5.28815e+06	4.22377e+06
VQASJWTGTR	H(9)N(2)	2	VQASJWTGTR	sp|Q9USK8|AGS1_SCHPO	907	620828	689279	866452	831782
VQC[160]ADFFAC[160]GJSSVR	H(15)N(2)	3	VQCADFFACGJSSVR	sp|O13692|GAS5_SCHPO	216	796852	657962	715426	696122
VTJITDSQPAPYMK	H(7)N(2)	3	VTJITDSQPAPYMK	sp|O94559|LES1_SCHPO	232	841340	1.11525e+06	1.0117e+06	947603
VTJITDSQPAPYMK	H(8)N(2)	3	VTJITDSQPAPYMK	sp|O94559|LES1_SCHPO	232	3.14445e+06	3.56384e+06	2.97773e+06	3.64863e+06
VVGTJATYVGEK	H(10)N(2)	3	VVGTJATYVGEK	sp|P0CU13|YI46_SCHPO/sp|Q9P7U4|YI75_SCHPO/sp|P0CU12|YHEF_SCHPO	45/46/45	1.17326e+06	1.17299e+06	1.38948e+06	1.40074e+06
VVGTJATYVGEK	H(12)N(2)	3	VVGTJATYVGEK	sp|P0CU13|YI46_SCHPO/sp|Q9P7U4|YI75_SCHPO/sp|P0CU12|YHEF_SCHPO	45/46/45	2.5371e+06	2.63e+06	2.65336e+06	2.29158e+06
VVGTJATYVGEK	H(13)N(2)	3	VVGTJATYVGEK	sp|P0CU13|YI46_SCHPO/sp|Q9P7U4|YI75_SCHPO/sp|P0CU12|YHEF_SCHPO	45/46/45	2.47785e+07	2.94869e+07	2.64291e+07	2.48188e+07
VVGTJATYVGEK	H(14)N(2)	3	VVGTJATYVGEK	sp|P0CU13|YI46_SCHPO/sp|Q9P7U4|YI75_SCHPO/sp|P0CU12|YHEF_SCHPO	45/46/45	1.61765e+07	1.96362e+07	1.5544e+07	1.39415e+07
VVGTJATYVGEK	H(15)N(2)	3	VVGTJATYVGEK	sp|P0CU13|YI46_SCHPO/sp|Q9P7U4|YI75_SCHPO/sp|P0CU12|YHEF_SCHPO	45/46/45	8.25497e+06	1.09293e+07	1.2089e+07	1.36184e+07
VVGTJATYVGEK	H(16)N(2)	3	VVGTJATYVGEK	sp|P0CU13|YI46_SCHPO/sp|Q9P7U4|YI75_SCHPO/sp|P0CU12|YHEF_SCHPO	45/46/45	3.15946e+07	3.78992e+07	3.1068e+07	2.8961e+07
VVGTJATYVGEK	H(16)N(2)	4	VVGTJATYVGEK	sp|P0CU13|YI46_SCHPO/sp|Q9P7U4|YI75_SCHPO/sp|P0CU12|YHEF_SCHPO	45/46/45	162967	173658		103301
VVGTJATYVGEK	H(17)N(2)	3	VVGTJATYVGEK	sp|P0CU13|YI46_SCHPO/sp|Q9P7U4|YI75_SCHPO/sp|P0CU12|YHEF_SCHPO	45/46/45	8.04138e+06	9.31331e+06	8.27958e+06	7.96367e+06
VVGTJATYVGEK	H(8)N(2)	2	VVGTJATYVGEK	sp|P0CU13|YI46_SCHPO/sp|Q9P7U4|YI75_SCHPO/sp|P0CU12|YHEF_SCHPO	45/46/45	5.76119e+06	6.63658e+06	5.96962e+06	5.67149e+06
VVGTJATYVGEK	H(9)N(2)	2	VVGTJATYVGEK	sp|P0CU13|YI46_SCHPO/sp|Q9P7U4|YI75_SCHPO/sp|P0CU12|YHEF_SCHPO	45/46/45	716716	861018	758877	465905
VYAVJASLNHDK	H(10)N(2)	3	VYAVJASLNHDK	sp|Q9USU5|GAS2_SCHPO	90	188190	178364	181901	176669
VYAVJASLNHDK	H(13)N(2)	3	VYAVJASLNHDK	sp|Q9USU5|GAS2_SCHPO	90	2.60483e+06	3.03943e+06	3.26286e+06	3.49598e+06
VYAVJASLNHDK	H(14)N(2)	3	VYAVJASLNHDK	sp|Q9USU5|GAS2_SCHPO	90	725343	769926	872688	869610
VYAVJASLNHDK	H(15)N(2)	3	VYAVJASLNHDK	sp|Q9USU5|GAS2_SCHPO	90	1.76392e+06	1.66588e+06	2.13181e+06	1.91059e+06
VYAVJASLNHDK	H(16)N(2)	3	VYAVJASLNHDK	sp|Q9USU5|GAS2_SCHPO	90	1.2912e+07	1.29474e+07	1.90502e+07	1.76653e+07
VYAVJASLNHDK	H(17)N(2)	3	VYAVJASLNHDK	sp|Q9USU5|GAS2_SCHPO	90	4.05857e+06	4.16231e+06	5.58632e+06	5.41652e+06
VYAVJASLNHDK	H(18)N(2)	3	VYAVJASLNHDK	sp|Q9USU5|GAS2_SCHPO	90	300826	286191	297006	369468
VYAVJASLNHDK	H(9)N(2)	3	VYAVJASLNHDK	sp|Q9USU5|GAS2_SCHPO	90	839033	984370	752303	669710
VYGSQGJSTVLSR	H(10)N(2)	3	VYGSQGJSTVLSR	sp|Q9USK8|AGS1_SCHPO	1016	7.08007e+06	7.48184e+06	8.52282e+06	7.171e+06
WGAIEJGTAR	H(15)N(2)	3	WGAIEJGTAR	sp|Q9USK8|AGS1_SCHPO	472	2.53243e+06	2.76301e+06	3.14869e+06	2.35419e+06
WGYTJITEIMDVR	H(10)N(2)	3	WGYTJITEIMDVR	sp|Q9C0Y4|AGLU_SCHPO	331	1.20705e+06	1.57012e+06	1.44709e+06	1.66192e+06
WGYTJITEIMDVR	H(11)N(2)	3	WGYTJITEIMDVR	sp|Q9C0Y4|AGLU_SCHPO	331	852936	647804	815855	698463
WGYTJITEIMDVR	H(12)N(2)	3	WGYTJITEIMDVR	sp|Q9C0Y4|AGLU_SCHPO	331	3.19602e+06	3.29264e+06	2.89095e+06	3.16429e+06
WGYTJITEIMDVR	H(13)N(2)	3	WGYTJITEIMDVR	sp|Q9C0Y4|AGLU_SCHPO	331	6.26812e+06	6.81396e+06	5.9901e+06	7.28799e+06
WGYTJITEIMDVR	H(8)N(2)	3	WGYTJITEIMDVR	sp|Q9C0Y4|AGLU_SCHPO	331	2.51092e+06	2.56658e+06	2.50776e+06	2.56358e+06
WGYTJITEIMDVR	H(9)N(2)	3	WGYTJITEIMDVR	sp|Q9C0Y4|AGLU_SCHPO	331	6.00022e+06	7.58388e+06	7.91355e+06	8.05661e+06
WTPVSTJSTSK	H(11)N(2)	3	WTPVSTJSTSK	sp|O13968|YE48_SCHPO	555	4.23593e+06	4.56871e+06	3.62922e+06	3.49197e+06
WTPVSTJSTSK	H(12)N(2)	3	WTPVSTJSTSK	sp|O13968|YE48_SCHPO	555	543492	550826	778814	702296
WTPVSTJSTSK	H(13)N(2)	3	WTPVSTJSTSK	sp|O13968|YE48_SCHPO	555	7.47601e+06	9.4002e+06	7.69586e+06	6.92332e+06
WTPVSTJSTSK	H(14)N(2)	3	WTPVSTJSTSK	sp|O13968|YE48_SCHPO	555	2.23389e+06	2.54451e+06	2.90275e+06	2.57505e+06
WTPVSTJSTSK	H(8)N(2)	2	WTPVSTJSTSK	sp|O13968|YE48_SCHPO	555	942313	1.11045e+06	924333	952056
YELGLDPQJITVPPLSHK	H(7)N(2)	3	YELGLDPQJITVPPLSHK	sp|O94385|PO152_SCHPO	479	245205	186919	205915
YELGLDPQJITVPPLSHK	H(8)N(2)	3	YELGLDPQJITVPPLSHK	sp|O94385|PO152_SCHPO	479	1.41514e+06	1.52938e+06	1.33887e+06	1.26148e+06
YELGLDPQJITVPPLSHK	H(9)N(2)	3	YELGLDPQJITVPPLSHK	sp|O94385|PO152_SCHPO	479	1.28888e+06	1.21833e+06	1.32911e+06	1.47548e+06
YFJYTQSEQEAAHDK	H(8)N(2)	3	YFJYTQSEQEAAHDK	sp|O13875|YE1A_SCHPO	537	1.18072e+06	1.16891e+06	972051	1.11429e+06
YHELFJASTYNIYTAAQQR	H(10)N(2)	3	YHELFJASTYNIYTAAQQR	sp|P08091|PPA1_SCHPO	151	327978	422767	307613	319932
YHELFJASTYNIYTAAQQR	H(11)N(2)	3	YHELFJASTYNIYTAAQQR	sp|P08091|PPA1_SCHPO	151	1.60569e+06	1.46312e+06	1.19393e+06	1.35523e+06
YHELFJASTYNIYTAAQQR	H(12)N(2)	3	YHELFJASTYNIYTAAQQR	sp|P08091|PPA1_SCHPO	151	4.78419e+06	3.99729e+06	3.82844e+06	3.9961e+06
YHELFJASTYNIYTAAQQR	H(12)N(2)	4	YHELFJASTYNIYTAAQQR	sp|P08091|PPA1_SCHPO	151	807153	780960	939400	569745
YHELFJASTYNIYTAAQQR	H(13)N(2)	3	YHELFJASTYNIYTAAQQR	sp|P08091|PPA1_SCHPO	151	1.16719e+07	8.84002e+06	9.89155e+06	1.02785e+07
YHELFJASTYNIYTAAQQR	H(13)N(2)	4	YHELFJASTYNIYTAAQQR	sp|P08091|PPA1_SCHPO	151	2.74679e+06	2.36502e+06	2.88281e+06	2.0114e+06
YHELFJASTYNIYTAAQQR	H(14)N(2)	4	YHELFJASTYNIYTAAQQR	sp|P08091|PPA1_SCHPO	151	3.53365e+06	2.97409e+06	4.07979e+06	3.03709e+06
YHELFJASTYNIYTAAQQR	H(15)N(2)	4	YHELFJASTYNIYTAAQQR	sp|P08091|PPA1_SCHPO	151	4.39958e+06	4.14786e+06	5.29411e+06	4.3889e+06
YHELFJASTYNIYTAAQQR	H(16)N(2)	4	YHELFJASTYNIYTAAQQR	sp|P08091|PPA1_SCHPO	151	2.80454e+06	2.67798e+06	3.33398e+06	2.94165e+06
YHELFJASTYNIYTAAQQR	H(17)N(2)	4	YHELFJASTYNIYTAAQQR	sp|P08091|PPA1_SCHPO	151	1.02752e+06	822400	996132	908018
YNTDPVC[160]AFDJSTVVELSDK	H(8)N(2)	3	YNTDPVCAFDJSTVVELSDK	sp|O74551|YCVC_SCHPO	53	6.00541e+06	7.32694e+06	6.65661e+06	6.69699e+06
YNTDPVC[160]AFDJSTVVELSDKTWDHVIESGK	H(8)N(2)	4	YNTDPVCAFDJSTVVELSDKTWDHVIESGK	sp|O74551|YCVC_SCHPO	53	633814	729071	614315	560891
YQQSGLPLGIIFYJSTESR	H(8)N(2)	3	YQQSGLPLGIIFYJSTESR	sp|Q10057|PDI1_SCHPO	257	4.64243e+06	2.60846e+06	3.46051e+06	3.38468e+06
YQQSGLPLGIIFYJSTESR	H(9)N(2)	3	YQQSGLPLGIIFYJSTESR	sp|Q10057|PDI1_SCHPO	257	6.31331e+06	6.18902e+06	5.88697e+06	7.73721e+06
YQQSGLPLGIIFYJSTESRDELYDVFQPLAK	H(8)N(2)	4	YQQSGLPLGIIFYJSTESRDELYDVFQPLAK	sp|Q10057|PDI1_SCHPO	257	4.87957e+06	8.46917e+06	6.87116e+06	7.60553e+06
YQYJETAGEGVTAYVIDTGINIEHQDFQGR	H(13)N(2)	4	YQYJETAGEGVTAYVIDTGINIEHQDFQGR	sp|Q9UTS0|PSP3_SCHPO	192	1.34733e+06	1.46932e+06	1.3321e+06	1.41674e+06
YVYDSSAGDJITAYVVDTGVSIHHVEFEGR	H(11)N(2)	4	YVYDSSAGDJITAYVVDTGVSIHHVEFEGR	sp|P40903|ISP6_SCHPO	214	908955	874813	982932	716549
YVYDSSAGDJITAYVVDTGVSIHHVEFEGR	H(12)N(2)	4	YVYDSSAGDJITAYVVDTGVSIHHVEFEGR	sp|P40903|ISP6_SCHPO	214	1.44356e+06	1.45548e+06	1.39867e+06	1.12805e+06
YVYDSSAGDJITAYVVDTGVSIHHVEFEGR	H(13)N(2)	4	YVYDSSAGDJITAYVVDTGVSIHHVEFEGR	sp|P40903|ISP6_SCHPO	214	8.31597e+06	7.34854e+06	6.64823e+06	5.49327e+06
YVYDSSAGDJITAYVVDTGVSIHHVEFEGR	H(14)N(2)	4	YVYDSSAGDJITAYVVDTGVSIHHVEFEGR	sp|P40903|ISP6_SCHPO	214	4.46927e+06	4.22593e+06	4.06969e+06	3.25159e+06

## Sheet: PredMS2 Site-Glycans
ProteinName	ProteinGlycoSite	GlycanComposition	fissionyeast_NGP_DIA_1.mzML	fissionyeast_NGP_DIA_2.mzML	fissionyeast_NGP_DIA_3.mzML	fissionyeast_NGP_DIA_4.mzML
sp|O14255|GCS1_SCHPO	39	H(8)N(2)	5.43408e+06	6.59857e+06	6.43873e+06	5.44868e+06
sp|O14255|GCS1_SCHPO	39	H(7)N(2)	165356	297012	166876
sp|O14255|GCS1_SCHPO	39	H(9)N(2)	259628	436452	217023	229509
sp|P87167|BUT2_SCHPO	364	H(13)N(2)	2.66242e+06	2.8729e+06	2.79478e+06	3.17137e+06
sp|P87167|BUT2_SCHPO	364	H(14)N(2)	7.73294e+06	7.4173e+06	7.69842e+06	9.51851e+06
sp|P87167|BUT2_SCHPO	364	H(15)N(2)	1.00259e+07	1.08124e+07	9.52256e+06	1.23964e+07
sp|P87167|BUT2_SCHPO	364	H(16)N(2)	8.53186e+06	1.05029e+07	8.55703e+06	9.46317e+06
sp|P87167|BUT2_SCHPO	364	H(17)N(2)	4.00237e+06	5.42278e+06	4.2681e+06	4.31312e+06
sp|Q10061|LHS1_SCHPO	359	H(9)N(2)	1.67649e+06	2.10666e+06	2.08398e+06	1.89859e+06
sp|Q10309|YD56_SCHPO	752	H(8)N(2)	852029	924450	834502	918408
sp|O42887|SPEB2_SCHPO	222	H(11)N(2)	419824	195363
sp|O42887|SPEB2_SCHPO	222	H(13)N(2)	279249	148768	213696	929250
sp|O42887|SPEB2_SCHPO	222	H(16)N(2)	96775.2
sp|P78854|PLB1_SCHPO	220	H(10)N(2)	4.14805e+06	4.15522e+06	3.85271e+06	3.69248e+06
sp|P78854|PLB1_SCHPO	220	H(11)N(2)	2.31126e+06	1.80519e+06	2.59149e+06	1.90436e+06
sp|P78854|PLB1_SCHPO	220	H(12)N(2)	1.16701e+07	1.36844e+07	1.24234e+07	1.39715e+07
sp|P78854|PLB1_SCHPO	220	H(13)N(2)	1.10556e+07	1.09272e+07	1.02766e+07	1.15435e+07
sp|P78854|PLB1_SCHPO	220	H(14)N(2)	5.67355e+06	6.69527e+06	5.74985e+06	6.43841e+06
sp|P78854|PLB1_SCHPO	220	H(9)N(2)	4.22791e+06	4.37293e+06	4.18484e+06	3.2227e+06
sp|O13663|GPI13_SCHPO	54	H(9)N(2)	1.82331e+06	1.6484e+06	1.92297e+06	1.48984e+06
sp|Q9USK8|AGS1_SCHPO	532	H(10)N(2)	635854	692731	702106	519788
sp|Q9C0Y4|AGLU_SCHPO	116	H(10)N(2)	931908	960320	911930	963542
sp|Q9C0Y4|AGLU_SCHPO	116	H(8)N(2)	1.68086e+06	1.64685e+06	1.32193e+06	1.37673e+06
sp|Q9C0Y4|AGLU_SCHPO	116	H(9)N(2)	1.09751e+07	1.10562e+07	1.05256e+07	1.00462e+07
sp|O74480|YQJ7_SCHPO	191	H(8)N(2)	135055	254429	169813	179687
sp|O74480|YQJ7_SCHPO	191	H(9)N(2)	1.15367e+06	1.41314e+06	1.04641e+06	1.08026e+06
sp|O60160|OMH1_SCHPO	52	H(14)N(2)	899995	780983	817419	820288
sp|P78854|PLB1_SCHPO	523	H(9)N(2)	2.5733e+06	2.69113e+06	2.46174e+06	2.79046e+06
sp|Q10176|OST1_SCHPO	290	H(10)N(2)	2.32729e+06	3.68562e+06	3.42788e+06	3.41078e+06
sp|Q10176|OST1_SCHPO	290	H(8)N(2)	423210	408781	508795	532166
sp|Q10176|OST1_SCHPO	290	H(9)N(2)	4.50037e+06	5.56987e+06	5.06122e+06	4.65724e+06
sp|O60109|PPB_SCHPO	241	H(10)N(2)	1.28257e+06	1.31532e+06	982254	1.46557e+06
sp|O42887|SPEB2_SCHPO	269	H(11)N(2)	284224	293188	209509	194855
sp|O42887|SPEB2_SCHPO	269	H(12)N(2)	341427	321727	282342	321550
sp|O42887|SPEB2_SCHPO	269	H(13)N(2)	3.22717e+06	3.44212e+06	3.07715e+06	3.50732e+06
sp|O42887|SPEB2_SCHPO	269	H(14)N(2)	846000	790917	843476	906759
sp|O42887|SPEB2_SCHPO	269	H(15)N(2)	198495	212062	236425	207593
sp|O42887|SPEB2_SCHPO	269	H(16)N(2)	608770	715690	572074	560181
sp|O42887|SPEB2_SCHPO	269	H(7)N(2)	163187	91178.5	126569
sp|O42887|SPEB2_SCHPO	269	H(8)N(2)	346458	340326	248552	315895
sp|O14194|GGT2_SCHPO	153	H(13)N(2)	1.59818e+06	1.74882e+06	600921	1.66234e+06
sp|Q9US55|GLU2A_SCHPO	262	H(7)N(2)	823332	1.00198e+06	1.01046e+06	929474
sp|Q9US55|GLU2A_SCHPO	262	H(8)N(2)	5.01811e+06	4.99632e+06	6.35693e+06	4.64505e+06
sp|Q9US55|GLU2A_SCHPO	262	H(9)N(2)	2.08732e+06	2.24942e+06	2.76261e+06	2.03516e+06
sp|Q9P7D0|YOFJ_SCHPO	287	H(8)N(2)	1.65242e+06	1.49308e+06	1.49536e+06	1.56215e+06
sp|Q9USU5|GAS2_SCHPO	34	H(16)N(2)	9.09762e+06	1.09328e+07	1.06392e+07	9.90216e+06
sp|O13875|YE1A_SCHPO	221	H(9)N(2)	1.49348e+06	1.13098e+06		1.70371e+06
sp|P87167|BUT2_SCHPO	333	H(12)N(2)	3.01312e+06	2.53902e+06	2.99496e+06	3.45599e+06
sp|P87167|BUT2_SCHPO	333	H(13)N(2)	3.59552e+07		1.46727e+07	3.6695e+07
sp|P87167|BUT2_SCHPO	333	H(14)N(2)	3.87067e+07	4.11703e+07	419446	4.39676e+07
sp|P87167|BUT2_SCHPO	333	H(15)N(2)	2.0327e+07	2.68978e+07	2.78916e+07	1.69504e+07
sp|P87167|BUT2_SCHPO	333	H(16)N(2)	2.83888e+07	2.80235e+07	2.78449e+07	3.01206e+07
sp|P0CU13|YI46_SCHPO/sp|Q9P7U4|YI75_SCHPO/sp|P0CU12|YHEF_SCHPO	20/21/20	H(7)N(2)	347378	407419	474701	508317
sp|P0CU13|YI46_SCHPO/sp|Q9P7U4|YI75_SCHPO/sp|P0CU12|YHEF_SCHPO	20/21/20	H(9)N(2)	2.17808e+06	2.71125e+06	2.82775e+06	3.02531e+06
sp|Q9USV0|HRD3_SCHPO	48	H(8)N(2)	2.67232e+06	2.18093e+06	2.35914e+06	2.91453e+06
sp|Q9USV0|HRD3_SCHPO	48	H(9)N(2)	910068	824338	595284	968372
sp|O59747|PDF1_SCHPO	223	H(11)N(2)		323897
sp|O59747|PDF1_SCHPO	223	H(12)N(2)	478298	603969	500235	523162
sp|O59747|PDF1_SCHPO	223	H(13)N(2)	780461	792100	751350	717892
sp|O94680|PDAT_SCHPO	560	H(9)N(2)	1.14038e+06	1.28555e+06	1.23726e+06	1.1624e+06
sp|Q9Y7P1|ERO12_SCHPO	546	H(9)N(2)	506284	551135	707502	445010
sp|Q10449|MU157_SCHPO	282	H(8)N(2)				377849
sp|Q10449|MU157_SCHPO	282	H(9)N(2)	468752	489747	495359	345227
sp|O74480|YQJ7_SCHPO	263	H(8)N(2)	2.67503e+06	2.62404e+06	2.89938e+06	2.50427e+06
sp|O74480|YQJ7_SCHPO	263	H(9)N(2)	2.17405e+06	2.10592e+06	1.06452e+06	1.22658e+06
sp|O59866|OSTB_SCHPO	275	H(8)N(2)	8.38706e+06	9.05247e+06	9.00058e+06	7.58162e+06
sp|O13898|PMT1_SCHPO	443	H(8)N(2)	1.19167e+07	1.4769e+07	1.14162e+07	1.09897e+07
sp|O13898|PMT1_SCHPO	443	H(9)N(2)	1.21857e+07	1.45158e+07	1.29931e+07	1.07686e+07
sp|Q9UTC8|OS9_SCHPO	97	H(8)N(2)	4.17093e+06	3.37334e+06	3.5546e+06	3.5198e+06
sp|Q9US04|GGT1_SCHPO	156	H(10)N(2)	324215	400343	350807	271224
sp|Q9US04|GGT1_SCHPO	156	H(8)N(2)	1.06022e+06	1.1392e+06	1.07824e+06	951282
sp|Q9US04|GGT1_SCHPO	156	H(9)N(2)	1.65342e+06	1.73447e+06	1.5091e+06	1.41042e+06
sp|O13704|YEU5_SCHPO	227	H(10)N(2)	769577	681275	641696	662003
sp|O13704|YEU5_SCHPO	227	H(9)N(2)	1.21859e+06	1.08858e+06	938244	968168
sp|Q10061|LHS1_SCHPO	488	H(10)N(2)	759198	535160	657188	450571
sp|Q9USU5|GAS2_SCHPO	344	H(10)N(2)	418924	440219	462689	435978
sp|Q9USU5|GAS2_SCHPO	344	H(13)N(2)	546361	663579	602300	674630
sp|Q9USU5|GAS2_SCHPO	344	H(14)N(2)	1.23328e+06	1.21884e+06	1.37918e+06	1.37567e+06
sp|Q9USU5|GAS2_SCHPO	344	H(15)N(2)	3.74098e+06	3.63687e+06	4.03157e+06	3.77172e+06
sp|Q9USU5|GAS2_SCHPO	344	H(16)N(2)	8.75422e+06	9.70746e+06	8.93846e+06	7.86034e+06
sp|Q9USU5|GAS2_SCHPO	344	H(17)N(2)	5.87705e+06	7.39857e+06	6.64373e+06	6.0069e+06
sp|Q9USU5|GAS2_SCHPO	344	H(9)N(2)	1.2542e+06	1.38587e+06	1.42472e+06	1.19805e+06
sp|O13968|YE48_SCHPO	541	H(12)N(2)	802943	847223	807524	713588
sp|O13968|YE48_SCHPO	541	H(13)N(2)	8.14908e+06	8.70926e+06	8.8605e+06	8.99338e+06
sp|O13968|YE48_SCHPO	541	H(14)N(2)	2.59092e+06	2.37592e+06	2.08281e+06	2.67212e+06
sp|O13968|YE48_SCHPO	541	H(15)N(2)	686125	719526	654203	687185
sp|O74480|YQJ7_SCHPO	185	H(8)N(2)	3.58749e+06	3.59908e+06	4.33807e+06	3.40233e+06
sp|O13857|PLB2_SCHPO	483	H(9)N(2)	1.01552e+06	1.22375e+06	1.33643e+06	1.26804e+06
sp|Q9P778|DPP5_SCHPO	126	H(13)N(2)			468139	426603
sp|Q9P778|DPP5_SCHPO	126	H(14)N(2)	773293		789930	746507
sp|Q9P778|DPP5_SCHPO	126	H(15)N(2)	999428	940764	1.06023e+06	981298
sp|Q9P778|DPP5_SCHPO	126	H(16)N(2)	986024	1.0357e+06	949180	1.04852e+06
sp|Q9UT11|YLW3_SCHPO	46	H(7)N(2)	1.98941e+06	2.50841e+06	2.19445e+06	759701
sp|Q9UT11|YLW3_SCHPO	46	H(8)N(2)	3.4144e+06	4.62859e+06	3.45672e+06	3.12268e+06
sp|Q9UT11|YLW3_SCHPO	46	H(9)N(2)	1.39331e+06	1.77306e+06	1.09791e+06	1.2791e+06
sp|O94385|PO152_SCHPO	143	H(10)N(2)		516820	212336	435574
sp|O94385|PO152_SCHPO	143	H(8)N(2)	2.35869e+06	2.39516e+06	2.04551e+06	2.96968e+06
sp|O94385|PO152_SCHPO	143	H(9)N(2)	975370	1.33969e+06	996355	1.26916e+06
sp|O94702|ERMP1_SCHPO	682	H(7)N(2)	3.25452e+06	3.28207e+06	3.78607e+06	3.81975e+06
sp|O94702|ERMP1_SCHPO	682	H(8)N(2)	2.16673e+06	2.25947e+06	3.1128e+06	1.8033e+06
sp|O94702|ERMP1_SCHPO	682	H(9)N(2)	5.58823e+06	7.67227e+06	8.50478e+06	6.41952e+06
sp|O74480|YQJ7_SCHPO	315	H(10)N(2)	469203	408122	448108	450508
sp|O74480|YQJ7_SCHPO	315	H(8)N(2)	6.34406e+06	5.80385e+06	6.77942e+06	6.38537e+06
sp|O74480|YQJ7_SCHPO	315	H(9)N(2)	4.181e+06	4.14748e+06	4.53696e+06	4.03457e+06
sp|O94335|STT3_SCHPO	573	H(10)N(2)	1.77542e+06	1.91428e+06	1.86996e+06	1.81335e+06
sp|O94335|STT3_SCHPO	569	H(8)N(2)	1.38411e+06	1.63206e+06	2.40202e+06	2.39994e+06
sp|O94335|STT3_SCHPO	573	H(9)N(2)	5.59797e+06	6.29781e+06	4.80557e+06	4.68587e+06
sp|Q10259|SPC3_SCHPO	148	H(7)N(2)			505239	731244
sp|Q10259|SPC3_SCHPO	148	H(8)N(2)			2.16196e+06	2.52026e+06
sp|Q10259|SPC3_SCHPO	148	H(9)N(2)			1.9871e+06	2.11603e+06
sp|Q9USU5|GAS2_SCHPO	34	H(17)N(2)	4.65851e+06	5.45198e+06	5.39895e+06	5.48032e+06
sp|Q9USU5|GAS2_SCHPO	34	H(9)N(2)	431074	518619	438206	588401
sp|P32834|SXA1_SCHPO	106	H(13)N(2)	2.93403e+06	3.33684e+06	3.2135e+06	3.04227e+06
sp|O74401|ERO11_SCHPO	286	H(8)N(2)	1.60526e+06	1.6873e+06		1.67431e+06
sp|O74401|ERO11_SCHPO	286	H(9)N(2)	1.2174e+06	1.13765e+06	1.19764e+06	1.17162e+06
sp|O94559|LES1_SCHPO	199	H(7)N(2)	1.05607e+07	9.39852e+06	8.47623e+06	1.33804e+07
sp|O94559|LES1_SCHPO	199	H(8)N(2)	9.75609e+06	1.12296e+07	9.3539e+06	9.39803e+06
sp|O94559|LES1_SCHPO	199	H(9)N(2)	1.12779e+07	1.04675e+07	1.04825e+07	9.46628e+06
sp|P87167|BUT2_SCHPO	215	H(10)N(2)	3.3538e+06	3.7975e+06	3.46125e+06	3.30939e+06
sp|P87167|BUT2_SCHPO	215	H(11)N(2)	5.42615e+06	5.87516e+06	5.81502e+06	5.64357e+06
sp|P87167|BUT2_SCHPO	215	H(12)N(2)	7.12225e+06	8.452e+06	9.04447e+06	8.3317e+06
sp|P87167|BUT2_SCHPO	215	H(13)N(2)	2.2412e+07	2.57208e+07	2.68431e+07	2.42279e+07
sp|P87167|BUT2_SCHPO	215	H(14)N(2)	3.38439e+07	3.66142e+07	3.74008e+07	3.38044e+07
sp|P87167|BUT2_SCHPO	215	H(15)N(2)	3.20436e+07	3.52432e+07	3.55342e+07	3.39933e+07
sp|P87167|BUT2_SCHPO	215	H(16)N(2)	7.93185e+06	8.2016e+06	1.08078e+07	7.5497e+06
sp|P87167|BUT2_SCHPO	215	H(17)N(2)	1.59478e+07	1.68691e+07	1.61551e+07	1.54056e+07
sp|P87167|BUT2_SCHPO	215	H(18)N(2)	7.78912e+06	8.17661e+06	7.75568e+06	7.22426e+06
sp|O60123|KEX1_SCHPO	416	H(11)N(2)	3.60854e+06	4.12471e+06	3.85319e+06	3.78019e+06
sp|O60123|KEX1_SCHPO	416	H(13)N(2)	4.38059e+06	5.11188e+06	4.16039e+06	4.41194e+06
sp|O94472|PBN1_SCHPO	36	H(9)N(2)	1.96917e+06	2.41737e+06	2.2726e+06	2.15027e+06
sp|O13663|GPI13_SCHPO	71	H(8)N(2)		363987	366591	298851
sp|O94694|YG1A_SCHPO	119	H(10)N(2)	1.06181e+06	1.02065e+06	1.11867e+06	1.1167e+06
sp|O94694|YG1A_SCHPO	119	H(8)N(2)	5.71724e+06	6.65212e+06	6.24792e+06	7.83919e+06
sp|O94694|YG1A_SCHPO	119	H(9)N(2)	6.86599e+06	8.22392e+06	7.38736e+06	9.16894e+06
sp|P78854|PLB1_SCHPO	494	H(9)N(2)	819022	947183	970082	450162
sp|O13960|ECM33_SCHPO	92	H(12)N(2)	719595	425562	586186	395006
sp|O13960|ECM33_SCHPO	92	H(13)N(2)	4.89438e+07	4.21975e+07	4.12289e+07	4.05636e+07
sp|O13960|ECM33_SCHPO	92	H(14)N(2)	1.30188e+07	1.58405e+07	1.46743e+07	1.2442e+07
sp|Q9P7D0|YOFJ_SCHPO	133	H(9)N(2)	705627	798999	748296	870064
sp|O94680|PDAT_SCHPO	438	H(8)N(2)	964210	872340	1505670	1.22479e+06
sp|Q9C0Y4|AGLU_SCHPO	37	H(9)N(2)	5.54574e+06		5.76705e+06	4.60397e+06
sp|O60172|PPA3_SCHPO	324	H(13)N(2)	214936
sp|O60172|PPA3_SCHPO	324	H(9)N(2)	406369	488635	363715	337476
sp|Q9USK8|AGS1_SCHPO	785	H(11)N(2)	508441	683889	623672	682145
sp|Q9USK8|AGS1_SCHPO	785	H(12)N(2)	960456	1.15512e+06	1.18008e+06	1.25232e+06
sp|Q9USK8|AGS1_SCHPO	785	H(13)N(2)	1.13371e+06	1.3054e+06	1.25084e+06	1.24463e+06
sp|Q9USK8|AGS1_SCHPO	785	H(14)N(2)	933674	1.15568e+06	1.22188e+06	733044
sp|Q9USK8|AGS1_SCHPO	785	H(15)N(2)	655691	686637	855613	851950
sp|Q9USK8|AGS1_SCHPO	785	H(9)N(2)	315204	248446	294306	314303
sp|O94680|PDAT_SCHPO	451	H(8)N(2)	363880	371516	394015	283130
sp|O94680|PDAT_SCHPO	451	H(9)N(2)	1.33264e+06	1.68322e+06	1.63354e+06	1.54089e+06
sp|O13875|YE1A_SCHPO	300	H(8)N(2)			247465	180755
sp|O13875|YE1A_SCHPO	300	H(9)N(2)	1.51762e+06	1.48588e+06	1.58211e+06	1.45471e+06
sp|Q10061|LHS1_SCHPO	359	H(10)N(2)	214456	203780	358036	248696
sp|Q10061|LHS1_SCHPO	359	H(8)N(2)	486336	578907	509403	392279
sp|Q10061|LHS1_SCHPO	733	H(10)N(2)	1.1535e+06	1.08462e+06	1.47344e+06	1.55151e+06
sp|Q10061|LHS1_SCHPO	733	H(9)N(2)	2.95903e+06	2.57117e+06	3.63138e+06	3.7446e+06
sp|O13857|PLB2_SCHPO	266	H(12)N(2)	1.66911e+06	1.75701e+06	1.78038e+06	1.62359e+06
sp|O13857|PLB2_SCHPO	266	H(13)N(2)	1.99812e+06	2.3421e+06	2.32119e+06	2.04972e+06
sp|O13857|PLB2_SCHPO	266	H(14)N(2)	3.27173e+06	3.07221e+06	3.56384e+06	3.13505e+06
sp|O13857|PLB2_SCHPO	266	H(15)N(2)	4.74623e+06	5.4674e+06	5.21158e+06	4.87256e+06
sp|O13857|PLB2_SCHPO	266	H(16)N(2)	1.71744e+06	1.58665e+06	2.17324e+06	1.85858e+06
sp|O13857|PLB2_SCHPO	266	H(9)N(2)	512467	811004	573722	623958
sp|Q8WZK2|MCD4_SCHPO	134	H(7)N(2)	1.3185e+06	1.36088e+06	1.27693e+06	1.14072e+06
sp|Q8WZK2|MCD4_SCHPO	134	H(8)N(2)	778272	802169	800150	873799
sp|Q8WZK2|MCD4_SCHPO	134	H(9)N(2)	1.43072e+06	1.42429e+06	1.28839e+06	1.49833e+06
sp|Q9USU5|GAS2_SCHPO	334	H(15)N(2)	540983	691642	687480	628704
sp|Q9USU5|GAS2_SCHPO	334	H(16)N(2)	6.26342e+06	6.43864e+06	5.50725e+06	6.01537e+06
sp|O60123|KEX1_SCHPO	104	H(16)N(2)	1.16345e+06	962251	609867	1.30458e+06
sp|P87167|BUT2_SCHPO	236	H(12)N(2)	9.21581e+06	1.09494e+07	9.73361e+06	9.26846e+06
sp|P87167|BUT2_SCHPO	236	H(13)N(2)	6.17035e+06	6.30683e+06	3.58205e+06	5.25601e+06
sp|P87167|BUT2_SCHPO	236	H(14)N(2)	1.83295e+07	1.91771e+07	1.73287e+07	1.95702e+07
sp|P87167|BUT2_SCHPO	236	H(15)N(2)	2.67216e+06	2.60072e+06	2.93726e+06	2.95414e+06
sp|P87167|BUT2_SCHPO	236	H(16)N(2)	608514	585423	737731	645845
sp|P0CU13|YI46_SCHPO/sp|Q9P7U4|YI75_SCHPO/sp|P0CU12|YHEF_SCHPO	88/89/88	H(10)N(2)	4.09511e+06	4.24438e+06	4.59345e+06	4.90559e+06
sp|P0CU13|YI46_SCHPO/sp|Q9P7U4|YI75_SCHPO/sp|P0CU12|YHEF_SCHPO	88/89/88	H(8)N(2)	1.94251e+07	1.75901e+07	1.56019e+07	1.6159e+07
sp|P0CU13|YI46_SCHPO/sp|Q9P7U4|YI75_SCHPO/sp|P0CU12|YHEF_SCHPO	88/89/88	H(9)N(2)	6.43415e+07	6.17118e+07	6.28093e+07	7.02631e+07
sp|P36581|CALX_SCHPO	418	H(10)N(2)	2.59466e+06	2.71578e+06	3.08212e+06	2.52247e+06
sp|P36581|CALX_SCHPO	418	H(7)N(2)			617868	732895
sp|P36581|CALX_SCHPO	418	H(8)N(2)	3.09759e+07	3.2512e+07	2.98221e+07	3.04632e+07
sp|P36581|CALX_SCHPO	418	H(9)N(2)	5.73449e+07	6.3049e+07	6.18137e+07	5.87015e+07
sp|Q9URX4|YFZB_SCHPO/sp|Q9C0Y4|AGLU_SCHPO	225/209	H(10)N(2)	2.40119e+06	2.64594e+06	2.76011e+06	2.36014e+06
sp|Q9URX4|YFZB_SCHPO/sp|Q9C0Y4|AGLU_SCHPO	225/209	H(13)N(2)	6.14835e+06	5.99823e+06	5.43029e+06	6.48837e+06
sp|Q9URX4|YFZB_SCHPO/sp|Q9C0Y4|AGLU_SCHPO	225/209	H(14)N(2)	1.68117e+07	1.5412e+07	1.47292e+07	1.78916e+07
sp|Q9URX4|YFZB_SCHPO/sp|Q9C0Y4|AGLU_SCHPO	225/209	H(15)N(2)	3.53369e+07	3.24211e+07	3.16831e+07	3.6141e+07
sp|Q9URX4|YFZB_SCHPO/sp|Q9C0Y4|AGLU_SCHPO	225/209	H(7)N(2)	1.46888e+07	1.349e+07	1.27867e+07	1.56304e+07
sp|Q9URX4|YFZB_SCHPO/sp|Q9C0Y4|AGLU_SCHPO	225/209	H(8)N(2)		2.85345e+06	6.80874e+06	2.54772e+06
sp|Q9URX4|YFZB_SCHPO/sp|Q9C0Y4|AGLU_SCHPO	225/209	H(9)N(2)	2.87557e+07	2.92039e+07	2.97969e+07	3.35174e+07
sp|Q09140|UGGG_SCHPO	880	H(8)N(2)	3.24511e+06	2.29364e+06	1.787e+06	2.19713e+06
sp|Q09140|UGGG_SCHPO	880	H(9)N(2)	2.05962e+06	1.85883e+06	1.79199e+06	1.74508e+06
sp|O94694|YG1A_SCHPO	54	H(8)N(2)	1.04523e+06	956282	1.04332e+06	1.15471e+06
sp|O94694|YG1A_SCHPO	54	H(9)N(2)	2.00215e+06	2.14381e+06		3.84269e+06
sp|O13981|EMC1_SCHPO	66	H(8)N(2)	185884	248275	237280
sp|O13981|EMC1_SCHPO	66	H(9)N(2)	2.52132e+06	1.98326e+06	2.01323e+06	2.82797e+06
sp|Q10057|PDI1_SCHPO	161	H(9)N(2)	8.33713e+06	8.6071e+06	8.93325e+06	8.12203e+06
sp|Q10057|PDI1_SCHPO	161	H(10)N(2)	4.29702e+06	4.01844e+06	4.55767e+06	4.81567e+06
sp|Q10057|PDI1_SCHPO	161	H(8)N(2)	5.6724e+06	6.00572e+06	6.28101e+06	5.55291e+06
sp|O14124|DPEH1_SCHPO	84	H(11)N(2)	190385	164053	173266
sp|O14124|DPEH1_SCHPO	84	H(12)N(2)	817294	1.23697e+06	1.25841e+06	1.57145e+06
sp|O14124|DPEH1_SCHPO	84	H(13)N(2)	1.71044e+06	2.15454e+06	2.41624e+06	2.85649e+06
sp|O14124|DPEH1_SCHPO	84	H(14)N(2)	1.11596e+06	1.50488e+06	1.37646e+06	2.38978e+06
sp|O14124|DPEH1_SCHPO	84	H(15)N(2)	835063	844368	857293	766183
sp|O13960|ECM33_SCHPO	203	H(11)N(2)	3.69595e+06	3.6364e+06	4.84159e+06	3.03572e+06
sp|O13960|ECM33_SCHPO	203	H(12)N(2)	3.89283e+06	5.06472e+06	5.20477e+06	3.92583e+06
sp|O13960|ECM33_SCHPO	203	H(13)N(2)	2.23694e+07	1.03594e+07	1.81732e+07	9.50347e+06
sp|O13960|ECM33_SCHPO	203	H(14)N(2)	1.07568e+07	5.52093e+06	1.52457e+07	1.487e+07
sp|O74323|SEC11_SCHPO	114	H(8)N(2)	6.77667e+06	7.91201e+06	7.6398e+06	7.00044e+06
sp|O74323|SEC11_SCHPO	114	H(9)N(2)	4.11626e+06	4.33417e+06	4.23186e+06	3.99348e+06
sp|O94702|ERMP1_SCHPO	617	H(8)N(2)	327684	533017	530784	517964
sp|O94702|ERMP1_SCHPO	617	H(9)N(2)	1.08794e+06	1.10036e+06	1.06772e+06	1.13848e+06
sp|O13820|ERG5_SCHPO	4	H(8)N(2)	2.04483e+06	2.69485e+06	2.64417e+06	2.62384e+06
sp|O13820|ERG5_SCHPO	4	H(9)N(2)	1.04801e+07	1.07508e+07	9.39e+06	1.17208e+07
sp|P78854|PLB1_SCHPO	348	H(13)N(2)		2.19078e+06
sp|P78854|PLB1_SCHPO	348	H(14)N(2)		1.12921e+07
sp|Q10061|LHS1_SCHPO	555	H(10)N(2)	4.57189e+06	6.77524e+06	4.56298e+06	4.48924e+06
sp|Q10061|LHS1_SCHPO	555	H(11)N(2)	3.18868e+06	5.01305e+06	4.094e+06	3.44971e+06
sp|Q10061|LHS1_SCHPO	555	H(8)N(2)	326126	436014	331707	460605
sp|Q10061|LHS1_SCHPO	555	H(9)N(2)	3.22059e+06	3.95719e+06	3.14269e+06	3.30868e+06
sp|O14194|GGT2_SCHPO	396	H(11)N(2)	906168	765322	1.00316e+06	1.02002e+06
sp|O14194|GGT2_SCHPO	396	H(13)N(2)	627272	602055	732322	639328
sp|Q9HGN7|SEC63_SCHPO	135	H(7)N(2)	1.09081e+06	1.25634e+06	2.19972e+06	870062
sp|Q9HGN7|SEC63_SCHPO	135	H(8)N(2)	857039	1.38707e+06	1.66366e+06	636029
sp|Q8WZK2|MCD4_SCHPO	315	H(7)N(2)	769611	559129	440911	321463
sp|Q8WZK2|MCD4_SCHPO	315	H(8)N(2)	624640	993823	917206	1.00857e+06
sp|Q8WZK2|MCD4_SCHPO	315	H(9)N(2)	253608	480182	416340	588896
sp|Q10061|LHS1_SCHPO	678	H(7)N(2)	552706	582894	521356	478257
sp|Q10061|LHS1_SCHPO	678	H(8)N(2)	5.88742e+06	5.48241e+06	5.64531e+06	5.93641e+06
sp|Q10061|LHS1_SCHPO	678	H(9)N(2)	3.76654e+06	3.20916e+06	3.78296e+06	3.64289e+06
sp|O94702|ERMP1_SCHPO	291	H(9)N(2)	5.37905e+06	5.74682e+06	6.3606e+06	5.39966e+06
sp|Q9UTC8|OS9_SCHPO	104	H(8)N(2)	1.9279e+06	2.02853e+06	2.148e+06	1.80779e+06
sp|Q9UTC8|OS9_SCHPO	104	H(9)N(2)	128484			132583
sp|P87113|ERG2_SCHPO	50	H(7)N(2)	2.33155e+06	2.4334e+06	2.34834e+06	2.459e+06
sp|P87113|ERG2_SCHPO	50	H(8)N(2)	1.05299e+07	1.15363e+07	1.05541e+07	1.31532e+07
sp|P87113|ERG2_SCHPO	50	H(9)N(2)	8.53429e+06	1.06083e+07	9.21629e+06	1.13297e+07
sp|Q9USU5|GAS2_SCHPO	334	H(19)N(2)	189506	315915	259196	214457
sp|Q9C0Y4|AGLU_SCHPO	821	H(10)N(2)	1.73196e+06	1.72411e+06	2.21137e+06	770311
sp|Q9C0Y4|AGLU_SCHPO	821	H(8)N(2)	636700	791764	842746	424062
sp|Q9C0Y4|AGLU_SCHPO	821	H(9)N(2)	7.32177e+06	7.56496e+06	8.44789e+06	5.14059e+06
sp|Q9US39|YFZ2_SCHPO	379	H(13)N(2)	437009	552350	527054	360999
sp|O94525|YBU1_SCHPO	486	H(13)N(2)	58668.8	54941.3	23461.4	60319.4
sp|Q9C0Y2|YKL1_SCHPO	44	H(10)N(2)	232380	183035	262071	174093
sp|Q9C0Y2|YKL1_SCHPO	44	H(12)N(2)	859730	745846	1.01988e+06	901508
sp|Q9C0Y2|YKL1_SCHPO	44	H(13)N(2)	507357	476168	556623	467183
sp|Q9USK8|AGS1_SCHPO	1032	H(10)N(2)	1505670	1.33985e+06	1.56656e+06	1.59601e+06
sp|Q9USK8|AGS1_SCHPO	1032	H(9)N(2)	122436	154666	123686	110784
[truncated: 100 more rows]

## Sheet: PredMS2 Glycosites
ProteinName	ProteinGlycoSite	fissionyeast_NGP_DIA_1.mzML	fissionyeast_NGP_DIA_2.mzML	fissionyeast_NGP_DIA_3.mzML	fissionyeast_NGP_DIA_4.mzML
[truncated: 131 more rows]

[truncated: 4 more sheets: PredLib PeakGroups, PredLib Precursors, PredLib Site-Glycans, PredLib Glycosites]
