# Supplementary material for: Prediction of glycopeptide fragment mass spectra by deep learning
Source: Nat Commun. 2024 Mar 19;15:2448. doi: 10.1038/s41467-024-46771-1 (PMC10951270; doi:10.1038/s41467-024-46771-1)
Supplement: Supplementary file 11 — Supplementary Data 8 [file 41467_2024_46771_MOESM11_ESM.xlsx]

## Sheet: Description
Supplementary Data 8. DIA results of the human serum dataset using predicted spectral libraries.
Results using the experimental library (DDALib) are available in Supplementary Data 11 of the publication of GproDIA:
Nat Commun 12, 6073 (2021). https://doi.org/10.1038/s41467-021-26246-3
PredMS2	Generated from glycopeptides in DDALib, with predicted fragment intensities and the original iRT values in DDALib
PredLib	Generated from glycopeptides in DDALib, with predicted fragment intensities and iRT values
PredExt5k	Generated from glycopeptide lists collected from our previous study, with predicted fragment intensities and iRT values, ~5000 precursors
PredExt7k	Generated from glycopeptide lists collected from previous studies, with predicted fragment intensities and iRT values, ~7000 precursors
PredExt10k	Generated from glycopeptide lists collected from previous studies, with predicted fragment intensities and iRT values, ~10000 precursors
DDAExt5k	Generated semi-empirically by GproDIA from DDALib, ~5000 precursors
PeakGroups	Results at the peak group level
Precursors	Quantification matrix at the precursor level
Site-Glycans	Quantification matrix at the site-specific glycan level
Glycosites	Quantification matrix at the protein glycosite level

## Sheet: PredMS2 PeakGroups
Run	RT	AssayRT	DeltaRT	Sequence	FullPeptideName	GlycanStruct	GlycanComposition	GlycanSite	Charge	PrecursorMZ	Intensity	PrecursorIntensity	ProteinName	ProteinGlycoSite	GlobalGlycopeptideQValue
20200615_serum_NGlycP_1hDIA_rep3.mzML	3273.27	3245.02	28.2494	AALAAFNAQNJGSNFQLEEISR	AALAAFNAQNJGSNFQLEEISR	(N(N(H(H(N(H(A))))(H(N(H(A)))))))	A(2)H(5)N(4)	11	4	1143.24	1509730	2.23822e+07	sp|P02765|FETUA_HUMAN	176	0.00046712
20200615_serum_NGlycP_1hDIA_rep1.mzML	3274.57	3226.79	47.776	AALAAFNAQNJGSNFQLEEISR	AALAAFNAQNJGSNFQLEEISR	(N(N(H(H(N(H(A))))(H(N(H(A)))))))	A(2)H(5)N(4)	11	3	1523.98	962193	1.96124e+07	sp|P02765|FETUA_HUMAN	176	0.00046712
20200615_serum_NGlycP_1hDIA_rep2.mzML	3275.18	3228.13	47.0515	AALAAFNAQNJGSNFQLEEISR	AALAAFNAQNJGSNFQLEEISR	(N(N(H(H(N(H(A))))(H(N(H(A)))))))	A(2)H(5)N(4)	11	3	1523.98	813446	4.7847e+07	sp|P02765|FETUA_HUMAN	176	0.00046712
20200615_serum_NGlycP_1hDIA_rep3.mzML	3273.3	3220.8	52.4977	AALAAFNAQNJGSNFQLEEISR	AALAAFNAQNJGSNFQLEEISR	(N(N(H(H(N(H(A))))(H(N(H(A)))))))	A(2)H(5)N(4)	11	3	1523.98	999888	2.3564e+07	sp|P02765|FETUA_HUMAN	176	0.00046712
20200615_serum_NGlycP_1hDIA_rep1.mzML	3274.55	3236.69	37.8608	AALAAFNAQNJGSNFQLEEISR	AALAAFNAQNJGSNFQLEEISR	(N(N(H(H(N(H(H))))(H(N(F)(H(A)))))))	A(1)F(1)H(6)N(4)	11	4	1147.49	3076680	4.28067e+06	sp|P02765|FETUA_HUMAN	176	0.00038701
20200615_serum_NGlycP_1hDIA_rep2.mzML	3275.01	3237.99	37.0194	AALAAFNAQNJGSNFQLEEISR	AALAAFNAQNJGSNFQLEEISR	(N(N(H(H(N(H(H))))(H(N(F)(H(A)))))))	A(1)F(1)H(6)N(4)	11	4	1147.49	3940250	1.86355e+06	sp|P02765|FETUA_HUMAN	176	0.00038701
20200615_serum_NGlycP_1hDIA_rep3.mzML	3274.72	3231.19	43.533	AALAAFNAQNJGSNFQLEEISR	AALAAFNAQNJGSNFQLEEISR	(N(N(H(H(N(H(H))))(H(N(F)(H(A)))))))	A(1)F(1)H(6)N(4)	11	4	1147.49	3863160	6.13722e+06	sp|P02765|FETUA_HUMAN	176	0.00038701
20200615_serum_NGlycP_1hDIA_rep1.mzML	3274.15	3236.13	38.0158	AALAAFNAQNJGSNFQLEEISR	AALAAFNAQNJGSNFQLEEISR	(N(N(H(H(N(H(H))))(H(N(F)(H(A)))))))	A(1)F(1)H(6)N(4)	11	3	1529.65	1436110	8.83675e+06	sp|P02765|FETUA_HUMAN	176	0.00038701
20200615_serum_NGlycP_1hDIA_rep2.mzML	3275.32	3237.44	37.8808	AALAAFNAQNJGSNFQLEEISR	AALAAFNAQNJGSNFQLEEISR	(N(N(H(H(N(H(H))))(H(N(F)(H(A)))))))	A(1)F(1)H(6)N(4)	11	3	1529.65	1849870	2.65143e+07	sp|P02765|FETUA_HUMAN	176	0.00038701
20200615_serum_NGlycP_1hDIA_rep3.mzML	3272.23	3230.61	41.6202	AALAAFNAQNJGSNFQLEEISR	AALAAFNAQNJGSNFQLEEISR	(N(N(H(H(N(H(H))))(H(N(F)(H(A)))))))	A(1)F(1)H(6)N(4)	11	3	1529.65	1557950	1.08662e+07	sp|P02765|FETUA_HUMAN	176	0.00038701
20200615_serum_NGlycP_1hDIA_rep1.mzML	3274.55	3187.52	87.0334	AALAAFNAQNJGSNFQLEEISR	AALAAFNAQNJGSNFQLEEISR	(N(F)(N(H(H(N(H(F))))(H(N(H(H)(F)))))))	F(3)H(6)N(4)	11	4	1147.75	2851430	6.01759e+06	sp|P02765|FETUA_HUMAN	176	0.00166504
20200615_serum_NGlycP_1hDIA_rep2.mzML	3275.01	3189.04	85.9664	AALAAFNAQNJGSNFQLEEISR	AALAAFNAQNJGSNFQLEEISR	(N(F)(N(H(H(N(H(F))))(H(N(H(H)(F)))))))	F(3)H(6)N(4)	11	4	1147.75	3706690	2.68397e+06	sp|P02765|FETUA_HUMAN	176	0.00166504
20200615_serum_NGlycP_1hDIA_rep3.mzML	3274.72	3179.64	95.0834	AALAAFNAQNJGSNFQLEEISR	AALAAFNAQNJGSNFQLEEISR	(N(F)(N(H(H(N(H(F))))(H(N(H(H)(F)))))))	F(3)H(6)N(4)	11	4	1147.75	3533980	6.66139e+06	sp|P02765|FETUA_HUMAN	176	0.00166504
20200615_serum_NGlycP_1hDIA_rep1.mzML	2968.77	3018.32	-49.5471	AALAAFNAQNJGSNFQLEEISR	AALAAFNAQNJGSNFQLEEISR	(N(N(H(H(N(H)))(H(N(H(A)))))))	A(1)H(5)N(4)	11	3	1426.95	1032320	1.07634e+07	sp|P02765|FETUA_HUMAN	176	0.000319189
20200615_serum_NGlycP_1hDIA_rep2.mzML	2977.92	3019.72	-41.804	AALAAFNAQNJGSNFQLEEISR	AALAAFNAQNJGSNFQLEEISR	(N(N(H(H(N(H)))(H(N(H(A)))))))	A(1)H(5)N(4)	11	3	1426.95	827537	1.22904e+07	sp|P02765|FETUA_HUMAN	176	0.000319189
20200615_serum_NGlycP_1hDIA_rep3.mzML	2964.72	3012.44	-47.7229	AALAAFNAQNJGSNFQLEEISR	AALAAFNAQNJGSNFQLEEISR	(N(N(H(H(N(H)))(H(N(H(A)))))))	A(1)H(5)N(4)	11	3	1426.95	840018	9.38077e+06	sp|P02765|FETUA_HUMAN	176	0.000319189
20200615_serum_NGlycP_1hDIA_rep1.mzML	2968.77	3084.41	-115.637	AALAAFNAQNJGSNFQLEEISR	AALAAFNAQNJGSNFQLEEISR	(N(N(H(H(N(H(F))))(H(N(H(F)))))))	F(2)H(5)N(4)	11	3	1427.29	1032320	9.21731e+06	sp|P02765|FETUA_HUMAN	176	0.000566275
20200615_serum_NGlycP_1hDIA_rep2.mzML	2977.92	3085.73	-107.809	AALAAFNAQNJGSNFQLEEISR	AALAAFNAQNJGSNFQLEEISR	(N(F)(N(H(N)(H(H))(H(N(H)(F))))))	F(2)H(5)N(4)	11	3	1427.29	827537	1.22217e+07	sp|P02765|FETUA_HUMAN	176	0.000566275
20200615_serum_NGlycP_1hDIA_rep3.mzML	2964.72	3078.5	-113.778	AALAAFNAQNJGSNFQLEEISR	AALAAFNAQNJGSNFQLEEISR	(N(N(H(H(N(H(F))))(H(N(H(F)))))))	F(2)H(5)N(4)	11	3	1427.29	840018	9.86186e+06	sp|P02765|FETUA_HUMAN	176	0.000566275
20200615_serum_NGlycP_1hDIA_rep1.mzML	2969.45	3072.33	-102.881	AALAAFNAQNJGSNFQLEEISR	AALAAFNAQNJGSNFQLEEISR	(N(N(H(H(H))(H(N(H))(N(H)(F))))))	F(1)H(6)N(4)	11	3	1432.62	1083880	8.04578e+06	sp|P02765|FETUA_HUMAN	176	0.000555372
20200615_serum_NGlycP_1hDIA_rep3.mzML	2967.42	3067.16	-99.7391	AALAAFNAQNJGSNFQLEEISR	AALAAFNAQNJGSNFQLEEISR	(N(N(H(H(H))(H(N(H))(N(H)(F))))))	F(1)H(6)N(4)	11	3	1432.62	883040	6.89689e+06	sp|P02765|FETUA_HUMAN	176	0.000555372
20200615_serum_NGlycP_1hDIA_rep1.mzML	2577.7	2575.05	2.65429	ADGTVNQIEGEATPVJLTEPAK	ADGTVNQIEGEATPVJLTEPAK	(N(F)(N(H(H(N(H)))(H(N(H(H)(F)))))))	F(2)H(6)N(4)	16	4	1083.47	3176490	7.52675e+06	sp|P05090|APOD_HUMAN	98	0.000158149
20200615_serum_NGlycP_1hDIA_rep2.mzML	2581.98	2580.4	1.58455	ADGTVNQIEGEATPVJLTEPAK	ADGTVNQIEGEATPVJLTEPAK	(N(F)(N(H(H(N(H)))(H(N(H(H)(F)))))))	F(2)H(6)N(4)	16	4	1083.47	3624690	5.31285e+06	sp|P05090|APOD_HUMAN	98	0.000158149
20200615_serum_NGlycP_1hDIA_rep3.mzML	2577.19	2575	2.1909	ADGTVNQIEGEATPVJLTEPAK	ADGTVNQIEGEATPVJLTEPAK	(N(F)(N(H(H(N(H)))(H(N(H(H)(F)))))))	F(2)H(6)N(4)	16	4	1083.47	2686730	7.03626e+06	sp|P05090|APOD_HUMAN	98	0.000158149
20200615_serum_NGlycP_1hDIA_rep1.mzML	2577.67	2578.82	-1.14819	ADGTVNQIEGEATPVJLTEPAK	ADGTVNQIEGEATPVJLTEPAK	(N(F)(N(H(H(N(H)))(H(N(H(H)(F)))))))	F(2)H(6)N(4)	16	3	1444.29	4737980	1.67334e+07	sp|P05090|APOD_HUMAN	98	0.000158149
20200615_serum_NGlycP_1hDIA_rep3.mzML	2577.08	2578.7	-1.61663	ADGTVNQIEGEATPVJLTEPAK	ADGTVNQIEGEATPVJLTEPAK	(N(F)(N(H(H(N(H)))(H(N(H(H)(F)))))))	F(2)H(6)N(4)	16	3	1444.29	3855210	3.29314e+06	sp|P05090|APOD_HUMAN	98	0.000158149
20200615_serum_NGlycP_1hDIA_rep1.mzML	2307.29	2300.18	7.10509	ADGTVNQIEGEATPVJLTEPAK	ADGTVNQIEGEATPVJLTEPAK	(N(N(H(H)(H(N(H))))))	H(4)N(3)	16	3	1171.19	600076	1.43718e+06	sp|P05090|APOD_HUMAN	98	0.000374896
20200615_serum_NGlycP_1hDIA_rep2.mzML	2312.28	2303.78	8.50057	ADGTVNQIEGEATPVJLTEPAK	ADGTVNQIEGEATPVJLTEPAK	(N(N(H(H)(H(N(H))))))	H(4)N(3)	16	3	1171.19	610712	999985	sp|P05090|APOD_HUMAN	98	0.000374896
20200615_serum_NGlycP_1hDIA_rep3.mzML	2307.54	2301.45	6.08801	ADGTVNQIEGEATPVJLTEPAK	ADGTVNQIEGEATPVJLTEPAK	(N(N(H(H)(H(N(H))))))	H(4)N(3)	16	3	1171.19	737970	1.2815e+06	sp|P05090|APOD_HUMAN	98	0.000374896
20200615_serum_NGlycP_1hDIA_rep1.mzML	2581.74	2640.25	-58.5057	ADGTVNQIEGEATPVJLTEPAK	ADGTVNQIEGEATPVJLTEPAK	(N(F)(N(H(H(H))(H(N(H(F)))))))	F(2)H(5)N(3)	16	3	1322.58	405097	6.01983e+06	sp|P05090|APOD_HUMAN	98	0.000418555
20200615_serum_NGlycP_1hDIA_rep2.mzML	2587.92	2643.24	-55.3175	ADGTVNQIEGEATPVJLTEPAK	ADGTVNQIEGEATPVJLTEPAK	(N(F)(N(H(H(H))(H(N(H(F)))))))	F(2)H(5)N(3)	16	3	1322.58	287069	1.14245e+06	sp|P05090|APOD_HUMAN	98	0.000418555
20200615_serum_NGlycP_1hDIA_rep3.mzML	2581.48	2637.26	-55.7844	ADGTVNQIEGEATPVJLTEPAK	ADGTVNQIEGEATPVJLTEPAK	(N(F)(N(H(H(H))(H(N(H(F)))))))	F(2)H(5)N(3)	16	3	1322.58	471347	2.25115e+06	sp|P05090|APOD_HUMAN	98	0.000418555
20200615_serum_NGlycP_1hDIA_rep1.mzML	2263.45	2262.13	1.32039	ADGTVNQIEGEATPVJLTEPAK	ADGTVNQIEGEATPVJLTEPAK	(N(F)(N(H(H)(H(N(H))(N(H))))))	F(1)H(5)N(4)	16	3	1341.59	1960320	1.07112e+07	sp|P05090|APOD_HUMAN	98	0.00170136
20200615_serum_NGlycP_1hDIA_rep2.mzML	2264.55	2266.69	-2.14387	ADGTVNQIEGEATPVJLTEPAK	ADGTVNQIEGEATPVJLTEPAK	(N(F)(N(H(H)(H(N(H))(N(H))))))	F(1)H(5)N(4)	16	3	1341.59	1535240	8.75933e+06	sp|P05090|APOD_HUMAN	98	0.00170136
20200615_serum_NGlycP_1hDIA_rep3.mzML	2259.17	2263.48	-4.31093	ADGTVNQIEGEATPVJLTEPAK	ADGTVNQIEGEATPVJLTEPAK	(N(F)(N(H(H)(H(N(H))(N(H))))))	F(1)H(5)N(4)	16	3	1341.59	1547520	9.28935e+06	sp|P05090|APOD_HUMAN	98	0.00170136
20200615_serum_NGlycP_1hDIA_rep1.mzML	2577.67	2621.29	-43.6248	ADGTVNQIEGEATPVJLTEPAK	ADGTVNQIEGEATPVJLTEPAK	(N(F)(N(H(H(N(H)))(H(N(H(A)))))))	A(1)F(1)H(5)N(4)	16	3	1438.62	4671870	2.22567e+07	sp|P05090|APOD_HUMAN	98	0.000285569
20200615_serum_NGlycP_1hDIA_rep2.mzML	2581.82	2625.74	-43.9188	ADGTVNQIEGEATPVJLTEPAK	ADGTVNQIEGEATPVJLTEPAK	(N(F)(N(H(H(N(H)))(H(N(H(A)))))))	A(1)F(1)H(5)N(4)	16	3	1438.62	5493910	2.82712e+07	sp|P05090|APOD_HUMAN	98	0.000285569
20200615_serum_NGlycP_1hDIA_rep3.mzML	2577.08	2619.63	-42.5514	ADGTVNQIEGEATPVJLTEPAK	ADGTVNQIEGEATPVJLTEPAK	(N(F)(N(H(H(N(H)))(H(N(H(A)))))))	A(1)F(1)H(5)N(4)	16	3	1438.62	3849600	1.90697e+07	sp|P05090|APOD_HUMAN	98	0.000285569
20200615_serum_NGlycP_1hDIA_rep1.mzML	2953.16	3060.12	-106.957	ADGTVNQIEGEATPVJLTEPAK	ADGTVNQIEGEATPVJLTEPAK	(N(F)(N(H(H(N(H(H))))(H(N(F)(H(A)))))))	A(1)F(2)H(6)N(4)	16	3	1541.33	632926	5.91791e+06	sp|P05090|APOD_HUMAN	98	0.000309738
20200615_serum_NGlycP_1hDIA_rep2.mzML	2957.57	3062.73	-105.158	ADGTVNQIEGEATPVJLTEPAK	ADGTVNQIEGEATPVJLTEPAK	(N(F)(N(H(H(N(H(H))))(H(N(F)(H(A)))))))	A(1)F(2)H(6)N(4)	16	3	1541.33	742528	7.95728e+06	sp|P05090|APOD_HUMAN	98	0.000309738
20200615_serum_NGlycP_1hDIA_rep3.mzML	2953.06	3055.79	-102.728	ADGTVNQIEGEATPVJLTEPAK	ADGTVNQIEGEATPVJLTEPAK	(N(F)(N(H(H(N(H(H))))(H(N(F)(H(A)))))))	A(1)F(2)H(6)N(4)	16	3	1541.33	644742	3.56322e+06	sp|P05090|APOD_HUMAN	98	0.000309738
20200615_serum_NGlycP_1hDIA_rep2.mzML	3431.54	3398.95	32.5949	ADTHDEILEGLNFJLTEIPEAQIHEGFQELLR	ADTHDEILEGLNFJLTEIPEAQIHEGFQELLR	(N(N(H(H(N(H(A))))(H(N(H(A)))))))	A(2)H(5)N(4)	14	5	1180.13	12472400	3.0157e+07	sp|P01009|A1AT_HUMAN	107	0.00353523
20200615_serum_NGlycP_1hDIA_rep1.mzML	3432.6	3373.81	58.7927	ADTHDEILEGLNFJLTEIPEAQIHEGFQELLR	ADTHDEILEGLNFJLTEIPEAQIHEGFQELLR	(N(N(H(H(N(H(A))))(H(N(H(A)))))))	A(2)H(5)N(4)	14	4	1474.9	12679100	8.48549e+07	sp|P01009|A1AT_HUMAN	107	0.00353523
20200615_serum_NGlycP_1hDIA_rep2.mzML	3430.69	3375.43	55.2575	ADTHDEILEGLNFJLTEIPEAQIHEGFQELLR	ADTHDEILEGLNFJLTEIPEAQIHEGFQELLR	(N(N(H(H(N(H(A))))(H(N(H(A)))))))	A(2)H(5)N(4)	14	4	1474.9	12728100	9.8181e+07	sp|P01009|A1AT_HUMAN	107	0.00353523
20200615_serum_NGlycP_1hDIA_rep1.mzML	3382.13	3311.87	70.2567	ADTHDEILEGLNFJLTEIPEAQIHEGFQELLR	ADTHDEILEGLNFJLTEIPEAQIHEGFQELLR	(N(N(H(H(N(H)))(H(N(H(A)))))))	A(1)H(5)N(4)	14	4	1402.13	1926170	1.34518e+07	sp|P01009|A1AT_HUMAN	107	0.00590045
20200615_serum_NGlycP_1hDIA_rep2.mzML	3385.89	3314.35	71.5352	ADTHDEILEGLNFJLTEIPEAQIHEGFQELLR	ADTHDEILEGLNFJLTEIPEAQIHEGFQELLR	(N(N(H(H(N(H)))(H(N(H(A)))))))	A(1)H(5)N(4)	14	4	1402.13	1721940	1.42825e+07	sp|P01009|A1AT_HUMAN	107	0.00590045
20200615_serum_NGlycP_1hDIA_rep3.mzML	3380.15	3310.15	69.9978	ADTHDEILEGLNFJLTEIPEAQIHEGFQELLR	ADTHDEILEGLNFJLTEIPEAQIHEGFQELLR	(N(N(H(H(N(H)))(H(N(H(A)))))))	A(1)H(5)N(4)	14	4	1402.13	1714110	14748159	sp|P01009|A1AT_HUMAN	107	0.00590045
20200615_serum_NGlycP_1hDIA_rep1.mzML	3427.99	3389.03	38.9566	ADTHDEILEGLNFJLTEIPEAQIHEGFQELLR	ADTHDEILEGLNFJLTEIPEAQIHEGFQELLR	(N(F)(N(H(H(N(H(A))))(H(N(H(A)))))))	A(2)F(1)H(5)N(4)	14	4	1511.42	1880830	5.70851e+06	sp|P01009|A1AT_HUMAN	107	0.000363126
20200615_serum_NGlycP_1hDIA_rep2.mzML	3428.17	3390.25	37.9249	ADTHDEILEGLNFJLTEIPEAQIHEGFQELLR	ADTHDEILEGLNFJLTEIPEAQIHEGFQELLR	(N(F)(N(H(H(N(H(A))))(H(N(H(A)))))))	A(2)F(1)H(5)N(4)	14	4	1511.42	1447420	5.92765e+06	sp|P01009|A1AT_HUMAN	107	0.000363126
20200615_serum_NGlycP_1hDIA_rep3.mzML	3426.97	3386.58	40.3865	ADTHDEILEGLNFJLTEIPEAQIHEGFQELLR	ADTHDEILEGLNFJLTEIPEAQIHEGFQELLR	(N(F)(N(H(H(N(H(A))))(H(N(H(A)))))))	A(2)F(1)H(5)N(4)	14	4	1511.42	1452520	7.76477e+06	sp|P01009|A1AT_HUMAN	107	0.000363126
20200615_serum_NGlycP_1hDIA_rep1.mzML	2886.15	3010.97	-124.82	AGLQAFFQVQECJK	AGLQAFFQVQEC[160]JK	(N(N(H(H(N(H)))(H(N(H(A)))))))	A(1)H(5)N(4)	13	3	1185.16	608916	5.18979e+06	sp|P00450|CERU_HUMAN	358	0.000558071
20200615_serum_NGlycP_1hDIA_rep2.mzML	2889.41	3012.17	-122.763	AGLQAFFQVQECJK	AGLQAFFQVQEC[160]JK	(N(N(H(H(N(H)))(H(N(H(A)))))))	A(1)H(5)N(4)	13	3	1185.16	775494	5.67782e+06	sp|P00450|CERU_HUMAN	358	0.000558071
20200615_serum_NGlycP_1hDIA_rep3.mzML	2883.02	3004.6	-121.576	AGLQAFFQVQECJK	AGLQAFFQVQEC[160]JK	(N(N(H(H(N(H)))(H(N(H(A)))))))	A(1)H(5)N(4)	13	3	1185.16	575966	4.29983e+06	sp|P00450|CERU_HUMAN	358	0.000558071
20200615_serum_NGlycP_1hDIA_rep1.mzML	2886.15	2969.88	-83.725	AGLQAFFQVQECJK	AGLQAFFQVQEC[160]JK	(N(N(H(H(H))(H(N(H))(N(H)(F))))))	F(1)H(6)N(4)	13	3	1190.83	632076	2.26382e+06	sp|P00450|CERU_HUMAN	358	0.000257514
20200615_serum_NGlycP_1hDIA_rep2.mzML	2889.41	2973.89	-84.4762	AGLQAFFQVQECJK	AGLQAFFQVQEC[160]JK	(N(N(H(H(H))(H(N(H))(N(H)(F))))))	F(1)H(6)N(4)	13	3	1190.83	792191	3.14107e+06	sp|P00450|CERU_HUMAN	358	0.000257514
20200615_serum_NGlycP_1hDIA_rep3.mzML	2883.02	2964.09	-81.0658	AGLQAFFQVQECJK	AGLQAFFQVQEC[160]JK	(N(N(H(H(H))(H(N(H))(N(H)(F))))))	F(1)H(6)N(4)	13	3	1190.83	588471	1.54122e+06	sp|P00450|CERU_HUMAN	358	0.000257514
20200615_serum_NGlycP_1hDIA_rep2.mzML	3294.14	3230.24	63.896	AGLQAFFQVQECJK	AGLQAFFQVQEC[160]JK	(N(N(H(H(N(H(H))))(H(N(F)(H(A)))))))	A(1)F(1)H(6)N(4)	13	3	1287.86	1866120	5.97974e+06	sp|P00450|CERU_HUMAN	358	0.000681087
20200615_serum_NGlycP_1hDIA_rep3.mzML	3290.31	3223.04	67.2735	AGLQAFFQVQECJK	AGLQAFFQVQEC[160]JK	(N(N(H(H(N(H(H))))(H(N(F)(H(A)))))))	A(1)F(1)H(6)N(4)	13	3	1287.86	1217090	4.91654e+06	sp|P00450|CERU_HUMAN	358	0.000681087
20200615_serum_NGlycP_1hDIA_rep2.mzML	3294.14	3241.74	52.3976	AGLQAFFQVQECJK	AGLQAFFQVQEC[160]JK	(N(N(H(H(N(H(A))))(H(N(H(A)))))))	A(2)H(5)N(4)	13	3	1282.19	1852370	2.78524e+07	sp|P00450|CERU_HUMAN	358	0.000305978
20200615_serum_NGlycP_1hDIA_rep3.mzML	3290.31	3235.15	55.1553	AGLQAFFQVQECJK	AGLQAFFQVQEC[160]JK	(N(N(H(H(N(H(A))))(H(N(H(A)))))))	A(2)H(5)N(4)	13	3	1282.19	1249140	1.84892e+07	sp|P00450|CERU_HUMAN	358	0.000305978
20200615_serum_NGlycP_1hDIA_rep1.mzML	588.395	624.029	-35.6341	AJISHK	AJISHK	(N(N(H(H(N(H)))(H(N(H(A)))))))	A(1)H(5)N(4)	2	3	861.686	756828	2.73198e+06	sp|P01031|CO5_HUMAN	741	0.00213157
20200615_serum_NGlycP_1hDIA_rep2.mzML	657.913	623.629	34.2837	AJISHK	AJISHK	(N(N(H(H(H))(H(N)(N(H(A)))))))	A(1)H(5)N(4)	2	3	861.686	354237	2.27683e+06	sp|P01031|CO5_HUMAN	741	0.00213157
20200615_serum_NGlycP_1hDIA_rep3.mzML	604.71	620.562	-15.852	AJISHK	AJISHK	(N(N(H(N)(H(H))(H(N(H(A)))))))	A(1)H(5)N(4)	2	3	861.686	688580	3.93493e+06	sp|P01031|CO5_HUMAN	741	0.00213157
20200615_serum_NGlycP_1hDIA_rep1.mzML	604.113	633.015	-28.9019	AJISHK	AJISHK	(N(N(H(H(N(H)))(H(N(H(A)))))))	A(1)H(5)N(4)	2	2	1292.03	467932	3.14419e+06	sp|P01031|CO5_HUMAN	741	0.00213157
20200615_serum_NGlycP_1hDIA_rep2.mzML	590.055	632.034	-41.9786	AJISHK	AJISHK	(N(N(H(H(N(H)))(H(N(H(A)))))))	A(1)H(5)N(4)	2	2	1292.03	937844	3.8329e+06	sp|P01031|CO5_HUMAN	741	0.00213157
20200615_serum_NGlycP_1hDIA_rep3.mzML	606.992	629.293	-22.301	AJISHK	AJISHK	(N(N(H(H(N(H)))(H(N(H(A)))))))	A(1)H(5)N(4)	2	2	1292.03	682180	3.40062e+06	sp|P01031|CO5_HUMAN	741	0.00213157
20200615_serum_NGlycP_1hDIA_rep1.mzML	690.287	692.558	-2.27147	AJISHK	AJISHK	(N(N(H(H(N(H(A))))(H(N(H(A)))))))	A(2)H(5)N(4)	2	3	958.718	27977900	1.80039e+08	sp|P01031|CO5_HUMAN	741	0.000841997
20200615_serum_NGlycP_1hDIA_rep1.mzML	690.339	688.085	2.25396	AJISHK	AJISHK	(N(N(H(H(N(H(A))))(H(N(H(A)))))))	A(2)H(5)N(4)	2	2	1437.57	7587360	4.24752e+07	sp|P01031|CO5_HUMAN	741	0.000841997
20200615_serum_NGlycP_1hDIA_rep2.mzML	686.971	685.977	0.993999	AJISHK	AJISHK	(N(N(H(H(N(H(A))))(H(N(H(A)))))))	A(2)H(5)N(4)	2	2	1437.57	8332290	3.34227e+07	sp|P01031|CO5_HUMAN	741	0.000841997
20200615_serum_NGlycP_1hDIA_rep3.mzML	684.647	683.185	1.46236	AJISHK	AJISHK	(N(N(H(H(N(H(A))))(H(N(H(A)))))))	A(2)H(5)N(4)	2	2	1437.57	7879420	2.79017e+07	sp|P01031|CO5_HUMAN	741	0.000841997
20200615_serum_NGlycP_1hDIA_rep1.mzML	694.893	708.724	-13.831	AJISHK	AJISHK	(N(N(H(N)(H(H))(H(N(F)(H(A(A))))))))	A(2)F(1)H(5)N(4)	2	3	1007.4	3552120	1.59642e+07	sp|P01031|CO5_HUMAN	741	0.000181084
20200615_serum_NGlycP_1hDIA_rep2.mzML	694.018	708.344	-14.3259	AJISHK	AJISHK	(N(N(H(N)(H(H))(H(N(F)(H(A(A))))))))	A(2)F(1)H(5)N(4)	2	3	1007.4	868865	4.89685e+06	sp|P01031|CO5_HUMAN	741	0.000181084
20200615_serum_NGlycP_1hDIA_rep3.mzML	687.029	704.676	-17.6467	AJISHK	AJISHK	(N(N(H(H(N(H(A))))(H(N(F)(H(A)))))))	A(2)F(1)H(5)N(4)	2	3	1007.4	1989580	3.31998e+06	sp|P01031|CO5_HUMAN	741	0.000181084
20200615_serum_NGlycP_1hDIA_rep1.mzML	693.177	689.227	3.95019	AJISHK	AJISHK	(N(N(H(H(N(H(A))))(H(N(F)(H(A)))))))	A(2)F(1)H(5)N(4)	2	2	1510.6	918748	1.70744e+06	sp|P01031|CO5_HUMAN	741	0.000181084
20200615_serum_NGlycP_1hDIA_rep3.mzML	685.904	684.313	1.59094	AJISHK	AJISHK	(N(N(H(H(N(H(A))))(H(N(F)(H(A)))))))	A(2)F(1)H(5)N(4)	2	2	1510.6	710915	204064	sp|P01031|CO5_HUMAN	741	0.000181084
20200615_serum_NGlycP_1hDIA_rep2.mzML	851.929	868.778	-16.8488	AJISHK	AJISHK	(N(N(H(H(N(H(A))))(H(N(H(A)))(N(H(A)))))))	A(3)H(6)N(5)	2	3	1177.46	2610980	1.26442e+07	sp|P01031|CO5_HUMAN	741	0.00208226
20200615_serum_NGlycP_1hDIA_rep3.mzML	852.592	870.918	-18.3255	AJISHK	AJISHK	(N(N(H(H(N(H(A))))(H(N(H(A)))(N(H(A)))))))	A(3)H(6)N(5)	2	3	1177.46	2676590	1.4908e+07	sp|P01031|CO5_HUMAN	741	0.00208226
20200615_serum_NGlycP_1hDIA_rep1.mzML	814.807	796.085	18.7222	AJYSLK	AJYSLK	(N(N(H(H(H(H)))(H(H)(H(H))))))	H(8)N(2)	2	2	1199.48	916380	4.56191e+06	sp|Q8TDW7|FAT3_HUMAN	899	0.00320338
20200615_serum_NGlycP_1hDIA_rep2.mzML	814.647	796.568	18.0791	AJYSLK	AJYSLK	(N(N(H(H(H(H)))(H(H)(H(H))))))	H(8)N(2)	2	2	1199.48	839091	9.25245e+06	sp|Q8TDW7|FAT3_HUMAN	899	0.00320338
20200615_serum_NGlycP_1hDIA_rep3.mzML	813.074	796.613	16.4608	AJYSLK	AJYSLK	(N(N(H(H(H(H)))(H(H)(H(H))))))	H(8)N(2)	2	2	1199.48	972328	3.63486e+06	sp|Q8TDW7|FAT3_HUMAN	899	0.00320338
20200615_serum_NGlycP_1hDIA_rep1.mzML	3070.96	3148.74	-77.7846	ALPQPQJVTSLLGCTH	ALPQPQJVTSLLGC[160]TH	(N(N(H(H(N(H)))(H(N(H(A)))))))	A(1)H(5)N(4)	7	3	1217.19	47908000	303722609	sp|P02790|HEMO_HUMAN	453	0.00312041
20200615_serum_NGlycP_1hDIA_rep2.mzML	3071.18	3150.46	-79.2826	ALPQPQJVTSLLGCTH	ALPQPQJVTSLLGC[160]TH	(N(N(H(H(N(H)))(H(N(H(A)))))))	A(1)H(5)N(4)	7	3	1217.19	50191900	3.29001e+08	sp|P02790|HEMO_HUMAN	453	0.00312041
20200615_serum_NGlycP_1hDIA_rep3.mzML	3066.05	3141.07	-75.0151	ALPQPQJVTSLLGCTH	ALPQPQJVTSLLGC[160]TH	(N(N(H(H(N(H)))(H(N(H(A)))))))	A(1)H(5)N(4)	7	3	1217.19	43616100	2.41413e+08	sp|P02790|HEMO_HUMAN	453	0.00312041
20200615_serum_NGlycP_1hDIA_rep1.mzML	3320.82	3266.51	54.3069	ALPQPQJVTSLLGCTH	ALPQPQJVTSLLGC[160]TH	(N(N(H(H(N(H(A))))(H(N(H(A)))))))	A(2)H(5)N(4)	7	4	985.918	3725940	1.73719e+07	sp|P02790|HEMO_HUMAN	453	0.000534022
20200615_serum_NGlycP_1hDIA_rep2.mzML	3322.65	3268.47	54.175	ALPQPQJVTSLLGCTH	ALPQPQJVTSLLGC[160]TH	(N(N(H(H(N(H(A))))(H(N(H(A)))))))	A(2)H(5)N(4)	7	4	985.918	3396460	26037526	sp|P02790|HEMO_HUMAN	453	0.000534022
20200615_serum_NGlycP_1hDIA_rep3.mzML	3321.13	3263.5	57.6251	ALPQPQJVTSLLGCTH	ALPQPQJVTSLLGC[160]TH	(N(N(H(H(N(H(A))))(H(N(H(A)))))))	A(2)H(5)N(4)	7	4	985.918	3699600	1.7737e+07	sp|P02790|HEMO_HUMAN	453	0.000534022
20200615_serum_NGlycP_1hDIA_rep1.mzML	3321.51	3297.32	24.1915	ALPQPQJVTSLLGCTH	ALPQPQJVTSLLGC[160]TH	(N(N(H(H(N(H(A))))(H(N(H(A)))))))	A(2)H(5)N(4)	7	3	1314.22	11821500	1.08502e+08	sp|P02790|HEMO_HUMAN	453	0.000534022
20200615_serum_NGlycP_1hDIA_rep2.mzML	3323.98	3299.82	24.1606	ALPQPQJVTSLLGCTH	ALPQPQJVTSLLGC[160]TH	(N(N(H(H(N(H(A))))(H(N(H(A)))))))	A(2)H(5)N(4)	7	3	1314.22	16798000	1.63789e+08	sp|P02790|HEMO_HUMAN	453	0.000534022
20200615_serum_NGlycP_1hDIA_rep3.mzML	3321.68	3295.79	25.8899	ALPQPQJVTSLLGCTH	ALPQPQJVTSLLGC[160]TH	(N(N(H(H(N(H(A))))(H(N(H(A)))))))	A(2)H(5)N(4)	7	3	1314.22	13518800	1.00568e+08	sp|P02790|HEMO_HUMAN	453	0.000534022
20200615_serum_NGlycP_1hDIA_rep1.mzML	3320.82	3260.97	59.8461	ALPQPQJVTSLLGCTH	ALPQPQJVTSLLGC[160]TH	(N(F)(N(H(H(N(H(F))))(H(N(H(H)(F)))))))	F(3)H(6)N(4)	7	4	990.427	3483980	2.9192e+06	sp|P02790|HEMO_HUMAN	453	0.0089186
20200615_serum_NGlycP_1hDIA_rep2.mzML	3322.65	3263.18	59.473	ALPQPQJVTSLLGCTH	ALPQPQJVTSLLGC[160]TH	(N(F)(N(H(H(N(H(F))))(H(N(H(H)(F)))))))	F(3)H(6)N(4)	7	4	990.427	3154330	3.69934e+06	sp|P02790|HEMO_HUMAN	453	0.0089186
20200615_serum_NGlycP_1hDIA_rep3.mzML	3321.13	3257.93	63.2009	ALPQPQJVTSLLGCTH	ALPQPQJVTSLLGC[160]TH	(N(F)(N(H(H(N(H(F))))(H(N(H(H)(F)))))))	F(3)H(6)N(4)	7	4	990.427	3461440	3.39327e+06	sp|P02790|HEMO_HUMAN	453	0.0089186
20200615_serum_NGlycP_1hDIA_rep1.mzML	2689.79	2704.65	-14.8575	ALPQPQJVTSLLGCTH	ALPQPQJVTSLLGC[160]TH	(N(N(H(H(N(H)))(H(N(H))))))	H(5)N(4)	7	3	1120.16	1229140	6.53943e+06	sp|P02790|HEMO_HUMAN	453	0.00360001
20200615_serum_NGlycP_1hDIA_rep2.mzML	2690.2	2705.05	-14.8464	ALPQPQJVTSLLGCTH	ALPQPQJVTSLLGC[160]TH	(N(N(H(H(N(H)))(H(N(H))))))	H(5)N(4)	7	3	1120.16	1273460	5.79112e+06	sp|P02790|HEMO_HUMAN	453	0.00360001
20200615_serum_NGlycP_1hDIA_rep3.mzML	2685.09	2698.62	-13.5264	ALPQPQJVTSLLGCTH	ALPQPQJVTSLLGC[160]TH	(N(N(H(H(N(H)))(H(N(H))))))	H(5)N(4)	7	3	1120.16	1002890	5.92522e+06	sp|P02790|HEMO_HUMAN	453	0.00360001
20200615_serum_NGlycP_1hDIA_rep1.mzML	3059.64	3138.37	-78.7273	ALPQPQJVTSLLGCTH	ALPQPQJVTSLLGC[160]TH	(N(N(H(H(N(H)(F)))(H(N(H(A)))))))	A(1)F(1)H(5)N(4)	7	3	1265.88	1005340	3.78677e+06	sp|P02790|HEMO_HUMAN	453	0.0003116
20200615_serum_NGlycP_1hDIA_rep2.mzML	3058.65	3140.02	-81.3676	ALPQPQJVTSLLGCTH	ALPQPQJVTSLLGC[160]TH	(N(N(H(H(H))(H(N(F))(N(H(A)))))))	A(1)F(1)H(5)N(4)	7	3	1265.88	1438960	4.97033e+06	sp|P02790|HEMO_HUMAN	453	0.0003116
20200615_serum_NGlycP_1hDIA_rep3.mzML	3054.46	3130.88	-76.4186	ALPQPQJVTSLLGCTH	ALPQPQJVTSLLGC[160]TH	(N(N(H(H(H))(H(N(F))(N(H(A)))))))	A(1)F(1)H(5)N(4)	7	3	1265.88	1127330	3.70249e+06	sp|P02790|HEMO_HUMAN	453	0.0003116
20200615_serum_NGlycP_1hDIA_rep2.mzML	3058.65	3136.22	-77.5685	ALPQPQJVTSLLGCTH	ALPQPQJVTSLLGC[160]TH	(N(N(H(H(N(H(H))))(H(N(H(A)))))))	A(1)H(6)N(4)	7	3	1271.21	1429500	5.23599e+06	sp|P02790|HEMO_HUMAN	453	0.00189422
20200615_serum_NGlycP_1hDIA_rep3.mzML	3054.46	3127.09	-72.6321	ALPQPQJVTSLLGCTH	ALPQPQJVTSLLGC[160]TH	(N(N(H(H(N(H(H))))(H(N(H(A)))))))	A(1)H(6)N(4)	7	3	1271.21	1190420	3.9316e+06	sp|P02790|HEMO_HUMAN	453	0.00189422
20200615_serum_NGlycP_1hDIA_rep1.mzML	3059.64	3137.43	-77.7889	ALPQPQJVTSLLGCTH	ALPQPQJVTSLLGC[160]TH	(N(N(H(H(H))(H(N(H)(F))(N(H)(F))))))	F(2)H(6)N(4)	7	3	1271.55	1001110	3.56572e+06	sp|P02790|HEMO_HUMAN	453	0.000413969
20200615_serum_NGlycP_1hDIA_rep2.mzML	3058.65	3139.1	-80.4459	ALPQPQJVTSLLGCTH	ALPQPQJVTSLLGC[160]TH	(N(N(H(H(H))(H(N(H)(F))(N(H)(F))))))	F(2)H(6)N(4)	7	3	1271.55	1417590	8.12303e+06	sp|P02790|HEMO_HUMAN	453	0.000413969
20200615_serum_NGlycP_1hDIA_rep3.mzML	3054.46	3129.96	-75.5029	ALPQPQJVTSLLGCTH	ALPQPQJVTSLLGC[160]TH	(N(N(H(H(H))(H(N(H)(F))(N(H)(F))))))	F(2)H(6)N(4)	7	3	1271.55	1175610	5.73544e+06	sp|P02790|HEMO_HUMAN	453	0.000413969
20200615_serum_NGlycP_1hDIA_rep1.mzML	3321.51	3281.38	40.1282	ALPQPQJVTSLLGCTH	ALPQPQJVTSLLGC[160]TH	(N(N(H(H(N(H(H))))(H(N(F)(H(A)))))))	A(1)F(1)H(6)N(4)	7	3	1319.89	11302700	2.66626e+07	sp|P02790|HEMO_HUMAN	453	0.00316761
20200615_serum_NGlycP_1hDIA_rep2.mzML	3323.98	3283.23	40.7509	ALPQPQJVTSLLGCTH	ALPQPQJVTSLLGC[160]TH	(N(N(H(H(N(H(H))))(H(N(F)(H(A)))))))	A(1)F(1)H(6)N(4)	7	3	1319.89	16230100	3.8052e+07	sp|P02790|HEMO_HUMAN	453	0.00316761
20200615_serum_NGlycP_1hDIA_rep3.mzML	3321.68	3279	42.6805	ALPQPQJVTSLLGCTH	ALPQPQJVTSLLGC[160]TH	(N(N(H(H(N(H(H))))(H(N(F)(H(A)))))))	A(1)F(1)H(6)N(4)	7	3	1319.89	13101000	2.25074e+07	sp|P02790|HEMO_HUMAN	453	0.00316761
20200615_serum_NGlycP_1hDIA_rep1.mzML	3320.38	3413.8	-93.4168	ALPQPQJVTSLLGCTH	ALPQPQJVTSLLGC[160]TH	(N(N(H(H(N(F)(H(A))))(H(N(H(A)))(N(H(A)))))))	A(3)F(1)H(6)N(5)	7	3	1581.65	1169400	127225	sp|P02790|HEMO_HUMAN	453	0.000633991
20200615_serum_NGlycP_1hDIA_rep2.mzML	3321.82	3415.54	-93.7184	ALPQPQJVTSLLGCTH	ALPQPQJVTSLLGC[160]TH	(N(N(H(H(N(F)(H(A))))(H(N(H(A)))(N(H(A)))))))	A(3)F(1)H(6)N(5)	7	3	1581.65	1028920	206114	sp|P02790|HEMO_HUMAN	453	0.000633991
20200615_serum_NGlycP_1hDIA_rep3.mzML	3320.93	3412.33	-91.3975	ALPQPQJVTSLLGCTH	ALPQPQJVTSLLGC[160]TH	(N(N(H(H(N(F)(H(A))))(H(N(H(A)))(N(H(A)))))))	A(3)F(1)H(6)N(5)	7	3	1581.65	1205770	541499	sp|P02790|HEMO_HUMAN	453	0.000633991
20200615_serum_NGlycP_1hDIA_rep1.mzML	3514.82	3430.23	84.5948	AVJITSENLIDDVVSLIR	AVJITSENLIDDVVSLIR	(N(N(H(H(N(H(A))))(H(N(H(A)))))))	A(2)H(5)N(4)	3	4	1044.72	414963	815086	sp|P02748|CO9_HUMAN	415	0.000349134
20200615_serum_NGlycP_1hDIA_rep2.mzML	3514.31	3431.34	82.9729	AVJITSENLIDDVVSLIR	AVJITSENLIDDVVSLIR	(N(N(H(H(N(H(A))))(H(N(H(A)))))))	A(2)H(5)N(4)	3	4	1044.72	435547	5.55703e+06	sp|P02748|CO9_HUMAN	415	0.000349134
20200615_serum_NGlycP_1hDIA_rep3.mzML	3512.21	3429.29	82.9211	AVJITSENLIDDVVSLIR	AVJITSENLIDDVVSLIR	(N(N(H(H(N(H(A))))(H(N(H(A)))))))	A(2)H(5)N(4)	3	4	1044.72	482332	4.71766e+06	sp|P02748|CO9_HUMAN	415	0.000349134
20200615_serum_NGlycP_1hDIA_rep1.mzML	3514.73	3429.45	85.2811	AVJITSENLIDDVVSLIR	AVJITSENLIDDVVSLIR	(N(N(H(H(N(H(A))))(H(N(H(A)))))))	A(2)H(5)N(4)	3	3	1392.62	1348950	1.43657e+07	sp|P02748|CO9_HUMAN	415	0.000349134
20200615_serum_NGlycP_1hDIA_rep2.mzML	3513.97	3430.6	83.3743	AVJITSENLIDDVVSLIR	AVJITSENLIDDVVSLIR	(N(N(H(H(N(H(A))))(H(N(H(A)))))))	A(2)H(5)N(4)	3	3	1392.62	1675490	2.06007e+07	sp|P02748|CO9_HUMAN	415	0.000349134
20200615_serum_NGlycP_1hDIA_rep3.mzML	3513.51	3428.49	85.0166	AVJITSENLIDDVVSLIR	AVJITSENLIDDVVSLIR	(N(N(H(H(N(H(A))))(H(N(H(A)))))))	A(2)H(5)N(4)	3	3	1392.62	1817820	1.1878e+07	sp|P02748|CO9_HUMAN	415	0.000349134
20200615_serum_NGlycP_1hDIA_rep1.mzML	3514.73	3449.19	65.54	AVJITSENLIDDVVSLIR	AVJITSENLIDDVVSLIR	(N(N(H(H(N(H(H))))(H(N(F)(H(A)))))))	A(1)F(1)H(6)N(4)	3	3	1398.29	1328330	9.40856e+06	sp|P02748|CO9_HUMAN	415	0.00152251
20200615_serum_NGlycP_1hDIA_rep2.mzML	3513.97	3449.79	64.1765	AVJITSENLIDDVVSLIR	AVJITSENLIDDVVSLIR	(N(N(H(H(N(H(H))))(H(N(F)(H(A)))))))	A(1)F(1)H(6)N(4)	3	3	1398.29	1667300	7.93545e+06	sp|P02748|CO9_HUMAN	415	0.00152251
20200615_serum_NGlycP_1hDIA_rep3.mzML	3513.51	3448.73	64.7811	AVJITSENLIDDVVSLIR	AVJITSENLIDDVVSLIR	(N(N(H(H(N(H(H))))(H(N(F)(H(A)))))))	A(1)F(1)H(6)N(4)	3	3	1398.29	1794340	5.97314e+06	sp|P02748|CO9_HUMAN	415	0.00152251
20200615_serum_NGlycP_1hDIA_rep1.mzML	2714.05	2747.84	-33.7863	CGLVPVLAENYJK	C[160]GLVPVLAENYJK	(N(N(H(H(N(H)))(H(N(H(A)))))))	A(1)H(5)N(4)	12	4	848.363	6798690	11906510	sp|P02787|TRFE_HUMAN	432	0.00873693
20200615_serum_NGlycP_1hDIA_rep2.mzML	2715.54	2749.47	-33.9346	CGLVPVLAENYJK	C[160]GLVPVLAENYJK	(N(N(H(H(H))(H(N)(N(H(A)))))))	A(1)H(5)N(4)	12	4	848.363	6423360	11655490	sp|P02787|TRFE_HUMAN	432	0.00873693
20200615_serum_NGlycP_1hDIA_rep3.mzML	2709.67	2744.09	-34.4201	CGLVPVLAENYJK	C[160]GLVPVLAENYJK	(N(N(H(H(N(H)))(H(N(H(A)))))))	A(1)H(5)N(4)	12	4	848.363	5994480	1.17038e+07	sp|P02787|TRFE_HUMAN	432	0.00873693
20200615_serum_NGlycP_1hDIA_rep1.mzML	2714.22	2716.36	-2.14495	CGLVPVLAENYJK	C[160]GLVPVLAENYJK	(N(N(H(H(N(H)))(H(N(H(A)))))))	A(1)H(5)N(4)	12	3	1130.81	33406400	2.04887e+08	sp|P02787|TRFE_HUMAN	432	0.00873693
20200615_serum_NGlycP_1hDIA_rep2.mzML	2715.14	2717.21	-2.07038	CGLVPVLAENYJK	C[160]GLVPVLAENYJK	(N(N(H(H(N(H)))(H(N(H(A)))))))	A(1)H(5)N(4)	12	3	1130.81	37993300	2.05967e+08	sp|P02787|TRFE_HUMAN	432	0.00873693
20200615_serum_NGlycP_1hDIA_rep3.mzML	2709.31	2710.83	-1.52007	CGLVPVLAENYJK	C[160]GLVPVLAENYJK	(N(N(H(H(N(H)))(H(N(H(A)))))))	A(1)H(5)N(4)	12	3	1130.81	33814700	1.87477e+08	sp|P02787|TRFE_HUMAN	432	0.00873693
20200615_serum_NGlycP_1hDIA_rep1.mzML	2714.05	2702.57	11.4761	CGLVPVLAENYJK	C[160]GLVPVLAENYJK	(N(N(H(H(H))(H(N(H))(N(H)(F))))))	F(1)H(6)N(4)	12	4	852.616	6737100	3.89059e+06	sp|P02787|TRFE_HUMAN	432	0.00585453
20200615_serum_NGlycP_1hDIA_rep2.mzML	2715.54	2702.89	12.6455	CGLVPVLAENYJK	C[160]GLVPVLAENYJK	(N(N(H(H(H))(H(N(H))(N(H)(F))))))	F(1)H(6)N(4)	12	4	852.616	6351180	4.29052e+06	sp|P02787|TRFE_HUMAN	432	0.00585453
20200615_serum_NGlycP_1hDIA_rep3.mzML	2709.67	2696.44	13.2293	CGLVPVLAENYJK	C[160]GLVPVLAENYJK	(N(N(H(H(H))(H(N(H))(N(H)(F))))))	F(1)H(6)N(4)	12	4	852.616	5972320	3.47533e+06	sp|P02787|TRFE_HUMAN	432	0.00585453
20200615_serum_NGlycP_1hDIA_rep1.mzML	3179.44	3162.14	17.3032	CGLVPVLAENYJK	C[160]GLVPVLAENYJK	(N(N(H(H(N(H(A))))(H(N(H(A)))))))	A(2)H(5)N(4)	12	4	921.136	34362100	1.17251e+08	sp|P02787|TRFE_HUMAN	432	0.00204088
20200615_serum_NGlycP_1hDIA_rep2.mzML	3182.17	3164.33	17.8361	CGLVPVLAENYJK	C[160]GLVPVLAENYJK	(N(N(H(H(N(H(A))))(H(N(H(A)))))))	A(2)H(5)N(4)	12	4	921.136	32140800	112138460	sp|P02787|TRFE_HUMAN	432	0.00204088
20200615_serum_NGlycP_1hDIA_rep3.mzML	3175.83	3154.39	21.4442	CGLVPVLAENYJK	C[160]GLVPVLAENYJK	(N(N(H(H(N(H(A))))(H(N(H(A)))))))	A(2)H(5)N(4)	12	4	921.136	29429800	7.87639e+07	sp|P02787|TRFE_HUMAN	432	0.00204088
20200615_serum_NGlycP_1hDIA_rep1.mzML	3203.09	3161.07	42.0218	CGLVPVLAENYJK	C[160]GLVPVLAENYJK	(N(N(H(H(N(H(A))))(H(N(H(A)))))))	A(2)H(5)N(4)	12	3	1227.85	1305310	1.14382e+07	sp|P02787|TRFE_HUMAN	432	0.00204088
20200615_serum_NGlycP_1hDIA_rep2.mzML	3183.49	3163.24	20.2517	CGLVPVLAENYJK	C[160]GLVPVLAENYJK	(N(N(H(H(N(H(A))))(H(N(H(A)))))))	A(2)H(5)N(4)	12	3	1227.85	68820200	5.58523e+08	sp|P02787|TRFE_HUMAN	432	0.00204088
20200615_serum_NGlycP_1hDIA_rep3.mzML	3176.34	3153.32	23.0185	CGLVPVLAENYJK	C[160]GLVPVLAENYJK	(N(N(H(H(N(H(A))))(H(N(H(A)))))))	A(2)H(5)N(4)	12	3	1227.85	54344100	3.45395e+08	sp|P02787|TRFE_HUMAN	432	0.00204088
20200615_serum_NGlycP_1hDIA_rep1.mzML	2325.42	2319.44	5.9793	CGLVPVLAENYJK	C[160]GLVPVLAENYJK	(N(N(H(N)(H(N))(H(N(H))))))	H(4)N(5)	12	3	1047.46	1251800	275238	sp|P02787|TRFE_HUMAN	432	0.00601661
20200615_serum_NGlycP_1hDIA_rep2.mzML	2327.92	2321.98	5.94033	CGLVPVLAENYJK	C[160]GLVPVLAENYJK	(N(N(H(N)(H(H))(H(N)(N)))))	H(4)N(5)	12	3	1047.46	1247870	224540	sp|P02787|TRFE_HUMAN	432	0.00601661
20200615_serum_NGlycP_1hDIA_rep3.mzML	2324.31	2320.63	3.6784	CGLVPVLAENYJK	C[160]GLVPVLAENYJK	(N(N(H(N)(H(N))(H(N(H))))))	H(4)N(5)	12	3	1047.46	1242700	124262	sp|P02787|TRFE_HUMAN	432	0.00601661
20200615_serum_NGlycP_1hDIA_rep1.mzML	2325.42	2278.54	46.8837	CGLVPVLAENYJK	C[160]GLVPVLAENYJK	(N(N(H(H(N(H)))(H(N(H))))))	H(5)N(4)	12	3	1033.78	1395500	5.05623e+06	sp|P02787|TRFE_HUMAN	432	0.00391037
20200615_serum_NGlycP_1hDIA_rep2.mzML	2327.92	2282.99	44.9323	CGLVPVLAENYJK	C[160]GLVPVLAENYJK	(N(N(H(N)(H(H))(H(N(H))))))	H(5)N(4)	12	3	1033.78	1403880	4496839	sp|P02787|TRFE_HUMAN	432	0.00391037
20200615_serum_NGlycP_1hDIA_rep3.mzML	2324.31	2279.86	44.4536	CGLVPVLAENYJK	C[160]GLVPVLAENYJK	(N(N(H(H(N(H)))(H(N(H))))))	H(5)N(4)	12	3	1033.78	1381420	5.01326e+06	sp|P02787|TRFE_HUMAN	432	0.00391037
20200615_serum_NGlycP_1hDIA_rep1.mzML	2739.2	2744.44	-5.24027	CGLVPVLAENYJK	C[160]GLVPVLAENYJK	(N(N(H(H(N))(H(N(H(A)))))))	A(1)H(4)N(4)	12	3	1076.8	1192670	4.49248e+06	sp|P02787|TRFE_HUMAN	432	0.005158
20200615_serum_NGlycP_1hDIA_rep2.mzML	2740.71	2746.01	-5.29585	CGLVPVLAENYJK	C[160]GLVPVLAENYJK	(N(N(H(H(N))(H(N(H(A)))))))	A(1)H(4)N(4)	12	3	1076.8	1050270	4623329	sp|P02787|TRFE_HUMAN	432	0.005158
20200615_serum_NGlycP_1hDIA_rep3.mzML	2734.92	2740.5	-5.58228	CGLVPVLAENYJK	C[160]GLVPVLAENYJK	(N(N(H(H(N))(H(N(H(A)))))))	A(1)H(4)N(4)	12	3	1076.8	810772	3.79359e+06	sp|P02787|TRFE_HUMAN	432	0.005158
20200615_serum_NGlycP_1hDIA_rep1.mzML	2693.39	2699.11	-5.71815	CGLVPVLAENYJK	C[160]GLVPVLAENYJK	(N(N(H(H(H))(H(N(F))(N(H(A)))))))	A(1)F(1)H(5)N(4)	12	3	1179.5	1730980	5.31697e+06	sp|P02787|TRFE_HUMAN	432	0.000994998
20200615_serum_NGlycP_1hDIA_rep2.mzML	2694.63	2699.3	-4.67069	CGLVPVLAENYJK	C[160]GLVPVLAENYJK	(N(N(H(H(N(H)(F)))(H(N(H(A)))))))	A(1)F(1)H(5)N(4)	12	3	1179.5	2051150	5.70604e+06	sp|P02787|TRFE_HUMAN	432	0.000994998
20200615_serum_NGlycP_1hDIA_rep3.mzML	2690.82	2692.85	-2.02778	CGLVPVLAENYJK	C[160]GLVPVLAENYJK	(N(N(H(H(H))(H(N(F))(N(H(A)))))))	A(1)F(1)H(5)N(4)	12	3	1179.5	1836410	4.45455e+06	sp|P02787|TRFE_HUMAN	432	0.000994998
20200615_serum_NGlycP_1hDIA_rep1.mzML	2693.39	2701.92	-8.53465	CGLVPVLAENYJK	C[160]GLVPVLAENYJK	(N(N(H(H(N(H(H))))(H(N(H(A)))))))	A(1)H(6)N(4)	12	3	1184.83	1698030	1.28712e+07	sp|P02787|TRFE_HUMAN	432	0.00195371
20200615_serum_NGlycP_1hDIA_rep2.mzML	2694.63	2702.22	-7.5888	CGLVPVLAENYJK	C[160]GLVPVLAENYJK	(N(N(H(H(N(H(H))))(H(N(H(A)))))))	A(1)H(6)N(4)	12	3	1184.83	1960960	1.322e+07	sp|P02787|TRFE_HUMAN	432	0.00195371
20200615_serum_NGlycP_1hDIA_rep3.mzML	2690.82	2695.77	-4.95004	CGLVPVLAENYJK	C[160]GLVPVLAENYJK	(N(N(H(H(N(H(H))))(H(N(H(A)))))))	A(1)H(6)N(4)	12	3	1184.83	1809740	1.2668e+07	sp|P02787|TRFE_HUMAN	432	0.00195371
20200615_serum_NGlycP_1hDIA_rep1.mzML	2666.97	2677.02	-10.0455	CGLVPVLAENYJK	C[160]GLVPVLAENYJK	(N(N(H(H(N(H(A))))(H(N(H))(N(H))))))	A(1)H(6)N(5)	12	3	1252.53	3920920	2.05244e+07	sp|P02787|TRFE_HUMAN	432	0.00115387
20200615_serum_NGlycP_1hDIA_rep2.mzML	2669.5	2676.95	-7.44893	CGLVPVLAENYJK	C[160]GLVPVLAENYJK	(N(N(H(H(N(H(A))))(H(N(H))(N(H))))))	A(1)H(6)N(5)	12	3	1252.53	2273660	1.25291e+07	sp|P02787|TRFE_HUMAN	432	0.00115387
20200615_serum_NGlycP_1hDIA_rep3.mzML	2663.87	2671.08	-7.21317	CGLVPVLAENYJK	C[160]GLVPVLAENYJK	(N(N(H(H(N(H(A))))(H(N(H))(N(H))))))	A(1)H(6)N(5)	12	3	1252.53	3224180	1.44972e+07	sp|P02787|TRFE_HUMAN	432	0.00115387
20200615_serum_NGlycP_1hDIA_rep1.mzML	2666.97	2677.55	-10.5808	CGLVPVLAENYJK	C[160]GLVPVLAENYJK	(N(N(H(N)(H(N(H(H))))(H(N(F)(H(H)))))))	F(1)H(7)N(5)	12	3	1258.2	3935520	6.33879e+06	sp|P02787|TRFE_HUMAN	432	0.00914575
20200615_serum_NGlycP_1hDIA_rep2.mzML	2669.5	2677.44	-7.93962	CGLVPVLAENYJK	C[160]GLVPVLAENYJK	(N(N(H(N)(H(N(H(H))))(H(N(F)(H(H)))))))	F(1)H(7)N(5)	12	3	1258.2	2274930	2.83119e+06	sp|P02787|TRFE_HUMAN	432	0.00914575
20200615_serum_NGlycP_1hDIA_rep3.mzML	2663.87	2671.57	-7.69961	CGLVPVLAENYJK	C[160]GLVPVLAENYJK	(N(N(H(N)(H(N(H(H))))(H(N(F)(H(H)))))))	F(1)H(7)N(5)	12	3	1258.2	3213630	2.47227e+06	sp|P02787|TRFE_HUMAN	432	0.00914575
20200615_serum_NGlycP_1hDIA_rep1.mzML	1560.58	1571.09	-10.5149	CIJQSICEK	C[160]IJQSIC[160]EK	(N(N(H(H(N(H(A))))(H(N(H(A)))))))	A(2)H(5)N(4)	3	3	1119.44	584389	11454702	sp|O75882|ATRN_HUMAN	1073	0.00414127
20200615_serum_NGlycP_1hDIA_rep2.mzML	1567.72	1578.03	-10.3067	CIJQSICEK	C[160]IJQSIC[160]EK	(N(N(H(H(N(H(A))))(H(N(H(A)))))))	A(2)H(5)N(4)	3	3	1119.44	552619	1.25319e+07	sp|O75882|ATRN_HUMAN	1073	0.00414127
20200615_serum_NGlycP_1hDIA_rep3.mzML	1566.37	1576.87	-10.5049	CIJQSICEK	C[160]IJQSIC[160]EK	(N(N(H(H(N(H(A))))(H(N(H(A)))))))	A(2)H(5)N(4)	3	3	1119.44	721687	1.3387e+07	sp|O75882|ATRN_HUMAN	1073	0.00414127
20200615_serum_NGlycP_1hDIA_rep1.mzML	1501.38	1504.79	-3.4148	CJDTIPEDYETHQLR	C[160]JDTIPEDYETHQLR	(N(N(H(H(H(H)))(H(H)(H(H)(H))))))	H(9)N(2)	2	3	1252.49	1281060	4.10278e+06	sp|P49747|COMP_HUMAN	742	0.0015497
20200615_serum_NGlycP_1hDIA_rep2.mzML	1505.36	1512.01	-6.64694	CJDTIPEDYETHQLR	C[160]JDTIPEDYETHQLR	(N(N(H(H(H(H)))(H(H)(H(H)(H))))))	H(9)N(2)	2	3	1252.49	1151280	8.413e+06	sp|P49747|COMP_HUMAN	742	0.0015497
20200615_serum_NGlycP_1hDIA_rep3.mzML	1506.92	1512.26	-5.33891	CJDTIPEDYETHQLR	C[160]JDTIPEDYETHQLR	(N(N(H(H(H(H)))(H(H)(H(H)(H))))))	H(9)N(2)	2	3	1252.49	1373120	5.94084e+06	sp|P49747|COMP_HUMAN	742	0.0015497
20200615_serum_NGlycP_1hDIA_rep1.mzML	1811.55	1816.29	-4.73883	DFVJASSK	DFVJASSK	(N(N(H(H(N(H(A))))(H(N(H(A)))))))	A(2)H(5)N(4)	4	3	1024.74	3706680	2.37227e+07	sp|P05546|HEP2_HUMAN	188	0.00340854
20200615_serum_NGlycP_1hDIA_rep2.mzML	1766.07	1821	-54.926	DFVJASSK	DFVJASSK	(N(N(H(H(N(H(A))))(H(N(H(A)))))))	A(2)H(5)N(4)	4	3	1024.74	23742000	1.49787e+08	sp|P05546|HEP2_HUMAN	188	0.00340854
20200615_serum_NGlycP_1hDIA_rep3.mzML	1767.86	1812.72	-44.8607	DFVJASSK	DFVJASSK	(N(N(H(H(N(H(A))))(H(N(H(A)))))))	A(2)H(5)N(4)	4	3	1024.74	25160600	195947300	sp|P05546|HEP2_HUMAN	188	0.00340854
20200615_serum_NGlycP_1hDIA_rep1.mzML	1812.31	1810.69	1.61975	DFVJASSK	DFVJASSK	(N(N(H(H(N(H(A))))(H(N(H(A)))))))	A(2)H(5)N(4)	4	2	1536.6	665068	7.25159e+06	sp|P05546|HEP2_HUMAN	188	0.00340854
20200615_serum_NGlycP_1hDIA_rep2.mzML	1764.45	1815.46	-51.0109	DFVJASSK	DFVJASSK	(N(N(H(H(N(H(A))))(H(N(H(A)))))))	A(2)H(5)N(4)	4	2	1536.6	5483580	3.06223e+07	sp|P05546|HEP2_HUMAN	188	0.00340854
20200615_serum_NGlycP_1hDIA_rep3.mzML	1766.74	1807.32	-40.5811	DFVJASSK	DFVJASSK	(N(N(H(N)(H(H))(H(N(H(A(A))))))))	A(2)H(5)N(4)	4	2	1536.6	6815160	43630048	sp|P05546|HEP2_HUMAN	188	0.00340854
20200615_serum_NGlycP_1hDIA_rep1.mzML	1628.48	1630.6	-2.12084	DIENFJSTQK	DIENFJSTQK	(N(N(H(H(N(H)))(H(N(H(A)))))))	A(1)H(5)N(4)	6	3	1037.08	1218080	7.89471e+06	sp|P43652|AFAM_HUMAN	33	0.000325144
20200615_serum_NGlycP_1hDIA_rep2.mzML	1634.6	1635.7	-1.09891	DIENFJSTQK	DIENFJSTQK	(N(N(H(H(N(H)))(H(N(H(A)))))))	A(1)H(5)N(4)	6	3	1037.08	1501800	8.82516e+06	sp|P43652|AFAM_HUMAN	33	0.000325144
20200615_serum_NGlycP_1hDIA_rep3.mzML	1633.33	1634.88	-1.54673	DIENFJSTQK	DIENFJSTQK	(N(N(H(H(N(H)))(H(N(H(A)))))))	A(1)H(5)N(4)	6	3	1037.08	1700500	1.12668e+07	sp|P43652|AFAM_HUMAN	33	0.000325144
20200615_serum_NGlycP_1hDIA_rep2.mzML	1634.6	1655.9	-21.2951	DIENFJSTQK	DIENFJSTQK	(N(F)(N(H(H(H))(H(N(H))(N(H))))))	F(1)H(6)N(4)	6	3	1042.76	1449130	2.47648e+06	sp|P43652|AFAM_HUMAN	33	0.000476488
20200615_serum_NGlycP_1hDIA_rep3.mzML	1633.33	1655.74	-22.4094	DIENFJSTQK	DIENFJSTQK	(N(N(H(H(H))(H(N(H))(N(H)(F))))))	F(1)H(6)N(4)	6	3	1042.76	1670670	3.23429e+06	sp|P43652|AFAM_HUMAN	33	0.000476488
20200615_serum_NGlycP_1hDIA_rep1.mzML	1988.94	2081.49	-92.5517	DIENFJSTQK	DIENFJSTQK	(N(N(H(H(N(H(H))))(H(N(F)(H(A)))))))	A(1)F(1)H(6)N(4)	6	3	1139.79	15532800	29939025	sp|P43652|AFAM_HUMAN	33	0.00371887
20200615_serum_NGlycP_1hDIA_rep2.mzML	1997.31	2086.76	-89.4532	DIENFJSTQK	DIENFJSTQK	(N(F)(N(H(H(N(H(H))))(H(N(H(A)))))))	A(1)F(1)H(6)N(4)	6	3	1139.79	15912000	36962996	sp|P43652|AFAM_HUMAN	33	0.00371887
20200615_serum_NGlycP_1hDIA_rep3.mzML	1998.44	2084.52	-86.0811	DIENFJSTQK	DIENFJSTQK	(N(N(H(H(N(H(H))))(H(N(F)(H(A)))))))	A(1)F(1)H(6)N(4)	6	3	1139.79	19610500	3.93523e+07	sp|P43652|AFAM_HUMAN	33	0.00371887
20200615_serum_NGlycP_1hDIA_rep1.mzML	2037.12	2065.74	-28.6185	DIENFJSTQK	DIENFJSTQK	(N(N(H(H(N(H(A))))(H(N(H(A)))))))	A(2)H(5)N(4)	6	3	1134.12	1100830	6.46593e+06	sp|P43652|AFAM_HUMAN	33	0.00157191
20200615_serum_NGlycP_1hDIA_rep2.mzML	1997.31	2070.31	-73.0008	DIENFJSTQK	DIENFJSTQK	(N(N(H(H(N(H(A))))(H(N(H(A)))))))	A(2)H(5)N(4)	6	3	1134.12	16169700	1.33074e+08	sp|P43652|AFAM_HUMAN	33	0.00157191
20200615_serum_NGlycP_1hDIA_rep3.mzML	1998.44	2068.45	-70.0108	DIENFJSTQK	DIENFJSTQK	(N(N(H(H(N(H(A))))(H(N(H(A)))))))	A(2)H(5)N(4)	6	3	1134.12	19845700	1.47118e+08	sp|P43652|AFAM_HUMAN	33	0.00157191
20200615_serum_NGlycP_1hDIA_rep1.mzML	2488.18	2481.5	6.68189	DIVEYYJDSNGSHVLQGR	DIVEYYJDSNGSHVLQGR	(N(N(H(H(N(H(A))))(H(N(H(A)))))))	A(2)H(5)N(4)	7	3	1424.25	3036790	3.5987e+07	sp|P25311|ZA2G_HUMAN	109	0.000252154
20200615_serum_NGlycP_1hDIA_rep2.mzML	2494.05	2483.26	10.7895	DIVEYYJDSNGSHVLQGR	DIVEYYJDSNGSHVLQGR	(N(N(H(H(N(H(A))))(H(N(H(A)))))))	A(2)H(5)N(4)	7	3	1424.25	3175650	39459348	sp|P25311|ZA2G_HUMAN	109	0.000252154
20200615_serum_NGlycP_1hDIA_rep3.mzML	2491.38	2481.85	9.53492	DIVEYYJDSNGSHVLQGR	DIVEYYJDSNGSHVLQGR	(N(N(H(H(N(H(A))))(H(N(H(A)))))))	A(2)H(5)N(4)	7	3	1424.25	2606220	3.25671e+07	sp|P25311|ZA2G_HUMAN	109	0.000252154
20200615_serum_NGlycP_1hDIA_rep1.mzML	2473.56	2478.2	-4.64446	DIVEYYJDSNGSHVLQGR	DIVEYYJDSNGSHVLQGR	(N(F)(N(H(H(N(H(A))))(H(N(H(A)))))))	A(2)F(1)H(5)N(4)	7	3	1472.93	587165	9.47802e+06	sp|P25311|ZA2G_HUMAN	109	0.000136183
20200615_serum_NGlycP_1hDIA_rep2.mzML	2482.26	2480.03	2.22938	DIVEYYJDSNGSHVLQGR	DIVEYYJDSNGSHVLQGR	(N(F)(N(H(H(N(H(A))))(H(N(H(A)))))))	A(2)F(1)H(5)N(4)	7	3	1472.93	715467	1.29463e+07	sp|P25311|ZA2G_HUMAN	109	0.000136183
20200615_serum_NGlycP_1hDIA_rep3.mzML	2473.84	2478.8	-4.95996	DIVEYYJDSNGSHVLQGR	DIVEYYJDSNGSHVLQGR	(N(F)(N(H(H(N(H(A))))(H(N(H(A)))))))	A(2)F(1)H(5)N(4)	7	3	1472.93	707647	9.5491e+06	sp|P25311|ZA2G_HUMAN	109	0.000136183
20200615_serum_NGlycP_1hDIA_rep1.mzML	2488.99	2492.54	-3.54765	DIVEYYNDSJGSHVLQGR	DIVEYYNDSJGSHVLQGR	(N(N(H(H(N(H(A))))(H(N(H(A)))))))	A(2)H(5)N(4)	10	4	1068.44	1998520	1.03459e+07	sp|P25311|ZA2G_HUMAN	112	0.00701486
20200615_serum_NGlycP_1hDIA_rep2.mzML	2485.25	2494.64	-9.38732	DIVEYYNDSJGSHVLQGR	DIVEYYNDSJGSHVLQGR	(N(N(H(H(N(H(A))))(H(N(H(A)))))))	A(2)H(5)N(4)	10	4	1068.44	1413840	1.0128e+07	sp|P25311|ZA2G_HUMAN	112	0.00701486
20200615_serum_NGlycP_1hDIA_rep3.mzML	2478.45	2492.46	-14.0115	DIVEYYNDSJGSHVLQGR	DIVEYYNDSJGSHVLQGR	(N(N(H(H(N(H(A))))(H(N(H(A)))))))	A(2)H(5)N(4)	10	4	1068.44	1629490	9.15563e+06	sp|P25311|ZA2G_HUMAN	112	0.00701486
20200615_serum_NGlycP_1hDIA_rep1.mzML	2871.71	3033.62	-161.908	DQCIVDDITYNVJDTFHK	DQC[160]IVDDITYNVJDTFHK	(N(N(H(H(N(H)))(H(N(H(A)))))))	A(1)H(5)N(4)	13	4	1028.42	2638210	1.47288e+07	sp|P02751|FINC_HUMAN	528	0.00635915
20200615_serum_NGlycP_1hDIA_rep2.mzML	2875.54	3035.27	-159.729	DQCIVDDITYNVJDTFHK	DQC[160]IVDDITYNVJDTFHK	(N(N(H(H(N(H)))(H(N(H(A)))))))	A(1)H(5)N(4)	13	4	1028.42	3252930	1.38538e+07	sp|P02751|FINC_HUMAN	528	0.00635915
20200615_serum_NGlycP_1hDIA_rep1.mzML	2871.97	3029.05	-157.082	DQCIVDDITYNVJDTFHK	DQC[160]IVDDITYNVJDTFHK	(N(N(H(H(N(H)))(H(N(H(A)))))))	A(1)H(5)N(4)	13	3	1370.89	4505680	7.52233e+07	sp|P02751|FINC_HUMAN	528	0.00635915
20200615_serum_NGlycP_1hDIA_rep2.mzML	2876.06	3030.62	-154.564	DQCIVDDITYNVJDTFHK	DQC[160]IVDDITYNVJDTFHK	(N(N(H(H(N(H)))(H(N(H(A)))))))	A(1)H(5)N(4)	13	3	1370.89	4672670	8.15037e+07	sp|P02751|FINC_HUMAN	528	0.00635915
20200615_serum_NGlycP_1hDIA_rep3.mzML	2868.91	3023.98	-155.074	DQCIVDDITYNVJDTFHK	DQC[160]IVDDITYNVJDTFHK	(N(N(H(H(N(H)))(H(N(H(A)))))))	A(1)H(5)N(4)	13	3	1370.89	3791190	5.20683e+07	sp|P02751|FINC_HUMAN	528	0.00635915
20200615_serum_NGlycP_1hDIA_rep2.mzML	3220.45	3198.69	21.7624	DQCIVDDITYNVJDTFHK	DQC[160]IVDDITYNVJDTFHK	(N(N(H(H(N(H(A))))(H(N(H(A)))))))	A(2)H(5)N(4)	13	3	1467.92	1356090	33606706	sp|P02751|FINC_HUMAN	528	0.000357148
20200615_serum_NGlycP_1hDIA_rep3.mzML	3213.05	3189.63	23.4201	DQCIVDDITYNVJDTFHK	DQC[160]IVDDITYNVJDTFHK	(N(N(H(H(N(H(A))))(H(N(H(A)))))))	A(2)H(5)N(4)	13	3	1467.92	1308170	2.03425e+07	sp|P02751|FINC_HUMAN	528	0.000357148
20200615_serum_NGlycP_1hDIA_rep1.mzML	1435.89	1435.58	0.312585	EEQFJSTFR	EEQFJSTFR	(N(N(H(H(N))(H(N)))))	H(3)N(4)	5	3	819.338	778609	2.10599e+06	sp|P01859|IGHG2_HUMAN	176	0.00451976
20200615_serum_NGlycP_1hDIA_rep2.mzML	1440.55	1441.72	-1.16768	EEQFJSTFR	EEQFJSTFR	(N(N(H(H(N))(H(N)))))	H(3)N(4)	5	3	819.338	714781	1.9182e+06	sp|P01859|IGHG2_HUMAN	176	0.00451976
20200615_serum_NGlycP_1hDIA_rep3.mzML	1441.4	1442.99	-1.59157	EEQFJSTFR	EEQFJSTFR	(N(N(H(H(N))(H(N)))))	H(3)N(4)	5	3	819.338	627876	2.0148e+06	sp|P01859|IGHG2_HUMAN	176	0.00451976
20200615_serum_NGlycP_1hDIA_rep2.mzML	1450.29	1452.42	-2.13196	EEQFJSTFR	EEQFJSTFR	(N(F)(N(H(H(N))(H(N)))))	F(1)H(3)N(4)	5	3	868.024	162602000	8.67148e+08	sp|P01859|IGHG2_HUMAN	176	0.00519793
20200615_serum_NGlycP_1hDIA_rep3.mzML	1451.44	1453.31	-1.87171	EEQFJSTFR	EEQFJSTFR	(N(F)(N(H(H(N))(H(N)))))	F(1)H(3)N(4)	5	3	868.024	184273000	1.06399e+09	sp|P01859|IGHG2_HUMAN	176	0.00519793
20200615_serum_NGlycP_1hDIA_rep2.mzML	1344.29	1460.49	-116.203	EEQFJSTFR	EEQFJSTFR	(N(F)(N(H(H(N))(H(N)))))	F(1)H(3)N(4)	5	2	1301.53	3532960	3.17078e+07	sp|P01859|IGHG2_HUMAN	176	0.00519793
20200615_serum_NGlycP_1hDIA_rep3.mzML	1472.15	1438.5	33.6485	EEQFJSTFR	EEQFJSTFR	(N(F)(N(H(H(N))(H(N(H))))))	F(1)H(4)N(4)	5	3	922.041	4865680	3.84228e+07	sp|P01859|IGHG2_HUMAN	176	0.00314394
20200615_serum_NGlycP_1hDIA_rep3.mzML	1432.75	1423.11	9.63778	EEQFJSTFR	EEQFJSTFR	(N(F)(N(H(H(N))(H(N(H))))))	F(1)H(4)N(4)	5	2	1382.56	164312000	3840351508	sp|P01859|IGHG2_HUMAN	176	0.00314394
20200615_serum_NGlycP_1hDIA_rep1.mzML	1383.03	1424.57	-41.5449	EEQFJSTFR	EEQFJSTFR	(N(F)(N(H(H(N))(H(H)(H)))))	F(1)H(5)N(3)	5	3	908.366	14548700	351318	sp|P01859|IGHG2_HUMAN	176	0.00997207
20200615_serum_NGlycP_1hDIA_rep2.mzML	1429.38	1429.52	-0.14442	EEQFJSTFR	EEQFJSTFR	(N(F)(N(H(H(N))(H(H)(H)))))	F(1)H(5)N(3)	5	3	908.366	289249000	1.12845e+06	sp|P01859|IGHG2_HUMAN	176	0.00997207
20200615_serum_NGlycP_1hDIA_rep3.mzML	1472.15	1431.23	40.9197	EEQFJSTFR	EEQFJSTFR	(N(F)(N(H(H(N))(H(H)(H)))))	F(1)H(5)N(3)	5	3	908.366	4694960	236396	sp|P01859|IGHG2_HUMAN	176	0.00997207
20200615_serum_NGlycP_1hDIA_rep1.mzML	1464.39	1460.99	3.40361	EEQFJSTFR	EEQFJSTFR	(N(F)(N(H(N)(H(N))(H(N)))))	F(1)H(3)N(5)	5	3	935.717	160354000	8.92572e+08	sp|P01859|IGHG2_HUMAN	176	0.00667916
20200615_serum_NGlycP_1hDIA_rep2.mzML	1474.18	1469.11	5.07489	EEQFJSTFR	EEQFJSTFR	(N(F)(N(H(N)(H(N))(H(N)))))	F(1)H(3)N(5)	5	3	935.717	150720000	1.0624e+09	sp|P01859|IGHG2_HUMAN	176	0.00667916
20200615_serum_NGlycP_1hDIA_rep3.mzML	1473.77	1469.91	3.8553	EEQFJSTFR	EEQFJSTFR	(N(F)(N(H(N)(H(N))(H(N)))))	F(1)H(3)N(5)	5	3	935.717	163251000	1205271288	sp|P01859|IGHG2_HUMAN	176	0.00667916
20200615_serum_NGlycP_1hDIA_rep1.mzML	1462.21	1461.08	1.12569	EEQFJSTFR	EEQFJSTFR	(N(F)(N(H(N)(H(N))(H(N)))))	F(1)H(3)N(5)	5	2	1403.07	126374000	858835657	sp|P01859|IGHG2_HUMAN	176	0.00667916
20200615_serum_NGlycP_1hDIA_rep2.mzML	1472.75	1469.21	3.53892	EEQFJSTFR	EEQFJSTFR	(N(F)(N(H(N)(H(N))(H(N)))))	F(1)H(3)N(5)	5	2	1403.07	134192000	811388147	sp|P01859|IGHG2_HUMAN	176	0.00667916
20200615_serum_NGlycP_1hDIA_rep3.mzML	1471.19	1470.04	1.1547	EEQFJSTFR	EEQFJSTFR	(N(F)(N(H(N)(H(N))(H(N)))))	F(1)H(3)N(5)	5	2	1403.07	140916000	1054649512	sp|P01859|IGHG2_HUMAN	176	0.00667916
20200615_serum_NGlycP_1hDIA_rep1.mzML	1416.57	1391.04	25.5268	EEQFJSTFR	EEQFJSTFR	(N(F)(N(H(H(N(H)))(H(N(F))))))	F(2)H(4)N(4)	5	2	1455.59	6377420	5.13879e+06	sp|P01859|IGHG2_HUMAN	176	0.000749936
20200615_serum_NGlycP_1hDIA_rep2.mzML	1416.39	1393.06	23.3343	EEQFJSTFR	EEQFJSTFR	(N(F)(N(H(N)(H(H))(H(N(F))))))	F(2)H(4)N(4)	5	2	1455.59	7393920	6.41456e+06	sp|P01859|IGHG2_HUMAN	176	0.000749936
20200615_serum_NGlycP_1hDIA_rep3.mzML	1421.39	1396.92	24.4693	EEQFJSTFR	EEQFJSTFR	(N(F)(N(H(H(N(H)))(H(N(F))))))	F(2)H(4)N(4)	5	2	1455.59	6727130	7.36414e+06	sp|P01859|IGHG2_HUMAN	176	0.000749936
20200615_serum_NGlycP_1hDIA_rep1.mzML	1453.31	1453.08	0.229288	EEQFJSTFR	EEQFJSTFR	(N(F)(N(H(N)(H(N))(H(N(H))))))	F(1)H(4)N(5)	5	3	989.734	58714600	483614381	sp|P01859|IGHG2_HUMAN	176	0.00345848
20200615_serum_NGlycP_1hDIA_rep2.mzML	1460.61	1460.89	-0.283712	EEQFJSTFR	EEQFJSTFR	(N(F)(N(H(N)(H(N))(H(N(H))))))	F(1)H(4)N(5)	5	3	989.734	85329800	656759795	sp|P01859|IGHG2_HUMAN	176	0.00345848
20200615_serum_NGlycP_1hDIA_rep3.mzML	1461.92	1461.59	0.333739	EEQFJSTFR	EEQFJSTFR	(N(F)(N(H(N)(H(N))(H(N(H))))))	F(1)H(4)N(5)	5	3	989.734	79989100	7.10708e+08	sp|P01859|IGHG2_HUMAN	176	0.00345848
20200615_serum_NGlycP_1hDIA_rep1.mzML	1475.44	1446.35	29.0897	EEQFJSTFR	EEQFJSTFR	(N(F)(N(H(N)(H(N))(H(N(H))))))	F(1)H(4)N(5)	5	2	1484.1	1421910	9.38259e+06	sp|P01859|IGHG2_HUMAN	176	0.00345848
20200615_serum_NGlycP_1hDIA_rep2.mzML	1458.26	1453.62	4.63541	EEQFJSTFR	EEQFJSTFR	(N(F)(N(H(N)(H(N))(H(N(H))))))	F(1)H(4)N(5)	5	2	1484.1	29075200	2.58579e+08	sp|P01859|IGHG2_HUMAN	176	0.00345848
20200615_serum_NGlycP_1hDIA_rep3.mzML	1460.13	1454.45	5.67862	EEQFJSTFR	EEQFJSTFR	(N(F)(N(H(N)(H(N))(H(N(H))))))	F(1)H(4)N(5)	5	2	1484.1	29948300	2.97871e+08	sp|P01859|IGHG2_HUMAN	176	0.00345848
20200615_serum_NGlycP_1hDIA_rep1.mzML	1755.31	1762.86	-7.5537	EEQFJSTFR	EEQFJSTFR	(N(F)(N(H(H(N))(H(N(H(A)))))))	A(1)F(1)H(4)N(4)	5	3	1019.07	75534500	4.18727e+08	sp|P01859|IGHG2_HUMAN	176	0.00127103
20200615_serum_NGlycP_1hDIA_rep2.mzML	1757.74	1767.15	-9.40528	EEQFJSTFR	EEQFJSTFR	(N(F)(N(H(H(N))(H(N(H(A)))))))	A(1)F(1)H(4)N(4)	5	3	1019.07	68758200	3.63848e+08	sp|P01859|IGHG2_HUMAN	176	0.00127103
20200615_serum_NGlycP_1hDIA_rep3.mzML	1758.96	1756.59	2.36601	EEQFJSTFR	EEQFJSTFR	(N(F)(N(H(H(N))(H(N(H(A)))))))	A(1)F(1)H(4)N(4)	5	3	1019.07	66688900	5.30312e+08	sp|P01859|IGHG2_HUMAN	176	0.00127103
20200615_serum_NGlycP_1hDIA_rep1.mzML	1755.97	1765.78	-9.80555	EEQFJSTFR	EEQFJSTFR	(N(F)(N(H(H(N))(H(N(H(A)))))))	A(1)F(1)H(4)N(4)	5	2	1528.11	27193800	3.257e+08	sp|P01859|IGHG2_HUMAN	176	0.00127103
20200615_serum_NGlycP_1hDIA_rep2.mzML	1758.44	1769.59	-11.1532	EEQFJSTFR	EEQFJSTFR	(N(F)(N(H(H(N))(H(N(H(A)))))))	A(1)F(1)H(4)N(4)	5	2	1528.11	25398400	3.01225e+08	sp|P01859|IGHG2_HUMAN	176	0.00127103
20200615_serum_NGlycP_1hDIA_rep3.mzML	1759.87	1758.64	1.23192	EEQFJSTFR	EEQFJSTFR	(N(F)(N(H(H(N))(H(N(H(A)))))))	A(1)F(1)H(4)N(4)	5	2	1528.11	26741400	3.76349e+08	sp|P01859|IGHG2_HUMAN	176	0.00127103
20200615_serum_NGlycP_1hDIA_rep1.mzML	1755.17	1732.62	22.554	EEQFJSTFR	EEQFJSTFR	(N(F)(N(H(H(H))(H(N(H(A)))))))	A(1)F(1)H(5)N(3)	5	2	1507.59	8881820	9.82371e+06	sp|P01859|IGHG2_HUMAN	176	0.000687109
20200615_serum_NGlycP_1hDIA_rep2.mzML	1757.48	1736.79	20.6858	EEQFJSTFR	EEQFJSTFR	(N(F)(N(H(H(H))(H(N(H(A)))))))	A(1)F(1)H(5)N(3)	5	2	1507.59	8753430	7.47102e+06	sp|P01859|IGHG2_HUMAN	176	0.000687109
20200615_serum_NGlycP_1hDIA_rep3.mzML	1758.9	1736.84	22.0555	EEQFJSTFR	EEQFJSTFR	(N(F)(N(H(H(H))(H(N(H(A)))))))	A(1)F(1)H(5)N(3)	5	2	1507.59	9944660	4.06232e+06	sp|P01859|IGHG2_HUMAN	176	0.000687109
20200615_serum_NGlycP_1hDIA_rep1.mzML	1443.17	1443.19	-0.0195945	EEQFJSTFR	EEQFJSTFR	(N(F)(N(H(N)(H(N(H)))(H(N(H))))))	F(1)H(5)N(5)	5	3	1043.75	7297420	9.60744e+07	sp|P01859|IGHG2_HUMAN	176	0.00471653
20200615_serum_NGlycP_1hDIA_rep2.mzML	1448.56	1450.11	-1.54532	EEQFJSTFR	EEQFJSTFR	(N(F)(N(H(N)(H(N(H)))(H(N(H))))))	F(1)H(5)N(5)	5	3	1043.75	8024780	8.35395e+07	sp|P01859|IGHG2_HUMAN	176	0.00471653
20200615_serum_NGlycP_1hDIA_rep3.mzML	1450.58	1451.09	-0.506749	EEQFJSTFR	EEQFJSTFR	(N(F)(N(H(N)(H(N(H)))(H(N(H))))))	F(1)H(5)N(5)	5	3	1043.75	10077700	1.04723e+08	sp|P01859|IGHG2_HUMAN	176	0.00471653
20200615_serum_NGlycP_1hDIA_rep1.mzML	1444.51	1437.01	7.50464	EEQFJSTFR	EEQFJSTFR	(N(F)(N(H(N)(H(H))(H(N)(N(H))))))	F(1)H(5)N(5)	5	2	1565.12	17611800	2.72531e+07	sp|P01859|IGHG2_HUMAN	176	0.00471653
20200615_serum_NGlycP_1hDIA_rep2.mzML	1475.88	1443.28	32.5964	EEQFJSTFR	EEQFJSTFR	(N(F)(N(H(N)(H(N(H)))(H(N(H))))))	F(1)H(5)N(5)	5	2	1565.12	2432020	236983	sp|P01859|IGHG2_HUMAN	176	0.00471653
20200615_serum_NGlycP_1hDIA_rep3.mzML	1476.56	1444.5	32.0642	EEQFJSTFR	EEQFJSTFR	(N(F)(N(H(N)(H(N(H)))(H(N(H))))))	F(1)H(5)N(5)	5	2	1565.12	2472510	574637	sp|P01859|IGHG2_HUMAN	176	0.00471653
20200615_serum_NGlycP_1hDIA_rep1.mzML	1390.39	1390.18	0.210965	EEQFJSTFR	EEQFJSTFR	(N(F)(N(H(H(N(H)))(H(H(N(H)))))))	F(1)H(6)N(4)	5	3	1030.08	5240900	1.26087e+07	sp|P01859|IGHG2_HUMAN	176	0.00234057
20200615_serum_NGlycP_1hDIA_rep2.mzML	1391.66	1392.13	-0.471136	EEQFJSTFR	EEQFJSTFR	(N(F)(N(H(H(N(H)))(H(H(N(H)))))))	F(1)H(6)N(4)	5	3	1030.08	6362880	1.32508e+07	sp|P01859|IGHG2_HUMAN	176	0.00234057
20200615_serum_NGlycP_1hDIA_rep3.mzML	1394.09	1395.98	-1.89028	EEQFJSTFR	EEQFJSTFR	(N(F)(N(H(H(N(H)))(H(H(N(H)))))))	F(1)H(6)N(4)	5	3	1030.08	6008280	1.62454e+07	sp|P01859|IGHG2_HUMAN	176	0.00234057
20200615_serum_NGlycP_1hDIA_rep1.mzML	1390.39	1389.66	0.732484	EEQFJSTFR	EEQFJSTFR	(N(F)(N(H(N)(H(H))(H(N(H)(F))))))	F(2)H(5)N(4)	5	3	1024.74	5296350	1.93204e+07	sp|P01859|IGHG2_HUMAN	176	0.00179004
20200615_serum_NGlycP_1hDIA_rep2.mzML	1391.66	1391.58	0.0814982	EEQFJSTFR	EEQFJSTFR	(N(F)(N(H(N)(H(H))(H(N(H)(F))))))	F(2)H(5)N(4)	5	3	1024.74	6439110	2.26602e+07	sp|P01859|IGHG2_HUMAN	176	0.00179004
20200615_serum_NGlycP_1hDIA_rep3.mzML	1394.09	1395.41	-1.32473	EEQFJSTFR	EEQFJSTFR	(N(F)(N(H(H(N(H)))(H(N(H(F)))))))	F(2)H(5)N(4)	5	3	1024.74	6060600	2.11669e+07	sp|P01859|IGHG2_HUMAN	176	0.00179004
20200615_serum_NGlycP_1hDIA_rep1.mzML	1417.66	1387.65	30.0127	EEQFJSTFR	EEQFJSTFR	(N(F)(N(H(H(N(H)))(H(N(H(F)))))))	F(2)H(5)N(4)	5	2	1536.61	5557370	8.12458e+06	sp|P01859|IGHG2_HUMAN	176	0.00179004
20200615_serum_NGlycP_1hDIA_rep2.mzML	1383.76	1389.45	-5.6926	EEQFJSTFR	EEQFJSTFR	(N(F)(N(H(N)(H(H))(H(N(H)(F))))))	F(2)H(5)N(4)	5	2	1536.61	1137810	9.15702e+06	sp|P01859|IGHG2_HUMAN	176	0.00179004
20200615_serum_NGlycP_1hDIA_rep3.mzML	1391.86	1393.23	-1.37462	EEQFJSTFR	EEQFJSTFR	(N(F)(N(H(N)(H(H))(H(N(H)(F))))))	F(2)H(5)N(4)	5	2	1536.61	651268	2.79876e+06	sp|P01859|IGHG2_HUMAN	176	0.00179004
20200615_serum_NGlycP_1hDIA_rep2.mzML	1734.85	1745.46	-10.6135	EEQFJSTFR	EEQFJSTFR	(N(F)(N(H(H(H(H)))(H(N(H(A)))))))	A(1)F(1)H(6)N(3)	5	3	1059.42	5547150	1.23486e+07	sp|P01859|IGHG2_HUMAN	176	0.00131191
20200615_serum_NGlycP_1hDIA_rep3.mzML	1737.06	1742.5	-5.43865	EEQFJSTFR	EEQFJSTFR	(N(F)(N(H(H(H(H)))(H(N(H(A)))))))	A(1)F(1)H(6)N(3)	5	3	1059.42	6326120	1.58598e+07	sp|P01859|IGHG2_HUMAN	176	0.00131191
20200615_serum_NGlycP_1hDIA_rep1.mzML	1731.86	1727.7	4.16102	EEQFJSTFR	EEQFJSTFR	(N(F)(N(H(N)(H(N(H)))(H(N(H(A)))))))	A(1)F(1)H(5)N(5)	5	3	1140.78	944123	1.35099e+07	sp|P01859|IGHG2_HUMAN	176	0.00322735
20200615_serum_NGlycP_1hDIA_rep2.mzML	1734.59	1731.87	2.7186	EEQFJSTFR	EEQFJSTFR	(N(F)(N(H(N)(H(N(H)))(H(N(H(A)))))))	A(1)F(1)H(5)N(5)	5	3	1140.78	874465	1.44428e+07	sp|P01859|IGHG2_HUMAN	176	0.00322735
20200615_serum_NGlycP_1hDIA_rep3.mzML	1737.53	1732.48	5.05439	EEQFJSTFR	EEQFJSTFR	(N(F)(N(H(N)(H(N(H)))(H(N(H(A)))))))	A(1)F(1)H(5)N(5)	5	3	1140.78	980926	1.61459e+07	sp|P01859|IGHG2_HUMAN	176	0.00322735
20200615_serum_NGlycP_1hDIA_rep1.mzML	1709.16	1721.51	-12.3474	EEQFJSTFR	EEQFJSTFR	(N(F)(N(H(H(N(H(A))))(H(N(H(F)))))))	A(1)F(2)H(5)N(4)	5	3	1121.78	2684050	1.70225e+07	sp|P01859|IGHG2_HUMAN	176	0.00329946
20200615_serum_NGlycP_1hDIA_rep2.mzML	1714.68	1725.8	-11.1194	EEQFJSTFR	EEQFJSTFR	(N(F)(N(H(H(N(H(A))))(H(N(H(F)))))))	A(1)F(2)H(5)N(4)	5	3	1121.78	2635120	14176488	sp|P01859|IGHG2_HUMAN	176	0.00329946
20200615_serum_NGlycP_1hDIA_rep3.mzML	1737.53	1726.4	11.1289	EEQFJSTFR	EEQFJSTFR	(N(F)(N(H(H(N(H(A))))(H(N(H(F)))))))	A(1)F(2)H(5)N(4)	5	3	1121.78	1204300	959724	sp|P01859|IGHG2_HUMAN	176	0.00329946
20200615_serum_NGlycP_1hDIA_rep1.mzML	1416.83	1414.87	1.96256	EEQFJSTFR	EEQFJSTFR	(N(F)(N(H(H)(H(N(F)(H(F)))))))	F(3)H(4)N(3)	5	2	1427.08	16486400	1.91558e+07	sp|P01859|IGHG2_HUMAN	176	0.00188762
20200615_serum_NGlycP_1hDIA_rep2.mzML	1420.41	1419.26	1.14998	EEQFJSTFR	EEQFJSTFR	(N(F)(N(H(H)(H(N(F)(H(F)))))))	F(3)H(4)N(3)	5	2	1427.08	22754600	1.89206e+07	sp|P01859|IGHG2_HUMAN	176	0.00188762
20200615_serum_NGlycP_1hDIA_rep3.mzML	1422.58	1421.48	1.09554	EEQFJSTFR	EEQFJSTFR	(N(F)(N(H(H)(H(N(F)(H(F)))))))	F(3)H(4)N(3)	5	2	1427.08	20582900	1.61023e+07	sp|P01859|IGHG2_HUMAN	176	0.00188762
20200615_serum_NGlycP_1hDIA_rep1.mzML	1141.78	1128.04	13.7364	EEQFJSTYR	EEQFJSTYR	(N(F)(N(H(H(N))(H(N)))))	F(1)H(3)N(4)	5	3	873.355	41607200	1.8899e+08	sp|P01861|IGHG4_HUMAN	177	0.00276077
20200615_serum_NGlycP_1hDIA_rep2.mzML	1147.87	1135.45	12.4201	EEQFJSTYR	EEQFJSTYR	(N(F)(N(H(H(N))(H(N)))))	F(1)H(3)N(4)	5	3	873.355	33465200	2.421e+08	sp|P01861|IGHG4_HUMAN	177	0.00276077
20200615_serum_NGlycP_1hDIA_rep3.mzML	1153.21	1135.56	17.6469	EEQFJSTYR	EEQFJSTYR	(N(F)(N(H(H(N))(H(N)))))	F(1)H(3)N(4)	5	3	873.355	36650300	2.4719e+08	sp|P01861|IGHG4_HUMAN	177	0.00276077
20200615_serum_NGlycP_1hDIA_rep1.mzML	1143.19	1113.75	29.441	EEQFJSTYR	EEQFJSTYR	(N(F)(N(H(H(N))(H(N)))))	F(1)H(3)N(4)	5	2	1309.53	101220000	1284400292	sp|P01861|IGHG4_HUMAN	177	0.00276077
20200615_serum_NGlycP_1hDIA_rep2.mzML	1149.86	1123.24	26.6162	EEQFJSTYR	EEQFJSTYR	(N(F)(N(H(H(N))(H(N)))))	F(1)H(3)N(4)	5	2	1309.53	79571800	8.8694e+08	sp|P01861|IGHG4_HUMAN	177	0.00276077
20200615_serum_NGlycP_1hDIA_rep3.mzML	1151.54	1122.46	29.0769	EEQFJSTYR	EEQFJSTYR	(N(F)(N(H(H(N))(H(N)))))	F(1)H(3)N(4)	5	2	1309.53	97178000	1234983678	sp|P01861|IGHG4_HUMAN	177	0.00276077
20200615_serum_NGlycP_1hDIA_rep1.mzML	1130.88	1120.14	10.7388	EEQFJSTYR	EEQFJSTYR	(N(F)(N(H(H(N))(H(N(H))))))	F(1)H(4)N(4)	5	3	927.373	24997900	3.41606e+08	sp|P01861|IGHG4_HUMAN	177	0.00262612
20200615_serum_NGlycP_1hDIA_rep2.mzML	1141.89	1128.73	13.1572	EEQFJSTYR	EEQFJSTYR	(N(F)(N(H(H(N))(H(N(H))))))	F(1)H(4)N(4)	5	3	927.373	19943700	3.39972e+08	sp|P01861|IGHG4_HUMAN	177	0.00262612
20200615_serum_NGlycP_1hDIA_rep3.mzML	1140.89	1128.45	12.4366	EEQFJSTYR	EEQFJSTYR	(N(F)(N(H(N)(H(H))(H(N)))))	F(1)H(4)N(4)	5	3	927.373	20099800	3.64541e+08	sp|P01861|IGHG4_HUMAN	177	0.00262612
20200615_serum_NGlycP_1hDIA_rep1.mzML	1131.59	1106.77	24.8208	EEQFJSTYR	EEQFJSTYR	(N(F)(N(H(H(N))(H(N(H))))))	F(1)H(4)N(4)	5	2	1390.56	55284500	8.74843e+08	sp|P01861|IGHG4_HUMAN	177	0.00262612
20200615_serum_NGlycP_1hDIA_rep2.mzML	1140.55	1117.41	23.141	EEQFJSTYR	EEQFJSTYR	(N(F)(N(H(H(N))(H(N(H))))))	F(1)H(4)N(4)	5	2	1390.56	44539600	600971810	sp|P01861|IGHG4_HUMAN	177	0.00262612
20200615_serum_NGlycP_1hDIA_rep3.mzML	1110.55	1116	-5.45367	EEQFJSTYR	EEQFJSTYR	(N(F)(N(H(H(N))(H(N(H))))))	F(1)H(4)N(4)	5	2	1390.56	1996200	5.42305e+06	sp|P01861|IGHG4_HUMAN	177	0.00262612
20200615_serum_NGlycP_1hDIA_rep1.mzML	1172.85	1152.75	20.0965	EEQFJSTYR	EEQFJSTYR	(N(F)(N(H(N)(H(N))(H(N)))))	F(1)H(3)N(5)	5	3	941.048	39441700	258181936	sp|P01861|IGHG4_HUMAN	177	0.000376894
20200615_serum_NGlycP_1hDIA_rep2.mzML	1171.15	1156.57	14.583	EEQFJSTYR	EEQFJSTYR	(N(F)(N(H(N)(H(N))(H(N)))))	F(1)H(3)N(5)	5	3	941.048	39667800	2.64758e+08	sp|P01861|IGHG4_HUMAN	177	0.000376894
20200615_serum_NGlycP_1hDIA_rep3.mzML	1177.8	1156.18	21.6208	EEQFJSTYR	EEQFJSTYR	(N(F)(N(H(N)(H(N))(H(N)))))	F(1)H(3)N(5)	5	3	941.048	31317600	217635298	sp|P01861|IGHG4_HUMAN	177	0.000376894
20200615_serum_NGlycP_1hDIA_rep1.mzML	1173.49	1167.64	5.84984	EEQFJSTYR	EEQFJSTYR	(N(F)(N(H(N)(H(N))(H(N)))))	F(1)H(3)N(5)	5	2	1411.07	27368900	2.542e+08	sp|P01861|IGHG4_HUMAN	177	0.000376894
20200615_serum_NGlycP_1hDIA_rep2.mzML	1171.54	1166.21	5.32643	EEQFJSTYR	EEQFJSTYR	(N(F)(N(H(N)(H(N))(H(N)))))	F(1)H(3)N(5)	5	2	1411.07	34377600	279710159	sp|P01861|IGHG4_HUMAN	177	0.000376894
20200615_serum_NGlycP_1hDIA_rep3.mzML	1179.09	1169.19	9.89654	EEQFJSTYR	EEQFJSTYR	(N(F)(N(H(N)(H(N))(H(N)))))	F(1)H(3)N(5)	5	2	1411.07	30236800	2.50646e+08	sp|P01861|IGHG4_HUMAN	177	0.000376894
20200615_serum_NGlycP_1hDIA_rep3.mzML	1177.8	1168.61	9.19252	EEQFJSTYR	EEQFJSTYR	(N(N(H(N)(H(N))(H(N(H))))))	H(4)N(5)	5	3	946.38	23031900	9017280	sp|P01861|IGHG4_HUMAN	177	0.000776067
20200615_serum_NGlycP_1hDIA_rep1.mzML	1067.16	1100.92	-33.7619	EEQFJSTYR	EEQFJSTYR	(N(F)(N(H(H(N(H)))(H(N(H))))))	F(1)H(5)N(4)	5	3	981.39	776361	8399160	sp|P01861|IGHG4_HUMAN	177	0.00263528
20200615_serum_NGlycP_1hDIA_rep2.mzML	1163.35	1112.2	51.1514	EEQFJSTYR	EEQFJSTYR	(N(F)(N(H(N)(H(H))(H(N(H))))))	F(1)H(5)N(4)	5	3	981.39	17294000	4.997e+06	sp|P01861|IGHG4_HUMAN	177	0.00263528
20200615_serum_NGlycP_1hDIA_rep3.mzML	1081.54	1110.57	-29.0287	EEQFJSTYR	EEQFJSTYR	(N(F)(N(H(N)(H(H))(H(N(H))))))	F(1)H(5)N(4)	5	3	981.39	1427550	9.4272e+06	sp|P01861|IGHG4_HUMAN	177	0.00263528
20200615_serum_NGlycP_1hDIA_rep1.mzML	1106.58	1100.99	5.59216	EEQFJSTYR	EEQFJSTYR	(N(F)(N(H(N)(H(H))(H(N(H))))))	F(1)H(5)N(4)	5	2	1471.58	4447440	65496891	sp|P01861|IGHG4_HUMAN	177	0.00263528
20200615_serum_NGlycP_1hDIA_rep2.mzML	1165.5	1112.26	53.236	EEQFJSTYR	EEQFJSTYR	(N(F)(N(H(N)(H(H))(H(N(H))))))	F(1)H(5)N(4)	5	2	1471.58	3673630	3.35011e+06	sp|P01861|IGHG4_HUMAN	177	0.00263528
20200615_serum_NGlycP_1hDIA_rep3.mzML	1096.72	1110.63	-13.911	EEQFJSTYR	EEQFJSTYR	(N(F)(N(H(N)(H(H))(H(N(H))))))	F(1)H(5)N(4)	5	2	1471.58	468176	7.28551e+06	sp|P01861|IGHG4_HUMAN	177	0.00263528
20200615_serum_NGlycP_1hDIA_rep1.mzML	1412.12	1430.28	-18.1603	EEQFJSTYR	EEQFJSTYR	(N(F)(N(H(H(H))(H(N)(N(H(A)))))))	A(1)F(1)H(5)N(4)	5	3	1078.42	8787820	97680261	sp|P01861|IGHG4_HUMAN	177	0.00358699
20200615_serum_NGlycP_1hDIA_rep2.mzML	1414.48	1435.82	-21.3405	EEQFJSTYR	EEQFJSTYR	(N(F)(N(H(H(N(H)))(H(N(H(A)))))))	A(1)F(1)H(5)N(4)	5	3	1078.42	9748390	1.0073e+08	sp|P01861|IGHG4_HUMAN	177	0.00358699
20200615_serum_NGlycP_1hDIA_rep2.mzML	1406.98	1438.09	-31.1066	EEQFJSTYR	EEQFJSTYR	(N(F)(N(H(H(N(H)))(H(N(H(A)))))))	A(1)F(1)H(5)N(4)	5	2	1617.13	829193	2.06421e+07	sp|P01861|IGHG4_HUMAN	177	0.00358699
20200615_serum_NGlycP_1hDIA_rep1.mzML	1136.06	1146.96	-10.8999	EEQFJSTYR	EEQFJSTYR	(N(F)(N(H(H)(H(N)))))	F(1)H(3)N(3)	5	2	1207.99	2025200	7.00644e+06	sp|P01861|IGHG4_HUMAN	177	0.00505932
20200615_serum_NGlycP_1hDIA_rep2.mzML	1147.42	1151.85	-4.43367	EEQFJSTYR	EEQFJSTYR	(N(F)(N(H(H)(H(N)))))	F(1)H(3)N(3)	5	2	1207.99	1980400	1.11057e+07	sp|P01861|IGHG4_HUMAN	177	0.00505932
20200615_serum_NGlycP_1hDIA_rep3.mzML	1145.49	1151.26	-5.77177	EEQFJSTYR	EEQFJSTYR	(N(F)(N(H(H)(H(N)))))	F(1)H(3)N(3)	5	2	1207.99	2547060	1.34967e+07	sp|P01861|IGHG4_HUMAN	177	0.00505932
20200615_serum_NGlycP_1hDIA_rep3.mzML	1126.37	1113.93	12.4424	EEQFJSTYR	EEQFJSTYR	(N(N(H(H(H))(H(N)(N)))))	H(4)N(4)	5	2	1317.53	737056	6.44807e+06	sp|P01861|IGHG4_HUMAN	177	0.00160628
20200615_serum_NGlycP_1hDIA_rep1.mzML	1137.24	1148.54	-11.295	EEQFJSTYR	EEQFJSTYR	(N(N(H(N)(H(N))(H(N)))))	H(3)N(5)	5	2	1338.04	9258140	4.82593e+06	sp|P01861|IGHG4_HUMAN	177	0.00704511
20200615_serum_NGlycP_1hDIA_rep3.mzML	1114.41	1139.47	-25.0638	EEQFJSTYR	EEQFJSTYR	(N(N(H(H(N(H)))(H(N(H))))))	H(5)N(4)	5	2	1398.55	2135520	2.38432e+07	sp|P01861|IGHG4_HUMAN	177	0.00852281
20200615_serum_NGlycP_1hDIA_rep1.mzML	1130.88	1125.02	5.85876	EEQYJSTFR	EEQYJSTFR	(N(F)(N(H(H(N))(H(N(H))))))	F(1)H(4)N(4)	5	3	927.373	24733400	3.41606e+08	sp|P01860|IGHG3_HUMAN	227	0.00517789
20200615_serum_NGlycP_1hDIA_rep2.mzML	1141.89	1132.92	8.96569	EEQYJSTFR	EEQYJSTFR	(N(F)(N(H(H(N))(H(N(H))))))	F(1)H(4)N(4)	5	3	927.373	19606100	3.39972e+08	sp|P01860|IGHG3_HUMAN	227	0.00517789
20200615_serum_NGlycP_1hDIA_rep3.mzML	1140.89	1133	7.88687	EEQYJSTFR	EEQYJSTFR	(N(F)(N(H(N)(H(H))(H(N)))))	F(1)H(4)N(4)	5	3	927.373	19851800	3.64541e+08	sp|P01860|IGHG3_HUMAN	227	0.00517789
20200615_serum_NGlycP_1hDIA_rep1.mzML	1131.59	1118.67	12.9242	EEQYJSTFR	EEQYJSTFR	(N(F)(N(H(H(N))(H(N(H))))))	F(1)H(4)N(4)	5	2	1390.56	55022000	8.74843e+08	sp|P01860|IGHG3_HUMAN	227	0.00517789
20200615_serum_NGlycP_1hDIA_rep2.mzML	1140.55	1127.46	13.0898	EEQYJSTFR	EEQYJSTFR	(N(F)(N(H(H(N))(H(N(H))))))	F(1)H(4)N(4)	5	2	1390.56	44640100	600971810	sp|P01860|IGHG3_HUMAN	227	0.00517789
20200615_serum_NGlycP_1hDIA_rep1.mzML	1172.85	1216.1	-43.2452	EEQYJSTFR	EEQYJSTFR	(N(F)(N(H(N)(H(N))(H(N)))))	F(1)H(3)N(5)	5	3	941.048	38296600	258181936	sp|P01860|IGHG3_HUMAN	227	0.000849149
20200615_serum_NGlycP_1hDIA_rep2.mzML	1171.15	1213.61	-42.4594	EEQYJSTFR	EEQYJSTFR	(N(F)(N(H(N)(H(N))(H(N)))))	F(1)H(3)N(5)	5	3	941.048	39320800	2.69742e+08	sp|P01860|IGHG3_HUMAN	227	0.000849149
20200615_serum_NGlycP_1hDIA_rep3.mzML	1177.8	1220.6	-42.8038	EEQYJSTFR	EEQYJSTFR	(N(F)(N(H(N)(H(N))(H(N)))))	F(1)H(3)N(5)	5	3	941.048	32143700	2.29216e+08	sp|P01860|IGHG3_HUMAN	227	0.000849149
20200615_serum_NGlycP_1hDIA_rep1.mzML	1173.49	1185.68	-12.189	EEQYJSTFR	EEQYJSTFR	(N(F)(N(H(N)(H(N))(H(N)))))	F(1)H(3)N(5)	5	2	1411.07	27433000	2.542e+08	sp|P01860|IGHG3_HUMAN	227	0.000849149
20200615_serum_NGlycP_1hDIA_rep2.mzML	1171.54	1178.8	-7.25848	EEQYJSTFR	EEQYJSTFR	(N(F)(N(H(N)(H(N))(H(N)))))	F(1)H(3)N(5)	5	2	1411.07	34337300	279710159	sp|P01860|IGHG3_HUMAN	227	0.000849149
20200615_serum_NGlycP_1hDIA_rep3.mzML	1179.09	1184.83	-5.74323	EEQYJSTFR	EEQYJSTFR	(N(F)(N(H(N)(H(N))(H(N)))))	F(1)H(3)N(5)	5	2	1411.07	30370800	2.50646e+08	sp|P01860|IGHG3_HUMAN	227	0.000849149
20200615_serum_NGlycP_1hDIA_rep3.mzML	1177.8	1152.87	24.9276	EEQYJSTFR	EEQYJSTFR	(N(N(H(N)(H(N))(H(N(H))))))	H(4)N(5)	5	3	946.38	23452200	9112634	sp|P01860|IGHG3_HUMAN	227	0.00170754
20200615_serum_NGlycP_1hDIA_rep1.mzML	1166.03	1161.25	4.77649	EEQYJSTFR	EEQYJSTFR	(N(F)(N(H(N)(H(N))(H(N(H))))))	F(1)H(4)N(5)	5	3	995.066	28378700	3.52415e+08	sp|P01860|IGHG3_HUMAN	227	0.00328745
20200615_serum_NGlycP_1hDIA_rep2.mzML	1163.35	1161.99	1.36004	EEQYJSTFR	EEQYJSTFR	(N(F)(N(H(N)(H(N))(H(N(H))))))	F(1)H(4)N(5)	5	3	995.066	23505100	1.90343e+08	sp|P01860|IGHG3_HUMAN	227	0.00328745
20200615_serum_NGlycP_1hDIA_rep3.mzML	1172.47	1163.62	8.84979	EEQYJSTFR	EEQYJSTFR	(N(F)(N(H(N)(H(N))(H(N(H))))))	F(1)H(4)N(5)	5	3	995.066	20141600	3.38848e+08	sp|P01860|IGHG3_HUMAN	227	0.00328745
20200615_serum_NGlycP_1hDIA_rep1.mzML	1168.12	1189.82	-21.7043	EEQYJSTFR	EEQYJSTFR	(N(F)(N(H(N)(H(N))(H(N(H))))))	F(1)H(4)N(5)	5	2	1492.1	12636200	136207051	sp|P01860|IGHG3_HUMAN	227	0.00328745
20200615_serum_NGlycP_1hDIA_rep2.mzML	1164.07	1183.49	-19.42	EEQYJSTFR	EEQYJSTFR	(N(F)(N(H(N)(H(N))(H(N(H))))))	F(1)H(4)N(5)	5	2	1492.1	13344600	133013167	sp|P01860|IGHG3_HUMAN	227	0.00328745
20200615_serum_NGlycP_1hDIA_rep3.mzML	1435.83	1468.99	-33.1635	EEQYJSTFR	EEQYJSTFR	(N(F)(N(H(N)(H(N))(H(N(H(A)))))))	A(1)F(1)H(4)N(5)	5	3	1092.1	1404300	91233.9	sp|P01860|IGHG3_HUMAN	227	0.0074149
20200615_serum_NGlycP_1hDIA_rep2.mzML	1431.76	1458.55	-26.7851	EEQYJSTFR	EEQYJSTFR	(N(F)(N(H(H(N(H)))(H(N(H(A)))))))	A(1)F(1)H(5)N(4)	5	3	1078.42	2672310	2.27942e+07	sp|P01860|IGHG3_HUMAN	227	0.00502007
20200615_serum_NGlycP_1hDIA_rep3.mzML	1435.83	1459.19	-23.362	EEQYJSTFR	EEQYJSTFR	(N(F)(N(H(H(N(H)))(H(N(H(A)))))))	A(1)F(1)H(5)N(4)	5	3	1078.42	1675800	1.54985e+07	sp|P01860|IGHG3_HUMAN	227	0.00502007
20200615_serum_NGlycP_1hDIA_rep1.mzML	914.38	924.241	-9.86091	EEQYJSTYR	EEQYJSTYR	(N(N(H(H(N))(H(N)))))	H(3)N(4)	5	3	830.001	7337530	49222380	sp|P0DOX5|IGG1_HUMAN/sp|P01857|IGHG1_HUMAN	299/180	0.00126221
20200615_serum_NGlycP_1hDIA_rep2.mzML	910.22	922.795	-12.5747	EEQYJSTYR	EEQYJSTYR	(N(N(H(H(N))(H(N)))))	H(3)N(4)	5	3	830.001	7565390	6.11617e+07	sp|P0DOX5|IGG1_HUMAN/sp|P01857|IGHG1_HUMAN	299/180	0.00126221
20200615_serum_NGlycP_1hDIA_rep3.mzML	914.263	925.27	-11.0074	EEQYJSTYR	EEQYJSTYR	(N(N(H(H(N))(H(N)))))	H(3)N(4)	5	3	830.001	8081970	5.87747e+07	sp|P0DOX5|IGG1_HUMAN/sp|P01857|IGHG1_HUMAN	299/180	0.00126221
20200615_serum_NGlycP_1hDIA_rep1.mzML	879.507	912.496	-32.9892	EEQYJSTYR	EEQYJSTYR	(N(N(H(H(N))(H(N)))))	H(3)N(4)	5	2	1244.5	811431	5.88515e+06	sp|P0DOX5|IGG1_HUMAN/sp|P01857|IGHG1_HUMAN	299/180	0.00126221
20200615_serum_NGlycP_1hDIA_rep2.mzML	909.994	910.806	-0.811707	EEQYJSTYR	EEQYJSTYR	(N(N(H(H(N))(H(N)))))	H(3)N(4)	5	2	1244.5	24105800	2.24909e+08	sp|P0DOX5|IGG1_HUMAN/sp|P01857|IGHG1_HUMAN	299/180	0.00126221
20200615_serum_NGlycP_1hDIA_rep3.mzML	914.137	913.636	0.501183	EEQYJSTYR	EEQYJSTYR	(N(N(H(H(N))(H(N)))))	H(3)N(4)	5	2	1244.5	28784200	2.14602e+08	sp|P0DOX5|IGG1_HUMAN/sp|P01857|IGHG1_HUMAN	299/180	0.00126221
20200615_serum_NGlycP_1hDIA_rep1.mzML	938.156	936.547	1.60896	EEQYJSTYR	EEQYJSTYR	(N(F)(N(H(H(N))(H(N)))))	F(1)H(3)N(4)	5	3	878.687	47323600	4.15363e+08	sp|P0DOX5|IGG1_HUMAN/sp|P01857|IGHG1_HUMAN	299/180	0.000753118
20200615_serum_NGlycP_1hDIA_rep2.mzML	919.138	935.589	-16.4509	EEQYJSTYR	EEQYJSTYR	(N(F)(N(H(H(N))(H(N)))))	F(1)H(3)N(4)	5	3	878.687	2679630	2.32773e+07	sp|P0DOX5|IGG1_HUMAN/sp|P01857|IGHG1_HUMAN	299/180	0.000753118
20200615_serum_NGlycP_1hDIA_rep3.mzML	937.26	937.627	-0.366702	EEQYJSTYR	EEQYJSTYR	(N(F)(N(H(H(N))(H(N)))))	F(1)H(3)N(4)	5	3	878.687	45155000	497213974	sp|P0DOX5|IGG1_HUMAN/sp|P01857|IGHG1_HUMAN	299/180	0.000753118
20200615_serum_NGlycP_1hDIA_rep1.mzML	938.592	954.371	-15.7795	EEQYJSTYR	EEQYJSTYR	(N(F)(N(H(H)(N)(H(N)))))	F(1)H(3)N(4)	5	2	1317.53	110301000	1110134440	sp|P0DOX5|IGG1_HUMAN/sp|P01857|IGHG1_HUMAN	299/180	0.000753118
20200615_serum_NGlycP_1hDIA_rep2.mzML	936.432	954.365	-17.9327	EEQYJSTYR	EEQYJSTYR	(N(F)(N(H(H(N))(H(N)))))	F(1)H(3)N(4)	5	2	1317.53	123401000	1329276421	sp|P0DOX5|IGG1_HUMAN/sp|P01857|IGHG1_HUMAN	299/180	0.000753118
20200615_serum_NGlycP_1hDIA_rep2.mzML	972.678	963.61	9.06757	EEQYJSTYR	EEQYJSTYR	(N(N(H(N)(H(N))(H(N)))))	H(3)N(5)	5	2	1346.04	1915500	3.10306e+07	sp|P0DOX5|IGG1_HUMAN/sp|P01857|IGHG1_HUMAN	299/180	0.0049808
20200615_serum_NGlycP_1hDIA_rep3.mzML	972.193	965.326	6.8674	EEQYJSTYR	EEQYJSTYR	(N(N(H(N)(H(N))(H(N)))))	H(3)N(5)	5	2	1346.04	1650400	2.65832e+07	sp|P0DOX5|IGG1_HUMAN/sp|P01857|IGHG1_HUMAN	299/180	0.0049808
20200615_serum_NGlycP_1hDIA_rep1.mzML	908.492	903.469	5.02305	EEQYJSTYR	EEQYJSTYR	(N(N(H(H(N))(H(N(H))))))	H(4)N(4)	5	3	884.018	30659200	1.75401e+08	sp|P0DOX5|IGG1_HUMAN/sp|P01857|IGHG1_HUMAN	299/180	0.00246006
20200615_serum_NGlycP_1hDIA_rep2.mzML	904.073	901.606	2.46738	EEQYJSTYR	EEQYJSTYR	(N(N(H(H(N))(H(N(H))))))	H(4)N(4)	5	3	884.018	34244700	1.86531e+08	sp|P0DOX5|IGG1_HUMAN/sp|P01857|IGHG1_HUMAN	299/180	0.00246006
20200615_serum_NGlycP_1hDIA_rep3.mzML	909.508	904.694	4.81416	EEQYJSTYR	EEQYJSTYR	(N(N(H(N)(H(H))(H(N)))))	H(4)N(4)	5	3	884.018	31203600	170765661	sp|P0DOX5|IGG1_HUMAN/sp|P01857|IGHG1_HUMAN	299/180	0.00246006
20200615_serum_NGlycP_1hDIA_rep1.mzML	909.181	900.412	8.76895	EEQYJSTYR	EEQYJSTYR	(N(N(H(H(N))(H(N(H))))))	H(4)N(4)	5	2	1325.52	40858200	405353674	sp|P0DOX5|IGG1_HUMAN/sp|P01857|IGHG1_HUMAN	299/180	0.00246006
20200615_serum_NGlycP_1hDIA_rep2.mzML	905.244	898.415	6.82881	EEQYJSTYR	EEQYJSTYR	(N(N(H(H(N))(H(N(H))))))	H(4)N(4)	5	2	1325.52	45722400	3.99675e+08	sp|P0DOX5|IGG1_HUMAN/sp|P01857|IGHG1_HUMAN	299/180	0.00246006
20200615_serum_NGlycP_1hDIA_rep3.mzML	910.053	901.658	8.39503	EEQYJSTYR	EEQYJSTYR	(N(N(H(H(N))(H(N(H))))))	H(4)N(4)	5	2	1325.52	42298100	3.4604e+08	sp|P0DOX5|IGG1_HUMAN/sp|P01857|IGHG1_HUMAN	299/180	0.00246006
20200615_serum_NGlycP_1hDIA_rep1.mzML	878.706	945.139	-66.433	EEQYJSTYR	EEQYJSTYR	(N(F)(N(H(N)(H(N))(H(N)))))	F(1)H(3)N(5)	5	3	946.38	2459620	86616.6	sp|P0DOX5|IGG1_HUMAN/sp|P01857|IGHG1_HUMAN	299/180	0.00156081
20200615_serum_NGlycP_1hDIA_rep2.mzML	956.379	944.608	11.7707	EEQYJSTYR	EEQYJSTYR	(N(F)(N(H(N)(H(N))(H(N)))))	F(1)H(3)N(5)	5	3	946.38	16457300	9.53739e+07	sp|P0DOX5|IGG1_HUMAN/sp|P01857|IGHG1_HUMAN	299/180	0.00156081
20200615_serum_NGlycP_1hDIA_rep1.mzML	952.019	952.386	-0.366608	EEQYJSTYR	EEQYJSTYR	(N(F)(N(H(N)(H(N))(H(N)))))	F(1)H(3)N(5)	5	2	1419.07	25857800	149775745	sp|P0DOX5|IGG1_HUMAN/sp|P01857|IGHG1_HUMAN	299/180	0.00156081
20200615_serum_NGlycP_1hDIA_rep2.mzML	950.515	952.24	-1.72514	EEQYJSTYR	EEQYJSTYR	(N(F)(N(H(N)(H(N))(H(N)))))	F(1)H(3)N(5)	5	2	1419.07	24068200	1.67602e+08	sp|P0DOX5|IGG1_HUMAN/sp|P01857|IGHG1_HUMAN	299/180	0.00156081
20200615_serum_NGlycP_1hDIA_rep3.mzML	950.844	953.71	-2.86564	EEQYJSTYR	EEQYJSTYR	(N(F)(N(H(N)(H(N))(H(N)))))	F(1)H(3)N(5)	5	2	1419.07	35219500	225133816	sp|P0DOX5|IGG1_HUMAN/sp|P01857|IGHG1_HUMAN	299/180	0.00156081
20200615_serum_NGlycP_1hDIA_rep1.mzML	957.49	918.364	39.1257	EEQYJSTYR	EEQYJSTYR	(N(F)(N(H(N)(H(H))(H(N)))))	F(1)H(4)N(4)	5	3	932.704	13744300	9.06833e+06	sp|P0DOX5|IGG1_HUMAN/sp|P01857|IGHG1_HUMAN	299/180	0.000446243
20200615_serum_NGlycP_1hDIA_rep2.mzML	956.379	916.794	39.5852	EEQYJSTYR	EEQYJSTYR	(N(F)(N(H(N)(H(H))(H(N)))))	F(1)H(4)N(4)	5	3	932.704	13356200	1.30605e+07	sp|P0DOX5|IGG1_HUMAN/sp|P01857|IGHG1_HUMAN	299/180	0.000446243
20200615_serum_NGlycP_1hDIA_rep3.mzML	956.157	919.448	36.7089	EEQYJSTYR	EEQYJSTYR	(N(F)(N(H(N)(H(H))(H(N)))))	F(1)H(4)N(4)	5	3	932.704	17996600	9.22516e+06	sp|P0DOX5|IGG1_HUMAN/sp|P01857|IGHG1_HUMAN	299/180	0.000446243
20200615_serum_NGlycP_1hDIA_rep1.mzML	881.075	924.027	-42.9518	EEQYJSTYR	EEQYJSTYR	(N(F)(N(H(H(N))(H(N(H))))))	F(1)H(4)N(4)	5	2	1398.55	1613520	2.65635e+07	sp|P0DOX5|IGG1_HUMAN/sp|P01857|IGHG1_HUMAN	299/180	0.000446243
20200615_serum_NGlycP_1hDIA_rep2.mzML	888.986	922.576	-33.5903	EEQYJSTYR	EEQYJSTYR	(N(F)(N(H(H(N))(H(N(H))))))	F(1)H(4)N(4)	5	2	1398.55	2756550	47765902	sp|P0DOX5|IGG1_HUMAN/sp|P01857|IGHG1_HUMAN	299/180	0.000446243
20200615_serum_NGlycP_1hDIA_rep3.mzML	894.157	925.059	-30.9016	EEQYJSTYR	EEQYJSTYR	(N(F)(N(H(H(N))(H(N(H))))))	F(1)H(4)N(4)	5	2	1398.55	2519950	4.3975e+07	sp|P0DOX5|IGG1_HUMAN/sp|P01857|IGHG1_HUMAN	299/180	0.000446243
20200615_serum_NGlycP_1hDIA_rep1.mzML	954.984	911.979	43.0047	EEQYJSTYR	EEQYJSTYR	(N(F)(N(H(N)(H(H))(H(N(H))))))	F(1)H(5)N(4)	5	3	986.722	7201110	5.12679e+06	sp|P0DOX5|IGG1_HUMAN/sp|P01857|IGHG1_HUMAN	299/180	0.00665218
20200615_serum_NGlycP_1hDIA_rep2.mzML	953.841	910.277	43.5641	EEQYJSTYR	EEQYJSTYR	(N(F)(N(H(N)(H(H))(H(N(H))))))	F(1)H(5)N(4)	5	3	986.722	11809500	1.68088e+07	sp|P0DOX5|IGG1_HUMAN/sp|P01857|IGHG1_HUMAN	299/180	0.00665218
20200615_serum_NGlycP_1hDIA_rep3.mzML	892.799	913.123	-20.3236	EEQYJSTYR	EEQYJSTYR	(N(F)(N(H(H(H))(H(N)(N(H))))))	F(1)H(5)N(4)	5	3	986.722	2584540	2.36998e+07	sp|P0DOX5|IGG1_HUMAN/sp|P01857|IGHG1_HUMAN	299/180	0.00665218
20200615_serum_NGlycP_1hDIA_rep1.mzML	891.419	934.62	-43.2007	EEQYJSTYR	EEQYJSTYR	(N(F)(N(H(H(N(H)))(H(N(H))))))	F(1)H(5)N(4)	5	2	1479.58	2021470	2.86143e+07	sp|P0DOX5|IGG1_HUMAN/sp|P01857|IGHG1_HUMAN	299/180	0.00665218
20200615_serum_NGlycP_1hDIA_rep2.mzML	886.488	933.559	-47.0714	EEQYJSTYR	EEQYJSTYR	(N(F)(N(H(H(N(H)))(H(N(H))))))	F(1)H(5)N(4)	5	2	1479.58	1706380	2.82542e+07	sp|P0DOX5|IGG1_HUMAN/sp|P01857|IGHG1_HUMAN	299/180	0.00665218
20200615_serum_NGlycP_1hDIA_rep3.mzML	893.201	935.673	-42.472	EEQYJSTYR	EEQYJSTYR	(N(F)(N(H(H(N(H)))(H(N(H))))))	F(1)H(5)N(4)	5	2	1479.58	1239690	22252067	sp|P0DOX5|IGG1_HUMAN/sp|P01857|IGHG1_HUMAN	299/180	0.00665218
20200615_serum_NGlycP_1hDIA_rep1.mzML	954.984	892.02	62.9644	EEQYJSTYR	EEQYJSTYR	(N(F)(N(H(N)(H(H))(H(N(F))))))	F(2)H(4)N(4)	5	3	981.39	7616350	362371	sp|P0DOX5|IGG1_HUMAN/sp|P01857|IGHG1_HUMAN	299/180	0.00401006
20200615_serum_NGlycP_1hDIA_rep2.mzML	953.841	889.871	63.9699	EEQYJSTYR	EEQYJSTYR	(N(F)(N(H(N)(H(H))(H(N(F))))))	F(2)H(4)N(4)	5	3	981.39	12372300	228408	sp|P0DOX5|IGG1_HUMAN/sp|P01857|IGHG1_HUMAN	299/180	0.00401006
20200615_serum_NGlycP_1hDIA_rep3.mzML	892.799	893.292	-0.492578	EEQYJSTYR	EEQYJSTYR	(N(F)(N(H(H(H))(H(N)(N(F))))))	F(2)H(4)N(4)	5	3	981.39	2596320	1.22694e+06	sp|P0DOX5|IGG1_HUMAN/sp|P01857|IGHG1_HUMAN	299/180	0.00401006
20200615_serum_NGlycP_1hDIA_rep1.mzML	952.026	950.006	2.0202	EEQYJSTYR	EEQYJSTYR	(N(F)(N(H(N)(H(N))(H(N(H))))))	F(1)H(4)N(5)	5	3	1000.4	42932400	3.90297e+08	sp|P0DOX5|IGG1_HUMAN/sp|P01857|IGHG1_HUMAN	299/180	0.000891575
20200615_serum_NGlycP_1hDIA_rep2.mzML	951.581	949.721	1.85959	EEQYJSTYR	EEQYJSTYR	(N(F)(N(H(N)(H(N))(H(N(H))))))	F(1)H(4)N(5)	5	3	1000.4	40162700	3.93177e+08	sp|P0DOX5|IGG1_HUMAN/sp|P01857|IGHG1_HUMAN	299/180	0.000891575
20200615_serum_NGlycP_1hDIA_rep3.mzML	949.905	951.237	-1.33216	EEQYJSTYR	EEQYJSTYR	(N(F)(N(H(N)(H(N))(H(N(H))))))	F(1)H(4)N(5)	5	3	1000.4	47098500	4.55616e+08	sp|P0DOX5|IGG1_HUMAN/sp|P01857|IGHG1_HUMAN	299/180	0.000891575
20200615_serum_NGlycP_1hDIA_rep1.mzML	952.163	960.301	-8.13821	EEQYJSTYR	EEQYJSTYR	(N(F)(N(H(N)(H(N))(H(N(H))))))	F(1)H(4)N(5)	5	2	1500.09	21584200	1.744e+08	sp|P0DOX5|IGG1_HUMAN/sp|P01857|IGHG1_HUMAN	299/180	0.000891575
20200615_serum_NGlycP_1hDIA_rep2.mzML	952.253	960.792	-8.53869	EEQYJSTYR	EEQYJSTYR	(N(F)(N(H(N)(H(N))(H(N(H))))))	F(1)H(4)N(5)	5	2	1500.09	22165400	1.80968e+08	sp|P0DOX5|IGG1_HUMAN/sp|P01857|IGHG1_HUMAN	299/180	0.000891575
20200615_serum_NGlycP_1hDIA_rep3.mzML	951.316	962.447	-11.131	EEQYJSTYR	EEQYJSTYR	(N(F)(N(H(N)(H(N))(H(N(H))))))	F(1)H(4)N(5)	5	2	1500.09	22405900	2.20287e+08	sp|P0DOX5|IGG1_HUMAN/sp|P01857|IGHG1_HUMAN	299/180	0.000891575
20200615_serum_NGlycP_1hDIA_rep1.mzML	1076.85	1149.1	-72.2546	EEQYJSTYR	EEQYJSTYR	(N(F)(N(H(H(N))(H(N(H(A)))))))	A(1)F(1)H(4)N(4)	5	3	1029.74	926331	6.60482e+06	sp|P0DOX5|IGG1_HUMAN/sp|P01857|IGHG1_HUMAN	299/180	0.000933725
20200615_serum_NGlycP_1hDIA_rep2.mzML	1123	1153.79	-30.7921	EEQYJSTYR	EEQYJSTYR	(N(F)(N(H(H(N))(H(N(H(A)))))))	A(1)F(1)H(4)N(4)	5	3	1029.74	5244910	299289	sp|P0DOX5|IGG1_HUMAN/sp|P01857|IGHG1_HUMAN	299/180	0.000933725
20200615_serum_NGlycP_1hDIA_rep3.mzML	1124.9	1153.05	-28.1489	EEQYJSTYR	EEQYJSTYR	(N(F)(N(H(H(N))(H(N(H(A)))))))	A(1)F(1)H(4)N(4)	5	3	1029.74	4869180	202406	sp|P0DOX5|IGG1_HUMAN/sp|P01857|IGHG1_HUMAN	299/180	0.000933725
20200615_serum_NGlycP_1hDIA_rep1.mzML	1114.02	1146.61	-32.5909	EEQYJSTYR	EEQYJSTYR	(N(F)(N(H(H(N))(H(N(H(A)))))))	A(1)F(1)H(4)N(4)	5	2	1544.1	1396380	507366	sp|P0DOX5|IGG1_HUMAN/sp|P01857|IGHG1_HUMAN	299/180	0.000933725
20200615_serum_NGlycP_1hDIA_rep3.mzML	1124.9	1145.8	-20.8968	EEQYJSTYR	EEQYJSTYR	(N(N(H(H(N(H)))(H(N(H(A)))))))	A(1)H(5)N(4)	5	3	1035.07	5185830	5.27927e+07	sp|P0DOX5|IGG1_HUMAN/sp|P01857|IGHG1_HUMAN	299/180	0.00121472
20200615_serum_NGlycP_1hDIA_rep1.mzML	896.612	889.181	7.43135	EEQYJSTYR	EEQYJSTYR	(N(F)(N(H(H(H))(H(N(H))(N(F))))))	F(2)H(5)N(4)	5	3	1035.41	3708030	9.23171e+06	sp|P0DOX5|IGG1_HUMAN/sp|P01857|IGHG1_HUMAN	299/180	0.00623271
20200615_serum_NGlycP_1hDIA_rep2.mzML	892.238	887.151	5.08723	EEQYJSTYR	EEQYJSTYR	(N(F)(N(H(H(H))(H(N(H))(N(F))))))	F(2)H(5)N(4)	5	3	1035.41	3955480	8.43955e+06	sp|P0DOX5|IGG1_HUMAN/sp|P01857|IGHG1_HUMAN	299/180	0.00623271
20200615_serum_NGlycP_1hDIA_rep3.mzML	901.139	890.462	10.677	EEQYJSTYR	EEQYJSTYR	(N(F)(N(H(H(H))(H(N(H))(N(F))))))	F(2)H(5)N(4)	5	3	1035.41	3703780	8.51652e+06	sp|P0DOX5|IGG1_HUMAN/sp|P01857|IGHG1_HUMAN	299/180	0.00623271
20200615_serum_NGlycP_1hDIA_rep1.mzML	936.137	890.57	45.5665	EEQYJSTYR	EEQYJSTYR	(N(F)(N(H(H(N(H)))(H(N(H(F)))))))	F(2)H(5)N(4)	5	2	1552.61	5158890	1.14526e+06	sp|P0DOX5|IGG1_HUMAN/sp|P01857|IGHG1_HUMAN	299/180	0.00623271
20200615_serum_NGlycP_1hDIA_rep2.mzML	932.413	888.474	43.9389	EEQYJSTYR	EEQYJSTYR	(N(F)(N(H(H(N(H)))(H(N(H(F)))))))	F(2)H(5)N(4)	5	2	1552.61	6491670	1.43089e+06	sp|P0DOX5|IGG1_HUMAN/sp|P01857|IGHG1_HUMAN	299/180	0.00623271
20200615_serum_NGlycP_1hDIA_rep3.mzML	894.773	891.848	2.92542	EEQYJSTYR	EEQYJSTYR	(N(F)(N(H(H(N(H)))(H(N(H(F)))))))	F(2)H(5)N(4)	5	2	1552.61	589956	2.26937e+06	sp|P0DOX5|IGG1_HUMAN/sp|P01857|IGHG1_HUMAN	299/180	0.00623271
20200615_serum_NGlycP_1hDIA_rep1.mzML	949.94	965.104	-15.164	EEQYJSTYR	EEQYJSTYR	(N(F)(N(H(N)(H(N(H)))(H(N(H))))))	F(1)H(5)N(5)	5	3	1054.42	10511400	7.67495e+07	sp|P0DOX5|IGG1_HUMAN/sp|P01857|IGHG1_HUMAN	299/180	0.00134633
20200615_serum_NGlycP_1hDIA_rep2.mzML	949.587	966.031	-16.4436	EEQYJSTYR	EEQYJSTYR	(N(F)(N(H(N)(H(N(H)))(H(N(H))))))	F(1)H(5)N(5)	5	3	1054.42	10063800	7.43795e+07	sp|P0DOX5|IGG1_HUMAN/sp|P01857|IGHG1_HUMAN	299/180	0.00134633
20200615_serum_NGlycP_1hDIA_rep3.mzML	948.406	967.778	-19.3723	EEQYJSTYR	EEQYJSTYR	(N(F)(N(H(N)(H(N(H)))(H(N(H))))))	F(1)H(5)N(5)	5	3	1054.42	10308600	8.70708e+07	sp|P0DOX5|IGG1_HUMAN/sp|P01857|IGHG1_HUMAN	299/180	0.00134633
20200615_serum_NGlycP_1hDIA_rep1.mzML	959.147	947.51	11.6368	EEQYJSTYR	EEQYJSTYR	(N(F)(N(H(N)(H(N(H)))(H(N(H))))))	F(1)H(5)N(5)	5	2	1581.12	401936	1.88235e+06	sp|P0DOX5|IGG1_HUMAN/sp|P01857|IGHG1_HUMAN	299/180	0.00134633
20200615_serum_NGlycP_1hDIA_rep2.mzML	935.652	947.101	-11.4489	EEQYJSTYR	EEQYJSTYR	(N(F)(N(H(N)(H(N(H)))(H(N(H))))))	F(1)H(5)N(5)	5	2	1581.12	9876740	1.84299e+07	sp|P0DOX5|IGG1_HUMAN/sp|P01857|IGHG1_HUMAN	299/180	0.00134633
20200615_serum_NGlycP_1hDIA_rep3.mzML	959.46	948.717	10.7432	EEQYJSTYR	EEQYJSTYR	(N(F)(N(H(N)(H(N(H)))(H(N(H))))))	F(1)H(5)N(5)	5	2	1581.12	370282	422486	sp|P0DOX5|IGG1_HUMAN/sp|P01857|IGHG1_HUMAN	299/180	0.00134633
20200615_serum_NGlycP_1hDIA_rep1.mzML	1118.02	1136.36	-18.3354	EEQYJSTYR	EEQYJSTYR	(N(F)(N(H(H(N(H)))(H(N(H(A)))))))	A(1)F(1)H(5)N(4)	5	3	1083.75	68301800	7.09789e+08	sp|P0DOX5|IGG1_HUMAN/sp|P01857|IGHG1_HUMAN	299/180	0.00167698
20200615_serum_NGlycP_1hDIA_rep2.mzML	1129.13	1142.34	-13.2064	EEQYJSTYR	EEQYJSTYR	(N(F)(N(H(H(H))(H(N)(N(H(A)))))))	A(1)F(1)H(5)N(4)	5	3	1083.75	67479300	6.31297e+08	sp|P0DOX5|IGG1_HUMAN/sp|P01857|IGHG1_HUMAN	299/180	0.00167698
20200615_serum_NGlycP_1hDIA_rep3.mzML	1127.74	1142.4	-14.6562	EEQYJSTYR	EEQYJSTYR	(N(F)(N(H(H(N(H)))(H(N(H(A)))))))	A(1)F(1)H(5)N(4)	5	3	1083.75	62034400	7.12264e+08	sp|P0DOX5|IGG1_HUMAN/sp|P01857|IGHG1_HUMAN	299/180	0.00167698
20200615_serum_NGlycP_1hDIA_rep1.mzML	1096.12	1139.81	-43.6913	EEQYJSTYR	EEQYJSTYR	(N(N(H(H(H)(H))(H(N(F))(N(H)(F))))))	F(2)H(6)N(4)	5	3	1089.43	11396600	1.39625e+08	sp|P0DOX5|IGG1_HUMAN/sp|P01857|IGHG1_HUMAN	299/180	5.4179e-05
20200615_serum_NGlycP_1hDIA_rep2.mzML	1129.13	1145.36	-16.2348	EEQYJSTYR	EEQYJSTYR	(N(F)(N(H(H(H))(H(N(H))(N(H)(F))))))	F(2)H(6)N(4)	5	3	1089.43	62956000	1.2857e+08	sp|P0DOX5|IGG1_HUMAN/sp|P01857|IGHG1_HUMAN	299/180	5.4179e-05
20200615_serum_NGlycP_1hDIA_rep3.mzML	1103.52	1145.29	-41.772	EEQYJSTYR	EEQYJSTYR	(N(F)(N(H(H(N(H)))(H(N(H(H)(F)))))))	F(2)H(6)N(4)	5	3	1089.43	856248	9.67757e+06	sp|P0DOX5|IGG1_HUMAN/sp|P01857|IGHG1_HUMAN	299/180	5.4179e-05
20200615_serum_NGlycP_1hDIA_rep1.mzML	1170.99	1178.31	-7.31906	EEQYJSTYR	EEQYJSTYR	(N(F)(N(H(N)(H(N))(H(N(H(A)))))))	A(1)F(1)H(4)N(5)	5	3	1097.43	3115700	3.46007e+07	sp|P0DOX5|IGG1_HUMAN/sp|P01857|IGHG1_HUMAN	299/180	0.000973292
20200615_serum_NGlycP_1hDIA_rep2.mzML	1171.04	1173.31	-2.26557	EEQYJSTYR	EEQYJSTYR	(N(F)(N(H(N)(H(N))(H(N(H(A)))))))	A(1)F(1)H(4)N(5)	5	3	1097.43	3870540	4.28627e+07	sp|P0DOX5|IGG1_HUMAN/sp|P01857|IGHG1_HUMAN	299/180	0.000973292
20200615_serum_NGlycP_1hDIA_rep3.mzML	1176.37	1178.42	-2.04615	EEQYJSTYR	EEQYJSTYR	(N(F)(N(H(N)(H(N))(H(N(H(A)))))))	A(1)F(1)H(4)N(5)	5	3	1097.43	3481090	4.22906e+07	sp|P0DOX5|IGG1_HUMAN/sp|P01857|IGHG1_HUMAN	299/180	0.000973292
20200615_serum_NGlycP_1hDIA_rep1.mzML	1117.04	1117.26	-0.220753	EEQYJSTYR	EEQYJSTYR	(N(F)(N(H(H(N(H)))(H(N(H(A)))))))	A(1)F(1)H(5)N(4)	5	2	1625.13	7939260	1.92422e+08	sp|P0DOX5|IGG1_HUMAN/sp|P01857|IGHG1_HUMAN	299/180	0.00657108
20200615_serum_NGlycP_1hDIA_rep2.mzML	1129.45	1126.24	3.20887	EEQYJSTYR	EEQYJSTYR	(N(F)(N(H(H(N(H)))(H(N(H(A)))))))	A(1)F(1)H(5)N(4)	5	2	1625.13	6805000	239932538	sp|P0DOX5|IGG1_HUMAN/sp|P01857|IGHG1_HUMAN	299/180	0.00657108
20200615_serum_NGlycP_1hDIA_rep3.mzML	1081.52	1125.75	-44.2336	EEQYJSTYR	EEQYJSTYR	(N(F)(N(H(H(N(H)))(H(N(H(A)))))))	A(1)F(1)H(5)N(4)	5	2	1625.13	238747	4.65026e+06	sp|P0DOX5|IGG1_HUMAN/sp|P01857|IGHG1_HUMAN	299/180	0.00657108
20200615_serum_NGlycP_1hDIA_rep1.mzML	2659.97	2692.97	-32.9979	EGYSJISYIVVNHQGISSR	EGYSJISYIVVNHQGISSR	(N(N(H(N)(H(H))(H(N(H(A(A))))))))	A(2)H(5)N(4)	5	4	1082.71	1363450	6.97013e+06	sp|P49908|SEPP1_HUMAN	83	0.000224681
20200615_serum_NGlycP_1hDIA_rep2.mzML	2662.24	2693.01	-30.7694	EGYSJISYIVVNHQGISSR	EGYSJISYIVVNHQGISSR	(N(N(H(H(N(H(A))))(H(N(H(A)))))))	A(2)H(5)N(4)	5	4	1082.71	1051590	6.28389e+06	sp|P49908|SEPP1_HUMAN	83	0.000224681
20200615_serum_NGlycP_1hDIA_rep3.mzML	2658.01	2686.68	-28.672	EGYSJISYIVVNHQGISSR	EGYSJISYIVVNHQGISSR	(N(N(H(N)(H(H))(H(N(H(A(A))))))))	A(2)H(5)N(4)	5	4	1082.71	1050410	5.97116e+06	sp|P49908|SEPP1_HUMAN	83	0.000224681
20200615_serum_NGlycP_1hDIA_rep1.mzML	2661.36	2710.94	-49.5766	EGYSJISYIVVNHQGISSR	EGYSJISYIVVNHQGISSR	(N(N(H(N)(H(H))(H(N(H(A(A))))))))	A(2)H(5)N(4)	5	3	1443.28	697430	1.34993e+07	sp|P49908|SEPP1_HUMAN	83	0.000224681
20200615_serum_NGlycP_1hDIA_rep2.mzML	2662.87	2711.6	-48.7283	EGYSJISYIVVNHQGISSR	EGYSJISYIVVNHQGISSR	(N(N(H(H(N(H(A))))(H(N(H(A)))))))	A(2)H(5)N(4)	5	3	1443.28	830347	1.28109e+07	sp|P49908|SEPP1_HUMAN	83	0.000224681
20200615_serum_NGlycP_1hDIA_rep3.mzML	2655.68	2705.21	-49.5274	EGYSJISYIVVNHQGISSR	EGYSJISYIVVNHQGISSR	(N(N(H(N)(H(H))(H(N(H(A(A))))))))	A(2)H(5)N(4)	5	3	1443.28	778776	1.23901e+07	sp|P49908|SEPP1_HUMAN	83	0.000224681
20200615_serum_NGlycP_1hDIA_rep1.mzML	1774.5	1752.14	22.3561	EHEGAIYPDJTTDFQR	EHEGAIYPDJTTDFQR	(N(N(H(H(N(H)))(H(N(H(A)))))))	A(1)H(5)N(4)	10	3	1269.51	5940920	5.18844e+07	sp|P00450|CERU_HUMAN	138	0.00323938
20200615_serum_NGlycP_1hDIA_rep2.mzML	1777.14	1759.16	17.9809	EHEGAIYPDJTTDFQR	EHEGAIYPDJTTDFQR	(N(N(H(H(N(H)))(H(N(H(A)))))))	A(1)H(5)N(4)	10	3	1269.51	6501560	5.37671e+07	sp|P00450|CERU_HUMAN	138	0.00323938
20200615_serum_NGlycP_1hDIA_rep3.mzML	1779.72	1750.61	29.1106	EHEGAIYPDJTTDFQR	EHEGAIYPDJTTDFQR	(N(N(H(H(N(H)))(H(N(H(A)))))))	A(1)H(5)N(4)	10	3	1269.51	7280580	6.43687e+07	sp|P00450|CERU_HUMAN	138	0.00323938
20200615_serum_NGlycP_1hDIA_rep1.mzML	2065.33	2092.32	-26.9873	EHEGAIYPDJTTDFQR	EHEGAIYPDJTTDFQR	(N(N(H(H(N(H(A))))(H(N(H(A)))))))	A(2)H(5)N(4)	10	4	1025.16	7939120	3.47961e+07	sp|P00450|CERU_HUMAN	138	0.00107254
20200615_serum_NGlycP_1hDIA_rep2.mzML	2068.15	2098.04	-29.89	EHEGAIYPDJTTDFQR	EHEGAIYPDJTTDFQR	(N(N(H(H(N(H(A))))(H(N(H(A)))))))	A(2)H(5)N(4)	10	4	1025.16	9533290	2.1957e+07	sp|P00450|CERU_HUMAN	138	0.00107254
20200615_serum_NGlycP_1hDIA_rep3.mzML	2065.64	2096.41	-30.7714	EHEGAIYPDJTTDFQR	EHEGAIYPDJTTDFQR	(N(N(H(H(N(H(A))))(H(N(H(A)))))))	A(2)H(5)N(4)	10	4	1025.16	9081290	3.57876e+07	sp|P00450|CERU_HUMAN	138	0.00107254
20200615_serum_NGlycP_1hDIA_rep1.mzML	2064.89	2098.31	-33.4158	EHEGAIYPDJTTDFQR	EHEGAIYPDJTTDFQR	(N(N(H(H(N(H(A))))(H(N(H(A)))))))	A(2)H(5)N(4)	10	3	1366.54	25676000	2.71542e+08	sp|P00450|CERU_HUMAN	138	0.00107254
20200615_serum_NGlycP_1hDIA_rep2.mzML	2068.2	2104.22	-36.0208	EHEGAIYPDJTTDFQR	EHEGAIYPDJTTDFQR	(N(N(H(H(N(H(A))))(H(N(H(A)))))))	A(2)H(5)N(4)	10	3	1366.54	37479500	4.77231e+08	sp|P00450|CERU_HUMAN	138	0.00107254
20200615_serum_NGlycP_1hDIA_rep3.mzML	2094.73	2102.81	-8.0779	EHEGAIYPDJTTDFQR	EHEGAIYPDJTTDFQR	(N(N(H(H(N(H(A))))(H(N(H(A)))))))	A(2)H(5)N(4)	10	3	1366.54	3879440	2.76627e+07	sp|P00450|CERU_HUMAN	138	0.00107254
20200615_serum_NGlycP_1hDIA_rep1.mzML	2044.68	2079.59	-34.9137	EHEGAIYPDJTTDFQR	EHEGAIYPDJTTDFQR	(N(F)(N(H(H(N(H(A))))(H(N(H(A)))))))	A(2)F(1)H(5)N(4)	10	4	1061.67	3438000	1.69245e+07	sp|P00450|CERU_HUMAN	138	0.00235592
20200615_serum_NGlycP_1hDIA_rep2.mzML	2071.46	2084.79	-13.3324	EHEGAIYPDJTTDFQR	EHEGAIYPDJTTDFQR	(N(F)(N(H(H(N(H(A))))(H(N(H(A)))))))	A(2)F(1)H(5)N(4)	10	4	1061.67	444459	1.67249e+06	sp|P00450|CERU_HUMAN	138	0.00235592
20200615_serum_NGlycP_1hDIA_rep3.mzML	2046.9	2082.47	-35.5744	EHEGAIYPDJTTDFQR	EHEGAIYPDJTTDFQR	(N(F)(N(H(N)(H(H))(H(N(H(A(A))))))))	A(2)F(1)H(5)N(4)	10	4	1061.67	3189560	2.11058e+07	sp|P00450|CERU_HUMAN	138	0.00235592
20200615_serum_NGlycP_1hDIA_rep1.mzML	2072.21	2082.94	-10.734	EHEGAIYPDJTTDFQR	EHEGAIYPDJTTDFQR	(N(F)(N(H(N)(H(H))(H(N(H(A(A))))))))	A(2)F(1)H(5)N(4)	10	3	1415.23	1119940	1.39168e+07	sp|P00450|CERU_HUMAN	138	0.00235592
20200615_serum_NGlycP_1hDIA_rep2.mzML	2049.73	2088.28	-38.549	EHEGAIYPDJTTDFQR	EHEGAIYPDJTTDFQR	(N(F)(N(H(H(N(H(A))))(H(N(H(A)))))))	A(2)F(1)H(5)N(4)	10	3	1415.23	10647400	9.95301e+07	sp|P00450|CERU_HUMAN	138	0.00235592
20200615_serum_NGlycP_1hDIA_rep3.mzML	2074.63	2086.12	-11.4921	EHEGAIYPDJTTDFQR	EHEGAIYPDJTTDFQR	(N(F)(N(H(H(N(H(A))))(H(N(H(A)))))))	A(2)F(1)H(5)N(4)	10	3	1415.23	1370410	14964415	sp|P00450|CERU_HUMAN	138	0.00235592
20200615_serum_NGlycP_1hDIA_rep1.mzML	2366.84	2474.32	-107.478	EHEGAIYPDJTTDFQR	EHEGAIYPDJTTDFQR	(N(N(H(H(N(F)(H(A))))(H(N(H(A)))(N(H(A)))))))	A(3)F(1)H(6)N(5)	10	4	1225.73	1740620	8.48828e+06	sp|P00450|CERU_HUMAN	138	0.00111892
20200615_serum_NGlycP_1hDIA_rep1.mzML	1774.5	1844.82	-70.3183	EHEGAIYPDJTTDFQR	EHEGAIYPDJTTDFQR	(N(F)(N(H(H(N(H)))(H(N(H(F)))))))	F(2)H(5)N(4)	10	3	1269.85	5910620	2.87948e+07	sp|P00450|CERU_HUMAN	138	0.00295258
20200615_serum_NGlycP_1hDIA_rep2.mzML	1805.03	1848.75	-43.7201	EHEGAIYPDJTTDFQR	EHEGAIYPDJTTDFQR	(N(N(H(H(N(H(F))))(H(N(H(F)))))))	F(2)H(5)N(4)	10	3	1269.85	331313	3.79145e+06	sp|P00450|CERU_HUMAN	138	0.00295258
20200615_serum_NGlycP_1hDIA_rep3.mzML	1779.72	1845.44	-65.7211	EHEGAIYPDJTTDFQR	EHEGAIYPDJTTDFQR	(N(N(H(H(N(H(F))))(H(N(H(F)))))))	F(2)H(5)N(4)	10	3	1269.85	7177980	6.65298e+07	sp|P00450|CERU_HUMAN	138	0.00295258
20200615_serum_NGlycP_1hDIA_rep1.mzML	1768.71	1742.79	25.9181	EHEGAIYPDJTTDFQR	EHEGAIYPDJTTDFQR	(N(F)(N(H(H(N(H)))(H(N(H(A)))))))	A(1)F(1)H(5)N(4)	10	3	1318.2	1754370	1.76594e+07	sp|P00450|CERU_HUMAN	138	0.00308549
20200615_serum_NGlycP_1hDIA_rep2.mzML	1763.19	1748.42	14.7707	EHEGAIYPDJTTDFQR	EHEGAIYPDJTTDFQR	(N(F)(N(H(H(N(H)))(H(N(H(A)))))))	A(1)F(1)H(5)N(4)	10	3	1318.2	1284000	1.2771e+07	sp|P00450|CERU_HUMAN	138	0.00308549
20200615_serum_NGlycP_1hDIA_rep3.mzML	1770.63	1744.18	26.4512	EHEGAIYPDJTTDFQR	EHEGAIYPDJTTDFQR	(N(F)(N(H(H(N(H)))(H(N(H(A)))))))	A(1)F(1)H(5)N(4)	10	3	1318.2	1853620	1.76702e+07	sp|P00450|CERU_HUMAN	138	0.00308549
20200615_serum_NGlycP_1hDIA_rep1.mzML	2064.06	2070.94	-6.87902	EHEGAIYPDJTTDFQR	EHEGAIYPDJTTDFQR	(N(N(H(H(N(H(A))))(H(N(H))(N(H(A)))))))	A(2)H(6)N(5)	10	3	1488.25	1307980	2.36238e+06	sp|P00450|CERU_HUMAN	138	0.000969672
20200615_serum_NGlycP_1hDIA_rep2.mzML	2067.42	2075.76	-8.34475	EHEGAIYPDJTTDFQR	EHEGAIYPDJTTDFQR	(N(N(H(H(N(H(A))))(H(N(H))(N(H(A)))))))	A(2)H(6)N(5)	10	3	1488.25	1670970	4.10745e+06	sp|P00450|CERU_HUMAN	138	0.000969672
20200615_serum_NGlycP_1hDIA_rep3.mzML	2064.27	2073.71	-9.43716	EHEGAIYPDJTTDFQR	EHEGAIYPDJTTDFQR	(N(N(H(H(N(H(A))))(H(N(H))(N(H(A)))))))	A(2)H(6)N(5)	10	3	1488.25	1671720	3.6796e+06	sp|P00450|CERU_HUMAN	138	0.000969672
20200615_serum_NGlycP_1hDIA_rep1.mzML	2062.08	2065.97	-3.88932	EHEGAIYPDJTTDFQR	EHEGAIYPDJTTDFQR	(N(F)(N(H(H(N(H)(F)))(H(N(H(A)))(N(H(A)))))))	A(2)F(2)H(6)N(5)	10	3	1585.63	779513	463693	sp|P00450|CERU_HUMAN	138	0.00141769
20200615_serum_NGlycP_1hDIA_rep2.mzML	2063.5	2070.55	-7.05277	EHEGAIYPDJTTDFQR	EHEGAIYPDJTTDFQR	(N(F)(N(H(H(N(H)(F)))(H(N(H(A)))(N(H(A)))))))	A(2)F(2)H(6)N(5)	10	3	1585.63	976023	364734	sp|P00450|CERU_HUMAN	138	0.00141769
20200615_serum_NGlycP_1hDIA_rep3.mzML	2063.58	2068.69	-5.10955	EHEGAIYPDJTTDFQR	EHEGAIYPDJTTDFQR	(N(F)(N(H(H(N(H)(F)))(H(N(H(A)))(N(H(A)))))))	A(2)F(2)H(6)N(5)	10	3	1585.63	932172	271109	sp|P00450|CERU_HUMAN	138	0.00141769
20200615_serum_NGlycP_1hDIA_rep1.mzML	2384.86	2462.77	-77.9054	EHEGAIYPDJTTDFQR	EHEGAIYPDJTTDFQR	(N(N(H(H(N(H(A))))(H(N(H(A)))(N(H(A)))))))	A(3)H(6)N(5)	10	3	1585.29	1507980	2.1477e+07	sp|P00450|CERU_HUMAN	138	0.0011578
20200615_serum_NGlycP_1hDIA_rep2.mzML	2386.45	2465.18	-78.7317	EHEGAIYPDJTTDFQR	EHEGAIYPDJTTDFQR	(N(N(H(H(N(H(A))))(H(N(H(A)))(N(H(A)))))))	A(3)H(6)N(5)	10	3	1585.29	1809280	2.4785e+07	sp|P00450|CERU_HUMAN	138	0.0011578
20200615_serum_NGlycP_1hDIA_rep3.mzML	2389.06	2464.75	-75.6925	EHEGAIYPDJTTDFQR	EHEGAIYPDJTTDFQR	(N(N(H(H(N(H(A))))(H(N(H(A)))(N(H(A)))))))	A(3)H(6)N(5)	10	3	1585.29	1784520	2.24439e+07	sp|P00450|CERU_HUMAN	138	0.0011578
20200615_serum_NGlycP_1hDIA_rep1.mzML	1035.64	1031.87	3.76655	EJGTISR	EJGTISR	(N(N(H(H(N(H(A))))(H(N(H(A)))))))	A(2)H(5)N(4)	2	3	994.392	8440020	6.73501e+07	sp|P02763|A1AG1_HUMAN	103	0.00279065
20200615_serum_NGlycP_1hDIA_rep2.mzML	1044.47	1039.69	4.78218	EJGTISR	EJGTISR	(N(N(H(H(N(H(A))))(H(N(H(A)))))))	A(2)H(5)N(4)	2	3	994.392	10528200	9.02492e+07	sp|P02763|A1AG1_HUMAN	103	0.00279065
20200615_serum_NGlycP_1hDIA_rep3.mzML	1043.87	1039.72	4.14651	EJGTISR	EJGTISR	(N(N(H(H(N(H(A))))(H(N(H(A)))))))	A(2)H(5)N(4)	2	3	994.392	9025500	8.08936e+07	sp|P02763|A1AG1_HUMAN	103	0.00279065
20200615_serum_NGlycP_1hDIA_rep1.mzML	1035.18	1034.53	0.651855	EJGTISR	EJGTISR	(N(N(H(H(N(H(A))))(H(N(H(A)))))))	A(2)H(5)N(4)	2	2	1491.08	1714460	2.04763e+07	sp|P02763|A1AG1_HUMAN	103	0.00279065
20200615_serum_NGlycP_1hDIA_rep2.mzML	1045.14	1042.5	2.64317	EJGTISR	EJGTISR	(N(N(H(H(N(H(A))))(H(N(H(A)))))))	A(2)H(5)N(4)	2	2	1491.08	2719980	2.54947e+07	sp|P02763|A1AG1_HUMAN	103	0.00279065
20200615_serum_NGlycP_1hDIA_rep2.mzML	1634.2	1614.07	20.1261	EJISDPTSPLR	EJISDPTSPLR	(N(N(H(H(N(H)))(H(N(H))))))	H(5)N(4)	2	3	951.071	1803210	7.86476e+06	sp|P01591|IGJ_HUMAN	71	0.00975787
20200615_serum_NGlycP_1hDIA_rep3.mzML	1629.88	1612.86	17.0178	EJISDPTSPLR	EJISDPTSPLR	(N(N(H(H(N(H)))(H(N(H))))))	H(5)N(4)	2	3	951.071	2186930	1.11795e+07	sp|P01591|IGJ_HUMAN	71	0.00975787
20200615_serum_NGlycP_1hDIA_rep1.mzML	2001.11	2046.38	-45.2682	EJISDPTSPLR	EJISDPTSPLR	(N(F)(N(H(H)(H(N(H(A)))))))	A(1)F(1)H(4)N(3)	2	3	975.078	976210	7.64487e+06	sp|P01591|IGJ_HUMAN	71	0.00016832
20200615_serum_NGlycP_1hDIA_rep2.mzML	2007.02	2050.88	-43.857	EJISDPTSPLR	EJISDPTSPLR	(N(F)(N(H(H)(H(N(H(A)))))))	A(1)F(1)H(4)N(3)	2	3	975.078	998176	5.35337e+06	sp|P01591|IGJ_HUMAN	71	0.00016832
20200615_serum_NGlycP_1hDIA_rep3.mzML	2006.54	2049.76	-43.2166	EJISDPTSPLR	EJISDPTSPLR	(N(F)(N(H(H)(H(N(H(A)))))))	A(1)F(1)H(4)N(3)	2	3	975.078	1028730	9.8004e+06	sp|P01591|IGJ_HUMAN	71	0.00016832
20200615_serum_NGlycP_1hDIA_rep1.mzML	1638.4	1657.54	-19.143	EJISDPTSPLR	EJISDPTSPLR	(N(N(H(N)(H(N))(H(N(H))))))	H(4)N(5)	2	3	964.747	1026710	71538.5	sp|P01591|IGJ_HUMAN	71	0.000511742
20200615_serum_NGlycP_1hDIA_rep2.mzML	1668.46	1662.45	6.005	EJISDPTSPLR	EJISDPTSPLR	(N(N(H(N)(H(N))(H(N(H))))))	H(4)N(5)	2	3	964.747	1417900	7.22889e+06	sp|P01591|IGJ_HUMAN	71	0.000511742
20200615_serum_NGlycP_1hDIA_rep3.mzML	1669.26	1662.19	7.06638	EJISDPTSPLR	EJISDPTSPLR	(N(N(H(N)(H(N))(H(N(H))))))	H(4)N(5)	2	3	964.747	1549900	8.42478e+06	sp|P01591|IGJ_HUMAN	71	0.000511742
20200615_serum_NGlycP_1hDIA_rep1.mzML	1969.53	2007.26	-37.734	EJISDPTSPLR	EJISDPTSPLR	(N(N(H(H(H))(H(N(H(A)))))))	A(1)H(5)N(3)	2	3	980.41	2014340	9.30681e+06	sp|P01591|IGJ_HUMAN	71	0.00198687
20200615_serum_NGlycP_1hDIA_rep2.mzML	1977.93	2013.62	-35.688	EJISDPTSPLR	EJISDPTSPLR	(N(N(H(H(H))(H(N(H(A)))))))	A(1)H(5)N(3)	2	3	980.41	1688940	7.21889e+06	sp|P01591|IGJ_HUMAN	71	0.00198687
20200615_serum_NGlycP_1hDIA_rep2.mzML	1986.62	2022.61	-35.9937	EJISDPTSPLR	EJISDPTSPLR	(N(F)(N(H(H(H))(H(N(H(A)))))))	A(1)F(1)H(5)N(3)	2	3	1029.1	9080050	4.29606e+07	sp|P01591|IGJ_HUMAN	71	0.00163532
20200615_serum_NGlycP_1hDIA_rep3.mzML	1985.45	2022.61	-37.1565	EJISDPTSPLR	EJISDPTSPLR	(N(F)(N(H(H(H))(H(N(H(A)))))))	A(1)F(1)H(5)N(3)	2	3	1029.1	12342000	5.96616e+07	sp|P01591|IGJ_HUMAN	71	0.00163532
20200615_serum_NGlycP_1hDIA_rep1.mzML	1976.87	2021.73	-44.8625	EJISDPTSPLR	EJISDPTSPLR	(N(F)(N(H(H(H))(H(N(H(A)))))))	A(1)F(1)H(5)N(3)	2	2	1543.14	1493550	1.57973e+07	sp|P01591|IGJ_HUMAN	71	0.00163532
20200615_serum_NGlycP_1hDIA_rep2.mzML	1986.39	2027.39	-41.0006	EJISDPTSPLR	EJISDPTSPLR	(N(F)(N(H(H(H))(H(N(H(A)))))))	A(1)F(1)H(5)N(3)	2	2	1543.14	1127330	1.4225e+07	sp|P01591|IGJ_HUMAN	71	0.00163532
20200615_serum_NGlycP_1hDIA_rep3.mzML	1984.87	2027.18	-42.3127	EJISDPTSPLR	EJISDPTSPLR	(N(F)(N(H(H(H))(H(N(H(A)))))))	A(1)F(1)H(5)N(3)	2	2	1543.14	1501070	2.04103e+07	sp|P01591|IGJ_HUMAN	71	0.00163532
20200615_serum_NGlycP_1hDIA_rep2.mzML	1986.62	1987.9	-1.27978	EJISDPTSPLR	EJISDPTSPLR	(N(F)(N(H(H(H)(H))(H(N(H)(F))))))	F(2)H(6)N(3)	2	3	1034.77	9061020	543218	sp|P01591|IGJ_HUMAN	71	0.00168294
20200615_serum_NGlycP_1hDIA_rep1.mzML	1951.32	1995.62	-44.2994	EJISDPTSPLR	EJISDPTSPLR	(N(N(H(H(N(H)))(H(N(H(A)))))))	A(1)H(5)N(4)	2	3	1048.1	21253800	1.47253e+08	sp|P01591|IGJ_HUMAN	71	0.00127544
20200615_serum_NGlycP_1hDIA_rep2.mzML	1959	2002.76	-43.7643	EJISDPTSPLR	EJISDPTSPLR	(N(N(H(H(N(H)))(H(N(H(A)))))))	A(1)H(5)N(4)	2	3	1048.1	20686400	1.52288e+08	sp|P01591|IGJ_HUMAN	71	0.00127544
20200615_serum_NGlycP_1hDIA_rep3.mzML	1959.46	2003.41	-43.9537	EJISDPTSPLR	EJISDPTSPLR	(N(N(H(H(N(H)))(H(N(H(A)))))))	A(1)H(5)N(4)	2	3	1048.1	20847200	1.62129e+08	sp|P01591|IGJ_HUMAN	71	0.00127544
20200615_serum_NGlycP_1hDIA_rep1.mzML	1950.52	1994.82	-44.3044	EJISDPTSPLR	EJISDPTSPLR	(N(N(H(H(N(H)))(H(N(H(A)))))))	A(1)H(5)N(4)	2	2	1571.65	2441380	2.89929e+07	sp|P01591|IGJ_HUMAN	71	0.00127544
20200615_serum_NGlycP_1hDIA_rep2.mzML	1958.19	2002.01	-43.8187	EJISDPTSPLR	EJISDPTSPLR	(N(N(H(H(N(H)))(H(N(H(A)))))))	A(1)H(5)N(4)	2	2	1571.65	2514670	3.23834e+07	sp|P01591|IGJ_HUMAN	71	0.00127544
20200615_serum_NGlycP_1hDIA_rep3.mzML	1958.99	2002.66	-43.6741	EJISDPTSPLR	EJISDPTSPLR	(N(N(H(H(N(H)))(H(N(H(A)))))))	A(1)H(5)N(4)	2	2	1571.65	2424810	3.44412e+07	sp|P01591|IGJ_HUMAN	71	0.00127544
20200615_serum_NGlycP_1hDIA_rep1.mzML	1951.32	1962.69	-11.3747	EJISDPTSPLR	EJISDPTSPLR	(N(N(H(H(H))(H(N(H))(N(H)(F))))))	F(1)H(6)N(4)	2	3	1053.77	20320900	4.99682e+06	sp|P01591|IGJ_HUMAN	71	0.000966054
20200615_serum_NGlycP_1hDIA_rep2.mzML	1959	1970.42	-11.4226	EJISDPTSPLR	EJISDPTSPLR	(N(F)(N(H(H(H))(H(N(H))(N(H))))))	F(1)H(6)N(4)	2	3	1053.77	19760700	4.85798e+06	sp|P01591|IGJ_HUMAN	71	0.000966054
20200615_serum_NGlycP_1hDIA_rep3.mzML	1959.46	1971.85	-12.3874	EJISDPTSPLR	EJISDPTSPLR	(N(F)(N(H(H(H))(H(N(H))(N(H))))))	F(1)H(6)N(4)	2	3	1053.77	19876400	4.41006e+06	sp|P01591|IGJ_HUMAN	71	0.000966054
20200615_serum_NGlycP_1hDIA_rep1.mzML	1953.42	2012.85	-59.4324	EJISDPTSPLR	EJISDPTSPLR	(N(F)(N(H(H(H(H)))(H(N(H(A)))))))	A(1)F(1)H(6)N(3)	2	3	1083.11	1467860	1.87966e+06	sp|P01591|IGJ_HUMAN	71	0.00101319
20200615_serum_NGlycP_1hDIA_rep2.mzML	1960.23	2018.92	-58.6921	EJISDPTSPLR	EJISDPTSPLR	(N(F)(N(H(H(H(H)))(H(N(H(A)))))))	A(1)F(1)H(6)N(3)	2	3	1083.11	1774940	1.75924e+06	sp|P01591|IGJ_HUMAN	71	0.00101319
20200615_serum_NGlycP_1hDIA_rep3.mzML	1959.19	2019.08	-59.8863	EJISDPTSPLR	EJISDPTSPLR	(N(F)(N(H(H(H(H)))(H(N(H(A)))))))	A(1)F(1)H(6)N(3)	2	3	1083.11	1660410	2.76297e+06	sp|P01591|IGJ_HUMAN	71	0.00101319
20200615_serum_NGlycP_1hDIA_rep1.mzML	1953.32	1990.69	-37.369	EJISDPTSPLR	EJISDPTSPLR	(N(F)(N(H(N)(H(H))(H(N(H(A)))))))	A(1)F(1)H(5)N(4)	2	3	1096.79	7552990	3.8224e+07	sp|P01591|IGJ_HUMAN	71	0.00245178
20200615_serum_NGlycP_1hDIA_rep2.mzML	1960.87	1998.09	-37.2235	EJISDPTSPLR	EJISDPTSPLR	(N(F)(N(H(N)(H(H))(H(N(H(A)))))))	A(1)F(1)H(5)N(4)	2	3	1096.79	8322630	4.07397e+07	sp|P01591|IGJ_HUMAN	71	0.00245178
20200615_serum_NGlycP_1hDIA_rep3.mzML	1961.92	1998.79	-36.8716	EJISDPTSPLR	EJISDPTSPLR	(N(F)(N(H(H(N(H)))(H(N(H(A)))))))	A(1)F(1)H(5)N(4)	2	3	1096.79	6965420	4.57364e+07	sp|P01591|IGJ_HUMAN	71	0.00245178
20200615_serum_NGlycP_1hDIA_rep1.mzML	2334.24	2408.12	-73.8824	EJISDPTSPLR	EJISDPTSPLR	(N(N(H(H(N(H(A))))(H(N(H(A)))))))	A(2)H(5)N(4)	2	3	1145.13	15582300	1.22674e+08	sp|P01591|IGJ_HUMAN	71	0.000585814
20200615_serum_NGlycP_1hDIA_rep2.mzML	2339.19	2409.68	-70.4899	EJISDPTSPLR	EJISDPTSPLR	(N(N(H(H(N(H(A))))(H(N(H(A)))))))	A(2)H(5)N(4)	2	3	1145.13	17090000	1.25618e+08	sp|P01591|IGJ_HUMAN	71	0.000585814
20200615_serum_NGlycP_1hDIA_rep3.mzML	2338.15	2410.43	-72.279	EJISDPTSPLR	EJISDPTSPLR	(N(N(H(H(N(H(A))))(H(N(H(A)))))))	A(2)H(5)N(4)	2	3	1145.13	17599500	1.37704e+08	sp|P01591|IGJ_HUMAN	71	0.000585814
20200615_serum_NGlycP_1hDIA_rep1.mzML	2319.95	2426.49	-106.539	EJISDPTSPLR	EJISDPTSPLR	(N(F)(N(H(H(N(H(A))))(H(N(H(A)))))))	A(2)F(1)H(5)N(4)	2	3	1193.82	5570490	50901829	sp|P01591|IGJ_HUMAN	71	0.00271135
20200615_serum_NGlycP_1hDIA_rep2.mzML	2325.65	2428.61	-102.956	EJISDPTSPLR	EJISDPTSPLR	(N(F)(N(H(H(N(H(A))))(H(N(H(A)))))))	A(2)F(1)H(5)N(4)	2	3	1193.82	4503460	4.5344e+07	sp|P01591|IGJ_HUMAN	71	0.00271135
20200615_serum_NGlycP_1hDIA_rep3.mzML	2324.26	2428.91	-104.645	EJISDPTSPLR	EJISDPTSPLR	(N(F)(N(H(H(N(H(A))))(H(N(H(A)))))))	A(2)F(1)H(5)N(4)	2	3	1193.82	5525260	4.82289e+07	sp|P01591|IGJ_HUMAN	71	0.00271135
20200615_serum_NGlycP_1hDIA_rep3.mzML	1642.67	1614	28.6717	EJISDPTSPLR	EJISDPTSPLR	(N(N(H(H(N))(H(N(H(H)))))))	H(5)N(4)	2	2	1426.1	393901	5.06035e+06	sp|P01591|IGJ_HUMAN	71	0.00420106
20200615_serum_NGlycP_1hDIA_rep1.mzML	2828.03	2924.38	-96.3505	EJLTAPGSDSAVFFEQGTTR	EJLTAPGSDSAVFFEQGTTR	(N(N(H(H(N(H)))(H(N(H(A)))))))	A(1)H(5)N(4)	2	4	1010.92	1297430	2.15859e+06	sp|P00450|CERU_HUMAN	397	0.00129331
20200615_serum_NGlycP_1hDIA_rep2.mzML	2830.55	2930.2	-99.655	EJLTAPGSDSAVFFEQGTTR	EJLTAPGSDSAVFFEQGTTR	(N(N(H(H(N(H)))(H(N(H(A)))))))	A(1)H(5)N(4)	2	4	1010.92	1429290	2.00589e+06	sp|P00450|CERU_HUMAN	397	0.00129331
20200615_serum_NGlycP_1hDIA_rep3.mzML	2825.13	2919.45	-94.3175	EJLTAPGSDSAVFFEQGTTR	EJLTAPGSDSAVFFEQGTTR	(N(N(H(H(N(H)))(H(N(H(A)))))))	A(1)H(5)N(4)	2	4	1010.92	1624020	2530090	sp|P00450|CERU_HUMAN	397	0.00129331
20200615_serum_NGlycP_1hDIA_rep1.mzML	2827.24	2951.04	-123.799	EJLTAPGSDSAVFFEQGTTR	EJLTAPGSDSAVFFEQGTTR	(N(N(H(H(N(H)))(H(N(H(A)))))))	A(1)H(5)N(4)	2	3	1347.56	2532810	2.10465e+07	sp|P00450|CERU_HUMAN	397	0.00129331
20200615_serum_NGlycP_1hDIA_rep2.mzML	2831.14	2955.99	-124.852	EJLTAPGSDSAVFFEQGTTR	EJLTAPGSDSAVFFEQGTTR	(N(N(H(H(N(H)))(H(N(H(A)))))))	A(1)H(5)N(4)	2	3	1347.56	2238050	2.27668e+07	sp|P00450|CERU_HUMAN	397	0.00129331
20200615_serum_NGlycP_1hDIA_rep3.mzML	2824.63	2945.94	-121.312	EJLTAPGSDSAVFFEQGTTR	EJLTAPGSDSAVFFEQGTTR	(N(N(H(H(N(H)))(H(N(H(A)))))))	A(1)H(5)N(4)	2	3	1347.56	2509430	2.0914e+07	sp|P00450|CERU_HUMAN	397	0.00129331
20200615_serum_NGlycP_1hDIA_rep1.mzML	2828.03	2932.83	-104.8	EJLTAPGSDSAVFFEQGTTR	EJLTAPGSDSAVFFEQGTTR	(N(N(H(H(H))(H(N(H))(N(H)(F))))))	F(1)H(6)N(4)	2	4	1015.18	1290160	3.19654e+06	sp|P00450|CERU_HUMAN	397	0.00241086
20200615_serum_NGlycP_1hDIA_rep2.mzML	2830.55	2938.39	-107.844	EJLTAPGSDSAVFFEQGTTR	EJLTAPGSDSAVFFEQGTTR	(N(N(H(H(H))(H(N(H))(N(H)(F))))))	F(1)H(6)N(4)	2	4	1015.18	1412700	3.13449e+06	sp|P00450|CERU_HUMAN	397	0.00241086
20200615_serum_NGlycP_1hDIA_rep3.mzML	2825.13	2927.86	-102.73	EJLTAPGSDSAVFFEQGTTR	EJLTAPGSDSAVFFEQGTTR	(N(N(H(H(H))(H(N(H))(N(H)(F))))))	F(1)H(6)N(4)	2	4	1015.18	1650950	2.52594e+06	sp|P00450|CERU_HUMAN	397	0.00241086
20200615_serum_NGlycP_1hDIA_rep1.mzML	2827.24	2954.35	-127.115	EJLTAPGSDSAVFFEQGTTR	EJLTAPGSDSAVFFEQGTTR	(N(N(H(H(H))(H(N(H))(N(H)(F))))))	F(1)H(6)N(4)	2	3	1353.24	2394530	1.85862e+06	sp|P00450|CERU_HUMAN	397	0.00241086
20200615_serum_NGlycP_1hDIA_rep3.mzML	2824.63	2949.24	-124.612	EJLTAPGSDSAVFFEQGTTR	EJLTAPGSDSAVFFEQGTTR	(N(N(H(H(H))(H(N(H))(N(H)(F))))))	F(1)H(6)N(4)	2	3	1353.24	2366840	2.40654e+06	sp|P00450|CERU_HUMAN	397	0.00241086
20200615_serum_NGlycP_1hDIA_rep1.mzML	3238.63	3240.99	-2.36404	EJLTAPGSDSAVFFEQGTTR	EJLTAPGSDSAVFFEQGTTR	(N(N(H(H(N(H(H))))(H(N(F)(H(A)))))))	A(1)F(1)H(6)N(4)	2	4	1087.95	4009510	3452391	sp|P00450|CERU_HUMAN	397	0.00108796
20200615_serum_NGlycP_1hDIA_rep2.mzML	3235.89	3242.34	-6.44793	EJLTAPGSDSAVFFEQGTTR	EJLTAPGSDSAVFFEQGTTR	(N(F)(N(H(H(H))(H(N(H))(N(H(A)))))))	A(1)F(1)H(6)N(4)	2	4	1087.95	3475350	4.78323e+06	sp|P00450|CERU_HUMAN	397	0.00108796
20200615_serum_NGlycP_1hDIA_rep3.mzML	3236.34	3235.77	0.565028	EJLTAPGSDSAVFFEQGTTR	EJLTAPGSDSAVFFEQGTTR	(N(N(H(H(N(H(H))))(H(N(F)(H(A)))))))	A(1)F(1)H(6)N(4)	2	4	1087.95	2867900	2.69806e+06	sp|P00450|CERU_HUMAN	397	0.00108796
20200615_serum_NGlycP_1hDIA_rep1.mzML	3238.2	3237.25	0.9528	EJLTAPGSDSAVFFEQGTTR	EJLTAPGSDSAVFFEQGTTR	(N(N(H(H(N(H(H))))(H(N(F)(H(A)))))))	A(1)F(1)H(6)N(4)	2	3	1450.27	1327920	4.00266e+06	sp|P00450|CERU_HUMAN	397	0.00108796
20200615_serum_NGlycP_1hDIA_rep2.mzML	3241.46	3238.55	2.91154	EJLTAPGSDSAVFFEQGTTR	EJLTAPGSDSAVFFEQGTTR	(N(N(H(H(N(H(H))))(H(N(F)(H(A)))))))	A(1)F(1)H(6)N(4)	2	3	1450.27	1549110	5.33364e+06	sp|P00450|CERU_HUMAN	397	0.00108796
20200615_serum_NGlycP_1hDIA_rep3.mzML	3236.91	3231.78	5.12641	EJLTAPGSDSAVFFEQGTTR	EJLTAPGSDSAVFFEQGTTR	(N(N(H(H(N(H(H))))(H(N(F)(H(A)))))))	A(1)F(1)H(6)N(4)	2	3	1450.27	1290220	1.7217e+06	sp|P00450|CERU_HUMAN	397	0.00108796
20200615_serum_NGlycP_1hDIA_rep1.mzML	3238.63	3234.12	4.5079	EJLTAPGSDSAVFFEQGTTR	EJLTAPGSDSAVFFEQGTTR	(N(N(H(H(N(H(A))))(H(N(H(A)))))))	A(2)H(5)N(4)	2	4	1083.7	4095150	1.00712e+07	sp|P00450|CERU_HUMAN	397	0.00258091
20200615_serum_NGlycP_1hDIA_rep3.mzML	3236.34	3228.49	7.84857	EJLTAPGSDSAVFFEQGTTR	EJLTAPGSDSAVFFEQGTTR	(N(N(H(H(N(H(A))))(H(N(H(A)))))))	A(2)H(5)N(4)	2	4	1083.7	2923110	8.5525e+06	sp|P00450|CERU_HUMAN	397	0.00258091
20200615_serum_NGlycP_1hDIA_rep1.mzML	3238.2	3236.45	1.75086	EJLTAPGSDSAVFFEQGTTR	EJLTAPGSDSAVFFEQGTTR	(N(N(H(H(N(H(A))))(H(N(H(A)))))))	A(2)H(5)N(4)	2	3	1444.6	1327920	2.09637e+07	sp|P00450|CERU_HUMAN	397	0.00258091
20200615_serum_NGlycP_1hDIA_rep2.mzML	3241.46	3237.75	3.70828	EJLTAPGSDSAVFFEQGTTR	EJLTAPGSDSAVFFEQGTTR	(N(N(H(H(N(H(A))))(H(N(H(A)))))))	A(2)H(5)N(4)	2	3	1444.6	1549110	3.01018e+07	sp|P00450|CERU_HUMAN	397	0.00258091
20200615_serum_NGlycP_1hDIA_rep3.mzML	3236.91	3230.94	5.96665	EJLTAPGSDSAVFFEQGTTR	EJLTAPGSDSAVFFEQGTTR	(N(N(H(H(N(H(A))))(H(N(H(A)))))))	A(2)H(5)N(4)	2	3	1444.6	1290220	2.01839e+07	sp|P00450|CERU_HUMAN	397	0.00258091
20200615_serum_NGlycP_1hDIA_rep1.mzML	1822.12	1807.88	14.2409	ELHHLQEQJVSNAFLDK	ELHHLQEQJVSNAFLDK	(N(N(H(H(N(H)))(H(N(H(A)))))))	A(1)H(5)N(4)	9	4	984.676	3414240	1.36965e+07	sp|P00450|CERU_HUMAN	762	0.000591446
20200615_serum_NGlycP_1hDIA_rep2.mzML	1829.7	1812.68	17.024	ELHHLQEQJVSNAFLDK	ELHHLQEQJVSNAFLDK	(N(N(H(H(N(H)))(H(N(H(A)))))))	A(1)H(5)N(4)	9	4	984.676	3257590	1.3105e+07	sp|P00450|CERU_HUMAN	762	0.000591446
20200615_serum_NGlycP_1hDIA_rep3.mzML	1823.32	1804.61	18.7087	ELHHLQEQJVSNAFLDK	ELHHLQEQJVSNAFLDK	(N(N(H(H(N(H)))(H(N(H(A)))))))	A(1)H(5)N(4)	9	4	984.676	1672390	9.31918e+06	sp|P00450|CERU_HUMAN	762	0.000591446
20200615_serum_NGlycP_1hDIA_rep1.mzML	1822	1817.55	4.44789	ELHHLQEQJVSNAFLDK	ELHHLQEQJVSNAFLDK	(N(N(H(H(H))(H(N)(N(H(A)))))))	A(1)H(5)N(4)	9	3	1312.57	3336560	3.63406e+07	sp|P00450|CERU_HUMAN	762	0.000591446
20200615_serum_NGlycP_1hDIA_rep2.mzML	1825.11	1822.24	2.86712	ELHHLQEQJVSNAFLDK	ELHHLQEQJVSNAFLDK	(N(N(H(H(H))(H(N)(N(H(A)))))))	A(1)H(5)N(4)	9	3	1312.57	3611210	3.79543e+07	sp|P00450|CERU_HUMAN	762	0.000591446
20200615_serum_NGlycP_1hDIA_rep3.mzML	1825.37	1813.94	11.4266	ELHHLQEQJVSNAFLDK	ELHHLQEQJVSNAFLDK	(N(N(H(H(H))(H(N)(N(H(A)))))))	A(1)H(5)N(4)	9	3	1312.57	4279540	3.90624e+07	sp|P00450|CERU_HUMAN	762	0.000591446
20200615_serum_NGlycP_1hDIA_rep1.mzML	2313.74	2404.6	-90.8554	ELHHLQEQJVSNAFLDK	ELHHLQEQJVSNAFLDK	(N(N(H(H(N(H(A))))(H(N(H(A)))(N(H(A)))))))	A(3)H(6)N(5)	9	4	1221.51	2322290	2.10472e+07	sp|P00450|CERU_HUMAN	762	9.24215e-05
20200615_serum_NGlycP_1hDIA_rep2.mzML	2330.76	2406.11	-75.3538	ELHHLQEQJVSNAFLDK	ELHHLQEQJVSNAFLDK	(N(N(H(H(N(H(A))))(H(N(H(A)))(N(H(A)))))))	A(3)H(6)N(5)	9	4	1221.51	14193600	1.27901e+08	sp|P00450|CERU_HUMAN	762	9.24215e-05
20200615_serum_NGlycP_1hDIA_rep3.mzML	2330.9	2406.87	-75.9703	ELHHLQEQJVSNAFLDK	ELHHLQEQJVSNAFLDK	(N(N(H(H(N(H(A))))(H(N(H(A)))(N(H(A)))))))	A(3)H(6)N(5)	9	4	1221.51	13827100	1.16148e+08	sp|P00450|CERU_HUMAN	762	9.24215e-05
20200615_serum_NGlycP_1hDIA_rep1.mzML	2327	2372.05	-45.0452	ELHHLQEQJVSNAFLDK	ELHHLQEQJVSNAFLDK	(N(N(H(H(N(H(A))))(H(N(H(A)))(N(H(A)))))))	A(3)H(6)N(5)	9	3	1628.34	2656320	4.46104e+07	sp|P00450|CERU_HUMAN	762	9.24215e-05
20200615_serum_NGlycP_1hDIA_rep2.mzML	2329.87	2372.13	-42.2605	ELHHLQEQJVSNAFLDK	ELHHLQEQJVSNAFLDK	(N(N(H(H(N(H(A))))(H(N(H(A)))(N(H(A)))))))	A(3)H(6)N(5)	9	3	1628.34	3221850	4.44814e+07	sp|P00450|CERU_HUMAN	762	9.24215e-05
20200615_serum_NGlycP_1hDIA_rep3.mzML	2330.85	2372.61	-41.7564	ELHHLQEQJVSNAFLDK	ELHHLQEQJVSNAFLDK	(N(N(H(H(N(H(A))))(H(N(H(A)))(N(H(A)))))))	A(3)H(6)N(5)	9	3	1628.34	3125380	4.64935e+07	sp|P00450|CERU_HUMAN	762	9.24215e-05
20200615_serum_NGlycP_1hDIA_rep1.mzML	1812.35	1792.35	19.9963	ELHHLQEQJVSNAFLDK	ELHHLQEQJVSNAFLDK	(N(F)(N(H(H(N(H)))(H(N(H(A)))))))	A(1)F(1)H(5)N(4)	9	4	1021.19	719526	5.18621e+06	sp|P00450|CERU_HUMAN	762	0.00012564
20200615_serum_NGlycP_1hDIA_rep2.mzML	1818.07	1797.36	20.7078	ELHHLQEQJVSNAFLDK	ELHHLQEQJVSNAFLDK	(N(F)(N(H(H(N(H)))(H(N(H(A)))))))	A(1)F(1)H(5)N(4)	9	4	1021.19	588116	4.97916e+06	sp|P00450|CERU_HUMAN	762	0.00012564
20200615_serum_NGlycP_1hDIA_rep3.mzML	1817.5	1789.72	27.7769	ELHHLQEQJVSNAFLDK	ELHHLQEQJVSNAFLDK	(N(F)(N(H(H(N(H)))(H(N(H(A)))))))	A(1)F(1)H(5)N(4)	9	4	1021.19	939898	4.74627e+06	sp|P00450|CERU_HUMAN	762	0.00012564
20200615_serum_NGlycP_1hDIA_rep1.mzML	1810.81	1795.98	14.8267	ELHHLQEQJVSNAFLDK	ELHHLQEQJVSNAFLDK	(N(F)(N(H(H(N(H)))(H(N(H(A)))))))	A(1)F(1)H(5)N(4)	9	3	1361.25	596282	9.92996e+06	sp|P00450|CERU_HUMAN	762	0.00012564
20200615_serum_NGlycP_1hDIA_rep2.mzML	1813.24	1800.92	12.3199	ELHHLQEQJVSNAFLDK	ELHHLQEQJVSNAFLDK	(N(F)(N(H(H(N(H)))(H(N(H(A)))))))	A(1)F(1)H(5)N(4)	9	3	1361.25	848930	1.20344e+07	sp|P00450|CERU_HUMAN	762	0.00012564
20200615_serum_NGlycP_1hDIA_rep3.mzML	1816.89	1793.15	23.7406	ELHHLQEQJVSNAFLDK	ELHHLQEQJVSNAFLDK	(N(F)(N(H(H(H))(H(N)(N(H(A)))))))	A(1)F(1)H(5)N(4)	9	3	1361.25	671415	1.06602e+07	sp|P00450|CERU_HUMAN	762	0.00012564
20200615_serum_NGlycP_1hDIA_rep1.mzML	2070.36	2093.01	-22.6511	ELHHLQEQJVSNAFLDK	ELHHLQEQJVSNAFLDK	(N(N(H(H(N(H(A))))(H(N(H(A)))))))	A(2)H(5)N(4)	9	4	1057.45	30613800	1.47876e+08	sp|P00450|CERU_HUMAN	762	0.00186789
20200615_serum_NGlycP_1hDIA_rep2.mzML	2098.24	2098.76	-0.520289	ELHHLQEQJVSNAFLDK	ELHHLQEQJVSNAFLDK	(N(N(H(H(N(H(A))))(H(N(H(A)))))))	A(2)H(5)N(4)	9	4	1057.45	1636340	1.08767e+07	sp|P00450|CERU_HUMAN	762	0.00186789
20200615_serum_NGlycP_1hDIA_rep3.mzML	2094.23	2097.17	-2.93695	ELHHLQEQJVSNAFLDK	ELHHLQEQJVSNAFLDK	(N(N(H(H(N(H(A))))(H(N(H(A)))))))	A(2)H(5)N(4)	9	4	1057.45	2794450	1.30462e+07	sp|P00450|CERU_HUMAN	762	0.00186789
20200615_serum_NGlycP_1hDIA_rep1.mzML	2070.84	2093.19	-22.3545	ELHHLQEQJVSNAFLDK	ELHHLQEQJVSNAFLDK	(N(N(H(H(N(H(A))))(H(N(H(A)))))))	A(2)H(5)N(4)	9	3	1409.6	17084300	1.96834e+08	sp|P00450|CERU_HUMAN	762	0.00186789
20200615_serum_NGlycP_1hDIA_rep2.mzML	2074.5	2098.95	-24.4458	ELHHLQEQJVSNAFLDK	ELHHLQEQJVSNAFLDK	(N(N(H(H(N(H(A))))(H(N(H(A)))))))	A(2)H(5)N(4)	9	3	1409.6	22750000	3.09451e+08	sp|P00450|CERU_HUMAN	762	0.00186789
20200615_serum_NGlycP_1hDIA_rep3.mzML	2071.77	2097.36	-25.593	ELHHLQEQJVSNAFLDK	ELHHLQEQJVSNAFLDK	(N(N(H(H(N(H(A))))(H(N(H(A)))))))	A(2)H(5)N(4)	9	3	1409.6	18326400	209054484	sp|P00450|CERU_HUMAN	762	0.00186789
20200615_serum_NGlycP_1hDIA_rep1.mzML	2053.53	2078.94	-25.4064	ELHHLQEQJVSNAFLDK	ELHHLQEQJVSNAFLDK	(N(F)(N(H(N)(H(H))(H(N(H(A(A))))))))	A(2)F(1)H(5)N(4)	9	4	1093.96	6606370	5.27619e+07	sp|P00450|CERU_HUMAN	762	0.000355144
20200615_serum_NGlycP_1hDIA_rep2.mzML	2056.56	2084.1	-27.5446	ELHHLQEQJVSNAFLDK	ELHHLQEQJVSNAFLDK	(N(F)(N(H(N)(H(H))(H(N(H(A(A))))))))	A(2)F(1)H(5)N(4)	9	4	1093.96	5351730	5.42206e+07	sp|P00450|CERU_HUMAN	762	0.000355144
20200615_serum_NGlycP_1hDIA_rep3.mzML	2050.69	2081.77	-31.0839	ELHHLQEQJVSNAFLDK	ELHHLQEQJVSNAFLDK	(N(F)(N(H(N)(H(H))(H(N(H(A(A))))))))	A(2)F(1)H(5)N(4)	9	4	1093.96	5641900	6.1829e+07	sp|P00450|CERU_HUMAN	762	0.000355144
20200615_serum_NGlycP_1hDIA_rep1.mzML	2076.41	2073.9	2.51027	ELHHLQEQJVSNAFLDK	ELHHLQEQJVSNAFLDK	(N(N(H(H(N(H(A))))(H(N(F)(H(A)))))))	A(2)F(1)H(5)N(4)	9	3	1458.28	764469	8.50777e+06	sp|P00450|CERU_HUMAN	762	0.000355144
20200615_serum_NGlycP_1hDIA_rep2.mzML	2077.74	2078.85	-1.10951	ELHHLQEQJVSNAFLDK	ELHHLQEQJVSNAFLDK	(N(N(H(H(N(H(A))))(H(N(F)(H(A)))))))	A(2)F(1)H(5)N(4)	9	3	1458.28	1726040	1.26584e+07	sp|P00450|CERU_HUMAN	762	0.000355144
20200615_serum_NGlycP_1hDIA_rep3.mzML	2077.99	2076.68	1.31102	ELHHLQEQJVSNAFLDK	ELHHLQEQJVSNAFLDK	(N(N(H(H(N(H(A))))(H(N(F)(H(A)))))))	A(2)F(1)H(5)N(4)	9	3	1458.28	1631720	10029529	sp|P00450|CERU_HUMAN	762	0.000355144
20200615_serum_NGlycP_1hDIA_rep2.mzML	2065.65	2078.63	-12.9775	ELHHLQEQJVSNAFLDK	ELHHLQEQJVSNAFLDK	(N(N(H(H(N(H(A))))(H(N(H))(N(H(A)))))))	A(2)H(6)N(5)	9	3	1531.31	1363110	1.08323e+07	sp|P00450|CERU_HUMAN	762	0.000296696
20200615_serum_NGlycP_1hDIA_rep3.mzML	2073.79	2076.47	-2.67585	ELHHLQEQJVSNAFLDK	ELHHLQEQJVSNAFLDK	(N(N(H(H(N(H(A))))(H(N(H))(N(H(A)))))))	A(2)H(6)N(5)	9	3	1531.31	662665	3.20461e+06	sp|P00450|CERU_HUMAN	762	0.000296696
20200615_serum_NGlycP_1hDIA_rep1.mzML	2313.74	2330.97	-17.2347	ELHHLQEQJVSNAFLDK	ELHHLQEQJVSNAFLDK	(N(N(H(N)(H(H)(H))(H(N(H(A)))(N(F)(H(A)))))))	A(2)F(1)H(7)N(5)	9	4	1225.76	2239800	814538	sp|P00450|CERU_HUMAN	762	0.00185475
20200615_serum_NGlycP_1hDIA_rep3.mzML	2315.17	2332.1	-16.9271	ELHHLQEQJVSNAFLDK	ELHHLQEQJVSNAFLDK	(N(F)(N(H(N)(H(H)(H))(H(N(H(A)))(N(H(A)))))))	A(2)F(1)H(7)N(5)	9	4	1225.76	377082	237016	sp|P00450|CERU_HUMAN	762	0.00185475
20200615_serum_NGlycP_1hDIA_rep1.mzML	2321.05	2378.3	-57.2477	ELHHLQEQJVSNAFLDK	ELHHLQEQJVSNAFLDK	(N(N(H(N)(H(H)(H))(H(N(F)(H(A)))(N(F)(H(A)))))))	A(2)F(2)H(7)N(5)	9	4	1262.27	9802580	8.26212e+06	sp|P00450|CERU_HUMAN	762	0.00247681
20200615_serum_NGlycP_1hDIA_rep2.mzML	2324.13	2378.53	-54.3992	ELHHLQEQJVSNAFLDK	ELHHLQEQJVSNAFLDK	(N(N(H(N)(H(H)(H))(H(N(F)(H(A)))(N(F)(H(A)))))))	A(2)F(2)H(7)N(5)	9	4	1262.27	8754760	7588321	sp|P00450|CERU_HUMAN	762	0.00247681
20200615_serum_NGlycP_1hDIA_rep3.mzML	2323.48	2379.15	-55.6713	ELHHLQEQJVSNAFLDK	ELHHLQEQJVSNAFLDK	(N(F)(N(H(N)(H(H)(H))(H(N(H(A)))(N(F)(H(A)))))))	A(2)F(2)H(7)N(5)	9	4	1262.27	9712630	9.10212e+06	sp|P00450|CERU_HUMAN	762	0.00247681
20200615_serum_NGlycP_1hDIA_rep1.mzML	2321.05	2356.44	-35.392	ELHHLQEQJVSNAFLDK	ELHHLQEQJVSNAFLDK	(N(F)(N(H(H(N(F)(H(A))))(H(N(H)(F))(N(H(A)))))))	A(2)F(3)H(6)N(5)	9	4	1258.28	10282600	9.38654e+07	sp|P00450|CERU_HUMAN	762	0.00222038
20200615_serum_NGlycP_1hDIA_rep2.mzML	2324.13	2356.39	-32.2561	ELHHLQEQJVSNAFLDK	ELHHLQEQJVSNAFLDK	(N(F)(N(H(H(N(F)(H(A))))(H(N(H)(F))(N(H(A)))))))	A(2)F(3)H(6)N(5)	9	4	1258.28	9291520	8.22618e+07	sp|P00450|CERU_HUMAN	762	0.00222038
20200615_serum_NGlycP_1hDIA_rep3.mzML	2323.48	2356.7	-33.2211	ELHHLQEQJVSNAFLDK	ELHHLQEQJVSNAFLDK	(N(F)(N(H(H(N(F)(H(A))))(H(N(H)(F))(N(H(A)))))))	A(2)F(3)H(6)N(5)	9	4	1258.28	9932880	8.76388e+07	sp|P00450|CERU_HUMAN	762	0.00222038
20200615_serum_NGlycP_1hDIA_rep1.mzML	2321.05	2377.38	-56.3339	ELHHLQEQJVSNAFLDK	ELHHLQEQJVSNAFLDK	(N(N(H(H(N(F)(H(A))))(H(N(H(A)))(N(H(A)))))))	A(3)F(1)H(6)N(5)	9	4	1258.02	10118800	81325118	sp|P00450|CERU_HUMAN	762	0.00120637
20200615_serum_NGlycP_1hDIA_rep2.mzML	2324.13	2377.6	-53.4719	ELHHLQEQJVSNAFLDK	ELHHLQEQJVSNAFLDK	(N(N(H(H(N(F)(H(A))))(H(N(H(A)))(N(H(A)))))))	A(3)F(1)H(6)N(5)	9	4	1258.02	9161760	7.34239e+07	sp|P00450|CERU_HUMAN	762	0.00120637
20200615_serum_NGlycP_1hDIA_rep3.mzML	2323.48	2378.2	-54.7188	ELHHLQEQJVSNAFLDK	ELHHLQEQJVSNAFLDK	(N(N(H(H(N(F)(H(A))))(H(N(H(A)))(N(H(A)))))))	A(3)F(1)H(6)N(5)	9	4	1258.02	9828300	7.43835e+07	sp|P00450|CERU_HUMAN	762	0.00120637
20200615_serum_NGlycP_1hDIA_rep1.mzML	1771.68	1779.21	-7.53138	EVFVHPJYSK	EVFVHPJYSK	(N(N(H(H(N(H(A))))(H(N(H(A)))))))	A(2)H(5)N(4)	7	3	1142.13	3648250	2.89544e+07	sp|P04070|PROC_HUMAN	290	0.00979956
20200615_serum_NGlycP_1hDIA_rep2.mzML	1769.5	1783.57	-14.0691	EVFVHPJYSK	EVFVHPJYSK	(N(N(H(H(N(H(A))))(H(N(H(A)))))))	A(2)H(5)N(4)	7	3	1142.13	2881570	2.54344e+07	sp|P04070|PROC_HUMAN	290	0.00979956
20200615_serum_NGlycP_1hDIA_rep3.mzML	1774.01	1775.27	-1.25709	EVFVHPJYSK	EVFVHPJYSK	(N(N(H(H(N(H(A))))(H(N(H(A)))))))	A(2)H(5)N(4)	7	3	1142.13	3387770	3.15884e+07	sp|P04070|PROC_HUMAN	290	0.00979956
20200615_serum_NGlycP_1hDIA_rep1.mzML	1308.86	1327.15	-18.2894	EWDJTTTECR	EWDJTTTEC[160]R	(N(N(H(H(N(H)))(H(N(H(A)))))))	A(1)H(5)N(4)	4	3	1075.74	1184250	1.09929e+07	sp|P20851|C4BPB_HUMAN	71	0.00057182
20200615_serum_NGlycP_1hDIA_rep2.mzML	1305.51	1327.35	-21.843	EWDJTTTECR	EWDJTTTEC[160]R	(N(N(H(H(N(H)))(H(N(H(A)))))))	A(1)H(5)N(4)	4	3	1075.74	1225640	1.01289e+07	sp|P20851|C4BPB_HUMAN	71	0.00057182
20200615_serum_NGlycP_1hDIA_rep3.mzML	1312.82	1329.53	-16.7055	EWDJTTTECR	EWDJTTTEC[160]R	(N(N(H(H(N(H)))(H(N(H(A)))))))	A(1)H(5)N(4)	4	3	1075.74	1297780	4.8713e+06	sp|P20851|C4BPB_HUMAN	71	0.00057182
20200615_serum_NGlycP_1hDIA_rep1.mzML	3165.15	3204.41	-39.2606	FEVDSPVYJATWSASLK	FEVDSPVYJATWSASLK	(N(N(H(H(N(H)))(H(N(H(A)))))))	A(1)H(5)N(4)	9	3	1276.54	2803880	2.77426e+07	sp|P04114|APOB_HUMAN	3895	0.00127982
20200615_serum_NGlycP_1hDIA_rep2.mzML	3167.58	3205.35	-37.7673	FEVDSPVYJATWSASLK	FEVDSPVYJATWSASLK	(N(N(H(H(N(H)))(H(N(H(A)))))))	A(1)H(5)N(4)	9	3	1276.54	2833050	3.91489e+07	sp|P04114|APOB_HUMAN	3895	0.00127982
20200615_serum_NGlycP_1hDIA_rep3.mzML	3156.97	3196.78	-39.8058	FEVDSPVYJATWSASLK	FEVDSPVYJATWSASLK	(N(N(H(H(H))(H(N)(N(H(A)))))))	A(1)H(5)N(4)	9	3	1276.54	2653970	2.29561e+07	sp|P04114|APOB_HUMAN	3895	0.00127982
20200615_serum_NGlycP_1hDIA_rep2.mzML	2767.19	2836.06	-68.8716	FHDVSESTHWTPFLJASVHYIR	FHDVSESTHWTPFLJASVHYIR	(N(N(H(H(N(H(A))))(H(N(H(A)))))))	A(2)H(5)N(4)	15	5	970.415	641636	3.8027e+06	sp|P80108|PHLD_HUMAN	94	0.000239268
20200615_serum_NGlycP_1hDIA_rep3.mzML	2762.08	2832.39	-70.3061	FHDVSESTHWTPFLJASVHYIR	FHDVSESTHWTPFLJASVHYIR	(N(N(H(H(N(H(A))))(H(N(H(A)))))))	A(2)H(5)N(4)	15	5	970.415	607851	2.67727e+06	sp|P80108|PHLD_HUMAN	94	0.000239268
20200615_serum_NGlycP_1hDIA_rep1.mzML	2298.42	2339.05	-40.6349	FJDTEVLQR	FJDTEVLQR	(N(N(H(H(N(H(A))))(H(N(H(A)))))))	A(2)H(5)N(4)	2	3	1109.45	1937420	1.54085e+07	sp|P43251|BTD_HUMAN	150	0.00374594
20200615_serum_NGlycP_1hDIA_rep2.mzML	2302.83	2340.12	-37.2898	FJDTEVLQR	FJDTEVLQR	(N(N(H(H(N(H(A))))(H(N(H(A)))))))	A(2)H(5)N(4)	2	3	1109.45	2093530	1.59103e+07	sp|P43251|BTD_HUMAN	150	0.00374594
20200615_serum_NGlycP_1hDIA_rep3.mzML	2300.42	2340.09	-39.6668	FJDTEVLQR	FJDTEVLQR	(N(N(H(H(N(H(A))))(H(N(H(A)))))))	A(2)H(5)N(4)	2	3	1109.45	2164180	1.66106e+07	sp|P43251|BTD_HUMAN	150	0.00374594
20200615_serum_NGlycP_1hDIA_rep1.mzML	1191.58	1204.48	-12.9021	FJETTEK	FJETTEK	(N(N(H(H(N(H(A))))(H(N(H(A)))))))	A(2)H(5)N(4)	2	3	1025.06	5485040	5.76733e+07	sp|P43652|AFAM_HUMAN	402	0.00446988
20200615_serum_NGlycP_1hDIA_rep2.mzML	1194.05	1201.25	-7.19915	FJETTEK	FJETTEK	(N(N(H(H(N(H(A))))(H(N(H(A)))))))	A(2)H(5)N(4)	2	3	1025.06	6131760	46058461	sp|P43652|AFAM_HUMAN	402	0.00446988
20200615_serum_NGlycP_1hDIA_rep3.mzML	1197.88	1208.19	-10.3107	FJETTEK	FJETTEK	(N(N(H(H(N(H(A))))(H(N(H(A)))))))	A(2)H(5)N(4)	2	3	1025.06	6611740	3.44273e+07	sp|P43652|AFAM_HUMAN	402	0.00446988
20200615_serum_NGlycP_1hDIA_rep1.mzML	1191.37	1194.88	-3.50576	FJETTEK	FJETTEK	(N(N(H(H(N(H(A))))(H(N(H(A)))))))	A(2)H(5)N(4)	2	2	1537.09	1186890	1.29241e+07	sp|P43652|AFAM_HUMAN	402	0.00446988
20200615_serum_NGlycP_1hDIA_rep2.mzML	1194.1	1190.31	3.79208	FJETTEK	FJETTEK	(N(N(H(H(N(H(A))))(H(N(H(A)))))))	A(2)H(5)N(4)	2	2	1537.09	953156	7.28485e+06	sp|P43652|AFAM_HUMAN	402	0.00446988
20200615_serum_NGlycP_1hDIA_rep3.mzML	1197.31	1196.84	0.473055	FJETTEK	FJETTEK	(N(N(H(H(N(H(A))))(H(N(H(A)))))))	A(2)H(5)N(4)	2	2	1537.09	1050670	5.09943e+06	sp|P43652|AFAM_HUMAN	402	0.00446988
20200615_serum_NGlycP_1hDIA_rep1.mzML	3227.15	3186.58	40.571	FJLTETSEAEIHQSFQHLLR	FJLTETSEAEIHQSFQHLLR	(N(N(H(H(N(H(A))))(H(N(H(A)))))))	A(2)H(5)N(4)	2	4	1152	1614020	1.87306e+07	sp|P01011|AACT_HUMAN	106	0.000384946
20200615_serum_NGlycP_1hDIA_rep2.mzML	3228.72	3188.13	40.5859	FJLTETSEAEIHQSFQHLLR	FJLTETSEAEIHQSFQHLLR	(N(N(H(H(N(H(A))))(H(N(H(A)))))))	A(2)H(5)N(4)	2	4	1152	2525600	3.0459e+07	sp|P01011|AACT_HUMAN	106	0.000384946
20200615_serum_NGlycP_1hDIA_rep3.mzML	3224.49	3178.7	45.7891	FJLTETSEAEIHQSFQHLLR	FJLTETSEAEIHQSFQHLLR	(N(N(H(H(N(H(A))))(H(N(H(A)))))))	A(2)H(5)N(4)	2	4	1152	1976090	1.81489e+07	sp|P01011|AACT_HUMAN	106	0.000384946
20200615_serum_NGlycP_1hDIA_rep1.mzML	3287.13	3241.83	45.2986	FJLTETSEAEIHQSFQHLLR	FJLTETSEAEIHQSFQHLLR	(N(N(H(H(N(H(A))))(H(N(H(A)))(N(H(A)))))))	A(3)H(6)N(5)	2	5	1053.04	1860250	7.04889e+06	sp|P01011|AACT_HUMAN	106	0.000231993
20200615_serum_NGlycP_1hDIA_rep2.mzML	3288.42	3243.2	45.2229	FJLTETSEAEIHQSFQHLLR	FJLTETSEAEIHQSFQHLLR	(N(N(H(H(N(H(A))))(H(N(H(A)))(N(H(A)))))))	A(3)H(6)N(5)	2	5	1053.04	2487290	1.10348e+07	sp|P01011|AACT_HUMAN	106	0.000231993
20200615_serum_NGlycP_1hDIA_rep3.mzML	3286.76	3236.68	50.079	FJLTETSEAEIHQSFQHLLR	FJLTETSEAEIHQSFQHLLR	(N(N(H(H(N(H(A))))(H(N(H(A)))(N(H(A)))))))	A(3)H(6)N(5)	2	5	1053.04	2254860	8.79302e+06	sp|P01011|AACT_HUMAN	106	0.000231993
20200615_serum_NGlycP_1hDIA_rep2.mzML	3289.03	3227.76	61.2728	FJLTETSEAEIHQSFQHLLR	FJLTETSEAEIHQSFQHLLR	(N(N(H(H(N(H(A))))(H(N(H(A)))(N(H(A)))))))	A(3)H(6)N(5)	2	4	1316.05	1162690	3.15924e+07	sp|P01011|AACT_HUMAN	106	0.000231993
20200615_serum_NGlycP_1hDIA_rep3.mzML	3286.9	3220.41	66.4929	FJLTETSEAEIHQSFQHLLR	FJLTETSEAEIHQSFQHLLR	(N(N(H(H(N(H(A))))(H(N(H(A)))(N(H(A)))))))	A(3)H(6)N(5)	2	4	1316.05	1306830	21613473	sp|P01011|AACT_HUMAN	106	0.000231993
20200615_serum_NGlycP_1hDIA_rep1.mzML	3227.15	3216.27	10.876	FJLTETSEAEIHQSFQHLLR	FJLTETSEAEIHQSFQHLLR	(N(N(H(H(N(H)(F))(N(H(A))))(H(N(H(A)))(N(H(A)))))))	A(3)F(1)H(7)N(6)	2	5	1155.28	1614020	565990	sp|P01011|AACT_HUMAN	106	0.000333043
20200615_serum_NGlycP_1hDIA_rep2.mzML	3228.72	3217.29	11.4272	FJLTETSEAEIHQSFQHLLR	FJLTETSEAEIHQSFQHLLR	(N(N(H(H(N(H)(F))(N(H(A))))(H(N(H(A)))(N(H(A)))))))	A(3)F(1)H(7)N(6)	2	5	1155.28	2505910	255927	sp|P01011|AACT_HUMAN	106	0.000333043
20200615_serum_NGlycP_1hDIA_rep1.mzML	3349.53	3321.29	28.2384	FJLTETSEAEIHQSFQHLLR	FJLTETSEAEIHQSFQHLLR	(N(N(H(H(N(H))(N(F)(H(H))))(H(N(F)(H(A)))(N(F)(H(A)))))))	A(2)F(3)H(8)N(6)	2	5	1187.9	1042390	2.50485e+06	sp|P01011|AACT_HUMAN	106	0.000367045
20200615_serum_NGlycP_1hDIA_rep2.mzML	3349.31	3323.87	25.4371	FJLTETSEAEIHQSFQHLLR	FJLTETSEAEIHQSFQHLLR	(N(N(H(H(N(H))(N(F)(H(H))))(H(N(F)(H(A)))(N(F)(H(A)))))))	A(2)F(3)H(8)N(6)	2	5	1187.9	816679	2.22693e+06	sp|P01011|AACT_HUMAN	106	0.000367045
20200615_serum_NGlycP_1hDIA_rep3.mzML	3346.78	3319.32	27.463	FJLTETSEAEIHQSFQHLLR	FJLTETSEAEIHQSFQHLLR	(N(N(H(H(N(H))(N(F)(H(H))))(H(N(F)(H(A)))(N(F)(H(A)))))))	A(2)F(3)H(8)N(6)	2	5	1187.9	968312	3.30105e+06	sp|P01011|AACT_HUMAN	106	0.000367045
20200615_serum_NGlycP_1hDIA_rep1.mzML	3349.53	3332.12	17.4059	FJLTETSEAEIHQSFQHLLR	FJLTETSEAEIHQSFQHLLR	(N(N(H(H(N(H(H)))(N(H(A))))(H(N(H(A)))(N(F)(H(A)))))))	A(3)F(1)H(8)N(6)	2	5	1187.69	1069470	1.71246e+06	sp|P01011|AACT_HUMAN	106	0.000211426
20200615_serum_NGlycP_1hDIA_rep2.mzML	3349.31	3334.85	14.4624	FJLTETSEAEIHQSFQHLLR	FJLTETSEAEIHQSFQHLLR	(N(N(H(H(N(H(H)))(N(H(A))))(H(N(H(A)))(N(F)(H(A)))))))	A(3)F(1)H(8)N(6)	2	5	1187.69	836208	2.30005e+06	sp|P01011|AACT_HUMAN	106	0.000211426
20200615_serum_NGlycP_1hDIA_rep3.mzML	3346.78	3329.86	16.9196	FJLTETSEAEIHQSFQHLLR	FJLTETSEAEIHQSFQHLLR	(N(N(H(H(N(H(H)))(N(H(A))))(H(N(H(A)))(N(F)(H(A)))))))	A(3)F(1)H(8)N(6)	2	5	1187.69	977173	2.2587e+06	sp|P01011|AACT_HUMAN	106	0.000211426
20200615_serum_NGlycP_1hDIA_rep1.mzML	3349.53	3269.62	79.9142	FJLTETSEAEIHQSFQHLLR	FJLTETSEAEIHQSFQHLLR	(N(N(H(H(N(H(A)))(N(H(A))))(H(N(H(A)))(N(H(A)))))))	A(4)H(7)N(6)	2	5	1184.29	1050580	2.62729e+06	sp|P01011|AACT_HUMAN	106	0.000420859
20200615_serum_NGlycP_1hDIA_rep2.mzML	3349.31	3271.55	77.7627	FJLTETSEAEIHQSFQHLLR	FJLTETSEAEIHQSFQHLLR	(N(N(H(H(N(H(A)))(N(H(A))))(H(N(H(A)))(N(H(A)))))))	A(4)H(7)N(6)	2	5	1184.29	783454	2.75991e+06	sp|P01011|AACT_HUMAN	106	0.000420859
20200615_serum_NGlycP_1hDIA_rep3.mzML	3346.78	3266.73	80.0497	FJLTETSEAEIHQSFQHLLR	FJLTETSEAEIHQSFQHLLR	(N(N(H(H(N(H(A)))(N(H(A))))(H(N(H(A)))(N(H(A)))))))	A(4)H(7)N(6)	2	5	1184.29	968312	3.30115e+06	sp|P01011|AACT_HUMAN	106	0.000420859
20200615_serum_NGlycP_1hDIA_rep2.mzML	3289.03	3177.19	111.836	FJLTETSEAEIHQSFQHLLR	FJLTETSEAEIHQSFQHLLR	(N(N(H(H(N(H))(N(H(A))))(H(N(H))(N(H(A)))))))	A(2)H(7)N(6)	2	4	1334.56	1162690	890244	sp|P01011|AACT_HUMAN	106	0.00145904
20200615_serum_NGlycP_1hDIA_rep3.mzML	3286.9	3167.44	119.464	FJLTETSEAEIHQSFQHLLR	FJLTETSEAEIHQSFQHLLR	(N(N(H(H(N(H))(N(H(A))))(H(N(H))(N(H(A)))))))	A(2)H(7)N(6)	2	4	1334.56	1238620	222364	sp|P01011|AACT_HUMAN	106	0.00145904
20200615_serum_NGlycP_1hDIA_rep1.mzML	1349.96	1352.85	-2.8907	FLNJGTCTAEGK	FLNJGTC[160]TAEGK	(N(N(H(H(N(H)))(H(N(H(A)))))))	A(1)H(5)N(4)	4	3	1075.76	2860770	3.49566e+07	sp|P05156|CFAI_HUMAN	103	0.000448527
20200615_serum_NGlycP_1hDIA_rep2.mzML	1346.91	1353.28	-6.37464	FLNJGTCTAEGK	FLNJGTC[160]TAEGK	(N(N(H(H(N(H)))(H(N(H(A)))))))	A(1)H(5)N(4)	4	3	1075.76	4678650	4.2141e+07	sp|P05156|CFAI_HUMAN	103	0.000448527
20200615_serum_NGlycP_1hDIA_rep3.mzML	1349.53	1355.57	-6.04002	FLNJGTCTAEGK	FLNJGTC[160]TAEGK	(N(N(H(H(N(H)))(H(N(H(A)))))))	A(1)H(5)N(4)	4	3	1075.76	5554160	54394806	sp|P05156|CFAI_HUMAN	103	0.000448527
20200615_serum_NGlycP_1hDIA_rep1.mzML	1349.11	1356.35	-7.23937	FLNJGTCTAEGK	FLNJGTC[160]TAEGK	(N(N(H(H(N(H)))(H(N(H(A)))))))	A(1)H(5)N(4)	4	2	1613.14	257170	2.85957e+06	sp|P05156|CFAI_HUMAN	103	0.000448527
20200615_serum_NGlycP_1hDIA_rep3.mzML	1349.33	1359.35	-10.0174	FLNJGTCTAEGK	FLNJGTC[160]TAEGK	(N(N(H(H(N(H)))(H(N(H(A)))))))	A(1)H(5)N(4)	4	2	1613.14	287049	3.5512e+06	sp|P05156|CFAI_HUMAN	103	0.000448527
20200615_serum_NGlycP_1hDIA_rep1.mzML	1349.96	1346.21	3.74641	FLNJGTCTAEGK	FLNJGTC[160]TAEGK	(N(N(H(H(H))(H(N(H))(N(H)(F))))))	F(1)H(6)N(4)	4	3	1081.44	3009970	1.67823e+07	sp|P05156|CFAI_HUMAN	103	0.00109955
20200615_serum_NGlycP_1hDIA_rep2.mzML	1346.91	1346.66	0.251631	FLNJGTCTAEGK	FLNJGTC[160]TAEGK	(N(N(H(H(H))(H(N(H))(N(H)(F))))))	F(1)H(6)N(4)	4	3	1081.44	4708030	4.51337e+06	sp|P05156|CFAI_HUMAN	103	0.00109955
20200615_serum_NGlycP_1hDIA_rep3.mzML	1349.53	1348.5	1.02598	FLNJGTCTAEGK	FLNJGTC[160]TAEGK	(N(N(H(H(H))(H(N(H))(N(H)(F))))))	F(1)H(6)N(4)	4	3	1081.44	5489880	6.46495e+06	sp|P05156|CFAI_HUMAN	103	0.00109955
20200615_serum_NGlycP_1hDIA_rep1.mzML	1665.02	1700.42	-35.4003	FLNJGTCTAEGK	FLNJGTC[160]TAEGK	(N(F)(N(H(H(H))(H(N(H))(N(H(A)))))))	A(1)F(1)H(6)N(4)	4	3	1178.47	10132600	5.98586e+06	sp|P05156|CFAI_HUMAN	103	0.00399571
20200615_serum_NGlycP_1hDIA_rep2.mzML	1671.3	1704.95	-33.6543	FLNJGTCTAEGK	FLNJGTC[160]TAEGK	(N(N(H(H(N(H(H))))(H(N(F)(H(A)))))))	A(1)F(1)H(6)N(4)	4	3	1178.47	10403600	5.19326e+06	sp|P05156|CFAI_HUMAN	103	0.00399571
20200615_serum_NGlycP_1hDIA_rep3.mzML	1671.48	1705.13	-33.6452	FLNJGTCTAEGK	FLNJGTC[160]TAEGK	(N(N(H(H(N(H(H))))(H(N(F)(H(A)))))))	A(1)F(1)H(6)N(4)	4	3	1178.47	11536000	4.72603e+06	sp|P05156|CFAI_HUMAN	103	0.00399571
20200615_serum_NGlycP_1hDIA_rep1.mzML	1665.02	1692.05	-27.0299	FLNJGTCTAEGK	FLNJGTC[160]TAEGK	(N(N(H(H(N(H(A))))(H(N(H(A)))))))	A(2)H(5)N(4)	4	3	1172.8	10893600	1.00228e+08	sp|P05156|CFAI_HUMAN	103	0.000834937
20200615_serum_NGlycP_1hDIA_rep2.mzML	1671.3	1697.2	-25.9043	FLNJGTCTAEGK	FLNJGTC[160]TAEGK	(N(N(H(H(N(H(A))))(H(N(H(A)))))))	A(2)H(5)N(4)	4	3	1172.8	10862300	1.06721e+08	sp|P05156|CFAI_HUMAN	103	0.000834937
20200615_serum_NGlycP_1hDIA_rep3.mzML	1671.48	1696.9	-25.4168	FLNJGTCTAEGK	FLNJGTC[160]TAEGK	(N(N(H(H(N(H(A))))(H(N(H(A)))))))	A(2)H(5)N(4)	4	3	1172.8	12332000	1.34619e+08	sp|P05156|CFAI_HUMAN	103	0.000834937
20200615_serum_NGlycP_1hDIA_rep1.mzML	1978.56	1966.4	12.1573	FSDGLESJSSTQFEVK	FSDGLESJSSTQFEVK	(N(N(H(H(H))(H(H(H(H)))))))	H(7)N(2)	8	3	1105.79	3305760	5.43682e+06	sp|P0C0L4|CO4A_HUMAN/sp|P0C0L5|CO4B_HUMAN	226/226	0.00104604
20200615_serum_NGlycP_1hDIA_rep2.mzML	1987.91	1974.35	13.563	FSDGLESJSSTQFEVK	FSDGLESJSSTQFEVK	(N(N(H(H(H))(H(H(H(H)))))))	H(7)N(2)	8	3	1105.79	2834610	4.48152e+06	sp|P0C0L4|CO4A_HUMAN/sp|P0C0L5|CO4B_HUMAN	226/226	0.00104604
20200615_serum_NGlycP_1hDIA_rep3.mzML	1982.51	1975.61	6.90006	FSDGLESJSSTQFEVK	FSDGLESJSSTQFEVK	(N(N(H(H(H))(H(H(H(H)))))))	H(7)N(2)	8	3	1105.79	3233690	7633398	sp|P0C0L4|CO4A_HUMAN/sp|P0C0L5|CO4B_HUMAN	226/226	0.00104604
20200615_serum_NGlycP_1hDIA_rep1.mzML	1964.63	1957.96	6.66988	FSDGLESJSSTQFEVK	FSDGLESJSSTQFEVK	(N(N(H(H(H))(H(H)(H)(H(H))))))	H(8)N(2)	8	3	1159.8	11421000	3.08166e+07	sp|P0C0L4|CO4A_HUMAN/sp|P0C0L5|CO4B_HUMAN	226/226	0.00040749
20200615_serum_NGlycP_1hDIA_rep2.mzML	1974.49	1965.46	9.02619	FSDGLESJSSTQFEVK	FSDGLESJSSTQFEVK	(N(N(H(H(H))(H(H)(H)(H(H))))))	H(8)N(2)	8	3	1159.8	11596600	2.81187e+07	sp|P0C0L4|CO4A_HUMAN/sp|P0C0L5|CO4B_HUMAN	226/226	0.00040749
20200615_serum_NGlycP_1hDIA_rep3.mzML	1971.16	1967.09	4.07061	FSDGLESJSSTQFEVK	FSDGLESJSSTQFEVK	(N(N(H(H(H))(H(H)(H)(H(H))))))	H(8)N(2)	8	3	1159.8	10772400	3.66859e+07	sp|P0C0L4|CO4A_HUMAN/sp|P0C0L5|CO4B_HUMAN	226/226	0.00040749
20200615_serum_NGlycP_1hDIA_rep1.mzML	1956.87	1951.61	5.25586	FSDGLESJSSTQFEVK	FSDGLESJSSTQFEVK	(N(N(H(H(H(H)))(H(H)(H(H(H)))))))	H(9)N(2)	8	3	1213.82	8964770	1.04864e+08	sp|P0C0L4|CO4A_HUMAN/sp|P0C0L5|CO4B_HUMAN	226/226	0.00057742
20200615_serum_NGlycP_1hDIA_rep2.mzML	1964.86	1958.9	5.95667	FSDGLESJSSTQFEVK	FSDGLESJSSTQFEVK	(N(N(H(H(H(H)))(H(H)(H(H(H)))))))	H(9)N(2)	8	3	1213.82	9273080	1.1162e+08	sp|P0C0L4|CO4A_HUMAN/sp|P0C0L5|CO4B_HUMAN	226/226	0.00057742
20200615_serum_NGlycP_1hDIA_rep3.mzML	1964.57	1960.78	3.79432	FSDGLESJSSTQFEVK	FSDGLESJSSTQFEVK	(N(N(H(H(H(H)))(H(H)(H(H(H)))))))	H(9)N(2)	8	3	1213.82	10507700	119796730	sp|P0C0L4|CO4A_HUMAN/sp|P0C0L5|CO4B_HUMAN	226/226	0.00057742
20200615_serum_NGlycP_1hDIA_rep1.mzML	1949.82	1947.96	1.85563	FSDGLESJSSTQFEVK	FSDGLESJSSTQFEVK	(N(N(H(H(H(H(H))))(H(H)(H(H(H)))))))	H(10)N(2)	8	3	1267.84	4751390	1.13751e+07	sp|P0C0L4|CO4A_HUMAN/sp|P0C0L5|CO4B_HUMAN	226/226	0.000401218
20200615_serum_NGlycP_1hDIA_rep2.mzML	1956.49	1955.15	1.3412	FSDGLESJSSTQFEVK	FSDGLESJSSTQFEVK	(N(N(H(H(H(H(H))))(H(H)(H(H(H)))))))	H(10)N(2)	8	3	1267.84	5115340	13051817	sp|P0C0L4|CO4A_HUMAN/sp|P0C0L5|CO4B_HUMAN	226/226	0.000401218
20200615_serum_NGlycP_1hDIA_rep3.mzML	1956.74	1957.17	-0.434574	FSDGLESJSSTQFEVK	FSDGLESJSSTQFEVK	(N(N(H(H(H(H(H))))(H(H)(H(H(H)))))))	H(10)N(2)	8	3	1267.84	4891410	1.29008e+07	sp|P0C0L4|CO4A_HUMAN/sp|P0C0L5|CO4B_HUMAN	226/226	0.000401218
20200615_serum_NGlycP_1hDIA_rep1.mzML	1453.56	1446.95	6.60739	FVEGSHJSTVSLTTK	FVEGSHJSTVSLTTK	(N(N(H(H(H))(H(N(H(A)))))))	A(1)H(5)N(3)	7	3	1106.47	563096	3.27434e+06	sp|P04114|APOB_HUMAN	3411	0.0080398
20200615_serum_NGlycP_1hDIA_rep2.mzML	1461.88	1454.29	7.59062	FVEGSHJSTVSLTTK	FVEGSHJSTVSLTTK	(N(N(H(H(H))(H(N(H(A)))))))	A(1)H(5)N(3)	7	3	1106.47	672023	5.97372e+06	sp|P04114|APOB_HUMAN	3411	0.0080398
20200615_serum_NGlycP_1hDIA_rep3.mzML	1468.26	1455.09	13.1701	FVEGSHJSTVSLTTK	FVEGSHJSTVSLTTK	(N(N(H(H(H))(H(N(H(A)))))))	A(1)H(5)N(3)	7	3	1106.47	648561	4.85466e+06	sp|P04114|APOB_HUMAN	3411	0.0080398
20200615_serum_NGlycP_1hDIA_rep1.mzML	3411.16	3342.23	68.9321	GFGVAIVGJYTAALPTEAALR	GFGVAIVGJYTAALPTEAALR	(N(N(H(H(N(H(A))))(H(N(H(A)))))))	A(2)H(5)N(4)	9	4	1074.73	752714	5.92402e+06	sp|Q96PD5|PGRP2_HUMAN	485	0.000101496
20200615_serum_NGlycP_1hDIA_rep2.mzML	3411.32	3344.81	66.5095	GFGVAIVGJYTAALPTEAALR	GFGVAIVGJYTAALPTEAALR	(N(N(H(H(N(H(A))))(H(N(H(A)))))))	A(2)H(5)N(4)	9	4	1074.73	1073510	4.64686e+06	sp|Q96PD5|PGRP2_HUMAN	485	0.000101496
20200615_serum_NGlycP_1hDIA_rep3.mzML	3412.67	3339.8	72.866	GFGVAIVGJYTAALPTEAALR	GFGVAIVGJYTAALPTEAALR	(N(N(H(H(N(H(A))))(H(N(H(A)))))))	A(2)H(5)N(4)	9	4	1074.73	360227	4.05123e+06	sp|Q96PD5|PGRP2_HUMAN	485	0.000101496
20200615_serum_NGlycP_1hDIA_rep1.mzML	3412.49	3348.95	63.5391	GFGVAIVGJYTAALPTEAALR	GFGVAIVGJYTAALPTEAALR	(N(N(H(H(N(H(A))))(H(N(H(A)))))))	A(2)H(5)N(4)	9	3	1432.64	1145490	1.60568e+07	sp|Q96PD5|PGRP2_HUMAN	485	0.000101496
20200615_serum_NGlycP_1hDIA_rep2.mzML	3411.39	3351.36	60.0319	GFGVAIVGJYTAALPTEAALR	GFGVAIVGJYTAALPTEAALR	(N(N(H(H(N(H(A))))(H(N(H(A)))))))	A(2)H(5)N(4)	9	3	1432.64	1185950	1.63918e+07	sp|Q96PD5|PGRP2_HUMAN	485	0.000101496
20200615_serum_NGlycP_1hDIA_rep3.mzML	3410.83	3346.45	64.3794	GFGVAIVGJYTAALPTEAALR	GFGVAIVGJYTAALPTEAALR	(N(N(H(H(N(H(A))))(H(N(H(A)))))))	A(2)H(5)N(4)	9	3	1432.64	701459	1.00555e+07	sp|Q96PD5|PGRP2_HUMAN	485	0.000101496
20200615_serum_NGlycP_1hDIA_rep1.mzML	818.326	803.352	14.9743	GHVJITR	GHVJITR	(N(N(H(H(N(H)))(H(N(H(A)))))))	A(1)H(5)N(4)	4	3	904.045	4826350	3.04066e+07	sp|P00734|THRB_HUMAN	121	0.000372891
20200615_serum_NGlycP_1hDIA_rep2.mzML	806.474	804.288	2.18562	GHVJITR	GHVJITR	(N(N(H(H(H))(H(N)(N(H(A)))))))	A(1)H(5)N(4)	4	3	904.045	3806770	1.98025e+07	sp|P00734|THRB_HUMAN	121	0.000372891
20200615_serum_NGlycP_1hDIA_rep3.mzML	831.488	805.21	26.2782	GHVJITR	GHVJITR	(N(N(H(H(N(H)))(H(N(H(A)))))))	A(1)H(5)N(4)	4	3	904.045	4429720	2.65621e+07	sp|P00734|THRB_HUMAN	121	0.000372891
20200615_serum_NGlycP_1hDIA_rep2.mzML	806.192	792.942	13.2496	GHVJITR	GHVJITR	(N(N(H(H(N(H)))(H(N(H(A)))))))	A(1)H(5)N(4)	4	2	1355.56	888623	9.59906e+06	sp|P00734|THRB_HUMAN	121	0.000372891
20200615_serum_NGlycP_1hDIA_rep2.mzML	1007.51	1025.15	-17.6355	GHVJITR	GHVJITR	(N(F)(N(H(N)(H(H))(H(N(H(A(A))))))))	A(2)F(1)H(5)N(4)	4	3	1049.76	7437150	2.03375e+07	sp|P00734|THRB_HUMAN	121	0.00574091
20200615_serum_NGlycP_1hDIA_rep3.mzML	1010.18	1025.75	-15.5684	GHVJITR	GHVJITR	(N(N(H(H(N(H(A))))(H(N(F)(H(A)))))))	A(2)F(1)H(5)N(4)	4	3	1049.76	5355660	1.51478e+07	sp|P00734|THRB_HUMAN	121	0.00574091
20200615_serum_NGlycP_1hDIA_rep1.mzML	1000.64	1021.17	-20.5342	GHVJITR	GHVJITR	(N(N(H(H(N(H(A))))(H(N(F)(H(A)))))))	A(2)F(1)H(5)N(4)	4	2	1574.14	2516120	671577	sp|P00734|THRB_HUMAN	121	0.00574091
20200615_serum_NGlycP_1hDIA_rep2.mzML	1003.25	1028.15	-24.9037	GHVJITR	GHVJITR	(N(N(H(H(N(H(A))))(H(N(F)(H(A)))))))	A(2)F(1)H(5)N(4)	4	2	1574.14	3011090	1.33713e+06	sp|P00734|THRB_HUMAN	121	0.00574091
20200615_serum_NGlycP_1hDIA_rep3.mzML	1006.29	1028.62	-22.3277	GHVJITR	GHVJITR	(N(N(H(H(N(H(A))))(H(N(F)(H(A)))))))	A(2)F(1)H(5)N(4)	4	2	1574.14	2492250	649937	sp|P00734|THRB_HUMAN	121	0.00574091
20200615_serum_NGlycP_1hDIA_rep1.mzML	1350.65	1391.84	-41.1891	GICJSSDVR	GIC[160]JSSDVR	(N(N(H(H(N(H(A))))(H(N(H(A)))))))	A(2)H(5)N(4)	4	3	1071.41	2224110	2.50795e+07	sp|O75882|ATRN_HUMAN	300	0.00777018
20200615_serum_NGlycP_1hDIA_rep2.mzML	1350.59	1393.91	-43.323	GICJSSDVR	GIC[160]JSSDVR	(N(N(H(H(N(H(A))))(H(N(H(A)))))))	A(2)H(5)N(4)	4	3	1071.41	2777530	2.84536e+07	sp|O75882|ATRN_HUMAN	300	0.00777018
20200615_serum_NGlycP_1hDIA_rep3.mzML	1355.36	1397.78	-42.425	GICJSSDVR	GIC[160]JSSDVR	(N(N(H(H(N(H(A))))(H(N(H(A)))))))	A(2)H(5)N(4)	4	3	1071.41	2540490	3.5168e+07	sp|O75882|ATRN_HUMAN	300	0.00777018
20200615_serum_NGlycP_1hDIA_rep1.mzML	1710.54	1734.92	-24.3833	GINYJSSVAK	GINYJSSVAK	(N(N(H(N)(H(H))(H(N(H(A(A))))))))	A(2)H(5)N(4)	5	3	1086.44	1220990	1.11511e+07	sp|P03951|FA11_HUMAN	126	0.00754134
20200615_serum_NGlycP_1hDIA_rep2.mzML	1715.62	1739.31	-23.6863	GINYJSSVAK	GINYJSSVAK	(N(N(H(H(N(H(A))))(H(N(H(A)))))))	A(2)H(5)N(4)	5	3	1086.44	1037130	8.00841e+06	sp|P03951|FA11_HUMAN	126	0.00754134
20200615_serum_NGlycP_1hDIA_rep3.mzML	1716.96	1738.66	-21.7038	GINYJSSVAK	GINYJSSVAK	(N(N(H(H(N(H(A))))(H(N(H(A)))))))	A(2)H(5)N(4)	5	3	1086.44	1262130	9.94096e+06	sp|P03951|FA11_HUMAN	126	0.00754134
20200615_serum_NGlycP_1hDIA_rep1.mzML	2419.69	2448.86	-29.1698	GLJVTLSSTGR	GLJVTLSSTGR	(N(N(H(H(N(H(A))))(H(N(H(A)))))))	A(2)H(5)N(4)	3	3	1103.8	57807200	346591388	sp|P0C0L4|CO4A_HUMAN/sp|P0C0L5|CO4B_HUMAN	1328/1328	0.00695634
20200615_serum_NGlycP_1hDIA_rep2.mzML	2424.73	2451.46	-26.7328	GLJVTLSSTGR	GLJVTLSSTGR	(N(N(H(N)(H(H))(H(N(H(A(A))))))))	A(2)H(5)N(4)	3	3	1103.8	65210700	4.8617e+08	sp|P0C0L4|CO4A_HUMAN/sp|P0C0L5|CO4B_HUMAN	1328/1328	0.00695634
20200615_serum_NGlycP_1hDIA_rep3.mzML	2424.87	2451.71	-26.8389	GLJVTLSSTGR	GLJVTLSSTGR	(N(N(H(H(N(H(A))))(H(N(H(A)))))))	A(2)H(5)N(4)	3	3	1103.8	47732600	340857399	sp|P0C0L4|CO4A_HUMAN/sp|P0C0L5|CO4B_HUMAN	1328/1328	0.00695634
20200615_serum_NGlycP_1hDIA_rep1.mzML	1651.75	1609.67	42.0765	GLJVTLSSTGR	GLJVTLSSTGR	(N(F)(N(H(N)(H(H))(H(N)(N(H))))))	F(1)H(5)N(5)	3	3	1026.11	808808	1.76697e+07	sp|P0C0L4|CO4A_HUMAN/sp|P0C0L5|CO4B_HUMAN	1328/1328	0.00845273
20200615_serum_NGlycP_1hDIA_rep2.mzML	1658.05	1615.56	42.4869	GLJVTLSSTGR	GLJVTLSSTGR	(N(F)(N(H(N)(H(N(H)))(H(N(H))))))	F(1)H(5)N(5)	3	3	1026.11	720799	2.02502e+07	sp|P0C0L4|CO4A_HUMAN/sp|P0C0L5|CO4B_HUMAN	1328/1328	0.00845273
20200615_serum_NGlycP_1hDIA_rep3.mzML	1655.34	1614.33	41.0128	GLJVTLSSTGR	GLJVTLSSTGR	(N(F)(N(H(N)(H(N(H)))(H(N(H))))))	F(1)H(5)N(5)	3	3	1026.11	887014	1.07457e+07	sp|P0C0L4|CO4A_HUMAN/sp|P0C0L5|CO4B_HUMAN	1328/1328	0.00845273
20200615_serum_NGlycP_1hDIA_rep1.mzML	2368.95	2335.78	33.1693	GLTFQQJASSMCVPDQDTAIR	GLTFQQJASSMC[160]VPDQDTAIR	(N(F)(N(H(N)(H(N(H)))(H(N(H))))))	F(1)H(5)N(5)	7	3	1437.6	992995	5.75845e+06	sp|P01871|IGHM_HUMAN/sp|P0DOX6|IGM_HUMAN	209/332	0.00149051
20200615_serum_NGlycP_1hDIA_rep2.mzML	2367.99	2337.09	30.8991	GLTFQQJASSMCVPDQDTAIR	GLTFQQJASSMC[160]VPDQDTAIR	(N(F)(N(H(N)(H(N(H)))(H(N(H))))))	F(1)H(5)N(5)	7	3	1437.6	1105240	5.58687e+06	sp|P01871|IGHM_HUMAN/sp|P0DOX6|IGM_HUMAN	209/332	0.00149051
20200615_serum_NGlycP_1hDIA_rep1.mzML	2660.04	2671.47	-11.4346	GLTFQQJASSMCVPDQDTAIR	GLTFQQJASSMC[160]VPDQDTAIR	(N(F)(N(H(N)(H(H))(H(N(H(A)))))))	A(1)F(1)H(5)N(4)	7	4	1100.46	23598100	4.65104e+07	sp|P01871|IGHM_HUMAN/sp|P0DOX6|IGM_HUMAN	209/332	0.00810746
20200615_serum_NGlycP_1hDIA_rep2.mzML	2661.77	2671.84	-10.0677	GLTFQQJASSMCVPDQDTAIR	GLTFQQJASSMC[160]VPDQDTAIR	(N(F)(N(H(H(N(H)))(H(N(H(A)))))))	A(1)F(1)H(5)N(4)	7	4	1100.46	22148800	4.29586e+07	sp|P01871|IGHM_HUMAN/sp|P0DOX6|IGM_HUMAN	209/332	0.00810746
20200615_serum_NGlycP_1hDIA_rep1.mzML	2657.09	2671.21	-14.1159	GLTFQQJASSMCVPDQDTAIR	GLTFQQJASSMC[160]VPDQDTAIR	(N(F)(N(H(H(N(H)))(H(N(H(A)))))))	A(1)F(1)H(5)N(4)	7	3	1466.94	15121200	8.8568e+07	sp|P01871|IGHM_HUMAN/sp|P0DOX6|IGM_HUMAN	209/332	0.00810746
20200615_serum_NGlycP_1hDIA_rep2.mzML	2659.45	2671.6	-12.1471	GLTFQQJASSMCVPDQDTAIR	GLTFQQJASSMC[160]VPDQDTAIR	(N(F)(N(H(H(N(H)))(H(N(H(A)))))))	A(1)F(1)H(5)N(4)	7	3	1466.94	14081700	9.05053e+07	sp|P01871|IGHM_HUMAN/sp|P0DOX6|IGM_HUMAN	209/332	0.00810746
20200615_serum_NGlycP_1hDIA_rep3.mzML	2652.84	2665.8	-12.9638	GLTFQQJASSMCVPDQDTAIR	GLTFQQJASSMC[160]VPDQDTAIR	(N(F)(N(H(H(N(H)))(H(N(H(A)))))))	A(1)F(1)H(5)N(4)	7	3	1466.94	15394200	1.0268e+08	sp|P01871|IGHM_HUMAN/sp|P0DOX6|IGM_HUMAN	209/332	0.00810746
20200615_serum_NGlycP_1hDIA_rep1.mzML	2660.04	2667.42	-7.38316	GLTFQQJASSMCVPDQDTAIR	GLTFQQJASSMC[160]VPDQDTAIR	(N(F)(N(H(N)(H(H)(H))(H(N(H)(F))))))	F(2)H(6)N(4)	7	4	1104.71	23598100	1.99472e+07	sp|P01871|IGHM_HUMAN/sp|P0DOX6|IGM_HUMAN	209/332	0.00469809
20200615_serum_NGlycP_1hDIA_rep2.mzML	2661.77	2668.1	-6.3253	GLTFQQJASSMCVPDQDTAIR	GLTFQQJASSMC[160]VPDQDTAIR	(N(F)(N(H(H(N(H)))(H(N(H(H)(F)))))))	F(2)H(6)N(4)	7	4	1104.71	22148800	1.89072e+07	sp|P01871|IGHM_HUMAN/sp|P0DOX6|IGM_HUMAN	209/332	0.00469809
20200615_serum_NGlycP_1hDIA_rep3.mzML	2655.44	2662.32	-6.87768	GLTFQQJASSMCVPDQDTAIR	GLTFQQJASSMC[160]VPDQDTAIR	(N(F)(N(H(H(N(H)))(H(N(H(H)(F)))))))	F(2)H(6)N(4)	7	4	1104.71	21897200	2.02274e+07	sp|P01871|IGHM_HUMAN/sp|P0DOX6|IGM_HUMAN	209/332	0.00469809
20200615_serum_NGlycP_1hDIA_rep1.mzML	2657.09	2670.91	-13.8212	GLTFQQJASSMCVPDQDTAIR	GLTFQQJASSMC[160]VPDQDTAIR	(N(F)(N(H(H(N(H)))(H(N(H(H)(F)))))))	F(2)H(6)N(4)	7	3	1472.61	15043600	4.61295e+07	sp|P01871|IGHM_HUMAN/sp|P0DOX6|IGM_HUMAN	209/332	0.00469809
20200615_serum_NGlycP_1hDIA_rep2.mzML	2659.45	2671.32	-11.8743	GLTFQQJASSMCVPDQDTAIR	GLTFQQJASSMC[160]VPDQDTAIR	(N(F)(N(H(H(N(H)))(H(N(H(H)(F)))))))	F(2)H(6)N(4)	7	3	1472.61	14010400	4.85943e+07	sp|P01871|IGHM_HUMAN/sp|P0DOX6|IGM_HUMAN	209/332	0.00469809
20200615_serum_NGlycP_1hDIA_rep3.mzML	2652.84	2665.53	-12.6934	GLTFQQJASSMCVPDQDTAIR	GLTFQQJASSMC[160]VPDQDTAIR	(N(F)(N(H(H(N(H)))(H(N(H(H)(F)))))))	F(2)H(6)N(4)	7	3	1472.61	15382500	5.22143e+07	sp|P01871|IGHM_HUMAN/sp|P0DOX6|IGM_HUMAN	209/332	0.00469809
20200615_serum_NGlycP_1hDIA_rep1.mzML	2651.1	2646.45	4.64878	GLTFQQJASSMCVPDQDTAIR	GLTFQQJASSMC[160]VPDQDTAIR	(N(F)(N(H(N)(H(H))(H(N(H))(N(H)(F))))))	F(2)H(6)N(5)	7	4	1155.48	55587800	7.54825e+07	sp|P01871|IGHM_HUMAN/sp|P0DOX6|IGM_HUMAN	209/332	0.00807363
20200615_serum_NGlycP_1hDIA_rep2.mzML	2652.96	2648.88	4.07573	GLTFQQJASSMCVPDQDTAIR	GLTFQQJASSMC[160]VPDQDTAIR	(N(F)(N(H(N)(H(H))(H(N(H))(N(H)(F))))))	F(2)H(6)N(5)	7	4	1155.48	54160000	7.22978e+07	sp|P01871|IGHM_HUMAN/sp|P0DOX6|IGM_HUMAN	209/332	0.00807363
20200615_serum_NGlycP_1hDIA_rep3.mzML	2646.39	2643.01	3.37836	GLTFQQJASSMCVPDQDTAIR	GLTFQQJASSMC[160]VPDQDTAIR	(N(F)(N(H(N)(H(H))(H(N(H))(N(H)(F))))))	F(2)H(6)N(5)	7	4	1155.48	51089700	57563257	sp|P01871|IGHM_HUMAN/sp|P0DOX6|IGM_HUMAN	209/332	0.00807363
20200615_serum_NGlycP_1hDIA_rep1.mzML	2651.35	2670.75	-19.4035	GLTFQQJASSMCVPDQDTAIR	GLTFQQJASSMC[160]VPDQDTAIR	(N(F)(N(H(N)(H(H))(H(N(H))(N(H)(F))))))	F(2)H(6)N(5)	7	3	1540.31	21462700	6.98277e+07	sp|P01871|IGHM_HUMAN/sp|P0DOX6|IGM_HUMAN	209/332	0.00807363
20200615_serum_NGlycP_1hDIA_rep2.mzML	2687.74	2671.17	16.5659	GLTFQQJASSMCVPDQDTAIR	GLTFQQJASSMC[160]VPDQDTAIR	(N(F)(N(H(H(N(H)))(H(N(H(N(H)(F))))))))	F(2)H(6)N(5)	7	3	1540.31	1017280	2.00857e+06	sp|P01871|IGHM_HUMAN/sp|P0DOX6|IGM_HUMAN	209/332	0.00807363
20200615_serum_NGlycP_1hDIA_rep3.mzML	2646.88	2665.39	-18.5083	GLTFQQJASSMCVPDQDTAIR	GLTFQQJASSMC[160]VPDQDTAIR	(N(F)(N(H(N)(H(H))(H(N(H))(N(H)(F))))))	F(2)H(6)N(5)	7	3	1540.31	17092200	3.92784e+07	sp|P01871|IGHM_HUMAN/sp|P0DOX6|IGM_HUMAN	209/332	0.00807363
20200615_serum_NGlycP_1hDIA_rep1.mzML	2997.18	2994.49	2.68615	GLTFQQJASSMCVPDQDTAIR	GLTFQQJASSMC[160]VPDQDTAIR	(N(F)(N(H(H(N(H(A))))(H(N(H(A)))))))	A(2)F(1)H(5)N(4)	7	4	1173.23	6309480	1.54465e+07	sp|P01871|IGHM_HUMAN/sp|P0DOX6|IGM_HUMAN	209/332	0.00814128
20200615_serum_NGlycP_1hDIA_rep2.mzML	2998.39	2996.82	1.57	GLTFQQJASSMCVPDQDTAIR	GLTFQQJASSMC[160]VPDQDTAIR	(N(F)(N(H(H(N(H(A))))(H(N(H(A)))))))	A(2)F(1)H(5)N(4)	7	4	1173.23	7219500	1.98342e+07	sp|P01871|IGHM_HUMAN/sp|P0DOX6|IGM_HUMAN	209/332	0.00814128
20200615_serum_NGlycP_1hDIA_rep3.mzML	2992.68	2987.96	4.72319	GLTFQQJASSMCVPDQDTAIR	GLTFQQJASSMC[160]VPDQDTAIR	(N(F)(N(H(H(N(H(A))))(H(N(H(A)))))))	A(2)F(1)H(5)N(4)	7	4	1173.23	5381290	1.49643e+07	sp|P01871|IGHM_HUMAN/sp|P0DOX6|IGM_HUMAN	209/332	0.00814128
20200615_serum_NGlycP_1hDIA_rep2.mzML	2998.32	3086.43	-88.1118	GLTFQQJASSMCVPDQDTAIR	GLTFQQJASSMC[160]VPDQDTAIR	(N(F)(N(H(H(N(H(A))))(H(N(H(A)))))))	A(2)F(1)H(5)N(4)	7	3	1563.97	3534690	3.57205e+07	sp|P01871|IGHM_HUMAN/sp|P0DOX6|IGM_HUMAN	209/332	0.00814128
20200615_serum_NGlycP_1hDIA_rep3.mzML	2992.47	3079.17	-86.7018	GLTFQQJASSMCVPDQDTAIR	GLTFQQJASSMC[160]VPDQDTAIR	(N(F)(N(H(H(N(H(A))))(H(N(H(A)))))))	A(2)F(1)H(5)N(4)	7	3	1563.97	2736650	1.85056e+07	sp|P01871|IGHM_HUMAN/sp|P0DOX6|IGM_HUMAN	209/332	0.00814128
20200615_serum_NGlycP_1hDIA_rep1.mzML	2363.78	2338.59	25.1869	GLTFQQJASSMCVPDQDTAIR	GLTFQQJASSMC[160]VPDQDTAIR	(N(F)(N(H(H(N))(H(N(H(H)))))))	F(1)H(5)N(4)	7	3	1369.91	588173	788053	sp|P01871|IGHM_HUMAN/sp|P0DOX6|IGM_HUMAN	209/332	0.0033839
20200615_serum_NGlycP_1hDIA_rep2.mzML	2363.31	2339.68	23.6295	GLTFQQJASSMCVPDQDTAIR	GLTFQQJASSMC[160]VPDQDTAIR	(N(F)(N(H(H(N))(H(N(H(H)))))))	F(1)H(5)N(4)	7	3	1369.91	692001	1.88369e+06	sp|P01871|IGHM_HUMAN/sp|P0DOX6|IGM_HUMAN	209/332	0.0033839
20200615_serum_NGlycP_1hDIA_rep3.mzML	2361.28	2339.63	21.6522	GLTFQQJASSMCVPDQDTAIR	GLTFQQJASSMC[160]VPDQDTAIR	(N(F)(N(H(H(N))(H(N(H(H)))))))	F(1)H(5)N(4)	7	3	1369.91	525042	1.38589e+06	sp|P01871|IGHM_HUMAN/sp|P0DOX6|IGM_HUMAN	209/332	0.0033839
20200615_serum_NGlycP_1hDIA_rep1.mzML	2997.66	3082.57	-84.9074	GLTFQQJASSMCVPDQDTAIR	GLTFQQJASSMC[160]VPDQDTAIR	(N(F)(N(H(H(N(H(H))))(H(N(F)(H(A)))))))	A(1)F(2)H(6)N(4)	7	3	1569.65	3179120	7.94974e+06	sp|P01871|IGHM_HUMAN/sp|P0DOX6|IGM_HUMAN	209/332	0.00649049
20200615_serum_NGlycP_1hDIA_rep2.mzML	2998.32	3083.94	-85.6215	GLTFQQJASSMCVPDQDTAIR	GLTFQQJASSMC[160]VPDQDTAIR	(N(F)(N(H(H(N(H(H))))(H(N(F)(H(A)))))))	A(1)F(2)H(6)N(4)	7	3	1569.65	3549200	1.44666e+07	sp|P01871|IGHM_HUMAN/sp|P0DOX6|IGM_HUMAN	209/332	0.00649049
20200615_serum_NGlycP_1hDIA_rep3.mzML	2992.47	3076.79	-84.317	GLTFQQJASSMCVPDQDTAIR	GLTFQQJASSMC[160]VPDQDTAIR	(N(F)(N(H(H(N(H(H))))(H(N(F)(H(A)))))))	A(1)F(2)H(6)N(4)	7	3	1569.65	2745000	6.62319e+06	sp|P01871|IGHM_HUMAN/sp|P0DOX6|IGM_HUMAN	209/332	0.00649049
20200615_serum_NGlycP_1hDIA_rep1.mzML	2337.01	2340.65	-3.63609	GLTFQQJASSMCVPDQDTAIR	GLTFQQJASSM[147]C[160]VPDQDTAIR	(N(F)(N(H(H(N))(H(N)(N(H)(A))))))	A(1)F(1)H(4)N(5)	7	4	1114.71	1650280	1.68041e+06	sp|P01871|IGHM_HUMAN/sp|P0DOX6|IGM_HUMAN	209/332	0.00183518
20200615_serum_NGlycP_1hDIA_rep2.mzML	2337.58	2341.59	-4.00846	GLTFQQJASSMCVPDQDTAIR	GLTFQQJASSM[147]C[160]VPDQDTAIR	(N(F)(N(H(H(N))(H(N)(N(H)(A))))))	A(1)F(1)H(4)N(5)	7	4	1114.71	1520390	874109	sp|P01871|IGHM_HUMAN/sp|P0DOX6|IGM_HUMAN	209/332	0.00183518
20200615_serum_NGlycP_1hDIA_rep3.mzML	2337.99	2341.62	-3.6273	GLTFQQJASSMCVPDQDTAIR	GLTFQQJASSM[147]C[160]VPDQDTAIR	(N(F)(N(H(H(N))(H(N)(N(H)(A))))))	A(1)F(1)H(4)N(5)	7	4	1114.71	1655090	1.30461e+06	sp|P01871|IGHM_HUMAN/sp|P0DOX6|IGM_HUMAN	209/332	0.00183518
20200615_serum_NGlycP_1hDIA_rep1.mzML	2337.01	2329.95	7.05667	GLTFQQJASSMCVPDQDTAIR	GLTFQQJASSM[147]C[160]VPDQDTAIR	(N(F)(N(H(H(N(H)))(H(N(H(A)))))))	A(1)F(1)H(5)N(4)	7	4	1104.46	1671470	2.14344e+06	sp|P01871|IGHM_HUMAN/sp|P0DOX6|IGM_HUMAN	209/332	0.000888052
20200615_serum_NGlycP_1hDIA_rep2.mzML	2337.58	2331.72	5.85654	GLTFQQJASSMCVPDQDTAIR	GLTFQQJASSM[147]C[160]VPDQDTAIR	(N(F)(N(H(H(N(H)))(H(N(H(A)))))))	A(1)F(1)H(5)N(4)	7	4	1104.46	1524970	3.74844e+06	sp|P01871|IGHM_HUMAN/sp|P0DOX6|IGM_HUMAN	209/332	0.000888052
20200615_serum_NGlycP_1hDIA_rep3.mzML	2337.99	2331.08	6.90936	GLTFQQJASSMCVPDQDTAIR	GLTFQQJASSM[147]C[160]VPDQDTAIR	(N(F)(N(H(H(N(H)))(H(N(H(A)))))))	A(1)F(1)H(5)N(4)	7	4	1104.46	1669010	2.34226e+06	sp|P01871|IGHM_HUMAN/sp|P0DOX6|IGM_HUMAN	209/332	0.000888052
20200615_serum_NGlycP_1hDIA_rep1.mzML	2330.34	2327.41	2.93227	GLTFQQJASSMCVPDQDTAIR	GLTFQQJASSM[147]C[160]VPDQDTAIR	(N(F)(N(H(N)(H(N(H)))(H(N(H(A)))))))	A(1)F(1)H(5)N(5)	7	4	1155.23	2954180	5.83469e+06	sp|P01871|IGHM_HUMAN/sp|P0DOX6|IGM_HUMAN	209/332	0.00105736
20200615_serum_NGlycP_1hDIA_rep2.mzML	2330.93	2329.39	1.54145	GLTFQQJASSMCVPDQDTAIR	GLTFQQJASSM[147]C[160]VPDQDTAIR	(N(F)(N(H(N)(H(N(H)))(H(N(H(A)))))))	A(1)F(1)H(5)N(5)	7	4	1155.23	4528690	5.63447e+06	sp|P01871|IGHM_HUMAN/sp|P0DOX6|IGM_HUMAN	209/332	0.00105736
20200615_serum_NGlycP_1hDIA_rep3.mzML	2332.92	2328.56	4.3605	GLTFQQJASSMCVPDQDTAIR	GLTFQQJASSM[147]C[160]VPDQDTAIR	(N(F)(N(H(N)(H(N(H)))(H(N(H(A)))))))	A(1)F(1)H(5)N(5)	7	4	1155.23	3510500	6.39102e+06	sp|P01871|IGHM_HUMAN/sp|P0DOX6|IGM_HUMAN	209/332	0.00105736
20200615_serum_NGlycP_1hDIA_rep1.mzML	2330.34	2329.73	0.60563	GLTFQQJASSMCVPDQDTAIR	GLTFQQJASSM[147]C[160]VPDQDTAIR	(N(F)(N(H(N)(H(H))(H(N(H))(N(H)(F))))))	F(2)H(6)N(5)	7	4	1159.48	2674080	4.96959e+06	sp|P01871|IGHM_HUMAN/sp|P0DOX6|IGM_HUMAN	209/332	0.00783675
20200615_serum_NGlycP_1hDIA_rep2.mzML	2330.93	2331.52	-0.591217	GLTFQQJASSMCVPDQDTAIR	GLTFQQJASSM[147]C[160]VPDQDTAIR	(N(F)(N(H(H(N(H)))(H(N(H(N(H)(F))))))))	F(2)H(6)N(5)	7	4	1159.48	4205010	7.28261e+06	sp|P01871|IGHM_HUMAN/sp|P0DOX6|IGM_HUMAN	209/332	0.00783675
20200615_serum_NGlycP_1hDIA_rep3.mzML	2332.92	2330.87	2.05036	GLTFQQJASSMCVPDQDTAIR	GLTFQQJASSM[147]C[160]VPDQDTAIR	(N(F)(N(H(H(N(H)))(H(N(H(N(H)(F))))))))	F(2)H(6)N(5)	7	4	1159.48	3197180	6.76987e+06	sp|P01871|IGHM_HUMAN/sp|P0DOX6|IGM_HUMAN	209/332	0.00783675
20200615_serum_NGlycP_1hDIA_rep1.mzML	2332.35	2327.59	4.75652	GLTFQQJASSMCVPDQDTAIR	GLTFQQJASSM[147]C[160]VPDQDTAIR	(N(F)(N(H(H(N(H)))(H(N(H(N(H)(F))))))))	F(2)H(6)N(5)	7	3	1545.64	1355390	6.65925e+06	sp|P01871|IGHM_HUMAN/sp|P0DOX6|IGM_HUMAN	209/332	0.00783675
20200615_serum_NGlycP_1hDIA_rep3.mzML	2332.34	2328.74	3.59987	GLTFQQJASSMCVPDQDTAIR	GLTFQQJASSM[147]C[160]VPDQDTAIR	(N(F)(N(H(H(N(H)))(H(N(H(N(H)(F))))))))	F(2)H(6)N(5)	7	3	1545.64	1091970	3.35678e+06	sp|P01871|IGHM_HUMAN/sp|P0DOX6|IGM_HUMAN	209/332	0.00783675
20200615_serum_NGlycP_1hDIA_rep1.mzML	2332.35	2330.24	2.10902	GLTFQQJASSMCVPDQDTAIR	GLTFQQJASSM[147]C[160]VPDQDTAIR	(N(F)(N(H(N)(H(N(H)))(H(N(H(A)))))))	A(1)F(1)H(5)N(5)	7	3	1539.97	1362040	4.22974e+06	sp|P01871|IGHM_HUMAN/sp|P0DOX6|IGM_HUMAN	209/332	0.00284091
20200615_serum_NGlycP_1hDIA_rep2.mzML	2331	2331.99	-0.98718	GLTFQQJASSMCVPDQDTAIR	GLTFQQJASSM[147]C[160]VPDQDTAIR	(N(F)(N(H(N)(H(N(H)))(H(N(H(A)))))))	A(1)F(1)H(5)N(5)	7	3	1539.97	1126500	3.45477e+06	sp|P01871|IGHM_HUMAN/sp|P0DOX6|IGM_HUMAN	209/332	0.00284091
20200615_serum_NGlycP_1hDIA_rep3.mzML	2332.34	2331.37	0.970981	GLTFQQJASSMCVPDQDTAIR	GLTFQQJASSM[147]C[160]VPDQDTAIR	(N(F)(N(H(N)(H(N(H)))(H(N(H(A)))))))	A(1)F(1)H(5)N(5)	7	3	1539.97	1100060	3.92487e+06	sp|P01871|IGHM_HUMAN/sp|P0DOX6|IGM_HUMAN	209/332	0.00284091
20200615_serum_NGlycP_1hDIA_rep1.mzML	1285.5	1281.06	4.43814	GNVAVTVSGHTCQHWSAQTPHTHJR	GNVAVTVSGHTC[160]QHWSAQTPHTHJR	(N(N(H(H(N(H(A))))(H(N(H(A)))))))	A(2)H(5)N(4)	24	5	998.22	1382080	8.96004e+06	sp|P00747|PLMN_HUMAN	308	0.00297337
20200615_serum_NGlycP_1hDIA_rep2.mzML	1277.65	1281.03	-3.38084	GNVAVTVSGHTCQHWSAQTPHTHJR	GNVAVTVSGHTC[160]QHWSAQTPHTHJR	(N(N(H(H(N(H(A))))(H(N(H(A)))))))	A(2)H(5)N(4)	24	5	998.22	1004030	5882008	sp|P00747|PLMN_HUMAN	308	0.00297337
20200615_serum_NGlycP_1hDIA_rep1.mzML	1284.4	1294.38	-9.9815	GNVAVTVSGHTCQHWSAQTPHTHJR	GNVAVTVSGHTC[160]QHWSAQTPHTHJR	(N(N(H(H(N(H(A))))(H(N(H(A)))))))	A(2)H(5)N(4)	24	4	1247.52	1044520	1.34355e+07	sp|P00747|PLMN_HUMAN	308	0.00297337
20200615_serum_NGlycP_1hDIA_rep1.mzML	1496.09	1524.41	-28.3161	GTAJTTTAGVPCQR	GTAJTTTAGVPC[160]QR	(N(N(H(H(N(H(A))))(H(N(H(A)))))))	A(2)H(5)N(4)	4	3	1213.49	1597970	1.98991e+07	sp|P26927|HGFL_HUMAN	296	0.0082443
20200615_serum_NGlycP_1hDIA_rep2.mzML	1501.5	1530.75	-29.2483	GTAJTTTAGVPCQR	GTAJTTTAGVPC[160]QR	(N(N(H(H(N(H(A))))(H(N(H(A)))))))	A(2)H(5)N(4)	4	3	1213.49	1082350	2.45868e+07	sp|P26927|HGFL_HUMAN	296	0.0082443
20200615_serum_NGlycP_1hDIA_rep3.mzML	1502.48	1530.12	-27.6412	GTAJTTTAGVPCQR	GTAJTTTAGVPC[160]QR	(N(N(H(H(N(H(A))))(H(N(H(A)))))))	A(2)H(5)N(4)	4	3	1213.49	1208160	2.04931e+07	sp|P26927|HGFL_HUMAN	296	0.0082443
20200615_serum_NGlycP_1hDIA_rep1.mzML	1655.58	1646.57	9.00548	GVNFJVSK	GVNFJVSK	(N(N(H(H(N(H)))(H(N(H(A)))))))	A(1)H(5)N(4)	5	3	926.716	1920420	2.67751e+07	sp|P03952|KLKB1_HUMAN	127	0.00490364
20200615_serum_NGlycP_1hDIA_rep2.mzML	1661.07	1651.14	9.93377	GVNFJVSK	GVNFJVSK	(N(N(H(H(N(H)))(H(N(H(A)))))))	A(1)H(5)N(4)	5	3	926.716	2104470	2.15949e+07	sp|P03952|KLKB1_HUMAN	127	0.00490364
20200615_serum_NGlycP_1hDIA_rep3.mzML	1658.48	1651.01	7.4711	GVNFJVSK	GVNFJVSK	(N(N(H(H(N(H)))(H(N(H(A)))))))	A(1)H(5)N(4)	5	3	926.716	2210290	39700605	sp|P03952|KLKB1_HUMAN	127	0.00490364
20200615_serum_NGlycP_1hDIA_rep1.mzML	1656.1	1650.14	5.9584	GVNFJVSK	GVNFJVSK	(N(N(H(H(N(H)))(H(N(H(A)))))))	A(1)H(5)N(4)	5	2	1389.57	2158700	2.68636e+07	sp|P03952|KLKB1_HUMAN	127	0.00490364
20200615_serum_NGlycP_1hDIA_rep2.mzML	1661.81	1654.78	7.03313	GVNFJVSK	GVNFJVSK	(N(N(H(H(N(H)))(H(N(H(A)))))))	A(1)H(5)N(4)	5	2	1389.57	2149150	2.99685e+07	sp|P03952|KLKB1_HUMAN	127	0.00490364
20200615_serum_NGlycP_1hDIA_rep3.mzML	1659.92	1654.64	5.27922	GVNFJVSK	GVNFJVSK	(N(N(H(H(N(H)))(H(N(H(A)))))))	A(1)H(5)N(4)	5	2	1389.57	2787490	4.2446e+07	sp|P03952|KLKB1_HUMAN	127	0.00490364
20200615_serum_NGlycP_1hDIA_rep1.mzML	2069.67	2112.06	-42.3889	GVNFJVSK	GVNFJVSK	(N(N(H(H(N(H(A))))(H(N(H(A)))))))	A(2)H(5)N(4)	5	3	1023.75	3434330	4.7083e+07	sp|P03952|KLKB1_HUMAN	127	0.00161791
20200615_serum_NGlycP_1hDIA_rep2.mzML	2075.02	2118.21	-43.1891	GVNFJVSK	GVNFJVSK	(N(N(H(H(N(H(A))))(H(N(H(A)))))))	A(2)H(5)N(4)	5	3	1023.75	3780110	6.39851e+07	sp|P03952|KLKB1_HUMAN	127	0.00161791
20200615_serum_NGlycP_1hDIA_rep3.mzML	2074.84	2116.72	-41.8817	GVNFJVSK	GVNFJVSK	(N(N(H(H(N(H(A))))(H(N(H(A)))))))	A(2)H(5)N(4)	5	3	1023.75	3013460	5.43124e+07	sp|P03952|KLKB1_HUMAN	127	0.00161791
20200615_serum_NGlycP_1hDIA_rep1.mzML	2069.58	2111.57	-41.9872	GVNFJVSK	GVNFJVSK	(N(N(H(H(N(H(A))))(H(N(H(A)))))))	A(2)H(5)N(4)	5	2	1535.12	857017	8.87517e+06	sp|P03952|KLKB1_HUMAN	127	0.00161791
20200615_serum_NGlycP_1hDIA_rep2.mzML	2075.34	2117.7	-42.3608	GVNFJVSK	GVNFJVSK	(N(N(H(H(N(H(A))))(H(N(H(A)))))))	A(2)H(5)N(4)	5	2	1535.12	1140340	2.04422e+07	sp|P03952|KLKB1_HUMAN	127	0.00161791
20200615_serum_NGlycP_1hDIA_rep3.mzML	2075.32	2116.23	-40.9149	GVNFJVSK	GVNFJVSK	(N(N(H(H(N(H(A))))(H(N(H(A)))))))	A(2)H(5)N(4)	5	2	1535.12	1138850	1.40997e+07	sp|P03952|KLKB1_HUMAN	127	0.00161791
20200615_serum_NGlycP_1hDIA_rep3.mzML	1985.93	1976.08	9.84631	GVVVJSSVMVK	GVVVJSSVMVK	(N(N(H(H(N(H)))(H(N(H(A)))))))	A(1)H(5)N(4)	5	3	1011.44	740930	9.6281e+06	sp|P11597|CETP_HUMAN	358	0.0040972
20200615_serum_NGlycP_1hDIA_rep1.mzML	2408.11	2407.6	0.510901	HAJWTLTPLK	HAJWTLTPLK	(N(N(H(N)(H(H))(H(N(H(A(A))))))))	A(2)H(5)N(4)	3	4	847.11	3094900	1.01592e+07	sp|P27169|PON1_HUMAN	253	0.000583022
20200615_serum_NGlycP_1hDIA_rep2.mzML	2409.84	2409.15	0.692842	HAJWTLTPLK	HAJWTLTPLK	(N(N(H(H(N(H(A))))(H(N(H(A)))))))	A(2)H(5)N(4)	3	4	847.11	3598910	8378294	sp|P27169|PON1_HUMAN	253	0.000583022
20200615_serum_NGlycP_1hDIA_rep3.mzML	2410.78	2409.89	0.888386	HAJWTLTPLK	HAJWTLTPLK	(N(N(H(H(N(H(A))))(H(N(H(A)))))))	A(2)H(5)N(4)	3	4	847.11	2617160	9157775	sp|P27169|PON1_HUMAN	253	0.000583022
20200615_serum_NGlycP_1hDIA_rep1.mzML	2407.85	2409.94	-2.08816	HAJWTLTPLK	HAJWTLTPLK	(N(N(H(N)(H(H))(H(N(H(A(A))))))))	A(2)H(5)N(4)	3	3	1129.14	45307000	3.38249e+08	sp|P27169|PON1_HUMAN	253	0.000583022
20200615_serum_NGlycP_1hDIA_rep2.mzML	2410.21	2411.54	-1.32676	HAJWTLTPLK	HAJWTLTPLK	(N(N(H(H(N(H(A))))(H(N(H(A)))))))	A(2)H(5)N(4)	3	3	1129.14	54981100	3.78929e+08	sp|P27169|PON1_HUMAN	253	0.000583022
20200615_serum_NGlycP_1hDIA_rep3.mzML	2410.88	2412.25	-1.37174	HAJWTLTPLK	HAJWTLTPLK	(N(N(H(H(N(H(A))))(H(N(H(A)))))))	A(2)H(5)N(4)	3	3	1129.14	44184200	3.32731e+08	sp|P27169|PON1_HUMAN	253	0.000583022
20200615_serum_NGlycP_1hDIA_rep1.mzML	2052.38	2053.89	-1.51356	HAJWTLTPLK	HAJWTLTPLK	(N(N(H(H)(H(N(H(A)))))))	A(1)H(4)N(3)	3	3	910.402	10148200	4.40258e+07	sp|P27169|PON1_HUMAN	253	9.61672e-05
20200615_serum_NGlycP_1hDIA_rep2.mzML	2056.61	2058.47	-1.86005	HAJWTLTPLK	HAJWTLTPLK	(N(N(H(H)(H(N(H(A)))))))	A(1)H(4)N(3)	3	3	910.402	9723500	4.31027e+07	sp|P27169|PON1_HUMAN	253	9.61672e-05
20200615_serum_NGlycP_1hDIA_rep3.mzML	2053.32	2057.05	-3.72621	HAJWTLTPLK	HAJWTLTPLK	(N(N(H(H)(H(N(H(A)))))))	A(1)H(4)N(3)	3	3	910.402	10240900	4.78807e+07	sp|P27169|PON1_HUMAN	253	9.61672e-05
20200615_serum_NGlycP_1hDIA_rep1.mzML	2051.76	2044.68	7.07748	HAJWTLTPLK	HAJWTLTPLK	(N(N(H(H)(H(N(H(A)))))))	A(1)H(4)N(3)	3	2	1365.1	1215060	1.27021e+07	sp|P27169|PON1_HUMAN	253	9.61672e-05
20200615_serum_NGlycP_1hDIA_rep2.mzML	2056.66	2049.15	7.50705	HAJWTLTPLK	HAJWTLTPLK	(N(N(H(H)(H(N(H(A)))))))	A(1)H(4)N(3)	3	2	1365.1	1479490	1.55541e+07	sp|P27169|PON1_HUMAN	253	9.61672e-05
20200615_serum_NGlycP_1hDIA_rep3.mzML	2053.69	2048.1	5.58976	HAJWTLTPLK	HAJWTLTPLK	(N(N(H(H)(H(N(H(A)))))))	A(1)H(4)N(3)	3	2	1365.1	1520480	1.57644e+07	sp|P27169|PON1_HUMAN	253	9.61672e-05
20200615_serum_NGlycP_1hDIA_rep1.mzML	2037.67	2031.76	5.91067	HAJWTLTPLK	HAJWTLTPLK	(N(N(H(H(N))(H(N(H(A)))))))	A(1)H(4)N(4)	3	3	978.095	3242640	1.48287e+07	sp|P27169|PON1_HUMAN	253	0.00427785
20200615_serum_NGlycP_1hDIA_rep2.mzML	2042.72	2036.91	5.80666	HAJWTLTPLK	HAJWTLTPLK	(N(N(H(H(N))(H(N(H(A)))))))	A(1)H(4)N(4)	3	3	978.095	3485340	1.37262e+07	sp|P27169|PON1_HUMAN	253	0.00427785
20200615_serum_NGlycP_1hDIA_rep3.mzML	2041.26	2036.35	4.90743	HAJWTLTPLK	HAJWTLTPLK	(N(N(H(H(N))(H(N(H(A)))))))	A(1)H(4)N(4)	3	3	978.095	3484860	1.58261e+07	sp|P27169|PON1_HUMAN	253	0.00427785
20200615_serum_NGlycP_1hDIA_rep1.mzML	2011.74	2000.07	11.6725	HAJWTLTPLK	HAJWTLTPLK	(N(N(H(H(H(H)))(H(N(H(A)))))))	A(1)H(6)N(3)	3	3	1018.44	4044620	2.07899e+07	sp|P27169|PON1_HUMAN	253	0.00153327
20200615_serum_NGlycP_1hDIA_rep2.mzML	2017.04	2006.96	10.0755	HAJWTLTPLK	HAJWTLTPLK	(N(N(H(H(H(H)))(H(N(H(A)))))))	A(1)H(6)N(3)	3	3	1018.44	4015200	2.39191e+07	sp|P27169|PON1_HUMAN	253	0.00153327
20200615_serum_NGlycP_1hDIA_rep3.mzML	2017.48	2007.58	9.90437	HAJWTLTPLK	HAJWTLTPLK	(N(N(H(H(H(H)))(H(N(H(A)))))))	A(1)H(6)N(3)	3	3	1018.44	3782850	2.30864e+07	sp|P27169|PON1_HUMAN	253	0.00153327
20200615_serum_NGlycP_1hDIA_rep1.mzML	2036.52	2005.73	30.7932	HAJWTLTPLK	HAJWTLTPLK	(N(N(H(N)(H(H))(H(N(H(A)))))))	A(1)H(5)N(4)	3	3	1032.11	2254930	1.47518e+07	sp|P27169|PON1_HUMAN	253	0.00450305
20200615_serum_NGlycP_1hDIA_rep2.mzML	2039.75	2012.21	27.5383	HAJWTLTPLK	HAJWTLTPLK	(N(N(H(N)(H(H))(H(N(H(A)))))))	A(1)H(5)N(4)	3	3	1032.11	2143360	1.53794e+07	sp|P27169|PON1_HUMAN	253	0.00450305
20200615_serum_NGlycP_1hDIA_rep3.mzML	2019.05	2012.64	6.40615	HAJWTLTPLK	HAJWTLTPLK	(N(N(H(N)(H(H))(H(N(H(A)))))))	A(1)H(5)N(4)	3	3	1032.11	17080400	115792093	sp|P27169|PON1_HUMAN	253	0.00450305
20200615_serum_NGlycP_1hDIA_rep1.mzML	2015.35	2011.06	4.28642	HAJWTLTPLK	HAJWTLTPLK	(N(N(H(H(N(H)))(H(N(H(A)))))))	A(1)H(5)N(4)	3	2	1547.67	886930	2.09601e+07	sp|P27169|PON1_HUMAN	253	0.00450305
20200615_serum_NGlycP_1hDIA_rep2.mzML	2017.95	2017.2	0.752438	HAJWTLTPLK	HAJWTLTPLK	(N(N(H(H(N(H)))(H(N(H(A)))))))	A(1)H(5)N(4)	3	2	1547.67	1033410	2.99784e+07	sp|P27169|PON1_HUMAN	253	0.00450305
20200615_serum_NGlycP_1hDIA_rep3.mzML	2021.8	2017.42	4.38335	HAJWTLTPLK	HAJWTLTPLK	(N(N(H(H(N(H)))(H(N(H(A)))))))	A(1)H(5)N(4)	3	2	1547.67	808030	2.9624e+07	sp|P27169|PON1_HUMAN	253	0.00450305
20200615_serum_NGlycP_1hDIA_rep1.mzML	2407.85	2409.26	-1.40876	HAJWTLTPLK	HAJWTLTPLK	(N(N(H(N)(H(H)(H))(H(N(F)(H(A)))))))	A(1)F(1)H(6)N(4)	3	3	1134.82	37248100	5.08208e+06	sp|P27169|PON1_HUMAN	253	0.00187447
20200615_serum_NGlycP_1hDIA_rep2.mzML	2410.21	2410.84	-0.629411	HAJWTLTPLK	HAJWTLTPLK	(N(N(H(H(N(H(H))))(H(N(F)(H(A)))))))	A(1)F(1)H(6)N(4)	3	3	1134.82	45103300	5.89614e+06	sp|P27169|PON1_HUMAN	253	0.00187447
20200615_serum_NGlycP_1hDIA_rep3.mzML	2410.88	2411.57	-0.685166	HAJWTLTPLK	HAJWTLTPLK	(N(N(H(H(N(H(H))))(H(N(F)(H(A)))))))	A(1)F(1)H(6)N(4)	3	3	1134.82	35927100	3.47203e+06	sp|P27169|PON1_HUMAN	253	0.00187447
20200615_serum_NGlycP_1hDIA_rep1.mzML	1405.6	1416.58	-10.9787	HEEGHMLJCTCFGQGR	HEEGHMLJC[160]TC[160]FGQGR	(N(N(H(H(N(H)))(H(N(H(A)))))))	A(1)H(5)N(4)	8	4	962.372	3268330	3.32997e+07	sp|P02751|FINC_HUMAN	542	0.000594281
20200615_serum_NGlycP_1hDIA_rep2.mzML	1410.97	1421.18	-10.2132	HEEGHMLJCTCFGQGR	HEEGHMLJC[160]TC[160]FGQGR	(N(N(H(H(N(H)))(H(N(H(A)))))))	A(1)H(5)N(4)	8	4	962.372	2416700	2.72208e+07	sp|P02751|FINC_HUMAN	542	0.000594281
20200615_serum_NGlycP_1hDIA_rep3.mzML	1412.03	1423.2	-11.1723	HEEGHMLJCTCFGQGR	HEEGHMLJC[160]TC[160]FGQGR	(N(N(H(H(N(H)))(H(N(H(A)))))))	A(1)H(5)N(4)	8	4	962.372	3783600	3.62414e+07	sp|P02751|FINC_HUMAN	542	0.000594281
20200615_serum_NGlycP_1hDIA_rep1.mzML	1406.3	1414.74	-8.43632	HEEGHMLJCTCFGQGR	HEEGHMLJC[160]TC[160]FGQGR	(N(N(H(H(N(H)))(H(N(H(A)))))))	A(1)H(5)N(4)	8	3	1282.83	3950780	4.74955e+07	sp|P02751|FINC_HUMAN	542	0.000594281
20200615_serum_NGlycP_1hDIA_rep2.mzML	1411.07	1419.11	-8.03999	HEEGHMLJCTCFGQGR	HEEGHMLJC[160]TC[160]FGQGR	(N(N(H(H(N(H)))(H(N(H(A)))))))	A(1)H(5)N(4)	8	3	1282.83	3550720	4.01488e+07	sp|P02751|FINC_HUMAN	542	0.000594281
20200615_serum_NGlycP_1hDIA_rep3.mzML	1413.56	1421.35	-7.78581	HEEGHMLJCTCFGQGR	HEEGHMLJC[160]TC[160]FGQGR	(N(N(H(H(N(H)))(H(N(H(A)))))))	A(1)H(5)N(4)	8	3	1282.83	3483320	4.85751e+07	sp|P02751|FINC_HUMAN	542	0.000594281
20200615_serum_NGlycP_1hDIA_rep1.mzML	1626.38	1640.58	-14.198	HEEGHMLJCTCFGQGR	HEEGHMLJC[160]TC[160]FGQGR	(N(N(H(H(N(H(A))))(H(N(H(A)))))))	A(2)H(5)N(4)	8	4	1035.15	5989490	3.77434e+07	sp|P02751|FINC_HUMAN	542	0.000423149
20200615_serum_NGlycP_1hDIA_rep2.mzML	1628.67	1645.3	-16.6334	HEEGHMLJCTCFGQGR	HEEGHMLJC[160]TC[160]FGQGR	(N(N(H(H(N(H(A))))(H(N(H(A)))))))	A(2)H(5)N(4)	8	4	1035.15	6600040	4.0471e+07	sp|P02751|FINC_HUMAN	542	0.000423149
20200615_serum_NGlycP_1hDIA_rep3.mzML	1629.16	1644.94	-15.7829	HEEGHMLJCTCFGQGR	HEEGHMLJC[160]TC[160]FGQGR	(N(N(H(H(N(H(A))))(H(N(H(A)))))))	A(2)H(5)N(4)	8	4	1035.15	8221040	5.18374e+07	sp|P02751|FINC_HUMAN	542	0.000423149
20200615_serum_NGlycP_1hDIA_rep1.mzML	1626.52	1637.75	-11.232	HEEGHMLJCTCFGQGR	HEEGHMLJC[160]TC[160]FGQGR	(N(N(H(N)(H(H))(H(N(H(A(A))))))))	A(2)H(5)N(4)	8	3	1379.86	10785600	1.34416e+08	sp|P02751|FINC_HUMAN	542	0.000423149
20200615_serum_NGlycP_1hDIA_rep2.mzML	1630.11	1642.61	-12.4979	HEEGHMLJCTCFGQGR	HEEGHMLJC[160]TC[160]FGQGR	(N(N(H(H(N(H(A))))(H(N(H(A)))))))	A(2)H(5)N(4)	8	3	1379.86	11940400	1.15933e+08	sp|P02751|FINC_HUMAN	542	0.000423149
20200615_serum_NGlycP_1hDIA_rep3.mzML	1629.65	1642.1	-12.4495	HEEGHMLJCTCFGQGR	HEEGHMLJC[160]TC[160]FGQGR	(N(N(H(H(N(H(A))))(H(N(H(A)))))))	A(2)H(5)N(4)	8	3	1379.86	13755900	1.50958e+08	sp|P02751|FINC_HUMAN	542	0.000423149
20200615_serum_NGlycP_1hDIA_rep2.mzML	1186.08	1186.75	-0.671033	HEEGHMLJCTCFGQGR	HEEGHMLJC[160]TC[160]FGQGR	(N(N(H(H(N))(H(H)(H)(N)))))	H(5)N(4)	8	3	1185.8	516997	3.50315e+06	sp|P02751|FINC_HUMAN	542	0.00542049
20200615_serum_NGlycP_1hDIA_rep3.mzML	1195.45	1193.12	2.32501	HEEGHMLJCTCFGQGR	HEEGHMLJC[160]TC[160]FGQGR	(N(N(H(H(N))(H(H)(H)(N)))))	H(5)N(4)	8	3	1185.8	297281	3.46694e+06	sp|P02751|FINC_HUMAN	542	0.00542049
20200615_serum_NGlycP_1hDIA_rep1.mzML	1195.65	1209.37	-13.7211	HEEGHMLJCTCFGQGR	HEEGHMLJC[160]TC[160]FGQGR	(N(F)(N(H(H(N(H)))(H(N(H))))))	F(1)H(5)N(4)	8	3	1234.48	155060	2.69163e+06	sp|P02751|FINC_HUMAN	542	0.00946731
20200615_serum_NGlycP_1hDIA_rep2.mzML	1184.8	1206.51	-21.7103	HEEGHMLJCTCFGQGR	HEEGHMLJC[160]TC[160]FGQGR	(N(N(H(H(N(H)))(H(N(H(F)))))))	F(1)H(5)N(4)	8	3	1234.48	158956	2.02022e+06	sp|P02751|FINC_HUMAN	542	0.00946731
20200615_serum_NGlycP_1hDIA_rep3.mzML	1194.45	1213.53	-19.0765	HEEGHMLJCTCFGQGR	HEEGHMLJC[160]TC[160]FGQGR	(N(F)(N(H(H(N(H)))(H(N(H))))))	F(1)H(5)N(4)	8	3	1234.48	172559	1.66502e+06	sp|P02751|FINC_HUMAN	542	0.00946731
20200615_serum_NGlycP_1hDIA_rep1.mzML	2749.68	2778.57	-28.8889	HGIQYFNJNTQHSSLFMLNEVK	HGIQYFNJNTQHSSLFMLNEVK	(N(N(H(H(N(H(A))))(H(N(H(A)))))))	A(2)H(5)N(4)	8	4	1207.26	7327090	6.63913e+07	sp|P01042|KNG1_HUMAN	169	0.000669014
20200615_serum_NGlycP_1hDIA_rep2.mzML	2748.37	2779.04	-30.6729	HGIQYFNJNTQHSSLFMLNEVK	HGIQYFNJNTQHSSLFMLNEVK	(N(N(H(H(N(H(A))))(H(N(H(A)))))))	A(2)H(5)N(4)	8	4	1207.26	5775310	7.35912e+07	sp|P01042|KNG1_HUMAN	169	0.000669014
20200615_serum_NGlycP_1hDIA_rep3.mzML	2741.52	2775.57	-34.0539	HGIQYFNJNTQHSSLFMLNEVK	HGIQYFNJNTQHSSLFMLNEVK	(N(N(H(H(N(H(A))))(H(N(H(A)))))))	A(2)H(5)N(4)	8	4	1207.26	6042940	5.94221e+07	sp|P01042|KNG1_HUMAN	169	0.000669014
20200615_serum_NGlycP_1hDIA_rep1.mzML	2749.12	2778.74	-29.6201	HGIQYFNJNTQHSSLFMLNEVK	HGIQYFNJNTQHSSLFMLNEVK	(N(N(H(H(N(H(A))))(H(N(H(A)))))))	A(2)H(5)N(4)	8	3	1609.35	786286	24946028	sp|P01042|KNG1_HUMAN	169	0.000669014
20200615_serum_NGlycP_1hDIA_rep2.mzML	2749.01	2779.22	-30.2128	HGIQYFNJNTQHSSLFMLNEVK	HGIQYFNJNTQHSSLFMLNEVK	(N(N(H(H(N(H(A))))(H(N(H(A)))))))	A(2)H(5)N(4)	8	3	1609.35	787710	2.58707e+07	sp|P01042|KNG1_HUMAN	169	0.000669014
20200615_serum_NGlycP_1hDIA_rep3.mzML	2742.29	2775.74	-33.4515	HGIQYFNJNTQHSSLFMLNEVK	HGIQYFNJNTQHSSLFMLNEVK	(N(N(H(H(N(H(A))))(H(N(H(A)))))))	A(2)H(5)N(4)	8	3	1609.35	855075	2.63126e+07	sp|P01042|KNG1_HUMAN	169	0.000669014
20200615_serum_NGlycP_1hDIA_rep1.mzML	3047.54	3157.86	-110.324	HGIQYFNJNTQHSSLFMLNEVK	HGIQYFNJNTQHSSLFMLNEVK	(N(N(H(H(N(H(A))))(H(N(H(A)))(N(H(A)))))))	A(3)H(6)N(5)	8	4	1371.32	533233	8.71684e+06	sp|P01042|KNG1_HUMAN	169	0.00143834
20200615_serum_NGlycP_1hDIA_rep2.mzML	3044.59	3159.93	-115.343	HGIQYFNJNTQHSSLFMLNEVK	HGIQYFNJNTQHSSLFMLNEVK	(N(N(H(H(N(H(A))))(H(N(H(A)))(N(H(A)))))))	A(3)H(6)N(5)	8	4	1371.32	478350	1.04586e+07	sp|P01042|KNG1_HUMAN	169	0.00143834
20200615_serum_NGlycP_1hDIA_rep3.mzML	3035.44	3150.12	-114.679	HGIQYFNJNTQHSSLFMLNEVK	HGIQYFNJNTQHSSLFMLNEVK	(N(N(H(H(N(H(A))))(H(N(H(A)))(N(H(A)))))))	A(3)H(6)N(5)	8	4	1371.32	456634	8.74603e+06	sp|P01042|KNG1_HUMAN	169	0.00143834
20200615_serum_NGlycP_1hDIA_rep1.mzML	693.352	679.081	14.2708	HJFSHCCSK	HJFSHC[160]C[160]SK	(N(N(H(H(N(H(A))))(H(N(H(A)))))))	A(2)H(5)N(4)	2	4	846.065	3273760	13561276	sp|P43652|AFAM_HUMAN	109	0.000163235
20200615_serum_NGlycP_1hDIA_rep2.mzML	690.548	676.686	13.862	HJFSHCCSK	HJFSHC[160]C[160]SK	(N(N(H(H(N(H(A))))(H(N(H(A)))))))	A(2)H(5)N(4)	2	4	846.065	2754760	1.19076e+07	sp|P43652|AFAM_HUMAN	109	0.000163235
20200615_serum_NGlycP_1hDIA_rep3.mzML	688.289	674.284	14.0053	HJFSHCCSK	HJFSHC[160]C[160]SK	(N(N(H(H(N(H(A))))(H(N(H(A)))))))	A(2)H(5)N(4)	2	4	846.065	3341390	1.06743e+07	sp|P43652|AFAM_HUMAN	109	0.000163235
20200615_serum_NGlycP_1hDIA_rep1.mzML	693.254	678.695	14.5586	HJFSHCCSK	HJFSHC[160]C[160]SK	(N(N(H(N)(H(H))(H(N(H(A(A))))))))	A(2)H(5)N(4)	2	3	1127.75	32718600	2.66524e+08	sp|P43652|AFAM_HUMAN	109	0.000163235
20200615_serum_NGlycP_1hDIA_rep2.mzML	690.52	676.288	14.2325	HJFSHCCSK	HJFSHC[160]C[160]SK	(N(N(H(H(N(H(A))))(H(N(H(A)))))))	A(2)H(5)N(4)	2	3	1127.75	36705200	2.36327e+08	sp|P43652|AFAM_HUMAN	109	0.000163235
20200615_serum_NGlycP_1hDIA_rep3.mzML	688.168	673.902	14.2664	HJFSHCCSK	HJFSHC[160]C[160]SK	(N(N(H(H(N(H(A))))(H(N(H(A)))))))	A(2)H(5)N(4)	2	3	1127.75	27455400	235791766	sp|P43652|AFAM_HUMAN	109	0.000163235
20200615_serum_NGlycP_1hDIA_rep1.mzML	607.363	628.012	-20.649	HJFSHCCSK	HJFSHC[160]C[160]SK	(N(N(H(H(N(H)))(H(N(H(A)))))))	A(1)H(5)N(4)	2	3	1030.72	2870290	1.57944e+07	sp|P43652|AFAM_HUMAN	109	0.000696308
20200615_serum_NGlycP_1hDIA_rep2.mzML	604.204	627.362	-23.1583	HJFSHCCSK	HJFSHC[160]C[160]SK	(N(N(H(H(N(H)))(H(N(H(A)))))))	A(1)H(5)N(4)	2	3	1030.72	2225830	1.25416e+07	sp|P43652|AFAM_HUMAN	109	0.000696308
20200615_serum_NGlycP_1hDIA_rep3.mzML	606.558	624.435	-17.8766	HJFSHCCSK	HJFSHC[160]C[160]SK	(N(N(H(H(N(H)))(H(N(H(A)))))))	A(1)H(5)N(4)	2	3	1030.72	1689060	6.2398e+06	sp|P43652|AFAM_HUMAN	109	0.000696308
20200615_serum_NGlycP_1hDIA_rep1.mzML	693.266	673.585	19.6808	HJFSHCCSK	HJFSHC[160]C[160]SK	(N(N(H(H(N(H(A))))(H(N(F)(H(A)))))))	A(2)F(1)H(5)N(4)	2	3	1176.44	1732520	5.69345e+06	sp|P43652|AFAM_HUMAN	109	0.00275085
20200615_serum_NGlycP_1hDIA_rep2.mzML	690.328	671.031	19.2971	HJFSHCCSK	HJFSHC[160]C[160]SK	(N(N(H(H(N(H(A))))(H(N(F)(H(A)))))))	A(2)F(1)H(5)N(4)	2	3	1176.44	1498130	4.35099e+06	sp|P43652|AFAM_HUMAN	109	0.00275085
20200615_serum_NGlycP_1hDIA_rep3.mzML	687.795	668.854	18.9414	HJFSHCCSK	HJFSHC[160]C[160]SK	(N(N(H(H(N(H(A))))(H(N(F)(H(A)))))))	A(2)F(1)H(5)N(4)	2	3	1176.44	1429560	2.77123e+06	sp|P43652|AFAM_HUMAN	109	0.00275085
20200615_serum_NGlycP_1hDIA_rep1.mzML	822.742	816.843	5.89922	HJSTGCLR	HJSTGC[160]LR	(N(N(H(H(N(H(A))))(H(N(H(A)))))))	A(2)H(5)N(4)	2	4	788.058	2375710	2.55457e+06	sp|P10909|CLUS_HUMAN	291	0.00196696
20200615_serum_NGlycP_1hDIA_rep2.mzML	822.87	818.076	4.7944	HJSTGCLR	HJSTGC[160]LR	(N(N(H(H(N(H(A))))(H(N(H(A)))))))	A(2)H(5)N(4)	2	4	788.058	1872390	3.32844e+06	sp|P10909|CLUS_HUMAN	291	0.00196696
20200615_serum_NGlycP_1hDIA_rep3.mzML	825.403	819.646	5.75685	HJSTGCLR	HJSTGC[160]LR	(N(N(H(H(N(H(A))))(H(N(H(A)))))))	A(2)H(5)N(4)	2	4	788.058	2573170	2626974	sp|P10909|CLUS_HUMAN	291	0.00196696
20200615_serum_NGlycP_1hDIA_rep1.mzML	822.349	814.74	7.60937	HJSTGCLR	HJSTGC[160]LR	(N(N(H(H(N(H(A))))(H(N(H(A)))))))	A(2)H(5)N(4)	2	3	1050.41	107979000	4.07557e+08	sp|P10909|CLUS_HUMAN	291	0.00196696
20200615_serum_NGlycP_1hDIA_rep2.mzML	822.571	815.995	6.57593	HJSTGCLR	HJSTGC[160]LR	(N(N(H(H(N(H(A))))(H(N(H(A)))))))	A(2)H(5)N(4)	2	3	1050.41	109628000	3.65628e+08	sp|P10909|CLUS_HUMAN	291	0.00196696
20200615_serum_NGlycP_1hDIA_rep3.mzML	825.05	817.616	7.43375	HJSTGCLR	HJSTGC[160]LR	(N(N(H(H(N(H(A))))(H(N(H(A)))))))	A(2)H(5)N(4)	2	3	1050.41	103103000	6.02613e+08	sp|P10909|CLUS_HUMAN	291	0.00196696
20200615_serum_NGlycP_1hDIA_rep1.mzML	816.61	810.892	5.71784	HJSTGCLR	HJSTGC[160]LR	(N(N(H(H(N(H(A))))(H(N(H(A)))))))	A(2)H(5)N(4)	2	2	1575.11	12427400	8.19645e+07	sp|P10909|CLUS_HUMAN	291	0.00196696
20200615_serum_NGlycP_1hDIA_rep2.mzML	816.154	812.191	3.96324	HJSTGCLR	HJSTGC[160]LR	(N(N(H(H(N(H(A))))(H(N(H(A)))))))	A(2)H(5)N(4)	2	2	1575.11	10697400	5.86683e+07	sp|P10909|CLUS_HUMAN	291	0.00196696
20200615_serum_NGlycP_1hDIA_rep1.mzML	690.362	685.335	5.02748	HJSTGCLR	HJSTGC[160]LR	(N(N(H(H(N(H)))(H(N(H(A)))))))	A(1)H(5)N(4)	2	3	953.376	21899000	9.51654e+07	sp|P10909|CLUS_HUMAN	291	0.000859809
20200615_serum_NGlycP_1hDIA_rep2.mzML	686.699	683.139	3.56011	HJSTGCLR	HJSTGC[160]LR	(N(N(H(H(N(H)))(H(N(H(A)))))))	A(1)H(5)N(4)	2	3	953.376	25575900	8.67558e+07	sp|P10909|CLUS_HUMAN	291	0.000859809
20200615_serum_NGlycP_1hDIA_rep3.mzML	684.65	680.465	4.18527	HJSTGCLR	HJSTGC[160]LR	(N(N(H(H(N(H)))(H(N(H(A)))))))	A(1)H(5)N(4)	2	3	953.376	25702600	51475284	sp|P10909|CLUS_HUMAN	291	0.000859809
20200615_serum_NGlycP_1hDIA_rep1.mzML	692.116	662.543	29.573	HJSTGCLR	HJSTGC[160]LR	(N(N(H(H(N(H)))(H(N(H(A)))))))	A(1)H(5)N(4)	2	2	1429.56	4375880	2.69219e+07	sp|P10909|CLUS_HUMAN	291	0.000859809
20200615_serum_NGlycP_1hDIA_rep2.mzML	686.859	660.01	26.849	HJSTGCLR	HJSTGC[160]LR	(N(N(H(H(N(H)))(H(N(H(A)))))))	A(1)H(5)N(4)	2	2	1429.56	4380070	20193746	sp|P10909|CLUS_HUMAN	291	0.000859809
20200615_serum_NGlycP_1hDIA_rep3.mzML	686.101	658.011	28.0899	HJSTGCLR	HJSTGC[160]LR	(N(N(H(H(N(H)))(H(N(H(A)))))))	A(1)H(5)N(4)	2	2	1429.56	4456190	1.76892e+07	sp|P10909|CLUS_HUMAN	291	0.000859809
20200615_serum_NGlycP_1hDIA_rep1.mzML	735.899	650.48	85.4193	HJSTGCLR	HJSTGC[160]LR	(N(F)(N(H(H(N(H)))(H(N(H(A)))))))	A(1)F(1)H(5)N(4)	2	3	1002.06	4909740	7422019	sp|P10909|CLUS_HUMAN	291	0.000866896
20200615_serum_NGlycP_1hDIA_rep2.mzML	677.595	648.404	29.1911	HJSTGCLR	HJSTGC[160]LR	(N(F)(N(H(H(H))(H(N)(N(H(A)))))))	A(1)F(1)H(5)N(4)	2	3	1002.06	3016900	4.01494e+06	sp|P10909|CLUS_HUMAN	291	0.000866896
20200615_serum_NGlycP_1hDIA_rep3.mzML	738.929	646.248	92.6806	HJSTGCLR	HJSTGC[160]LR	(N(F)(N(H(H(N(H)))(H(N(H(A)))))))	A(1)F(1)H(5)N(4)	2	3	1002.06	3940640	7.60138e+06	sp|P10909|CLUS_HUMAN	291	0.000866896
20200615_serum_NGlycP_1hDIA_rep1.mzML	678.958	647.591	31.3673	HJSTGCLR	HJSTGC[160]LR	(N(N(H(H(H))(H(N(H))(N(H(A)))))))	A(1)H(6)N(4)	2	3	1007.39	2891030	5.78318e+06	sp|P10909|CLUS_HUMAN	291	0.000268065
20200615_serum_NGlycP_1hDIA_rep2.mzML	677.595	645.673	31.9218	HJSTGCLR	HJSTGC[160]LR	(N(N(H(H(H))(H(N(H))(N(H(A)))))))	A(1)H(6)N(4)	2	3	1007.39	3381310	5.51382e+06	sp|P10909|CLUS_HUMAN	291	0.000268065
20200615_serum_NGlycP_1hDIA_rep3.mzML	673.988	643.441	30.5469	HJSTGCLR	HJSTGC[160]LR	(N(N(H(H(H))(H(N(H))(N(H(A)))))))	A(1)H(6)N(4)	2	3	1007.39	1875910	4.20481e+06	sp|P10909|CLUS_HUMAN	291	0.000268065
20200615_serum_NGlycP_1hDIA_rep1.mzML	665.633	667.681	-2.04762	HJSTGCLR	HJSTGC[160]LR	(N(N(H(H(N(H(A))))(H(N(H))(N(H))))))	A(1)H(6)N(5)	2	3	1075.09	15851900	8.78641e+07	sp|P10909|CLUS_HUMAN	291	0.00225024
20200615_serum_NGlycP_1hDIA_rep2.mzML	667.619	665.082	2.53709	HJSTGCLR	HJSTGC[160]LR	(N(N(H(H(N(H(A))))(H(N(H))(N(H))))))	A(1)H(6)N(5)	2	3	1075.09	13873400	8.48065e+07	sp|P10909|CLUS_HUMAN	291	0.00225024
20200615_serum_NGlycP_1hDIA_rep3.mzML	665.901	663.045	2.85608	HJSTGCLR	HJSTGC[160]LR	(N(N(H(H(N(H(A))))(H(N(H))(N(H))))))	A(1)H(6)N(5)	2	3	1075.09	14141400	8.70224e+07	sp|P10909|CLUS_HUMAN	291	0.00225024
20200615_serum_NGlycP_1hDIA_rep3.mzML	829.562	786.805	42.7572	HJSTGCLR	HJSTGC[160]LR	(N(N(H(H(H))(H(N(H(A)))(N(H(A)))))))	A(2)H(6)N(4)	2	3	1104.43	5996280	2.80749e+06	sp|P10909|CLUS_HUMAN	291	0.000852702
20200615_serum_NGlycP_1hDIA_rep1.mzML	798.609	796.206	2.40256	HJSTGCLR	HJSTGC[160]LR	(N(N(H(N)(H(H)(H))(H(N(H)(F))(N(H(A)))))))	A(1)F(1)H(7)N(5)	2	3	1177.79	8850930	3.26578e+06	sp|P10909|CLUS_HUMAN	291	0.00327542
20200615_serum_NGlycP_1hDIA_rep2.mzML	795.756	796.705	-0.949465	HJSTGCLR	HJSTGC[160]LR	(N(N(H(N)(H(H)(H))(H(N(H)(F))(N(H(A)))))))	A(1)F(1)H(7)N(5)	2	3	1177.79	8529360	2.91542e+06	sp|P10909|CLUS_HUMAN	291	0.00327542
20200615_serum_NGlycP_1hDIA_rep3.mzML	798.473	796.769	1.70418	HJSTGCLR	HJSTGC[160]LR	(N(N(H(N)(H(H)(H))(H(N(H)(F))(N(H(A)))))))	A(1)F(1)H(7)N(5)	2	3	1177.79	11153600	5237892	sp|P10909|CLUS_HUMAN	291	0.00327542
20200615_serum_NGlycP_1hDIA_rep1.mzML	830.502	760.204	70.2977	HJSTGCLR	HJSTGC[160]LR	(N(N(H(H(N(H(A))))(H(N(H))(N(H(A)))))))	A(2)H(6)N(5)	2	3	1172.12	11216600	2.08753e+07	sp|P10909|CLUS_HUMAN	291	0.00554492
20200615_serum_NGlycP_1hDIA_rep2.mzML	775.727	763.24	12.4872	HJSTGCLR	HJSTGC[160]LR	(N(N(H(H(N(H(A))))(H(N(H))(N(H(A)))))))	A(2)H(6)N(5)	2	3	1172.12	3537140	1.11107e+07	sp|P10909|CLUS_HUMAN	291	0.00554492
20200615_serum_NGlycP_1hDIA_rep3.mzML	798.473	760.712	37.7608	HJSTGCLR	HJSTGC[160]LR	(N(N(H(H(N(H(A))))(H(N(H))(N(H(A)))))))	A(2)H(6)N(5)	2	3	1172.12	11965100	4.33666e+07	sp|P10909|CLUS_HUMAN	291	0.00554492
20200615_serum_NGlycP_1hDIA_rep1.mzML	678.855	664.244	14.6108	HJSTGCLR	HJSTGC[160]LR	(N(N(H(N)(H(N(H(H))))(H(N(H))(N(H(A)))))))	A(1)H(7)N(6)	2	3	1196.8	2422270	8.62178e+06	sp|P10909|CLUS_HUMAN	291	0.00294222
20200615_serum_NGlycP_1hDIA_rep2.mzML	669.877	661.679	8.19796	HJSTGCLR	HJSTGC[160]LR	(N(N(H(H(N(H))(N(H)))(H(N(H))(N(H(A)))))))	A(1)H(7)N(6)	2	3	1196.8	2027460	6.89392e+06	sp|P10909|CLUS_HUMAN	291	0.00294222
20200615_serum_NGlycP_1hDIA_rep3.mzML	681.946	659.676	22.2697	HJSTGCLR	HJSTGC[160]LR	(N(N(H(H(N(H))(N(H)))(H(N(H))(N(H(A)))))))	A(1)H(7)N(6)	2	3	1196.8	2077620	8.91652e+06	sp|P10909|CLUS_HUMAN	291	0.00294222
20200615_serum_NGlycP_1hDIA_rep1.mzML	795.373	802.192	-6.81875	HJSTGCLR	HJSTGC[160]LR	(N(N(H(H(N(F)(H(A))))(H(N(H))(N(H(A)))))))	A(2)F(1)H(6)N(5)	2	3	1220.8	2049180	1.44068e+06	sp|P10909|CLUS_HUMAN	291	0.000923111
20200615_serum_NGlycP_1hDIA_rep3.mzML	801.142	803.855	-2.71282	HJSTGCLR	HJSTGC[160]LR	(N(F)(N(H(N)(H(N(H(H))))(H(N(H(A(A))))))))	A(2)F(1)H(6)N(5)	2	3	1220.8	1855660	1.34837e+06	sp|P10909|CLUS_HUMAN	291	0.000923111
20200615_serum_NGlycP_1hDIA_rep1.mzML	997.061	1023.72	-26.6639	HJSTGCLR	HJSTGC[160]LR	(N(N(H(H(N(H(A))))(H(N(H(A)))(N(H(A)))))))	A(3)H(6)N(5)	2	3	1269.15	2127600	6.46515e+06	sp|P10909|CLUS_HUMAN	291	0.00942616
20200615_serum_NGlycP_1hDIA_rep2.mzML	1002.6	1030.94	-28.3389	HJSTGCLR	HJSTGC[160]LR	(N(N(H(H(N(H(A))))(H(N(H(A)))(N(H(A)))))))	A(3)H(6)N(5)	2	3	1269.15	3734840	1.05934e+07	sp|P10909|CLUS_HUMAN	291	0.00942616
20200615_serum_NGlycP_1hDIA_rep3.mzML	1002.29	1031.28	-28.9902	HJSTGCLR	HJSTGC[160]LR	(N(N(H(H(N(H(A))))(H(N(H(A)))(N(H(A)))))))	A(3)H(6)N(5)	2	3	1269.15	2305300	7.19394e+06	sp|P10909|CLUS_HUMAN	291	0.00942616
20200615_serum_NGlycP_1hDIA_rep1.mzML	589.35	589.87	-0.52031	HSHNJNSSDLHPHK	HSHNJNSSDLHPHK	(N(N(H(H(N(H(A))))(H(N(H(A)))))))	A(2)H(5)N(4)	5	4	957.883	9767380	5.16027e+07	sp|P04196|HRG_HUMAN	344	0.000378905
20200615_serum_NGlycP_1hDIA_rep2.mzML	594.073	590.861	3.21166	HSHNJNSSDLHPHK	HSHNJNSSDLHPHK	(N(N(H(H(N(H(A))))(H(N(H(A)))))))	A(2)H(5)N(4)	5	4	957.883	9104190	5.63372e+07	sp|P04196|HRG_HUMAN	344	0.000378905
20200615_serum_NGlycP_1hDIA_rep3.mzML	591.843	587.05	4.79296	HSHNJNSSDLHPHK	HSHNJNSSDLHPHK	(N(N(H(H(N(H(A))))(H(N(H(A)))))))	A(2)H(5)N(4)	5	4	957.883	8872530	5.81035e+07	sp|P04196|HRG_HUMAN	344	0.000378905
20200615_serum_NGlycP_1hDIA_rep1.mzML	589.672	613.198	-23.5263	HSHNJNSSDLHPHK	HSHNJNSSDLHPHK	(N(N(H(H(N(H(A))))(H(N(H(A)))))))	A(2)H(5)N(4)	5	3	1276.84	15664700	1.14508e+08	sp|P04196|HRG_HUMAN	344	0.000378905
20200615_serum_NGlycP_1hDIA_rep2.mzML	594.121	613.351	-19.2303	HSHNJNSSDLHPHK	HSHNJNSSDLHPHK	(N(N(H(H(N(H(A))))(H(N(H(A)))))))	A(2)H(5)N(4)	5	3	1276.84	15352600	1.36664e+08	sp|P04196|HRG_HUMAN	344	0.000378905
20200615_serum_NGlycP_1hDIA_rep3.mzML	590.681	609.998	-19.3168	HSHNJNSSDLHPHK	HSHNJNSSDLHPHK	(N(N(H(H(N(H(A))))(H(N(H(A)))))))	A(2)H(5)N(4)	5	3	1276.84	14186600	1.38923e+08	sp|P04196|HRG_HUMAN	344	0.000378905
20200615_serum_NGlycP_1hDIA_rep2.mzML	589.954	563.873	26.0813	HSHNJNSSDLHPHK	HSHNJNSSDLHPHK	(N(N(H(H(H))(H(N)(N(H(A)))))))	A(1)H(5)N(4)	5	4	885.109	5294680	5.16957e+06	sp|P04196|HRG_HUMAN	344	0.000114463
20200615_serum_NGlycP_1hDIA_rep1.mzML	578.623	561.509	17.1137	HSHNJNSSDLHPHK	HSHNJNSSDLHPHK	(N(N(H(H(N(H)))(H(N(H(A)))))))	A(1)H(5)N(4)	5	3	1179.81	1801500	9.19901e+06	sp|P04196|HRG_HUMAN	344	0.000114463
20200615_serum_NGlycP_1hDIA_rep2.mzML	579.643	563.608	16.0346	HSHNJNSSDLHPHK	HSHNJNSSDLHPHK	(N(N(H(H(N(H)))(H(N(H(A)))))))	A(1)H(5)N(4)	5	3	1179.81	1896630	1.14323e+07	sp|P04196|HRG_HUMAN	344	0.000114463
20200615_serum_NGlycP_1hDIA_rep3.mzML	577.313	559.132	18.1814	HSHNJNSSDLHPHK	HSHNJNSSDLHPHK	(N(N(H(H(N(H)))(H(N(H(A)))))))	A(1)H(5)N(4)	5	3	1179.81	1263270	6.36168e+06	sp|P04196|HRG_HUMAN	344	0.000114463
20200615_serum_NGlycP_1hDIA_rep1.mzML	585.942	611.164	-25.2216	HSHNJNSSDLHPHK	HSHNJNSSDLHPHK	(N(F)(N(H(H(N(H(A))))(H(N(H(A)))))))	A(2)F(1)H(5)N(4)	5	4	994.397	3258450	1.26055e+07	sp|P04196|HRG_HUMAN	344	0.00156636
20200615_serum_NGlycP_1hDIA_rep2.mzML	615.303	611.39	3.91255	HSHNJNSSDLHPHK	HSHNJNSSDLHPHK	(N(F)(N(H(H(N(H(A))))(H(N(H(A)))))))	A(2)F(1)H(5)N(4)	5	4	994.397	2279320	9.80939e+06	sp|P04196|HRG_HUMAN	344	0.00156636
20200615_serum_NGlycP_1hDIA_rep3.mzML	586.441	608.006	-21.5652	HSHNJNSSDLHPHK	HSHNJNSSDLHPHK	(N(F)(N(H(H(N(H(A))))(H(N(H(A)))))))	A(2)F(1)H(5)N(4)	5	4	994.397	3621940	9691778	sp|P04196|HRG_HUMAN	344	0.00156636
20200615_serum_NGlycP_1hDIA_rep1.mzML	598.09	621.432	-23.3424	HSHNJNSSDLHPHK	HSHNJNSSDLHPHK	(N(F)(N(H(H(N(H(A))))(H(N(H(A)))))))	A(2)F(1)H(5)N(4)	5	3	1325.53	4734360	2.80862e+07	sp|P04196|HRG_HUMAN	344	0.00156636
20200615_serum_NGlycP_1hDIA_rep2.mzML	603.166	621.185	-18.0193	HSHNJNSSDLHPHK	HSHNJNSSDLHPHK	(N(F)(N(H(H(N(H(A))))(H(N(H(A)))))))	A(2)F(1)H(5)N(4)	5	3	1325.53	3869200	2.38087e+07	sp|P04196|HRG_HUMAN	344	0.00156636
20200615_serum_NGlycP_1hDIA_rep3.mzML	601.527	618.035	-16.5081	HSHNJNSSDLHPHK	HSHNJNSSDLHPHK	(N(F)(N(H(H(N(H(A))))(H(N(H(A)))))))	A(2)F(1)H(5)N(4)	5	3	1325.53	3772640	2.038e+07	sp|P04196|HRG_HUMAN	344	0.00156636
20200615_serum_NGlycP_1hDIA_rep2.mzML	1087.82	1082.9	4.92425	HYTJSSQDVTVPCR	HYTJSSQDVTVPC[160]R	(N(F)(N(H(N)(H(N(H)))(H(N(H))))))	F(1)H(5)N(5)	4	4	909.623	814426	3.26001e+06	sp|P01877|IGHA2_HUMAN/sp|P0DOX2|IGA2_HUMAN	92/207	0.00011814
20200615_serum_NGlycP_1hDIA_rep3.mzML	1086.05	1082.17	3.88428	HYTJSSQDVTVPCR	HYTJSSQDVTVPC[160]R	(N(F)(N(H(N)(H(N(H)))(H(N(H))))))	F(1)H(5)N(5)	4	4	909.623	695717	3.30649e+06	sp|P01877|IGHA2_HUMAN/sp|P0DOX2|IGA2_HUMAN	92/207	0.00011814
20200615_serum_NGlycP_1hDIA_rep1.mzML	1066.13	1062.64	3.48537	HYTJSSQDVTVPCR	HYTJSSQDVTVPC[160]R	(N(F)(N(H(N)(H(N(H)))(H(N(H))))))	F(1)H(5)N(5)	4	3	1212.49	6957050	6.28668e+07	sp|P01877|IGHA2_HUMAN/sp|P0DOX2|IGA2_HUMAN	92/207	0.00011814
20200615_serum_NGlycP_1hDIA_rep2.mzML	1088.62	1072.07	16.5486	HYTJSSQDVTVPCR	HYTJSSQDVTVPC[160]R	(N(F)(N(H(N)(H(N(H)))(H(N(H))))))	F(1)H(5)N(5)	4	3	1212.49	5528950	72870100	sp|P01877|IGHA2_HUMAN/sp|P0DOX2|IGA2_HUMAN	92/207	0.00011814
20200615_serum_NGlycP_1hDIA_rep3.mzML	1086.06	1071.36	14.6974	HYTJSSQDVTVPCR	HYTJSSQDVTVPC[160]R	(N(F)(N(H(N)(H(N(H)))(H(N(H))))))	F(1)H(5)N(5)	4	3	1212.49	8384870	7.05189e+07	sp|P01877|IGHA2_HUMAN/sp|P0DOX2|IGA2_HUMAN	92/207	0.00011814
20200615_serum_NGlycP_1hDIA_rep1.mzML	1245.42	1247.5	-2.07688	HYTJSSQDVTVPCR	HYTJSSQDVTVPC[160]R	(N(F)(N(H(H(N(H)))(H(N(H(A)))))))	A(1)F(1)H(5)N(4)	4	4	931.627	2244080	3.12162e+06	sp|P01877|IGHA2_HUMAN/sp|P0DOX2|IGA2_HUMAN	92/207	0.000182649
20200615_serum_NGlycP_1hDIA_rep2.mzML	1244.33	1246.31	-1.98344	HYTJSSQDVTVPCR	HYTJSSQDVTVPC[160]R	(N(F)(N(H(H(N(H)))(H(N(H(A)))))))	A(1)F(1)H(5)N(4)	4	4	931.627	2244210	8.88799e+06	sp|P01877|IGHA2_HUMAN/sp|P0DOX2|IGA2_HUMAN	92/207	0.000182649
20200615_serum_NGlycP_1hDIA_rep3.mzML	1252.04	1253.15	-1.1113	HYTJSSQDVTVPCR	HYTJSSQDVTVPC[160]R	(N(F)(N(H(H(N(H)))(H(N(H(A)))))))	A(1)F(1)H(5)N(4)	4	4	931.627	2544630	1.48286e+07	sp|P01877|IGHA2_HUMAN/sp|P0DOX2|IGA2_HUMAN	92/207	0.000182649
20200615_serum_NGlycP_1hDIA_rep1.mzML	1245.25	1246.32	-1.07106	HYTJSSQDVTVPCR	HYTJSSQDVTVPC[160]R	(N(F)(N(H(H(N(H)))(H(N(H(A)))))))	A(1)F(1)H(5)N(4)	4	3	1241.83	21997700	8.67931e+07	sp|P01877|IGHA2_HUMAN/sp|P0DOX2|IGA2_HUMAN	92/207	0.000182649
20200615_serum_NGlycP_1hDIA_rep2.mzML	1243.52	1245.09	-1.56979	HYTJSSQDVTVPCR	HYTJSSQDVTVPC[160]R	(N(F)(N(H(H(N(H)))(H(N(H(A)))))))	A(1)F(1)H(5)N(4)	4	3	1241.83	22975900	1.58061e+08	sp|P01877|IGHA2_HUMAN/sp|P0DOX2|IGA2_HUMAN	92/207	0.000182649
20200615_serum_NGlycP_1hDIA_rep3.mzML	1251.52	1251.93	-0.408011	HYTJSSQDVTVPCR	HYTJSSQDVTVPC[160]R	(N(F)(N(H(H(N(H)))(H(N(H(A)))))))	A(1)F(1)H(5)N(4)	4	3	1241.83	15591100	1.75417e+08	sp|P01877|IGHA2_HUMAN/sp|P0DOX2|IGA2_HUMAN	92/207	0.000182649
20200615_serum_NGlycP_1hDIA_rep1.mzML	1245.42	1085.24	160.179	HYTJSSQDVTVPCR	HYTJSSQDVTVPC[160]R	(N(F)(N(H(N(H))(H(N(H)))(H(N(H))))))	F(1)H(6)N(5)	4	4	950.136	1910590	30331.5	sp|P01877|IGHA2_HUMAN/sp|P0DOX2|IGA2_HUMAN	92/207	0.000531479
20200615_serum_NGlycP_1hDIA_rep1.mzML	1258.23	1266.03	-7.80444	HYTJSSQDVTVPCR	HYTJSSQDVTVPC[160]R	(N(F)(N(H(N)(H(N(H)))(H(N(H(A)))))))	A(1)F(1)H(5)N(5)	4	4	982.396	4374520	1.23884e+07	sp|P01877|IGHA2_HUMAN/sp|P0DOX2|IGA2_HUMAN	92/207	0.000315368
20200615_serum_NGlycP_1hDIA_rep2.mzML	1260.1	1265.63	-5.52805	HYTJSSQDVTVPCR	HYTJSSQDVTVPC[160]R	(N(F)(N(H(N)(H(N(H)))(H(N(H(A)))))))	A(1)F(1)H(5)N(5)	4	4	982.396	4067340	1.1536e+07	sp|P01877|IGHA2_HUMAN/sp|P0DOX2|IGA2_HUMAN	92/207	0.000315368
20200615_serum_NGlycP_1hDIA_rep3.mzML	1266.5	1272.43	-5.92681	HYTJSSQDVTVPCR	HYTJSSQDVTVPC[160]R	(N(F)(N(H(N)(H(N(H)))(H(N(H(A)))))))	A(1)F(1)H(5)N(5)	4	4	982.396	4619510	1.40474e+07	sp|P01877|IGHA2_HUMAN/sp|P0DOX2|IGA2_HUMAN	92/207	0.000315368
20200615_serum_NGlycP_1hDIA_rep1.mzML	1258.91	1265.67	-6.76493	HYTJSSQDVTVPCR	HYTJSSQDVTVPC[160]R	(N(F)(N(H(N)(H(N(H)))(H(N(H(A)))))))	A(1)F(1)H(5)N(5)	4	3	1309.53	8370490	74188524	sp|P01877|IGHA2_HUMAN/sp|P0DOX2|IGA2_HUMAN	92/207	0.000315368
20200615_serum_NGlycP_1hDIA_rep2.mzML	1260.75	1265.25	-4.4999	HYTJSSQDVTVPCR	HYTJSSQDVTVPC[160]R	(N(F)(N(H(N)(H(N(H)))(H(N(H(A)))))))	A(1)F(1)H(5)N(5)	4	3	1309.53	8344180	1.31393e+08	sp|P01877|IGHA2_HUMAN/sp|P0DOX2|IGA2_HUMAN	92/207	0.000315368
20200615_serum_NGlycP_1hDIA_rep3.mzML	1266.88	1272.06	-5.17601	HYTJSSQDVTVPCR	HYTJSSQDVTVPC[160]R	(N(F)(N(H(N)(H(N(H)))(H(N(H(A)))))))	A(1)F(1)H(5)N(5)	4	3	1309.53	6669250	1.43533e+08	sp|P01877|IGHA2_HUMAN/sp|P0DOX2|IGA2_HUMAN	92/207	0.000315368
20200615_serum_NGlycP_1hDIA_rep1.mzML	1258.23	1263.2	-4.97266	HYTJSSQDVTVPCR	HYTJSSQDVTVPC[160]R	(N(F)(N(H(N)(H(H))(H(N(H))(N(H)(F))))))	F(2)H(6)N(5)	4	4	986.65	3703000	741289	sp|P01877|IGHA2_HUMAN/sp|P0DOX2|IGA2_HUMAN	92/207	0.00406804
20200615_serum_NGlycP_1hDIA_rep2.mzML	1260.1	1262.69	-2.5908	HYTJSSQDVTVPCR	HYTJSSQDVTVPC[160]R	(N(F)(N(H(N)(H(H))(H(N(H))(N(H)(F))))))	F(2)H(6)N(5)	4	4	986.65	3656730	1.91623e+06	sp|P01877|IGHA2_HUMAN/sp|P0DOX2|IGA2_HUMAN	92/207	0.00406804
20200615_serum_NGlycP_1hDIA_rep3.mzML	1266.5	1269.54	-3.03726	HYTJSSQDVTVPCR	HYTJSSQDVTVPC[160]R	(N(F)(N(H(N)(H(H))(H(N(H))(N(H)(F))))))	F(2)H(6)N(5)	4	4	986.65	3988090	2.2184e+06	sp|P01877|IGHA2_HUMAN/sp|P0DOX2|IGA2_HUMAN	92/207	0.00406804
20200615_serum_NGlycP_1hDIA_rep1.mzML	1259.01	1272.26	-13.254	HYTJSSQDVTVPCR	HYTJSSQDVTVPC[160]R	(N(F)(N(H(N)(H(H))(H(N(H))(N(H)(F))))))	F(2)H(6)N(5)	4	3	1315.2	4753270	4.28676e+06	sp|P01877|IGHA2_HUMAN/sp|P0DOX2|IGA2_HUMAN	92/207	0.00406804
20200615_serum_NGlycP_1hDIA_rep2.mzML	1261.55	1272.05	-10.4993	HYTJSSQDVTVPCR	HYTJSSQDVTVPC[160]R	(N(F)(N(H(N)(H(H))(H(N(H))(N(H)(F))))))	F(2)H(6)N(5)	4	3	1315.2	4948570	5.76095e+06	sp|P01877|IGHA2_HUMAN/sp|P0DOX2|IGA2_HUMAN	92/207	0.00406804
20200615_serum_NGlycP_1hDIA_rep3.mzML	1266.38	1278.63	-12.2513	HYTJSSQDVTVPCR	HYTJSSQDVTVPC[160]R	(N(F)(N(H(N)(H(H))(H(N(H))(N(H)(F))))))	F(2)H(6)N(5)	4	3	1315.2	4571190	5.63482e+06	sp|P01877|IGHA2_HUMAN/sp|P0DOX2|IGA2_HUMAN	92/207	0.00406804
20200615_serum_NGlycP_1hDIA_rep1.mzML	1464.54	1488.21	-23.6703	HYTJSSQDVTVPCR	HYTJSSQDVTVPC[160]R	(N(F)(N(H(H(N(H(A))))(H(N(H(A)))))))	A(2)F(1)H(5)N(4)	4	4	1004.4	1810290	9.18767e+06	sp|P01877|IGHA2_HUMAN/sp|P0DOX2|IGA2_HUMAN	92/207	0.000253925
20200615_serum_NGlycP_1hDIA_rep2.mzML	1477.27	1496.31	-19.0367	HYTJSSQDVTVPCR	HYTJSSQDVTVPC[160]R	(N(F)(N(H(H(N(H(A))))(H(N(H(A)))))))	A(2)F(1)H(5)N(4)	4	4	1004.4	1964790	10035631	sp|P01877|IGHA2_HUMAN/sp|P0DOX2|IGA2_HUMAN	92/207	0.000253925
20200615_serum_NGlycP_1hDIA_rep3.mzML	1477.07	1497.02	-19.9516	HYTJSSQDVTVPCR	HYTJSSQDVTVPC[160]R	(N(F)(N(H(H(N(H(A))))(H(N(H(A)))))))	A(2)F(1)H(5)N(4)	4	4	1004.4	2675150	1.65354e+07	sp|P01877|IGHA2_HUMAN/sp|P0DOX2|IGA2_HUMAN	92/207	0.000253925
20200615_serum_NGlycP_1hDIA_rep1.mzML	1465.59	1487.71	-22.1157	HYTJSSQDVTVPCR	HYTJSSQDVTVPC[160]R	(N(F)(N(H(H(N(H(A))))(H(N(H(A)))))))	A(2)F(1)H(5)N(4)	4	3	1338.86	4374180	4.77013e+07	sp|P01877|IGHA2_HUMAN/sp|P0DOX2|IGA2_HUMAN	92/207	0.000253925
20200615_serum_NGlycP_1hDIA_rep2.mzML	1477.69	1495.83	-18.1438	HYTJSSQDVTVPCR	HYTJSSQDVTVPC[160]R	(N(F)(N(H(H(N(H(A))))(H(N(H(A)))))))	A(2)F(1)H(5)N(4)	4	3	1338.86	4271510	4.37711e+07	sp|P01877|IGHA2_HUMAN/sp|P0DOX2|IGA2_HUMAN	92/207	0.000253925
20200615_serum_NGlycP_1hDIA_rep3.mzML	1499.75	1496.56	3.18992	HYTJSSQDVTVPCR	HYTJSSQDVTVPC[160]R	(N(F)(N(H(H(N(H(A))))(H(N(H(A)))))))	A(2)F(1)H(5)N(4)	4	3	1338.86	419524	3.9763e+06	sp|P01877|IGHA2_HUMAN/sp|P0DOX2|IGA2_HUMAN	92/207	0.000253925
20200615_serum_NGlycP_1hDIA_rep1.mzML	1474.39	1491.02	-16.6277	HYTJSSQDVTVPCR	HYTJSSQDVTVPC[160]R	(N(F)(N(H(N)(H(N(H(A))))(H(N(H(A)))))))	A(2)F(1)H(5)N(5)	4	4	1055.17	4633300	1.94306e+07	sp|P01877|IGHA2_HUMAN/sp|P0DOX2|IGA2_HUMAN	92/207	0.000233822
20200615_serum_NGlycP_1hDIA_rep2.mzML	1485.16	1498.98	-13.8185	HYTJSSQDVTVPCR	HYTJSSQDVTVPC[160]R	(N(F)(N(H(N)(H(N(H(A))))(H(N(H(A)))))))	A(2)F(1)H(5)N(5)	4	4	1055.17	4618890	1.77501e+07	sp|P01877|IGHA2_HUMAN/sp|P0DOX2|IGA2_HUMAN	92/207	0.000233822
20200615_serum_NGlycP_1hDIA_rep3.mzML	1485.95	1499.61	-13.6571	HYTJSSQDVTVPCR	HYTJSSQDVTVPC[160]R	(N(F)(N(H(N)(H(N(H(A))))(H(N(H(A)))))))	A(2)F(1)H(5)N(5)	4	4	1055.17	5295470	1.75336e+07	sp|P01877|IGHA2_HUMAN/sp|P0DOX2|IGA2_HUMAN	92/207	0.000233822
20200615_serum_NGlycP_1hDIA_rep1.mzML	1475.57	1493.72	-18.1533	HYTJSSQDVTVPCR	HYTJSSQDVTVPC[160]R	(N(F)(N(H(N)(H(N(H(A))))(H(N(H(A)))))))	A(2)F(1)H(5)N(5)	4	3	1406.56	2465450	5.59459e+07	sp|P01877|IGHA2_HUMAN/sp|P0DOX2|IGA2_HUMAN	92/207	0.000233822
20200615_serum_NGlycP_1hDIA_rep2.mzML	1484.86	1501.55	-16.6942	HYTJSSQDVTVPCR	HYTJSSQDVTVPC[160]R	(N(F)(N(H(N)(H(N(H(A))))(H(N(H(A)))))))	A(2)F(1)H(5)N(5)	4	3	1406.56	2902870	3.97195e+07	sp|P01877|IGHA2_HUMAN/sp|P0DOX2|IGA2_HUMAN	92/207	0.000233822
20200615_serum_NGlycP_1hDIA_rep3.mzML	1485.33	1502.1	-16.7678	HYTJSSQDVTVPCR	HYTJSSQDVTVPC[160]R	(N(F)(N(H(N)(H(N(H(A))))(H(N(H(A)))))))	A(2)F(1)H(5)N(5)	4	3	1406.56	3072650	5.28167e+07	sp|P01877|IGHA2_HUMAN/sp|P0DOX2|IGA2_HUMAN	92/207	0.000233822
20200615_serum_NGlycP_1hDIA_rep1.mzML	1070.42	1085.37	-14.9538	HYTJSSQDVTVPCR	HYTJSSQDVTVPC[160]R	(N(F)(N(H(N)(H(N))(H(N(H))))))	F(1)H(4)N(5)	4	3	1158.48	4647900	2.75618e+07	sp|P01877|IGHA2_HUMAN/sp|P0DOX2|IGA2_HUMAN	92/207	0.000779448
20200615_serum_NGlycP_1hDIA_rep2.mzML	1093.46	1096.05	-2.58952	HYTJSSQDVTVPCR	HYTJSSQDVTVPC[160]R	(N(F)(N(H(N)(H(N))(H(N(H))))))	F(1)H(4)N(5)	4	3	1158.48	4166110	2.55306e+07	sp|P01877|IGHA2_HUMAN/sp|P0DOX2|IGA2_HUMAN	92/207	0.000779448
20200615_serum_NGlycP_1hDIA_rep3.mzML	1092.12	1095.02	-2.89903	HYTJSSQDVTVPCR	HYTJSSQDVTVPC[160]R	(N(F)(N(H(N)(H(N))(H(N(H))))))	F(1)H(4)N(5)	4	3	1158.48	4184530	1.7636e+07	sp|P01877|IGHA2_HUMAN/sp|P0DOX2|IGA2_HUMAN	92/207	0.000779448
20200615_serum_NGlycP_1hDIA_rep1.mzML	1070.42	1060.4	10.0152	HYTJSSQDVTVPCR	HYTJSSQDVTVPC[160]R	(N(F)(N(H(N)(H(H))(H(N(H))))))	F(1)H(5)N(4)	4	3	1144.8	3223730	498565	sp|P01877|IGHA2_HUMAN/sp|P0DOX2|IGA2_HUMAN	92/207	0.000940906
20200615_serum_NGlycP_1hDIA_rep2.mzML	1058.61	1069.77	-11.1571	HYTJSSQDVTVPCR	HYTJSSQDVTVPC[160]R	(N(F)(N(H(H(N(H)))(H(N(H))))))	F(1)H(5)N(4)	4	3	1144.8	721250	5.00108e+06	sp|P01877|IGHA2_HUMAN/sp|P0DOX2|IGA2_HUMAN	92/207	0.000940906
20200615_serum_NGlycP_1hDIA_rep3.mzML	1092.12	1069.05	23.068	HYTJSSQDVTVPCR	HYTJSSQDVTVPC[160]R	(N(F)(N(H(N)(H(H))(H(N(H))))))	F(1)H(5)N(4)	4	3	1144.8	2735590	637756	sp|P01877|IGHA2_HUMAN/sp|P0DOX2|IGA2_HUMAN	92/207	0.000940906
20200615_serum_NGlycP_1hDIA_rep1.mzML	1271.99	1271.17	0.823109	HYTJSSQDVTVPCR	HYTJSSQDVTVPC[160]R	(N(F)(N(H(N)(H(N))(H(N(H(A)))))))	A(1)F(1)H(4)N(5)	4	3	1255.51	1003520	4.59729e+06	sp|P01877|IGHA2_HUMAN/sp|P0DOX2|IGA2_HUMAN	92/207	0.00270154
20200615_serum_NGlycP_1hDIA_rep2.mzML	1270.17	1270.92	-0.7537	HYTJSSQDVTVPCR	HYTJSSQDVTVPC[160]R	(N(F)(N(H(N)(H(N))(H(N(H(A)))))))	A(1)F(1)H(4)N(5)	4	3	1255.51	1587610	5.89752e+06	sp|P01877|IGHA2_HUMAN/sp|P0DOX2|IGA2_HUMAN	92/207	0.00270154
20200615_serum_NGlycP_1hDIA_rep3.mzML	1278.25	1277.55	0.696961	HYTJSSQDVTVPCR	HYTJSSQDVTVPC[160]R	(N(F)(N(H(N)(H(N))(H(N(H(A)))))))	A(1)F(1)H(4)N(5)	4	3	1255.51	1226840	6.65798e+06	sp|P01877|IGHA2_HUMAN/sp|P0DOX2|IGA2_HUMAN	92/207	0.00270154
20200615_serum_NGlycP_1hDIA_rep1.mzML	1258.91	1229.74	29.1724	HYTJSSQDVTVPCR	HYTJSSQDVTVPC[160]R	(N(F)(N(H(H(N(H(A))))(H(N(H(F)))))))	A(1)F(2)H(5)N(4)	4	3	1290.52	6483200	682992	sp|P01877|IGHA2_HUMAN/sp|P0DOX2|IGA2_HUMAN	92/207	0.00109568
20200615_serum_NGlycP_1hDIA_rep2.mzML	1260.75	1227.77	32.984	HYTJSSQDVTVPCR	HYTJSSQDVTVPC[160]R	(N(F)(N(H(N)(H(H))(H(N(F)(H(A)))))))	A(1)F(2)H(5)N(4)	4	3	1290.52	6469990	1.29475e+06	sp|P01877|IGHA2_HUMAN/sp|P0DOX2|IGA2_HUMAN	92/207	0.00109568
20200615_serum_NGlycP_1hDIA_rep3.mzML	1266.88	1234.61	32.2715	HYTJSSQDVTVPCR	HYTJSSQDVTVPC[160]R	(N(F)(N(H(H(N(H(A))))(H(N(H(F)))))))	A(1)F(2)H(5)N(4)	4	3	1290.52	5338600	1.01687e+06	sp|P01877|IGHA2_HUMAN/sp|P0DOX2|IGA2_HUMAN	92/207	0.00109568
20200615_serum_NGlycP_1hDIA_rep1.mzML	1465.59	1469.46	-3.86723	HYTJSSQDVTVPCR	HYTJSSQDVTVPC[160]R	(N(F)(N(H(H(N(H(H))))(H(N(F)(H(A)))))))	A(1)F(2)H(6)N(4)	4	3	1344.54	4085970	1.74684e+06	sp|P01877|IGHA2_HUMAN/sp|P0DOX2|IGA2_HUMAN	92/207	0.000177878
20200615_serum_NGlycP_1hDIA_rep2.mzML	1477.69	1477.91	-0.222021	HYTJSSQDVTVPCR	HYTJSSQDVTVPC[160]R	(N(F)(N(H(H(N(H(H))))(H(N(F)(H(A)))))))	A(1)F(2)H(6)N(4)	4	3	1344.54	4024060	1.1128e+06	sp|P01877|IGHA2_HUMAN/sp|P0DOX2|IGA2_HUMAN	92/207	0.000177878
20200615_serum_NGlycP_1hDIA_rep3.mzML	1477.74	1478.85	-1.11492	HYTJSSQDVTVPCR	HYTJSSQDVTVPC[160]R	(N(F)(N(H(H(N(H(H))))(H(N(F)(H(A)))))))	A(1)F(2)H(6)N(4)	4	3	1344.54	4316360	1.14643e+06	sp|P01877|IGHA2_HUMAN/sp|P0DOX2|IGA2_HUMAN	92/207	0.000177878
20200615_serum_NGlycP_1hDIA_rep1.mzML	3260.36	3205.88	54.4811	ICDLLVANNHFAHFFAPQJLTNMNK	IC[160]DLLVANNHFAHFFAPQJLTNMNK	(N(N(H(H)(H(N(H)(F))(N(F)(H(A)))))))	A(1)F(2)H(5)N(4)	19	5	1027.85	2471800	1.05044e+07	sp|P19827|ITIH1_HUMAN	285	0.00106114
20200615_serum_NGlycP_1hDIA_rep2.mzML	3259.68	3206.78	52.9035	ICDLLVANNHFAHFFAPQJLTNMNK	IC[160]DLLVANNHFAHFFAPQJLTNMNK	(N(N(H(H)(H(N(H)(F))(N(F)(H(A)))))))	A(1)F(2)H(5)N(4)	19	5	1027.85	2673540	8622258	sp|P19827|ITIH1_HUMAN	285	0.00106114
20200615_serum_NGlycP_1hDIA_rep3.mzML	3257.13	3198.29	58.8385	ICDLLVANNHFAHFFAPQJLTNMNK	IC[160]DLLVANNHFAHFFAPQJLTNMNK	(N(N(H(H)(H(N(H)(F))(N(F)(H(A)))))))	A(1)F(2)H(5)N(4)	19	5	1027.85	2916530	9428194	sp|P19827|ITIH1_HUMAN	285	0.00106114
20200615_serum_NGlycP_1hDIA_rep1.mzML	3260.37	3225.93	34.4377	ICDLLVANNHFAHFFAPQJLTNMNK	IC[160]DLLVANNHFAHFFAPQJLTNMNK	(N(N(H(H(N(H(A))))(H(N(H(A)))))))	A(2)H(5)N(4)	19	5	1027.65	2494810	1.08537e+07	sp|P19827|ITIH1_HUMAN	285	0.000335036
20200615_serum_NGlycP_1hDIA_rep2.mzML	3259.68	3227.27	32.4128	ICDLLVANNHFAHFFAPQJLTNMNK	IC[160]DLLVANNHFAHFFAPQJLTNMNK	(N(N(H(H(N(H(A))))(H(N(H(A)))))))	A(2)H(5)N(4)	19	5	1027.65	2674930	8.84369e+06	sp|P19827|ITIH1_HUMAN	285	0.000335036
20200615_serum_NGlycP_1hDIA_rep3.mzML	3257.13	3219.89	37.236	ICDLLVANNHFAHFFAPQJLTNMNK	IC[160]DLLVANNHFAHFFAPQJLTNMNK	(N(N(H(H(N(H(A))))(H(N(H(A)))))))	A(2)H(5)N(4)	19	5	1027.65	2916530	1.14968e+07	sp|P19827|ITIH1_HUMAN	285	0.000335036
20200615_serum_NGlycP_1hDIA_rep1.mzML	3260.97	3209.54	51.4331	ICDLLVANNHFAHFFAPQJLTNMNK	IC[160]DLLVANNHFAHFFAPQJLTNMNK	(N(N(H(H(N(H(A))))(H(N(H(A)))))))	A(2)H(5)N(4)	19	4	1284.3	3809680	5.18884e+07	sp|P19827|ITIH1_HUMAN	285	0.000335036
20200615_serum_NGlycP_1hDIA_rep2.mzML	3259.47	3210.41	49.0598	ICDLLVANNHFAHFFAPQJLTNMNK	IC[160]DLLVANNHFAHFFAPQJLTNMNK	(N(N(H(H(N(H(A))))(H(N(H(A)))))))	A(2)H(5)N(4)	19	4	1284.3	3910610	66824857	sp|P19827|ITIH1_HUMAN	285	0.000335036
20200615_serum_NGlycP_1hDIA_rep3.mzML	3257.45	3202.12	55.3308	ICDLLVANNHFAHFFAPQJLTNMNK	IC[160]DLLVANNHFAHFFAPQJLTNMNK	(N(N(H(H(N(H(A))))(H(N(H(A)))))))	A(2)H(5)N(4)	19	4	1284.3	4286160	5.76156e+07	sp|P19827|ITIH1_HUMAN	285	0.000335036
20200615_serum_NGlycP_1hDIA_rep1.mzML	1531.81	1520.18	11.6273	IDSTGJVTNELR	IDSTGJVTNELR	(N(N(H(H)(H(H(H))))))	H(5)N(2)	6	3	845.699	2890530	4.2784e+06	sp|O75882|ATRN_HUMAN	416	0.000103234
20200615_serum_NGlycP_1hDIA_rep2.mzML	1537.17	1526.59	10.5779	IDSTGJVTNELR	IDSTGJVTNELR	(N(N(H(H)(H(H(H))))))	H(5)N(2)	6	3	845.699	3454910	5.71765e+06	sp|O75882|ATRN_HUMAN	416	0.000103234
20200615_serum_NGlycP_1hDIA_rep3.mzML	1537.28	1526.26	11.0226	IDSTGJVTNELR	IDSTGJVTNELR	(N(N(H(H)(H(H(H))))))	H(5)N(2)	6	3	845.699	3003130	4582181	sp|O75882|ATRN_HUMAN	416	0.000103234
20200615_serum_NGlycP_1hDIA_rep1.mzML	1516.25	1510.88	5.36579	IDSTGJVTNELR	IDSTGJVTNELR	(N(N(H(H(H))(H(H(H))))))	H(6)N(2)	6	3	899.717	642921	5.69105e+06	sp|O75882|ATRN_HUMAN	416	0.00139187
20200615_serum_NGlycP_1hDIA_rep2.mzML	1520.17	1517.74	2.42552	IDSTGJVTNELR	IDSTGJVTNELR	(N(N(H(H(H))(H(H(H))))))	H(6)N(2)	6	3	899.717	912368	6.19932e+06	sp|O75882|ATRN_HUMAN	416	0.00139187
20200615_serum_NGlycP_1hDIA_rep3.mzML	1521.63	1517.82	3.81068	IDSTGJVTNELR	IDSTGJVTNELR	(N(N(H(H(H))(H(H(H))))))	H(6)N(2)	6	3	899.717	735836	8.63126e+06	sp|O75882|ATRN_HUMAN	416	0.00139187
20200615_serum_NGlycP_1hDIA_rep1.mzML	1503.29	1494.93	8.35678	IDSTGJVTNELR	IDSTGJVTNELR	(N(N(H(H(H)(H))(H(H)(H)))))	H(7)N(2)	6	3	953.734	3668490	3.23054e+06	sp|O75882|ATRN_HUMAN	416	0.000166639
20200615_serum_NGlycP_1hDIA_rep2.mzML	1510.75	1502.7	8.05083	IDSTGJVTNELR	IDSTGJVTNELR	(N(N(H(H(H)(H))(H(H)(H)))))	H(7)N(2)	6	3	953.734	4118570	3.68595e+06	sp|O75882|ATRN_HUMAN	416	0.000166639
20200615_serum_NGlycP_1hDIA_rep3.mzML	1510.26	1503.21	7.04667	IDSTGJVTNELR	IDSTGJVTNELR	(N(N(H(H(H)(H))(H(H)(H)))))	H(7)N(2)	6	3	953.734	3247500	3.48734e+06	sp|O75882|ATRN_HUMAN	416	0.000166639
20200615_serum_NGlycP_1hDIA_rep1.mzML	1489.19	1488.4	0.787198	IDSTGJVTNELR	IDSTGJVTNELR	(N(N(H(H(H(H)))(H(H)(H)(H)))))	H(8)N(2)	6	3	1007.75	4200650	4.2464e+06	sp|O75882|ATRN_HUMAN	416	0.000214593
20200615_serum_NGlycP_1hDIA_rep2.mzML	1500.32	1496.49	3.82966	IDSTGJVTNELR	IDSTGJVTNELR	(N(N(H(H(H(H)))(H(H)(H)(H)))))	H(8)N(2)	6	3	1007.75	4787800	4.3383e+06	sp|O75882|ATRN_HUMAN	416	0.000214593
20200615_serum_NGlycP_1hDIA_rep3.mzML	1499.52	1497.2	2.31845	IDSTGJVTNELR	IDSTGJVTNELR	(N(N(H(H(H(H)))(H(H)(H)(H)))))	H(8)N(2)	6	3	1007.75	4462230	4.09302e+06	sp|O75882|ATRN_HUMAN	416	0.000214593
20200615_serum_NGlycP_1hDIA_rep1.mzML	1485.3	1483.38	1.91517	IDSTGJVTNELR	IDSTGJVTNELR	(N(N(H(H(H(H(H))))(H(H(H(H)))))))	H(9)N(2)	6	3	1061.77	2689420	2.30679e+06	sp|O75882|ATRN_HUMAN	416	0.0011817
20200615_serum_NGlycP_1hDIA_rep2.mzML	1493.73	1491.71	2.02384	IDSTGJVTNELR	IDSTGJVTNELR	(N(N(H(H(H(H(H))))(H(H(H(H)))))))	H(9)N(2)	6	3	1061.77	2518030	2.28121e+06	sp|O75882|ATRN_HUMAN	416	0.0011817
20200615_serum_NGlycP_1hDIA_rep3.mzML	1493.77	1492.56	1.20729	IDSTGJVTNELR	IDSTGJVTNELR	(N(N(H(H(H(H(H))))(H(H(H(H)))))))	H(9)N(2)	6	3	1061.77	3241100	1.5987e+06	sp|O75882|ATRN_HUMAN	416	0.0011817
20200615_serum_NGlycP_1hDIA_rep1.mzML	1531.98	1522.67	9.31347	IDSTGJVTNELR	IDSTGJVTNELR	(N(N(H(H)(H(H)(H)))))	H(5)N(2)	6	2	1268.04	4050350	2.6001e+07	sp|O75882|ATRN_HUMAN	416	0.000144624
20200615_serum_NGlycP_1hDIA_rep2.mzML	1537.14	1529.03	8.10517	IDSTGJVTNELR	IDSTGJVTNELR	(N(N(H(H)(H(H)(H)))))	H(5)N(2)	6	2	1268.04	4168570	3.05293e+07	sp|O75882|ATRN_HUMAN	416	0.000144624
20200615_serum_NGlycP_1hDIA_rep3.mzML	1537.53	1528.54	8.99293	IDSTGJVTNELR	IDSTGJVTNELR	(N(N(H(H)(H(H)(H)))))	H(5)N(2)	6	2	1268.04	4596050	3.15538e+07	sp|O75882|ATRN_HUMAN	416	0.000144624
20200615_serum_NGlycP_1hDIA_rep1.mzML	1517.35	1512.5	4.85394	IDSTGJVTNELR	IDSTGJVTNELR	(N(N(H(H(H))(H(H)(H)))))	H(6)N(2)	6	2	1349.07	3028530	1.64082e+07	sp|O75882|ATRN_HUMAN	416	0.000184172
20200615_serum_NGlycP_1hDIA_rep2.mzML	1521.24	1519.26	1.9804	IDSTGJVTNELR	IDSTGJVTNELR	(N(N(H(H(H))(H(H)(H)))))	H(6)N(2)	6	2	1349.07	3311180	2.0263e+07	sp|O75882|ATRN_HUMAN	416	0.000184172
20200615_serum_NGlycP_1hDIA_rep3.mzML	1523.1	1519.28	3.81963	IDSTGJVTNELR	IDSTGJVTNELR	(N(N(H(H(H))(H(H)(H)))))	H(6)N(2)	6	2	1349.07	3198790	1.95228e+07	sp|O75882|ATRN_HUMAN	416	0.000184172
20200615_serum_NGlycP_1hDIA_rep1.mzML	1499.64	1491.28	8.35806	IDSTGJVTNELR	IDSTGJVTNELR	(N(N(H(H(H))(H(H)(H)(H)))))	H(7)N(2)	6	2	1430.1	1501620	8.42077e+06	sp|O75882|ATRN_HUMAN	416	0.00133649
20200615_serum_NGlycP_1hDIA_rep2.mzML	1508.59	1499.24	9.35193	IDSTGJVTNELR	IDSTGJVTNELR	(N(N(H(H(H))(H(H)(H)(H)))))	H(7)N(2)	6	2	1430.1	1680920	9.66934e+06	sp|O75882|ATRN_HUMAN	416	0.00133649
20200615_serum_NGlycP_1hDIA_rep3.mzML	1506.29	1499.85	6.44226	IDSTGJVTNELR	IDSTGJVTNELR	(N(N(H(H(H))(H(H)(H)(H)))))	H(7)N(2)	6	2	1430.1	1428150	8.56694e+06	sp|O75882|ATRN_HUMAN	416	0.00133649
20200615_serum_NGlycP_1hDIA_rep1.mzML	1490.89	1499.62	-8.73047	IDSTGJVTNELR	IDSTGJVTNELR	(N(N(H(H(H(H)))(H(H)(H(H))))))	H(8)N(2)	6	2	1511.12	515579	6.71611e+06	sp|O75882|ATRN_HUMAN	416	0.000485782
20200615_serum_NGlycP_1hDIA_rep2.mzML	1500.24	1507.13	-6.89364	IDSTGJVTNELR	IDSTGJVTNELR	(N(N(H(H(H(H)))(H(H)(H(H))))))	H(8)N(2)	6	2	1511.12	618287	8.23136e+06	sp|O75882|ATRN_HUMAN	416	0.000485782
20200615_serum_NGlycP_1hDIA_rep3.mzML	1499.9	1507.53	-7.63076	IDSTGJVTNELR	IDSTGJVTNELR	(N(N(H(H(H(H)))(H(H)(H(H))))))	H(8)N(2)	6	2	1511.12	444747	7.05e+06	sp|O75882|ATRN_HUMAN	416	0.000485782
20200615_serum_NGlycP_1hDIA_rep1.mzML	3023.44	3125.51	-102.065	INNDFNYEFYJSTWSYVK	INNDFNYEFYJSTWSYVK	(N(N(H(H(H))(H(H)))))	H(5)N(2)	11	3	1174.15	666393	1.36394e+06	sp|P10643|CO7_HUMAN	202	0.00103499
20200615_serum_NGlycP_1hDIA_rep2.mzML	3021.77	3127.42	-105.653	INNDFNYEFYJSTWSYVK	INNDFNYEFYJSTWSYVK	(N(N(H(H(H))(H(H)))))	H(5)N(2)	11	3	1174.15	622060	1.88885e+06	sp|P10643|CO7_HUMAN	202	0.00103499
20200615_serum_NGlycP_1hDIA_rep3.mzML	3009.82	3118.27	-108.454	INNDFNYEFYJSTWSYVK	INNDFNYEFYJSTWSYVK	(N(N(H(H(H))(H(H)))))	H(5)N(2)	11	3	1174.15	702338	959270	sp|P10643|CO7_HUMAN	202	0.00103499
20200615_serum_NGlycP_1hDIA_rep1.mzML	1855.63	1856.6	-0.966282	IPCSQPPQIEHGTIJSSR	IPC[160]SQPPQIEHGTIJSSR	(N(N(H(H(N(H(A))))(H(N(H(A)))))))	A(2)H(5)N(4)	15	5	845.958	2270010	5.471e+06	sp|P08603|CFAH_HUMAN	882	0.000323139
20200615_serum_NGlycP_1hDIA_rep2.mzML	1858.23	1860.14	-1.91435	IPCSQPPQIEHGTIJSSR	IPC[160]SQPPQIEHGTIJSSR	(N(N(H(H(N(H(A))))(H(N(H(A)))))))	A(2)H(5)N(4)	15	5	845.958	1854070	4443276	sp|P08603|CFAH_HUMAN	882	0.000323139
20200615_serum_NGlycP_1hDIA_rep3.mzML	1858.61	1860.34	-1.72871	IPCSQPPQIEHGTIJSSR	IPC[160]SQPPQIEHGTIJSSR	(N(N(H(H(N(H(A))))(H(N(H(A)))))))	A(2)H(5)N(4)	15	5	845.958	2338630	8.14238e+06	sp|P08603|CFAH_HUMAN	882	0.000323139
20200615_serum_NGlycP_1hDIA_rep1.mzML	1856.66	1865.04	-8.38499	IPCSQPPQIEHGTIJSSR	IPC[160]SQPPQIEHGTIJSSR	(N(N(H(H(N(H(A))))(H(N(H(A)))))))	A(2)H(5)N(4)	15	4	1057.2	53441200	2.28045e+08	sp|P08603|CFAH_HUMAN	882	0.000323139
20200615_serum_NGlycP_1hDIA_rep2.mzML	1860.37	1868.91	-8.54036	IPCSQPPQIEHGTIJSSR	IPC[160]SQPPQIEHGTIJSSR	(N(N(H(H(N(H(A))))(H(N(H(A)))))))	A(2)H(5)N(4)	15	4	1057.2	41982400	2.09493e+08	sp|P08603|CFAH_HUMAN	882	0.000323139
20200615_serum_NGlycP_1hDIA_rep3.mzML	1882.07	1872.06	10.0065	IPCSQPPQIEHGTIJSSR	IPC[160]SQPPQIEHGTIJSSR	(N(N(H(H(N(H(A))))(H(N(H(A)))))))	A(2)H(5)N(4)	15	4	1057.2	3565310	1.27754e+07	sp|P08603|CFAH_HUMAN	882	0.000323139
20200615_serum_NGlycP_1hDIA_rep1.mzML	1855.39	1854.61	0.779666	IPCSQPPQIEHGTIJSSR	IPC[160]SQPPQIEHGTIJSSR	(N(N(H(H(N(H(A))))(H(N(H(A)))))))	A(2)H(5)N(4)	15	3	1409.26	39823000	5.17292e+08	sp|P08603|CFAH_HUMAN	882	0.000323139
20200615_serum_NGlycP_1hDIA_rep2.mzML	1857.81	1858.21	-0.402346	IPCSQPPQIEHGTIJSSR	IPC[160]SQPPQIEHGTIJSSR	(N(N(H(H(N(H(A))))(H(N(H(A)))))))	A(2)H(5)N(4)	15	3	1409.26	47703200	5.3538e+08	sp|P08603|CFAH_HUMAN	882	0.000323139
20200615_serum_NGlycP_1hDIA_rep3.mzML	1859.12	1857.82	1.30494	IPCSQPPQIEHGTIJSSR	IPC[160]SQPPQIEHGTIJSSR	(N(N(H(H(N(H(A))))(H(N(H(A)))))))	A(2)H(5)N(4)	15	3	1409.26	45334500	4.52885e+08	sp|P08603|CFAH_HUMAN	882	0.000323139
20200615_serum_NGlycP_1hDIA_rep1.mzML	1629.07	1624.75	4.31646	IPCSQPPQIEHGTIJSSR	IPC[160]SQPPQIEHGTIJSSR	(N(N(H(H(N(H)))(H(N(H(A)))))))	A(1)H(5)N(4)	15	4	984.421	4698080	2.47681e+07	sp|P08603|CFAH_HUMAN	882	0.000370934
20200615_serum_NGlycP_1hDIA_rep2.mzML	1632.51	1630.03	2.47526	IPCSQPPQIEHGTIJSSR	IPC[160]SQPPQIEHGTIJSSR	(N(N(H(H(N(H)))(H(N(H(A)))))))	A(1)H(5)N(4)	15	4	984.421	4933630	3.0284e+07	sp|P08603|CFAH_HUMAN	882	0.000370934
20200615_serum_NGlycP_1hDIA_rep3.mzML	1631.64	1628.96	2.67776	IPCSQPPQIEHGTIJSSR	IPC[160]SQPPQIEHGTIJSSR	(N(N(H(H(N(H)))(H(N(H(A)))))))	A(1)H(5)N(4)	15	4	984.421	4728660	3.67306e+07	sp|P08603|CFAH_HUMAN	882	0.000370934
20200615_serum_NGlycP_1hDIA_rep1.mzML	1628.79	1629.19	-0.395879	IPCSQPPQIEHGTIJSSR	IPC[160]SQPPQIEHGTIJSSR	(N(N(H(H(N(H)))(H(N(H(A)))))))	A(1)H(5)N(4)	15	3	1312.23	9262560	1.15686e+08	sp|P08603|CFAH_HUMAN	882	0.000370934
20200615_serum_NGlycP_1hDIA_rep2.mzML	1632.21	1634.32	-2.10835	IPCSQPPQIEHGTIJSSR	IPC[160]SQPPQIEHGTIJSSR	(N(N(H(H(N(H)))(H(N(H(A)))))))	A(1)H(5)N(4)	15	3	1312.23	10837300	1.11547e+08	sp|P08603|CFAH_HUMAN	882	0.000370934
20200615_serum_NGlycP_1hDIA_rep3.mzML	1630.94	1633.44	-2.49712	IPCSQPPQIEHGTIJSSR	IPC[160]SQPPQIEHGTIJSSR	(N(N(H(H(N(H)))(H(N(H(A)))))))	A(1)H(5)N(4)	15	3	1312.23	11782800	1.4279e+08	sp|P08603|CFAH_HUMAN	882	0.000370934
20200615_serum_NGlycP_1hDIA_rep2.mzML	1632.51	1629.54	2.96639	IPCSQPPQIEHGTIJSSR	IPC[160]SQPPQIEHGTIJSSR	(N(N(H(H(H))(H(N(H))(N(H)(F))))))	F(1)H(6)N(4)	15	4	988.675	4829980	2.29571e+06	sp|P08603|CFAH_HUMAN	882	0.00113047
20200615_serum_NGlycP_1hDIA_rep3.mzML	1631.64	1628.45	3.18988	IPCSQPPQIEHGTIJSSR	IPC[160]SQPPQIEHGTIJSSR	(N(N(H(H(H))(H(N(H))(N(H)(F))))))	F(1)H(6)N(4)	15	4	988.675	4707920	2.88259e+06	sp|P08603|CFAH_HUMAN	882	0.00113047
20200615_serum_NGlycP_1hDIA_rep2.mzML	1642.46	1646.98	-4.52362	IPCSQPPQIEHGTIJSSR	IPC[160]SQPPQIEHGTIJSSR	(N(F)(N(H(H(N(H)))(H(N(H(A)))))))	A(1)F(1)H(5)N(4)	15	4	1020.94	443319	4.373e+06	sp|P08603|CFAH_HUMAN	882	0.000304083
20200615_serum_NGlycP_1hDIA_rep1.mzML	1635.64	1630.42	5.22438	IPCSQPPQIEHGTIJSSR	IPC[160]SQPPQIEHGTIJSSR	(N(F)(N(H(H(N(H)))(H(N(H(A)))))))	A(1)F(1)H(5)N(4)	15	3	1360.91	1545800	2.77807e+07	sp|P08603|CFAH_HUMAN	882	0.000304083
20200615_serum_NGlycP_1hDIA_rep2.mzML	1644.15	1635.52	8.63026	IPCSQPPQIEHGTIJSSR	IPC[160]SQPPQIEHGTIJSSR	(N(F)(N(H(H(N(H)))(H(N(H(A)))))))	A(1)F(1)H(5)N(4)	15	3	1360.91	1457950	2.13281e+07	sp|P08603|CFAH_HUMAN	882	0.000304083
20200615_serum_NGlycP_1hDIA_rep3.mzML	1634.24	1634.69	-0.448448	IPCSQPPQIEHGTIJSSR	IPC[160]SQPPQIEHGTIJSSR	(N(F)(N(H(H(N(H)))(H(N(H(A)))))))	A(1)F(1)H(5)N(4)	15	3	1360.91	1356230	1.88493e+07	sp|P08603|CFAH_HUMAN	882	0.000304083
20200615_serum_NGlycP_1hDIA_rep1.mzML	1646.91	1638.15	8.76425	IPCSQPPQIEHGTIJSSR	IPC[160]SQPPQIEHGTIJSSR	(N(F)(N(H(H(H))(H(N(H))(N(H)(F))))))	F(2)H(6)N(4)	15	4	1025.19	269482	759381	sp|P08603|CFAH_HUMAN	882	0.000434728
20200615_serum_NGlycP_1hDIA_rep2.mzML	1645.45	1642.98	2.4684	IPCSQPPQIEHGTIJSSR	IPC[160]SQPPQIEHGTIJSSR	(N(F)(N(H(H(N(H)))(H(N(H(H)(F)))))))	F(2)H(6)N(4)	15	4	1025.19	494889	1.48255e+06	sp|P08603|CFAH_HUMAN	882	0.000434728
20200615_serum_NGlycP_1hDIA_rep3.mzML	1634.33	1642.49	-8.161	IPCSQPPQIEHGTIJSSR	IPC[160]SQPPQIEHGTIJSSR	(N(F)(N(H(H(N(H)))(H(N(H(H)(F)))))))	F(2)H(6)N(4)	15	4	1025.19	781594	1.4817e+06	sp|P08603|CFAH_HUMAN	882	0.000434728
20200615_serum_NGlycP_1hDIA_rep1.mzML	1884.58	1901.55	-16.9691	IPCSQPPQIEHGTIJSSR	IPC[160]SQPPQIEHGTIJSSR	(N(F)(N(H(H(N(H(A))))(H(N(H(A)))))))	A(2)F(1)H(5)N(4)	15	3	1457.94	746310	1.70524e+07	sp|P08603|CFAH_HUMAN	882	0.00020687
20200615_serum_NGlycP_1hDIA_rep2.mzML	1886.87	1908.06	-21.1928	IPCSQPPQIEHGTIJSSR	IPC[160]SQPPQIEHGTIJSSR	(N(F)(N(H(H(N(H(A))))(H(N(H(A)))))))	A(2)F(1)H(5)N(4)	15	3	1457.94	911336	1.82994e+07	sp|P08603|CFAH_HUMAN	882	0.00020687
20200615_serum_NGlycP_1hDIA_rep3.mzML	1866.58	1911.2	-44.6219	IPCSQPPQIEHGTIJSSR	IPC[160]SQPPQIEHGTIJSSR	(N(F)(N(H(H(N(H(A))))(H(N(H(A)))))))	A(2)F(1)H(5)N(4)	15	3	1457.94	1156890	1.2032e+07	sp|P08603|CFAH_HUMAN	882	0.00020687
20200615_serum_NGlycP_1hDIA_rep1.mzML	1886.95	1900.61	-13.6618	IPCSQPPQIEHGTIJSSR	IPC[160]SQPPQIEHGTIJSSR	(N(F)(N(H(H(N(H(H))))(H(N(F)(H(A)))))))	A(1)F(2)H(6)N(4)	15	4	1097.96	499201	2.01047e+06	sp|P08603|CFAH_HUMAN	882	0.000203911
20200615_serum_NGlycP_1hDIA_rep2.mzML	1892.4	1907.09	-14.6903	IPCSQPPQIEHGTIJSSR	IPC[160]SQPPQIEHGTIJSSR	(N(F)(N(H(H(N(H(H))))(H(N(F)(H(A)))))))	A(1)F(2)H(6)N(4)	15	4	1097.96	682965	1.57753e+06	sp|P08603|CFAH_HUMAN	882	0.000203911
20200615_serum_NGlycP_1hDIA_rep3.mzML	1857.77	1910.23	-52.4636	IPCSQPPQIEHGTIJSSR	IPC[160]SQPPQIEHGTIJSSR	(N(F)(N(H(H(N(H(H))))(H(N(F)(H(A)))))))	A(1)F(2)H(6)N(4)	15	4	1097.96	550227	2.7468e+06	sp|P08603|CFAH_HUMAN	882	0.000203911
20200615_serum_NGlycP_1hDIA_rep1.mzML	1643.51	1600.94	42.5683	IPCSQPPQIEHGTIJSSR	IPC[160]SQPPQIEHGTIJSSR	(N(N(H(H(H))(H(N(H))(N(H(A)))))))	A(1)H(6)N(4)	15	3	1366.24	1528830	2.72762e+06	sp|P08603|CFAH_HUMAN	882	0.000217922
20200615_serum_NGlycP_1hDIA_rep2.mzML	1632.77	1607.23	25.5409	IPCSQPPQIEHGTIJSSR	IPC[160]SQPPQIEHGTIJSSR	(N(N(H(H(H))(H(N(H))(N(H(A)))))))	A(1)H(6)N(4)	15	3	1366.24	1220640	446292	sp|P08603|CFAH_HUMAN	882	0.000217922
20200615_serum_NGlycP_1hDIA_rep1.mzML	1855.39	1913.28	-57.8911	IPCSQPPQIEHGTIJSSR	IPC[160]SQPPQIEHGTIJSSR	(N(N(H(H(N(H)(F)))(H(N(F)(H(A)))))))	A(1)F(2)H(5)N(4)	15	3	1409.6	40201000	5.48794e+08	sp|P08603|CFAH_HUMAN	882	0.00678775
20200615_serum_NGlycP_1hDIA_rep2.mzML	1857.81	1920.03	-62.2236	IPCSQPPQIEHGTIJSSR	IPC[160]SQPPQIEHGTIJSSR	(N(N(H(H(N(H)(F)))(H(N(F)(H(A)))))))	A(1)F(2)H(5)N(4)	15	3	1409.6	44348800	5.70988e+08	sp|P08603|CFAH_HUMAN	882	0.00678775
20200615_serum_NGlycP_1hDIA_rep3.mzML	1884.21	1923.03	-38.8194	IPCSQPPQIEHGTIJSSR	IPC[160]SQPPQIEHGTIJSSR	(N(N(H(H(N(H)(F)))(H(N(F)(H(A)))))))	A(1)F(2)H(5)N(4)	15	3	1409.6	2804150	42886467	sp|P08603|CFAH_HUMAN	882	0.00678775
20200615_serum_NGlycP_1hDIA_rep2.mzML	1318.58	1314.43	4.14736	ISEEJETTCYMGK	ISEEJETTC[160]YMGK	(N(F)(N(H(H(H))(H(N)(N(H))))))	F(1)H(5)N(4)	5	3	1110.77	203468	1.67755e+06	sp|P08603|CFAH_HUMAN	911	0.00237923
20200615_serum_NGlycP_1hDIA_rep3.mzML	1325.2	1317.56	7.63573	ISEEJETTCYMGK	ISEEJETTC[160]YMGK	(N(F)(N(H(H(H))(H(N)(N(H))))))	F(1)H(5)N(4)	5	3	1110.77	165139	1.61867e+06	sp|P08603|CFAH_HUMAN	911	0.00237923
20200615_serum_NGlycP_1hDIA_rep1.mzML	1585.58	1581.08	4.50226	ISEEJETTCYMGK	ISEEJETTC[160]YMGK	(N(N(H(H(N(H)))(H(N(H(A)))))))	A(1)H(5)N(4)	5	3	1159.11	3936150	3.2641e+07	sp|P08603|CFAH_HUMAN	911	0.00227283
20200615_serum_NGlycP_1hDIA_rep2.mzML	1594.37	1587.99	6.3809	ISEEJETTCYMGK	ISEEJETTC[160]YMGK	(N(N(H(H(N(H)))(H(N(H(A)))))))	A(1)H(5)N(4)	5	3	1159.11	3954520	3.47737e+07	sp|P08603|CFAH_HUMAN	911	0.00227283
20200615_serum_NGlycP_1hDIA_rep3.mzML	1592.05	1586.93	5.11553	ISEEJETTCYMGK	ISEEJETTC[160]YMGK	(N(N(H(H(N(H)))(H(N(H(A)))))))	A(1)H(5)N(4)	5	3	1159.11	4385340	3.63928e+07	sp|P08603|CFAH_HUMAN	911	0.00227283
20200615_serum_NGlycP_1hDIA_rep1.mzML	1585.58	1594.75	-9.17346	ISEEJETTCYMGK	ISEEJETTC[160]YMGK	(N(N(H(H(H))(H(N(H))(N(H)(F))))))	F(1)H(6)N(4)	5	3	1164.79	3887500	1.05278e+07	sp|P08603|CFAH_HUMAN	911	0.00580878
20200615_serum_NGlycP_1hDIA_rep2.mzML	1594.37	1601.29	-6.91988	ISEEJETTCYMGK	ISEEJETTC[160]YMGK	(N(N(H(H(H))(H(N(H))(N(H)(F))))))	F(1)H(6)N(4)	5	3	1164.79	3839480	1.38886e+07	sp|P08603|CFAH_HUMAN	911	0.00580878
20200615_serum_NGlycP_1hDIA_rep3.mzML	1592.05	1600.35	-8.29802	ISEEJETTCYMGK	ISEEJETTC[160]YMGK	(N(N(H(H(H))(H(N(H))(N(H)(F))))))	F(1)H(6)N(4)	5	3	1164.79	4265710	1.29911e+07	sp|P08603|CFAH_HUMAN	911	0.00580878
20200615_serum_NGlycP_1hDIA_rep1.mzML	1605.42	1603.2	2.22177	ISEEJETTCYMGK	ISEEJETTC[160]YMGK	(N(F)(N(H(H(H))(H(N(H))(N(H)(F))))))	F(2)H(6)N(4)	5	3	1213.47	262532	2.08237e+06	sp|P08603|CFAH_HUMAN	911	0.00261694
20200615_serum_NGlycP_1hDIA_rep2.mzML	1615.77	1609.39	6.37594	ISEEJETTCYMGK	ISEEJETTC[160]YMGK	(N(N(H(H(H))(H(N(H)(F))(N(H)(F))))))	F(2)H(6)N(4)	5	3	1213.47	224659	2.12041e+06	sp|P08603|CFAH_HUMAN	911	0.00261694
20200615_serum_NGlycP_1hDIA_rep3.mzML	1609.5	1608.29	1.21496	ISEEJETTCYMGK	ISEEJETTC[160]YMGK	(N(F)(N(H(H(H))(H(N(H))(N(H)(F))))))	F(2)H(6)N(4)	5	3	1213.47	344843	1.93181e+06	sp|P08603|CFAH_HUMAN	911	0.00261694
20200615_serum_NGlycP_1hDIA_rep1.mzML	1892.53	1923.5	-30.967	ISEEJETTCYMGK	ISEEJETTC[160]YMGK	(N(N(H(H(N(H(H))))(H(N(F)(H(A)))))))	A(1)F(1)H(6)N(4)	5	3	1261.82	10386500	1.99e+07	sp|P08603|CFAH_HUMAN	911	0.00684326
20200615_serum_NGlycP_1hDIA_rep2.mzML	1897.78	1930.37	-32.5936	ISEEJETTCYMGK	ISEEJETTC[160]YMGK	(N(N(H(H(N(H(H))))(H(N(F)(H(A)))))))	A(1)F(1)H(6)N(4)	5	3	1261.82	11960600	19413436	sp|P08603|CFAH_HUMAN	911	0.00684326
20200615_serum_NGlycP_1hDIA_rep3.mzML	1902.69	1933.15	-30.4641	ISEEJETTCYMGK	ISEEJETTC[160]YMGK	(N(N(H(H(N(H(H))))(H(N(F)(H(A)))))))	A(1)F(1)H(6)N(4)	5	3	1261.82	15523000	1.82557e+07	sp|P08603|CFAH_HUMAN	911	0.00684326
20200615_serum_NGlycP_1hDIA_rep1.mzML	1892.53	1940.76	-48.2332	ISEEJETTCYMGK	ISEEJETTC[160]YMGK	(N(N(H(H(N(H(A))))(H(N(H(A)))))))	A(2)H(5)N(4)	5	3	1256.15	11138000	1.43257e+08	sp|P08603|CFAH_HUMAN	911	0.00242716
20200615_serum_NGlycP_1hDIA_rep2.mzML	1897.78	1947.82	-50.0436	ISEEJETTCYMGK	ISEEJETTC[160]YMGK	(N(N(H(H(N(H(A))))(H(N(H(A)))))))	A(2)H(5)N(4)	5	3	1256.15	12770800	1.59316e+08	sp|P08603|CFAH_HUMAN	911	0.00242716
20200615_serum_NGlycP_1hDIA_rep3.mzML	1902.69	1950.1	-47.4078	ISEEJETTCYMGK	ISEEJETTC[160]YMGK	(N(N(H(H(N(H(A))))(H(N(H(A)))))))	A(2)H(5)N(4)	5	3	1256.15	16706300	1.94016e+08	sp|P08603|CFAH_HUMAN	911	0.00242716
20200615_serum_NGlycP_1hDIA_rep1.mzML	1555.99	1567.58	-11.5886	ISEEJETTCYMGK	ISEEJETTC[160]YMGK	(N(N(H(H(N(H(A))))(H(N(H))(N(H))))))	A(1)H(6)N(5)	5	3	1280.82	298160	3.07034e+06	sp|P08603|CFAH_HUMAN	911	0.000665997
20200615_serum_NGlycP_1hDIA_rep2.mzML	1566.21	1574.53	-8.32232	ISEEJETTCYMGK	ISEEJETTC[160]YMGK	(N(N(H(H(N(H(A))))(H(N(H))(N(H))))))	A(1)H(6)N(5)	5	3	1280.82	284117	2.90606e+06	sp|P08603|CFAH_HUMAN	911	0.000665997
20200615_serum_NGlycP_1hDIA_rep3.mzML	1561.16	1573.35	-12.1851	ISEEJETTCYMGK	ISEEJETTC[160]YMGK	(N(N(H(H(N(H(A))))(H(N(H))(N(H))))))	A(1)H(6)N(5)	5	3	1280.82	374202	3.98594e+06	sp|P08603|CFAH_HUMAN	911	0.000665997
20200615_serum_NGlycP_1hDIA_rep1.mzML	1937.55	1928.85	8.70165	ITYSIVQTJCSK	ITYSIVQTJC[160]SK	(N(N(H(H(N(H)))(H(N(H(A)))))))	A(1)H(5)N(4)	9	3	1109.8	897659	6.71042e+06	sp|P01042|KNG1_HUMAN	205	0.0093852
20200615_serum_NGlycP_1hDIA_rep2.mzML	1943.54	1935.77	7.77187	ITYSIVQTJCSK	ITYSIVQTJC[160]SK	(N(N(H(H(N(H)))(H(N(H(A)))))))	A(1)H(5)N(4)	9	3	1109.8	1049300	8.82188e+06	sp|P01042|KNG1_HUMAN	205	0.0093852
20200615_serum_NGlycP_1hDIA_rep3.mzML	1943.87	1938.41	5.45774	ITYSIVQTJCSK	ITYSIVQTJC[160]SK	(N(N(H(H(N(H)))(H(N(H(A)))))))	A(1)H(5)N(4)	9	3	1109.8	1213620	8.36016e+06	sp|P01042|KNG1_HUMAN	205	0.0093852
20200615_serum_NGlycP_1hDIA_rep1.mzML	2322.79	2367.25	-44.4648	ITYSIVQTJCSK	ITYSIVQTJC[160]SK	(N(N(H(H(N(H(H))))(H(N(F)(H(A)))))))	A(1)F(1)H(6)N(4)	9	3	1212.5	7805190	1.53969e+07	sp|P01042|KNG1_HUMAN	205	0.00488466
20200615_serum_NGlycP_1hDIA_rep2.mzML	2328.08	2367.22	-39.1435	ITYSIVQTJCSK	ITYSIVQTJC[160]SK	(N(N(H(H(N(H(H))))(H(N(F)(H(A)))))))	A(1)F(1)H(6)N(4)	9	3	1212.5	7373390	1.11665e+07	sp|P01042|KNG1_HUMAN	205	0.00488466
20200615_serum_NGlycP_1hDIA_rep3.mzML	2325.72	2367.58	-41.862	ITYSIVQTJCSK	ITYSIVQTJC[160]SK	(N(N(H(H(N(H(H))))(H(N(F)(H(A)))))))	A(1)F(1)H(6)N(4)	9	3	1212.5	7848420	15441939	sp|P01042|KNG1_HUMAN	205	0.00488466
20200615_serum_NGlycP_1hDIA_rep1.mzML	2322.79	2358.4	-35.6088	ITYSIVQTJCSK	ITYSIVQTJC[160]SK	(N(N(H(H(N(H(A))))(H(N(H(A)))))))	A(2)H(5)N(4)	9	3	1206.83	8146890	8.36628e+07	sp|P01042|KNG1_HUMAN	205	0.0020684
20200615_serum_NGlycP_1hDIA_rep2.mzML	2328.08	2358.21	-30.128	ITYSIVQTJCSK	ITYSIVQTJC[160]SK	(N(N(H(H(N(H(A))))(H(N(H(A)))))))	A(2)H(5)N(4)	9	3	1206.83	7671480	7.78745e+07	sp|P01042|KNG1_HUMAN	205	0.0020684
20200615_serum_NGlycP_1hDIA_rep3.mzML	2325.72	2358.61	-32.8901	ITYSIVQTJCSK	ITYSIVQTJC[160]SK	(N(N(H(H(N(H(A))))(H(N(H(A)))))))	A(2)H(5)N(4)	9	3	1206.83	8203280	8.02932e+07	sp|P01042|KNG1_HUMAN	205	0.0020684
20200615_serum_NGlycP_1hDIA_rep1.mzML	2280.22	2325.5	-45.283	ITYSIVQTJCSK	ITYSIVQTJC[160]SK	(N(N(H(H(N(H(A))))(H(N(H))(N(H(A)))))))	A(2)H(6)N(5)	9	3	1328.54	574869	8.38238e+06	sp|P01042|KNG1_HUMAN	205	0.00386859
20200615_serum_NGlycP_1hDIA_rep2.mzML	2286.08	2327.64	-41.559	ITYSIVQTJCSK	ITYSIVQTJC[160]SK	(N(N(H(H(N(H(A))))(H(N(H))(N(H(A)))))))	A(2)H(6)N(5)	9	3	1328.54	659231	9.90097e+06	sp|P01042|KNG1_HUMAN	205	0.00386859
20200615_serum_NGlycP_1hDIA_rep3.mzML	2325.27	2326.66	-1.38662	ITYSIVQTJCSK	ITYSIVQTJC[160]SK	(N(N(H(H(N(H(A))))(H(N(H))(N(H(A)))))))	A(2)H(6)N(5)	9	3	1328.54	276479	2.41168e+06	sp|P01042|KNG1_HUMAN	205	0.00386859
20200615_serum_NGlycP_1hDIA_rep1.mzML	2757.51	2922.2	-164.695	ITYSIVQTJCSK	ITYSIVQTJC[160]SK	(N(N(H(H(N(H(A))))(H(N(H(A)))(N(H(A)))))))	A(3)H(6)N(5)	9	3	1425.57	3002880	2.47855e+07	sp|P01042|KNG1_HUMAN	205	0.000631117
20200615_serum_NGlycP_1hDIA_rep3.mzML	2759.51	2917.37	-157.863	ITYSIVQTJCSK	ITYSIVQTJC[160]SK	(N(N(H(H(N(H(A))))(H(N(H(A)))(N(H(A)))))))	A(3)H(6)N(5)	9	3	1425.57	2470430	1.90992e+07	sp|P01042|KNG1_HUMAN	205	0.000631117
20200615_serum_NGlycP_1hDIA_rep1.mzML	2740.84	2947.86	-207.018	ITYSIVQTJCSK	ITYSIVQTJC[160]SK	(N(N(H(N)(H(H)(H))(H(N(F)(H(A)))(N(F)(H(A)))))))	A(2)F(2)H(7)N(5)	9	3	1479.93	1147340	22673176	sp|P01042|KNG1_HUMAN	205	0.000235622
20200615_serum_NGlycP_1hDIA_rep3.mzML	2742.67	2942.74	-200.065	ITYSIVQTJCSK	ITYSIVQTJC[160]SK	(N(N(H(H(N(F)(H(A))))(H(N(H(A)))(N(H(A)))))))	A(3)F(1)H(6)N(5)	9	3	1474.26	1345130	1.18067e+07	sp|P01042|KNG1_HUMAN	205	0.00152789
20200615_serum_NGlycP_1hDIA_rep1.mzML	605.789	606.037	-0.247646	JASQAK	JASQAK	(N(N(H(H(N(H(A))))(H(N(H(A)))))))	A(2)H(5)N(4)	1	3	941.703	1174970	6.70275e+06	sp|Q9UK55|ZPI_HUMAN	197	0.00492268
20200615_serum_NGlycP_1hDIA_rep2.mzML	607.766	606.426	1.33998	JASQAK	JASQAK	(N(N(H(H(N(H(A))))(H(N(H(A)))))))	A(2)H(5)N(4)	1	3	941.703	950053	4.20765e+06	sp|Q9UK55|ZPI_HUMAN	197	0.00492268
20200615_serum_NGlycP_1hDIA_rep1.mzML	1480.06	1505.4	-25.3373	JCCNTENPPGCYR	JC[160]C[160]NTENPPGC[160]YR	(N(N(H(H(N(H(A))))(H(N(H(A)))))))	A(2)H(5)N(4)	1	3	1282.8	4347920	8.38021e+07	sp|P43652|AFAM_HUMAN	383	0.00408263
20200615_serum_NGlycP_1hDIA_rep2.mzML	1488.19	1512.58	-24.3872	JCCNTENPPGCYR	JC[160]C[160]NTENPPGC[160]YR	(N(N(H(H(N(H(A))))(H(N(H(A)))))))	A(2)H(5)N(4)	1	3	1282.8	4276600	6.30106e+07	sp|P43652|AFAM_HUMAN	383	0.00408263
20200615_serum_NGlycP_1hDIA_rep3.mzML	1490.2	1512.81	-22.613	JCCNTENPPGCYR	JC[160]C[160]NTENPPGC[160]YR	(N(N(H(H(N(H(A))))(H(N(H(A)))))))	A(2)H(5)N(4)	1	3	1282.8	4999160	7.53447e+07	sp|P43652|AFAM_HUMAN	383	0.00408263
20200615_serum_NGlycP_1hDIA_rep1.mzML	1479.43	1477.53	1.89705	JCCNTENPPGCYR	JC[160]C[160]NTENPPGC[160]YR	(N(N(H(N)(H(H)(H))(H(N(F)(H(A)))))))	A(1)F(1)H(6)N(4)	1	3	1288.47	3324490	5.83855e+06	sp|P43652|AFAM_HUMAN	383	0.00820992
20200615_serum_NGlycP_1hDIA_rep2.mzML	1488.24	1486.18	2.0595	JCCNTENPPGCYR	JC[160]C[160]NTENPPGC[160]YR	(N(N(H(H(N(H(H))))(H(N(F)(H(A)))))))	A(1)F(1)H(6)N(4)	1	3	1288.47	3159080	6.68757e+06	sp|P43652|AFAM_HUMAN	383	0.00820992
20200615_serum_NGlycP_1hDIA_rep3.mzML	1490.33	1487.25	3.07843	JCCNTENPPGCYR	JC[160]C[160]NTENPPGC[160]YR	(N(N(H(H(N(H(H))))(H(N(F)(H(A)))))))	A(1)F(1)H(6)N(4)	1	3	1288.47	3739700	7.18261e+06	sp|P43652|AFAM_HUMAN	383	0.00820992
20200615_serum_NGlycP_1hDIA_rep1.mzML	2458.08	2480.67	-22.5865	JFTENDLLVR	JFTENDLLVR	(N(N(H(H(N(H)))(H(N(H(A)))))))	A(1)H(5)N(4)	1	3	1045.44	1208540	1.94374e+07	sp|P00734|THRB_HUMAN	416	0.000339067
20200615_serum_NGlycP_1hDIA_rep2.mzML	2461.34	2482.44	-21.0974	JFTENDLLVR	JFTENDLLVR	(N(N(H(H(N(H)))(H(N(H(A)))))))	A(1)H(5)N(4)	1	3	1045.44	1299290	2.20231e+07	sp|P00734|THRB_HUMAN	416	0.000339067
20200615_serum_NGlycP_1hDIA_rep3.mzML	2459.87	2481.06	-21.194	JFTENDLLVR	JFTENDLLVR	(N(N(H(H(N(H)))(H(N(H(A)))))))	A(1)H(5)N(4)	1	3	1045.44	1304710	2.46574e+07	sp|P00734|THRB_HUMAN	416	0.000339067
20200615_serum_NGlycP_1hDIA_rep1.mzML	3037.7	3096.72	-59.0233	JGSLFAFR	JGSLFAFR	(N(N(H(H(N(H(A))))(H(N(H(A)))))))	A(2)H(5)N(4)	1	3	1039.42	25949500	193341388	sp|P04004|VTNC_HUMAN	169	0.00760618
20200615_serum_NGlycP_1hDIA_rep2.mzML	3039.63	3097.99	-58.3607	JGSLFAFR	JGSLFAFR	(N(N(H(H(N(H(A))))(H(N(H(A)))))))	A(2)H(5)N(4)	1	3	1039.42	31334100	2.07256e+08	sp|P04004|VTNC_HUMAN	169	0.00760618
20200615_serum_NGlycP_1hDIA_rep3.mzML	3034.51	3089.94	-55.4314	JGSLFAFR	JGSLFAFR	(N(N(H(H(N(H(A))))(H(N(H(A)))))))	A(2)H(5)N(4)	1	3	1039.42	43297800	2.95036e+08	sp|P04004|VTNC_HUMAN	169	0.00760618
20200615_serum_NGlycP_1hDIA_rep1.mzML	3037.42	3097.46	-60.0385	JGSLFAFR	JGSLFAFR	(N(N(H(H(N(H(A))))(H(N(H(A)))))))	A(2)H(5)N(4)	1	2	1558.63	2090790	4.72322e+07	sp|P04004|VTNC_HUMAN	169	0.00760618
20200615_serum_NGlycP_1hDIA_rep2.mzML	3038.95	3098.72	-59.7721	JGSLFAFR	JGSLFAFR	(N(N(H(N)(H(H))(H(N(H(A(A))))))))	A(2)H(5)N(4)	1	2	1558.63	2399500	6.57963e+07	sp|P04004|VTNC_HUMAN	169	0.00760618
20200615_serum_NGlycP_1hDIA_rep3.mzML	3034.25	3090.62	-56.3729	JGSLFAFR	JGSLFAFR	(N(N(H(H(N(H(A))))(H(N(H(A)))))))	A(2)H(5)N(4)	1	2	1558.63	3709220	7.50893e+07	sp|P04004|VTNC_HUMAN	169	0.00760618
20200615_serum_NGlycP_1hDIA_rep1.mzML	876.576	878.102	-1.52577	JGTAVCATNR	JGTAVC[160]ATNR	(N(N(H(H(H))(H(N)(N(H(A)))))))	A(1)H(5)N(4)	1	3	993.062	12756800	9.25114e+07	sp|P05156|CFAI_HUMAN	70	0.00134142
20200615_serum_NGlycP_1hDIA_rep2.mzML	873.871	876.876	-3.00454	JGTAVCATNR	JGTAVC[160]ATNR	(N(N(H(H(N(H)))(H(N(H(A)))))))	A(1)H(5)N(4)	1	3	993.062	11200700	8.66834e+07	sp|P05156|CFAI_HUMAN	70	0.00134142
20200615_serum_NGlycP_1hDIA_rep3.mzML	877.566	879.433	-1.86726	JGTAVCATNR	JGTAVC[160]ATNR	(N(N(H(H(N(H)))(H(N(H(A)))))))	A(1)H(5)N(4)	1	3	993.062	12839800	1.01561e+08	sp|P05156|CFAI_HUMAN	70	0.00134142
20200615_serum_NGlycP_1hDIA_rep1.mzML	876.846	871.373	5.47288	JGTAVCATNR	JGTAVC[160]ATNR	(N(N(H(H(N(H)))(H(N(H(A)))))))	A(1)H(5)N(4)	1	2	1489.09	1177970	1.47621e+07	sp|P05156|CFAI_HUMAN	70	0.00134142
20200615_serum_NGlycP_1hDIA_rep2.mzML	873.721	870.553	3.16831	JGTAVCATNR	JGTAVC[160]ATNR	(N(N(H(H(N(H)))(H(N(H(A)))))))	A(1)H(5)N(4)	1	2	1489.09	1364580	1.48638e+07	sp|P05156|CFAI_HUMAN	70	0.00134142
20200615_serum_NGlycP_1hDIA_rep3.mzML	877.355	872.756	4.59909	JGTAVCATNR	JGTAVC[160]ATNR	(N(N(H(H(N(H)))(H(N(H(A)))))))	A(1)H(5)N(4)	1	2	1489.09	1465430	1.73085e+07	sp|P05156|CFAI_HUMAN	70	0.00134142
20200615_serum_NGlycP_1hDIA_rep1.mzML	1101.35	1125.98	-24.6328	JGTAVCATNR	JGTAVC[160]ATNR	(N(N(H(H(N(H(A))))(H(N(H(A)))))))	A(2)H(5)N(4)	1	3	1090.09	11922700	1.39168e+08	sp|P05156|CFAI_HUMAN	70	0.000523986
20200615_serum_NGlycP_1hDIA_rep2.mzML	1115.48	1133.74	-18.2623	JGTAVCATNR	JGTAVC[160]ATNR	(N(N(H(H(N(H(A))))(H(N(H(A)))))))	A(2)H(5)N(4)	1	3	1090.09	10759300	1.24919e+08	sp|P05156|CFAI_HUMAN	70	0.000523986
20200615_serum_NGlycP_1hDIA_rep3.mzML	1114.68	1133.85	-19.1677	JGTAVCATNR	JGTAVC[160]ATNR	(N(N(H(H(N(H(A))))(H(N(H(A)))))))	A(2)H(5)N(4)	1	3	1090.09	11263600	134207156	sp|P05156|CFAI_HUMAN	70	0.000523986
20200615_serum_NGlycP_1hDIA_rep1.mzML	1101.03	1123.76	-22.7257	JGTAVCATNR	JGTAVC[160]ATNR	(N(N(H(H(N(H(A))))(H(N(H(A)))))))	A(2)H(5)N(4)	1	2	1634.64	799983	7.69191e+06	sp|P05156|CFAI_HUMAN	70	0.000523986
20200615_serum_NGlycP_1hDIA_rep2.mzML	1115.18	1131.84	-16.6634	JGTAVCATNR	JGTAVC[160]ATNR	(N(N(H(H(N(H(A))))(H(N(H(A)))))))	A(2)H(5)N(4)	1	2	1634.64	622452	7.72696e+06	sp|P05156|CFAI_HUMAN	70	0.000523986
20200615_serum_NGlycP_1hDIA_rep1.mzML	1589.48	1555.25	34.2343	JGTLVAFR	JGTLVAFR	(N(N(H(H)(H(H(H))))))	H(5)N(2)	1	2	1047.46	7598350	1.85815e+07	sp|Q92954|PRG4_HUMAN	1159	0.00277071
20200615_serum_NGlycP_1hDIA_rep2.mzML	1596.85	1562.1	34.748	JGTLVAFR	JGTLVAFR	(N(N(H(H)(H(H(H))))))	H(5)N(2)	1	2	1047.46	6979160	2.14542e+07	sp|Q92954|PRG4_HUMAN	1159	0.00277071
20200615_serum_NGlycP_1hDIA_rep3.mzML	1594.02	1560.74	33.2808	JGTLVAFR	JGTLVAFR	(N(N(H(H)(H(H(H))))))	H(5)N(2)	1	2	1047.46	7316690	1.97248e+07	sp|Q92954|PRG4_HUMAN	1159	0.00277071
20200615_serum_NGlycP_1hDIA_rep1.mzML	1548.78	1550	-1.21997	JHSCEPCQTLAVR	JHSC[160]EPC[160]QTLAVR	(N(N(H(H(N(H(A))))(H(N(H(A)))))))	A(2)H(5)N(4)	1	4	944.875	2074230	1.34752e+07	sp|P00748|FA12_HUMAN	433	0.00054452
20200615_serum_NGlycP_1hDIA_rep2.mzML	1556.29	1556.65	-0.359844	JHSCEPCQTLAVR	JHSC[160]EPC[160]QTLAVR	(N(N(H(H(N(H(A))))(H(N(H(A)))))))	A(2)H(5)N(4)	1	4	944.875	2595600	1.29132e+07	sp|P00748|FA12_HUMAN	433	0.00054452
20200615_serum_NGlycP_1hDIA_rep3.mzML	1552.82	1555.17	-2.34769	JHSCEPCQTLAVR	JHSC[160]EPC[160]QTLAVR	(N(N(H(H(N(H(A))))(H(N(H(A)))))))	A(2)H(5)N(4)	1	4	944.875	2670000	1.44351e+07	sp|P00748|FA12_HUMAN	433	0.00054452
20200615_serum_NGlycP_1hDIA_rep1.mzML	1549.46	1557.94	-8.48077	JHSCEPCQTLAVR	JHSC[160]EPC[160]QTLAVR	(N(N(H(H(N(H(A))))(H(N(H(A)))))))	A(2)H(5)N(4)	1	3	1259.5	12580400	1.25791e+08	sp|P00748|FA12_HUMAN	433	0.00054452
20200615_serum_NGlycP_1hDIA_rep2.mzML	1556.11	1564.87	-8.75591	JHSCEPCQTLAVR	JHSC[160]EPC[160]QTLAVR	(N(N(H(H(N(H(A))))(H(N(H(A)))))))	A(2)H(5)N(4)	1	3	1259.5	12479800	119115597	sp|P00748|FA12_HUMAN	433	0.00054452
20200615_serum_NGlycP_1hDIA_rep3.mzML	1553.41	1563.56	-10.1515	JHSCEPCQTLAVR	JHSC[160]EPC[160]QTLAVR	(N(N(H(H(N(H(A))))(H(N(H(A)))))))	A(2)H(5)N(4)	1	3	1259.5	13497400	151364177	sp|P00748|FA12_HUMAN	433	0.00054452
20200615_serum_NGlycP_1hDIA_rep1.mzML	2127.44	2152.5	-25.0576	JHSCSEGQISIFR	JHSC[160]SEGQISIFR	(N(N(H(H(N(H(A))))(H(N(H(A)))))))	A(2)H(5)N(4)	1	4	935.625	993898	4.46502e+06	sp|O75882|ATRN_HUMAN	731	0.00231798
20200615_serum_NGlycP_1hDIA_rep2.mzML	2134.17	2158.27	-24.0976	JHSCSEGQISIFR	JHSC[160]SEGQISIFR	(N(N(H(H(N(H(A))))(H(N(H(A)))))))	A(2)H(5)N(4)	1	4	935.625	927069	4.77203e+06	sp|O75882|ATRN_HUMAN	731	0.00231798
20200615_serum_NGlycP_1hDIA_rep3.mzML	2132.26	2156.49	-24.2344	JHSCSEGQISIFR	JHSC[160]SEGQISIFR	(N(N(H(H(N(H(A))))(H(N(H(A)))))))	A(2)H(5)N(4)	1	4	935.625	934166	6.28235e+06	sp|O75882|ATRN_HUMAN	731	0.00231798
20200615_serum_NGlycP_1hDIA_rep1.mzML	2127.62	2145.14	-17.5151	JHSCSEGQISIFR	JHSC[160]SEGQISIFR	(N(N(H(H(N(H(A))))(H(N(H(A)))))))	A(2)H(5)N(4)	1	3	1247.16	5024180	4.47944e+07	sp|O75882|ATRN_HUMAN	731	0.00231798
20200615_serum_NGlycP_1hDIA_rep2.mzML	2134.55	2150.91	-16.3637	JHSCSEGQISIFR	JHSC[160]SEGQISIFR	(N(N(H(H(N(H(A))))(H(N(H(A)))))))	A(2)H(5)N(4)	1	3	1247.16	5120240	5.48954e+07	sp|O75882|ATRN_HUMAN	731	0.00231798
20200615_serum_NGlycP_1hDIA_rep3.mzML	2131.88	2149.35	-17.468	JHSCSEGQISIFR	JHSC[160]SEGQISIFR	(N(N(H(H(N(H(A))))(H(N(H(A)))))))	A(2)H(5)N(4)	1	3	1247.16	5151110	4.76306e+07	sp|O75882|ATRN_HUMAN	731	0.00231798
20200615_serum_NGlycP_1hDIA_rep1.mzML	3328.51	3275.77	52.7386	JISDGFDGIPDNVDAALALPAHSYSGR	JISDGFDGIPDNVDAALALPAHSYSGR	(N(N(H(H(N(H(A))))(H(N(H(A)))))))	A(2)H(5)N(4)	1	5	996.225	1205810	3.40843e+06	sp|P04004|VTNC_HUMAN	242	0.00687097
20200615_serum_NGlycP_1hDIA_rep2.mzML	3330.39	3277.67	52.7229	JISDGFDGIPDNVDAALALPAHSYSGR	JISDGFDGIPDNVDAALALPAHSYSGR	(N(N(H(H(N(H(A))))(H(N(H(A)))))))	A(2)H(5)N(4)	1	5	996.225	1822540	6.47336e+06	sp|P04004|VTNC_HUMAN	242	0.00687097
20200615_serum_NGlycP_1hDIA_rep3.mzML	3326.83	3273.18	53.6542	JISDGFDGIPDNVDAALALPAHSYSGR	JISDGFDGIPDNVDAALALPAHSYSGR	(N(N(H(H(N(H(A))))(H(N(H(A)))))))	A(2)H(5)N(4)	1	5	996.225	1668850	4.03807e+06	sp|P04004|VTNC_HUMAN	242	0.00687097
20200615_serum_NGlycP_1hDIA_rep1.mzML	3328.44	3241.62	86.8223	JISDGFDGIPDNVDAALALPAHSYSGR	JISDGFDGIPDNVDAALALPAHSYSGR	(N(N(H(H(N(H(A))))(H(N(H(A)))))))	A(2)H(5)N(4)	1	4	1245.03	1845330	1.17891e+07	sp|P04004|VTNC_HUMAN	242	0.00687097
20200615_serum_NGlycP_1hDIA_rep2.mzML	3330.45	3242.97	87.4801	JISDGFDGIPDNVDAALALPAHSYSGR	JISDGFDGIPDNVDAALALPAHSYSGR	(N(N(H(H(N(H(A))))(H(N(H(A)))))))	A(2)H(5)N(4)	1	4	1245.03	2551910	1.80122e+07	sp|P04004|VTNC_HUMAN	242	0.00687097
20200615_serum_NGlycP_1hDIA_rep3.mzML	3327.33	3236.45	90.8836	JISDGFDGIPDNVDAALALPAHSYSGR	JISDGFDGIPDNVDAALALPAHSYSGR	(N(N(H(H(N(H(A))))(H(N(H(A)))))))	A(2)H(5)N(4)	1	4	1245.03	1975230	1.02618e+07	sp|P04004|VTNC_HUMAN	242	0.00687097
20200615_serum_NGlycP_1hDIA_rep1.mzML	3394.88	3327.44	67.4364	JISDGFDGIPDNVDAALALPAHSYSGR	JISDGFDGIPDNVDAALALPAHSYSGR	(N(N(H(H(N(H(A))))(H(N(H(N(H(N(H(N(H))))))))))))	A(1)H(8)N(7)	1	5	1157.09	998908	308082	sp|P04004|VTNC_HUMAN	242	0.00212434
20200615_serum_NGlycP_1hDIA_rep3.mzML	3393.64	3325.3	68.3396	JISDGFDGIPDNVDAALALPAHSYSGR	JISDGFDGIPDNVDAALALPAHSYSGR	(N(N(H(H(N(H(A))))(H(N(H(N(H(N(H(N(H))))))))))))	A(1)H(8)N(7)	1	5	1157.09	1139020	2.52231e+06	sp|P04004|VTNC_HUMAN	242	0.00212434
20200615_serum_NGlycP_1hDIA_rep1.mzML	3252.96	3224.4	28.556	JLSMPLLPADFHK	JLSMPLLPADFHK	(N(N(H(H(N(H(A))))(H(N(H(A)))))))	A(2)H(5)N(4)	1	4	922.643	7045570	2.12991e+07	sp|P05546|HEP2_HUMAN	49	0.000382901
20200615_serum_NGlycP_1hDIA_rep2.mzML	3255.95	3225.72	30.2295	JLSMPLLPADFHK	JLSMPLLPADFHK	(N(N(H(H(N(H(A))))(H(N(H(A)))))))	A(2)H(5)N(4)	1	4	922.643	6455390	1.5734e+07	sp|P05546|HEP2_HUMAN	49	0.000382901
20200615_serum_NGlycP_1hDIA_rep3.mzML	3250.66	3218.26	32.4018	JLSMPLLPADFHK	JLSMPLLPADFHK	(N(N(H(H(N(H(A))))(H(N(H(A)))))))	A(2)H(5)N(4)	1	4	922.643	7741340	3.63943e+07	sp|P05546|HEP2_HUMAN	49	0.000382901
20200615_serum_NGlycP_1hDIA_rep1.mzML	3253.01	3236.94	16.0743	JLSMPLLPADFHK	JLSMPLLPADFHK	(N(N(H(H(N(H(A))))(H(N(H(A)))))))	A(2)H(5)N(4)	1	3	1229.85	11878600	9.28086e+07	sp|P05546|HEP2_HUMAN	49	0.000382901
20200615_serum_NGlycP_1hDIA_rep2.mzML	3255.99	3238.23	17.7613	JLSMPLLPADFHK	JLSMPLLPADFHK	(N(N(H(H(N(H(A))))(H(N(H(A)))))))	A(2)H(5)N(4)	1	3	1229.85	10617200	9.75659e+07	sp|P05546|HEP2_HUMAN	49	0.000382901
20200615_serum_NGlycP_1hDIA_rep3.mzML	3251.06	3231.45	19.6134	JLSMPLLPADFHK	JLSMPLLPADFHK	(N(N(H(H(N(H(A))))(H(N(H(A)))))))	A(2)H(5)N(4)	1	3	1229.85	12370400	1.02215e+08	sp|P05546|HEP2_HUMAN	49	0.000382901
20200615_serum_NGlycP_1hDIA_rep1.mzML	2864.29	2903.9	-39.6096	JLSMPLLPADFHK	JLSMPLLPADFHK	(N(N(H(H(N(H)))(H(N(H(A)))))))	A(1)H(5)N(4)	1	3	1132.82	3133480	2.16787e+07	sp|P05546|HEP2_HUMAN	49	0.00618346
20200615_serum_NGlycP_1hDIA_rep2.mzML	2864.37	2910.48	-46.1097	JLSMPLLPADFHK	JLSMPLLPADFHK	(N(N(H(H(N(H)))(H(N(H(A)))))))	A(1)H(5)N(4)	1	3	1132.82	3078600	2.48592e+07	sp|P05546|HEP2_HUMAN	49	0.00618346
20200615_serum_NGlycP_1hDIA_rep3.mzML	2860.31	2901.35	-41.0433	JLSMPLLPADFHK	JLSMPLLPADFHK	(N(N(H(H(N(H)))(H(N(H(A)))))))	A(1)H(5)N(4)	1	3	1132.82	2326010	1.71837e+07	sp|P05546|HEP2_HUMAN	49	0.00618346
20200615_serum_NGlycP_1hDIA_rep1.mzML	745.581	705.087	40.4944	JLTATK	JLTATK	(N(F)(N(H(N)(H(N(H)))(H(N(H))))))	F(1)H(5)N(5)	1	3	873.702	375290	2.47913e+06	sp|Q96RV3|PCX1_HUMAN	1091	0.00870077
20200615_serum_NGlycP_1hDIA_rep2.mzML	752.376	704.207	48.1685	JLTATK	JLTATK	(N(F)(N(H(N)(H(N(H)))(H(N(H))))))	F(1)H(5)N(5)	1	3	873.702	362032	2.29627e+06	sp|Q96RV3|PCX1_HUMAN	1091	0.00870077
20200615_serum_NGlycP_1hDIA_rep3.mzML	745.751	700.69	45.0614	JLTATK	JLTATK	(N(F)(N(H(N)(H(H))(H(N)(N(H))))))	F(1)H(5)N(5)	1	3	873.702	371503	2.57662e+06	sp|Q96RV3|PCX1_HUMAN	1091	0.00870077
20200615_serum_NGlycP_1hDIA_rep1.mzML	873.802	865.774	8.0278	JLTATK	JLTATK	(N(F)(N(H(N)(H(N(H)))(H(N(H(A)))))))	A(1)F(1)H(5)N(5)	1	3	970.734	1539200	1.57677e+07	sp|Q96RV3|PCX1_HUMAN	1091	0.000541831
20200615_serum_NGlycP_1hDIA_rep2.mzML	870.228	865.231	4.99663	JLTATK	JLTATK	(N(F)(N(H(N)(H(N(H)))(H(N(H(A)))))))	A(1)F(1)H(5)N(5)	1	3	970.734	1348720	1.33921e+07	sp|Q96RV3|PCX1_HUMAN	1091	0.000541831
20200615_serum_NGlycP_1hDIA_rep3.mzML	873.603	867.187	6.41581	JLTATK	JLTATK	(N(F)(N(H(N)(H(H))(H(N)(N(H(A)))))))	A(1)F(1)H(5)N(5)	1	3	970.734	1611510	1.81086e+07	sp|Q96RV3|PCX1_HUMAN	1091	0.000541831
20200615_serum_NGlycP_1hDIA_rep1.mzML	837.291	828.349	8.94181	JLTATK	JLTATK	(N(F)(N(H(H(N(H)))(H(N(H(A)))))))	A(1)F(1)H(5)N(4)	1	2	1354.06	593180	14325748	sp|Q96RV3|PCX1_HUMAN	1091	0.00256307
20200615_serum_NGlycP_1hDIA_rep1.mzML	819.652	826.001	-6.34892	JNSDISSTR	JNSDISSTR	(N(N(H(H)(H(N(H(A)))))))	A(1)H(4)N(3)	1	3	848.006	1004850	2.66838e+06	sp|P01871|IGHM_HUMAN	46	0.00012927
20200615_serum_NGlycP_1hDIA_rep2.mzML	819.744	827.207	-7.46335	JNSDISSTR	JNSDISSTR	(N(N(H(H)(H(N(H(A)))))))	A(1)H(4)N(3)	1	3	848.006	885086	2.73118e+06	sp|P01871|IGHM_HUMAN	46	0.00012927
20200615_serum_NGlycP_1hDIA_rep3.mzML	820.933	828.714	-7.78108	JNSDISSTR	JNSDISSTR	(N(N(H(H)(H(N(H(A)))))))	A(1)H(4)N(3)	1	3	848.006	1120750	2.93195e+06	sp|P01871|IGHM_HUMAN	46	0.00012927
20200615_serum_NGlycP_1hDIA_rep1.mzML	820.623	826.201	-5.5776	JNSDISSTR	JNSDISSTR	(N(N(H(H)(H(N(H(A)))))))	A(1)H(4)N(3)	1	2	1271.51	1029170	5.66704e+06	sp|P01871|IGHM_HUMAN	46	0.00012927
20200615_serum_NGlycP_1hDIA_rep2.mzML	819.845	827.407	-7.56189	JNSDISSTR	JNSDISSTR	(N(N(H(H)(H(N(H(A)))))))	A(1)H(4)N(3)	1	2	1271.51	1002680	4.72885e+06	sp|P01871|IGHM_HUMAN	46	0.00012927
20200615_serum_NGlycP_1hDIA_rep3.mzML	807.885	828.912	-21.0272	JNSDISSTR	JNSDISSTR	(N(N(H(H)(H(N(H(A)))))))	A(1)H(4)N(3)	1	2	1271.51	767894	3.29111e+06	sp|P01871|IGHM_HUMAN	46	0.00012927
20200615_serum_NGlycP_1hDIA_rep1.mzML	842.177	842.769	-0.591944	JNSDISSTR	JNSDISSTR	(N(F)(N(H(H)(H(N(H(A)))))))	A(1)F(1)H(4)N(3)	1	3	896.692	5035720	1.75956e+07	sp|P01871|IGHM_HUMAN	46	0.000274926
20200615_serum_NGlycP_1hDIA_rep2.mzML	843.353	843.302	0.0513585	JNSDISSTR	JNSDISSTR	(N(F)(N(H(H)(H(N(H(A)))))))	A(1)F(1)H(4)N(3)	1	3	896.692	3966220	1.51096e+07	sp|P01871|IGHM_HUMAN	46	0.000274926
20200615_serum_NGlycP_1hDIA_rep3.mzML	841.981	844.497	-2.51594	JNSDISSTR	JNSDISSTR	(N(F)(N(H(H)(H(N(H(A)))))))	A(1)F(1)H(4)N(3)	1	3	896.692	4807100	1.54435e+07	sp|P01871|IGHM_HUMAN	46	0.000274926
20200615_serum_NGlycP_1hDIA_rep1.mzML	842.465	845.714	-3.24897	JNSDISSTR	JNSDISSTR	(N(F)(N(H(H)(H(N(H(A)))))))	A(1)F(1)H(4)N(3)	1	2	1344.53	1419980	1.56514e+07	sp|P01871|IGHM_HUMAN	46	0.000274926
20200615_serum_NGlycP_1hDIA_rep2.mzML	843.854	846.295	-2.44111	JNSDISSTR	JNSDISSTR	(N(F)(N(H(H)(H(N(H(A)))))))	A(1)F(1)H(4)N(3)	1	2	1344.53	1169520	1.83939e+07	sp|P01871|IGHM_HUMAN	46	0.000274926
20200615_serum_NGlycP_1hDIA_rep3.mzML	842.868	847.302	-4.43447	JNSDISSTR	JNSDISSTR	(N(F)(N(H(H)(H(N(H(A)))))))	A(1)F(1)H(4)N(3)	1	2	1344.53	1135850	1.59661e+07	sp|P01871|IGHM_HUMAN	46	0.000274926
20200615_serum_NGlycP_1hDIA_rep1.mzML	810.842	804.331	6.51062	JNSDISSTR	JNSDISSTR	(N(N(H(H(H))(H(N(H(A)))))))	A(1)H(5)N(3)	1	3	902.024	1166340	6.11718e+06	sp|P01871|IGHM_HUMAN	46	0.000291131
20200615_serum_NGlycP_1hDIA_rep2.mzML	810.906	805.325	5.58127	JNSDISSTR	JNSDISSTR	(N(N(H(H(H))(H(N(H(A)))))))	A(1)H(5)N(3)	1	3	902.024	983190	5.34896e+06	sp|P01871|IGHM_HUMAN	46	0.000291131
20200615_serum_NGlycP_1hDIA_rep3.mzML	810.457	806.358	4.09945	JNSDISSTR	JNSDISSTR	(N(N(H(H(H))(H(N(H(A)))))))	A(1)H(5)N(3)	1	3	902.024	1317600	3.54297e+06	sp|P01871|IGHM_HUMAN	46	0.000291131
20200615_serum_NGlycP_1hDIA_rep1.mzML	832.573	819.487	13.0861	JNSDISSTR	JNSDISSTR	(N(F)(N(H(H(H))(H(N(H(A)))))))	A(1)F(1)H(5)N(3)	1	2	1425.56	1359180	2.85396e+06	sp|P01871|IGHM_HUMAN	46	0.000289256
20200615_serum_NGlycP_1hDIA_rep2.mzML	831.958	820.713	11.2448	JNSDISSTR	JNSDISSTR	(N(F)(N(H(H(H))(H(N(H(A)))))))	A(1)F(1)H(5)N(3)	1	2	1425.56	1217250	4.47409e+06	sp|P01871|IGHM_HUMAN	46	0.000289256
20200615_serum_NGlycP_1hDIA_rep3.mzML	833.256	822.266	10.9902	JNSDISSTR	JNSDISSTR	(N(F)(N(H(H(H))(H(N(H(A)))))))	A(1)F(1)H(5)N(3)	1	2	1425.56	1096870	3.60517e+06	sp|P01871|IGHM_HUMAN	46	0.000289256
20200615_serum_NGlycP_1hDIA_rep1.mzML	827.182	828.109	-0.927047	JNSDISSTR	JNSDISSTR	(N(N(H(H(N(H)))(H(N(H(A)))))))	A(1)H(5)N(4)	1	3	969.717	5608670	3.81248e+07	sp|P01871|IGHM_HUMAN	46	0.00388249
20200615_serum_NGlycP_1hDIA_rep2.mzML	828.082	829.308	-1.22603	JNSDISSTR	JNSDISSTR	(N(N(H(H(N(H)))(H(N(H(A)))))))	A(1)H(5)N(4)	1	3	969.717	6471570	3.34505e+07	sp|P01871|IGHM_HUMAN	46	0.00388249
20200615_serum_NGlycP_1hDIA_rep3.mzML	830.519	830.801	-0.281599	JNSDISSTR	JNSDISSTR	(N(N(H(H(H))(H(N)(N(H(A)))))))	A(1)H(5)N(4)	1	3	969.717	5364950	2.67249e+07	sp|P01871|IGHM_HUMAN	46	0.00388249
20200615_serum_NGlycP_1hDIA_rep1.mzML	796.799	794.337	2.46248	JNSDISSTR	JNSDISSTR	(N(N(H(H)(H(H)(H(N(H(A))))))))	A(1)H(6)N(3)	1	3	956.042	4467690	2.05181e+07	sp|P01871|IGHM_HUMAN	46	0.00112277
20200615_serum_NGlycP_1hDIA_rep2.mzML	797.318	794.635	2.6831	JNSDISSTR	JNSDISSTR	(N(N(H(H)(H(H)(H(N(H(A))))))))	A(1)H(6)N(3)	1	3	956.042	4252850	1.7628e+07	sp|P01871|IGHM_HUMAN	46	0.00112277
20200615_serum_NGlycP_1hDIA_rep3.mzML	794.641	794.439	0.201816	JNSDISSTR	JNSDISSTR	(N(N(H(H)(H(H)(H(N(H(A))))))))	A(1)H(6)N(3)	1	3	956.042	5647600	2.51506e+07	sp|P01871|IGHM_HUMAN	46	0.00112277
20200615_serum_NGlycP_1hDIA_rep2.mzML	834.061	795.259	38.8019	JNSDISSTR	JNSDISSTR	(N(N(H(H(H)(H))(H(N(H(A)))))))	A(1)H(6)N(3)	1	2	1433.56	673642	1.59242e+06	sp|P01871|IGHM_HUMAN	46	0.00112277
20200615_serum_NGlycP_1hDIA_rep1.mzML	738.573	721.928	16.6453	JNSDISSTR	JNSDISSTR	(N(F)(N(H(N)(H(N(H)))(H(N(H))))))	F(1)H(5)N(5)	1	3	989.064	1040370	6.88349e+06	sp|P01871|IGHM_HUMAN	46	0.00172019
20200615_serum_NGlycP_1hDIA_rep2.mzML	746.192	723.105	23.0868	JNSDISSTR	JNSDISSTR	(N(F)(N(H(N)(H(H)(H))(H(N)(N)))))	F(1)H(5)N(5)	1	3	989.064	1166620	6.12345e+06	sp|P01871|IGHM_HUMAN	46	0.00172019
20200615_serum_NGlycP_1hDIA_rep3.mzML	739.637	718.885	20.7521	JNSDISSTR	JNSDISSTR	(N(F)(N(H(N)(H(H)(H))(H(N)(N)))))	F(1)H(5)N(5)	1	3	989.064	848123	5.82873e+06	sp|P01871|IGHM_HUMAN	46	0.00172019
20200615_serum_NGlycP_1hDIA_rep1.mzML	844.839	830.598	14.2406	JNSDISSTR	JNSDISSTR	(N(F)(N(H(H(H))(H(N)(N(H(A)))))))	A(1)F(1)H(5)N(4)	1	3	1018.4	17511600	1.74505e+08	sp|P01871|IGHM_HUMAN	46	0.000481158
20200615_serum_NGlycP_1hDIA_rep2.mzML	845.602	831.769	13.8333	JNSDISSTR	JNSDISSTR	(N(F)(N(H(H(H))(H(N)(N(H(A)))))))	A(1)F(1)H(5)N(4)	1	3	1018.4	19109400	172761741	sp|P01871|IGHM_HUMAN	46	0.000481158
20200615_serum_NGlycP_1hDIA_rep3.mzML	844.632	833.254	11.3776	JNSDISSTR	JNSDISSTR	(N(F)(N(H(H(H))(H(N)(N(H(A)))))))	A(1)F(1)H(5)N(4)	1	3	1018.4	17264300	162489820	sp|P01871|IGHM_HUMAN	46	0.000481158
20200615_serum_NGlycP_1hDIA_rep1.mzML	844.245	847.518	-3.27297	JNSDISSTR	JNSDISSTR	(N(F)(N(H(H(N(H)))(H(N(H(A)))))))	A(1)F(1)H(5)N(4)	1	2	1527.1	1883590	2.69416e+07	sp|P01871|IGHM_HUMAN	46	0.000481158
20200615_serum_NGlycP_1hDIA_rep2.mzML	844.964	848.08	-3.11649	JNSDISSTR	JNSDISSTR	(N(F)(N(H(H(N(H)))(H(N(H(A)))))))	A(1)F(1)H(5)N(4)	1	2	1527.1	2072650	3.56592e+07	sp|P01871|IGHM_HUMAN	46	0.000481158
20200615_serum_NGlycP_1hDIA_rep3.mzML	843.807	849.046	-5.23938	JNSDISSTR	JNSDISSTR	(N(F)(N(H(H(N(H)))(H(N(H(A)))))))	A(1)F(1)H(5)N(4)	1	2	1527.1	1836550	2.75686e+07	sp|P01871|IGHM_HUMAN	46	0.000481158
20200615_serum_NGlycP_1hDIA_rep1.mzML	870.859	847.545	23.3139	JNSDISSTR	JNSDISSTR	(N(F)(N(H(N)(H(H))(H(N(H))(N(H))))))	F(1)H(6)N(5)	1	3	1043.08	654139	36861.7	sp|P01871|IGHM_HUMAN	46	0.00533871
20200615_serum_NGlycP_1hDIA_rep2.mzML	847.204	848.108	-0.904421	JNSDISSTR	JNSDISSTR	(N(F)(N(H(N)(H(H))(H(N(H))(N(H))))))	F(1)H(6)N(5)	1	3	1043.08	10545000	3.0471e+06	sp|P01871|IGHM_HUMAN	46	0.00533871
20200615_serum_NGlycP_1hDIA_rep3.mzML	845.658	849.074	-3.4158	JNSDISSTR	JNSDISSTR	(N(F)(N(H(N)(H(H))(H(N(H))(N(H))))))	F(1)H(6)N(5)	1	3	1043.08	10082200	2.31391e+06	sp|P01871|IGHM_HUMAN	46	0.00533871
20200615_serum_NGlycP_1hDIA_rep1.mzML	846.484	843.276	3.20837	JNSDISSTR	JNSDISSTR	(N(F)(N(H(N)(H(H)(H))(H(N(H)(F))))))	F(2)H(6)N(4)	1	3	1024.07	12030500	6.17535e+06	sp|P01871|IGHM_HUMAN	46	0.00140224
20200615_serum_NGlycP_1hDIA_rep2.mzML	847.204	843.822	3.38247	JNSDISSTR	JNSDISSTR	(N(F)(N(H(N)(H(H)(H))(H(N(H)(F))))))	F(2)H(6)N(4)	1	3	1024.07	12132800	6.64705e+06	sp|P01871|IGHM_HUMAN	46	0.00140224
20200615_serum_NGlycP_1hDIA_rep3.mzML	845.658	844.977	0.681254	JNSDISSTR	JNSDISSTR	(N(F)(N(H(N)(H(H)(H))(H(N(H)(F))))))	F(2)H(6)N(4)	1	3	1024.07	11436700	5.69243e+06	sp|P01871|IGHM_HUMAN	46	0.00140224
20200615_serum_NGlycP_1hDIA_rep2.mzML	864.631	858.635	5.99576	JNSDISSTR	JNSDISSTR	(N(F)(N(H(N)(H(N(H)))(H(N(H(A)))))))	A(1)F(1)H(5)N(5)	1	3	1086.1	13416600	5.55508e+07	sp|P01871|IGHM_HUMAN	46	0.000502266
20200615_serum_NGlycP_1hDIA_rep3.mzML	868.153	860.095	8.05757	JNSDISSTR	JNSDISSTR	(N(F)(N(H(N)(H(N(H)))(H(N(H(A)))))))	A(1)F(1)H(5)N(5)	1	3	1086.1	16276600	6.64891e+07	sp|P01871|IGHM_HUMAN	46	0.000502266
20200615_serum_NGlycP_1hDIA_rep1.mzML	867.699	868.809	-1.11036	JNSDISSTR	JNSDISSTR	(N(F)(N(H(N)(H(N(H)))(H(N(H(A)))))))	A(1)F(1)H(5)N(5)	1	2	1628.64	903428	6.20073e+06	sp|P01871|IGHM_HUMAN	46	0.000502266
20200615_serum_NGlycP_1hDIA_rep2.mzML	863.524	868.1	-4.57635	JNSDISSTR	JNSDISSTR	(N(F)(N(H(N)(H(N(H)))(H(N(H(A)))))))	A(1)F(1)H(5)N(5)	1	2	1628.64	831055	4.82426e+06	sp|P01871|IGHM_HUMAN	46	0.000502266
20200615_serum_NGlycP_1hDIA_rep3.mzML	867.601	870.213	-2.61185	JNSDISSTR	JNSDISSTR	(N(F)(N(H(N)(H(N(H)))(H(N(H(A)))))))	A(1)F(1)H(5)N(5)	1	2	1628.64	963986	5.21411e+06	sp|P01871|IGHM_HUMAN	46	0.000502266
20200615_serum_NGlycP_1hDIA_rep1.mzML	1043.91	1043.32	0.592735	JNSDISSTR	JNSDISSTR	(N(F)(N(H(H(N(H(A))))(H(N(H(A)))))))	A(2)F(1)H(5)N(4)	1	3	1115.43	821379	2.18029e+07	sp|P01871|IGHM_HUMAN	46	0.00199354
20200615_serum_NGlycP_1hDIA_rep3.mzML	1054.29	1051.45	2.83581	JNSDISSTR	JNSDISSTR	(N(F)(N(H(N)(H(H))(H(N(H(A(A))))))))	A(2)F(1)H(5)N(4)	1	3	1115.43	768544	2.38554e+07	sp|P01871|IGHM_HUMAN	46	0.00199354
20200615_serum_NGlycP_1hDIA_rep1.mzML	868.376	868.228	0.147763	JNSDISSTR	JNSDISSTR	(N(F)(N(H(N)(H(N(H(H))))(H(N(H(H)))))))	F(1)H(7)N(5)	1	3	1097.1	4235480	864417	sp|P01871|IGHM_HUMAN	46	0.00443689
20200615_serum_NGlycP_1hDIA_rep2.mzML	864.881	867.547	-2.66637	JNSDISSTR	JNSDISSTR	(N(F)(N(H(N)(H(H)(H))(H(N(H))(N(H))))))	F(1)H(7)N(5)	1	3	1097.1	4048620	519646	sp|P01871|IGHM_HUMAN	46	0.00443689
20200615_serum_NGlycP_1hDIA_rep3.mzML	868.299	869.635	-1.3359	JNSDISSTR	JNSDISSTR	(N(F)(N(H(N)(H(N(H(H))))(H(N(H(H)))))))	F(1)H(7)N(5)	1	3	1097.1	4189500	378534	sp|P01871|IGHM_HUMAN	46	0.00443689
20200615_serum_NGlycP_1hDIA_rep1.mzML	672.273	669.024	3.24923	JNSDISSTR	JNSDISSTR	(N(N(H(H(H))(H(H)))))	H(5)N(2)	1	2	1105.44	4701930	2.14489e+07	sp|P01871|IGHM_HUMAN	46	0.001428
20200615_serum_NGlycP_1hDIA_rep2.mzML	671.571	666.423	5.14775	JNSDISSTR	JNSDISSTR	(N(N(H(H(H))(H(H)))))	H(5)N(2)	1	2	1105.44	4345840	1.8047e+07	sp|P01871|IGHM_HUMAN	46	0.001428
20200615_serum_NGlycP_1hDIA_rep3.mzML	668.513	664.363	4.15006	JNSDISSTR	JNSDISSTR	(N(N(H(H(H))(H(H)))))	H(5)N(2)	1	2	1105.44	3627550	7.92309e+06	sp|P01871|IGHM_HUMAN	46	0.001428
20200615_serum_NGlycP_1hDIA_rep1.mzML	675.108	669.924	5.18362	JNSDISSTR	JNSDISSTR	(N(N(H(H(H))(H(H)(H)))))	H(6)N(2)	1	2	1186.47	3226280	1.1725e+07	sp|P01871|IGHM_HUMAN	46	0.00109181
20200615_serum_NGlycP_1hDIA_rep2.mzML	673.157	667.327	5.8299	JNSDISSTR	JNSDISSTR	(N(N(H(H(H))(H(H)(H)))))	H(6)N(2)	1	2	1186.47	2961840	1.29213e+07	sp|P01871|IGHM_HUMAN	46	0.00109181
20200615_serum_NGlycP_1hDIA_rep3.mzML	670.442	665.249	5.19336	JNSDISSTR	JNSDISSTR	(N(N(H(H(H))(H(H)(H)))))	H(6)N(2)	1	2	1186.47	1653940	5.15432e+06	sp|P01871|IGHM_HUMAN	46	0.00109181
20200615_serum_NGlycP_1hDIA_rep1.mzML	2349.1	2347.78	1.32343	JTTCQDLQIEVTVK	JTTC[160]QDLQIEVTVK	(N(N(H(H(H))(H(N(H))(N(H)(F))))))	F(1)H(6)N(4)	1	3	1193.84	1083280	932435	sp|P0C0L4|CO4A_HUMAN/sp|P0C0L5|CO4B_HUMAN	1391/1391	0.00104979
20200615_serum_NGlycP_1hDIA_rep2.mzML	2349.11	2348.25	0.863111	JTTCQDLQIEVTVK	JTTC[160]QDLQIEVTVK	(N(N(H(H(H))(H(N(H))(N(H)(F))))))	F(1)H(6)N(4)	1	3	1193.84	957272	909274	sp|P0C0L4|CO4A_HUMAN/sp|P0C0L5|CO4B_HUMAN	1391/1391	0.00104979
20200615_serum_NGlycP_1hDIA_rep3.mzML	2350.38	2348.4	1.98157	JTTCQDLQIEVTVK	JTTC[160]QDLQIEVTVK	(N(N(H(H(H))(H(N(H))(N(H)(F))))))	F(1)H(6)N(4)	1	3	1193.84	829519	1.22248e+06	sp|P0C0L4|CO4A_HUMAN/sp|P0C0L5|CO4B_HUMAN	1391/1391	0.00104979
20200615_serum_NGlycP_1hDIA_rep1.mzML	1050.46	1068.34	-17.8786	JVTAEQAR	JVTAEQAR	(N(N(H(H)(H(N(H(A)))(N(H(A)))))))	A(2)H(5)N(4)	1	3	1031.75	18014500	1.79133e+08	sp|P00748|FA12_HUMAN	249	0.00141255
20200615_serum_NGlycP_1hDIA_rep2.mzML	1059.78	1077.95	-18.1681	JVTAEQAR	JVTAEQAR	(N(N(H(H)(H(N(H(A)))(N(H(A)))))))	A(2)H(5)N(4)	1	3	1031.75	20430900	1.49578e+08	sp|P00748|FA12_HUMAN	249	0.00141255
20200615_serum_NGlycP_1hDIA_rep3.mzML	1059.73	1077.23	-17.5049	JVTAEQAR	JVTAEQAR	(N(N(H(H)(H(N(H(A)))(N(H(A)))))))	A(2)H(5)N(4)	1	3	1031.75	16805200	9.41966e+07	sp|P00748|FA12_HUMAN	249	0.00141255
20200615_serum_NGlycP_1hDIA_rep1.mzML	1050.09	1068.91	-18.8195	JVTAEQAR	JVTAEQAR	(N(N(H(H(N(H(A))))(H(N(H(A)))))))	A(2)H(5)N(4)	1	2	1547.12	1953430	2.04993e+07	sp|P00748|FA12_HUMAN	249	0.00141255
20200615_serum_NGlycP_1hDIA_rep2.mzML	1058.43	1078.53	-20.0995	JVTAEQAR	JVTAEQAR	(N(N(H(H(N(H(A))))(H(N(H(A)))))))	A(2)H(5)N(4)	1	2	1547.12	1403630	1.73695e+07	sp|P00748|FA12_HUMAN	249	0.00141255
20200615_serum_NGlycP_1hDIA_rep3.mzML	1059.74	1077.81	-18.0746	JVTAEQAR	JVTAEQAR	(N(N(H(H)(H(N(H(A)))(N(H(A)))))))	A(2)H(5)N(4)	1	2	1547.12	1031720	8.04653e+06	sp|P00748|FA12_HUMAN	249	0.00141255
20200615_serum_NGlycP_1hDIA_rep1.mzML	2165.82	2174.55	-8.72637	JVTFWGR	JVTFWGR	(N(F)(N(H(H(N(H)))(H(N(H(A)))))))	A(1)F(1)H(5)N(4)	1	3	980.399	1687240	1.54168e+07	sp|P27918|PROP_HUMAN	428	0.0096744
20200615_serum_NGlycP_1hDIA_rep2.mzML	2170.42	2180.06	-9.64141	JVTFWGR	JVTFWGR	(N(F)(N(H(H(N(H)))(H(N(H(A)))))))	A(1)F(1)H(5)N(4)	1	3	980.399	2020230	2.01736e+07	sp|P27918|PROP_HUMAN	428	0.0096744
20200615_serum_NGlycP_1hDIA_rep3.mzML	2169.64	2177.98	-8.33723	JVTFWGR	JVTFWGR	(N(F)(N(H(H(N(H)))(H(N(H(A)))))))	A(1)F(1)H(5)N(4)	1	3	980.399	2162980	2.03111e+07	sp|P27918|PROP_HUMAN	428	0.0096744
20200615_serum_NGlycP_1hDIA_rep1.mzML	1396	1448.52	-52.5162	JYTLTGR	JYTLTGR	(N(F)(N(H(H(N(H)))(H(N(H(A)))))))	A(1)F(1)H(5)N(4)	1	3	962.059	1030950	7.61352e+06	sp|P10643|CO7_HUMAN	754	0.00757358
20200615_serum_NGlycP_1hDIA_rep2.mzML	1395.87	1456.04	-60.1672	JYTLTGR	JYTLTGR	(N(F)(N(H(H(N(H)))(H(N(H(A)))))))	A(1)F(1)H(5)N(4)	1	3	962.059	966851	9.0763e+06	sp|P10643|CO7_HUMAN	754	0.00757358
20200615_serum_NGlycP_1hDIA_rep3.mzML	1400.8	1456.76	-55.9648	JYTLTGR	JYTLTGR	(N(F)(N(H(H(H))(H(N)(N(H(A)))))))	A(1)F(1)H(5)N(4)	1	3	962.059	1011710	8.56936e+06	sp|P10643|CO7_HUMAN	754	0.00757358
20200615_serum_NGlycP_1hDIA_rep1.mzML	1854.07	1858.61	-4.53983	JYTLTGR	JYTLTGR	(N(F)(N(H(H(N(H(A))))(H(N(H(A)))))))	A(2)F(1)H(5)N(4)	1	3	1059.09	10452400	1.70597e+07	sp|P10643|CO7_HUMAN	754	0.0012317
20200615_serum_NGlycP_1hDIA_rep1.mzML	819.054	806.036	13.0182	KKEDALJETR	KKEDALJETR	(N(N(H(H(N(H(A))))(H(N(H(A)))))))	A(2)H(5)N(4)	7	4	852.857	1951790	4.86826e+06	sp|P10909|CLUS_HUMAN	86	0.000740334
20200615_serum_NGlycP_1hDIA_rep2.mzML	818.591	807.117	11.4738	KKEDALJETR	KKEDALJETR	(N(N(H(H(N(H(A))))(H(N(H(A)))))))	A(2)H(5)N(4)	7	4	852.857	1788900	4.40371e+06	sp|P10909|CLUS_HUMAN	86	0.000740334
20200615_serum_NGlycP_1hDIA_rep3.mzML	823.185	808.348	14.8371	KKEDALJETR	KKEDALJETR	(N(N(H(N)(H(H))(H(N(H(A(A))))))))	A(2)H(5)N(4)	7	4	852.857	1721520	6.00294e+06	sp|P10909|CLUS_HUMAN	86	0.000740334
20200615_serum_NGlycP_1hDIA_rep1.mzML	818.247	820.77	-2.52285	KKEDALJETR	KKEDALJETR	(N(N(H(H(N(H(A))))(H(N(H(A)))))))	A(2)H(5)N(4)	7	3	1136.81	8929240	7.24563e+07	sp|P10909|CLUS_HUMAN	86	0.000740334
20200615_serum_NGlycP_1hDIA_rep2.mzML	818.821	821.993	-3.17178	KKEDALJETR	KKEDALJETR	(N(N(H(H(N(H(A))))(H(N(H(A)))))))	A(2)H(5)N(4)	7	3	1136.81	8553710	55800638	sp|P10909|CLUS_HUMAN	86	0.000740334
20200615_serum_NGlycP_1hDIA_rep3.mzML	823.987	823.536	0.451195	KKEDALJETR	KKEDALJETR	(N(N(H(H(N(H(A))))(H(N(H(A)))))))	A(2)H(5)N(4)	7	3	1136.81	10344200	6.2674e+07	sp|P10909|CLUS_HUMAN	86	0.000740334
20200615_serum_NGlycP_1hDIA_rep2.mzML	1003.88	1033.87	-29.9935	KKEDALJETR	KKEDALJETR	(N(N(H(H(N(H(A))))(H(N(H(A)))(N(H(A)))))))	A(3)H(6)N(5)	7	4	1016.91	3728330	2.44313e+07	sp|P10909|CLUS_HUMAN	86	6.40749e-05
20200615_serum_NGlycP_1hDIA_rep3.mzML	1000.4	1034.1	-33.703	KKEDALJETR	KKEDALJETR	(N(N(H(H(N(H(A))))(H(N(H(A)))(N(H(A)))))))	A(3)H(6)N(5)	7	4	1016.91	3441810	2.50519e+07	sp|P10909|CLUS_HUMAN	86	6.40749e-05
20200615_serum_NGlycP_1hDIA_rep1.mzML	992.899	1023.71	-30.8115	KKEDALJETR	KKEDALJETR	(N(N(H(H(N(H)))(H(N(H(A)))(N(A)(H(A)))))))	A(3)H(6)N(5)	7	3	1355.55	16599500	1.64529e+08	sp|P10909|CLUS_HUMAN	86	6.40749e-05
20200615_serum_NGlycP_1hDIA_rep2.mzML	1030.17	1030.92	-0.752315	KKEDALJETR	KKEDALJETR	(N(N(H(H(N(H)))(H(N(H(A)))(N(A)(H(A)))))))	A(3)H(6)N(5)	7	3	1355.55	2500860	2.77625e+07	sp|P10909|CLUS_HUMAN	86	6.40749e-05
20200615_serum_NGlycP_1hDIA_rep3.mzML	1000.53	1031.27	-30.7427	KKEDALJETR	KKEDALJETR	(N(N(H(H(N(H(A))))(H(N(H(A)))(N(H(A)))))))	A(3)H(6)N(5)	7	3	1355.55	16127100	156234984	sp|P10909|CLUS_HUMAN	86	6.40749e-05
20200615_serum_NGlycP_1hDIA_rep1.mzML	877.791	820.972	56.8193	KKEDALJETR	KKEDALJETR	(N(F)(N(H(H(N(H(A))))(H(N(H(A)))))))	A(2)F(1)H(5)N(4)	7	3	1185.49	644451	5.16795e+06	sp|P10909|CLUS_HUMAN	86	0.00426227
20200615_serum_NGlycP_1hDIA_rep2.mzML	872.793	822.193	50.5999	KKEDALJETR	KKEDALJETR	(N(F)(N(H(H(N(H(A))))(H(N(H(A)))))))	A(2)F(1)H(5)N(4)	7	3	1185.49	646698	4.70001e+06	sp|P10909|CLUS_HUMAN	86	0.00426227
20200615_serum_NGlycP_1hDIA_rep3.mzML	882.773	823.735	59.0378	KKEDALJETR	KKEDALJETR	(N(F)(N(H(H(N(H(A))))(H(N(H(A)))))))	A(2)F(1)H(5)N(4)	7	3	1185.49	746534	5.73925e+06	sp|P10909|CLUS_HUMAN	86	0.00426227
20200615_serum_NGlycP_1hDIA_rep1.mzML	849.928	827.879	22.0488	KKEDALJETR	KKEDALJETR	(N(N(H(H(N(H(A))))(H(N(H))(N(H(A)))))))	A(2)H(6)N(5)	7	3	1258.52	498406	6.32059e+06	sp|P10909|CLUS_HUMAN	86	0.00135125
20200615_serum_NGlycP_1hDIA_rep2.mzML	827.399	829.078	-1.67889	KKEDALJETR	KKEDALJETR	(N(N(H(H(N(H(A))))(H(N(H))(N(H(A)))))))	A(2)H(6)N(5)	7	3	1258.52	1304280	1.10216e+07	sp|P10909|CLUS_HUMAN	86	0.00135125
20200615_serum_NGlycP_1hDIA_rep3.mzML	827.101	830.572	-3.47123	KKEDALJETR	KKEDALJETR	(N(N(H(H(N(H(A))))(H(N(H))(N(H(A)))))))	A(2)H(6)N(5)	7	3	1258.52	1341730	1.08012e+07	sp|P10909|CLUS_HUMAN	86	0.00135125
20200615_serum_NGlycP_1hDIA_rep1.mzML	984.946	1010.78	-25.8305	KKEDALJETR	KKEDALJETR	(N(N(H(H(N(F)(H(A))))(H(N(H(A)))(N(H(A)))))))	A(3)F(1)H(6)N(5)	7	3	1404.24	3598290	6.12207e+07	sp|P10909|CLUS_HUMAN	86	0.000159835
20200615_serum_NGlycP_1hDIA_rep2.mzML	986.2	1016.49	-30.2922	KKEDALJETR	KKEDALJETR	(N(N(H(H(N(F)(H(A))))(H(N(H(A)))(N(H(A)))))))	A(3)F(1)H(6)N(5)	7	3	1404.24	4834330	6.53768e+07	sp|P10909|CLUS_HUMAN	86	0.000159835
20200615_serum_NGlycP_1hDIA_rep3.mzML	991.503	1017.53	-26.0243	KKEDALJETR	KKEDALJETR	(N(N(H(H(N(F)(H(A))))(H(N(H(A)))(N(H(A)))))))	A(3)F(1)H(6)N(5)	7	3	1404.24	4348640	7.71419e+07	sp|P10909|CLUS_HUMAN	86	0.000159835
20200615_serum_NGlycP_1hDIA_rep1.mzML	1617.92	1558.6	59.3159	KLHINHNJLTESVGPLPK	KLHINHNJLTESVGPLPK	(N(F)(N(H(H(N(H)))(H(N(H(A)))))))	A(1)F(1)H(5)N(4)	8	4	1018.47	1056700	7.65004e+06	sp|P51884|LUM_HUMAN	127	6.17225e-05
20200615_serum_NGlycP_1hDIA_rep2.mzML	1620.99	1565.54	55.4484	KLHINHNJLTESVGPLPK	KLHINHNJLTESVGPLPK	(N(F)(N(H(H(N(H)))(H(N(H(A)))))))	A(1)F(1)H(5)N(4)	8	4	1018.47	997654	6.86204e+06	sp|P51884|LUM_HUMAN	127	6.17225e-05
20200615_serum_NGlycP_1hDIA_rep3.mzML	1617.88	1564.24	53.6358	KLHINHNJLTESVGPLPK	KLHINHNJLTESVGPLPK	(N(F)(N(H(H(N(H)))(H(N(H(A)))))))	A(1)F(1)H(5)N(4)	8	4	1018.47	1027290	7934720	sp|P51884|LUM_HUMAN	127	6.17225e-05
20200615_serum_NGlycP_1hDIA_rep1.mzML	3340.43	3259.69	80.74	KLPPGLLAJFTLLR	KLPPGLLAJFTLLR	(N(N(H(H(N(H(A))))(H(N(H(A)))))))	A(2)H(5)N(4)	9	3	1253.25	1502590	1.69e+07	sp|P02750|A2GL_HUMAN	186	0.00763878
20200615_serum_NGlycP_1hDIA_rep2.mzML	3341.68	3261.84	79.839	KLPPGLLAJFTLLR	KLPPGLLAJFTLLR	(N(N(H(H(N(H(A))))(H(N(H(A)))))))	A(2)H(5)N(4)	9	3	1253.25	1724940	1.8913e+07	sp|P02750|A2GL_HUMAN	186	0.00763878
20200615_serum_NGlycP_1hDIA_rep3.mzML	3337.63	3256.51	81.117	KLPPGLLAJFTLLR	KLPPGLLAJFTLLR	(N(N(H(H(N(H(A))))(H(N(H(A)))))))	A(2)H(5)N(4)	9	3	1253.25	1671620	1.44511e+07	sp|P02750|A2GL_HUMAN	186	0.00763878
20200615_serum_NGlycP_1hDIA_rep1.mzML	2672.61	2725.92	-53.308	KVCQDCPLLAPLJDTR	KVC[160]QDC[160]PLLAPLJDTR	(N(N(H(H(N(H(H))))(H(N(F)(H(A)))))))	A(1)F(1)H(6)N(4)	13	3	1374.58	7478000	1.90598e+06	sp|P02765|FETUA_HUMAN	156	0.00604005
20200615_serum_NGlycP_1hDIA_rep2.mzML	2675.71	2727.04	-51.3335	KVCQDCPLLAPLJDTR	KVC[160]QDC[160]PLLAPLJDTR	(N(N(H(H(N(H(H))))(H(N(F)(H(A)))))))	A(1)F(1)H(6)N(4)	13	3	1374.58	7678650	3.40255e+06	sp|P02765|FETUA_HUMAN	156	0.00604005
20200615_serum_NGlycP_1hDIA_rep3.mzML	2670.48	2720.88	-50.3989	KVCQDCPLLAPLJDTR	KVC[160]QDC[160]PLLAPLJDTR	(N(N(H(H(N(H(H))))(H(N(F)(H(A)))))))	A(1)F(1)H(6)N(4)	13	3	1374.58	6357080	1.66793e+06	sp|P02765|FETUA_HUMAN	156	0.00604005
20200615_serum_NGlycP_1hDIA_rep1.mzML	2712.59	2715.96	-3.36503	KVCQDCPLLAPLJDTR	KVC[160]QDC[160]PLLAPLJDTR	(N(N(H(H(N(H(A))))(H(N(H(A)))))))	A(2)H(5)N(4)	13	4	1026.93	278009	1.29635e+06	sp|P02765|FETUA_HUMAN	156	0.0033598
20200615_serum_NGlycP_1hDIA_rep2.mzML	2675.72	2716.79	-41.0699	KVCQDCPLLAPLJDTR	KVC[160]QDC[160]PLLAPLJDTR	(N(N(H(H(N(H(A))))(H(N(H(A)))))))	A(2)H(5)N(4)	13	4	1026.93	6054380	2.34077e+07	sp|P02765|FETUA_HUMAN	156	0.0033598
20200615_serum_NGlycP_1hDIA_rep3.mzML	2670.77	2710.41	-39.6434	KVCQDCPLLAPLJDTR	KVC[160]QDC[160]PLLAPLJDTR	(N(N(H(H(N(H(A))))(H(N(H(A)))))))	A(2)H(5)N(4)	13	4	1026.93	5209930	2.17137e+07	sp|P02765|FETUA_HUMAN	156	0.0033598
20200615_serum_NGlycP_1hDIA_rep1.mzML	2672.61	2726.65	-54.0427	KVCQDCPLLAPLJDTR	KVC[160]QDC[160]PLLAPLJDTR	(N(N(H(H(N(H(A))))(H(N(H(A)))))))	A(2)H(5)N(4)	13	3	1368.91	7572460	9.64187e+07	sp|P02765|FETUA_HUMAN	156	0.0033598
20200615_serum_NGlycP_1hDIA_rep2.mzML	2675.71	2727.79	-52.0846	KVCQDCPLLAPLJDTR	KVC[160]QDC[160]PLLAPLJDTR	(N(N(H(H(N(H(A))))(H(N(H(A)))))))	A(2)H(5)N(4)	13	3	1368.91	7877740	77697151	sp|P02765|FETUA_HUMAN	156	0.0033598
20200615_serum_NGlycP_1hDIA_rep3.mzML	2670.48	2721.66	-51.1766	KVCQDCPLLAPLJDTR	KVC[160]QDC[160]PLLAPLJDTR	(N(N(H(H(N(H(A))))(H(N(H(A)))))))	A(2)H(5)N(4)	13	3	1368.91	6460760	66977075	sp|P02765|FETUA_HUMAN	156	0.0033598
20200615_serum_NGlycP_1hDIA_rep1.mzML	2292.98	2283.25	9.72722	KVCQDCPLLAPLJDTR	KVC[160]QDC[160]PLLAPLJDTR	(N(F)(N(H(H(N(H)))(H(N(H(H)))))))	F(1)H(6)N(4)	13	3	1277.55	1614390	3.76251e+06	sp|P02765|FETUA_HUMAN	156	0.002851
20200615_serum_NGlycP_1hDIA_rep2.mzML	2294.24	2287.61	6.632	KVCQDCPLLAPLJDTR	KVC[160]QDC[160]PLLAPLJDTR	(N(N(H(H(H))(H(N(H))(N(H)(F))))))	F(1)H(6)N(4)	13	3	1277.55	2023300	5.15458e+06	sp|P02765|FETUA_HUMAN	156	0.002851
20200615_serum_NGlycP_1hDIA_rep3.mzML	2290.47	2284.56	5.90641	KVCQDCPLLAPLJDTR	KVC[160]QDC[160]PLLAPLJDTR	(N(N(H(H(H))(H(N(H))(N(H)(F))))))	F(1)H(6)N(4)	13	3	1277.55	1901200	5.75324e+06	sp|P02765|FETUA_HUMAN	156	0.002851
20200615_serum_NGlycP_1hDIA_rep1.mzML	2527.2	2514.01	13.194	LAGKPTHVJVSVVMAEVDGTCY	LAGKPTHVJVSVVMAEVDGTC[160]Y	(N(N(H(H(H))(H(H)))))	H(5)N(2)	9	4	891.647	1924890	5.39867e+06	sp|P01876|IGHA1_HUMAN	340	0.000464751
20200615_serum_NGlycP_1hDIA_rep2.mzML	2536.65	2518.36	18.2874	LAGKPTHVJVSVVMAEVDGTCY	LAGKPTHVJVSVVMAEVDGTC[160]Y	(N(N(H(H(H))(H(H)))))	H(5)N(2)	9	4	891.647	1642140	2.76924e+06	sp|P01876|IGHA1_HUMAN	340	0.000464751
20200615_serum_NGlycP_1hDIA_rep3.mzML	2529.83	2514.18	15.6512	LAGKPTHVJVSVVMAEVDGTCY	LAGKPTHVJVSVVMAEVDGTC[160]Y	(N(N(H(H(H))(H(H)))))	H(5)N(2)	9	4	891.647	1610390	3.94956e+06	sp|P01876|IGHA1_HUMAN	340	0.000464751
20200615_serum_NGlycP_1hDIA_rep1.mzML	3105.76	3164.53	-58.765	LAGKPTHVJVSVVMAEVDGTCY	LAGKPTHVJVSVVMAEVDGTC[160]Y	(N(F)(N(H(N)(H(N(H(A))))(H(N(H(A)))))))	A(2)F(1)H(5)N(5)	9	4	1226.02	8011690	9.77027e+07	sp|P01876|IGHA1_HUMAN	340	0.000437061
20200615_serum_NGlycP_1hDIA_rep2.mzML	3105.26	3166.75	-61.4882	LAGKPTHVJVSVVMAEVDGTCY	LAGKPTHVJVSVVMAEVDGTC[160]Y	(N(F)(N(H(N)(H(N(H(A))))(H(N(H(A)))))))	A(2)F(1)H(5)N(5)	9	4	1226.02	8808720	1.04797e+08	sp|P01876|IGHA1_HUMAN	340	0.000437061
20200615_serum_NGlycP_1hDIA_rep3.mzML	3098.45	3156.76	-58.3113	LAGKPTHVJVSVVMAEVDGTCY	LAGKPTHVJVSVVMAEVDGTC[160]Y	(N(F)(N(H(N)(H(N(H(A))))(H(N(H(A)))))))	A(2)F(1)H(5)N(5)	9	4	1226.02	9196640	8.79031e+07	sp|P01876|IGHA1_HUMAN	340	0.000437061
20200615_serum_NGlycP_1hDIA_rep1.mzML	3104.96	3146.1	-41.1394	LAGKPTHVJVSVVMAEVDGTCY	LAGKPTHVJVSVVMAEVDGTC[160]Y	(N(F)(N(H(N)(H(N(H(A))))(H(N(H(A)))))))	A(2)F(1)H(5)N(5)	9	3	1634.36	1093220	4.04929e+07	sp|P01876|IGHA1_HUMAN	340	0.000437061
20200615_serum_NGlycP_1hDIA_rep2.mzML	3105.19	3147.74	-42.5548	LAGKPTHVJVSVVMAEVDGTCY	LAGKPTHVJVSVVMAEVDGTC[160]Y	(N(F)(N(H(N)(H(N(H(A))))(H(N(H(A)))))))	A(2)F(1)H(5)N(5)	9	3	1634.36	1146480	4.97138e+07	sp|P01876|IGHA1_HUMAN	340	0.000437061
20200615_serum_NGlycP_1hDIA_rep3.mzML	3097.56	3138.45	-40.8877	LAGKPTHVJVSVVMAEVDGTCY	LAGKPTHVJVSVVMAEVDGTC[160]Y	(N(F)(N(H(N)(H(N(H(A))))(H(N(H(A)))))))	A(2)F(1)H(5)N(5)	9	3	1634.36	961146	3.23806e+07	sp|P01876|IGHA1_HUMAN	340	0.000437061
20200615_serum_NGlycP_1hDIA_rep1.mzML	2532.71	2467.5	65.2078	LAGKPTHVJVSVVMAEVDGTCY	LAGKPTHVJVSVVMAEVDGTC[160]Y	(N(N(H(H(N(H)))(H(N(H))))))	H(5)N(4)	9	3	1323.91	555253	4.48734e+06	sp|P01876|IGHA1_HUMAN	340	0.0059466
20200615_serum_NGlycP_1hDIA_rep3.mzML	2510.52	2469.05	41.4693	LAGKPTHVJVSVVMAEVDGTCY	LAGKPTHVJVSVVMAEVDGTC[160]Y	(N(N(H(H(N(H)))(H(N(H))))))	H(5)N(4)	9	3	1323.91	274670	2.79626e+06	sp|P01876|IGHA1_HUMAN	340	0.0059466
20200615_serum_NGlycP_1hDIA_rep1.mzML	2800.27	2804.05	-3.77512	LAGKPTHVJVSVVMAEVDGTCY	LAGKPTHVJVSVVMAEVDGTC[160]Y	(N(N(H(H(H))(H(N(H(A)))))))	A(1)H(5)N(3)	9	3	1353.25	715178	6.48376e+06	sp|P01876|IGHA1_HUMAN	340	0.00015482
20200615_serum_NGlycP_1hDIA_rep1.mzML	2520.23	2506.48	13.7453	LAGKPTHVJVSVVMAEVDGTCY	LAGKPTHVJVSVVMAEVDGTC[160]Y	(N(F)(N(H(N)(H(N))(H(N(H))))))	F(1)H(4)N(5)	9	4	1039.96	2198430	1.30944e+07	sp|P01876|IGHA1_HUMAN	340	0.000212979
20200615_serum_NGlycP_1hDIA_rep2.mzML	2528.46	2510.06	18.4042	LAGKPTHVJVSVVMAEVDGTCY	LAGKPTHVJVSVVMAEVDGTC[160]Y	(N(F)(N(H(N)(H(N))(H(N(H))))))	F(1)H(4)N(5)	9	4	1039.96	2302180	1.44773e+07	sp|P01876|IGHA1_HUMAN	340	0.000212979
20200615_serum_NGlycP_1hDIA_rep3.mzML	2521.17	2506.65	14.5213	LAGKPTHVJVSVVMAEVDGTCY	LAGKPTHVJVSVVMAEVDGTC[160]Y	(N(F)(N(H(N)(H(N))(H(N(H))))))	F(1)H(4)N(5)	9	4	1039.96	2062230	1.66296e+07	sp|P01876|IGHA1_HUMAN	340	0.000212979
20200615_serum_NGlycP_1hDIA_rep1.mzML	2519.65	2506.77	12.8758	LAGKPTHVJVSVVMAEVDGTCY	LAGKPTHVJVSVVMAEVDGTC[160]Y	(N(F)(N(H(N)(H(N))(H(N(H))))))	F(1)H(4)N(5)	9	3	1386.27	1653030	3.8438e+07	sp|P01876|IGHA1_HUMAN	340	0.000212979
20200615_serum_NGlycP_1hDIA_rep2.mzML	2527.95	2510.36	17.5872	LAGKPTHVJVSVVMAEVDGTCY	LAGKPTHVJVSVVMAEVDGTC[160]Y	(N(F)(N(H(N)(H(N))(H(N(H))))))	F(1)H(4)N(5)	9	3	1386.27	1931360	5.02011e+07	sp|P01876|IGHA1_HUMAN	340	0.000212979
20200615_serum_NGlycP_1hDIA_rep3.mzML	2520.29	2506.93	13.3614	LAGKPTHVJVSVVMAEVDGTCY	LAGKPTHVJVSVVMAEVDGTC[160]Y	(N(F)(N(H(N)(H(N))(H(N(H))))))	F(1)H(4)N(5)	9	3	1386.27	1653630	4.39502e+07	sp|P01876|IGHA1_HUMAN	340	0.000212979
20200615_serum_NGlycP_1hDIA_rep1.mzML	2520.23	2484.55	35.6812	LAGKPTHVJVSVVMAEVDGTCY	LAGKPTHVJVSVVMAEVDGTC[160]Y	(N(F)(N(H(N)(H(H))(H(N(H))))))	F(1)H(5)N(4)	9	4	1029.7	2069230	1.6418e+06	sp|P01876|IGHA1_HUMAN	340	0.000730677
20200615_serum_NGlycP_1hDIA_rep2.mzML	2528.46	2486.31	42.1454	LAGKPTHVJVSVVMAEVDGTCY	LAGKPTHVJVSVVMAEVDGTC[160]Y	(N(F)(N(H(N)(H(H))(H(N(H))))))	F(1)H(5)N(4)	9	4	1029.7	2249080	1.52807e+06	sp|P01876|IGHA1_HUMAN	340	0.000730677
20200615_serum_NGlycP_1hDIA_rep3.mzML	2521.17	2484.71	36.4608	LAGKPTHVJVSVVMAEVDGTCY	LAGKPTHVJVSVVMAEVDGTC[160]Y	(N(F)(N(H(H(N(H)))(H(N(H))))))	F(1)H(5)N(4)	9	4	1029.7	1872580	1.36787e+06	sp|P01876|IGHA1_HUMAN	340	0.000730677
20200615_serum_NGlycP_1hDIA_rep1.mzML	2781.85	2792.27	-10.4185	LAGKPTHVJVSVVMAEVDGTCY	LAGKPTHVJVSVVMAEVDGTC[160]Y	(N(N(H(H(H))(H(N)(N(H(A)))))))	A(1)H(5)N(4)	9	4	1065.96	2339270	2.1809e+07	sp|P01876|IGHA1_HUMAN	340	0.000194864
20200615_serum_NGlycP_1hDIA_rep2.mzML	2780.16	2793.52	-13.3642	LAGKPTHVJVSVVMAEVDGTCY	LAGKPTHVJVSVVMAEVDGTC[160]Y	(N(N(H(H(N(H)))(H(N(H(A)))))))	A(1)H(5)N(4)	9	4	1065.96	1771470	1.5171e+07	sp|P01876|IGHA1_HUMAN	340	0.000194864
20200615_serum_NGlycP_1hDIA_rep3.mzML	2778.42	2789.29	-10.8715	LAGKPTHVJVSVVMAEVDGTCY	LAGKPTHVJVSVVMAEVDGTC[160]Y	(N(N(H(H(N(H)))(H(N(H(A)))))))	A(1)H(5)N(4)	9	4	1065.96	2071930	1.52735e+07	sp|P01876|IGHA1_HUMAN	340	0.000194864
20200615_serum_NGlycP_1hDIA_rep1.mzML	2780	2789.86	-9.86465	LAGKPTHVJVSVVMAEVDGTCY	LAGKPTHVJVSVVMAEVDGTC[160]Y	(N(N(H(H(N(H)))(H(N(H(A)))))))	A(1)H(5)N(4)	9	3	1420.94	1539800	3.26242e+07	sp|P01876|IGHA1_HUMAN	340	0.000194864
20200615_serum_NGlycP_1hDIA_rep2.mzML	2780.38	2791.02	-10.6376	LAGKPTHVJVSVVMAEVDGTCY	LAGKPTHVJVSVVMAEVDGTC[160]Y	(N(N(H(H(H))(H(N)(N(H(A)))))))	A(1)H(5)N(4)	9	3	1420.94	1727050	4.20568e+07	sp|P01876|IGHA1_HUMAN	340	0.000194864
20200615_serum_NGlycP_1hDIA_rep3.mzML	2778.37	2786.87	-8.50482	LAGKPTHVJVSVVMAEVDGTCY	LAGKPTHVJVSVVMAEVDGTC[160]Y	(N(N(H(H(N(H)))(H(N(H(A)))))))	A(1)H(5)N(4)	9	3	1420.94	1513790	3.05363e+07	sp|P01876|IGHA1_HUMAN	340	0.000194864
20200615_serum_NGlycP_1hDIA_rep1.mzML	2781.85	2809.77	-27.9249	LAGKPTHVJVSVVMAEVDGTCY	LAGKPTHVJVSVVMAEVDGTC[160]Y	(N(N(H(H(H)(H))(H(N(H(A)))))))	A(1)H(6)N(3)	9	4	1055.7	2250390	1.44114e+06	sp|P01876|IGHA1_HUMAN	340	0.000552658
20200615_serum_NGlycP_1hDIA_rep3.mzML	2778.42	2811.89	-33.4696	LAGKPTHVJVSVVMAEVDGTCY	LAGKPTHVJVSVVMAEVDGTC[160]Y	(N(N(H(H)(H(H)(H(N(H(A))))))))	A(1)H(6)N(3)	9	4	1055.7	2065440	1.62402e+06	sp|P01876|IGHA1_HUMAN	340	0.000552658
20200615_serum_NGlycP_1hDIA_rep1.mzML	2516.2	2491.22	24.981	LAGKPTHVJVSVVMAEVDGTCY	LAGKPTHVJVSVVMAEVDGTC[160]Y	(N(F)(N(H(N)(H(N(H)))(H(N(H))))))	F(1)H(5)N(5)	9	4	1080.47	1845440	1.73804e+07	sp|P01876|IGHA1_HUMAN	340	0.000237436
20200615_serum_NGlycP_1hDIA_rep2.mzML	2521.93	2493.22	28.7088	LAGKPTHVJVSVVMAEVDGTCY	LAGKPTHVJVSVVMAEVDGTC[160]Y	(N(F)(N(H(N)(H(N(H)))(H(N(H))))))	F(1)H(5)N(5)	9	4	1080.47	1717950	1.91449e+07	sp|P01876|IGHA1_HUMAN	340	0.000237436
20200615_serum_NGlycP_1hDIA_rep3.mzML	2514.8	2491.15	23.6482	LAGKPTHVJVSVVMAEVDGTCY	LAGKPTHVJVSVVMAEVDGTC[160]Y	(N(F)(N(H(N)(H(N(H)))(H(N(H))))))	F(1)H(5)N(5)	9	4	1080.47	2455390	1.71927e+07	sp|P01876|IGHA1_HUMAN	340	0.000237436
20200615_serum_NGlycP_1hDIA_rep1.mzML	2519.31	2491.13	28.1766	LAGKPTHVJVSVVMAEVDGTCY	LAGKPTHVJVSVVMAEVDGTC[160]Y	(N(F)(N(H(N)(H(N(H)))(H(N(H))))))	F(1)H(5)N(5)	9	3	1440.29	967640	3.14656e+07	sp|P01876|IGHA1_HUMAN	340	0.000237436
20200615_serum_NGlycP_1hDIA_rep2.mzML	2522.9	2493.12	29.7829	LAGKPTHVJVSVVMAEVDGTCY	LAGKPTHVJVSVVMAEVDGTC[160]Y	(N(F)(N(H(N)(H(N(H)))(H(N(H))))))	F(1)H(5)N(5)	9	3	1440.29	911458	3.56231e+07	sp|P01876|IGHA1_HUMAN	340	0.000237436
20200615_serum_NGlycP_1hDIA_rep3.mzML	2515.72	2491.06	24.6593	LAGKPTHVJVSVVMAEVDGTCY	LAGKPTHVJVSVVMAEVDGTC[160]Y	(N(F)(N(H(N)(H(N(H)))(H(N(H))))))	F(1)H(5)N(5)	9	3	1440.29	975793	3.17538e+07	sp|P01876|IGHA1_HUMAN	340	0.000237436
20200615_serum_NGlycP_1hDIA_rep1.mzML	2802.81	2813.97	-11.1642	LAGKPTHVJVSVVMAEVDGTCY	LAGKPTHVJVSVVMAEVDGTC[160]Y	(N(F)(N(H(N)(H(N))(H(N(H(A)))))))	A(1)F(1)H(4)N(5)	9	4	1112.73	260782	2.32887e+06	sp|P01876|IGHA1_HUMAN	340	0.00153873
20200615_serum_NGlycP_1hDIA_rep2.mzML	2779.58	2819.86	-40.2779	LAGKPTHVJVSVVMAEVDGTCY	LAGKPTHVJVSVVMAEVDGTC[160]Y	(N(F)(N(H(N)(H(N))(H(N(H(A)))))))	A(1)F(1)H(4)N(5)	9	4	1112.73	4286080	6.38876e+06	sp|P01876|IGHA1_HUMAN	340	0.00153873
20200615_serum_NGlycP_1hDIA_rep1.mzML	2781.67	2783.93	-2.25616	LAGKPTHVJVSVVMAEVDGTCY	LAGKPTHVJVSVVMAEVDGTC[160]Y	(N(F)(N(H(N)(H(N))(H(N(H(A)))))))	A(1)F(1)H(4)N(5)	9	3	1483.31	782356	9.07114e+06	sp|P01876|IGHA1_HUMAN	340	0.00153873
20200615_serum_NGlycP_1hDIA_rep2.mzML	2780.02	2784.72	-4.70134	LAGKPTHVJVSVVMAEVDGTCY	LAGKPTHVJVSVVMAEVDGTC[160]Y	(N(F)(N(H(N)(H(N))(H(N(H(A)))))))	A(1)F(1)H(4)N(5)	9	3	1483.31	748245	1.15556e+07	sp|P01876|IGHA1_HUMAN	340	0.00153873
20200615_serum_NGlycP_1hDIA_rep3.mzML	2776.81	2780.94	-4.13187	LAGKPTHVJVSVVMAEVDGTCY	LAGKPTHVJVSVVMAEVDGTC[160]Y	(N(F)(N(H(N)(H(N(H))(N(H(A)))))))	A(1)F(1)H(4)N(5)	9	3	1483.31	649517	8.86015e+06	sp|P01876|IGHA1_HUMAN	340	0.00153873
20200615_serum_NGlycP_1hDIA_rep1.mzML	2781.49	2798.46	-16.9702	LAGKPTHVJVSVVMAEVDGTCY	LAGKPTHVJVSVVMAEVDGTC[160]Y	(N(F)(N(H(N)(H(H))(H(N(H(A)))))))	A(1)F(1)H(5)N(4)	9	4	1102.47	4542460	3.13704e+07	sp|P01876|IGHA1_HUMAN	340	0.000453122
20200615_serum_NGlycP_1hDIA_rep2.mzML	2779.58	2800.33	-20.7467	LAGKPTHVJVSVVMAEVDGTCY	LAGKPTHVJVSVVMAEVDGTC[160]Y	(N(F)(N(H(H(N(H)))(H(N(H(A)))))))	A(1)F(1)H(5)N(4)	9	4	1102.47	4727600	2.63631e+07	sp|P01876|IGHA1_HUMAN	340	0.000453122
20200615_serum_NGlycP_1hDIA_rep3.mzML	2777.38	2796.35	-18.967	LAGKPTHVJVSVVMAEVDGTCY	LAGKPTHVJVSVVMAEVDGTC[160]Y	(N(F)(N(H(H(N(H)))(H(N(H(A)))))))	A(1)F(1)H(5)N(4)	9	4	1102.47	4120320	2.96534e+07	sp|P01876|IGHA1_HUMAN	340	0.000453122
20200615_serum_NGlycP_1hDIA_rep1.mzML	2779.59	2800.45	-20.856	LAGKPTHVJVSVVMAEVDGTCY	LAGKPTHVJVSVVMAEVDGTC[160]Y	(N(F)(N(H(H(N(H)))(H(N(H(A)))))))	A(1)F(1)H(5)N(4)	9	3	1469.63	1927700	5.04242e+07	sp|P01876|IGHA1_HUMAN	340	0.000453122
20200615_serum_NGlycP_1hDIA_rep2.mzML	2779.71	2802.76	-23.0464	LAGKPTHVJVSVVMAEVDGTCY	LAGKPTHVJVSVVMAEVDGTC[160]Y	(N(F)(N(H(H(N(H)))(H(N(H(A)))))))	A(1)F(1)H(5)N(4)	9	3	1469.63	2010590	6.17657e+07	sp|P01876|IGHA1_HUMAN	340	0.000453122
20200615_serum_NGlycP_1hDIA_rep3.mzML	2775.95	2798.97	-23.024	LAGKPTHVJVSVVMAEVDGTCY	LAGKPTHVJVSVVMAEVDGTC[160]Y	(N(F)(N(H(H(N(H)))(H(N(H(A)))))))	A(1)F(1)H(5)N(4)	9	3	1469.63	1892910	5.0276e+07	sp|P01876|IGHA1_HUMAN	340	0.000453122
20200615_serum_NGlycP_1hDIA_rep1.mzML	2781.49	2817.91	-36.4195	LAGKPTHVJVSVVMAEVDGTCY	LAGKPTHVJVSVVMAEVDGTC[160]Y	(N(F)(N(H(N)(H(H)(H))(H(N(H)(F))))))	F(2)H(6)N(4)	9	4	1106.73	4546510	4.22608e+06	sp|P01876|IGHA1_HUMAN	340	0.00128424
20200615_serum_NGlycP_1hDIA_rep2.mzML	2779.58	2824.45	-44.8688	LAGKPTHVJVSVVMAEVDGTCY	LAGKPTHVJVSVVMAEVDGTC[160]Y	(N(F)(N(H(H(N(H)))(H(N(H(H)(F)))))))	F(2)H(6)N(4)	9	4	1106.73	4808570	2.41181e+06	sp|P01876|IGHA1_HUMAN	340	0.00128424
20200615_serum_NGlycP_1hDIA_rep3.mzML	2777.38	2821.25	-43.873	LAGKPTHVJVSVVMAEVDGTCY	LAGKPTHVJVSVVMAEVDGTC[160]Y	(N(F)(N(H(H(N(H)))(H(N(H(H)(F)))))))	F(2)H(6)N(4)	9	4	1106.73	4138440	4.18395e+06	sp|P01876|IGHA1_HUMAN	340	0.00128424
20200615_serum_NGlycP_1hDIA_rep1.mzML	2776.19	2795.1	-18.9127	LAGKPTHVJVSVVMAEVDGTCY	LAGKPTHVJVSVVMAEVDGTC[160]Y	(N(F)(N(H(N)(H(H))(H(N(F)(H(A)))))))	A(1)F(2)H(5)N(4)	9	4	1138.99	1136300	2.98587e+06	sp|P01876|IGHA1_HUMAN	340	0.00117371
20200615_serum_NGlycP_1hDIA_rep2.mzML	2781.82	2796.51	-14.694	LAGKPTHVJVSVVMAEVDGTCY	LAGKPTHVJVSVVMAEVDGTC[160]Y	(N(F)(N(H(H(N(H(A))))(H(N(H(F)))))))	A(1)F(2)H(5)N(4)	9	4	1138.99	970968	3.41739e+06	sp|P01876|IGHA1_HUMAN	340	0.00117371
20200615_serum_NGlycP_1hDIA_rep3.mzML	2772.32	2792.31	-19.9881	LAGKPTHVJVSVVMAEVDGTCY	LAGKPTHVJVSVVMAEVDGTC[160]Y	(N(F)(N(H(H(N(H(A))))(H(N(H(F)))))))	A(1)F(2)H(5)N(4)	9	4	1138.99	914761	2.56445e+06	sp|P01876|IGHA1_HUMAN	340	0.00117371
20200615_serum_NGlycP_1hDIA_rep1.mzML	2776.73	2769.74	6.9867	LAGKPTHVJVSVVMAEVDGTCY	LAGKPTHVJVSVVMAEVDGTC[160]Y	(N(F)(N(H(N)(H(N(H)))(H(N(H(A)))))))	A(1)F(1)H(5)N(5)	9	4	1153.24	5903810	4.67297e+07	sp|P01876|IGHA1_HUMAN	340	0.00050463
20200615_serum_NGlycP_1hDIA_rep2.mzML	2777.14	2770.38	6.75767	LAGKPTHVJVSVVMAEVDGTCY	LAGKPTHVJVSVVMAEVDGTC[160]Y	(N(F)(N(H(N)(H(N(H)))(H(N(H(A)))))))	A(1)F(1)H(5)N(5)	9	4	1153.24	6124090	42003214	sp|P01876|IGHA1_HUMAN	340	0.00050463
20200615_serum_NGlycP_1hDIA_rep3.mzML	2773.54	2766.6	6.94035	LAGKPTHVJVSVVMAEVDGTCY	LAGKPTHVJVSVVMAEVDGTC[160]Y	(N(F)(N(H(N)(H(N(H)))(H(N(H(A)))))))	A(1)F(1)H(5)N(5)	9	4	1153.24	6545450	4.20471e+07	sp|P01876|IGHA1_HUMAN	340	0.00050463
20200615_serum_NGlycP_1hDIA_rep1.mzML	2777.27	2789.01	-11.7378	LAGKPTHVJVSVVMAEVDGTCY	LAGKPTHVJVSVVMAEVDGTC[160]Y	(N(F)(N(H(N)(H(N(H)))(H(N(H(A)))))))	A(1)F(1)H(5)N(5)	9	3	1537.32	1179280	3.85984e+07	sp|P01876|IGHA1_HUMAN	340	0.00050463
20200615_serum_NGlycP_1hDIA_rep2.mzML	2777.56	2790.11	-12.5527	LAGKPTHVJVSVVMAEVDGTCY	LAGKPTHVJVSVVMAEVDGTC[160]Y	(N(F)(N(H(N)(H(N(H)))(H(N(H(A)))))))	A(1)F(1)H(5)N(5)	9	3	1537.32	1574780	5.05748e+07	sp|P01876|IGHA1_HUMAN	340	0.00050463
20200615_serum_NGlycP_1hDIA_rep3.mzML	2774.55	2786.02	-11.4667	LAGKPTHVJVSVVMAEVDGTCY	LAGKPTHVJVSVVMAEVDGTC[160]Y	(N(F)(N(H(N)(H(N(H)))(H(N(H(A)))))))	A(1)F(1)H(5)N(5)	9	3	1537.32	1222510	3.19586e+07	sp|P01876|IGHA1_HUMAN	340	0.00050463
20200615_serum_NGlycP_1hDIA_rep1.mzML	2776.73	2794.14	-17.4124	LAGKPTHVJVSVVMAEVDGTCY	LAGKPTHVJVSVVMAEVDGTC[160]Y	(N(F)(N(H(N)(H(H))(H(N(H))(N(H)(F))))))	F(2)H(6)N(5)	9	4	1157.5	5474670	9.83126e+06	sp|P01876|IGHA1_HUMAN	340	0.000588606
20200615_serum_NGlycP_1hDIA_rep2.mzML	2777.14	2795.48	-18.337	LAGKPTHVJVSVVMAEVDGTCY	LAGKPTHVJVSVVMAEVDGTC[160]Y	(N(F)(N(H(N)(H(H))(H(N(H))(N(H)(F))))))	F(2)H(6)N(5)	9	4	1157.5	5793900	1.04756e+07	sp|P01876|IGHA1_HUMAN	340	0.000588606
20200615_serum_NGlycP_1hDIA_rep3.mzML	2773.54	2791.25	-17.7112	LAGKPTHVJVSVVMAEVDGTCY	LAGKPTHVJVSVVMAEVDGTC[160]Y	(N(F)(N(H(N)(H(H))(H(N(H))(N(H)(F))))))	F(2)H(6)N(5)	9	4	1157.5	5825670	8.6941e+06	sp|P01876|IGHA1_HUMAN	340	0.000588606
20200615_serum_NGlycP_1hDIA_rep1.mzML	3130.82	3127.81	3.01068	LAGKPTHVJVSVVMAEVDGTCY	LAGKPTHVJVSVVMAEVDGTC[160]Y	(N(F)(N(H(H(N(H(H))))(H(N(F)(H(A)))))))	A(1)F(2)H(6)N(4)	9	4	1179.5	1546840	1.08141e+06	sp|P01876|IGHA1_HUMAN	340	0.000255724
20200615_serum_NGlycP_1hDIA_rep2.mzML	3131.96	3129.69	2.26522	LAGKPTHVJVSVVMAEVDGTCY	LAGKPTHVJVSVVMAEVDGTC[160]Y	(N(F)(N(H(H(N(H(H))))(H(N(F)(H(A)))))))	A(1)F(2)H(6)N(4)	9	4	1179.5	1504920	1.18721e+06	sp|P01876|IGHA1_HUMAN	340	0.000255724
20200615_serum_NGlycP_1hDIA_rep3.mzML	3133.91	3120.55	13.3605	LAGKPTHVJVSVVMAEVDGTCY	LAGKPTHVJVSVVMAEVDGTC[160]Y	(N(F)(N(H(H(N(H(H))))(H(N(F)(H(A)))))))	A(1)F(2)H(6)N(4)	9	4	1179.5	950612	533758	sp|P01876|IGHA1_HUMAN	340	0.000255724
20200615_serum_NGlycP_1hDIA_rep1.mzML	3102.33	3101.21	1.12422	LAGKPTHVJVSVVMAEVDGTCY	LAGKPTHVJVSVVMAEVDGTC[160]Y	(N(F)(N(H(H(N(H(H))))(H(N(F)(H(A)))))))	A(1)F(2)H(6)N(4)	9	3	1572.33	2734140	2.01899e+06	sp|P01876|IGHA1_HUMAN	340	0.000255724
20200615_serum_NGlycP_1hDIA_rep2.mzML	3102.77	3102.42	0.347306	LAGKPTHVJVSVVMAEVDGTCY	LAGKPTHVJVSVVMAEVDGTC[160]Y	(N(F)(N(H(H(N(H(H))))(H(N(F)(H(A)))))))	A(1)F(2)H(6)N(4)	9	3	1572.33	2754230	3.48438e+06	sp|P01876|IGHA1_HUMAN	340	0.000255724
20200615_serum_NGlycP_1hDIA_rep3.mzML	3094.19	3094.12	0.073833	LAGKPTHVJVSVVMAEVDGTCY	LAGKPTHVJVSVVMAEVDGTC[160]Y	(N(F)(N(H(H(N(H(H))))(H(N(F)(H(A)))))))	A(1)F(2)H(6)N(4)	9	3	1572.33	2545870	1.88704e+06	sp|P01876|IGHA1_HUMAN	340	0.000255724
20200615_serum_NGlycP_1hDIA_rep1.mzML	3130.82	3161.52	-30.7006	LAGKPTHVJVSVVMAEVDGTCY	LAGKPTHVJVSVVMAEVDGTC[160]Y	(N(F)(N(H(H(N(H(A))))(H(N(H(A)))))))	A(2)F(1)H(5)N(4)	9	4	1175.25	1546840	16995050	sp|P01876|IGHA1_HUMAN	340	0.000327123
20200615_serum_NGlycP_1hDIA_rep2.mzML	3131.96	3163.7	-31.7365	LAGKPTHVJVSVVMAEVDGTCY	LAGKPTHVJVSVVMAEVDGTC[160]Y	(N(F)(N(H(H(N(H(A))))(H(N(H(A)))))))	A(2)F(1)H(5)N(4)	9	4	1175.25	1504920	1.27705e+07	sp|P01876|IGHA1_HUMAN	340	0.000327123
20200615_serum_NGlycP_1hDIA_rep3.mzML	3133.91	3153.77	-19.8589	LAGKPTHVJVSVVMAEVDGTCY	LAGKPTHVJVSVVMAEVDGTC[160]Y	(N(F)(N(H(H(N(H(A))))(H(N(H(A)))))))	A(2)F(1)H(5)N(4)	9	4	1175.25	950612	9.62508e+06	sp|P01876|IGHA1_HUMAN	340	0.000327123
20200615_serum_NGlycP_1hDIA_rep1.mzML	3102.33	3158.87	-56.538	LAGKPTHVJVSVVMAEVDGTCY	LAGKPTHVJVSVVMAEVDGTC[160]Y	(N(F)(N(H(H(N(H(A))))(H(N(H(A)))))))	A(2)F(1)H(5)N(4)	9	3	1566.66	2735390	77425379	sp|P01876|IGHA1_HUMAN	340	0.000327123
20200615_serum_NGlycP_1hDIA_rep2.mzML	3102.77	3160.97	-58.1972	LAGKPTHVJVSVVMAEVDGTCY	LAGKPTHVJVSVVMAEVDGTC[160]Y	(N(F)(N(H(H(N(H(A))))(H(N(H(A)))))))	A(2)F(1)H(5)N(4)	9	3	1566.66	2776230	1.04575e+08	sp|P01876|IGHA1_HUMAN	340	0.000327123
20200615_serum_NGlycP_1hDIA_rep3.mzML	3094.19	3151.12	-56.9341	LAGKPTHVJVSVVMAEVDGTCY	LAGKPTHVJVSVVMAEVDGTC[160]Y	(N(F)(N(H(H(N(H(A))))(H(N(H(A)))))))	A(2)F(1)H(5)N(4)	9	3	1566.66	2581960	7.46371e+07	sp|P01876|IGHA1_HUMAN	340	0.000327123
20200615_serum_NGlycP_1hDIA_rep1.mzML	2528.22	2503.81	24.4117	LAGKPTHVJVSVVMAEVDGTCY	LAGKPTHVJVSVVMAEVDGTC[160]Y	(N(N(H(H)(H(H)(H)))))	H(5)N(2)	9	3	1188.53	19538200	1.65221e+08	sp|P01876|IGHA1_HUMAN	340	0.00124469
20200615_serum_NGlycP_1hDIA_rep2.mzML	2536.27	2507.08	29.1911	LAGKPTHVJVSVVMAEVDGTCY	LAGKPTHVJVSVVMAEVDGTC[160]Y	(N(N(H(H)(H(H)(H)))))	H(5)N(2)	9	3	1188.53	24481800	1.60893e+08	sp|P01876|IGHA1_HUMAN	340	0.00124469
20200615_serum_NGlycP_1hDIA_rep3.mzML	2530.24	2503.92	26.3189	LAGKPTHVJVSVVMAEVDGTCY	LAGKPTHVJVSVVMAEVDGTC[160]Y	(N(N(H(H)(H(H)(H)))))	H(5)N(2)	9	3	1188.53	23093300	1.59453e+08	sp|P01876|IGHA1_HUMAN	340	0.00124469
20200615_serum_NGlycP_1hDIA_rep1.mzML	3105.76	3139.6	-33.8446	LAGKPTHVJVSVVMAEVDGTCY	LAGKPTHVJVSVVMAEVDGTC[160]Y	(N(F)(N(H(N)(H(N(H(H))))(H(N(F)(H(A)))))))	A(1)F(2)H(6)N(5)	9	4	1230.27	7135560	2.34403e+07	sp|P01876|IGHA1_HUMAN	340	0.00138157
20200615_serum_NGlycP_1hDIA_rep2.mzML	3105.26	3141.23	-35.9734	LAGKPTHVJVSVVMAEVDGTCY	LAGKPTHVJVSVVMAEVDGTC[160]Y	(N(F)(N(H(N)(H(N(H(H))))(H(N(F)(H(A)))))))	A(1)F(2)H(6)N(5)	9	4	1230.27	8291790	3.0584e+07	sp|P01876|IGHA1_HUMAN	340	0.00138157
20200615_serum_NGlycP_1hDIA_rep3.mzML	3098.45	3132.08	-33.626	LAGKPTHVJVSVVMAEVDGTCY	LAGKPTHVJVSVVMAEVDGTC[160]Y	(N(F)(N(H(N)(H(N(H(H))))(H(N(F)(H(A)))))))	A(1)F(2)H(6)N(5)	9	4	1230.27	8191020	2.25255e+07	sp|P01876|IGHA1_HUMAN	340	0.00138157
20200615_serum_NGlycP_1hDIA_rep1.mzML	2520.73	2511.41	9.32104	LAGKPTHVJVSVVMAEVDGTCY	LAGKPTHVJVSVVMAEVDGTC[160]Y	(N(N(H(H(N))(H(H)(H)))))	H(5)N(3)	9	3	1256.22	3598340	1.12407e+06	sp|P01876|IGHA1_HUMAN	340	0.0013663
20200615_serum_NGlycP_1hDIA_rep2.mzML	2528.85	2515.5	13.3466	LAGKPTHVJVSVVMAEVDGTCY	LAGKPTHVJVSVVMAEVDGTC[160]Y	(N(N(H(H(N))(H(H)(H)))))	H(5)N(3)	9	3	1256.22	4886150	2.05152e+06	sp|P01876|IGHA1_HUMAN	340	0.0013663
20200615_serum_NGlycP_1hDIA_rep1.mzML	2520.73	2503.14	17.5853	LAGKPTHVJVSVVMAEVDGTCY	LAGKPTHVJVSVVMAEVDGTC[160]Y	(N(N(H(H(H))(H(H)(H)))))	H(6)N(2)	9	3	1242.54	3990800	3.81492e+07	sp|P01876|IGHA1_HUMAN	340	0.00184816
20200615_serum_NGlycP_1hDIA_rep2.mzML	2528.85	2506.36	22.4892	LAGKPTHVJVSVVMAEVDGTCY	LAGKPTHVJVSVVMAEVDGTC[160]Y	(N(N(H(H(H))(H(H)(H)))))	H(6)N(2)	9	3	1242.54	5209720	4.80336e+07	sp|P01876|IGHA1_HUMAN	340	0.00184816
20200615_serum_NGlycP_1hDIA_rep3.mzML	2521.98	2503.26	18.7245	LAGKPTHVJVSVVMAEVDGTCY	LAGKPTHVJVSVVMAEVDGTC[160]Y	(N(N(H(H(H))(H(H)(H)))))	H(6)N(2)	9	3	1242.54	4502710	4.79528e+07	sp|P01876|IGHA1_HUMAN	340	0.00184816
20200615_serum_NGlycP_1hDIA_rep3.mzML	3094.02	3138.2	-44.176	LAGKPTHVJVSVVMAEVDGTCY	LAGKPTHVJVSVVMAEVDGTC[160]Y	(N(F)(N(H(N)(H(N(H(H))))(H(N(H(A(A))))))))	A(2)F(1)H(6)N(5)	9	4	1266.53	242839	4.54045e+06	sp|P01876|IGHA1_HUMAN	340	7.54018e-05
20200615_serum_NGlycP_1hDIA_rep1.mzML	2515.04	2499.8	15.238	LAGKPTHVJVSVVMAEVDGTCY	LAGKPTHVJVSVVMAEVDGTC[160]Y	(N(N(H(H(H)(H))(H(H(N))))))	H(6)N(3)	9	3	1310.24	1486200	4.31295e+06	sp|P01876|IGHA1_HUMAN	340	0.000958843
20200615_serum_NGlycP_1hDIA_rep2.mzML	2522.22	2502.66	19.5563	LAGKPTHVJVSVVMAEVDGTCY	LAGKPTHVJVSVVMAEVDGTC[160]Y	(N(N(H(H(H)(H))(H(H(N))))))	H(6)N(3)	9	3	1310.24	1747210	4.04584e+06	sp|P01876|IGHA1_HUMAN	340	0.000958843
20200615_serum_NGlycP_1hDIA_rep3.mzML	2513.07	2499.85	13.2195	LAGKPTHVJVSVVMAEVDGTCY	LAGKPTHVJVSVVMAEVDGTC[160]Y	(N(N(H(H(H)(H))(H(H(N))))))	H(6)N(3)	9	3	1310.24	1678630	4.28205e+06	sp|P01876|IGHA1_HUMAN	340	0.000958843
20200615_serum_NGlycP_1hDIA_rep1.mzML	2515.04	2490.8	24.2377	LAGKPTHVJVSVVMAEVDGTCY	LAGKPTHVJVSVVMAEVDGTC[160]Y	(N(N(H(H(H)(H))(H(H(H))))))	H(7)N(2)	9	3	1296.56	1687560	1.72947e+07	sp|P01876|IGHA1_HUMAN	340	0.00100956
20200615_serum_NGlycP_1hDIA_rep2.mzML	2522.22	2492.77	29.4458	LAGKPTHVJVSVVMAEVDGTCY	LAGKPTHVJVSVVMAEVDGTC[160]Y	(N(N(H(H(H)(H))(H(H(H))))))	H(7)N(2)	9	3	1296.56	2041830	2.0192e+07	sp|P01876|IGHA1_HUMAN	340	0.00100956
20200615_serum_NGlycP_1hDIA_rep3.mzML	2513.07	2490.74	22.3325	LAGKPTHVJVSVVMAEVDGTCY	LAGKPTHVJVSVVMAEVDGTC[160]Y	(N(N(H(H(H)(H))(H(H(H))))))	H(7)N(2)	9	3	1296.56	1927580	1.40048e+07	sp|P01876|IGHA1_HUMAN	340	0.00100956
20200615_serum_NGlycP_1hDIA_rep1.mzML	2800.27	2817.16	-16.8888	LAGKPTHVJVSVVMAEVDGTCY	LAGKPTHVJVSVVMAEVDGTC[160]Y	(N(F)(N(H(H)(H(N(H(A)))))))	A(1)F(1)H(4)N(3)	9	3	1347.92	726535	975149	sp|P01876|IGHA1_HUMAN	340	0.000142952
20200615_serum_NGlycP_1hDIA_rep1.mzML	2519.31	2520.34	-1.03232	LAGKPTHVJVSVVMAEVDGTCY	LAGKPTHVJVSVVMAEVDGTC[160]Y	(N(F)(N(H(N)(H(N(H)(F))(N(H)(F)))(H(N(H)(F))(N(H(A)))))))	A(1)F(4)H(7)N(7)	9	4	1445.35	952319	316182	sp|P01876|IGHA1_HUMAN	340	0.00018868
20200615_serum_NGlycP_1hDIA_rep3.mzML	2515.72	2520.75	-5.02838	LAGKPTHVJVSVVMAEVDGTCY	LAGKPTHVJVSVVMAEVDGTC[160]Y	(N(N(H(N)(H(N(H)(F))(N(H)(F)))(H(N(H)(F))(N(F)(H(A)))))))	A(1)F(4)H(7)N(7)	9	4	1445.35	942813	538363	sp|P01876|IGHA1_HUMAN	340	0.00018868
20200615_serum_NGlycP_1hDIA_rep1.mzML	2874.89	3000.46	-125.57	LAJLTQGEDQYYLR	LAJLTQGEDQYYLR	(N(N(H(H(N(H(H))))(H(N(F)(H(A)))))))	A(1)F(1)H(6)N(4)	3	3	1302.55	3086240	5.37281e+06	sp|P10909|CLUS_HUMAN	374	0.00453728
20200615_serum_NGlycP_1hDIA_rep2.mzML	2835.28	3002.34	-167.059	LAJLTQGEDQYYLR	LAJLTQGEDQYYLR	(N(N(H(H(N(H(H))))(H(N(F)(H(A)))))))	A(1)F(1)H(6)N(4)	3	3	1302.55	14136700	4.52956e+07	sp|P10909|CLUS_HUMAN	374	0.00453728
20200615_serum_NGlycP_1hDIA_rep3.mzML	2830.98	2993.81	-162.827	LAJLTQGEDQYYLR	LAJLTQGEDQYYLR	(N(N(H(H(N(H(H))))(H(N(F)(H(A)))))))	A(1)F(1)H(6)N(4)	3	3	1302.55	13674400	3.13778e+07	sp|P10909|CLUS_HUMAN	374	0.00453728
20200615_serum_NGlycP_1hDIA_rep1.mzML	2874.89	2982.19	-107.301	LAJLTQGEDQYYLR	LAJLTQGEDQYYLR	(N(N(H(H(N(H(A))))(H(N(H(A)))))))	A(2)H(5)N(4)	3	3	1296.87	3172830	2.51566e+07	sp|P10909|CLUS_HUMAN	374	0.00144867
20200615_serum_NGlycP_1hDIA_rep2.mzML	2835.28	2985.46	-150.184	LAJLTQGEDQYYLR	LAJLTQGEDQYYLR	(N(N(H(H(N(H(A))))(H(N(H(A)))))))	A(2)H(5)N(4)	3	3	1296.87	14260800	1.29985e+08	sp|P10909|CLUS_HUMAN	374	0.00144867
20200615_serum_NGlycP_1hDIA_rep3.mzML	2830.98	2975.9	-144.922	LAJLTQGEDQYYLR	LAJLTQGEDQYYLR	(N(N(H(H(N(H(A))))(H(N(H(A)))))))	A(2)H(5)N(4)	3	3	1296.87	13808400	1.27359e+08	sp|P10909|CLUS_HUMAN	374	0.00144867
20200615_serum_NGlycP_1hDIA_rep1.mzML	2874.99	3025.82	-150.833	LAJLTQGEDQYYLR	LAJLTQGEDQYYLR	(N(F)(N(H(H(H))(H(N(H)(F))(N(H(A)))))))	A(1)F(2)H(6)N(4)	3	3	1351.23	390953	585698	sp|P10909|CLUS_HUMAN	374	0.000984161
20200615_serum_NGlycP_1hDIA_rep2.mzML	2877.81	3027.36	-149.548	LAJLTQGEDQYYLR	LAJLTQGEDQYYLR	(N(N(H(H(H))(H(N(H)(F))(N(F)(H(A)))))))	A(1)F(2)H(6)N(4)	3	3	1351.23	361616	1.14301e+06	sp|P10909|CLUS_HUMAN	374	0.000984161
20200615_serum_NGlycP_1hDIA_rep3.mzML	2855.26	3020.52	-165.259	LAJLTQGEDQYYLR	LAJLTQGEDQYYLR	(N(N(H(H(H))(H(N(H)(F))(N(F)(H(A)))))))	A(1)F(2)H(6)N(4)	3	3	1351.23	529315	1.59104e+06	sp|P10909|CLUS_HUMAN	374	0.000984161
20200615_serum_NGlycP_1hDIA_rep1.mzML	2874.99	3022.01	-147.021	LAJLTQGEDQYYLR	LAJLTQGEDQYYLR	(N(N(H(H(N(H(A))))(H(N(F)(H(A)))))))	A(2)F(1)H(5)N(4)	3	3	1345.56	390953	2.55527e+06	sp|P10909|CLUS_HUMAN	374	0.000361148
20200615_serum_NGlycP_1hDIA_rep2.mzML	2877.81	3023.49	-145.677	LAJLTQGEDQYYLR	LAJLTQGEDQYYLR	(N(N(H(H(N(H(A))))(H(N(F)(H(A)))))))	A(2)F(1)H(5)N(4)	3	3	1345.56	371527	4.20356e+06	sp|P10909|CLUS_HUMAN	374	0.000361148
20200615_serum_NGlycP_1hDIA_rep3.mzML	2855.26	3016.42	-161.161	LAJLTQGEDQYYLR	LAJLTQGEDQYYLR	(N(N(H(H(N(H(A))))(H(N(F)(H(A)))))))	A(2)F(1)H(5)N(4)	3	3	1345.56	592971	7.03659e+06	sp|P10909|CLUS_HUMAN	374	0.000361148
20200615_serum_NGlycP_1hDIA_rep1.mzML	2874.99	3043.49	-168.5	LAJLTQGEDQYYLR	LAJLTQGEDQYYLR	(N(N(H(H(N(H(A))))(H(N(H(H)(A)))))))	A(2)H(6)N(4)	3	3	1350.89	365643	170183	sp|P10909|CLUS_HUMAN	374	0.000395161
20200615_serum_NGlycP_1hDIA_rep3.mzML	2855.26	3038.94	-183.676	LAJLTQGEDQYYLR	LAJLTQGEDQYYLR	(N(N(H(H(N(H(A))))(H(N(H(H)(A)))))))	A(2)H(6)N(4)	3	3	1350.89	592971	500700	sp|P10909|CLUS_HUMAN	374	0.000395161
20200615_serum_NGlycP_1hDIA_rep1.mzML	1649.43	1670.12	-20.6877	LCDJLSTK	LC[160]DJLSTK	(N(N(H(H(N(H(A))))(H(N(H(A)))))))	A(2)H(5)N(4)	4	3	1052.42	1034500	6.58231e+06	sp|P02774|VTDB_HUMAN	288	0.00643685
20200615_serum_NGlycP_1hDIA_rep2.mzML	1654.89	1675.46	-20.573	LCDJLSTK	LC[160]DJLSTK	(N(N(H(H(N(H(A))))(H(N(H(A)))))))	A(2)H(5)N(4)	4	3	1052.42	1018070	7.24888e+06	sp|P02774|VTDB_HUMAN	288	0.00643685
20200615_serum_NGlycP_1hDIA_rep3.mzML	1654.69	1675.01	-20.3233	LCDJLSTK	LC[160]DJLSTK	(N(N(H(N)(H(H))(H(N(H(A(A))))))))	A(2)H(5)N(4)	4	3	1052.42	1175070	9.82488e+06	sp|P02774|VTDB_HUMAN	288	0.00643685
20200615_serum_NGlycP_1hDIA_rep1.mzML	3336.41	3235.75	100.662	LDAPTNLQFVJETDSTVLVR	LDAPTNLQFVJETDSTVLVR	(N(N(H(H(N(H(A))))(H(N(H(A)))))))	A(2)H(5)N(4)	11	4	1109.99	1061750	3.72924e+06	sp|P02751|FINC_HUMAN	1007	0.000880971
20200615_serum_NGlycP_1hDIA_rep2.mzML	3338.56	3237.04	101.516	LDAPTNLQFVJETDSTVLVR	LDAPTNLQFVJETDSTVLVR	(N(N(H(H(N(H(A))))(H(N(H(A)))))))	A(2)H(5)N(4)	11	4	1109.99	1164450	4.0768e+06	sp|P02751|FINC_HUMAN	1007	0.000880971
20200615_serum_NGlycP_1hDIA_rep3.mzML	3334.01	3230.2	103.815	LDAPTNLQFVJETDSTVLVR	LDAPTNLQFVJETDSTVLVR	(N(N(H(H(N(H(A))))(H(N(H(A)))))))	A(2)H(5)N(4)	11	4	1109.99	976491	3.06556e+06	sp|P02751|FINC_HUMAN	1007	0.000880971
20200615_serum_NGlycP_1hDIA_rep1.mzML	3335.55	3193.76	141.794	LDAPTNLQFVJETDSTVLVR	LDAPTNLQFVJETDSTVLVR	(N(N(H(H(N(H(H))))(H(N(F)(H(A)))))))	A(1)F(1)H(6)N(4)	11	3	1485.32	495900	2.80275e+06	sp|P02751|FINC_HUMAN	1007	0.00159461
20200615_serum_NGlycP_1hDIA_rep3.mzML	3335.75	3185.91	149.837	LDAPTNLQFVJETDSTVLVR	LDAPTNLQFVJETDSTVLVR	(N(N(H(H(N(H(H))))(H(N(F)(H(A)))))))	A(1)F(1)H(6)N(4)	11	3	1485.32	594745	3.56903e+06	sp|P02751|FINC_HUMAN	1007	0.00159461
20200615_serum_NGlycP_1hDIA_rep1.mzML	3474.44	3392.15	82.2909	LGACJDTLQQLMEVFK	LGAC[160]JDTLQQLMEVFK	(N(N(H(H(N(H(A))))(H(N(H(A)))))))	A(2)H(5)N(4)	5	3	1357.9	386275	12512865	sp|P01008|ANT3_HUMAN	128	0.0015065
20200615_serum_NGlycP_1hDIA_rep2.mzML	3472.3	3393.4	78.8982	LGACJDTLQQLMEVFK	LGAC[160]JDTLQQLMEVFK	(N(N(H(H(N(H(A))))(H(N(H(A)))))))	A(2)H(5)N(4)	5	3	1357.9	652554	1.39536e+07	sp|P01008|ANT3_HUMAN	128	0.0015065
20200615_serum_NGlycP_1hDIA_rep3.mzML	3473.12	3389.77	83.3453	LGACJDTLQQLMEVFK	LGAC[160]JDTLQQLMEVFK	(N(N(H(H(N(H(A))))(H(N(H(A)))))))	A(2)H(5)N(4)	5	3	1357.9	706660	18440837	sp|P01008|ANT3_HUMAN	128	0.0015065
20200615_serum_NGlycP_1hDIA_rep2.mzML	3473.17	3395.82	77.348	LGACJDTLQQLMEVFK	LGAC[160]JDTLQQLMEVFK	(N(N(H(H(N(H(H))))(H(N(F)(H(A)))))))	A(1)F(1)H(6)N(4)	5	3	1363.57	655354	1.6871e+06	sp|P01008|ANT3_HUMAN	128	0.000266335
20200615_serum_NGlycP_1hDIA_rep3.mzML	3473.43	3392.2	81.2287	LGACJDTLQQLMEVFK	LGAC[160]JDTLQQLMEVFK	(N(N(H(H(N(H(H))))(H(N(F)(H(A)))))))	A(1)F(1)H(6)N(4)	5	3	1363.57	994492	3.23582e+06	sp|P01008|ANT3_HUMAN	128	0.000266335
20200615_serum_NGlycP_1hDIA_rep1.mzML	2498.78	2544.41	-45.6259	LGJWSAMPSCK	LGJWSAMPSC[160]K	(N(N(H(H(N(H(A))))(H(N(H(A)))))))	A(2)H(5)N(4)	3	3	1152.45	40247700	3.26204e+08	sp|P02749|APOH_HUMAN	253	0.00202042
20200615_serum_NGlycP_1hDIA_rep2.mzML	2549.37	2550.35	-0.977529	LGJWSAMPSCK	LGJWSAMPSC[160]K	(N(N(H(H(N(H(A))))(H(N(H(A)))))))	A(2)H(5)N(4)	3	3	1152.45	4761130	3.05751e+07	sp|P02749|APOH_HUMAN	253	0.00202042
20200615_serum_NGlycP_1hDIA_rep3.mzML	2501.8	2544.81	-43.0133	LGJWSAMPSCK	LGJWSAMPSC[160]K	(N(N(H(H(N(H(A))))(H(N(H(A)))))))	A(2)H(5)N(4)	3	3	1152.45	37142400	2.86247e+08	sp|P02749|APOH_HUMAN	253	0.00202042
20200615_serum_NGlycP_1hDIA_rep1.mzML	1743.47	1710.65	32.8229	LGJWSAMPSCK	LGJWSAMPSC[160]K	(N(N(H(H(N(H)))(H(N(H))))))	H(5)N(4)	3	3	958.387	398096	2.02436e+06	sp|P02749|APOH_HUMAN	253	0.000148025
20200615_serum_NGlycP_1hDIA_rep2.mzML	1747.46	1714.72	32.7359	LGJWSAMPSCK	LGJWSAMPSC[160]K	(N(N(H(H(N(H)))(H(N(H))))))	H(5)N(4)	3	3	958.387	387180	2.06561e+06	sp|P02749|APOH_HUMAN	253	0.000148025
20200615_serum_NGlycP_1hDIA_rep3.mzML	1747.43	1715.92	31.5056	LGJWSAMPSCK	LGJWSAMPSC[160]K	(N(N(H(H(N(H)))(H(N(H))))))	H(5)N(4)	3	3	958.387	593638	3.07771e+06	sp|P02749|APOH_HUMAN	253	0.000148025
20200615_serum_NGlycP_1hDIA_rep1.mzML	2090.49	2082.81	7.68264	LGJWSAMPSCK	LGJWSAMPSC[160]K	(N(N(H(H(N(H)))(H(N(H(A)))))))	A(1)H(5)N(4)	3	3	1055.42	8705350	6.31911e+07	sp|P02749|APOH_HUMAN	253	0.000746739
20200615_serum_NGlycP_1hDIA_rep2.mzML	2095.23	2088.13	7.10372	LGJWSAMPSCK	LGJWSAMPSC[160]K	(N(N(H(H(N(H)))(H(N(H(A)))))))	A(1)H(5)N(4)	3	3	1055.42	13642200	8.52054e+07	sp|P02749|APOH_HUMAN	253	0.000746739
20200615_serum_NGlycP_1hDIA_rep3.mzML	2093.17	2085.96	7.20682	LGJWSAMPSCK	LGJWSAMPSC[160]K	(N(N(H(H(N(H)))(H(N(H(A)))))))	A(1)H(5)N(4)	3	3	1055.42	15653900	9.06825e+07	sp|P02749|APOH_HUMAN	253	0.000746739
20200615_serum_NGlycP_1hDIA_rep1.mzML	2091.12	2087.97	3.14946	LGJWSAMPSCK	LGJWSAMPSC[160]K	(N(N(H(H(N(H)))(H(N(H(A)))))))	A(1)H(5)N(4)	3	2	1582.62	1150070	1.16418e+07	sp|P02749|APOH_HUMAN	253	0.000746739
20200615_serum_NGlycP_1hDIA_rep2.mzML	2094.25	2093.51	0.738856	LGJWSAMPSCK	LGJWSAMPSC[160]K	(N(N(H(H(N(H)))(H(N(H(A)))))))	A(1)H(5)N(4)	3	2	1582.62	1509860	1.9186e+07	sp|P02749|APOH_HUMAN	253	0.000746739
20200615_serum_NGlycP_1hDIA_rep3.mzML	2092.58	2091.66	0.921325	LGJWSAMPSCK	LGJWSAMPSC[160]K	(N(N(H(H(N(H)))(H(N(H(A)))))))	A(1)H(5)N(4)	3	2	1582.62	1422470	1.65954e+07	sp|P02749|APOH_HUMAN	253	0.000746739
20200615_serum_NGlycP_1hDIA_rep1.mzML	2090.49	2094.57	-4.07834	LGJWSAMPSCK	LGJWSAMPSC[160]K	(N(N(H(H(H))(H(N(H))(N(H)(F))))))	F(1)H(6)N(4)	3	3	1061.09	8652850	2.05215e+06	sp|P02749|APOH_HUMAN	253	0.00158882
20200615_serum_NGlycP_1hDIA_rep2.mzML	2095.23	2100.37	-5.13701	LGJWSAMPSCK	LGJWSAMPSC[160]K	(N(N(H(H(H))(H(N(H))(N(H)(F))))))	F(1)H(6)N(4)	3	3	1061.09	13680800	2.71772e+06	sp|P02749|APOH_HUMAN	253	0.00158882
20200615_serum_NGlycP_1hDIA_rep3.mzML	2093.17	2098.84	-5.67435	LGJWSAMPSCK	LGJWSAMPSC[160]K	(N(N(H(H(H))(H(N(H))(N(H)(F))))))	F(1)H(6)N(4)	3	3	1061.09	15522700	4.16986e+06	sp|P02749|APOH_HUMAN	253	0.00158882
20200615_serum_NGlycP_1hDIA_rep1.mzML	2498.78	2546.5	-47.7179	LGJWSAMPSCK	LGJWSAMPSC[160]K	(N(N(H(H(N(H(H))))(H(N(F)(H(A)))))))	A(1)F(1)H(6)N(4)	3	3	1158.12	39526100	2.19867e+07	sp|P02749|APOH_HUMAN	253	0.00521802
20200615_serum_NGlycP_1hDIA_rep2.mzML	2549.37	2552.52	-3.15089	LGJWSAMPSCK	LGJWSAMPSC[160]K	(N(N(H(H(N(H(H))))(H(N(F)(H(A)))))))	A(1)F(1)H(6)N(4)	3	3	1158.12	4641940	2.23741e+06	sp|P02749|APOH_HUMAN	253	0.00521802
20200615_serum_NGlycP_1hDIA_rep3.mzML	2546.56	2546.91	-0.349851	LGJWSAMPSCK	LGJWSAMPSC[160]K	(N(N(H(H(N(H(H))))(H(N(F)(H(A)))))))	A(1)F(1)H(6)N(4)	3	3	1158.12	4109730	2.94995e+06	sp|P02749|APOH_HUMAN	253	0.00521802
20200615_serum_NGlycP_1hDIA_rep2.mzML	2482.51	2542.29	-59.7829	LGJWSAMPSCK	LGJWSAMPSC[160]K	(N(N(H(H(N(H(A))))(H(N(H))(N(H(A)))))))	A(2)H(6)N(5)	3	3	1274.16	965231	4.54771e+06	sp|P02749|APOH_HUMAN	253	0.000197865
20200615_serum_NGlycP_1hDIA_rep3.mzML	2486.07	2537.09	-51.0163	LGJWSAMPSCK	LGJWSAMPSC[160]K	(N(N(H(H(N(H(A))))(H(N(H))(N(H(A)))))))	A(2)H(6)N(5)	3	3	1274.16	905787	2.95153e+06	sp|P02749|APOH_HUMAN	253	0.000197865
20200615_serum_NGlycP_1hDIA_rep1.mzML	1664.69	1648.25	16.4384	LGJWSAMPSCK	LGJWSAM[147]PSC[160]K	(N(N(H(H(N(H)))(H(N(H(A)))))))	A(1)H(5)N(4)	3	3	1060.75	802573	7.17181e+06	sp|P02749|APOH_HUMAN	253	0.00392445
20200615_serum_NGlycP_1hDIA_rep2.mzML	1670.03	1652.84	17.1939	LGJWSAMPSCK	LGJWSAM[147]PSC[160]K	(N(N(H(H(N(H)))(H(N(H(A)))))))	A(1)H(5)N(4)	3	3	1060.75	804540	8.66332e+06	sp|P02749|APOH_HUMAN	253	0.00392445
20200615_serum_NGlycP_1hDIA_rep3.mzML	1671.12	1652.71	18.4082	LGJWSAMPSCK	LGJWSAM[147]PSC[160]K	(N(N(H(H(N(H)))(H(N(H(A)))))))	A(1)H(5)N(4)	3	3	1060.75	886340	8.96882e+06	sp|P02749|APOH_HUMAN	253	0.00392445
20200615_serum_NGlycP_1hDIA_rep1.mzML	2033.2	2084.54	-51.3364	LGJWSAMPSCK	LGJWSAM[147]PSC[160]K	(N(N(H(H(N(H(A))))(H(N(H(A)))))))	A(2)H(5)N(4)	3	3	1157.78	2755240	2.2816e+07	sp|P02749|APOH_HUMAN	253	0.00151713
20200615_serum_NGlycP_1hDIA_rep2.mzML	2039.55	2089.94	-50.3875	LGJWSAMPSCK	LGJWSAM[147]PSC[160]K	(N(N(H(H(N(H(A))))(H(N(H(A)))))))	A(2)H(5)N(4)	3	3	1157.78	2293410	2.38565e+07	sp|P02749|APOH_HUMAN	253	0.00151713
20200615_serum_NGlycP_1hDIA_rep3.mzML	2040.54	2087.89	-47.3474	LGJWSAMPSCK	LGJWSAM[147]PSC[160]K	(N(N(H(H(N(H(A))))(H(N(H(A)))))))	A(2)H(5)N(4)	3	3	1157.78	2610470	2.1716e+07	sp|P02749|APOH_HUMAN	253	0.00151713
20200615_serum_NGlycP_1hDIA_rep1.mzML	2116.53	2097.22	19.3051	LGTSLSSGHVLMJGTLK	LGTSLSSGHVLMJGTLK	(N(N(H(H(N(H)))(H(N(H(A)))))))	A(1)H(5)N(4)	13	3	1210.2	2232550	2.03835e+07	sp|P80108|PHLD_HUMAN	659	0.00085625
20200615_serum_NGlycP_1hDIA_rep2.mzML	2125.57	2103.11	22.4573	LGTSLSSGHVLMJGTLK	LGTSLSSGHVLMJGTLK	(N(N(H(H(N(H)))(H(N(H(A)))))))	A(1)H(5)N(4)	13	3	1210.2	2044960	1.94198e+07	sp|P80108|PHLD_HUMAN	659	0.00085625
20200615_serum_NGlycP_1hDIA_rep3.mzML	2122.9	2101.68	21.2217	LGTSLSSGHVLMJGTLK	LGTSLSSGHVLMJGTLK	(N(N(H(H(N(H)))(H(N(H(A)))))))	A(1)H(5)N(4)	13	3	1210.2	2414160	2.43394e+07	sp|P80108|PHLD_HUMAN	659	0.00085625
20200615_serum_NGlycP_1hDIA_rep2.mzML	2441.68	2453.53	-11.8499	LGTSLSSGHVLMJGTLK	LGTSLSSGHVLMJGTLK	(N(N(H(H(N(H(A))))(H(N(H(A)))))))	A(2)H(5)N(4)	13	3	1307.23	1104520	1.61463e+07	sp|P80108|PHLD_HUMAN	659	0.00186131
20200615_serum_NGlycP_1hDIA_rep3.mzML	2438.02	2453.72	-15.6978	LGTSLSSGHVLMJGTLK	LGTSLSSGHVLMJGTLK	(N(N(H(H(N(H(A))))(H(N(H(A)))))))	A(2)H(5)N(4)	13	3	1307.23	1076590	1.16379e+07	sp|P80108|PHLD_HUMAN	659	0.00186131
20200615_serum_NGlycP_1hDIA_rep1.mzML	1634.62	1595.31	39.3126	LHINHNJLTESVGPLPK	LHINHNJLTESVGPLPK	(N(F)(N(H(H(N(H)))(H(N(H))))))	F(1)H(5)N(4)	7	4	913.669	650345	2.79261e+06	sp|P51884|LUM_HUMAN	127	7.95797e-05
20200615_serum_NGlycP_1hDIA_rep2.mzML	1638.92	1601.83	37.0864	LHINHNJLTESVGPLPK	LHINHNJLTESVGPLPK	(N(F)(N(H(H(N(H)))(H(N(H))))))	F(1)H(5)N(4)	7	4	913.669	628246	2.70643e+06	sp|P51884|LUM_HUMAN	127	7.95797e-05
20200615_serum_NGlycP_1hDIA_rep3.mzML	1635.75	1600.88	34.8678	LHINHNJLTESVGPLPK	LHINHNJLTESVGPLPK	(N(F)(N(H(H(N(H)))(H(N(H))))))	F(1)H(5)N(4)	7	4	913.669	664084	2.91445e+06	sp|P51884|LUM_HUMAN	127	7.95797e-05
20200615_serum_NGlycP_1hDIA_rep1.mzML	1842.31	1781.23	61.0821	LHINHNJLTESVGPLPK	LHINHNJLTESVGPLPK	(N(F)(N(H(H(N(H)))(H(N(H(A)))))))	A(1)F(1)H(5)N(4)	7	3	1314.92	834984	1.50024e+07	sp|P51884|LUM_HUMAN	127	0.000106716
20200615_serum_NGlycP_1hDIA_rep2.mzML	1839.18	1785.82	53.3616	LHINHNJLTESVGPLPK	LHINHNJLTESVGPLPK	(N(F)(N(H(H(N(H)))(H(N(H(A)))))))	A(1)F(1)H(5)N(4)	7	3	1314.92	1023520	1.33284e+07	sp|P51884|LUM_HUMAN	127	0.000106716
20200615_serum_NGlycP_1hDIA_rep3.mzML	1840.79	1777.98	62.8091	LHINHNJLTESVGPLPK	LHINHNJLTESVGPLPK	(N(F)(N(H(H(N(H)))(H(N(H(A)))))))	A(1)F(1)H(5)N(4)	7	3	1314.92	1067090	1.3477e+07	sp|P51884|LUM_HUMAN	127	0.000106716
20200615_serum_NGlycP_1hDIA_rep3.mzML	902.084	910.067	-7.98332	LISJCSK	LISJC[160]SK	(N(N(H(H(N(H)))(H(N(H(A)))))))	A(1)H(5)N(4)	4	3	912.37	933223	5.30572e+06	sp|P05156|CFAI_HUMAN	494	0.00880924
20200615_serum_NGlycP_1hDIA_rep2.mzML	894.698	903.097	-8.39942	LISJCSK	LISJC[160]SK	(N(N(H(H(N(H)))(H(N(H(A)))))))	A(1)H(5)N(4)	4	2	1368.05	634320	7.04621e+06	sp|P05156|CFAI_HUMAN	494	0.00880924
20200615_serum_NGlycP_1hDIA_rep3.mzML	901.224	906.146	-4.92189	LISJCSK	LISJC[160]SK	(N(N(H(H(H))(H(N)(N(H(A)))))))	A(1)H(5)N(4)	4	2	1368.05	413645	4.76117e+06	sp|P05156|CFAI_HUMAN	494	0.00880924
20200615_serum_NGlycP_1hDIA_rep1.mzML	1197	1177.68	19.3223	LISJCSK	LISJC[160]SK	(N(N(H(H(N(H(A))))(H(N(H(A)))))))	A(2)H(5)N(4)	4	3	1009.4	2050230	1.95926e+07	sp|P05156|CFAI_HUMAN	494	0.00215351
20200615_serum_NGlycP_1hDIA_rep2.mzML	1158.12	1172.88	-14.7599	LISJCSK	LISJC[160]SK	(N(N(H(H(N(H(A))))(H(N(H(A)))))))	A(2)H(5)N(4)	4	3	1009.4	14644600	5.08346e+07	sp|P05156|CFAI_HUMAN	494	0.00215351
20200615_serum_NGlycP_1hDIA_rep3.mzML	1159.05	1177.89	-18.8383	LISJCSK	LISJC[160]SK	(N(N(H(H(N(H(A))))(H(N(H(A)))))))	A(2)H(5)N(4)	4	3	1009.4	9815570	1.27634e+08	sp|P05156|CFAI_HUMAN	494	0.00215351
20200615_serum_NGlycP_1hDIA_rep1.mzML	1149.62	1173.57	-23.9504	LISJCSK	LISJC[160]SK	(N(N(H(H(N(H(A))))(H(N(H(A)))))))	A(2)H(5)N(4)	4	2	1513.6	2608160	2.29514e+07	sp|P05156|CFAI_HUMAN	494	0.00215351
20200615_serum_NGlycP_1hDIA_rep2.mzML	1158.38	1170.15	-11.7717	LISJCSK	LISJC[160]SK	(N(N(H(H(N(H(A))))(H(N(H(A)))))))	A(2)H(5)N(4)	4	2	1513.6	3121740	1.83116e+07	sp|P05156|CFAI_HUMAN	494	0.00215351
20200615_serum_NGlycP_1hDIA_rep3.mzML	1158.7	1174.36	-15.661	LISJCSK	LISJC[160]SK	(N(N(H(H(N(H(A))))(H(N(H(A)))))))	A(2)H(5)N(4)	4	2	1513.6	3311720	4.0008e+07	sp|P05156|CFAI_HUMAN	494	0.00215351
20200615_serum_NGlycP_1hDIA_rep1.mzML	2779.53	2874.97	-95.4383	LNAENJATFYFK	LNAENJATFYFK	(N(N(H(H(N(H(H))))(H(N(F)(H(A)))))))	A(1)F(1)H(6)N(4)	6	3	1218.5	3332320	8.75306e+06	sp|P01042|KNG1_HUMAN	294	0.00105357
20200615_serum_NGlycP_1hDIA_rep2.mzML	2780.89	2881.56	-100.669	LNAENJATFYFK	LNAENJATFYFK	(N(N(H(H(N(H(H))))(H(N(F)(H(A)))))))	A(1)F(1)H(6)N(4)	6	3	1218.5	4024310	1.39453e+07	sp|P01042|KNG1_HUMAN	294	0.00105357
20200615_serum_NGlycP_1hDIA_rep3.mzML	2776.98	2874.68	-97.6984	LNAENJATFYFK	LNAENJATFYFK	(N(N(H(H(N(H(H))))(H(N(F)(H(A)))))))	A(1)F(1)H(6)N(4)	6	3	1218.5	3543100	1.07491e+07	sp|P01042|KNG1_HUMAN	294	0.00105357
20200615_serum_NGlycP_1hDIA_rep2.mzML	2757.88	2876.69	-118.806	LNAENJATFYFK	LNAENJATFYFK	(N(F)(N(H(H(N(H(A))))(H(N(H(A)))))))	A(2)F(1)H(5)N(4)	6	3	1261.51	402712	1.59108e+07	sp|P01042|KNG1_HUMAN	294	0.000654194
20200615_serum_NGlycP_1hDIA_rep3.mzML	2754.33	2869.9	-115.574	LNAENJATFYFK	LNAENJATFYFK	(N(F)(N(H(H(N(H(A))))(H(N(H(A)))))))	A(2)F(1)H(5)N(4)	6	3	1261.51	389037	13737363	sp|P01042|KNG1_HUMAN	294	0.000654194
20200615_serum_NGlycP_1hDIA_rep1.mzML	2757.06	2870.86	-113.799	LNAENJATFYFK	LNAENJATFYFK	(N(F)(N(H(H(N(H(H))))(H(N(F)(H(A)))))))	A(1)F(2)H(6)N(4)	6	3	1267.18	626586	1.22954e+06	sp|P01042|KNG1_HUMAN	294	0.000190244
20200615_serum_NGlycP_1hDIA_rep2.mzML	2758.4	2877.43	-119.03	LNAENJATFYFK	LNAENJATFYFK	(N(F)(N(H(H(N(H(H))))(H(N(F)(H(A)))))))	A(1)F(2)H(6)N(4)	6	3	1267.18	630866	941730	sp|P01042|KNG1_HUMAN	294	0.000190244
20200615_serum_NGlycP_1hDIA_rep3.mzML	2753.32	2870.63	-117.31	LNAENJATFYFK	LNAENJATFYFK	(N(F)(N(H(H(N(H(H))))(H(N(F)(H(A)))))))	A(1)F(2)H(6)N(4)	6	3	1267.18	607872	1.06986e+06	sp|P01042|KNG1_HUMAN	294	0.000190244
20200615_serum_NGlycP_1hDIA_rep2.mzML	3249.33	3193.24	56.0896	LPTQJITFQTESSVAEQEAEFQSPK	LPTQJITFQTESSVAEQEAEFQSPK	(N(N(H(H(N(H(H))))(H(N(F)(H(A)))))))	A(1)F(1)H(6)N(4)	5	4	1258.54	1720510	2.03196e+06	sp|Q14624|ITIH4_HUMAN	517	0.000264604
20200615_serum_NGlycP_1hDIA_rep3.mzML	3248.28	3183.95	64.3343	LPTQJITFQTESSVAEQEAEFQSPK	LPTQJITFQTESSVAEQEAEFQSPK	(N(N(H(H(N(H(H))))(H(N(F)(H(A)))))))	A(1)F(1)H(6)N(4)	5	4	1258.54	1420130	1.5021e+06	sp|Q14624|ITIH4_HUMAN	517	0.000264604
20200615_serum_NGlycP_1hDIA_rep1.mzML	3221.6	3173.8	47.7996	LQAPLJYTEFQKPICLPSK	LQAPLJYTEFQKPIC[160]LPSK	(N(N(H(H(N(H(A))))(H(N(H(A)))))))	A(2)H(5)N(4)	6	4	1113.74	1722740	1.0568e+07	sp|P03952|KLKB1_HUMAN	494	0.000450812
20200615_serum_NGlycP_1hDIA_rep2.mzML	3220	3175.8	44.1968	LQAPLJYTEFQKPICLPSK	LQAPLJYTEFQKPIC[160]LPSK	(N(N(H(H(N(H(A))))(H(N(H(A)))))))	A(2)H(5)N(4)	6	4	1113.74	1879440	1.48332e+07	sp|P03952|KLKB1_HUMAN	494	0.000450812
20200615_serum_NGlycP_1hDIA_rep3.mzML	1465.66	1457.5	8.16167	LQNNENJISCVER	LQNNENJISC[160]VER	(N(N(H(H(N(H)))(H(N(H(A)))))))	A(1)H(5)N(4)	7	3	1168.48	279024	1.20014e+06	sp|P36980|FHR2_HUMAN/sp|Q03591|FHR1_HUMAN	126/126	0.00625759
20200615_serum_NGlycP_1hDIA_rep1.mzML	1734.44	1732.37	2.06651	LQNNENJISCVER	LQNNENJISC[160]VER	(N(N(H(H(N(H(A))))(H(N(H(A)))))))	A(2)H(5)N(4)	7	3	1265.51	2078820	1.73588e+07	sp|P36980|FHR2_HUMAN/sp|Q03591|FHR1_HUMAN	126/126	0.000200932
20200615_serum_NGlycP_1hDIA_rep2.mzML	1737.2	1736.53	0.670359	LQNNENJISCVER	LQNNENJISC[160]VER	(N(N(H(H(N(H(A))))(H(N(H(A)))))))	A(2)H(5)N(4)	7	3	1265.51	2144580	1.7792e+07	sp|P36980|FHR2_HUMAN/sp|Q03591|FHR1_HUMAN	126/126	0.000200932
20200615_serum_NGlycP_1hDIA_rep3.mzML	1740.66	1736.64	4.01575	LQNNENJISCVER	LQNNENJISC[160]VER	(N(N(H(H(N(H(A))))(H(N(H(A)))))))	A(2)H(5)N(4)	7	3	1265.51	2263880	2.23633e+07	sp|P36980|FHR2_HUMAN/sp|Q03591|FHR1_HUMAN	126/126	0.000200932
20200615_serum_NGlycP_1hDIA_rep1.mzML	2102.38	2112.06	-9.68383	LSDLSIJSTECLHVHCR	LSDLSIJSTEC[160]LHVHC[160]R	(N(N(H(H(N(H(A))))(H(N(H(A)))))))	A(2)H(5)N(4)	7	4	1062.19	7997630	4.58156e+07	sp|P05156|CFAI_HUMAN	177	0.000365089
20200615_serum_NGlycP_1hDIA_rep2.mzML	2110.53	2118.21	-7.68158	LSDLSIJSTECLHVHCR	LSDLSIJSTEC[160]LHVHC[160]R	(N(N(H(H(N(H(A))))(H(N(H(A)))))))	A(2)H(5)N(4)	7	4	1062.19	8370220	4.08806e+07	sp|P05156|CFAI_HUMAN	177	0.000365089
20200615_serum_NGlycP_1hDIA_rep3.mzML	2102.33	2116.73	-14.3951	LSDLSIJSTECLHVHCR	LSDLSIJSTEC[160]LHVHC[160]R	(N(N(H(H(N(H(A))))(H(N(H(A)))))))	A(2)H(5)N(4)	7	4	1062.19	9591740	5.87152e+07	sp|P05156|CFAI_HUMAN	177	0.000365089
20200615_serum_NGlycP_1hDIA_rep1.mzML	2101.95	2105.61	-3.65746	LSDLSIJSTECLHVHCR	LSDLSIJSTEC[160]LHVHC[160]R	(N(N(H(H(N(H(A))))(H(N(H(A)))))))	A(2)H(5)N(4)	7	3	1415.92	3431990	4.21067e+07	sp|P05156|CFAI_HUMAN	177	0.000365089
20200615_serum_NGlycP_1hDIA_rep2.mzML	2108.39	2111.66	-3.27427	LSDLSIJSTECLHVHCR	LSDLSIJSTEC[160]LHVHC[160]R	(N(N(H(H(N(H(A))))(H(N(H(A)))))))	A(2)H(5)N(4)	7	3	1415.92	3684690	4.72288e+07	sp|P05156|CFAI_HUMAN	177	0.000365089
20200615_serum_NGlycP_1hDIA_rep3.mzML	2102.67	2110.26	-7.59171	LSDLSIJSTECLHVHCR	LSDLSIJSTEC[160]LHVHC[160]R	(N(N(H(H(N(H(A))))(H(N(H(A)))))))	A(2)H(5)N(4)	7	3	1415.92	3814220	5.30532e+07	sp|P05156|CFAI_HUMAN	177	0.000365089
20200615_serum_NGlycP_1hDIA_rep1.mzML	2096.44	2104.63	-8.18684	LSDLSIJSTECLHVHCR	LSDLSIJSTEC[160]LHVHC[160]R	(N(F)(N(H(H(N(H(A))))(H(N(H(A)))))))	A(2)F(1)H(5)N(4)	7	4	1098.7	996475	1.03177e+07	sp|P05156|CFAI_HUMAN	177	7.74826e-05
20200615_serum_NGlycP_1hDIA_rep2.mzML	2102.72	2110.66	-7.94057	LSDLSIJSTECLHVHCR	LSDLSIJSTEC[160]LHVHC[160]R	(N(F)(N(H(H(N(H(A))))(H(N(H(A)))))))	A(2)F(1)H(5)N(4)	7	4	1098.7	1171840	8.94807e+06	sp|P05156|CFAI_HUMAN	177	7.74826e-05
20200615_serum_NGlycP_1hDIA_rep3.mzML	2094.41	2109.27	-14.8585	LSDLSIJSTECLHVHCR	LSDLSIJSTEC[160]LHVHC[160]R	(N(F)(N(H(H(N(H(A))))(H(N(H(A)))))))	A(2)F(1)H(5)N(4)	7	4	1098.7	1575130	8.05239e+06	sp|P05156|CFAI_HUMAN	177	7.74826e-05
20200615_serum_NGlycP_1hDIA_rep1.mzML	2101.94	2098.39	3.54772	LSDLSIJSTECLHVHCR	LSDLSIJSTEC[160]LHVHC[160]R	(N(F)(N(H(H(N(H(A))))(H(N(H(A)))))))	A(2)F(1)H(5)N(4)	7	3	1464.6	639661	6.36515e+06	sp|P05156|CFAI_HUMAN	177	7.74826e-05
20200615_serum_NGlycP_1hDIA_rep2.mzML	2113.75	2104.32	9.43365	LSDLSIJSTECLHVHCR	LSDLSIJSTEC[160]LHVHC[160]R	(N(F)(N(H(H(N(H(A))))(H(N(H(A)))))))	A(2)F(1)H(5)N(4)	7	3	1464.6	439284	4.8963e+06	sp|P05156|CFAI_HUMAN	177	7.74826e-05
20200615_serum_NGlycP_1hDIA_rep1.mzML	2101.95	2268.21	-166.257	LSDLSIJSTECLHVHCR	LSDLSIJSTEC[160]LHVHC[160]R	(N(N(H(H(N(H)(F)))(H(N(F)(H(A)))))))	A(1)F(2)H(5)N(4)	7	3	1416.26	3234970	4.91134e+07	sp|P05156|CFAI_HUMAN	177	0.00190081
20200615_serum_NGlycP_1hDIA_rep2.mzML	3322.09	3299.23	22.8598	LSLHRPALEDLLLGSEAJLTCTLTGLR	LSLHRPALEDLLLGSEAJLTC[160]TLTGLR	(N(N(H(H(N(H)))(H(N(H(A)))))))	A(1)H(5)N(4)	18	6	813.719	571621	746729	sp|P01877|IGHA2_HUMAN/sp|P0DOX2|IGA2_HUMAN/sp|P01876|IGHA1_HUMAN	131/246/144	9.79541e-05
20200615_serum_NGlycP_1hDIA_rep3.mzML	3318.07	3295.19	22.8768	LSLHRPALEDLLLGSEAJLTCTLTGLR	LSLHRPALEDLLLGSEAJLTC[160]TLTGLR	(N(N(H(H(N(H)))(H(N(H(A)))))))	A(1)H(5)N(4)	18	6	813.719	638415	424286	sp|P01877|IGHA2_HUMAN/sp|P0DOX2|IGA2_HUMAN/sp|P01876|IGHA1_HUMAN	131/246/144	9.79541e-05
20200615_serum_NGlycP_1hDIA_rep1.mzML	3321.06	3291.38	29.6828	LSLHRPALEDLLLGSEAJLTCTLTGLR	LSLHRPALEDLLLGSEAJLTC[160]TLTGLR	(N(N(H(H(N(H)))(H(N(H(A)))))))	A(1)H(5)N(4)	18	5	976.261	2085920	5.89818e+06	sp|P01877|IGHA2_HUMAN/sp|P0DOX2|IGA2_HUMAN/sp|P01876|IGHA1_HUMAN	131/246/144	9.79541e-05
20200615_serum_NGlycP_1hDIA_rep2.mzML	3322.3	3293.71	28.5871	LSLHRPALEDLLLGSEAJLTCTLTGLR	LSLHRPALEDLLLGSEAJLTC[160]TLTGLR	(N(N(H(H(N(H)))(H(N(H(A)))))))	A(1)H(5)N(4)	18	5	976.261	2250010	8.2178e+06	sp|P01877|IGHA2_HUMAN/sp|P0DOX2|IGA2_HUMAN/sp|P01876|IGHA1_HUMAN	131/246/144	9.79541e-05
20200615_serum_NGlycP_1hDIA_rep3.mzML	3319.19	3289.67	29.5176	LSLHRPALEDLLLGSEAJLTCTLTGLR	LSLHRPALEDLLLGSEAJLTC[160]TLTGLR	(N(N(H(H(N(H)))(H(N(H(A)))))))	A(1)H(5)N(4)	18	5	976.261	2080870	5.84994e+06	sp|P01877|IGHA2_HUMAN/sp|P0DOX2|IGA2_HUMAN/sp|P01876|IGHA1_HUMAN	131/246/144	9.79541e-05
20200615_serum_NGlycP_1hDIA_rep1.mzML	3320.36	3255.64	64.7206	LSLHRPALEDLLLGSEAJLTCTLTGLR	LSLHRPALEDLLLGSEAJLTC[160]TLTGLR	(N(N(H(H(N(H)))(H(N(H(A)))))))	A(1)H(5)N(4)	18	4	1220.07	5855770	4.85009e+07	sp|P01877|IGHA2_HUMAN/sp|P0DOX2|IGA2_HUMAN/sp|P01876|IGHA1_HUMAN	131/246/144	9.79541e-05
20200615_serum_NGlycP_1hDIA_rep2.mzML	3322.94	3257.61	65.328	LSLHRPALEDLLLGSEAJLTCTLTGLR	LSLHRPALEDLLLGSEAJLTC[160]TLTGLR	(N(N(H(H(N(H)))(H(N(H(A)))))))	A(1)H(5)N(4)	18	4	1220.07	8195280	6.87754e+07	sp|P01877|IGHA2_HUMAN/sp|P0DOX2|IGA2_HUMAN/sp|P01876|IGHA1_HUMAN	131/246/144	9.79541e-05
20200615_serum_NGlycP_1hDIA_rep3.mzML	3318.5	3252	66.4959	LSLHRPALEDLLLGSEAJLTCTLTGLR	LSLHRPALEDLLLGSEAJLTC[160]TLTGLR	(N(N(H(H(N(H)))(H(N(H(A)))))))	A(1)H(5)N(4)	18	4	1220.07	7966670	4.31724e+07	sp|P01877|IGHA2_HUMAN/sp|P0DOX2|IGA2_HUMAN/sp|P01876|IGHA1_HUMAN	131/246/144	9.79541e-05
20200615_serum_NGlycP_1hDIA_rep1.mzML	3318.22	3296.78	21.4412	LSLHRPALEDLLLGSEAJLTCTLTGLR	LSLHRPALEDLLLGSEAJLTC[160]TLTGLR	(N(N(H(H(N(H)))(H(N(H(A)))))))	A(1)H(5)N(4)	18	3	1626.43	340331	1.06052e+07	sp|P01877|IGHA2_HUMAN/sp|P0DOX2|IGA2_HUMAN/sp|P01876|IGHA1_HUMAN	131/246/144	9.79541e-05
20200615_serum_NGlycP_1hDIA_rep2.mzML	3322.07	3299.27	22.798	LSLHRPALEDLLLGSEAJLTCTLTGLR	LSLHRPALEDLLLGSEAJLTC[160]TLTGLR	(N(N(H(H(N(H)))(H(N(H(A)))))))	A(1)H(5)N(4)	18	3	1626.43	437827	16145579	sp|P01877|IGHA2_HUMAN/sp|P0DOX2|IGA2_HUMAN/sp|P01876|IGHA1_HUMAN	131/246/144	9.79541e-05
20200615_serum_NGlycP_1hDIA_rep3.mzML	3318.41	3295.25	23.1613	LSLHRPALEDLLLGSEAJLTCTLTGLR	LSLHRPALEDLLLGSEAJLTC[160]TLTGLR	(N(N(H(H(N(H)))(H(N(H(A)))))))	A(1)H(5)N(4)	18	3	1626.43	567422	7.51284e+06	sp|P01877|IGHA2_HUMAN/sp|P0DOX2|IGA2_HUMAN/sp|P01876|IGHA1_HUMAN	131/246/144	9.79541e-05
20200615_serum_NGlycP_1hDIA_rep2.mzML	3322.09	3249.44	72.6471	LSLHRPALEDLLLGSEAJLTCTLTGLR	LSLHRPALEDLLLGSEAJLTC[160]TLTGLR	(N(N(H(H(N(H(F))))(H(N(H(F)))))))	F(2)H(5)N(4)	18	6	813.889	586275	1.42607e+06	sp|P01877|IGHA2_HUMAN/sp|P0DOX2|IGA2_HUMAN/sp|P01876|IGHA1_HUMAN	131/246/144	0.000120014
20200615_serum_NGlycP_1hDIA_rep3.mzML	3318.07	3243.29	74.7846	LSLHRPALEDLLLGSEAJLTCTLTGLR	LSLHRPALEDLLLGSEAJLTC[160]TLTGLR	(N(N(H(H(N(H(F))))(H(N(H(F)))))))	F(2)H(5)N(4)	18	6	813.889	647681	824695	sp|P01877|IGHA2_HUMAN/sp|P0DOX2|IGA2_HUMAN/sp|P01876|IGHA1_HUMAN	131/246/144	0.000120014
20200615_serum_NGlycP_1hDIA_rep1.mzML	3321.06	3223.91	97.153	LSLHRPALEDLLLGSEAJLTCTLTGLR	LSLHRPALEDLLLGSEAJLTC[160]TLTGLR	(N(N(H(H(N(H(F))))(H(N(H(F)))))))	F(2)H(5)N(4)	18	5	976.465	2166130	7.15064e+06	sp|P01877|IGHA2_HUMAN/sp|P0DOX2|IGA2_HUMAN/sp|P01876|IGHA1_HUMAN	131/246/144	0.000120014
20200615_serum_NGlycP_1hDIA_rep2.mzML	3322.3	3225.22	97.0796	LSLHRPALEDLLLGSEAJLTCTLTGLR	LSLHRPALEDLLLGSEAJLTC[160]TLTGLR	(N(N(H(H(N(H(F))))(H(N(H(F)))))))	F(2)H(5)N(4)	18	5	976.465	2383000	9.73257e+06	sp|P01877|IGHA2_HUMAN/sp|P0DOX2|IGA2_HUMAN/sp|P01876|IGHA1_HUMAN	131/246/144	0.000120014
20200615_serum_NGlycP_1hDIA_rep3.mzML	3319.19	3217.73	101.461	LSLHRPALEDLLLGSEAJLTCTLTGLR	LSLHRPALEDLLLGSEAJLTC[160]TLTGLR	(N(N(H(H(N(H(F))))(H(N(H(F)))))))	F(2)H(5)N(4)	18	5	976.465	2161430	3.42061e+06	sp|P01877|IGHA2_HUMAN/sp|P0DOX2|IGA2_HUMAN/sp|P01876|IGHA1_HUMAN	131/246/144	0.000120014
20200615_serum_NGlycP_1hDIA_rep2.mzML	3374.39	3347.18	27.2137	LSLHRPALEDLLLGSEAJLTCTLTGLR	LSLHRPALEDLLLGSEAJLTC[160]TLTGLR	(N(N(H(H(N(H(A))))(H(N(H(A)))))))	A(2)H(5)N(4)	18	5	1034.48	2700300	5.5675e+06	sp|P01877|IGHA2_HUMAN/sp|P0DOX2|IGA2_HUMAN/sp|P01876|IGHA1_HUMAN	131/246/144	0.000302257
20200615_serum_NGlycP_1hDIA_rep1.mzML	3372.77	3312.75	60.0207	LSLHRPALEDLLLGSEAJLTCTLTGLR	LSLHRPALEDLLLGSEAJLTC[160]TLTGLR	(N(N(H(H(N(H(A))))(H(N(H(A)))))))	A(2)H(5)N(4)	18	4	1292.85	2482390	3.22456e+07	sp|P01877|IGHA2_HUMAN/sp|P0DOX2|IGA2_HUMAN/sp|P01876|IGHA1_HUMAN	131/246/144	0.000302257
20200615_serum_NGlycP_1hDIA_rep2.mzML	3374.98	3315.24	59.7431	LSLHRPALEDLLLGSEAJLTCTLTGLR	LSLHRPALEDLLLGSEAJLTC[160]TLTGLR	(N(N(H(H(N(H(A))))(H(N(H(A)))))))	A(2)H(5)N(4)	18	4	1292.85	3132840	2.87005e+07	sp|P01877|IGHA2_HUMAN/sp|P0DOX2|IGA2_HUMAN/sp|P01876|IGHA1_HUMAN	131/246/144	0.000302257
20200615_serum_NGlycP_1hDIA_rep3.mzML	3369.94	3311.01	58.9307	LSLHRPALEDLLLGSEAJLTCTLTGLR	LSLHRPALEDLLLGSEAJLTC[160]TLTGLR	(N(N(H(H(N(H(A))))(H(N(H(A)))))))	A(2)H(5)N(4)	18	4	1292.85	3659210	3.10911e+07	sp|P01877|IGHA2_HUMAN/sp|P0DOX2|IGA2_HUMAN/sp|P01876|IGHA1_HUMAN	131/246/144	0.000302257
20200615_serum_NGlycP_1hDIA_rep1.mzML	3272.43	3207.18	65.2482	LSLHRPALEDLLLGSEAJLTCTLTGLR	LSLHRPALEDLLLGSEAJLTC[160]TLTGLR	(N(N(H(N)(H(N))(H(N(H))))))	H(4)N(5)	18	4	1157.56	5299600	3.83091e+07	sp|P01877|IGHA2_HUMAN/sp|P0DOX2|IGA2_HUMAN/sp|P01876|IGHA1_HUMAN	131/246/144	0.000161519
20200615_serum_NGlycP_1hDIA_rep2.mzML	3270.8	3208.06	62.7432	LSLHRPALEDLLLGSEAJLTCTLTGLR	LSLHRPALEDLLLGSEAJLTC[160]TLTGLR	(N(N(H(N)(H(N))(H(N(H))))))	H(4)N(5)	18	4	1157.56	6807390	4.38494e+07	sp|P01877|IGHA2_HUMAN/sp|P0DOX2|IGA2_HUMAN/sp|P01876|IGHA1_HUMAN	131/246/144	0.000161519
20200615_serum_NGlycP_1hDIA_rep3.mzML	3268.22	3199.65	68.5712	LSLHRPALEDLLLGSEAJLTCTLTGLR	LSLHRPALEDLLLGSEAJLTC[160]TLTGLR	(N(N(H(N)(H(N))(H(N(H))))))	H(4)N(5)	18	4	1157.56	7410520	5.64041e+07	sp|P01877|IGHA2_HUMAN/sp|P0DOX2|IGA2_HUMAN/sp|P01876|IGHA1_HUMAN	131/246/144	0.000161519
20200615_serum_NGlycP_1hDIA_rep1.mzML	3272.43	3210.35	62.0753	LSLHRPALEDLLLGSEAJLTCTLTGLR	LSLHRPALEDLLLGSEAJLTC[160]TLTGLR	(N(N(H(H(N(H)))(H(N(H))))))	H(5)N(4)	18	4	1147.3	4884370	1.17144e+07	sp|P01877|IGHA2_HUMAN/sp|P0DOX2|IGA2_HUMAN/sp|P01876|IGHA1_HUMAN	131/246/144	0.00022642
20200615_serum_NGlycP_1hDIA_rep2.mzML	3270.8	3211.23	59.5724	LSLHRPALEDLLLGSEAJLTCTLTGLR	LSLHRPALEDLLLGSEAJLTC[160]TLTGLR	(N(N(H(N)(H(H))(H(N(H))))))	H(5)N(4)	18	4	1147.3	6409610	1.36111e+07	sp|P01877|IGHA2_HUMAN/sp|P0DOX2|IGA2_HUMAN/sp|P01876|IGHA1_HUMAN	131/246/144	0.00022642
20200615_serum_NGlycP_1hDIA_rep3.mzML	3268.22	3202.99	65.2294	LSLHRPALEDLLLGSEAJLTCTLTGLR	LSLHRPALEDLLLGSEAJLTC[160]TLTGLR	(N(N(H(H(N(H)))(H(N(H))))))	H(5)N(4)	18	4	1147.3	7002220	1.87217e+07	sp|P01877|IGHA2_HUMAN/sp|P0DOX2|IGA2_HUMAN/sp|P01876|IGHA1_HUMAN	131/246/144	0.00022642
20200615_serum_NGlycP_1hDIA_rep1.mzML	3320.9	3300.22	20.6814	LSLHRPALEDLLLGSEAJLTCTLTGLR	LSLHRPALEDLLLGSEAJLTC[160]TLTGLR	(N(F)(N(H(H(H)(H))(H(N(H)(F))))))	F(2)H(6)N(3)	18	5	968.26	566358	71689.4	sp|P01877|IGHA2_HUMAN/sp|P0DOX2|IGA2_HUMAN/sp|P01876|IGHA1_HUMAN	131/246/144	4.4758e-05
20200615_serum_NGlycP_1hDIA_rep2.mzML	3323.66	3302.74	20.9217	LSLHRPALEDLLLGSEAJLTCTLTGLR	LSLHRPALEDLLLGSEAJLTC[160]TLTGLR	(N(F)(N(H(H(H)(H))(H(N(H)(F))))))	F(2)H(6)N(3)	18	5	968.26	571244	426828	sp|P01877|IGHA2_HUMAN/sp|P0DOX2|IGA2_HUMAN/sp|P01876|IGHA1_HUMAN	131/246/144	4.4758e-05
20200615_serum_NGlycP_1hDIA_rep3.mzML	3317.33	3298.7	18.625	LSLHRPALEDLLLGSEAJLTCTLTGLR	LSLHRPALEDLLLGSEAJLTC[160]TLTGLR	(N(F)(N(H(H(H)(H))(H(N(H)(F))))))	F(2)H(6)N(3)	18	5	968.26	389085	123721	sp|P01877|IGHA2_HUMAN/sp|P0DOX2|IGA2_HUMAN/sp|P01876|IGHA1_HUMAN	131/246/144	4.4758e-05
20200615_serum_NGlycP_1hDIA_rep1.mzML	3321.06	3322.88	-1.8205	LSLHRPALEDLLLGSEAJLTCTLTGLR	LSLHRPALEDLLLGSEAJLTC[160]TLTGLR	(N(N(H(N)(H(N))(H(N(H(A)))))))	A(1)H(4)N(5)	18	5	984.466	2081020	152034	sp|P01877|IGHA2_HUMAN/sp|P0DOX2|IGA2_HUMAN/sp|P01876|IGHA1_HUMAN	131/246/144	0.000490463
20200615_serum_NGlycP_1hDIA_rep2.mzML	3322.3	3325.49	-3.18613	LSLHRPALEDLLLGSEAJLTCTLTGLR	LSLHRPALEDLLLGSEAJLTC[160]TLTGLR	(N(N(H(N)(H(N))(H(N(H(A)))))))	A(1)H(4)N(5)	18	5	984.466	2256820	981294	sp|P01877|IGHA2_HUMAN/sp|P0DOX2|IGA2_HUMAN/sp|P01876|IGHA1_HUMAN	131/246/144	0.000490463
20200615_serum_NGlycP_1hDIA_rep3.mzML	3319.19	3320.86	-1.66954	LSLHRPALEDLLLGSEAJLTCTLTGLR	LSLHRPALEDLLLGSEAJLTC[160]TLTGLR	(N(N(H(N)(H(N))(H(N(H(A)))))))	A(1)H(4)N(5)	18	5	984.466	2104650	267129	sp|P01877|IGHA2_HUMAN/sp|P0DOX2|IGA2_HUMAN/sp|P01876|IGHA1_HUMAN	131/246/144	0.000490463
20200615_serum_NGlycP_1hDIA_rep1.mzML	3320.36	3266.8	53.5644	LSLHRPALEDLLLGSEAJLTCTLTGLR	LSLHRPALEDLLLGSEAJLTC[160]TLTGLR	(N(N(H(N)(H(N))(H(N(H(A)))))))	A(1)H(4)N(5)	18	4	1230.33	5295640	2.86871e+06	sp|P01877|IGHA2_HUMAN/sp|P0DOX2|IGA2_HUMAN/sp|P01876|IGHA1_HUMAN	131/246/144	0.000490463
20200615_serum_NGlycP_1hDIA_rep2.mzML	3322.94	3268.76	54.1849	LSLHRPALEDLLLGSEAJLTCTLTGLR	LSLHRPALEDLLLGSEAJLTC[160]TLTGLR	(N(N(H(N)(H(N))(H(N(H(A)))))))	A(1)H(4)N(5)	18	4	1230.33	7340050	4.93681e+06	sp|P01877|IGHA2_HUMAN/sp|P0DOX2|IGA2_HUMAN/sp|P01876|IGHA1_HUMAN	131/246/144	0.000490463
20200615_serum_NGlycP_1hDIA_rep3.mzML	3318.5	3263.8	54.6988	LSLHRPALEDLLLGSEAJLTCTLTGLR	LSLHRPALEDLLLGSEAJLTC[160]TLTGLR	(N(N(H(N)(H(N))(H(N(H(A)))))))	A(1)H(4)N(5)	18	4	1230.33	7126940	3.57854e+06	sp|P01877|IGHA2_HUMAN/sp|P0DOX2|IGA2_HUMAN/sp|P01876|IGHA1_HUMAN	131/246/144	0.000490463
20200615_serum_NGlycP_1hDIA_rep1.mzML	3321.06	3318.72	2.33603	LSLHRPALEDLLLGSEAJLTCTLTGLR	LSLHRPALEDLLLGSEAJLTC[160]TLTGLR	(N(N(H(N)(H(N(H)))(H(N(H)(F))))))	F(1)H(5)N(5)	18	5	987.869	1963490	3.34541e+06	sp|P01877|IGHA2_HUMAN/sp|P0DOX2|IGA2_HUMAN/sp|P01876|IGHA1_HUMAN	131/246/144	0.00102047
20200615_serum_NGlycP_1hDIA_rep2.mzML	3322.3	3321.27	1.02984	LSLHRPALEDLLLGSEAJLTCTLTGLR	LSLHRPALEDLLLGSEAJLTC[160]TLTGLR	(N(N(H(N)(H(N(H)))(H(N(H)(F))))))	F(1)H(5)N(5)	18	5	987.869	2153010	431484	sp|P01877|IGHA2_HUMAN/sp|P0DOX2|IGA2_HUMAN/sp|P01876|IGHA1_HUMAN	131/246/144	0.00102047
20200615_serum_NGlycP_1hDIA_rep3.mzML	3319.19	3316.82	2.37423	LSLHRPALEDLLLGSEAJLTCTLTGLR	LSLHRPALEDLLLGSEAJLTC[160]TLTGLR	(N(N(H(N)(H(N(H)))(H(N(H)(F))))))	F(1)H(5)N(5)	18	5	987.869	2030320	599055	sp|P01877|IGHA2_HUMAN/sp|P0DOX2|IGA2_HUMAN/sp|P01876|IGHA1_HUMAN	131/246/144	0.00102047
20200615_serum_NGlycP_1hDIA_rep1.mzML	3321.06	3255.55	65.5125	LSLHRPALEDLLLGSEAJLTCTLTGLR	LSLHRPALEDLLLGSEAJLTC[160]TLTGLR	(N(N(H(H(H))(H(N(H))(N(H)(F))))))	F(1)H(6)N(4)	18	5	979.664	2106950	659743	sp|P01877|IGHA2_HUMAN/sp|P0DOX2|IGA2_HUMAN/sp|P01876|IGHA1_HUMAN	131/246/144	0.000651279
20200615_serum_NGlycP_1hDIA_rep2.mzML	3322.3	3257.51	64.788	LSLHRPALEDLLLGSEAJLTCTLTGLR	LSLHRPALEDLLLGSEAJLTC[160]TLTGLR	(N(N(H(H(H))(H(N(H))(N(H)(F))))))	F(1)H(6)N(4)	18	5	979.664	2287180	1.24046e+06	sp|P01877|IGHA2_HUMAN/sp|P0DOX2|IGA2_HUMAN/sp|P01876|IGHA1_HUMAN	131/246/144	0.000651279
20200615_serum_NGlycP_1hDIA_rep3.mzML	3319.19	3251.9	67.2939	LSLHRPALEDLLLGSEAJLTCTLTGLR	LSLHRPALEDLLLGSEAJLTC[160]TLTGLR	(N(N(H(H(H))(H(N(H))(N(H)(F))))))	F(1)H(6)N(4)	18	5	979.664	2111060	576684	sp|P01877|IGHA2_HUMAN/sp|P0DOX2|IGA2_HUMAN/sp|P01876|IGHA1_HUMAN	131/246/144	0.000651279
20200615_serum_NGlycP_1hDIA_rep1.mzML	3320.36	3259.5	60.8612	LSLHRPALEDLLLGSEAJLTCTLTGLR	LSLHRPALEDLLLGSEAJLTC[160]TLTGLR	(N(N(H(H(H))(H(N(H))(N(H)(F))))))	F(1)H(6)N(4)	18	4	1224.33	5835360	1.29871e+06	sp|P01877|IGHA2_HUMAN/sp|P0DOX2|IGA2_HUMAN/sp|P01876|IGHA1_HUMAN	131/246/144	0.000651279
20200615_serum_NGlycP_1hDIA_rep2.mzML	3322.94	3261.64	61.2969	LSLHRPALEDLLLGSEAJLTCTLTGLR	LSLHRPALEDLLLGSEAJLTC[160]TLTGLR	(N(N(H(H(H))(H(N(H))(N(H)(F))))))	F(1)H(6)N(4)	18	4	1224.33	8003540	1.56073e+06	sp|P01877|IGHA2_HUMAN/sp|P0DOX2|IGA2_HUMAN/sp|P01876|IGHA1_HUMAN	131/246/144	0.000651279
20200615_serum_NGlycP_1hDIA_rep3.mzML	3318.5	3256.3	62.2012	LSLHRPALEDLLLGSEAJLTCTLTGLR	LSLHRPALEDLLLGSEAJLTC[160]TLTGLR	(N(N(H(H(H))(H(N(H))(N(H)(F))))))	F(1)H(6)N(4)	18	4	1224.33	7899920	1.38416e+06	sp|P01877|IGHA2_HUMAN/sp|P0DOX2|IGA2_HUMAN/sp|P01876|IGHA1_HUMAN	131/246/144	0.000651279
20200615_serum_NGlycP_1hDIA_rep1.mzML	3316.57	3271.24	45.3325	LSLHRPALEDLLLGSEAJLTCTLTGLR	LSLHRPALEDLLLGSEAJLTC[160]TLTGLR	(N(N(H(H(N(H)(F)))(H(N(H(A)))))))	A(1)F(1)H(5)N(4)	18	5	1005.47	2498390	203006	sp|P01877|IGHA2_HUMAN/sp|P0DOX2|IGA2_HUMAN/sp|P01876|IGHA1_HUMAN	131/246/144	0.00257195
20200615_serum_NGlycP_1hDIA_rep2.mzML	3321.06	3273.15	47.9058	LSLHRPALEDLLLGSEAJLTCTLTGLR	LSLHRPALEDLLLGSEAJLTC[160]TLTGLR	(N(N(H(N)(H(H))(H(N(F)(H(A)))))))	A(1)F(1)H(5)N(4)	18	5	1005.47	2333490	520665	sp|P01877|IGHA2_HUMAN/sp|P0DOX2|IGA2_HUMAN/sp|P01876|IGHA1_HUMAN	131/246/144	0.00257195
20200615_serum_NGlycP_1hDIA_rep3.mzML	3316.35	3268.42	47.9294	LSLHRPALEDLLLGSEAJLTCTLTGLR	LSLHRPALEDLLLGSEAJLTC[160]TLTGLR	(N(N(H(H(N(H)(F)))(H(N(H(A)))))))	A(1)F(1)H(5)N(4)	18	5	1005.47	1769220	332795	sp|P01877|IGHA2_HUMAN/sp|P0DOX2|IGA2_HUMAN/sp|P01876|IGHA1_HUMAN	131/246/144	0.00257195
20200615_serum_NGlycP_1hDIA_rep1.mzML	3316.57	3279.77	36.8049	LSLHRPALEDLLLGSEAJLTCTLTGLR	LSLHRPALEDLLLGSEAJLTC[160]TLTGLR	(N(N(H(H(N)(N(H)))(H(N(H(A)))))))	A(1)H(5)N(5)	18	5	1016.88	2580790	5.85201e+06	sp|P01877|IGHA2_HUMAN/sp|P0DOX2|IGA2_HUMAN/sp|P01876|IGHA1_HUMAN	131/246/144	0.000873929
20200615_serum_NGlycP_1hDIA_rep2.mzML	3321.06	3281.6	39.4559	LSLHRPALEDLLLGSEAJLTCTLTGLR	LSLHRPALEDLLLGSEAJLTC[160]TLTGLR	(N(N(H(N)(H(N(H)))(H(N(H(A)))))))	A(1)H(5)N(5)	18	5	1016.88	2374660	6.68528e+06	sp|P01877|IGHA2_HUMAN/sp|P0DOX2|IGA2_HUMAN/sp|P01876|IGHA1_HUMAN	131/246/144	0.000873929
20200615_serum_NGlycP_1hDIA_rep3.mzML	3316.35	3277.31	39.0398	LSLHRPALEDLLLGSEAJLTCTLTGLR	LSLHRPALEDLLLGSEAJLTC[160]TLTGLR	(N(N(H(H(N)(N(H)))(H(N(H(A)))))))	A(1)H(5)N(5)	18	5	1016.88	1808750	3.58281e+06	sp|P01877|IGHA2_HUMAN/sp|P0DOX2|IGA2_HUMAN/sp|P01876|IGHA1_HUMAN	131/246/144	0.000873929
20200615_serum_NGlycP_1hDIA_rep1.mzML	3318.14	3252.7	65.4437	LSLHRPALEDLLLGSEAJLTCTLTGLR	LSLHRPALEDLLLGSEAJLTC[160]TLTGLR	(N(N(H(N)(H(N(H)))(H(N(H(A)))))))	A(1)H(5)N(5)	18	4	1270.84	3556800	4.47464e+07	sp|P01877|IGHA2_HUMAN/sp|P0DOX2|IGA2_HUMAN/sp|P01876|IGHA1_HUMAN	131/246/144	0.000873929
20200615_serum_NGlycP_1hDIA_rep2.mzML	3320.83	3254.53	66.2954	LSLHRPALEDLLLGSEAJLTCTLTGLR	LSLHRPALEDLLLGSEAJLTC[160]TLTGLR	(N(N(H(N)(H(N(H)))(H(N(H(A)))))))	A(1)H(5)N(5)	18	4	1270.84	3783760	5.35795e+07	sp|P01877|IGHA2_HUMAN/sp|P0DOX2|IGA2_HUMAN/sp|P01876|IGHA1_HUMAN	131/246/144	0.000873929
20200615_serum_NGlycP_1hDIA_rep3.mzML	3316.06	3248.72	67.338	LSLHRPALEDLLLGSEAJLTCTLTGLR	LSLHRPALEDLLLGSEAJLTC[160]TLTGLR	(N(N(H(N)(H(N(H)))(H(N(H(A)))))))	A(1)H(5)N(5)	18	4	1270.84	3273070	3.40952e+07	sp|P01877|IGHA2_HUMAN/sp|P0DOX2|IGA2_HUMAN/sp|P01876|IGHA1_HUMAN	131/246/144	0.000873929
20200615_serum_NGlycP_1hDIA_rep2.mzML	3321.06	3255.57	65.4915	LSLHRPALEDLLLGSEAJLTCTLTGLR	LSLHRPALEDLLLGSEAJLTC[160]TLTGLR	(N(N(H(H(N(H(H))))(H(N(H(A)))))))	A(1)H(6)N(4)	18	5	1008.67	2333490	96201.5	sp|P01877|IGHA2_HUMAN/sp|P0DOX2|IGA2_HUMAN/sp|P01876|IGHA1_HUMAN	131/246/144	0.00106495
20200615_serum_NGlycP_1hDIA_rep3.mzML	3316.35	3249.83	66.5206	LSLHRPALEDLLLGSEAJLTCTLTGLR	LSLHRPALEDLLLGSEAJLTC[160]TLTGLR	(N(N(H(H(N(H(H))))(H(N(H(A)))))))	A(1)H(6)N(4)	18	5	1008.67	1769220	164597	sp|P01877|IGHA2_HUMAN/sp|P0DOX2|IGA2_HUMAN/sp|P01876|IGHA1_HUMAN	131/246/144	0.00106495
20200615_serum_NGlycP_1hDIA_rep1.mzML	3316.57	3294.15	22.4233	LSLHRPALEDLLLGSEAJLTCTLTGLR	LSLHRPALEDLLLGSEAJLTC[160]TLTGLR	(N(N(H(H(N(H)))(H(N(F)(H(N(H))))))))	F(1)H(6)N(5)	18	5	1020.28	2504620	590825	sp|P01877|IGHA2_HUMAN/sp|P0DOX2|IGA2_HUMAN/sp|P01876|IGHA1_HUMAN	131/246/144	0.00151181
20200615_serum_NGlycP_1hDIA_rep2.mzML	3321.06	3296.58	24.4839	LSLHRPALEDLLLGSEAJLTCTLTGLR	LSLHRPALEDLLLGSEAJLTC[160]TLTGLR	(N(N(H(N)(H(H))(H(N(H))(N(H)(F))))))	F(1)H(6)N(5)	18	5	1020.28	2250610	1.13029e+06	sp|P01877|IGHA2_HUMAN/sp|P0DOX2|IGA2_HUMAN/sp|P01876|IGHA1_HUMAN	131/246/144	0.00151181
20200615_serum_NGlycP_1hDIA_rep3.mzML	3316.35	3292.55	23.8025	LSLHRPALEDLLLGSEAJLTCTLTGLR	LSLHRPALEDLLLGSEAJLTC[160]TLTGLR	(N(N(H(H(N(H)))(H(N(F)(H(N(H))))))))	F(1)H(6)N(5)	18	5	1020.28	1719200	510344	sp|P01877|IGHA2_HUMAN/sp|P0DOX2|IGA2_HUMAN/sp|P01876|IGHA1_HUMAN	131/246/144	0.00151181
20200615_serum_NGlycP_1hDIA_rep1.mzML	3319.11	3242.33	76.7765	LSLHRPALEDLLLGSEAJLTCTLTGLR	LSLHRPALEDLLLGSEAJLTC[160]TLTGLR	(N(N(H(N)(H(N(H)(F)))(H(N(H(A)))))))	A(1)F(1)H(5)N(5)	18	5	1046.09	452767	447083	sp|P01877|IGHA2_HUMAN/sp|P0DOX2|IGA2_HUMAN/sp|P01876|IGHA1_HUMAN	131/246/144	0.0023636
20200615_serum_NGlycP_1hDIA_rep2.mzML	3317.38	3243.72	73.6649	LSLHRPALEDLLLGSEAJLTCTLTGLR	LSLHRPALEDLLLGSEAJLTC[160]TLTGLR	(N(N(H(N)(H(N(H)(F)))(H(N(H(A)))))))	A(1)F(1)H(5)N(5)	18	5	1046.09	482603	217311	sp|P01877|IGHA2_HUMAN/sp|P0DOX2|IGA2_HUMAN/sp|P01876|IGHA1_HUMAN	131/246/144	0.0023636
20200615_serum_NGlycP_1hDIA_rep3.mzML	3316.04	3237.22	78.8181	LSLHRPALEDLLLGSEAJLTCTLTGLR	LSLHRPALEDLLLGSEAJLTC[160]TLTGLR	(N(N(H(N)(H(N(H)(F)))(H(N(H(A)))))))	A(1)F(1)H(5)N(5)	18	5	1046.09	401950	228511	sp|P01877|IGHA2_HUMAN/sp|P0DOX2|IGA2_HUMAN/sp|P01876|IGHA1_HUMAN	131/246/144	0.0023636
20200615_serum_NGlycP_1hDIA_rep2.mzML	3374.39	3289.69	84.7007	LSLHRPALEDLLLGSEAJLTCTLTGLR	LSLHRPALEDLLLGSEAJLTC[160]TLTGLR	(N(N(H(H(N(H(H))))(H(N(F)(H(A)))))))	A(1)F(1)H(6)N(4)	18	5	1037.88	2700300	549272	sp|P01877|IGHA2_HUMAN/sp|P0DOX2|IGA2_HUMAN/sp|P01876|IGHA1_HUMAN	131/246/144	0.000242999
20200615_serum_NGlycP_1hDIA_rep1.mzML	3372.77	3321.35	51.4237	LSLHRPALEDLLLGSEAJLTCTLTGLR	LSLHRPALEDLLLGSEAJLTC[160]TLTGLR	(N(N(H(H(N(H(H))))(H(N(F)(H(A)))))))	A(1)F(1)H(6)N(4)	18	4	1297.1	2482390	1.64961e+06	sp|P01877|IGHA2_HUMAN/sp|P0DOX2|IGA2_HUMAN/sp|P01876|IGHA1_HUMAN	131/246/144	0.000242999
20200615_serum_NGlycP_1hDIA_rep2.mzML	3374.98	3323.93	51.0491	LSLHRPALEDLLLGSEAJLTCTLTGLR	LSLHRPALEDLLLGSEAJLTC[160]TLTGLR	(N(N(H(H(N(H(H))))(H(N(F)(H(A)))))))	A(1)F(1)H(6)N(4)	18	4	1297.1	3110520	2211329	sp|P01877|IGHA2_HUMAN/sp|P0DOX2|IGA2_HUMAN/sp|P01876|IGHA1_HUMAN	131/246/144	0.000242999
20200615_serum_NGlycP_1hDIA_rep3.mzML	3369.94	3319.37	50.5686	LSLHRPALEDLLLGSEAJLTCTLTGLR	LSLHRPALEDLLLGSEAJLTC[160]TLTGLR	(N(N(H(H(N(H(H))))(H(N(F)(H(A)))))))	A(1)F(1)H(6)N(4)	18	4	1297.1	3659210	1.58584e+06	sp|P01877|IGHA2_HUMAN/sp|P0DOX2|IGA2_HUMAN/sp|P01876|IGHA1_HUMAN	131/246/144	0.000242999
20200615_serum_NGlycP_1hDIA_rep1.mzML	3271.62	3283.74	-12.1222	LSLHRPALEDLLLGSEAJLTCTLTGLR	LSLHRPALEDLLLGSEAJLTC[160]TLTGLR	(N(N(H(H(N(H)(F)))(H(N(H(N(H(A)))))))))	A(1)F(1)H(6)N(5)	18	5	1078.5	1481150	3.60544e+06	sp|P01877|IGHA2_HUMAN/sp|P0DOX2|IGA2_HUMAN/sp|P01876|IGHA1_HUMAN	131/246/144	0.00207532
20200615_serum_NGlycP_1hDIA_rep2.mzML	3270.27	3285.65	-15.3786	LSLHRPALEDLLLGSEAJLTCTLTGLR	LSLHRPALEDLLLGSEAJLTC[160]TLTGLR	(N(N(H(H(N(H)(F)))(H(N(H(N(H(A)))))))))	A(1)F(1)H(6)N(5)	18	5	1078.5	1872000	1.0916e+06	sp|P01877|IGHA2_HUMAN/sp|P0DOX2|IGA2_HUMAN/sp|P01876|IGHA1_HUMAN	131/246/144	0.00207532
20200615_serum_NGlycP_1hDIA_rep1.mzML	3271.62	3218.29	53.3312	LSLHRPALEDLLLGSEAJLTCTLTGLR	LSLHRPALEDLLLGSEAJLTC[160]TLTGLR	(N(N(H(H(H))(H(H(H))))))	H(6)N(2)	18	4	1086.27	1555830	4.50671e+06	sp|P01877|IGHA2_HUMAN/sp|P0DOX2|IGA2_HUMAN/sp|P01876|IGHA1_HUMAN	131/246/144	0.00102411
20200615_serum_NGlycP_1hDIA_rep2.mzML	3270.27	3219.4	50.8688	LSLHRPALEDLLLGSEAJLTCTLTGLR	LSLHRPALEDLLLGSEAJLTC[160]TLTGLR	(N(N(H(H(H))(H(H(H))))))	H(6)N(2)	18	4	1086.27	2001240	5.01126e+06	sp|P01877|IGHA2_HUMAN/sp|P0DOX2|IGA2_HUMAN/sp|P01876|IGHA1_HUMAN	131/246/144	0.00102411
20200615_serum_NGlycP_1hDIA_rep1.mzML	3274.83	3222.29	52.54	LSLHRPALEDLLLGSEAJLTCTLTGLR	LSLHRPALEDLLLGSEAJLTC[160]TLTGLR	(N(N(H(N)(H(N))(H(N)))))	H(3)N(5)	18	4	1117.04	1536110	1.43853e+07	sp|P01877|IGHA2_HUMAN/sp|P0DOX2|IGA2_HUMAN/sp|P01876|IGHA1_HUMAN	131/246/144	0.000539194
20200615_serum_NGlycP_1hDIA_rep2.mzML	3272.71	3223.56	49.1546	LSLHRPALEDLLLGSEAJLTCTLTGLR	LSLHRPALEDLLLGSEAJLTC[160]TLTGLR	(N(N(H(N)(H(N))(H(N)))))	H(3)N(5)	18	4	1117.04	2647600	1.45039e+07	sp|P01877|IGHA2_HUMAN/sp|P0DOX2|IGA2_HUMAN/sp|P01876|IGHA1_HUMAN	131/246/144	0.000539194
20200615_serum_NGlycP_1hDIA_rep3.mzML	3270.66	3215.97	54.6883	LSLHRPALEDLLLGSEAJLTCTLTGLR	LSLHRPALEDLLLGSEAJLTC[160]TLTGLR	(N(N(H(N)(H(N))(H(N)))))	H(3)N(5)	18	4	1117.04	2008720	1.91482e+07	sp|P01877|IGHA2_HUMAN/sp|P0DOX2|IGA2_HUMAN/sp|P01876|IGHA1_HUMAN	131/246/144	0.000539194
20200615_serum_NGlycP_1hDIA_rep1.mzML	3274.83	3200.28	74.5462	LSLHRPALEDLLLGSEAJLTCTLTGLR	LSLHRPALEDLLLGSEAJLTC[160]TLTGLR	(N(N(H(H)(N)(H(N(H))))))	H(4)N(4)	18	4	1106.79	1475550	1.48226e+06	sp|P01877|IGHA2_HUMAN/sp|P0DOX2|IGA2_HUMAN/sp|P01876|IGHA1_HUMAN	131/246/144	0.000724301
20200615_serum_NGlycP_1hDIA_rep2.mzML	3272.71	3201.4	71.3146	LSLHRPALEDLLLGSEAJLTCTLTGLR	LSLHRPALEDLLLGSEAJLTC[160]TLTGLR	(N(N(H(H)(N)(H(N(H))))))	H(4)N(4)	18	4	1106.79	2603930	1.07131e+06	sp|P01877|IGHA2_HUMAN/sp|P0DOX2|IGA2_HUMAN/sp|P01876|IGHA1_HUMAN	131/246/144	0.000724301
20200615_serum_NGlycP_1hDIA_rep3.mzML	3270.66	3192.54	78.1186	LSLHRPALEDLLLGSEAJLTCTLTGLR	LSLHRPALEDLLLGSEAJLTC[160]TLTGLR	(N(N(H(H)(N)(H(N(H))))))	H(4)N(4)	18	4	1106.79	1885810	2.00499e+06	sp|P01877|IGHA2_HUMAN/sp|P0DOX2|IGA2_HUMAN/sp|P01876|IGHA1_HUMAN	131/246/144	0.000724301
20200615_serum_NGlycP_1hDIA_rep1.mzML	3272.43	3219.86	52.5719	LSLHRPALEDLLLGSEAJLTCTLTGLR	LSLHRPALEDLLLGSEAJLTC[160]TLTGLR	(N(F)(N(H(N)(H(N))(H(N)))))	F(1)H(3)N(5)	18	4	1153.56	5110460	384036	sp|P01877|IGHA2_HUMAN/sp|P0DOX2|IGA2_HUMAN/sp|P01876|IGHA1_HUMAN	131/246/144	0.000786278
20200615_serum_NGlycP_1hDIA_rep2.mzML	3270.8	3221.03	49.7739	LSLHRPALEDLLLGSEAJLTCTLTGLR	LSLHRPALEDLLLGSEAJLTC[160]TLTGLR	(N(F)(N(H(N)(H(N))(H(N)))))	F(1)H(3)N(5)	18	4	1153.56	6383040	792517	sp|P01877|IGHA2_HUMAN/sp|P0DOX2|IGA2_HUMAN/sp|P01876|IGHA1_HUMAN	131/246/144	0.000786278
20200615_serum_NGlycP_1hDIA_rep3.mzML	3268.22	3213.3	54.9182	LSLHRPALEDLLLGSEAJLTCTLTGLR	LSLHRPALEDLLLGSEAJLTC[160]TLTGLR	(N(F)(N(H(N)(H(N))(H(N)))))	F(1)H(3)N(5)	18	4	1153.56	7075470	615071	sp|P01877|IGHA2_HUMAN/sp|P0DOX2|IGA2_HUMAN/sp|P01876|IGHA1_HUMAN	131/246/144	0.000786278
20200615_serum_NGlycP_1hDIA_rep3.mzML	3268.22	3190.38	77.8416	LSLHRPALEDLLLGSEAJLTCTLTGLR	LSLHRPALEDLLLGSEAJLTC[160]TLTGLR	(N(N(H(H(H(H)))(H(H)(H)(H)))))	H(8)N(2)	18	4	1167.3	6895560	4.4322e+06	sp|P01877|IGHA2_HUMAN/sp|P0DOX2|IGA2_HUMAN/sp|P01876|IGHA1_HUMAN	131/246/144	0.000230136
20200615_serum_NGlycP_1hDIA_rep1.mzML	3324.59	3266.66	57.9285	LSLHRPALEDLLLGSEAJLTCTLTGLR	LSLHRPALEDLLLGSEAJLTC[160]TLTGLR	(N(N(H(H(N))(H(N(H(A)))))))	A(1)H(4)N(4)	18	4	1179.56	430880	1.13364e+06	sp|P01877|IGHA2_HUMAN/sp|P0DOX2|IGA2_HUMAN/sp|P01876|IGHA1_HUMAN	131/246/144	0.000228265
20200615_serum_NGlycP_1hDIA_rep1.mzML	3324.59	3292.75	31.8411	LSLHRPALEDLLLGSEAJLTCTLTGLR	LSLHRPALEDLLLGSEAJLTC[160]TLTGLR	(N(N(H(H(H))(H(N(H(A)))))))	A(1)H(5)N(3)	18	4	1169.3	437288	927804	sp|P01877|IGHA2_HUMAN/sp|P0DOX2|IGA2_HUMAN/sp|P01876|IGHA1_HUMAN	131/246/144	0.000209851
20200615_serum_NGlycP_1hDIA_rep3.mzML	3321.76	3291.1	30.656	LSLHRPALEDLLLGSEAJLTCTLTGLR	LSLHRPALEDLLLGSEAJLTC[160]TLTGLR	(N(N(H(H(H))(H(N(H(A)))))))	A(1)H(5)N(3)	18	4	1169.3	286728	780375	sp|P01877|IGHA2_HUMAN/sp|P0DOX2|IGA2_HUMAN/sp|P01876|IGHA1_HUMAN	131/246/144	0.000209851
20200615_serum_NGlycP_1hDIA_rep1.mzML	3324.59	3206.05	118.545	LSLHRPALEDLLLGSEAJLTCTLTGLR	LSLHRPALEDLLLGSEAJLTC[160]TLTGLR	(N(N(H(N)(H(H))(H(N(H)(F))))))	F(1)H(5)N(4)	18	4	1183.81	410071	56351.6	sp|P01877|IGHA2_HUMAN/sp|P0DOX2|IGA2_HUMAN/sp|P01876|IGHA1_HUMAN	131/246/144	0.000526479
20200615_serum_NGlycP_1hDIA_rep1.mzML	3324.59	3207.78	116.811	LSLHRPALEDLLLGSEAJLTCTLTGLR	LSLHRPALEDLLLGSEAJLTC[160]TLTGLR	(N(N(H(N)(H(H)(H))(H(N(H))))))	H(6)N(4)	18	4	1187.81	437288	88074.1	sp|P01877|IGHA2_HUMAN/sp|P0DOX2|IGA2_HUMAN/sp|P01876|IGHA1_HUMAN	131/246/144	0.000455418
20200615_serum_NGlycP_1hDIA_rep3.mzML	3319.44	3260.5	58.9376	LSLHRPALEDLLLGSEAJLTCTLTGLR	LSLHRPALEDLLLGSEAJLTC[160]TLTGLR	(N(N(H(H)(H(H)(H(N(H(A))))))))	A(1)H(6)N(3)	18	4	1209.82	419287	926575	sp|P01877|IGHA2_HUMAN/sp|P0DOX2|IGA2_HUMAN/sp|P01876|IGHA1_HUMAN	131/246/144	0.000292984
20200615_serum_NGlycP_1hDIA_rep1.mzML	3320.36	3263.82	56.5411	LSLHRPALEDLLLGSEAJLTCTLTGLR	LSLHRPALEDLLLGSEAJLTC[160]TLTGLR	(N(N(H(H(N(F)))(H(N(H(A)))))))	A(1)F(1)H(4)N(4)	18	4	1216.08	5915950	391983	sp|P01877|IGHA2_HUMAN/sp|P0DOX2|IGA2_HUMAN/sp|P01876|IGHA1_HUMAN	131/246/144	0.00208917
20200615_serum_NGlycP_1hDIA_rep2.mzML	3322.94	3265.85	57.0939	LSLHRPALEDLLLGSEAJLTCTLTGLR	LSLHRPALEDLLLGSEAJLTC[160]TLTGLR	(N(N(H(H(N(F)))(H(N(H(A)))))))	A(1)F(1)H(4)N(4)	18	4	1216.08	8261980	270274	sp|P01877|IGHA2_HUMAN/sp|P0DOX2|IGA2_HUMAN/sp|P01876|IGHA1_HUMAN	131/246/144	0.00208917
20200615_serum_NGlycP_1hDIA_rep3.mzML	3318.5	3260.77	57.7328	LSLHRPALEDLLLGSEAJLTCTLTGLR	LSLHRPALEDLLLGSEAJLTC[160]TLTGLR	(N(N(H(H(N(F)))(H(N(H(A)))))))	A(1)F(1)H(4)N(4)	18	4	1216.08	8024670	396150	sp|P01877|IGHA2_HUMAN/sp|P0DOX2|IGA2_HUMAN/sp|P01876|IGHA1_HUMAN	131/246/144	0.00208917
20200615_serum_NGlycP_1hDIA_rep1.mzML	3320.36	3306.46	13.8988	LSLHRPALEDLLLGSEAJLTCTLTGLR	LSLHRPALEDLLLGSEAJLTC[160]TLTGLR	(N(N(H(N)(H(N(H)))(H(N(H)(F))))))	F(1)H(5)N(5)	18	4	1234.58	5333740	2570797	sp|P01877|IGHA2_HUMAN/sp|P0DOX2|IGA2_HUMAN/sp|P01876|IGHA1_HUMAN	131/246/144	0.00123597
20200615_serum_NGlycP_1hDIA_rep2.mzML	3322.94	3308.97	13.968	LSLHRPALEDLLLGSEAJLTCTLTGLR	LSLHRPALEDLLLGSEAJLTC[160]TLTGLR	(N(N(H(N)(H(N(H)))(H(N(H)(F))))))	F(1)H(5)N(5)	18	4	1234.58	7542480	4.70582e+06	sp|P01877|IGHA2_HUMAN/sp|P0DOX2|IGA2_HUMAN/sp|P01876|IGHA1_HUMAN	131/246/144	0.00123597
20200615_serum_NGlycP_1hDIA_rep3.mzML	3318.5	3304.88	13.6237	LSLHRPALEDLLLGSEAJLTCTLTGLR	LSLHRPALEDLLLGSEAJLTC[160]TLTGLR	(N(N(H(N)(H(N(H)))(H(N(H)(F))))))	F(1)H(5)N(5)	18	4	1234.58	7166410	1.58948e+06	sp|P01877|IGHA2_HUMAN/sp|P0DOX2|IGA2_HUMAN/sp|P01876|IGHA1_HUMAN	131/246/144	0.00123597
20200615_serum_NGlycP_1hDIA_rep1.mzML	3320.36	3200.07	120.295	LSLHRPALEDLLLGSEAJLTCTLTGLR	LSLHRPALEDLLLGSEAJLTC[160]TLTGLR	(N(F)(N(H(N)(H(H))(H(N(H)(F))))))	F(2)H(5)N(4)	18	4	1220.33	5835360	5.76995e+07	sp|P01877|IGHA2_HUMAN/sp|P0DOX2|IGA2_HUMAN/sp|P01876|IGHA1_HUMAN	131/246/144	0.00750963
20200615_serum_NGlycP_1hDIA_rep2.mzML	3322.94	3201.2	121.74	LSLHRPALEDLLLGSEAJLTCTLTGLR	LSLHRPALEDLLLGSEAJLTC[160]TLTGLR	(N(N(H(H(H))(H(N(F))(N(H)(F))))))	F(2)H(5)N(4)	18	4	1220.33	8003540	8.04089e+07	sp|P01877|IGHA2_HUMAN/sp|P0DOX2|IGA2_HUMAN/sp|P01876|IGHA1_HUMAN	131/246/144	0.00750963
20200615_serum_NGlycP_1hDIA_rep3.mzML	3318.5	3192.33	126.17	LSLHRPALEDLLLGSEAJLTCTLTGLR	LSLHRPALEDLLLGSEAJLTC[160]TLTGLR	(N(N(H(H(H))(H(N(F))(N(H)(F))))))	F(2)H(5)N(4)	18	4	1220.33	7899920	3.8288e+07	sp|P01877|IGHA2_HUMAN/sp|P0DOX2|IGA2_HUMAN/sp|P01876|IGHA1_HUMAN	131/246/144	0.00750963
20200615_serum_NGlycP_1hDIA_rep1.mzML	3320.36	3206.95	113.408	LSLHRPALEDLLLGSEAJLTCTLTGLR	LSLHRPALEDLLLGSEAJLTC[160]TLTGLR	(N(N(H(H(N(H)))(H(N(H(N(H))))))))	H(6)N(5)	18	4	1238.58	5840700	171928	sp|P01877|IGHA2_HUMAN/sp|P0DOX2|IGA2_HUMAN/sp|P01876|IGHA1_HUMAN	131/246/144	0.00291176
20200615_serum_NGlycP_1hDIA_rep2.mzML	3322.94	3207.84	115.098	LSLHRPALEDLLLGSEAJLTCTLTGLR	LSLHRPALEDLLLGSEAJLTC[160]TLTGLR	(N(N(H(H(N(H)))(H(N(H(N(H))))))))	H(6)N(5)	18	4	1238.58	8184540	207139	sp|P01877|IGHA2_HUMAN/sp|P0DOX2|IGA2_HUMAN/sp|P01876|IGHA1_HUMAN	131/246/144	0.00291176
20200615_serum_NGlycP_1hDIA_rep3.mzML	3318.5	3199.41	119.085	LSLHRPALEDLLLGSEAJLTCTLTGLR	LSLHRPALEDLLLGSEAJLTC[160]TLTGLR	(N(N(H(H(N(H)))(H(N(H(N(H))))))))	H(6)N(5)	18	4	1238.58	7951900	40641.6	sp|P01877|IGHA2_HUMAN/sp|P0DOX2|IGA2_HUMAN/sp|P01876|IGHA1_HUMAN	131/246/144	0.00291176
20200615_serum_NGlycP_1hDIA_rep1.mzML	3319.32	3309.76	9.55781	LSLHRPALEDLLLGSEAJLTCTLTGLR	LSLHRPALEDLLLGSEAJLTC[160]TLTGLR	(N(N(H(H(N(H(H))))(H(N(H(A)))))))	A(1)H(6)N(4)	18	4	1260.59	869322	1.1521e+06	sp|P01877|IGHA2_HUMAN/sp|P0DOX2|IGA2_HUMAN/sp|P01876|IGHA1_HUMAN	131/246/144	0.000499883
20200615_serum_NGlycP_1hDIA_rep2.mzML	3324.08	3312.26	11.8244	LSLHRPALEDLLLGSEAJLTCTLTGLR	LSLHRPALEDLLLGSEAJLTC[160]TLTGLR	(N(N(H(H(N(H(H))))(H(N(H(A)))))))	A(1)H(6)N(4)	18	4	1260.59	597853	1.87595e+06	sp|P01877|IGHA2_HUMAN/sp|P0DOX2|IGA2_HUMAN/sp|P01876|IGHA1_HUMAN	131/246/144	0.000499883
20200615_serum_NGlycP_1hDIA_rep3.mzML	3317.59	3308.1	9.49027	LSLHRPALEDLLLGSEAJLTCTLTGLR	LSLHRPALEDLLLGSEAJLTC[160]TLTGLR	(N(N(H(H(N(H(H))))(H(N(H(A)))))))	A(1)H(6)N(4)	18	4	1260.59	737052	1.19191e+06	sp|P01877|IGHA2_HUMAN/sp|P0DOX2|IGA2_HUMAN/sp|P01876|IGHA1_HUMAN	131/246/144	0.000499883
20200615_serum_NGlycP_1hDIA_rep1.mzML	3318.14	3250.98	67.1605	LSLHRPALEDLLLGSEAJLTCTLTGLR	LSLHRPALEDLLLGSEAJLTC[160]TLTGLR	(N(N(H(N)(H(H))(H(N(H))(N(H)(F))))))	F(1)H(6)N(5)	18	4	1275.1	3727940	1.47426e+06	sp|P01877|IGHA2_HUMAN/sp|P0DOX2|IGA2_HUMAN/sp|P01876|IGHA1_HUMAN	131/246/144	0.000521474
20200615_serum_NGlycP_1hDIA_rep2.mzML	3320.83	3252.74	68.0879	LSLHRPALEDLLLGSEAJLTCTLTGLR	LSLHRPALEDLLLGSEAJLTC[160]TLTGLR	(N(N(H(N)(H(H))(H(N(H))(N(H)(F))))))	F(1)H(6)N(5)	18	4	1275.1	4100110	1.94461e+06	sp|P01877|IGHA2_HUMAN/sp|P0DOX2|IGA2_HUMAN/sp|P01876|IGHA1_HUMAN	131/246/144	0.000521474
20200615_serum_NGlycP_1hDIA_rep3.mzML	3316.06	3246.81	69.2515	LSLHRPALEDLLLGSEAJLTCTLTGLR	LSLHRPALEDLLLGSEAJLTC[160]TLTGLR	(N(N(H(N)(H(H))(H(N(H))(N(H)(F))))))	F(1)H(6)N(5)	18	4	1275.1	3378920	948715	sp|P01877|IGHA2_HUMAN/sp|P0DOX2|IGA2_HUMAN/sp|P01876|IGHA1_HUMAN	131/246/144	0.000521474
20200615_serum_NGlycP_1hDIA_rep1.mzML	3320.88	3220.58	100.303	LSLHRPALEDLLLGSEAJLTCTLTGLR	LSLHRPALEDLLLGSEAJLTC[160]TLTGLR	(N(N(H(H(N))(H(N(H))))))	H(4)N(4)	18	3	1475.38	550524	277631	sp|P01877|IGHA2_HUMAN/sp|P0DOX2|IGA2_HUMAN/sp|P01876|IGHA1_HUMAN	131/246/144	0.000151423
20200615_serum_NGlycP_1hDIA_rep3.mzML	3317.86	3214.1	103.759	LSLHRPALEDLLLGSEAJLTCTLTGLR	LSLHRPALEDLLLGSEAJLTC[160]TLTGLR	(N(N(H(H(N))(H(N(H))))))	H(4)N(4)	18	3	1475.38	422588	60567.1	sp|P01877|IGHA2_HUMAN/sp|P0DOX2|IGA2_HUMAN/sp|P01876|IGHA1_HUMAN	131/246/144	0.000151423
20200615_serum_NGlycP_1hDIA_rep1.mzML	3321.86	3210.6	111.263	LSLHRPALEDLLLGSEAJLTCTLTGLR	LSLHRPALEDLLLGSEAJLTC[160]TLTGLR	(N(N(H(H(N))(H(H)(H)))))	H(5)N(3)	18	3	1461.71	452983	114692	sp|P01877|IGHA2_HUMAN/sp|P0DOX2|IGA2_HUMAN/sp|P01876|IGHA1_HUMAN	131/246/144	0.00293202
20200615_serum_NGlycP_1hDIA_rep3.mzML	3318.41	3291.28	27.1251	LSLHRPALEDLLLGSEAJLTCTLTGLR	LSLHRPALEDLLLGSEAJLTC[160]TLTGLR	(N(N(H(N)(H(N))(H(N(H(A)))))))	A(1)H(4)N(5)	18	3	1640.11	527041	432335	sp|P01877|IGHA2_HUMAN/sp|P0DOX2|IGA2_HUMAN/sp|P01876|IGHA1_HUMAN	131/246/144	0.000321171
20200615_serum_NGlycP_1hDIA_rep1.mzML	806.516	805.878	0.637708	LSSJSTK	LSSJSTK	(N(N(H(H(N(H(A))))(H(N(H(A)))))))	A(2)H(5)N(4)	4	3	981.057	5812710	4.84735e+07	sp|P13671|CO6_HUMAN	855	0.00599313
20200615_serum_NGlycP_1hDIA_rep3.mzML	807.67	808.163	-0.493356	LSSJSTK	LSSJSTK	(N(N(H(H(N(H(A))))(H(N(H(A)))))))	A(2)H(5)N(4)	4	3	981.057	6784430	3.38452e+07	sp|P13671|CO6_HUMAN	855	0.00599313
20200615_serum_NGlycP_1hDIA_rep1.mzML	807.204	812.863	-5.65871	LSSJSTK	LSSJSTK	(N(N(H(H(N(H(A))))(H(N(H(A)))))))	A(2)H(5)N(4)	4	2	1471.08	1245910	1.39427e+07	sp|P13671|CO6_HUMAN	855	0.00599313
20200615_serum_NGlycP_1hDIA_rep2.mzML	808.994	814.155	-5.16062	LSSJSTK	LSSJSTK	(N(N(H(H(N(H(A))))(H(N(H(A)))))))	A(2)H(5)N(4)	4	2	1471.08	1951300	1.52471e+07	sp|P13671|CO6_HUMAN	855	0.00599313
20200615_serum_NGlycP_1hDIA_rep3.mzML	806.445	815.862	-9.41708	LSSJSTK	LSSJSTK	(N(N(H(H(N(H(A))))(H(N(H(A)))))))	A(2)H(5)N(4)	4	2	1471.08	886184	8.74478e+06	sp|P13671|CO6_HUMAN	855	0.00599313
20200615_serum_NGlycP_1hDIA_rep1.mzML	2539.28	2501.85	37.4278	LVLSSEKTVLTPATNHMGJVTFTIPANR	LVLSSEKTVLTPATNHMGJVTFTIPANR	(N(N(H(H)(H(H)(H)))))	H(5)N(2)	19	4	1057.76	5326510	1.41295e+07	sp|P01024|CO3_HUMAN	85	0.0010841
20200615_serum_NGlycP_1hDIA_rep2.mzML	2543.46	2504.93	38.5344	LVLSSEKTVLTPATNHMGJVTFTIPANR	LVLSSEKTVLTPATNHMGJVTFTIPANR	(N(N(H(H)(H(H)(H)))))	H(5)N(2)	19	4	1057.76	5318390	1.42618e+07	sp|P01024|CO3_HUMAN	85	0.0010841
20200615_serum_NGlycP_1hDIA_rep3.mzML	2539.06	2501.93	37.1251	LVLSSEKTVLTPATNHMGJVTFTIPANR	LVLSSEKTVLTPATNHMGJVTFTIPANR	(N(N(H(H)(H(H)(H)))))	H(5)N(2)	19	4	1057.76	4731760	1.15606e+07	sp|P01024|CO3_HUMAN	85	0.0010841
20200615_serum_NGlycP_1hDIA_rep1.mzML	2526.68	2501.84	24.8449	LVLSSEKTVLTPATNHMGJVTFTIPANR	LVLSSEKTVLTPATNHMGJVTFTIPANR	(N(N(H(H(H))(H(H)(H)))))	H(6)N(2)	19	4	1098.27	38830400	1.50413e+08	sp|P01024|CO3_HUMAN	85	0.00103865
20200615_serum_NGlycP_1hDIA_rep2.mzML	2538.11	2504.91	33.1966	LVLSSEKTVLTPATNHMGJVTFTIPANR	LVLSSEKTVLTPATNHMGJVTFTIPANR	(N(N(H(H(H))(H(H)(H)))))	H(6)N(2)	19	4	1098.27	40259600	1.26171e+08	sp|P01024|CO3_HUMAN	85	0.00103865
20200615_serum_NGlycP_1hDIA_rep3.mzML	2532.02	2501.92	30.0958	LVLSSEKTVLTPATNHMGJVTFTIPANR	LVLSSEKTVLTPATNHMGJVTFTIPANR	(N(N(H(H(H))(H(H)(H)))))	H(6)N(2)	19	4	1098.27	42271200	1.5498e+08	sp|P01024|CO3_HUMAN	85	0.00103865
20200615_serum_NGlycP_1hDIA_rep1.mzML	2527.48	2514.17	13.3097	LVLSSEKTVLTPATNHMGJVTFTIPANR	LVLSSEKTVLTPATNHMGJVTFTIPANR	(N(N(H(H(H))(H(H)(H)))))	H(6)N(2)	19	3	1464.03	1705760	2.19472e+07	sp|P01024|CO3_HUMAN	85	0.00103865
20200615_serum_NGlycP_1hDIA_rep2.mzML	2538.09	2518.54	19.5543	LVLSSEKTVLTPATNHMGJVTFTIPANR	LVLSSEKTVLTPATNHMGJVTFTIPANR	(N(N(H(H(H))(H(H)(H)))))	H(6)N(2)	19	3	1464.03	2026500	3.50321e+07	sp|P01024|CO3_HUMAN	85	0.00103865
20200615_serum_NGlycP_1hDIA_rep3.mzML	2531.66	2514.34	17.3152	LVLSSEKTVLTPATNHMGJVTFTIPANR	LVLSSEKTVLTPATNHMGJVTFTIPANR	(N(N(H(H(H))(H(H)(H)))))	H(6)N(2)	19	3	1464.03	1537620	2.23774e+07	sp|P01024|CO3_HUMAN	85	0.00103865
20200615_serum_NGlycP_1hDIA_rep1.mzML	2521.95	2496.57	25.3832	LVLSSEKTVLTPATNHMGJVTFTIPANR	LVLSSEKTVLTPATNHMGJVTFTIPANR	(N(N(H(H(H(H)))(H(H(H))))))	H(7)N(2)	19	4	1138.79	7678220	1.8809e+07	sp|P01024|CO3_HUMAN	85	0.00128875
20200615_serum_NGlycP_1hDIA_rep2.mzML	2531.64	2499.08	32.557	LVLSSEKTVLTPATNHMGJVTFTIPANR	LVLSSEKTVLTPATNHMGJVTFTIPANR	(N(N(H(H(H(H)))(H(H(H))))))	H(7)N(2)	19	4	1138.79	8696950	2.74591e+07	sp|P01024|CO3_HUMAN	85	0.00128875
20200615_serum_NGlycP_1hDIA_rep3.mzML	2526.01	2496.56	29.4511	LVLSSEKTVLTPATNHMGJVTFTIPANR	LVLSSEKTVLTPATNHMGJVTFTIPANR	(N(N(H(H(H(H)))(H(H(H))))))	H(7)N(2)	19	4	1138.79	8629570	2.6231e+07	sp|P01024|CO3_HUMAN	85	0.00128875
20200615_serum_NGlycP_1hDIA_rep1.mzML	2487.81	2457.46	30.352	LVLSSEKTVLTPATNHMGJVTFTIPANREFK	LVLSSEKTVLTPATNHMGJVTFTIPANREFK	(N(N(H(H(H))(H(H(H))))))	H(6)N(2)	19	4	1199.33	5156620	53964360	sp|P01024|CO3_HUMAN	85	0.00500041
20200615_serum_NGlycP_1hDIA_rep3.mzML	2483.55	2459.89	23.6634	LVLSSEKTVLTPATNHMGJVTFTIPANREFK	LVLSSEKTVLTPATNHMGJVTFTIPANREFK	(N(N(H(H(H))(H(H(H))))))	H(6)N(2)	19	4	1199.33	5823350	5.33146e+07	sp|P01024|CO3_HUMAN	85	0.00500041
20200615_serum_NGlycP_1hDIA_rep1.mzML	1320.41	1315.31	5.10151	MDGASJVTCINSR	MDGASJVTC[160]INSR	(N(F)(N(H(H(N(H)))(H(N(H))))))	F(1)H(5)N(4)	6	3	1065.09	466087	5.28592e+06	sp|P08603|CFAH_HUMAN	1029	0.00719827
20200615_serum_NGlycP_1hDIA_rep2.mzML	1315.28	1315.45	-0.171035	MDGASJVTCINSR	MDGASJVTC[160]INSR	(N(F)(N(H(H(N(H)))(H(N(H))))))	F(1)H(5)N(4)	6	3	1065.09	591232	8.08977e+06	sp|P08603|CFAH_HUMAN	1029	0.00719827
20200615_serum_NGlycP_1hDIA_rep3.mzML	1321.63	1318.49	3.13509	MDGASJVTCINSR	MDGASJVTC[160]INSR	(N(F)(N(H(H(N(H)))(H(N(H))))))	F(1)H(5)N(4)	6	3	1065.09	569668	7.16947e+06	sp|P08603|CFAH_HUMAN	1029	0.00719827
20200615_serum_NGlycP_1hDIA_rep1.mzML	1586.62	1583.92	2.70345	MDGASJVTCINSR	MDGASJVTC[160]INSR	(N(N(H(H(N(H)))(H(N(H(A)))))))	A(1)H(5)N(4)	6	3	1113.44	4272230	2.86587e+07	sp|P08603|CFAH_HUMAN	1029	0.0017836
20200615_serum_NGlycP_1hDIA_rep2.mzML	1594.08	1590.75	3.33064	MDGASJVTCINSR	MDGASJVTC[160]INSR	(N(N(H(H(N(H)))(H(N(H(A)))))))	A(1)H(5)N(4)	6	3	1113.44	4351910	3.457e+07	sp|P08603|CFAH_HUMAN	1029	0.0017836
20200615_serum_NGlycP_1hDIA_rep3.mzML	1592.27	1589.73	2.5368	MDGASJVTCINSR	MDGASJVTC[160]INSR	(N(N(H(H(N(H)))(H(N(H(A)))))))	A(1)H(5)N(4)	6	3	1113.44	4434330	2.95855e+07	sp|P08603|CFAH_HUMAN	1029	0.0017836
20200615_serum_NGlycP_1hDIA_rep1.mzML	1586.62	1586.39	0.230944	MDGASJVTCINSR	MDGASJVTC[160]INSR	(N(N(H(H(H))(H(N(H))(N(H)(F))))))	F(1)H(6)N(4)	6	3	1119.11	4050820	4.62273e+06	sp|P08603|CFAH_HUMAN	1029	0.000393131
20200615_serum_NGlycP_1hDIA_rep2.mzML	1594.08	1593.16	0.920035	MDGASJVTCINSR	MDGASJVTC[160]INSR	(N(N(H(H(H))(H(N(H))(N(H)(F))))))	F(1)H(6)N(4)	6	3	1119.11	4180790	7.30646e+06	sp|P08603|CFAH_HUMAN	1029	0.000393131
20200615_serum_NGlycP_1hDIA_rep3.mzML	1592.27	1592.18	0.0939841	MDGASJVTCINSR	MDGASJVTC[160]INSR	(N(N(H(H(H))(H(N(H))(N(H)(F))))))	F(1)H(6)N(4)	6	3	1119.11	4285730	6.18451e+06	sp|P08603|CFAH_HUMAN	1029	0.000393131
20200615_serum_NGlycP_1hDIA_rep1.mzML	1895.25	1958.85	-63.6025	MDGASJVTCINSR	MDGASJVTC[160]INSR	(N(N(H(H(N(H(A))))(H(N(H(A)))))))	A(2)H(5)N(4)	6	3	1210.47	11033300	1.3569e+08	sp|P08603|CFAH_HUMAN	1029	0.000474136
20200615_serum_NGlycP_1hDIA_rep2.mzML	1900.93	1966.39	-65.4619	MDGASJVTCINSR	MDGASJVTC[160]INSR	(N(N(H(H(N(H(A))))(H(N(H(A)))))))	A(2)H(5)N(4)	6	3	1210.47	13101500	1.54372e+08	sp|P08603|CFAH_HUMAN	1029	0.000474136
20200615_serum_NGlycP_1hDIA_rep3.mzML	1905.26	1967.98	-62.7178	MDGASJVTCINSR	MDGASJVTC[160]INSR	(N(N(H(H(N(H(A))))(H(N(H(A)))))))	A(2)H(5)N(4)	6	3	1210.47	14736100	1.83934e+08	sp|P08603|CFAH_HUMAN	1029	0.000474136
20200615_serum_NGlycP_1hDIA_rep1.mzML	1895.14	1959.37	-64.2282	MDGASJVTCINSR	MDGASJVTC[160]INSR	(N(N(H(H(N(H(H))))(H(N(F)(H(A)))))))	A(1)F(1)H(6)N(4)	6	3	1216.14	5654190	1.99119e+07	sp|P08603|CFAH_HUMAN	1029	0.00509869
20200615_serum_NGlycP_1hDIA_rep2.mzML	1900.59	1966.93	-66.3367	MDGASJVTCINSR	MDGASJVTC[160]INSR	(N(N(H(H(N(H(H))))(H(N(F)(H(A)))))))	A(1)F(1)H(6)N(4)	6	3	1216.14	6431680	2.36225e+07	sp|P08603|CFAH_HUMAN	1029	0.00509869
20200615_serum_NGlycP_1hDIA_rep3.mzML	1905	1968.5	-63.498	MDGASJVTCINSR	MDGASJVTC[160]INSR	(N(N(H(H(N(H(H))))(H(N(F)(H(A)))))))	A(1)F(1)H(6)N(4)	6	3	1216.14	6869100	2.52611e+07	sp|P08603|CFAH_HUMAN	1029	0.00509869
20200615_serum_NGlycP_1hDIA_rep1.mzML	1695.58	1739.29	-43.7092	MDGASJVTCINSR	M[147]DGASJVTC[160]INSR	(N(N(H(H(N(H(A))))(H(N(H(A)))))))	A(2)H(5)N(4)	6	3	1215.8	654293	1.30206e+07	sp|P08603|CFAH_HUMAN	1029	0.000478822
20200615_serum_NGlycP_1hDIA_rep2.mzML	1703.4	1744.29	-40.8851	MDGASJVTCINSR	M[147]DGASJVTC[160]INSR	(N(N(H(H(N(H(A))))(H(N(H(A)))))))	A(2)H(5)N(4)	6	3	1215.8	563275	1.19034e+07	sp|P08603|CFAH_HUMAN	1029	0.000478822
20200615_serum_NGlycP_1hDIA_rep3.mzML	1706.19	1741.81	-35.6234	MDGASJVTCINSR	M[147]DGASJVTC[160]INSR	(N(N(H(H(N(H(A))))(H(N(H(A)))))))	A(2)H(5)N(4)	6	3	1215.8	599239	1.24306e+07	sp|P08603|CFAH_HUMAN	1029	0.000478822
20200615_serum_NGlycP_1hDIA_rep1.mzML	1534.57	1568.63	-34.0594	MFSQJDTR	MFSQJDTR	(N(N(H(H(N(H(A))))(H(N(H(A)))))))	A(2)H(5)N(4)	5	3	1068.41	2833980	3.22077e+07	sp|P02750|A2GL_HUMAN	325	0.00287125
20200615_serum_NGlycP_1hDIA_rep2.mzML	1539.92	1575.58	-35.6609	MFSQJDTR	MFSQJDTR	(N(N(H(H(N(H(A))))(H(N(H(A)))))))	A(2)H(5)N(4)	5	3	1068.41	3238800	3.7511e+07	sp|P02750|A2GL_HUMAN	325	0.00287125
20200615_serum_NGlycP_1hDIA_rep3.mzML	1542.86	1574.4	-31.5441	MFSQJDTR	MFSQJDTR	(N(N(H(H(N(H(A))))(H(N(H(A)))))))	A(2)H(5)N(4)	5	3	1068.41	3007020	3.64143e+07	sp|P02750|A2GL_HUMAN	325	0.00287125
20200615_serum_NGlycP_1hDIA_rep1.mzML	2734.6	2691.73	42.8723	MVSHHJLTTGATLINEQWLLTTAK	MVSHHJLTTGATLINEQWLLTTAK	(N(N(H(H(N(H)))(H(N(H(A)))))))	A(1)H(5)N(4)	6	5	919.42	6129390	2.50799e+07	sp|P00738|HPT_HUMAN/sp|P00739|HPTR_HUMAN	184/126	0.000838462
20200615_serum_NGlycP_1hDIA_rep2.mzML	2734.54	2691.74	42.7997	MVSHHJLTTGATLINEQWLLTTAK	MVSHHJLTTGATLINEQWLLTTAK	(N(N(H(H(N(H)))(H(N(H(A)))))))	A(1)H(5)N(4)	6	5	919.42	6326790	2.30189e+07	sp|P00738|HPT_HUMAN/sp|P00739|HPTR_HUMAN	184/126	0.000838462
20200615_serum_NGlycP_1hDIA_rep3.mzML	2729.52	2685.45	44.0674	MVSHHJLTTGATLINEQWLLTTAK	MVSHHJLTTGATLINEQWLLTTAK	(N(N(H(H(N(H)))(H(N(H(A)))))))	A(1)H(5)N(4)	6	5	919.42	4930020	2.69975e+07	sp|P00738|HPT_HUMAN/sp|P00739|HPTR_HUMAN	184/126	0.000838462
20200615_serum_NGlycP_1hDIA_rep1.mzML	2769.9	2708.42	61.4769	MVSHHJLTTGATLINEQWLLTTAK	MVSHHJLTTGATLINEQWLLTTAK	(N(N(H(H(N(H)))(H(N(H(A)))))))	A(1)H(5)N(4)	6	4	1149.02	2085180	2.33361e+07	sp|P00738|HPT_HUMAN/sp|P00739|HPTR_HUMAN	184/126	0.000838462
20200615_serum_NGlycP_1hDIA_rep2.mzML	2776.54	2708.98	67.5598	MVSHHJLTTGATLINEQWLLTTAK	MVSHHJLTTGATLINEQWLLTTAK	(N(N(H(H(N(H)))(H(N(H(A)))))))	A(1)H(5)N(4)	6	4	1149.02	4745090	54345700	sp|P00738|HPT_HUMAN/sp|P00739|HPTR_HUMAN	184/126	0.000838462
20200615_serum_NGlycP_1hDIA_rep3.mzML	2756.19	2702.59	53.6047	MVSHHJLTTGATLINEQWLLTTAK	MVSHHJLTTGATLINEQWLLTTAK	(N(N(H(H(N(H)))(H(N(H(A)))))))	A(1)H(5)N(4)	6	4	1149.02	5291800	3.1579e+07	sp|P00738|HPT_HUMAN/sp|P00739|HPTR_HUMAN	184/126	0.000838462
20200615_serum_NGlycP_1hDIA_rep1.mzML	2772.62	2703.09	69.5283	MVSHHJLTTGATLINEQWLLTTAK	MVSHHJLTTGATLINEQWLLTTAK	(N(N(H(H(N(H)))(H(N(H(A)))))))	A(1)H(5)N(4)	6	3	1531.69	989278	1.82556e+07	sp|P00738|HPT_HUMAN/sp|P00739|HPTR_HUMAN	184/126	0.000838462
20200615_serum_NGlycP_1hDIA_rep2.mzML	2735.51	2703.43	32.0753	MVSHHJLTTGATLINEQWLLTTAK	MVSHHJLTTGATLINEQWLLTTAK	(N(N(H(H(N(H)))(H(N(H(A)))))))	A(1)H(5)N(4)	6	3	1531.69	29184300	5.79918e+08	sp|P00738|HPT_HUMAN/sp|P00739|HPTR_HUMAN	184/126	0.000838462
20200615_serum_NGlycP_1hDIA_rep3.mzML	2730.17	2696.99	33.1816	MVSHHJLTTGATLINEQWLLTTAK	MVSHHJLTTGATLINEQWLLTTAK	(N(N(H(H(N(H)))(H(N(H(A)))))))	A(1)H(5)N(4)	6	3	1531.69	29264700	524239887	sp|P00738|HPT_HUMAN/sp|P00739|HPTR_HUMAN	184/126	0.000838462
20200615_serum_NGlycP_1hDIA_rep1.mzML	2769.87	2796.23	-26.3567	MVSHHJLTTGATLINEQWLLTTAK	MVSHHJLTTGATLINEQWLLTTAK	(N(N(H(H(N(H(F))))(H(N(H(F)))))))	F(2)H(5)N(4)	6	4	1149.28	2064960	1.03035e+07	sp|P00738|HPT_HUMAN/sp|P00739|HPTR_HUMAN	184/126	0.000599955
20200615_serum_NGlycP_1hDIA_rep2.mzML	2755.56	2797.75	-42.1858	MVSHHJLTTGATLINEQWLLTTAK	MVSHHJLTTGATLINEQWLLTTAK	(N(N(H(H(N(H(F))))(H(N(H(F)))))))	F(2)H(5)N(4)	6	4	1149.28	2596760	1.89453e+07	sp|P00738|HPT_HUMAN/sp|P00739|HPTR_HUMAN	184/126	0.000599955
20200615_serum_NGlycP_1hDIA_rep3.mzML	2757.47	2793.59	-36.1229	MVSHHJLTTGATLINEQWLLTTAK	MVSHHJLTTGATLINEQWLLTTAK	(N(N(H(H(N(H(F))))(H(N(H(F)))))))	F(2)H(5)N(4)	6	4	1149.28	5214140	2.81661e+07	sp|P00738|HPT_HUMAN/sp|P00739|HPTR_HUMAN	184/126	0.000599955
20200615_serum_NGlycP_1hDIA_rep2.mzML	3030.45	2930.19	100.263	MVSHHJLTTGATLINEQWLLTTAK	MVSHHJLTTGATLINEQWLLTTAK	(N(N(H(H(H))(H(N(F))(N(H)(F))))))	F(2)H(5)N(4)	6	3	1532.03	621768	1.67025e+06	sp|P00738|HPT_HUMAN/sp|P00739|HPTR_HUMAN	184/126	0.000599955
20200615_serum_NGlycP_1hDIA_rep1.mzML	3032.74	3043.51	-10.7737	MVSHHJLTTGATLINEQWLLTTAK	MVSHHJLTTGATLINEQWLLTTAK	(N(N(H(H(N(H(H))))(H(N(F)(H(A)))))))	A(1)F(1)H(6)N(4)	6	5	981.042	7121260	963191	sp|P00738|HPT_HUMAN/sp|P00739|HPTR_HUMAN	184/126	0.00124034
20200615_serum_NGlycP_1hDIA_rep3.mzML	3049.7	3038.95	10.7459	MVSHHJLTTGATLINEQWLLTTAK	MVSHHJLTTGATLINEQWLLTTAK	(N(N(H(H(N(H(H))))(H(N(F)(H(A)))))))	A(1)F(1)H(6)N(4)	6	5	981.042	1406960	158026	sp|P00738|HPT_HUMAN/sp|P00739|HPTR_HUMAN	184/126	0.00124034
20200615_serum_NGlycP_1hDIA_rep1.mzML	3057.98	3032.54	25.4405	MVSHHJLTTGATLINEQWLLTTAK	MVSHHJLTTGATLINEQWLLTTAK	(N(N(H(H(N(H(H))))(H(N(F)(H(A)))))))	A(1)F(1)H(6)N(4)	6	3	1634.4	3566260	2.43478e+06	sp|P00738|HPT_HUMAN/sp|P00739|HPTR_HUMAN	184/126	0.00124034
20200615_serum_NGlycP_1hDIA_rep2.mzML	3032.39	3034.16	-1.77046	MVSHHJLTTGATLINEQWLLTTAK	MVSHHJLTTGATLINEQWLLTTAK	(N(N(H(H(N(H(H))))(H(N(F)(H(A)))))))	A(1)F(1)H(6)N(4)	6	3	1634.4	21610400	7.59417e+06	sp|P00738|HPT_HUMAN/sp|P00739|HPTR_HUMAN	184/126	0.00124034
20200615_serum_NGlycP_1hDIA_rep3.mzML	3049.39	3027.74	21.6484	MVSHHJLTTGATLINEQWLLTTAK	MVSHHJLTTGATLINEQWLLTTAK	(N(N(H(H(N(H(H))))(H(N(F)(H(A)))))))	A(1)F(1)H(6)N(4)	6	3	1634.4	3997510	2.27215e+06	sp|P00738|HPT_HUMAN/sp|P00739|HPTR_HUMAN	184/126	0.00124034
20200615_serum_NGlycP_1hDIA_rep1.mzML	3032.74	3045.98	-13.242	MVSHHJLTTGATLINEQWLLTTAK	MVSHHJLTTGATLINEQWLLTTAK	(N(N(H(H(N(H(A))))(H(N(H(A)))))))	A(2)H(5)N(4)	6	5	977.639	7200290	42873600	sp|P00738|HPT_HUMAN/sp|P00739|HPTR_HUMAN	184/126	0.000806991
20200615_serum_NGlycP_1hDIA_rep3.mzML	3049.7	3041.46	8.23953	MVSHHJLTTGATLINEQWLLTTAK	MVSHHJLTTGATLINEQWLLTTAK	(N(N(H(H(N(H(A))))(H(N(H(A)))))))	A(2)H(5)N(4)	6	5	977.639	1406960	5.63872e+06	sp|P00738|HPT_HUMAN/sp|P00739|HPTR_HUMAN	184/126	0.000806991
20200615_serum_NGlycP_1hDIA_rep1.mzML	3056.62	3054.22	2.39988	MVSHHJLTTGATLINEQWLLTTAK	MVSHHJLTTGATLINEQWLLTTAK	(N(N(H(H(N(H(A))))(H(N(H(A)))))))	A(2)H(5)N(4)	6	4	1221.8	22289900	2.06615e+08	sp|P00738|HPT_HUMAN/sp|P00739|HPTR_HUMAN	184/126	0.000806991
20200615_serum_NGlycP_1hDIA_rep2.mzML	3031.99	3056.65	-24.6649	MVSHHJLTTGATLINEQWLLTTAK	MVSHHJLTTGATLINEQWLLTTAK	(N(N(H(H(N(H(A))))(H(N(H(A)))))))	A(2)H(5)N(4)	6	4	1221.8	65022100	9.48873e+08	sp|P00738|HPT_HUMAN/sp|P00739|HPTR_HUMAN	184/126	0.000806991
20200615_serum_NGlycP_1hDIA_rep3.mzML	3048.1	3049.84	-1.73635	MVSHHJLTTGATLINEQWLLTTAK	MVSHHJLTTGATLINEQWLLTTAK	(N(N(H(H(N(H(A))))(H(N(H(A)))))))	A(2)H(5)N(4)	6	4	1221.8	22989000	1.73068e+08	sp|P00738|HPT_HUMAN/sp|P00739|HPTR_HUMAN	184/126	0.000806991
20200615_serum_NGlycP_1hDIA_rep1.mzML	3057.98	3052.9	5.07657	MVSHHJLTTGATLINEQWLLTTAK	MVSHHJLTTGATLINEQWLLTTAK	(N(N(H(H(N(H(A))))(H(N(H(A)))))))	A(2)H(5)N(4)	6	3	1628.73	3566260	7.42312e+07	sp|P00738|HPT_HUMAN/sp|P00739|HPTR_HUMAN	184/126	0.000806991
20200615_serum_NGlycP_1hDIA_rep2.mzML	3055.45	3055.29	0.164823	MVSHHJLTTGATLINEQWLLTTAK	MVSHHJLTTGATLINEQWLLTTAK	(N(N(H(H(N(H(A))))(H(N(H(A)))))))	A(2)H(5)N(4)	6	3	1628.73	4875140	9.72267e+07	sp|P00738|HPT_HUMAN/sp|P00739|HPTR_HUMAN	184/126	0.000806991
20200615_serum_NGlycP_1hDIA_rep3.mzML	3049.39	3048.49	0.899167	MVSHHJLTTGATLINEQWLLTTAK	MVSHHJLTTGATLINEQWLLTTAK	(N(N(H(H(N(H(A))))(H(N(H(A)))))))	A(2)H(5)N(4)	6	3	1628.73	4049280	6.35223e+07	sp|P00738|HPT_HUMAN/sp|P00739|HPTR_HUMAN	184/126	0.000806991
20200615_serum_NGlycP_1hDIA_rep1.mzML	2505.94	2465.48	40.4642	MVSHHJLTTGATLINEQWLLTTAK	MVSHHJLTTGATLINEQWLLTTAK	(N(N(H(H(N(H)))(H(N(H))))))	H(5)N(4)	6	4	1076.25	5356150	4.72015e+07	sp|P00738|HPT_HUMAN/sp|P00739|HPTR_HUMAN	184/126	0.000605654
20200615_serum_NGlycP_1hDIA_rep2.mzML	2508.9	2467.78	41.1201	MVSHHJLTTGATLINEQWLLTTAK	MVSHHJLTTGATLINEQWLLTTAK	(N(N(H(H(N(H)))(H(N(H))))))	H(5)N(4)	6	4	1076.25	5707690	4.56009e+07	sp|P00738|HPT_HUMAN/sp|P00739|HPTR_HUMAN	184/126	0.000605654
20200615_serum_NGlycP_1hDIA_rep3.mzML	2500.72	2467.21	33.5131	MVSHHJLTTGATLINEQWLLTTAK	MVSHHJLTTGATLINEQWLLTTAK	(N(N(H(H(N(H)))(H(N(H))))))	H(5)N(4)	6	4	1076.25	5603700	44257403	sp|P00738|HPT_HUMAN/sp|P00739|HPTR_HUMAN	184/126	0.000605654
20200615_serum_NGlycP_1hDIA_rep1.mzML	2505.5	2451.3	54.2024	MVSHHJLTTGATLINEQWLLTTAK	MVSHHJLTTGATLINEQWLLTTAK	(N(N(H(H(N(H)))(H(N(H))))))	H(5)N(4)	6	3	1434.66	640315	1.77775e+07	sp|P00738|HPT_HUMAN/sp|P00739|HPTR_HUMAN	184/126	0.000605654
20200615_serum_NGlycP_1hDIA_rep2.mzML	2508.47	2453.91	54.5583	MVSHHJLTTGATLINEQWLLTTAK	MVSHHJLTTGATLINEQWLLTTAK	(N(N(H(H(N(H)))(H(N(H))))))	H(5)N(4)	6	3	1434.66	672175	2.07554e+07	sp|P00738|HPT_HUMAN/sp|P00739|HPTR_HUMAN	184/126	0.000605654
20200615_serum_NGlycP_1hDIA_rep3.mzML	2500.33	2454.08	46.2461	MVSHHJLTTGATLINEQWLLTTAK	MVSHHJLTTGATLINEQWLLTTAK	(N(N(H(H(N))(H(H)(H)(N)))))	H(5)N(4)	6	3	1434.66	428732	13814649	sp|P00738|HPT_HUMAN/sp|P00739|HPTR_HUMAN	184/126	0.000605654
20200615_serum_NGlycP_1hDIA_rep1.mzML	3255.55	3136.73	118.821	MVSHHJLTTGATLINEQWLLTTAK	MVSHHJLTTGATLINEQWLLTTAK	(N(N(H(H(N(F)(H(A))))(H(N(H)(F))(N(H(A)))))))	A(2)F(2)H(6)N(5)	6	5	1109.09	1539280	1.2234e+07	sp|P00738|HPT_HUMAN/sp|P00739|HPTR_HUMAN	184/126	0.00239488
20200615_serum_NGlycP_1hDIA_rep2.mzML	3257.39	3138.41	118.977	MVSHHJLTTGATLINEQWLLTTAK	MVSHHJLTTGATLINEQWLLTTAK	(N(N(H(H(N(F)(H(A))))(H(N(H)(F))(N(H(A)))))))	A(2)F(2)H(6)N(5)	6	5	1109.09	1543750	6.56497e+06	sp|P00738|HPT_HUMAN/sp|P00739|HPTR_HUMAN	184/126	0.00239488
20200615_serum_NGlycP_1hDIA_rep1.mzML	3255.55	3190.32	65.227	MVSHHJLTTGATLINEQWLLTTAK	MVSHHJLTTGATLINEQWLLTTAK	(N(N(H(H(N(H(A))))(H(N(H(A)))(N(H(A)))))))	A(3)H(6)N(5)	6	5	1108.88	1539280	9.47487e+06	sp|P00738|HPT_HUMAN/sp|P00739|HPTR_HUMAN	184/126	0.00132664
20200615_serum_NGlycP_1hDIA_rep2.mzML	3257.39	3191.77	65.6248	MVSHHJLTTGATLINEQWLLTTAK	MVSHHJLTTGATLINEQWLLTTAK	(N(N(H(H(N(H(A))))(H(N(H(A)))(N(H(A)))))))	A(3)H(6)N(5)	6	5	1108.88	1543750	6.26979e+06	sp|P00738|HPT_HUMAN/sp|P00739|HPTR_HUMAN	184/126	0.00132664
20200615_serum_NGlycP_1hDIA_rep3.mzML	3254.21	3182.44	71.7686	MVSHHJLTTGATLINEQWLLTTAK	MVSHHJLTTGATLINEQWLLTTAK	(N(N(H(H(N(H(A))))(H(N(H(A)))(N(H(A)))))))	A(3)H(6)N(5)	6	5	1108.88	1375700	1.31441e+07	sp|P00738|HPT_HUMAN/sp|P00739|HPTR_HUMAN	184/126	0.00132664
20200615_serum_NGlycP_1hDIA_rep2.mzML	3257.43	3140.02	117.408	MVSHHJLTTGATLINEQWLLTTAK	MVSHHJLTTGATLINEQWLLTTAK	(N(N(H(H(N(H(A))))(H(N(H(A)))(N(H(A)))))))	A(3)H(6)N(5)	6	4	1385.85	4962830	86713641	sp|P00738|HPT_HUMAN/sp|P00739|HPTR_HUMAN	184/126	0.00132664
20200615_serum_NGlycP_1hDIA_rep3.mzML	3254.89	3130.88	124.005	MVSHHJLTTGATLINEQWLLTTAK	MVSHHJLTTGATLINEQWLLTTAK	(N(N(H(H(N(H(A))))(H(N(H(A)))(N(H(A)))))))	A(3)H(6)N(5)	6	4	1385.85	5902070	8.9649e+07	sp|P00738|HPT_HUMAN/sp|P00739|HPTR_HUMAN	184/126	0.00132664
20200615_serum_NGlycP_1hDIA_rep1.mzML	2756.57	2742.18	14.3865	MVSHHJLTTGATLINEQWLLTTAK	MVSHHJLTTGATLINEQWLLTTAK	(N(N(H(H(H))(H(N(H))(N(H)(F))))))	F(1)H(6)N(4)	6	4	1153.28	4345820	2.39656e+06	sp|P00738|HPT_HUMAN/sp|P00739|HPTR_HUMAN	184/126	0.00160044
20200615_serum_NGlycP_1hDIA_rep2.mzML	2755.56	2743.69	11.8746	MVSHHJLTTGATLINEQWLLTTAK	MVSHHJLTTGATLINEQWLLTTAK	(N(N(H(H(H))(H(N(H))(N(H)(F))))))	F(1)H(6)N(4)	6	4	1153.28	2636090	1.10272e+06	sp|P00738|HPT_HUMAN/sp|P00739|HPTR_HUMAN	184/126	0.00160044
20200615_serum_NGlycP_1hDIA_rep1.mzML	2733.71	2730.12	3.58854	MVSHHJLTTGATLINEQWLLTTAK	MVSHHJLTTGATLINEQWLLTTAK	(N(N(H(H(H))(H(N(H))(N(H)(F))))))	F(1)H(6)N(4)	6	3	1537.37	30596100	9404347	sp|P00738|HPT_HUMAN/sp|P00739|HPTR_HUMAN	184/126	0.00160044
20200615_serum_NGlycP_1hDIA_rep2.mzML	2735.51	2731.34	4.16879	MVSHHJLTTGATLINEQWLLTTAK	MVSHHJLTTGATLINEQWLLTTAK	(N(N(H(H(H))(H(N(H))(N(H)(F))))))	F(1)H(6)N(4)	6	3	1537.37	28774600	1.11237e+07	sp|P00738|HPT_HUMAN/sp|P00739|HPTR_HUMAN	184/126	0.00160044
20200615_serum_NGlycP_1hDIA_rep3.mzML	2730.17	2725.33	4.84499	MVSHHJLTTGATLINEQWLLTTAK	MVSHHJLTTGATLINEQWLLTTAK	(N(N(H(H(H))(H(N(H))(N(H)(F))))))	F(1)H(6)N(4)	6	3	1537.37	28684300	7.71351e+06	sp|P00738|HPT_HUMAN/sp|P00739|HPTR_HUMAN	184/126	0.00160044
20200615_serum_NGlycP_1hDIA_rep1.mzML	2724.44	2690.75	33.6893	MVSHHJLTTGATLINEQWLLTTAK	MVSHHJLTTGATLINEQWLLTTAK	(N(N(H(H(N(H)(F)))(H(N(H(A)))))))	A(1)F(1)H(5)N(4)	6	4	1185.54	3567630	1.22089e+07	sp|P00738|HPT_HUMAN/sp|P00739|HPTR_HUMAN	184/126	6.77495e-05
20200615_serum_NGlycP_1hDIA_rep2.mzML	2725.3	2690.76	34.5401	MVSHHJLTTGATLINEQWLLTTAK	MVSHHJLTTGATLINEQWLLTTAK	(N(F)(N(H(H(N(H)))(H(N(H(A)))))))	A(1)F(1)H(5)N(4)	6	4	1185.54	4402840	9.28243e+06	sp|P00738|HPT_HUMAN/sp|P00739|HPTR_HUMAN	184/126	6.77495e-05
20200615_serum_NGlycP_1hDIA_rep3.mzML	2713.68	2684.5	29.1835	MVSHHJLTTGATLINEQWLLTTAK	MVSHHJLTTGATLINEQWLLTTAK	(N(N(H(H(N(H)(F)))(H(N(H(A)))))))	A(1)F(1)H(5)N(4)	6	4	1185.54	3217790	7.3122e+06	sp|P00738|HPT_HUMAN/sp|P00739|HPTR_HUMAN	184/126	6.77495e-05
20200615_serum_NGlycP_1hDIA_rep1.mzML	2724.44	2692.36	32.0766	MVSHHJLTTGATLINEQWLLTTAK	MVSHHJLTTGATLINEQWLLTTAK	(N(N(H(H(N(H(H))))(H(N(H(A)))))))	A(1)H(6)N(4)	6	4	1189.54	3287140	1.01712e+07	sp|P00738|HPT_HUMAN/sp|P00739|HPTR_HUMAN	184/126	9.43752e-05
20200615_serum_NGlycP_1hDIA_rep2.mzML	2725.3	2692.4	32.9026	MVSHHJLTTGATLINEQWLLTTAK	MVSHHJLTTGATLINEQWLLTTAK	(N(N(H(H(N(H(H))))(H(N(H(A)))))))	A(1)H(6)N(4)	6	4	1189.54	4109030	5.75364e+06	sp|P00738|HPT_HUMAN/sp|P00739|HPTR_HUMAN	184/126	9.43752e-05
20200615_serum_NGlycP_1hDIA_rep3.mzML	2713.68	2686.08	27.5985	MVSHHJLTTGATLINEQWLLTTAK	MVSHHJLTTGATLINEQWLLTTAK	(N(N(H(H(N(H(H))))(H(N(H(A)))))))	A(1)H(6)N(4)	6	4	1189.54	3034200	8.53058e+06	sp|P00738|HPT_HUMAN/sp|P00739|HPTR_HUMAN	184/126	9.43752e-05
20200615_serum_NGlycP_1hDIA_rep1.mzML	2724.44	2712.38	12.0639	MVSHHJLTTGATLINEQWLLTTAK	MVSHHJLTTGATLINEQWLLTTAK	(N(N(H(H(H))(H(N(H)(F))(N(H)(F))))))	F(2)H(6)N(4)	6	4	1189.79	3567630	9.54559e+06	sp|P00738|HPT_HUMAN/sp|P00739|HPTR_HUMAN	184/126	5.85022e-05
20200615_serum_NGlycP_1hDIA_rep2.mzML	2725.3	2713.09	12.2145	MVSHHJLTTGATLINEQWLLTTAK	MVSHHJLTTGATLINEQWLLTTAK	(N(F)(N(H(H(H))(H(N(H))(N(H)(F))))))	F(2)H(6)N(4)	6	4	1189.79	4402840	1.01593e+07	sp|P00738|HPT_HUMAN/sp|P00739|HPTR_HUMAN	184/126	5.85022e-05
20200615_serum_NGlycP_1hDIA_rep3.mzML	2713.68	2706.7	6.98391	MVSHHJLTTGATLINEQWLLTTAK	MVSHHJLTTGATLINEQWLLTTAK	(N(N(H(H(H))(H(N(H)(F))(N(H)(F))))))	F(2)H(6)N(4)	6	4	1189.79	3217790	8644536	sp|P00738|HPT_HUMAN/sp|P00739|HPTR_HUMAN	184/126	5.85022e-05
20200615_serum_NGlycP_1hDIA_rep1.mzML	2724.44	2726.63	-2.1898	MVSHHJLTTGATLINEQWLLTTAK	MVSHHJLTTGATLINEQWLLTTAK	(N(N(H(H(N(H)(F)))(H(N(F)(H(F)))))))	F(3)H(5)N(4)	6	4	1185.79	3567630	1.31078e+07	sp|P00738|HPT_HUMAN/sp|P00739|HPTR_HUMAN	184/126	7.36324e-05
20200615_serum_NGlycP_1hDIA_rep2.mzML	2725.3	2727.77	-2.47305	MVSHHJLTTGATLINEQWLLTTAK	MVSHHJLTTGATLINEQWLLTTAK	(N(F)(N(H(H(N(H(F))))(H(N(H(F)))))))	F(3)H(5)N(4)	6	4	1185.79	4402840	1.08857e+07	sp|P00738|HPT_HUMAN/sp|P00739|HPTR_HUMAN	184/126	7.36324e-05
20200615_serum_NGlycP_1hDIA_rep3.mzML	2713.68	2721.62	-7.94431	MVSHHJLTTGATLINEQWLLTTAK	MVSHHJLTTGATLINEQWLLTTAK	(N(N(H(H(N(H)(F)))(H(N(F)(H(F)))))))	F(3)H(5)N(4)	6	4	1185.79	3217790	9.20338e+06	sp|P00738|HPT_HUMAN/sp|P00739|HPTR_HUMAN	184/126	7.36324e-05
20200615_serum_NGlycP_1hDIA_rep1.mzML	2711.78	2677.48	34.3023	MVSHHJLTTGATLINEQWLLTTAK	MVSHHJLTTGATLINEQWLLTTAK	(N(N(H(H(N(H(A))))(H(N(H))(N(H))))))	A(1)H(6)N(5)	6	4	1240.31	4679710	5.47982e+07	sp|P00738|HPT_HUMAN/sp|P00739|HPTR_HUMAN	184/126	0.000820783
20200615_serum_NGlycP_1hDIA_rep2.mzML	2713.59	2677.37	36.2154	MVSHHJLTTGATLINEQWLLTTAK	MVSHHJLTTGATLINEQWLLTTAK	(N(N(H(H(N(H(A))))(H(N(H))(N(H))))))	A(1)H(6)N(5)	6	4	1240.31	4385050	52911129	sp|P00738|HPT_HUMAN/sp|P00739|HPTR_HUMAN	184/126	0.000820783
20200615_serum_NGlycP_1hDIA_rep3.mzML	2707.03	2671.51	35.5188	MVSHHJLTTGATLINEQWLLTTAK	MVSHHJLTTGATLINEQWLLTTAK	(N(N(H(H(N(H(A))))(H(N(H))(N(H))))))	A(1)H(6)N(5)	6	4	1240.31	4341400	4.87985e+07	sp|P00738|HPT_HUMAN/sp|P00739|HPTR_HUMAN	184/126	0.000820783
20200615_serum_NGlycP_1hDIA_rep1.mzML	3008.78	3039.03	-30.2532	MVSHHJLTTGATLINEQWLLTTAK	MVSHHJLTTGATLINEQWLLTTAK	(N(F)(N(H(H(N(H(A))))(H(N(H(A)))))))	A(2)F(1)H(5)N(4)	6	4	1258.31	1091550	1.19532e+07	sp|P00738|HPT_HUMAN/sp|P00739|HPTR_HUMAN	184/126	0.000684104
20200615_serum_NGlycP_1hDIA_rep2.mzML	3009.76	3040.87	-31.1138	MVSHHJLTTGATLINEQWLLTTAK	MVSHHJLTTGATLINEQWLLTTAK	(N(F)(N(H(H(N(H(A))))(H(N(H(A)))))))	A(2)F(1)H(5)N(4)	6	4	1258.31	891772	1.53619e+07	sp|P00738|HPT_HUMAN/sp|P00739|HPTR_HUMAN	184/126	0.000684104
20200615_serum_NGlycP_1hDIA_rep3.mzML	3001.02	3034.43	-33.4128	MVSHHJLTTGATLINEQWLLTTAK	MVSHHJLTTGATLINEQWLLTTAK	(N(F)(N(H(H(N(H(A))))(H(N(H(A)))))))	A(2)F(1)H(5)N(4)	6	4	1258.31	1094070	1.2575e+07	sp|P00738|HPT_HUMAN/sp|P00739|HPTR_HUMAN	184/126	0.000684104
20200615_serum_NGlycP_1hDIA_rep1.mzML	3004.39	3009.69	-5.29722	MVSHHJLTTGATLINEQWLLTTAK	MVSHHJLTTGATLINEQWLLTTAK	(N(N(H(N)(H(H)(H))(H(N(H)(F))(N(H(A)))))))	A(1)F(1)H(7)N(5)	6	4	1317.33	2965220	4.91052e+06	sp|P00738|HPT_HUMAN/sp|P00739|HPTR_HUMAN	184/126	0.00011262
20200615_serum_NGlycP_1hDIA_rep3.mzML	2996.28	3003.21	-6.93144	MVSHHJLTTGATLINEQWLLTTAK	MVSHHJLTTGATLINEQWLLTTAK	(N(N(H(N)(H(H)(H))(H(N(H)(F))(N(H(A)))))))	A(1)F(1)H(7)N(5)	6	4	1317.33	3725890	5.47883e+06	sp|P00738|HPT_HUMAN/sp|P00739|HPTR_HUMAN	184/126	0.00011262
20200615_serum_NGlycP_1hDIA_rep1.mzML	2733.32	2666.77	66.5501	MVSHHJLTTGATLINEQWLLTTAK	MVSHHJLTTGATLINEQWLLTTAK	(N(N(H(H(N(H))(N(H)))(H(N(H))(N(H(A)))))))	A(1)H(7)N(6)	6	4	1331.59	3623710	2068518	sp|P00738|HPT_HUMAN/sp|P00739|HPTR_HUMAN	184/126	0.000733875
20200615_serum_NGlycP_1hDIA_rep2.mzML	2732.77	2667.49	65.2794	MVSHHJLTTGATLINEQWLLTTAK	MVSHHJLTTGATLINEQWLLTTAK	(N(N(H(H(N(H))(N(H)))(H(N(H))(N(H(A)))))))	A(1)H(7)N(6)	6	4	1331.59	3451780	1.36923e+06	sp|P00738|HPT_HUMAN/sp|P00739|HPTR_HUMAN	184/126	0.000733875
20200615_serum_NGlycP_1hDIA_rep3.mzML	2729.71	2661.73	67.9838	MVSHHJLTTGATLINEQWLLTTAK	MVSHHJLTTGATLINEQWLLTTAK	(N(N(H(H(N(H))(N(H)))(H(N(H))(N(H(A)))))))	A(1)H(7)N(6)	6	4	1331.59	3200280	1.56592e+06	sp|P00738|HPT_HUMAN/sp|P00739|HPTR_HUMAN	184/126	0.000733875
20200615_serum_NGlycP_1hDIA_rep1.mzML	3004.39	3035.97	-31.5775	MVSHHJLTTGATLINEQWLLTTAK	MVSHHJLTTGATLINEQWLLTTAK	(N(N(H(H(N(H(A))))(H(N(H))(N(H(A)))))))	A(2)H(6)N(5)	6	4	1313.08	2954080	4.11568e+07	sp|P00738|HPT_HUMAN/sp|P00739|HPTR_HUMAN	184/126	0.000132812
20200615_serum_NGlycP_1hDIA_rep3.mzML	2996.28	3031.35	-35.0716	MVSHHJLTTGATLINEQWLLTTAK	MVSHHJLTTGATLINEQWLLTTAK	(N(N(H(H(N(H(A))))(H(N(H))(N(H(A)))))))	A(2)H(6)N(5)	6	4	1313.08	3900590	5.45498e+07	sp|P00738|HPT_HUMAN/sp|P00739|HPTR_HUMAN	184/126	0.000132812
20200615_serum_NGlycP_1hDIA_rep1.mzML	3256.46	3187.88	68.5755	MVSHHJLTTGATLINEQWLLTTAK	MVSHHJLTTGATLINEQWLLTTAK	(N(N(H(N)(H(H)(H))(H(N(H(A)))(N(F)(H(A)))))))	A(2)F(1)H(7)N(5)	6	4	1390.11	5259540	1.27942e+07	sp|P00738|HPT_HUMAN/sp|P00739|HPTR_HUMAN	184/126	0.00177718
20200615_serum_NGlycP_1hDIA_rep2.mzML	3257.43	3189.39	68.0361	MVSHHJLTTGATLINEQWLLTTAK	MVSHHJLTTGATLINEQWLLTTAK	(N(N(H(N)(H(H)(H))(H(N(H(A)))(N(F)(H(A)))))))	A(2)F(1)H(7)N(5)	6	4	1390.11	4816540	1.52893e+07	sp|P00738|HPT_HUMAN/sp|P00739|HPTR_HUMAN	184/126	0.00177718
20200615_serum_NGlycP_1hDIA_rep3.mzML	3254.89	3180.01	74.8786	MVSHHJLTTGATLINEQWLLTTAK	MVSHHJLTTGATLINEQWLLTTAK	(N(N(H(N)(H(H)(H))(H(N(H(A)))(N(F)(H(A)))))))	A(2)F(1)H(7)N(5)	6	4	1390.11	5750820	1.41981e+07	sp|P00738|HPT_HUMAN/sp|P00739|HPTR_HUMAN	184/126	0.00177718
20200615_serum_NGlycP_1hDIA_rep3.mzML	3024.19	3180.09	-155.9	MVSHHJLTTGATLINEQWLLTTAK	MVSHHJLTTGATLINEQWLLTTAK	(N(N(H(H(N(F)(H(A))))(H(N(H(A)))(N(H(A)))))))	A(3)F(1)H(6)N(5)	6	4	1422.37	1403900	22029.9	sp|P00738|HPT_HUMAN/sp|P00739|HPTR_HUMAN	184/126	0.000430068
20200615_serum_NGlycP_1hDIA_rep1.mzML	3057.98	3035.33	22.6456	MVSHHJLTTGATLINEQWLLTTAK	MVSHHJLTTGATLINEQWLLTTAK	(N(N(H(H(N(H)(F)))(H(N(F)(H(A)))))))	A(1)F(2)H(5)N(4)	6	3	1629.07	3234600	7.30188e+07	sp|P00738|HPT_HUMAN/sp|P00739|HPTR_HUMAN	184/126	0.00301698
20200615_serum_NGlycP_1hDIA_rep2.mzML	3032.39	3037.02	-4.63036	MVSHHJLTTGATLINEQWLLTTAK	MVSHHJLTTGATLINEQWLLTTAK	(N(N(H(H(N(H)(F)))(H(N(F)(H(A)))))))	A(1)F(2)H(5)N(4)	6	3	1629.07	20200400	4.61835e+08	sp|P00738|HPT_HUMAN/sp|P00739|HPTR_HUMAN	184/126	0.00301698
20200615_serum_NGlycP_1hDIA_rep3.mzML	3049.39	3030.69	18.6991	MVSHHJLTTGATLINEQWLLTTAK	MVSHHJLTTGATLINEQWLLTTAK	(N(N(H(H(N(H)(F)))(H(N(F)(H(A)))))))	A(1)F(2)H(5)N(4)	6	3	1629.07	3715440	6.93514e+07	sp|P00738|HPT_HUMAN/sp|P00739|HPTR_HUMAN	184/126	0.00301698
20200615_serum_NGlycP_1hDIA_rep2.mzML	2690.23	2662.7	27.5285	MVSHHJLTTGATLINEQWLLTTAK	M[147]VSHHJLTTGATLINEQWLLTTAK	(N(N(H(H(N(H)))(H(N(H(A)))))))	A(1)H(5)N(4)	6	4	1153.02	11028900	1.24471e+08	sp|P00738|HPT_HUMAN/sp|P00739|HPTR_HUMAN	184/126	0.0024353
20200615_serum_NGlycP_1hDIA_rep3.mzML	2683.03	2656.99	26.0422	MVSHHJLTTGATLINEQWLLTTAK	M[147]VSHHJLTTGATLINEQWLLTTAK	(N(N(H(H(N(H)))(H(N(H(A)))))))	A(1)H(5)N(4)	6	4	1153.02	8375200	89839786	sp|P00738|HPT_HUMAN/sp|P00739|HPTR_HUMAN	184/126	0.0024353
20200615_serum_NGlycP_1hDIA_rep1.mzML	2695.37	2651.09	44.2823	MVSHHJLTTGATLINEQWLLTTAK	M[147]VSHHJLTTGATLINEQWLLTTAK	(N(N(H(H(N(H)))(H(N(H(A)))))))	A(1)H(5)N(4)	6	3	1537.03	1835420	5.29984e+07	sp|P00738|HPT_HUMAN/sp|P00739|HPTR_HUMAN	184/126	0.0024353
20200615_serum_NGlycP_1hDIA_rep2.mzML	2691.97	2653.11	38.8611	MVSHHJLTTGATLINEQWLLTTAK	M[147]VSHHJLTTGATLINEQWLLTTAK	(N(N(H(H(N(H)))(H(N(H(A)))))))	A(1)H(5)N(4)	6	3	1537.03	1937080	4.66974e+07	sp|P00738|HPT_HUMAN/sp|P00739|HPTR_HUMAN	184/126	0.0024353
20200615_serum_NGlycP_1hDIA_rep3.mzML	2683.09	2647.3	35.7879	MVSHHJLTTGATLINEQWLLTTAK	M[147]VSHHJLTTGATLINEQWLLTTAK	(N(N(H(H(N(H)))(H(N(H(A)))))))	A(1)H(5)N(4)	6	3	1537.03	1416490	3.21516e+07	sp|P00738|HPT_HUMAN/sp|P00739|HPTR_HUMAN	184/126	0.0024353
20200615_serum_NGlycP_1hDIA_rep1.mzML	2987.49	2985.03	2.45793	MVSHHJLTTGATLINEQWLLTTAK	M[147]VSHHJLTTGATLINEQWLLTTAK	(N(N(H(H(N(H(A))))(H(N(H(A)))))))	A(2)H(5)N(4)	6	4	1225.8	18587300	1.80467e+08	sp|P00738|HPT_HUMAN/sp|P00739|HPTR_HUMAN	184/126	0.00203403
20200615_serum_NGlycP_1hDIA_rep2.mzML	2986.64	2988.07	-1.43216	MVSHHJLTTGATLINEQWLLTTAK	M[147]VSHHJLTTGATLINEQWLLTTAK	(N(N(H(H(N(H(A))))(H(N(H(A)))))))	A(2)H(5)N(4)	6	4	1225.8	15040300	2.05015e+08	sp|P00738|HPT_HUMAN/sp|P00739|HPTR_HUMAN	184/126	0.00203403
20200615_serum_NGlycP_1hDIA_rep3.mzML	2973.84	2978.68	-4.84441	MVSHHJLTTGATLINEQWLLTTAK	M[147]VSHHJLTTGATLINEQWLLTTAK	(N(N(H(H(N(H(A))))(H(N(H(A)))))))	A(2)H(5)N(4)	6	4	1225.8	14761200	1.46334e+08	sp|P00738|HPT_HUMAN/sp|P00739|HPTR_HUMAN	184/126	0.00203403
20200615_serum_NGlycP_1hDIA_rep1.mzML	2985.49	3015.03	-29.5398	MVSHHJLTTGATLINEQWLLTTAK	M[147]VSHHJLTTGATLINEQWLLTTAK	(N(N(H(H(N(H(A))))(H(N(H(A)))))))	A(2)H(5)N(4)	6	3	1634.06	3151250	6.81309e+07	sp|P00738|HPT_HUMAN/sp|P00739|HPTR_HUMAN	184/126	0.00203403
20200615_serum_NGlycP_1hDIA_rep2.mzML	2986.26	3016.38	-30.1222	MVSHHJLTTGATLINEQWLLTTAK	M[147]VSHHJLTTGATLINEQWLLTTAK	(N(N(H(H(N(H(A))))(H(N(H(A)))))))	A(2)H(5)N(4)	6	3	1634.06	3350450	8.09269e+07	sp|P00738|HPT_HUMAN/sp|P00739|HPTR_HUMAN	184/126	0.00203403
20200615_serum_NGlycP_1hDIA_rep3.mzML	2974.25	3008.94	-34.6917	MVSHHJLTTGATLINEQWLLTTAK	M[147]VSHHJLTTGATLINEQWLLTTAK	(N(N(H(H(N(H(A))))(H(N(H(A)))))))	A(2)H(5)N(4)	6	3	1634.06	2748590	5.28474e+07	sp|P00738|HPT_HUMAN/sp|P00739|HPTR_HUMAN	184/126	0.00203403
20200615_serum_NGlycP_1hDIA_rep1.mzML	2696.31	2700.46	-4.15049	MVSHHJLTTGATLINEQWLLTTAK	M[147]VSHHJLTTGATLINEQWLLTTAK	(N(N(H(H(N(H(F))))(H(N(H(F)))))))	F(2)H(5)N(4)	6	4	1153.28	8246710	5.69242e+07	sp|P00738|HPT_HUMAN/sp|P00739|HPTR_HUMAN	184/126	0.00193384
20200615_serum_NGlycP_1hDIA_rep2.mzML	2712.48	2700.7	11.7774	MVSHHJLTTGATLINEQWLLTTAK	M[147]VSHHJLTTGATLINEQWLLTTAK	(N(N(H(H(N(H(F))))(H(N(H(F)))))))	F(2)H(5)N(4)	6	4	1153.28	3155230	8.73058e+06	sp|P00738|HPT_HUMAN/sp|P00739|HPTR_HUMAN	184/126	0.00193384
20200615_serum_NGlycP_1hDIA_rep3.mzML	2683.03	2694.24	-11.2096	MVSHHJLTTGATLINEQWLLTTAK	M[147]VSHHJLTTGATLINEQWLLTTAK	(N(N(H(H(N(H(F))))(H(N(H(F)))))))	F(2)H(5)N(4)	6	4	1153.28	8448410	67344908	sp|P00738|HPT_HUMAN/sp|P00739|HPTR_HUMAN	184/126	0.00193384
20200615_serum_NGlycP_1hDIA_rep1.mzML	2985.49	3074.03	-88.5364	MVSHHJLTTGATLINEQWLLTTAK	M[147]VSHHJLTTGATLINEQWLLTTAK	(N(N(H(H(N(H)(F)))(H(N(F)(H(A)))))))	A(1)F(2)H(5)N(4)	6	3	1634.4	2854430	6.9366e+07	sp|P00738|HPT_HUMAN/sp|P00739|HPTR_HUMAN	184/126	0.00211019
20200615_serum_NGlycP_1hDIA_rep2.mzML	2986.26	3075.82	-89.5568	MVSHHJLTTGATLINEQWLLTTAK	M[147]VSHHJLTTGATLINEQWLLTTAK	(N(N(H(H(N(H)(F)))(H(N(F)(H(A)))))))	A(1)F(2)H(5)N(4)	6	3	1634.4	3198330	9.18123e+07	sp|P00738|HPT_HUMAN/sp|P00739|HPTR_HUMAN	184/126	0.00211019
20200615_serum_NGlycP_1hDIA_rep3.mzML	2974.25	3068.76	-94.5093	MVSHHJLTTGATLINEQWLLTTAK	M[147]VSHHJLTTGATLINEQWLLTTAK	(N(N(H(H(N(H)(F)))(H(N(F)(H(A)))))))	A(1)F(2)H(5)N(4)	6	3	1634.4	2554190	54647897	sp|P00738|HPT_HUMAN/sp|P00739|HPTR_HUMAN	184/126	0.00211019
20200615_serum_NGlycP_1hDIA_rep1.mzML	855.121	846.485	8.63607	NAHGEEKEJLTAR	NAHGEEKEJLTAR	(N(N(H(N)(H(H))(H(N(H(A(A))))))))	A(2)H(5)N(4)	9	4	919.127	2130720	6.47429e+06	sp|Q06033|ITIH3_HUMAN	580	0.0013217
20200615_serum_NGlycP_1hDIA_rep2.mzML	852.676	847.064	5.61238	NAHGEEKEJLTAR	NAHGEEKEJLTAR	(N(N(H(N)(H(H))(H(N(H(A(A))))))))	A(2)H(5)N(4)	9	4	919.127	1761230	8.07722e+06	sp|Q06033|ITIH3_HUMAN	580	0.0013217
20200615_serum_NGlycP_1hDIA_rep3.mzML	853.632	848.046	5.58591	NAHGEEKEJLTAR	NAHGEEKEJLTAR	(N(N(H(N)(H(H))(H(N(H(A(A))))))))	A(2)H(5)N(4)	9	4	919.127	2012170	6.82162e+06	sp|Q06033|ITIH3_HUMAN	580	0.0013217
20200615_serum_NGlycP_1hDIA_rep1.mzML	856.323	847.287	9.03648	NAHGEEKEJLTAR	NAHGEEKEJLTAR	(N(N(H(H(N(H(A))))(H(N(H(A)))))))	A(2)H(5)N(4)	9	3	1225.17	5438780	4.05315e+07	sp|Q06033|ITIH3_HUMAN	580	0.0013217
20200615_serum_NGlycP_1hDIA_rep2.mzML	852.75	847.853	4.89651	NAHGEEKEJLTAR	NAHGEEKEJLTAR	(N(N(H(H(N(H(A))))(H(N(H(A)))))))	A(2)H(5)N(4)	9	3	1225.17	4640780	4.30479e+07	sp|Q06033|ITIH3_HUMAN	580	0.0013217
20200615_serum_NGlycP_1hDIA_rep3.mzML	852.709	848.821	3.88796	NAHGEEKEJLTAR	NAHGEEKEJLTAR	(N(N(H(H(N(H(A))))(H(N(H(A)))))))	A(2)H(5)N(4)	9	3	1225.17	5664260	4.45062e+07	sp|Q06033|ITIH3_HUMAN	580	0.0013217
20200615_serum_NGlycP_1hDIA_rep1.mzML	1015.68	1034.56	-18.8815	NAHGEEKEJLTAR	NAHGEEKEJLTAR	(N(N(H(H(N(H(A))))(H(N(H(A)))(N(H(A)))))))	A(3)H(6)N(5)	9	3	1443.91	1843050	1.71382e+07	sp|Q06033|ITIH3_HUMAN	580	0.00475339
20200615_serum_NGlycP_1hDIA_rep2.mzML	1026.65	1042.53	-15.8775	NAHGEEKEJLTAR	NAHGEEKEJLTAR	(N(N(H(H(N(H(A))))(H(N(H(A)))(N(H(A)))))))	A(3)H(6)N(5)	9	3	1443.91	1935610	1.9378e+07	sp|Q06033|ITIH3_HUMAN	580	0.00475339
20200615_serum_NGlycP_1hDIA_rep3.mzML	1022.14	1042.47	-20.3349	NAHGEEKEJLTAR	NAHGEEKEJLTAR	(N(N(H(H(N(H)))(H(N(H(A)))(N(A)(H(A)))))))	A(3)H(6)N(5)	9	3	1443.91	1475780	1.31285e+07	sp|Q06033|ITIH3_HUMAN	580	0.00475339
20200615_serum_NGlycP_1hDIA_rep1.mzML	729.548	725.573	3.97451	NEEYJK	NEEYJK	(N(N(H(H(N(H)))(H(N(H(A)))))))	A(1)H(5)N(4)	5	3	904.013	4269100	1.72706e+07	sp|P02763|A1AG1_HUMAN/sp|P19652|A1AG2_HUMAN	56/56	0.000222956
20200615_serum_NGlycP_1hDIA_rep2.mzML	736.418	727.177	9.24084	NEEYJK	NEEYJK	(N(N(H(H(N(H)))(H(N(H(A)))))))	A(1)H(5)N(4)	5	3	904.013	5409310	2.09995e+07	sp|P02763|A1AG1_HUMAN/sp|P19652|A1AG2_HUMAN	56/56	0.000222956
20200615_serum_NGlycP_1hDIA_rep3.mzML	731.651	722.802	8.84894	NEEYJK	NEEYJK	(N(N(H(H(N(H)))(H(N(H(A)))))))	A(1)H(5)N(4)	5	3	904.013	5873260	2.35055e+07	sp|P02763|A1AG1_HUMAN/sp|P19652|A1AG2_HUMAN	56/56	0.000222956
20200615_serum_NGlycP_1hDIA_rep1.mzML	729.337	730.644	-1.30681	NEEYJK	NEEYJK	(N(N(H(H(N(H)))(H(N(H(A)))))))	A(1)H(5)N(4)	5	2	1355.52	4867990	73085318	sp|P02763|A1AG1_HUMAN/sp|P19652|A1AG2_HUMAN	56/56	0.000222956
20200615_serum_NGlycP_1hDIA_rep2.mzML	735.79	732.833	2.95712	NEEYJK	NEEYJK	(N(N(H(H(N(H)))(H(N(H(A)))))))	A(1)H(5)N(4)	5	2	1355.52	5320160	74719167	sp|P02763|A1AG1_HUMAN/sp|P19652|A1AG2_HUMAN	56/56	0.000222956
20200615_serum_NGlycP_1hDIA_rep3.mzML	730.6	728.32	2.28037	NEEYJK	NEEYJK	(N(N(H(H(N(H)))(H(N(H(A)))))))	A(1)H(5)N(4)	5	2	1355.52	5827320	71260712	sp|P02763|A1AG1_HUMAN/sp|P19652|A1AG2_HUMAN	56/56	0.000222956
20200615_serum_NGlycP_1hDIA_rep1.mzML	925.761	934.886	-9.12518	NEEYJK	NEEYJK	(N(N(H(H(N(H(A))))(H(N(H(A)))))))	A(2)H(5)N(4)	5	3	1001.04	4592990	2.41903e+07	sp|P02763|A1AG1_HUMAN/sp|P19652|A1AG2_HUMAN	56/56	0.000244868
20200615_serum_NGlycP_1hDIA_rep2.mzML	924.734	933.84	-9.10593	NEEYJK	NEEYJK	(N(N(H(H(N(H(A))))(H(N(H(A)))))))	A(2)H(5)N(4)	5	3	1001.04	5451790	3.48674e+07	sp|P02763|A1AG1_HUMAN/sp|P19652|A1AG2_HUMAN	56/56	0.000244868
20200615_serum_NGlycP_1hDIA_rep3.mzML	926.449	935.943	-9.49386	NEEYJK	NEEYJK	(N(N(H(H(N(H(A))))(H(N(H(A)))))))	A(2)H(5)N(4)	5	3	1001.04	2489440	1.71994e+07	sp|P02763|A1AG1_HUMAN/sp|P19652|A1AG2_HUMAN	56/56	0.000244868
20200615_serum_NGlycP_1hDIA_rep1.mzML	937.401	923.011	14.3904	NEEYJK	NEEYJK	(N(N(H(H(N(H(A))))(H(N(H(A)))))))	A(2)H(5)N(4)	5	2	1501.06	1758980	8.83101e+06	sp|P02763|A1AG1_HUMAN/sp|P19652|A1AG2_HUMAN	56/56	0.000244868
20200615_serum_NGlycP_1hDIA_rep2.mzML	924.041	921.538	2.50256	NEEYJK	NEEYJK	(N(N(H(H(N(H(A))))(H(N(H(A)))))))	A(2)H(5)N(4)	5	2	1501.06	1151400	9.825e+06	sp|P02763|A1AG1_HUMAN/sp|P19652|A1AG2_HUMAN	56/56	0.000244868
20200615_serum_NGlycP_1hDIA_rep3.mzML	927.384	924.051	3.33286	NEEYJK	NEEYJK	(N(N(H(H(N(H(A))))(H(N(H(A)))))))	A(2)H(5)N(4)	5	2	1501.06	809794	6.41532e+06	sp|P02763|A1AG1_HUMAN/sp|P19652|A1AG2_HUMAN	56/56	0.000244868
20200615_serum_NGlycP_1hDIA_rep1.mzML	2112.24	2143.13	-30.8865	NJATVHEQVGGPSLTSDLQAQSK	NJATVHEQVGGPSLTSDLQAQSK	(N(N(H(H(N(H(A))))(H(N(H(A)))))))	A(2)H(5)N(4)	2	4	1147.24	12780400	9.14772e+07	sp|P04004|VTNC_HUMAN	86	0.000625432
20200615_serum_NGlycP_1hDIA_rep2.mzML	2143.42	2148.92	-5.4975	NJATVHEQVGGPSLTSDLQAQSK	NJATVHEQVGGPSLTSDLQAQSK	(N(N(H(H(N(H(A))))(H(N(H(A)))))))	A(2)H(5)N(4)	2	4	1147.24	1131640	1.13745e+07	sp|P04004|VTNC_HUMAN	86	0.000625432
20200615_serum_NGlycP_1hDIA_rep3.mzML	2118.66	2147.4	-28.744	NJATVHEQVGGPSLTSDLQAQSK	NJATVHEQVGGPSLTSDLQAQSK	(N(N(H(H(N(H(A))))(H(N(H(A)))))))	A(2)H(5)N(4)	2	4	1147.24	13157500	9.54462e+07	sp|P04004|VTNC_HUMAN	86	0.000625432
20200615_serum_NGlycP_1hDIA_rep1.mzML	2111.83	2134.85	-23.0191	NJATVHEQVGGPSLTSDLQAQSK	NJATVHEQVGGPSLTSDLQAQSK	(N(N(H(H(N(H(A))))(H(N(H(A)))))))	A(2)H(5)N(4)	2	3	1529.32	4212950	9.34558e+07	sp|P04004|VTNC_HUMAN	86	0.000625432
20200615_serum_NGlycP_1hDIA_rep2.mzML	2121.35	2140.72	-19.374	NJATVHEQVGGPSLTSDLQAQSK	NJATVHEQVGGPSLTSDLQAQSK	(N(N(H(H(N(H(A))))(H(N(H(A)))))))	A(2)H(5)N(4)	2	3	1529.32	3671060	66886886	sp|P04004|VTNC_HUMAN	86	0.000625432
20200615_serum_NGlycP_1hDIA_rep3.mzML	2118.78	2139.34	-20.5633	NJATVHEQVGGPSLTSDLQAQSK	NJATVHEQVGGPSLTSDLQAQSK	(N(N(H(H(N(H(A))))(H(N(H(A)))))))	A(2)H(5)N(4)	2	3	1529.32	4985710	9.40605e+07	sp|P04004|VTNC_HUMAN	86	0.000625432
20200615_serum_NGlycP_1hDIA_rep1.mzML	1482.24	1472.42	9.82385	NLFLJHSENATAK	NLFLJHSENATAK	(N(N(H(H(N(H)))(H(N(H(A)))))))	A(1)H(5)N(4)	5	3	1124.81	5720500	3.98349e+07	sp|P00738|HPT_HUMAN/sp|P00739|HPTR_HUMAN	207/149	0.000248536
20200615_serum_NGlycP_1hDIA_rep2.mzML	1491.72	1480.95	10.7653	NLFLJHSENATAK	NLFLJHSENATAK	(N(N(H(H(N(H)))(H(N(H(A)))))))	A(1)H(5)N(4)	5	3	1124.81	5946190	3.4021e+07	sp|P00738|HPT_HUMAN/sp|P00739|HPTR_HUMAN	207/149	0.000248536
20200615_serum_NGlycP_1hDIA_rep3.mzML	1491.11	1481.96	9.15122	NLFLJHSENATAK	NLFLJHSENATAK	(N(N(H(H(N(H)))(H(N(H(A)))))))	A(1)H(5)N(4)	5	3	1124.81	6950760	3.9726e+07	sp|P00738|HPT_HUMAN/sp|P00739|HPTR_HUMAN	207/149	0.000248536
20200615_serum_NGlycP_1hDIA_rep1.mzML	1814.22	1783.78	30.4376	NLFLJHSENATAK	NLFLJHSENATAK	(N(N(H(N)(H(H))(H(N(H(A(A))))))))	A(2)H(5)N(4)	5	3	1221.84	2320810	1.77961e+07	sp|P00738|HPT_HUMAN/sp|P00739|HPTR_HUMAN	207/149	0.00110343
20200615_serum_NGlycP_1hDIA_rep2.mzML	1816.67	1788.61	28.0593	NLFLJHSENATAK	NLFLJHSENATAK	(N(N(H(H(N(H(A))))(H(N(H(A)))))))	A(2)H(5)N(4)	5	3	1221.84	2448280	2.04399e+07	sp|P00738|HPT_HUMAN/sp|P00739|HPTR_HUMAN	207/149	0.00110343
20200615_serum_NGlycP_1hDIA_rep3.mzML	1822.43	1781.17	41.2556	NLFLJHSENATAK	NLFLJHSENATAK	(N(N(H(H(N(H(A))))(H(N(H(A)))))))	A(2)H(5)N(4)	5	3	1221.84	2018170	1.57706e+07	sp|P00738|HPT_HUMAN/sp|P00739|HPTR_HUMAN	207/149	0.00110343
20200615_serum_NGlycP_1hDIA_rep1.mzML	3377.93	3300.56	77.3702	PALEDLLLGSEAJLTCTLTGLR	PALEDLLLGSEAJLTC[160]TLTGLR	(N(N(H(H(N(H)))(H(N(H))))))	H(5)N(4)	13	4	995.71	2424020	3.82543e+06	sp|P01877|IGHA2_HUMAN/sp|P0DOX2|IGA2_HUMAN/sp|P01876|IGHA1_HUMAN	131/246/144	0.00396707
20200615_serum_NGlycP_1hDIA_rep2.mzML	3383.32	3303.09	80.2322	PALEDLLLGSEAJLTCTLTGLR	PALEDLLLGSEAJLTC[160]TLTGLR	(N(N(H(H(N(H)))(H(N(H))))))	H(5)N(4)	13	4	995.71	2540330	5.08745e+06	sp|P01877|IGHA2_HUMAN/sp|P0DOX2|IGA2_HUMAN/sp|P01876|IGHA1_HUMAN	131/246/144	0.00396707
20200615_serum_NGlycP_1hDIA_rep3.mzML	3377.09	3299.05	78.0394	PALEDLLLGSEAJLTCTLTGLR	PALEDLLLGSEAJLTC[160]TLTGLR	(N(N(H(H(N(H)))(H(N(H))))))	H(5)N(4)	13	4	995.71	2925170	6.15668e+06	sp|P01877|IGHA2_HUMAN/sp|P0DOX2|IGA2_HUMAN/sp|P01876|IGHA1_HUMAN	131/246/144	0.00396707
20200615_serum_NGlycP_1hDIA_rep1.mzML	3453.77	3373.35	80.4184	PALEDLLLGSEAJLTCTLTGLR	PALEDLLLGSEAJLTC[160]TLTGLR	(N(N(H(H(H))(H(N(H(A)))))))	A(1)H(5)N(3)	13	4	1017.71	2662620	4.0931e+06	sp|P01877|IGHA2_HUMAN/sp|P0DOX2|IGA2_HUMAN/sp|P01876|IGHA1_HUMAN	131/246/144	0.00114998
20200615_serum_NGlycP_1hDIA_rep2.mzML	3455.5	3375	80.5048	PALEDLLLGSEAJLTCTLTGLR	PALEDLLLGSEAJLTC[160]TLTGLR	(N(N(H(H(H))(H(N(H(A)))))))	A(1)H(5)N(3)	13	4	1017.71	3899430	1.09296e+07	sp|P01877|IGHA2_HUMAN/sp|P0DOX2|IGA2_HUMAN/sp|P01876|IGHA1_HUMAN	131/246/144	0.00114998
20200615_serum_NGlycP_1hDIA_rep3.mzML	3378.6	3370.69	7.9148	PALEDLLLGSEAJLTCTLTGLR	PALEDLLLGSEAJLTC[160]TLTGLR	(N(N(H(H(H))(H(N(H(A)))))))	A(1)H(5)N(3)	13	4	1017.71	5823910	370879	sp|P01877|IGHA2_HUMAN/sp|P0DOX2|IGA2_HUMAN/sp|P01876|IGHA1_HUMAN	131/246/144	0.00114998
20200615_serum_NGlycP_1hDIA_rep1.mzML	3451.8	3453.18	-1.37657	PALEDLLLGSEAJLTCTLTGLR	PALEDLLLGSEAJLTC[160]TLTGLR	(N(N(H(H(H))(H(N(H(A)))))))	A(1)H(5)N(3)	13	3	1356.62	1169770	1.27162e+07	sp|P01877|IGHA2_HUMAN/sp|P0DOX2|IGA2_HUMAN/sp|P01876|IGHA1_HUMAN	131/246/144	0.00114998
20200615_serum_NGlycP_1hDIA_rep2.mzML	3453.82	3453.7	0.117648	PALEDLLLGSEAJLTCTLTGLR	PALEDLLLGSEAJLTC[160]TLTGLR	(N(N(H(H(H))(H(N(H(A)))))))	A(1)H(5)N(3)	13	3	1356.62	1565540	1.63833e+07	sp|P01877|IGHA2_HUMAN/sp|P0DOX2|IGA2_HUMAN/sp|P01876|IGHA1_HUMAN	131/246/144	0.00114998
20200615_serum_NGlycP_1hDIA_rep3.mzML	3451.99	3452.77	-0.778563	PALEDLLLGSEAJLTCTLTGLR	PALEDLLLGSEAJLTC[160]TLTGLR	(N(N(H(H(H))(H(N(H(A)))))))	A(1)H(5)N(3)	13	3	1356.62	1626310	1.1364e+07	sp|P01877|IGHA2_HUMAN/sp|P0DOX2|IGA2_HUMAN/sp|P01876|IGHA1_HUMAN	131/246/144	0.00114998
20200615_serum_NGlycP_1hDIA_rep1.mzML	3380.27	3262.16	118.113	PALEDLLLGSEAJLTCTLTGLR	PALEDLLLGSEAJLTC[160]TLTGLR	(N(N(H(N)(H(N))(H(N(H))))))	H(4)N(5)	13	4	1005.97	5537870	9.74429e+06	sp|P01877|IGHA2_HUMAN/sp|P0DOX2|IGA2_HUMAN/sp|P01876|IGHA1_HUMAN	131/246/144	0.00838316
20200615_serum_NGlycP_1hDIA_rep2.mzML	3385.38	3264.3	121.082	PALEDLLLGSEAJLTCTLTGLR	PALEDLLLGSEAJLTC[160]TLTGLR	(N(N(H(N)(H(N))(H(N(H))))))	H(4)N(5)	13	4	1005.97	5873730	11751699	sp|P01877|IGHA2_HUMAN/sp|P0DOX2|IGA2_HUMAN/sp|P01876|IGHA1_HUMAN	131/246/144	0.00838316
20200615_serum_NGlycP_1hDIA_rep3.mzML	3378.6	3259.13	119.474	PALEDLLLGSEAJLTCTLTGLR	PALEDLLLGSEAJLTC[160]TLTGLR	(N(N(H(N)(H(N))(H(N(H))))))	H(4)N(5)	13	4	1005.97	5904250	1.23735e+07	sp|P01877|IGHA2_HUMAN/sp|P0DOX2|IGA2_HUMAN/sp|P01876|IGHA1_HUMAN	131/246/144	0.00838316
20200615_serum_NGlycP_1hDIA_rep1.mzML	3453.76	3315.9	137.859	PALEDLLLGSEAJLTCTLTGLR	PALEDLLLGSEAJLTC[160]TLTGLR	(N(N(H(H(N))(H(N(H(A)))))))	A(1)H(4)N(4)	13	4	1027.97	7309480	8.45727e+06	sp|P01877|IGHA2_HUMAN/sp|P0DOX2|IGA2_HUMAN/sp|P01876|IGHA1_HUMAN	131/246/144	0.00229542
20200615_serum_NGlycP_1hDIA_rep2.mzML	3455.15	3318.41	136.739	PALEDLLLGSEAJLTCTLTGLR	PALEDLLLGSEAJLTC[160]TLTGLR	(N(N(H(H(N))(H(N(H(A)))))))	A(1)H(4)N(4)	13	4	1027.97	9524320	2.47661e+07	sp|P01877|IGHA2_HUMAN/sp|P0DOX2|IGA2_HUMAN/sp|P01876|IGHA1_HUMAN	131/246/144	0.00229542
20200615_serum_NGlycP_1hDIA_rep1.mzML	3453.32	3317.32	135.995	PALEDLLLGSEAJLTCTLTGLR	PALEDLLLGSEAJLTC[160]TLTGLR	(N(N(H(H(N))(H(N(H(A)))))))	A(1)H(4)N(4)	13	3	1370.29	4844500	2.41747e+07	sp|P01877|IGHA2_HUMAN/sp|P0DOX2|IGA2_HUMAN/sp|P01876|IGHA1_HUMAN	131/246/144	0.00229542
20200615_serum_NGlycP_1hDIA_rep2.mzML	3454.72	3319.86	134.864	PALEDLLLGSEAJLTCTLTGLR	PALEDLLLGSEAJLTC[160]TLTGLR	(N(N(H(H(N))(H(N(H(A)))))))	A(1)H(4)N(4)	13	3	1370.29	6437690	30418446	sp|P01877|IGHA2_HUMAN/sp|P0DOX2|IGA2_HUMAN/sp|P01876|IGHA1_HUMAN	131/246/144	0.00229542
20200615_serum_NGlycP_1hDIA_rep3.mzML	3453.24	3315.46	137.782	PALEDLLLGSEAJLTCTLTGLR	PALEDLLLGSEAJLTC[160]TLTGLR	(N(N(H(H(N))(H(N(H(A)))))))	A(1)H(4)N(4)	13	3	1370.29	6556370	2.14545e+07	sp|P01877|IGHA2_HUMAN/sp|P0DOX2|IGA2_HUMAN/sp|P01876|IGHA1_HUMAN	131/246/144	0.00229542
20200615_serum_NGlycP_1hDIA_rep1.mzML	3378.22	3300.77	77.4469	PALEDLLLGSEAJLTCTLTGLR	PALEDLLLGSEAJLTC[160]TLTGLR	(N(N(H(N)(H(N(H)))(H(N(H))))))	H(5)N(5)	13	4	1046.48	2535310	4581626	sp|P01877|IGHA2_HUMAN/sp|P0DOX2|IGA2_HUMAN/sp|P01876|IGHA1_HUMAN	131/246/144	0.00173915
20200615_serum_NGlycP_1hDIA_rep2.mzML	3455.15	3303.3	151.851	PALEDLLLGSEAJLTCTLTGLR	PALEDLLLGSEAJLTC[160]TLTGLR	(N(N(H(N)(H(N(H)))(H(N(H))))))	H(5)N(5)	13	4	1046.48	9038630	1.19395e+06	sp|P01877|IGHA2_HUMAN/sp|P0DOX2|IGA2_HUMAN/sp|P01876|IGHA1_HUMAN	131/246/144	0.00173915
20200615_serum_NGlycP_1hDIA_rep1.mzML	3377.75	3301.1	76.6548	PALEDLLLGSEAJLTCTLTGLR	PALEDLLLGSEAJLTC[160]TLTGLR	(N(N(H(N)(H(N(H)))(H(N(H))))))	H(5)N(5)	13	3	1394.97	1709950	5.21815e+06	sp|P01877|IGHA2_HUMAN/sp|P0DOX2|IGA2_HUMAN/sp|P01876|IGHA1_HUMAN	131/246/144	0.00173915
20200615_serum_NGlycP_1hDIA_rep2.mzML	3381.16	3303.62	77.5373	PALEDLLLGSEAJLTCTLTGLR	PALEDLLLGSEAJLTC[160]TLTGLR	(N(N(H(N)(H(N(H)))(H(N(H))))))	H(5)N(5)	13	3	1394.97	1865200	6.46874e+06	sp|P01877|IGHA2_HUMAN/sp|P0DOX2|IGA2_HUMAN/sp|P01876|IGHA1_HUMAN	131/246/144	0.00173915
20200615_serum_NGlycP_1hDIA_rep3.mzML	3375.51	3299.58	75.9279	PALEDLLLGSEAJLTCTLTGLR	PALEDLLLGSEAJLTC[160]TLTGLR	(N(N(H(N)(H(N(H)))(H(N(H))))))	H(5)N(5)	13	3	1394.97	2225380	6.04418e+06	sp|P01877|IGHA2_HUMAN/sp|P0DOX2|IGA2_HUMAN/sp|P01876|IGHA1_HUMAN	131/246/144	0.00173915
20200615_serum_NGlycP_1hDIA_rep1.mzML	3450.05	3362.86	87.1866	PALEDLLLGSEAJLTCTLTGLR	PALEDLLLGSEAJLTC[160]TLTGLR	(N(N(H(H(N(H)))(H(N(H(A)))))))	A(1)H(5)N(4)	13	4	1068.48	10241700	54855000	sp|P01877|IGHA2_HUMAN/sp|P0DOX2|IGA2_HUMAN/sp|P01876|IGHA1_HUMAN	131/246/144	0.00177074
20200615_serum_NGlycP_1hDIA_rep3.mzML	3449.38	3360.19	89.1945	PALEDLLLGSEAJLTCTLTGLR	PALEDLLLGSEAJLTC[160]TLTGLR	(N(N(H(H(N(H)))(H(N(H(A)))))))	A(1)H(5)N(4)	13	4	1068.48	12726500	8.42672e+07	sp|P01877|IGHA2_HUMAN/sp|P0DOX2|IGA2_HUMAN/sp|P01876|IGHA1_HUMAN	131/246/144	0.00177074
20200615_serum_NGlycP_1hDIA_rep1.mzML	3450.24	3363.24	86.9959	PALEDLLLGSEAJLTCTLTGLR	PALEDLLLGSEAJLTC[160]TLTGLR	(N(N(H(H(N(H)))(H(N(H(A)))))))	A(1)H(5)N(4)	13	3	1424.31	10361300	3.83593e+07	sp|P01877|IGHA2_HUMAN/sp|P0DOX2|IGA2_HUMAN/sp|P01876|IGHA1_HUMAN	131/246/144	0.00177074
20200615_serum_NGlycP_1hDIA_rep2.mzML	3451.72	3365.27	86.4462	PALEDLLLGSEAJLTCTLTGLR	PALEDLLLGSEAJLTC[160]TLTGLR	(N(N(H(H(N(H)))(H(N(H(A)))))))	A(1)H(5)N(4)	13	3	1424.31	14156100	6.59865e+07	sp|P01877|IGHA2_HUMAN/sp|P0DOX2|IGA2_HUMAN/sp|P01876|IGHA1_HUMAN	131/246/144	0.00177074
20200615_serum_NGlycP_1hDIA_rep3.mzML	3450.12	3360.55	89.5666	PALEDLLLGSEAJLTCTLTGLR	PALEDLLLGSEAJLTC[160]TLTGLR	(N(N(H(H(H))(H(N)(N(H(A)))))))	A(1)H(5)N(4)	13	3	1424.31	12730500	5.9596e+07	sp|P01877|IGHA2_HUMAN/sp|P0DOX2|IGA2_HUMAN/sp|P01876|IGHA1_HUMAN	131/246/144	0.00177074
20200615_serum_NGlycP_1hDIA_rep1.mzML	3450.05	3451.69	-1.63913	PALEDLLLGSEAJLTCTLTGLR	PALEDLLLGSEAJLTC[160]TLTGLR	(N(N(H(H)(H(H)(H(N(H(A))))))))	A(1)H(6)N(3)	13	4	1058.23	10654800	1.14713e+06	sp|P01877|IGHA2_HUMAN/sp|P0DOX2|IGA2_HUMAN/sp|P01876|IGHA1_HUMAN	131/246/144	0.00137648
20200615_serum_NGlycP_1hDIA_rep2.mzML	3451.68	3452.25	-0.56829	PALEDLLLGSEAJLTCTLTGLR	PALEDLLLGSEAJLTC[160]TLTGLR	(N(N(H(H(H)(H))(H(N(H(A)))))))	A(1)H(6)N(3)	13	4	1058.23	13673900	1.52546e+06	sp|P01877|IGHA2_HUMAN/sp|P0DOX2|IGA2_HUMAN/sp|P01876|IGHA1_HUMAN	131/246/144	0.00137648
20200615_serum_NGlycP_1hDIA_rep3.mzML	3449.38	3451.27	-1.8894	PALEDLLLGSEAJLTCTLTGLR	PALEDLLLGSEAJLTC[160]TLTGLR	(N(N(H(H)(H(H)(H(N(H(A))))))))	A(1)H(6)N(3)	13	4	1058.23	13288300	1.5997e+06	sp|P01877|IGHA2_HUMAN/sp|P0DOX2|IGA2_HUMAN/sp|P01876|IGHA1_HUMAN	131/246/144	0.00137648
20200615_serum_NGlycP_1hDIA_rep1.mzML	3450.24	3371.8	78.4353	PALEDLLLGSEAJLTCTLTGLR	PALEDLLLGSEAJLTC[160]TLTGLR	(N(N(H(H(H)(H))(H(N(H(A)))))))	A(1)H(6)N(3)	13	3	1410.63	9831740	1.50309e+06	sp|P01877|IGHA2_HUMAN/sp|P0DOX2|IGA2_HUMAN/sp|P01876|IGHA1_HUMAN	131/246/144	0.00137648
20200615_serum_NGlycP_1hDIA_rep2.mzML	3451.72	3373.5	78.2213	PALEDLLLGSEAJLTCTLTGLR	PALEDLLLGSEAJLTC[160]TLTGLR	(N(N(H(H)(H(H)(H(N(H(A))))))))	A(1)H(6)N(3)	13	3	1410.63	14416900	1.60103e+06	sp|P01877|IGHA2_HUMAN/sp|P0DOX2|IGA2_HUMAN/sp|P01876|IGHA1_HUMAN	131/246/144	0.00137648
20200615_serum_NGlycP_1hDIA_rep3.mzML	3450.12	3369.12	81.0025	PALEDLLLGSEAJLTCTLTGLR	PALEDLLLGSEAJLTC[160]TLTGLR	(N(N(H(H(H)(H))(H(N(H(A)))))))	A(1)H(6)N(3)	13	3	1410.63	12902200	1.84094e+06	sp|P01877|IGHA2_HUMAN/sp|P0DOX2|IGA2_HUMAN/sp|P01876|IGHA1_HUMAN	131/246/144	0.00137648
20200615_serum_NGlycP_1hDIA_rep1.mzML	3451.04	3373.62	77.4181	PALEDLLLGSEAJLTCTLTGLR	PALEDLLLGSEAJLTC[160]TLTGLR	(N(N(H(H(N)(N))(H(N(H(A)))))))	A(1)H(4)N(5)	13	4	1078.74	19215300	1.10217e+07	sp|P01877|IGHA2_HUMAN/sp|P0DOX2|IGA2_HUMAN/sp|P01876|IGHA1_HUMAN	131/246/144	0.00175795
20200615_serum_NGlycP_1hDIA_rep2.mzML	3453.01	3375.25	77.7553	PALEDLLLGSEAJLTCTLTGLR	PALEDLLLGSEAJLTC[160]TLTGLR	(N(N(H(N)(H(N))(H(N(H(A)))))))	A(1)H(4)N(5)	13	4	1078.74	26000900	2.44773e+07	sp|P01877|IGHA2_HUMAN/sp|P0DOX2|IGA2_HUMAN/sp|P01876|IGHA1_HUMAN	131/246/144	0.00175795
20200615_serum_NGlycP_1hDIA_rep3.mzML	3451.09	3370.96	80.1314	PALEDLLLGSEAJLTCTLTGLR	PALEDLLLGSEAJLTC[160]TLTGLR	(N(N(H(N)(H(N))(H(N(H(A)))))))	A(1)H(4)N(5)	13	4	1078.74	28342100	2.87982e+07	sp|P01877|IGHA2_HUMAN/sp|P0DOX2|IGA2_HUMAN/sp|P01876|IGHA1_HUMAN	131/246/144	0.00175795
20200615_serum_NGlycP_1hDIA_rep1.mzML	3451.74	3374.75	76.9932	PALEDLLLGSEAJLTCTLTGLR	PALEDLLLGSEAJLTC[160]TLTGLR	(N(N(H(N)(H(N))(H(N(H(A)))))))	A(1)H(4)N(5)	13	3	1437.99	7201430	18002619	sp|P01877|IGHA2_HUMAN/sp|P0DOX2|IGA2_HUMAN/sp|P01876|IGHA1_HUMAN	131/246/144	0.00175795
20200615_serum_NGlycP_1hDIA_rep2.mzML	3453.39	3376.34	77.05	PALEDLLLGSEAJLTCTLTGLR	PALEDLLLGSEAJLTC[160]TLTGLR	(N(N(H(N)(H(N))(H(N(H(A)))))))	A(1)H(4)N(5)	13	3	1437.99	7856480	2.17347e+07	sp|P01877|IGHA2_HUMAN/sp|P0DOX2|IGA2_HUMAN/sp|P01876|IGHA1_HUMAN	131/246/144	0.00175795
20200615_serum_NGlycP_1hDIA_rep3.mzML	3451.69	3372.11	79.5841	PALEDLLLGSEAJLTCTLTGLR	PALEDLLLGSEAJLTC[160]TLTGLR	(N(N(H(N)(H(N))(H(N(H(A)))))))	A(1)H(4)N(5)	13	3	1437.99	8367640	1.64096e+07	sp|P01877|IGHA2_HUMAN/sp|P0DOX2|IGA2_HUMAN/sp|P01876|IGHA1_HUMAN	131/246/144	0.00175795
20200615_serum_NGlycP_1hDIA_rep1.mzML	3448.24	3364.48	83.7599	PALEDLLLGSEAJLTCTLTGLR	PALEDLLLGSEAJLTC[160]TLTGLR	(N(N(H(N)(H(H))(H(N(F)(H(A)))))))	A(1)F(1)H(5)N(4)	13	4	1105	4644390	2.85142e+06	sp|P01877|IGHA2_HUMAN/sp|P0DOX2|IGA2_HUMAN/sp|P01876|IGHA1_HUMAN	131/246/144	0.00205462
20200615_serum_NGlycP_1hDIA_rep2.mzML	3448.84	3366.46	82.3783	PALEDLLLGSEAJLTCTLTGLR	PALEDLLLGSEAJLTC[160]TLTGLR	(N(N(H(N)(H(H))(H(N(F)(H(A)))))))	A(1)F(1)H(5)N(4)	13	4	1105	6795670	5.94523e+06	sp|P01877|IGHA2_HUMAN/sp|P0DOX2|IGA2_HUMAN/sp|P01876|IGHA1_HUMAN	131/246/144	0.00205462
20200615_serum_NGlycP_1hDIA_rep3.mzML	3447.5	3361.78	85.7193	PALEDLLLGSEAJLTCTLTGLR	PALEDLLLGSEAJLTC[160]TLTGLR	(N(F)(N(H(N)(H(H))(H(N(H(A)))))))	A(1)F(1)H(5)N(4)	13	4	1105	6862340	4.15092e+06	sp|P01877|IGHA2_HUMAN/sp|P0DOX2|IGA2_HUMAN/sp|P01876|IGHA1_HUMAN	131/246/144	0.00205462
20200615_serum_NGlycP_1hDIA_rep1.mzML	3448.67	3353.47	95.2034	PALEDLLLGSEAJLTCTLTGLR	PALEDLLLGSEAJLTC[160]TLTGLR	(N(N(H(H(N(H)(F)))(H(N(H(A)))))))	A(1)F(1)H(5)N(4)	13	3	1473	1704300	1.43474e+06	sp|P01877|IGHA2_HUMAN/sp|P0DOX2|IGA2_HUMAN/sp|P01876|IGHA1_HUMAN	131/246/144	0.00205462
20200615_serum_NGlycP_1hDIA_rep2.mzML	3450.5	3355.78	94.7157	PALEDLLLGSEAJLTCTLTGLR	PALEDLLLGSEAJLTC[160]TLTGLR	(N(N(H(H(N(H)(F)))(H(N(H(A)))))))	A(1)F(1)H(5)N(4)	13	3	1473	1691100	2.88233e+06	sp|P01877|IGHA2_HUMAN/sp|P0DOX2|IGA2_HUMAN/sp|P01876|IGHA1_HUMAN	131/246/144	0.00205462
20200615_serum_NGlycP_1hDIA_rep3.mzML	3449.91	3350.9	99.0107	PALEDLLLGSEAJLTCTLTGLR	PALEDLLLGSEAJLTC[160]TLTGLR	(N(N(H(H(N(H)(F)))(H(N(H(A)))))))	A(1)F(1)H(5)N(4)	13	3	1473	2044970	2.63175e+06	sp|P01877|IGHA2_HUMAN/sp|P0DOX2|IGA2_HUMAN/sp|P01876|IGHA1_HUMAN	131/246/144	0.00205462
20200615_serum_NGlycP_1hDIA_rep1.mzML	3448.24	3359.89	88.3531	PALEDLLLGSEAJLTCTLTGLR	PALEDLLLGSEAJLTC[160]TLTGLR	(N(N(H(N)(H(N(H)))(H(N(H(A)))))))	A(1)H(5)N(5)	13	4	1119.25	4575500	2.42289e+07	sp|P01877|IGHA2_HUMAN/sp|P0DOX2|IGA2_HUMAN/sp|P01876|IGHA1_HUMAN	131/246/144	0.00158317
20200615_serum_NGlycP_1hDIA_rep2.mzML	3448.84	3362.04	86.8027	PALEDLLLGSEAJLTCTLTGLR	PALEDLLLGSEAJLTC[160]TLTGLR	(N(N(H(N)(H(N(H)))(H(N(H(A)))))))	A(1)H(5)N(5)	13	4	1119.25	6619590	4.68887e+07	sp|P01877|IGHA2_HUMAN/sp|P0DOX2|IGA2_HUMAN/sp|P01876|IGHA1_HUMAN	131/246/144	0.00158317
20200615_serum_NGlycP_1hDIA_rep3.mzML	3447.5	3357.23	90.267	PALEDLLLGSEAJLTCTLTGLR	PALEDLLLGSEAJLTC[160]TLTGLR	(N(N(H(N)(H(H))(H(N)(N(H(A)))))))	A(1)H(5)N(5)	13	4	1119.25	6799340	3.76014e+07	sp|P01877|IGHA2_HUMAN/sp|P0DOX2|IGA2_HUMAN/sp|P01876|IGHA1_HUMAN	131/246/144	0.00158317
20200615_serum_NGlycP_1hDIA_rep1.mzML	3448.5	3337.7	110.795	PALEDLLLGSEAJLTCTLTGLR	PALEDLLLGSEAJLTC[160]TLTGLR	(N(N(H(N)(H(N(H)))(H(N(H(A)))))))	A(1)H(5)N(5)	13	3	1492	5334540	1.48206e+07	sp|P01877|IGHA2_HUMAN/sp|P0DOX2|IGA2_HUMAN/sp|P01876|IGHA1_HUMAN	131/246/144	0.00158317
20200615_serum_NGlycP_1hDIA_rep2.mzML	3449.35	3340.39	108.964	PALEDLLLGSEAJLTCTLTGLR	PALEDLLLGSEAJLTC[160]TLTGLR	(N(N(H(N)(H(N(H)))(H(N(H(A)))))))	A(1)H(5)N(5)	13	3	1492	7381280	2.46582e+07	sp|P01877|IGHA2_HUMAN/sp|P0DOX2|IGA2_HUMAN/sp|P01876|IGHA1_HUMAN	131/246/144	0.00158317
20200615_serum_NGlycP_1hDIA_rep3.mzML	3448.11	3335.34	112.766	PALEDLLLGSEAJLTCTLTGLR	PALEDLLLGSEAJLTC[160]TLTGLR	(N(N(H(N)(H(N(H)))(H(N(H(A)))))))	A(1)H(5)N(5)	13	3	1492	6127820	2.04208e+07	sp|P01877|IGHA2_HUMAN/sp|P0DOX2|IGA2_HUMAN/sp|P01876|IGHA1_HUMAN	131/246/144	0.00158317
20200615_serum_NGlycP_1hDIA_rep1.mzML	3448.24	3445.13	3.10935	PALEDLLLGSEAJLTCTLTGLR	PALEDLLLGSEAJLTC[160]TLTGLR	(N(N(H(N)(H(H)(H))(H(N(H(A)))))))	A(1)H(6)N(4)	13	4	1109	4755040	871311	sp|P01877|IGHA2_HUMAN/sp|P0DOX2|IGA2_HUMAN/sp|P01876|IGHA1_HUMAN	131/246/144	0.0028611
20200615_serum_NGlycP_1hDIA_rep2.mzML	3448.84	3445.8	3.04225	PALEDLLLGSEAJLTCTLTGLR	PALEDLLLGSEAJLTC[160]TLTGLR	(N(N(H(N)(H(H)(H))(H(N(H(A)))))))	A(1)H(6)N(4)	13	4	1109	6953180	1850299	sp|P01877|IGHA2_HUMAN/sp|P0DOX2|IGA2_HUMAN/sp|P01876|IGHA1_HUMAN	131/246/144	0.0028611
20200615_serum_NGlycP_1hDIA_rep3.mzML	3447.5	3444.62	2.8799	PALEDLLLGSEAJLTCTLTGLR	PALEDLLLGSEAJLTC[160]TLTGLR	(N(N(H(N)(H(H)(H))(H(N(H(A)))))))	A(1)H(6)N(4)	13	4	1109	7025060	848714	sp|P01877|IGHA2_HUMAN/sp|P0DOX2|IGA2_HUMAN/sp|P01876|IGHA1_HUMAN	131/246/144	0.0028611
20200615_serum_NGlycP_1hDIA_rep1.mzML	3448.05	3405	43.0506	PALEDLLLGSEAJLTCTLTGLR	PALEDLLLGSEAJLTC[160]TLTGLR	(N(N(H(N)(H(H))(H(N(H(A(A))))))))	A(2)H(5)N(4)	13	4	1141.26	14687700	163108	sp|P01877|IGHA2_HUMAN/sp|P0DOX2|IGA2_HUMAN/sp|P01876|IGHA1_HUMAN	131/246/144	0.000711803
20200615_serum_NGlycP_1hDIA_rep2.mzML	3448.12	3406.71	41.4087	PALEDLLLGSEAJLTCTLTGLR	PALEDLLLGSEAJLTC[160]TLTGLR	(N(N(H(N)(H(H))(H(N(H(A(A))))))))	A(2)H(5)N(4)	13	4	1141.26	21251500	503409	sp|P01877|IGHA2_HUMAN/sp|P0DOX2|IGA2_HUMAN/sp|P01876|IGHA1_HUMAN	131/246/144	0.000711803
20200615_serum_NGlycP_1hDIA_rep3.mzML	3493.3	3403.17	90.1324	PALEDLLLGSEAJLTCTLTGLR	PALEDLLLGSEAJLTC[160]TLTGLR	(N(N(H(H(N(H(A))))(H(N(H(A)))))))	A(2)H(5)N(4)	13	4	1141.26	2512960	2.3075e+07	sp|P01877|IGHA2_HUMAN/sp|P0DOX2|IGA2_HUMAN/sp|P01876|IGHA1_HUMAN	131/246/144	0.000711803
20200615_serum_NGlycP_1hDIA_rep1.mzML	3493.33	3423.64	69.6867	PALEDLLLGSEAJLTCTLTGLR	PALEDLLLGSEAJLTC[160]TLTGLR	(N(N(H(H(N(H(A))))(H(N(H(A)))))))	A(2)H(5)N(4)	13	3	1521.34	1948390	1.04094e+07	sp|P01877|IGHA2_HUMAN/sp|P0DOX2|IGA2_HUMAN/sp|P01876|IGHA1_HUMAN	131/246/144	0.000711803
20200615_serum_NGlycP_1hDIA_rep2.mzML	3492.6	3425	67.6048	PALEDLLLGSEAJLTCTLTGLR	PALEDLLLGSEAJLTC[160]TLTGLR	(N(N(H(H(N(H(A))))(H(N(H(A)))))))	A(2)H(5)N(4)	13	3	1521.34	1636890	1.2702e+07	sp|P01877|IGHA2_HUMAN/sp|P0DOX2|IGA2_HUMAN/sp|P01876|IGHA1_HUMAN	131/246/144	0.000711803
20200615_serum_NGlycP_1hDIA_rep3.mzML	3491.89	3422.49	69.3989	PALEDLLLGSEAJLTCTLTGLR	PALEDLLLGSEAJLTC[160]TLTGLR	(N(N(H(H(N(H(A))))(H(N(H(A)))))))	A(2)H(5)N(4)	13	3	1521.34	1523650	9.35266e+06	sp|P01877|IGHA2_HUMAN/sp|P0DOX2|IGA2_HUMAN/sp|P01876|IGHA1_HUMAN	131/246/144	0.000711803
20200615_serum_NGlycP_1hDIA_rep1.mzML	3448.05	3389.48	58.5652	PALEDLLLGSEAJLTCTLTGLR	PALEDLLLGSEAJLTC[160]TLTGLR	(N(F)(N(H(N)(H(H)(H))(H(N)(N(H))))))	F(1)H(6)N(5)	13	4	1123.51	13844600	1.44007e+07	sp|P01877|IGHA2_HUMAN/sp|P0DOX2|IGA2_HUMAN/sp|P01876|IGHA1_HUMAN	131/246/144	0.00841795
20200615_serum_NGlycP_1hDIA_rep2.mzML	3448.12	3390.7	57.4222	PALEDLLLGSEAJLTCTLTGLR	PALEDLLLGSEAJLTC[160]TLTGLR	(N(F)(N(H(N)(H(H)(H))(H(N)(N(H))))))	F(1)H(6)N(5)	13	4	1123.51	19909900	2.81875e+07	sp|P01877|IGHA2_HUMAN/sp|P0DOX2|IGA2_HUMAN/sp|P01876|IGHA1_HUMAN	131/246/144	0.00841795
20200615_serum_NGlycP_1hDIA_rep3.mzML	3447.22	3387.04	60.179	PALEDLLLGSEAJLTCTLTGLR	PALEDLLLGSEAJLTC[160]TLTGLR	(N(F)(N(H(N)(H(H)(H))(H(N)(N(H))))))	F(1)H(6)N(5)	13	4	1123.51	20487800	2.28104e+07	sp|P01877|IGHA2_HUMAN/sp|P0DOX2|IGA2_HUMAN/sp|P01876|IGHA1_HUMAN	131/246/144	0.00841795
20200615_serum_NGlycP_1hDIA_rep2.mzML	3493.65	3413.96	79.6922	PALEDLLLGSEAJLTCTLTGLR	PALEDLLLGSEAJLTC[160]TLTGLR	(N(N(H(H(N(H(H))))(H(N(F)(H(A)))))))	A(1)F(1)H(6)N(4)	13	4	1145.51	3300350	4.17567e+06	sp|P01877|IGHA2_HUMAN/sp|P0DOX2|IGA2_HUMAN/sp|P01876|IGHA1_HUMAN	131/246/144	0.00135617
20200615_serum_NGlycP_1hDIA_rep3.mzML	3446.96	3410.66	36.2964	PALEDLLLGSEAJLTCTLTGLR	PALEDLLLGSEAJLTC[160]TLTGLR	(N(N(H(N)(H(H)(H))(H(N(F)(H(A)))))))	A(1)F(1)H(6)N(4)	13	4	1145.51	3239430	325042	sp|P01877|IGHA2_HUMAN/sp|P0DOX2|IGA2_HUMAN/sp|P01876|IGHA1_HUMAN	131/246/144	0.00135617
20200615_serum_NGlycP_1hDIA_rep1.mzML	3493.33	3407.72	85.6108	PALEDLLLGSEAJLTCTLTGLR	PALEDLLLGSEAJLTC[160]TLTGLR	(N(N(H(H(N(H(H))))(H(N(F)(H(A)))))))	A(1)F(1)H(6)N(4)	13	3	1527.01	1948390	8.77316e+06	sp|P01877|IGHA2_HUMAN/sp|P0DOX2|IGA2_HUMAN/sp|P01876|IGHA1_HUMAN	131/246/144	0.00135617
20200615_serum_NGlycP_1hDIA_rep2.mzML	3492.6	3409.49	83.1094	PALEDLLLGSEAJLTCTLTGLR	PALEDLLLGSEAJLTC[160]TLTGLR	(N(N(H(H(N(H(H))))(H(N(F)(H(A)))))))	A(1)F(1)H(6)N(4)	13	3	1527.01	1625280	5.56532e+06	sp|P01877|IGHA2_HUMAN/sp|P0DOX2|IGA2_HUMAN/sp|P01876|IGHA1_HUMAN	131/246/144	0.00135617
20200615_serum_NGlycP_1hDIA_rep3.mzML	3491.89	3406	85.8862	PALEDLLLGSEAJLTCTLTGLR	PALEDLLLGSEAJLTC[160]TLTGLR	(N(N(H(H(N(H(H))))(H(N(F)(H(A)))))))	A(1)F(1)H(6)N(4)	13	3	1527.01	1523650	6.48906e+06	sp|P01877|IGHA2_HUMAN/sp|P0DOX2|IGA2_HUMAN/sp|P01876|IGHA1_HUMAN	131/246/144	0.00135617
20200615_serum_NGlycP_1hDIA_rep1.mzML	3380.66	3288.83	91.8268	PALEDLLLGSEAJLTCTLTGLR	PALEDLLLGSEAJLTC[160]TLTGLR	(N(N(H(N)(H(N))(H(N(H))))))	H(4)N(5)	13	3	1340.95	3916440	1.80765e+07	sp|P01877|IGHA2_HUMAN/sp|P0DOX2|IGA2_HUMAN/sp|P01876|IGHA1_HUMAN	131/246/144	0.00735291
20200615_serum_NGlycP_1hDIA_rep2.mzML	3384.82	3291.02	93.7953	PALEDLLLGSEAJLTCTLTGLR	PALEDLLLGSEAJLTC[160]TLTGLR	(N(N(H(N)(H(N))(H(N(H))))))	H(4)N(5)	13	3	1340.95	4305380	1.17944e+07	sp|P01877|IGHA2_HUMAN/sp|P0DOX2|IGA2_HUMAN/sp|P01876|IGHA1_HUMAN	131/246/144	0.00735291
20200615_serum_NGlycP_1hDIA_rep3.mzML	3378.94	3286.97	91.9664	PALEDLLLGSEAJLTCTLTGLR	PALEDLLLGSEAJLTC[160]TLTGLR	(N(N(H(N)(H(N))(H(N(H))))))	H(4)N(5)	13	3	1340.95	3525560	1.44926e+07	sp|P01877|IGHA2_HUMAN/sp|P0DOX2|IGA2_HUMAN/sp|P01876|IGHA1_HUMAN	131/246/144	0.00735291
20200615_serum_NGlycP_1hDIA_rep1.mzML	3453.32	3344.01	109.307	PALEDLLLGSEAJLTCTLTGLR	PALEDLLLGSEAJLTC[160]TLTGLR	(N(N(H(H(H))(H(N)(N(H)(F))))))	F(1)H(5)N(4)	13	3	1375.96	4795060	1.44269e+07	sp|P01877|IGHA2_HUMAN/sp|P0DOX2|IGA2_HUMAN/sp|P01876|IGHA1_HUMAN	131/246/144	0.00552405
20200615_serum_NGlycP_1hDIA_rep2.mzML	3454.72	3346.56	108.161	PALEDLLLGSEAJLTCTLTGLR	PALEDLLLGSEAJLTC[160]TLTGLR	(N(N(H(H(H))(H(N)(N(H)(F))))))	F(1)H(5)N(4)	13	3	1375.96	6336550	1.73858e+07	sp|P01877|IGHA2_HUMAN/sp|P0DOX2|IGA2_HUMAN/sp|P01876|IGHA1_HUMAN	131/246/144	0.00552405
20200615_serum_NGlycP_1hDIA_rep3.mzML	3453.24	3341.57	111.672	PALEDLLLGSEAJLTCTLTGLR	PALEDLLLGSEAJLTC[160]TLTGLR	(N(N(H(H(H))(H(N)(N(H)(F))))))	F(1)H(5)N(4)	13	3	1375.96	6459230	1.21527e+07	sp|P01877|IGHA2_HUMAN/sp|P0DOX2|IGA2_HUMAN/sp|P01876|IGHA1_HUMAN	131/246/144	0.00552405
20200615_serum_NGlycP_1hDIA_rep1.mzML	3453.32	3366.02	87.2996	PALEDLLLGSEAJLTCTLTGLR	PALEDLLLGSEAJLTC[160]TLTGLR	(N(N(H(H(H)(H))(H(N(H)(F))))))	F(1)H(6)N(3)	13	3	1362.29	5108850	1.20381e+07	sp|P01877|IGHA2_HUMAN/sp|P0DOX2|IGA2_HUMAN/sp|P01876|IGHA1_HUMAN	131/246/144	0.00267269
20200615_serum_NGlycP_1hDIA_rep2.mzML	3454.72	3367.95	86.7684	PALEDLLLGSEAJLTCTLTGLR	PALEDLLLGSEAJLTC[160]TLTGLR	(N(N(H(H(H)(H))(H(N(H)(F))))))	F(1)H(6)N(3)	13	3	1362.29	6408900	1.09592e+07	sp|P01877|IGHA2_HUMAN/sp|P0DOX2|IGA2_HUMAN/sp|P01876|IGHA1_HUMAN	131/246/144	0.00267269
20200615_serum_NGlycP_1hDIA_rep3.mzML	3453.24	3363.32	89.9243	PALEDLLLGSEAJLTCTLTGLR	PALEDLLLGSEAJLTC[160]TLTGLR	(N(N(H(H(H)(H))(H(N(H)(F))))))	F(1)H(6)N(3)	13	3	1362.29	6734350	6.42947e+06	sp|P01877|IGHA2_HUMAN/sp|P0DOX2|IGA2_HUMAN/sp|P01876|IGHA1_HUMAN	131/246/144	0.00267269
20200615_serum_NGlycP_1hDIA_rep1.mzML	3450.24	3310.82	139.415	PALEDLLLGSEAJLTCTLTGLR	PALEDLLLGSEAJLTC[160]TLTGLR	(N(N(H(H(H))(H(N(H))(N(H)(F))))))	F(1)H(6)N(4)	13	3	1429.98	10102200	4.09422e+07	sp|P01877|IGHA2_HUMAN/sp|P0DOX2|IGA2_HUMAN/sp|P01876|IGHA1_HUMAN	131/246/144	0.00496118
20200615_serum_NGlycP_1hDIA_rep2.mzML	3451.72	3313.31	138.412	PALEDLLLGSEAJLTCTLTGLR	PALEDLLLGSEAJLTC[160]TLTGLR	(N(N(H(H(H))(H(N(H))(N(H)(F))))))	F(1)H(6)N(4)	13	3	1429.98	13839800	6.18169e+07	sp|P01877|IGHA2_HUMAN/sp|P0DOX2|IGA2_HUMAN/sp|P01876|IGHA1_HUMAN	131/246/144	0.00496118
20200615_serum_NGlycP_1hDIA_rep3.mzML	3450.12	3309.13	140.988	PALEDLLLGSEAJLTCTLTGLR	PALEDLLLGSEAJLTC[160]TLTGLR	(N(N(H(H(H))(H(N(H))(N(H)(F))))))	F(1)H(6)N(4)	13	3	1429.98	12419900	57683039	sp|P01877|IGHA2_HUMAN/sp|P0DOX2|IGA2_HUMAN/sp|P01876|IGHA1_HUMAN	131/246/144	0.00496118
20200615_serum_NGlycP_1hDIA_rep1.mzML	3448.67	3447.91	0.761648	PALEDLLLGSEAJLTCTLTGLR	PALEDLLLGSEAJLTC[160]TLTGLR	(N(N(H(H(H))(H(N(H)(F))(N(H)(F))))))	F(2)H(6)N(4)	13	3	1478.67	1705170	2.37966e+06	sp|P01877|IGHA2_HUMAN/sp|P0DOX2|IGA2_HUMAN/sp|P01876|IGHA1_HUMAN	131/246/144	0.00352238
20200615_serum_NGlycP_1hDIA_rep2.mzML	3450.5	3448.52	1.97509	PALEDLLLGSEAJLTCTLTGLR	PALEDLLLGSEAJLTC[160]TLTGLR	(N(N(H(H(H))(H(N(H)(F))(N(H)(F))))))	F(2)H(6)N(4)	13	3	1478.67	1678820	4.95937e+06	sp|P01877|IGHA2_HUMAN/sp|P0DOX2|IGA2_HUMAN/sp|P01876|IGHA1_HUMAN	131/246/144	0.00352238
20200615_serum_NGlycP_1hDIA_rep3.mzML	3449.91	3447.42	2.48513	PALEDLLLGSEAJLTCTLTGLR	PALEDLLLGSEAJLTC[160]TLTGLR	(N(N(H(H(H))(H(N(H)(F))(N(H)(F))))))	F(2)H(6)N(4)	13	3	1478.67	2034380	3.34619e+06	sp|P01877|IGHA2_HUMAN/sp|P0DOX2|IGA2_HUMAN/sp|P01876|IGHA1_HUMAN	131/246/144	0.00352238
20200615_serum_NGlycP_1hDIA_rep1.mzML	3493.33	3406.78	86.5459	PALEDLLLGSEAJLTCTLTGLR	PALEDLLLGSEAJLTC[160]TLTGLR	(N(N(H(H(N(H)(F)))(H(N(F)(H(A)))))))	A(1)F(2)H(5)N(4)	13	3	1521.68	1954200	7.66958e+06	sp|P01877|IGHA2_HUMAN/sp|P0DOX2|IGA2_HUMAN/sp|P01876|IGHA1_HUMAN	131/246/144	0.0016295
20200615_serum_NGlycP_1hDIA_rep2.mzML	3492.6	3408.54	84.0612	PALEDLLLGSEAJLTCTLTGLR	PALEDLLLGSEAJLTC[160]TLTGLR	(N(N(H(H(N(H)(F)))(H(N(F)(H(A)))))))	A(1)F(2)H(5)N(4)	13	3	1521.68	1625280	8.08045e+06	sp|P01877|IGHA2_HUMAN/sp|P0DOX2|IGA2_HUMAN/sp|P01876|IGHA1_HUMAN	131/246/144	0.0016295
20200615_serum_NGlycP_1hDIA_rep3.mzML	3491.89	3405.03	86.8639	PALEDLLLGSEAJLTCTLTGLR	PALEDLLLGSEAJLTC[160]TLTGLR	(N(N(H(H(N(H)(F)))(H(N(F)(H(A)))))))	A(1)F(2)H(5)N(4)	13	3	1521.68	1523650	9.11721e+06	sp|P01877|IGHA2_HUMAN/sp|P0DOX2|IGA2_HUMAN/sp|P01876|IGHA1_HUMAN	131/246/144	0.0016295
20200615_serum_NGlycP_1hDIA_rep1.mzML	3448.09	3363.78	84.3119	PALEDLLLGSEAJLTCTLTGLR	PALEDLLLGSEAJLTC[160]TLTGLR	(N(N(H(H(N(H)))(H(N(F)(H(N(H)(F))))))))	F(2)H(6)N(5)	13	3	1546.36	891458	832048	sp|P01877|IGHA2_HUMAN/sp|P0DOX2|IGA2_HUMAN/sp|P01876|IGHA1_HUMAN	131/246/144	0.00347098
20200615_serum_NGlycP_1hDIA_rep2.mzML	3448.61	3365.8	82.8134	PALEDLLLGSEAJLTCTLTGLR	PALEDLLLGSEAJLTC[160]TLTGLR	(N(N(H(H(N(H)))(H(N(F)(H(N(H)(F))))))))	F(2)H(6)N(5)	13	3	1546.36	1044490	2.5099e+06	sp|P01877|IGHA2_HUMAN/sp|P0DOX2|IGA2_HUMAN/sp|P01876|IGHA1_HUMAN	131/246/144	0.00347098
20200615_serum_NGlycP_1hDIA_rep3.mzML	3446.6	3361.09	85.5083	PALEDLLLGSEAJLTCTLTGLR	PALEDLLLGSEAJLTC[160]TLTGLR	(N(N(H(H(N(H)))(H(N(F)(H(N(H)(F))))))))	F(2)H(6)N(5)	13	3	1546.36	1020020	3.29966e+06	sp|P01877|IGHA2_HUMAN/sp|P0DOX2|IGA2_HUMAN/sp|P01876|IGHA1_HUMAN	131/246/144	0.00347098
20200615_serum_NGlycP_1hDIA_rep1.mzML	3493.08	3410.14	82.9392	PALEDLLLGSEAJLTCTLTGLR	PALEDLLLGSEAJLTC[160]TLTGLR	(N(N(H(H(N(H(A))))(H(N)(N(H(A)))))))	A(2)H(5)N(5)	13	3	1589.03	503891	3.27545e+06	sp|P01877|IGHA2_HUMAN/sp|P0DOX2|IGA2_HUMAN/sp|P01876|IGHA1_HUMAN	131/246/144	0.0076716
20200615_serum_NGlycP_1hDIA_rep3.mzML	3491.45	3408.54	82.9086	PALEDLLLGSEAJLTCTLTGLR	PALEDLLLGSEAJLTC[160]TLTGLR	(N(N(H(H(N(H(A))))(H(N)(N(H(A)))))))	A(2)H(5)N(5)	13	3	1589.03	535203	2.25875e+06	sp|P01877|IGHA2_HUMAN/sp|P0DOX2|IGA2_HUMAN/sp|P01876|IGHA1_HUMAN	131/246/144	0.0076716
20200615_serum_NGlycP_1hDIA_rep1.mzML	1187.35	1189.72	-2.37213	PREEQFJSTFR	PREEQFJSTFR	(N(F)(N(H(H(N))(H(N)))))	F(1)H(3)N(4)	7	3	952.408	1805250	2.15786e+07	sp|P01859|IGHG2_HUMAN	176	0.000337052
20200615_serum_NGlycP_1hDIA_rep2.mzML	1181.82	1183.34	-1.5242	PREEQFJSTFR	PREEQFJSTFR	(N(F)(N(H(H(N))(H(N)))))	F(1)H(3)N(4)	7	3	952.408	3105760	2.18469e+07	sp|P01859|IGHG2_HUMAN	176	0.000337052
20200615_serum_NGlycP_1hDIA_rep3.mzML	1190.44	1189.61	0.830147	PREEQFJSTFR	PREEQFJSTFR	(N(F)(N(H(H)(N)(H(N)))))	F(1)H(3)N(4)	7	3	952.408	1771980	2.36224e+07	sp|P01859|IGHG2_HUMAN	176	0.000337052
20200615_serum_NGlycP_1hDIA_rep1.mzML	1178.66	1182.86	-4.19885	PREEQFJSTFR	PREEQFJSTFR	(N(F)(N(H(H(N))(H(N(H))))))	F(1)H(4)N(4)	7	3	1006.43	3832560	2.14005e+07	sp|P01859|IGHG2_HUMAN	176	0.00344596
20200615_serum_NGlycP_1hDIA_rep2.mzML	1175.35	1176.5	-1.15146	PREEQFJSTFR	PREEQFJSTFR	(N(F)(N(H(H(N))(H(N(H))))))	F(1)H(4)N(4)	7	3	1006.43	2798840	2.01099e+07	sp|P01859|IGHG2_HUMAN	176	0.00344596
20200615_serum_NGlycP_1hDIA_rep3.mzML	1182.19	1182.25	-0.0602648	PREEQFJSTFR	PREEQFJSTFR	(N(F)(N(H(N)(H(H))(H(N)))))	F(1)H(4)N(4)	7	3	1006.43	3771480	2.37894e+07	sp|P01859|IGHG2_HUMAN	176	0.00344596
20200615_serum_NGlycP_1hDIA_rep1.mzML	809.885	806.073	3.81241	PREEQYJSTYR	PREEQYJSTYR	(N(F)(N(H(H(N))(H(N)))))	F(1)H(3)N(4)	7	3	963.071	1554180	7.47951e+06	sp|P0DOX5|IGG1_HUMAN/sp|P01857|IGHG1_HUMAN	299/180	0.00548247
20200615_serum_NGlycP_1hDIA_rep2.mzML	809.571	807.156	2.41542	PREEQYJSTYR	PREEQYJSTYR	(N(F)(N(H(H)(N)(H(N)))))	F(1)H(3)N(4)	7	3	963.071	1558420	7.07683e+06	sp|P0DOX5|IGG1_HUMAN/sp|P01857|IGHG1_HUMAN	299/180	0.00548247
20200615_serum_NGlycP_1hDIA_rep3.mzML	810.835	808.391	2.44445	PREEQYJSTYR	PREEQYJSTYR	(N(F)(N(H(H(N))(H(N)))))	F(1)H(3)N(4)	7	3	963.071	2188780	3.69405e+06	sp|P0DOX5|IGG1_HUMAN/sp|P01857|IGHG1_HUMAN	299/180	0.00548247
20200615_serum_NGlycP_1hDIA_rep1.mzML	800.439	790.861	9.57834	PREEQYJSTYR	PREEQYJSTYR	(N(N(H(H(N))(H(N(H))))))	H(4)N(4)	7	3	968.403	658394	1.38463e+06	sp|P0DOX5|IGG1_HUMAN/sp|P01857|IGHG1_HUMAN	299/180	0.00147462
20200615_serum_NGlycP_1hDIA_rep2.mzML	800.589	791.221	9.36805	PREEQYJSTYR	PREEQYJSTYR	(N(N(H(H(N))(H(N(H))))))	H(4)N(4)	7	3	968.403	454430	766498	sp|P0DOX5|IGG1_HUMAN/sp|P01857|IGHG1_HUMAN	299/180	0.00147462
20200615_serum_NGlycP_1hDIA_rep2.mzML	806.689	802.488	4.2006	PREEQYJSTYR	PREEQYJSTYR	(N(F)(N(H(H(H))(H(N)(N)))))	F(1)H(4)N(4)	7	3	1017.09	2390870	6381338	sp|P0DOX5|IGG1_HUMAN/sp|P01857|IGHG1_HUMAN	299/180	0.00726003
20200615_serum_NGlycP_1hDIA_rep3.mzML	808.586	803.217	5.36867	PREEQYJSTYR	PREEQYJSTYR	(N(F)(N(H(H(N))(H(N(H))))))	F(1)H(4)N(4)	7	3	1017.09	2975620	8.11375e+06	sp|P0DOX5|IGG1_HUMAN/sp|P01857|IGHG1_HUMAN	299/180	0.00726003
20200615_serum_NGlycP_1hDIA_rep1.mzML	795.167	790.553	4.61352	PREEQYJSTYR	PREEQYJSTYR	(N(N(H(H(N(H)))(H(N(H))))))	H(5)N(4)	7	3	1022.42	589448	1.2415e+06	sp|P0DOX5|IGG1_HUMAN/sp|P01857|IGHG1_HUMAN	299/180	0.00259892
20200615_serum_NGlycP_1hDIA_rep3.mzML	803.119	790.406	12.7133	PREEQYJSTYR	PREEQYJSTYR	(N(N(H(H(H))(H(N)(N(H))))))	H(5)N(4)	7	3	1022.42	900059	1.21865e+06	sp|P0DOX5|IGG1_HUMAN/sp|P01857|IGHG1_HUMAN	299/180	0.00259892
20200615_serum_NGlycP_1hDIA_rep1.mzML	843.312	833.892	9.42007	PREEQYJSTYR	PREEQYJSTYR	(N(F)(N(H(N)(H(N))(H(N(H))))))	F(1)H(4)N(5)	7	3	1084.78	651591	1.94247e+06	sp|P0DOX5|IGG1_HUMAN/sp|P01857|IGHG1_HUMAN	299/180	0.00592339
20200615_serum_NGlycP_1hDIA_rep1.mzML	2216.08	2242.69	-26.6101	PVTPIAQJQTTLGSSR	PVTPIAQJQTTLGSSR	(N(N(H(H(N(H(A))))(H(N(H(A)))))))	A(2)H(5)N(4)	8	3	1292.22	2593570	2.41615e+07	sp|Q9NZP8|C1RL_HUMAN	242	0.000208362
20200615_serum_NGlycP_1hDIA_rep2.mzML	2221.95	2247.17	-25.2244	PVTPIAQJQTTLGSSR	PVTPIAQJQTTLGSSR	(N(N(H(H(N(H(A))))(H(N(H(A)))))))	A(2)H(5)N(4)	8	3	1292.22	2674020	24332395	sp|Q9NZP8|C1RL_HUMAN	242	0.000208362
20200615_serum_NGlycP_1hDIA_rep3.mzML	2220.62	2244.19	-23.5693	PVTPIAQJQTTLGSSR	PVTPIAQJQTTLGSSR	(N(N(H(H(N(H(A))))(H(N(H(A)))))))	A(2)H(5)N(4)	8	3	1292.22	2630640	35297590	sp|Q9NZP8|C1RL_HUMAN	242	0.000208362
20200615_serum_NGlycP_1hDIA_rep1.mzML	2803.13	2969.35	-166.224	QDQCIYJTTYLNVQR	QDQC[160]IYJTTYLNVQR	(N(N(H(H(N(H(H))))(H(N(F)(H(A)))))))	A(1)F(1)H(6)N(4)	7	3	1379.9	913734	1.24993e+06	sp|P02763|A1AG1_HUMAN	93	0.000898626
20200615_serum_NGlycP_1hDIA_rep2.mzML	2806.21	2973.4	-167.194	QDQCIYJTTYLNVQR	QDQC[160]IYJTTYLNVQR	(N(N(H(H(N(H(H))))(H(N(F)(H(A)))))))	A(1)F(1)H(6)N(4)	7	3	1379.9	1293190	2.89583e+06	sp|P02763|A1AG1_HUMAN	93	0.000898626
20200615_serum_NGlycP_1hDIA_rep3.mzML	2802.08	2963.59	-161.515	QDQCIYJTTYLNVQR	QDQC[160]IYJTTYLNVQR	(N(N(H(H(N(H(H))))(H(N(F)(H(A)))))))	A(1)F(1)H(6)N(4)	7	3	1379.9	656189	1.39539e+06	sp|P02763|A1AG1_HUMAN	93	0.000898626
20200615_serum_NGlycP_1hDIA_rep1.mzML	2803.13	2960.54	-157.41	QDQCIYJTTYLNVQR	QDQC[160]IYJTTYLNVQR	(N(N(H(H(N(H(A))))(H(N(H(A)))))))	A(2)H(5)N(4)	7	3	1374.23	961735	7.08435e+06	sp|P02763|A1AG1_HUMAN	93	0.000416241
20200615_serum_NGlycP_1hDIA_rep2.mzML	2806.21	2965.14	-158.929	QDQCIYJTTYLNVQR	QDQC[160]IYJTTYLNVQR	(N(N(H(H(N(H(A))))(H(N(H(A)))))))	A(2)H(5)N(4)	7	3	1374.23	1351230	1.37921e+07	sp|P02763|A1AG1_HUMAN	93	0.000416241
20200615_serum_NGlycP_1hDIA_rep3.mzML	2802.08	2955.26	-153.182	QDQCIYJTTYLNVQR	QDQC[160]IYJTTYLNVQR	(N(N(H(H(N(H(A))))(H(N(H(A)))))))	A(2)H(5)N(4)	7	3	1374.23	656189	4.75136e+06	sp|P02763|A1AG1_HUMAN	93	0.000416241
20200615_serum_NGlycP_1hDIA_rep2.mzML	2806.21	2803.11	3.10298	QDQCIYJTTYLNVQR	QDQC[160]IYJTTYLNVQR	(N(F)(N(H(H(N(H(F))))(H(N(H(H)(F)))))))	F(3)H(6)N(4)	7	3	1380.24	1298870	6.81916e+06	sp|P02763|A1AG1_HUMAN	93	0.000271516
20200615_serum_NGlycP_1hDIA_rep3.mzML	2802.08	2799.36	2.71993	QDQCIYJTTYLNVQR	QDQC[160]IYJTTYLNVQR	(N(F)(N(H(H(N(H(F))))(H(N(H(H)(F)))))))	F(3)H(6)N(4)	7	3	1380.24	663130	3.02746e+06	sp|P02763|A1AG1_HUMAN	93	0.000271516
20200615_serum_NGlycP_1hDIA_rep3.mzML	3207.89	3248.16	-40.2671	QDQCIYJTTYLNVQR	QDQC[160]IYJTTYLNVQR	(N(F)(N(H(N)(H(H)(H))(H(N(H)(F))(N(F)(H(A)))))))	A(1)F(3)H(7)N(5)	7	3	1598.98	289865	8.12037e+06	sp|P02763|A1AG1_HUMAN	93	0.00173285
20200615_serum_NGlycP_1hDIA_rep1.mzML	2756.15	2762.01	-5.85996	QDQCIYJTTYLNVQR	QDQC[160]IYJTTYLNVQR	(N(N(H(H(N(H))(N(H(H))))(H(N(H))(N(F)(H(A)))))))	A(1)F(1)H(8)N(6)	7	3	1623.32	880265	5.33025e+06	sp|P02763|A1AG1_HUMAN	93	0.000173221
20200615_serum_NGlycP_1hDIA_rep2.mzML	2760.34	2763.2	-2.86274	QDQCIYJTTYLNVQR	QDQC[160]IYJTTYLNVQR	(N(N(H(H(N(H))(N(H(H))))(H(N(H))(N(F)(H(A)))))))	A(1)F(1)H(8)N(6)	7	3	1623.32	719261	8.25101e+06	sp|P02763|A1AG1_HUMAN	93	0.000173221
20200615_serum_NGlycP_1hDIA_rep3.mzML	2756.02	2758.77	-2.7511	QDQCIYJTTYLNVQR	QDQC[160]IYJTTYLNVQR	(N(N(H(H(N(H))(N(H(H))))(H(N(H))(N(F)(H(A)))))))	A(1)F(1)H(8)N(6)	7	3	1623.32	672266	6.6709e+06	sp|P02763|A1AG1_HUMAN	93	0.000173221
20200615_serum_NGlycP_1hDIA_rep1.mzML	1276.8	1291.75	-14.9466	QEPERJECFLQHK	QEPERJEC[160]FLQHK	(N(N(H(H(N(H(A))))(H(N(H(A)))))))	A(2)H(5)N(4)	6	4	980.648	3683960	3.35828e+07	sp|P02768|ALBU_HUMAN	123	0.000460039
20200615_serum_NGlycP_1hDIA_rep2.mzML	1275.53	1291.83	-16.2999	QEPERJECFLQHK	QEPERJEC[160]FLQHK	(N(N(H(H(N(H(A))))(H(N(H(A)))))))	A(2)H(5)N(4)	6	4	980.648	3193980	2.52126e+07	sp|P02768|ALBU_HUMAN	123	0.000460039
20200615_serum_NGlycP_1hDIA_rep3.mzML	1283.12	1297.06	-13.9352	QEPERJECFLQHK	QEPERJEC[160]FLQHK	(N(N(H(H(N(H(A))))(H(N(H(A)))))))	A(2)H(5)N(4)	6	4	980.648	3705640	3.8065e+07	sp|P02768|ALBU_HUMAN	123	0.000460039
20200615_serum_NGlycP_1hDIA_rep1.mzML	1277.95	1299.62	-21.6657	QEPERJECFLQHK	QEPERJEC[160]FLQHK	(N(N(H(H(N(H(A))))(H(N(H(A)))))))	A(2)H(5)N(4)	6	3	1307.19	10897200	133806227	sp|P02768|ALBU_HUMAN	123	0.000460039
20200615_serum_NGlycP_1hDIA_rep2.mzML	1301.56	1299.73	1.8317	QEPERJECFLQHK	QEPERJEC[160]FLQHK	(N(N(H(H(N(H(A))))(H(N(H(A)))))))	A(2)H(5)N(4)	6	3	1307.19	2322130	2.80145e+07	sp|P02768|ALBU_HUMAN	123	0.000460039
20200615_serum_NGlycP_1hDIA_rep3.mzML	1284.24	1304.24	-19.9953	QEPERJECFLQHK	QEPERJEC[160]FLQHK	(N(N(H(H(N(H(A))))(H(N(H(A)))))))	A(2)H(5)N(4)	6	3	1307.19	14540500	164553445	sp|P02768|ALBU_HUMAN	123	0.000460039
20200615_serum_NGlycP_1hDIA_rep1.mzML	2800.2	2864.8	-64.602	QQQHLFGSJVTDCSGNFCLFR	QQQHLFGSJVTDC[160]SGNFC[160]LFR	(N(F)(N(H(H(N(H)))(H(N(F)(H(F)))))))	F(3)H(5)N(4)	9	4	1144.73	1055500	7.05941e+06	sp|P02787|TRFE_HUMAN	630	0.00122319
20200615_serum_NGlycP_1hDIA_rep2.mzML	2815.32	2871.5	-56.1795	QQQHLFGSJVTDCSGNFCLFR	QQQHLFGSJVTDC[160]SGNFC[160]LFR	(N(F)(N(H(H(N(H)))(H(N(F)(H(F)))))))	F(3)H(5)N(4)	9	4	1144.73	621454	5.89616e+06	sp|P02787|TRFE_HUMAN	630	0.00122319
20200615_serum_NGlycP_1hDIA_rep1.mzML	3143.07	3189.42	-46.349	QQQHLFGSJVTDCSGNFCLFR	QQQHLFGSJVTDC[160]SGNFC[160]LFR	(N(F)(N(H(H(N(H(H))))(H(N(F)(H(A)))))))	A(1)F(2)H(6)N(4)	9	4	1221.5	3512910	9.07231e+06	sp|P02787|TRFE_HUMAN	630	0.000347102
20200615_serum_NGlycP_1hDIA_rep2.mzML	3190.93	3190.87	0.057802	QQQHLFGSJVTDCSGNFCLFR	QQQHLFGSJVTDC[160]SGNFC[160]LFR	(N(F)(N(H(H(N(H(H))))(H(N(F)(H(A)))))))	A(1)F(2)H(6)N(4)	9	4	1221.5	1356390	2.56508e+06	sp|P02787|TRFE_HUMAN	630	0.000347102
20200615_serum_NGlycP_1hDIA_rep1.mzML	2839.84	2920.06	-80.217	QQQHLFGSJVTDCSGNFCLFR	QQQHLFGSJVTDC[160]SGNFC[160]LFR	(N(N(H(H(N))(H(N(H(A)))))))	A(1)H(4)N(4)	9	3	1422.92	248327	6.00903e+06	sp|P02787|TRFE_HUMAN	630	0.000616981
20200615_serum_NGlycP_1hDIA_rep3.mzML	2834.55	2915.38	-80.8332	QQQHLFGSJVTDCSGNFCLFR	QQQHLFGSJVTDC[160]SGNFC[160]LFR	(N(N(H(H(N))(H(N(H(A)))))))	A(1)H(4)N(4)	9	3	1422.92	263826	5.21847e+06	sp|P02787|TRFE_HUMAN	630	0.000616981
20200615_serum_NGlycP_1hDIA_rep2.mzML	2827.26	2910.01	-82.7524	QQQHLFGSJVTDCSGNFCLFR	QQQHLFGSJVTDC[160]SGNFC[160]LFR	(N(N(H(H)(H(H)(H(N(H(A))))))))	A(1)H(6)N(3)	9	3	1463.26	6447580	2.91404e+06	sp|P02787|TRFE_HUMAN	630	0.00116574
20200615_serum_NGlycP_1hDIA_rep3.mzML	2819.72	2900.94	-81.2175	QQQHLFGSJVTDCSGNFCLFR	QQQHLFGSJVTDC[160]SGNFC[160]LFR	(N(N(H(H)(H(H)(H(N(H(A))))))))	A(1)H(6)N(3)	9	3	1463.26	5652880	2.10866e+06	sp|P02787|TRFE_HUMAN	630	0.00116574
20200615_serum_NGlycP_1hDIA_rep1.mzML	3206.19	3191.78	14.4131	QQQHLFGSNVTDCSGJFCLFR	QQQHLFGSNVTDC[160]SGJFC[160]LFR	(N(N(H(H(N(H(A))))(H(N(H(A)))))))	A(2)H(5)N(4)	16	4	1180.73	10354500	8.48572e+07	sp|P02787|TRFE_HUMAN	637	0.00363907
20200615_serum_NGlycP_1hDIA_rep2.mzML	3210.36	3193.19	17.1664	QQQHLFGSNVTDCSGJFCLFR	QQQHLFGSNVTDC[160]SGJFC[160]LFR	(N(N(H(H(N(H(A))))(H(N(H(A)))))))	A(2)H(5)N(4)	16	4	1180.73	6587970	1.34096e+08	sp|P02787|TRFE_HUMAN	637	0.00363907
20200615_serum_NGlycP_1hDIA_rep3.mzML	3200.24	3183.9	16.3359	QQQHLFGSNVTDCSGJFCLFR	QQQHLFGSNVTDC[160]SGJFC[160]LFR	(N(N(H(H(N(H(A))))(H(N(H(A)))))))	A(2)H(5)N(4)	16	4	1180.73	11596500	9.22289e+07	sp|P02787|TRFE_HUMAN	637	0.00363907
20200615_serum_NGlycP_1hDIA_rep1.mzML	3205.81	3254.93	-49.1244	QQQHLFGSNVTDCSGJFCLFR	QQQHLFGSNVTDC[160]SGJFC[160]LFR	(N(N(H(H(N(H(A))))(H(N(H(A)))))))	A(2)H(5)N(4)	16	3	1573.97	3005920	1.06431e+08	sp|P02787|TRFE_HUMAN	637	0.00363907
20200615_serum_NGlycP_1hDIA_rep2.mzML	3210.3	3256.87	-46.5715	QQQHLFGSNVTDCSGJFCLFR	QQQHLFGSNVTDC[160]SGJFC[160]LFR	(N(N(H(H(N(H(A))))(H(N(H(A)))))))	A(2)H(5)N(4)	16	3	1573.97	3483370	1.77191e+08	sp|P02787|TRFE_HUMAN	637	0.00363907
20200615_serum_NGlycP_1hDIA_rep3.mzML	3199.26	3251.22	-51.9551	QQQHLFGSNVTDCSGJFCLFR	QQQHLFGSNVTDC[160]SGJFC[160]LFR	(N(N(H(H(N(H(A))))(H(N(H(A)))))))	A(2)H(5)N(4)	16	3	1573.97	3494910	1.16205e+08	sp|P02787|TRFE_HUMAN	637	0.00363907
20200615_serum_NGlycP_1hDIA_rep1.mzML	2814.7	2948.32	-133.623	QQQHLFGSNVTDCSGJFCLFR	QQQHLFGSNVTDC[160]SGJFC[160]LFR	(N(N(H(H(N(H)))(H(N(H(A)))))))	A(1)H(5)N(4)	16	4	1107.96	5561660	22587686	sp|P02787|TRFE_HUMAN	637	0.000307863
20200615_serum_NGlycP_1hDIA_rep2.mzML	2858.11	2953.35	-95.238	QQQHLFGSNVTDCSGJFCLFR	QQQHLFGSNVTDC[160]SGJFC[160]LFR	(N(N(H(H(N(H)))(H(N(H(A)))))))	A(1)H(5)N(4)	16	4	1107.96	1089870	3.93926e+06	sp|P02787|TRFE_HUMAN	637	0.000307863
20200615_serum_NGlycP_1hDIA_rep3.mzML	2855.21	2943.22	-88.0109	QQQHLFGSNVTDCSGJFCLFR	QQQHLFGSNVTDC[160]SGJFC[160]LFR	(N(N(H(H(N(H)))(H(N(H(A)))))))	A(1)H(5)N(4)	16	4	1107.96	895611	5.96484e+06	sp|P02787|TRFE_HUMAN	637	0.000307863
20200615_serum_NGlycP_1hDIA_rep1.mzML	2837.73	2937.44	-99.7056	QQQHLFGSNVTDCSGJFCLFR	QQQHLFGSNVTDC[160]SGJFC[160]LFR	(N(N(H(H(N(H)))(H(N(H(A)))))))	A(1)H(5)N(4)	16	3	1476.94	4089950	1.04664e+08	sp|P02787|TRFE_HUMAN	637	0.000307863
[truncated: 817 more rows]

## Sheet: PredMS2 Precursors
FullPeptideName	GlycanComposition	Charge	Sequence	ProteinName	ProteinGlycoSite	20200615_serum_NGlycP_1hDIA_rep1.mzML	20200615_serum_NGlycP_1hDIA_rep2.mzML	20200615_serum_NGlycP_1hDIA_rep3.mzML
[truncated: 956 more rows]

[truncated: 22 more sheets: PredMS2 Site-Glycans, PredMS2 Glycosites, PredLib PeakGroups, PredLib Precursors, PredLib Site-Glycans, PredLib Glycosites, PredExt5k PeakGroups, PredExt5k Precursors, PredExt5k Site-Glycans, PredExt5k Glycosites, PredExt7k PeakGroups, PredExt7k Precursors, PredExt7k Site-Glycans, PredExt7k Glycosites, PredExt10k PeakGroups, PredExt10k Precursors, PredExt10k Site-Glycans, PredExt10k Glycosites, DDAExt5k PeakGroups, DDAExt5k Precursors …]
