# Supplementary material for: Prediction of glycopeptide fragment mass spectra by deep learning
Source: Nat Commun. 2024 Mar 19;15:2448. doi: 10.1038/s41467-024-46771-1 (PMC10951270; doi:10.1038/s41467-024-46771-1)
Supplement: Supplementary file 12 — Supplementary Data 9 [file 41467_2024_46771_MOESM12_ESM.xlsx]

## Sheet: Description
Supplementary Data 9. DIA results using the entrapment libraries.
Monosaccharide-based entrapment
Results using the DDA-based entrapment libraries (DDALib) are available of the publication of GproDIA:
Nat Commun 12, 6073 (2021). https://doi.org/10.1038/s41467-021-26246-3
Results of the fission yeast dataset are in Supplementary Data 9
Results of the human serum dataset are in Supplementary Data 13
Monosaccharide-based entrapment
Yeast_PredLib	Results of the fission yeast dataset using a predicted spectral library with yeast and entrapment glycopeptides in DDALib
Serum_PredLib	Results of the human dataset using a predicted spectral library with yeast and entrapment glycopeptides in DDALib
Serum_PredExt5k	Results of the human dataset using an extended predicted spectral library (~5000 precursors) generated from serum glycopeptide lists collected from our previous study, combined with entrapment glycopeptides
Serum_PredExt7k	Results of the human dataset using an extended predicted spectral library (~7000 precursors) generated from serum glycopeptide lists collected from previous studies, combined with entrapment glycopeptides
Serum_PredExt10k	Results of the human dataset using an extended predicted spectral library (~10000 precursors) generated from serum glycopeptide lists collected from previous studies, combined with entrapment glycopeptides
Composition-based entrapment
Serum_PredLib_2	Results of the human dataset using a predicted spectral library with yeast and entrapment glycopeptides in DDALib
Serum_PredExt5k_2	Results of the human dataset using an extended predicted spectral library (~5000 precursors) generated from serum glycopeptide lists collected from our previous study, combined with entrapment glycopeptides
Serum_PredExt7k_2	Results of the human dataset using an extended predicted spectral library (~7000 precursors) generated from serum glycopeptide lists collected from previous studies, combined with entrapment glycopeptides
Serum_PredExt10k_2	Results of the human dataset using an extended predicted spectral library (~10000 precursors) generated from serum glycopeptide lists collected from previous studies, combined with entrapment glycopeptides

## Sheet: Yeast_PredLib
Run	RT	AssayRT	DeltaRT	Sequence	FullPeptideName	GlycanStruct	GlycanComposition	GlycanSite	Charge	PrecursorMZ	Intensity	PrecursorIntensity	GlycoformQValue	PeakGroupQValue	ProteinName	ProteinGlycoSite	Entrapment
fissionyeast_NGP_DIA_1.mzML	2174.03	2273.85	-99.8197	AAJDSFLWGPYRPNLYVGIR	AAJDSFLWGPYRPNLYVGIR	(N(N(H(H(H(H)))(H(H)(H)(H)))))	H(8)N(2)	3	3	1337.93	1601090	7.18275e+06	6.23203e-05	0.000280371	sp|O14255|GCS1_SCHPO	39	FALSE
fissionyeast_NGP_DIA_2.mzML	2208.52	2297.94	-89.4192	AAJDSFLWGPYRPNLYVGIR	AAJDSFLWGPYRPNLYVGIR	(N(N(H(H(H(H)))(H(H)(H)(H)))))	H(8)N(2)	3	3	1337.93	1348910	6.96343e+06	0.00536107	0.00157944	sp|O14255|GCS1_SCHPO	39	FALSE
fissionyeast_NGP_DIA_3.mzML	2210.99	2297.68	-86.6943	AAJDSFLWGPYRPNLYVGIR	AAJDSFLWGPYRPNLYVGIR	(N(N(H(H(H(H)))(H(H)(H)(H)))))	H(8)N(2)	3	3	1337.93	1346310	6.78799e+06	0.00638851	0.00174045	sp|O14255|GCS1_SCHPO	39	FALSE
fissionyeast_NGP_DIA_4.mzML	2180.11	2270.56	-90.4503	AAJDSFLWGPYRPNLYVGIR	AAJDSFLWGPYRPNLYVGIR	(N(N(H(H(H(H)))(H(H)(H)(H)))))	H(8)N(2)	3	3	1337.93	1001190	3.39458e+06	0.00157899	0.000904039	sp|O14255|GCS1_SCHPO	39	FALSE
fissionyeast_NGP_DIA_1.mzML	1905.3	2010.31	-105.006	AAJDSFLWGPYRPNLYVGIRPK	AAJDSFLWGPYRPNLYVGIRPK	(N(N(H(H(H(H)))(H(H)(H)(H)))))	H(8)N(2)	3	4	1059.98	3718760	2.62661e+07	0.000412002	0.0029186	sp|O14255|GCS1_SCHPO	39	FALSE
fissionyeast_NGP_DIA_2.mzML	1914.17	2030.65	-116.479	AAJDSFLWGPYRPNLYVGIRPK	AAJDSFLWGPYRPNLYVGIRPK	(N(N(H(H(H(H)))(H(H)(H)(H)))))	H(8)N(2)	3	4	1059.98	4578210	2.551e+07	0.000414213	0.00547344	sp|O14255|GCS1_SCHPO	39	FALSE
fissionyeast_NGP_DIA_3.mzML	1925.79	2034.18	-108.391	AAJDSFLWGPYRPNLYVGIRPK	AAJDSFLWGPYRPNLYVGIRPK	(N(N(H(H(H(H)))(H(H)(H)(H)))))	H(8)N(2)	3	4	1059.98	4055590	1.97971e+07	0.000416422	0.00410871	sp|O14255|GCS1_SCHPO	39	FALSE
fissionyeast_NGP_DIA_4.mzML	1896.5	2011.15	-114.65	AAJDSFLWGPYRPNLYVGIRPK	AAJDSFLWGPYRPNLYVGIRPK	(N(N(H(H(H(H)))(H(H)(H)(H)))))	H(8)N(2)	3	4	1059.98	4199820	2.12699e+07	0.000707413	0.000948711	sp|O14255|GCS1_SCHPO	39	FALSE
fissionyeast_NGP_DIA_3.mzML	1924.46	2034.18	-109.718	AAJDSFLWGPYRPNLYVGIRPK	AAJDSFLWGPYRPNLYVGIRPK	(N(N(H(H(H(H)))(H(H)(H)(H)))))	H(8)N(2)	3	3	1412.98	808221	7.97744e+06	7.19731e-05	0.00172792	sp|O14255|GCS1_SCHPO	39	FALSE
fissionyeast_NGP_DIA_1.mzML	1697.13	1820.68	-123.552	AGHSHTYELAPASPJTSISWIQSYSPR	AGHSHTYELAPASPJTSISWIQSYSPR	(N(N(H(H(H(H(H))))(H(H(H(H(H(H(H(H)))))))))))	H(13)N(2)	15	4	1368.32	2893870	1.2066e+07	0.00351823	0.00214148	sp|P87167|BUT2_SCHPO	364	FALSE
fissionyeast_NGP_DIA_3.mzML	1707.04	1821.49	-114.447	AGHSHTYELAPASPJTSISWIQSYSPR	AGHSHTYELAPASPJTSISWIQSYSPR	(N(N(H(H(H(H(H))))(H(H(H(H(H(H(H(H)))))))))))	H(13)N(2)	15	4	1368.32	2695550	1.01218e+07	0.00250993	0.001685	sp|P87167|BUT2_SCHPO	364	FALSE
fissionyeast_NGP_DIA_3.mzML	1702.02	1922.54	-220.521	AGHSHTYELAPASPJTSISWIQSYSPR	AGHSHTYELAPASPJTSISWIQSYSPR	(N(N(H(H(H(H(H(H(H))))))(H(H(H(H(H(H(H(H)))))))))))	H(15)N(2)	15	4	1449.35	9184450	3.60974e+07	1.07512e-05	0.00704965	sp|P87167|BUT2_SCHPO	364	FALSE
fissionyeast_NGP_DIA_2.mzML	2715.56	2780.96	-65.4036	AJLTFSEINSIILFGGASR	AJLTFSEINSIILFGGASR	(N(N(H(H(H(H(H))))(H(H(H(H)))))))	H(9)N(2)	2	3	1292.24	1177940	794668	0.00505313	0.000171336	sp|Q10061|LHS1_SCHPO	359	FALSE
fissionyeast_NGP_DIA_3.mzML	2718.56	2787.19	-68.6273	AJLTFSEINSIILFGGASR	AJLTFSEINSIILFGGASR	(N(N(H(H(H(H(H))))(H(H(H(H)))))))	H(9)N(2)	2	3	1292.24	1400700	791913	0.00220506	0.000436568	sp|Q10061|LHS1_SCHPO	359	FALSE
fissionyeast_NGP_DIA_1.mzML	1077	877.937	199.063	AJMTRLIQEK	AJMTRLIQEK	(N(N(H(H(H(H)))(H(H)(H)(H)))))	H(8)N(2)	2	2	1453.62	926097	1.83395e+06	0.000933037	0.00671149	sp|Q10309|YD56_SCHPO	752	FALSE
fissionyeast_NGP_DIA_4.mzML	1079.1	878.656	200.444	AJMTRLIQEK	AJMTRLIQEK	(N(N(H(H(H(H)))(H(H)(H)(H)))))	H(8)N(2)	2	2	1453.62	876662	1.29147e+06	0.000376749	0.00629221	sp|Q10309|YD56_SCHPO	752	FALSE
fissionyeast_NGP_DIA_1.mzML	2176.24	2153.12	23.1153	ANAGFJISLSDYWGR	ANAGFJISLSDYWGR	(N(N(H(H)(H(H)(H(H(H(H(H)))))))))	H(9)N(2)	6	3	1179.15	4595450	3.6168e+06	0.000183793	0.000343204	sp|P78854|PLB1_SCHPO	220	FALSE
fissionyeast_NGP_DIA_2.mzML	2204.7	2180.61	24.0896	ANAGFJISLSDYWGR	ANAGFJISLSDYWGR	(N(N(H(H)(H(H)(H(H(H(H(H)))))))))	H(9)N(2)	6	3	1179.15	4346820	3.60718e+06	0.000190809	0.000669817	sp|P78854|PLB1_SCHPO	220	FALSE
fissionyeast_NGP_DIA_3.mzML	2208.5	2183.35	25.1497	ANAGFJISLSDYWGR	ANAGFJISLSDYWGR	(N(N(H(H)(H(H)(H(H(H(H(H)))))))))	H(9)N(2)	6	3	1179.15	4036250	4.58853e+06	0.000189062	0.00041026	sp|P78854|PLB1_SCHPO	220	FALSE
fissionyeast_NGP_DIA_4.mzML	2178.52	2148	30.5217	ANAGFJISLSDYWGR	ANAGFJISLSDYWGR	(N(N(H(H)(H(H)(H(H(H(H(H)))))))))	H(9)N(2)	6	3	1179.15	3076210	2.54919e+06	0.000863246	0.00050833	sp|P78854|PLB1_SCHPO	220	FALSE
fissionyeast_NGP_DIA_1.mzML	2165.46	2163.41	2.05309	ANAGFJISLSDYWGR	ANAGFJISLSDYWGR	(N(N(H(H(H(H(H))))(H(H(H(H(H))))))))	H(10)N(2)	6	3	1233.16	4508650	3.31838e+06	0.000142117	0.00391372	sp|P78854|PLB1_SCHPO	220	FALSE
fissionyeast_NGP_DIA_2.mzML	2193.58	2194.43	-0.849418	ANAGFJISLSDYWGR	ANAGFJISLSDYWGR	(N(N(H(H(H(H(H))))(H(H(H(H(H))))))))	H(10)N(2)	6	3	1233.16	4130410	3.3881e+06	0.000223282	0.00177278	sp|P78854|PLB1_SCHPO	220	FALSE
fissionyeast_NGP_DIA_3.mzML	2197.25	2192.36	4.89074	ANAGFJISLSDYWGR	ANAGFJISLSDYWGR	(N(N(H(H(H(H(H))))(H(H(H(H(H))))))))	H(10)N(2)	6	3	1233.16	3715920	3.98057e+06	0.00014953	0.00267283	sp|P78854|PLB1_SCHPO	220	FALSE
fissionyeast_NGP_DIA_4.mzML	2162.45	2164.54	-2.09455	ANAGFJISLSDYWGR	ANAGFJISLSDYWGR	(N(N(H(H(H(H(H))))(H(H(H(H(H))))))))	H(10)N(2)	6	3	1233.16	3524640	2.381e+06	0.00137131	0.00616699	sp|P78854|PLB1_SCHPO	220	FALSE
fissionyeast_NGP_DIA_1.mzML	2156.91	2157.57	-0.660501	ANAGFJISLSDYWGR	ANAGFJISLSDYWGR	(N(N(H(H(H(H(H))))(H(H)(H(H(H(H))))))))	H(11)N(2)	6	3	1287.18	2512180	1.17448e+07	1.68703e-07	0.00359774	sp|P78854|PLB1_SCHPO	220	FALSE
fissionyeast_NGP_DIA_2.mzML	2184.4	2186.49	-2.08729	ANAGFJISLSDYWGR	ANAGFJISLSDYWGR	(N(N(H(H(H(H(H))))(H(H)(H(H(H(H))))))))	H(11)N(2)	6	3	1287.18	1794410	1.17097e+07	0.00179074	0.00523256	sp|P78854|PLB1_SCHPO	220	FALSE
fissionyeast_NGP_DIA_3.mzML	2188.86	2186.43	2.43327	ANAGFJISLSDYWGR	ANAGFJISLSDYWGR	(N(N(H(H(H(H(H))))(H(H)(H(H(H(H))))))))	H(11)N(2)	6	3	1287.18	2499480	1.26292e+07	0.000469063	0.00685057	sp|P78854|PLB1_SCHPO	220	FALSE
fissionyeast_NGP_DIA_4.mzML	2150.7	2155.02	-4.32125	ANAGFJISLSDYWGR	ANAGFJISLSDYWGR	(N(N(H(H(H(H(H))))(H(H)(H(H(H(H))))))))	H(11)N(2)	6	3	1287.18	1817800	1.03675e+07	0.00199312	0.0045459	sp|P78854|PLB1_SCHPO	220	FALSE
fissionyeast_NGP_DIA_1.mzML	2171.75	2162	9.74572	ANAGFJISLSDYWGR	ANAGFJISLSDYWGR	(N(N(H(H(H(H(H))))(H(H(H(H)))(H(H(H)))))))	H(12)N(2)	6	3	1341.2	1084880	781198	0.00228594	0.00263384	sp|P78854|PLB1_SCHPO	220	FALSE
fissionyeast_NGP_DIA_2.mzML	2175.31	2192.53	-17.2223	ANAGFJISLSDYWGR	ANAGFJISLSDYWGR	(N(N(H(H(H(H(H))))(H(H(H(H)))(H(H(H)))))))	H(12)N(2)	6	3	1341.2	13602700	1.44692e+07	1.36291e-08	0.00484859	sp|P78854|PLB1_SCHPO	220	FALSE
fissionyeast_NGP_DIA_3.mzML	2179.73	2190.4	-10.6736	ANAGFJISLSDYWGR	ANAGFJISLSDYWGR	(N(N(H(H(H(H(H))))(H(H(H(H)))(H(H(H)))))))	H(12)N(2)	6	3	1341.2	11982300	1.69545e+07	1.83637e-11	0.00338792	sp|P78854|PLB1_SCHPO	220	FALSE
fissionyeast_NGP_DIA_1.mzML	2139.2	2129.55	9.64805	ANAGFJISLSDYWGR	ANAGFJISLSDYWGR	(N(N(H(H(H(H(H(H)))))(H(H)(H(H(H(H(H)))))))))	H(13)N(2)	6	3	1395.22	12016700	1.0113e+07	8.81184e-08	0.00106975	sp|P78854|PLB1_SCHPO	220	FALSE
fissionyeast_NGP_DIA_2.mzML	2167.28	2152.55	14.7295	ANAGFJISLSDYWGR	ANAGFJISLSDYWGR	(N(N(H(H(H(H(H(H)))))(H(H)(H(H(H(H(H)))))))))	H(13)N(2)	6	3	1395.22	10862000	1.03349e+07	1.0409e-07	0.000385532	sp|P78854|PLB1_SCHPO	220	FALSE
fissionyeast_NGP_DIA_3.mzML	2172.14	2163.31	8.83022	ANAGFJISLSDYWGR	ANAGFJISLSDYWGR	(N(N(H(H(H(H(H(H)))))(H(H)(H(H(H(H(H)))))))))	H(13)N(2)	6	3	1395.22	9911760	1.204e+07	1.07411e-07	0.000561994	sp|P78854|PLB1_SCHPO	220	FALSE
fissionyeast_NGP_DIA_3.mzML	2163.17	2431.55	-268.381	ANAGFJISLSDYWGR	ANAGFJISLSDYWGR	(N(N(H(H(H(H(H(H(H))))))(H(H(H(H(H(H(H))))))))))	H(14)N(2)	6	3	1449.23	5545700	6.64851e+06	4.81021e-07	0.00144814	sp|P78854|PLB1_SCHPO	220	FALSE
fissionyeast_NGP_DIA_1.mzML	1403.96	1300	103.957	AVLJQTSLCENPPADVR	AVLJQTSLC[160]ENPPADVR	(N(N(H(H(H(H)))(H(H(H(H(H))))))))	H(9)N(2)	4	3	1250.19	1981810	2.20232e+06	0.000789797	0.00373964	sp|O13663|GPI13_SCHPO	54	FALSE
fissionyeast_NGP_DIA_2.mzML	1404.35	1310.12	94.2287	AVLJQTSLCENPPADVR	AVLJQTSLC[160]ENPPADVR	(N(N(H(H(H(H)))(H(H(H(H(H))))))))	H(9)N(2)	4	3	1250.19	1638560	1.50868e+06	0.000983848	0.00271217	sp|O13663|GPI13_SCHPO	54	FALSE
fissionyeast_NGP_DIA_3.mzML	1419.46	1312.77	106.694	AVLJQTSLCENPPADVR	AVLJQTSLC[160]ENPPADVR	(N(N(H(H(H(H)))(H(H(H(H(H))))))))	H(9)N(2)	4	3	1250.19	1854690	1.44185e+06	0.000635164	0.00413738	sp|O13663|GPI13_SCHPO	54	FALSE
fissionyeast_NGP_DIA_4.mzML	1401.04	1296.46	104.579	AVLJQTSLCENPPADVR	AVLJQTSLC[160]ENPPADVR	(N(N(H(H(H(H)))(H(H(H(H(H))))))))	H(9)N(2)	4	3	1250.19	1422120	1.82306e+06	0.000584314	0.00151291	sp|O13663|GPI13_SCHPO	54	FALSE
fissionyeast_NGP_DIA_2.mzML	1260.73	1215.3	45.4301	DAJNTQFQFTSR	DAJNTQFQFTSR	(N(N(H(H(H(H)))(H(H)(H)(H)))))	H(8)N(2)	3	3	1044.42	870502	5.03623e+06	0.000409786	1.37403e-05	sp|Q9C0Y4|AGLU_SCHPO	116	FALSE
fissionyeast_NGP_DIA_1.mzML	1250.06	1203.28	46.7803	DAJNTQFQFTSR	DAJNTQFQFTSR	(N(N(H(H(H(H)))(H(H)(H)(H)))))	H(8)N(2)	3	2	1566.12	733462	3.28289e+06	9.35542e-05	7.65462e-05	sp|Q9C0Y4|AGLU_SCHPO	116	FALSE
fissionyeast_NGP_DIA_2.mzML	1259.67	1215.3	44.3684	DAJNTQFQFTSR	DAJNTQFQFTSR	(N(N(H(H(H(H)))(H(H)(H)(H)))))	H(8)N(2)	3	2	1566.12	766519	4.02173e+06	8.29839e-05	4.75919e-05	sp|Q9C0Y4|AGLU_SCHPO	116	FALSE
fissionyeast_NGP_DIA_3.mzML	1260.45	1212.45	47.9966	DAJNTQFQFTSR	DAJNTQFQFTSR	(N(N(H(H(H(H)))(H(H)(H)(H)))))	H(8)N(2)	3	2	1566.12	764873	4.53093e+06	0.000339146	0.000181453	sp|Q9C0Y4|AGLU_SCHPO	116	FALSE
fissionyeast_NGP_DIA_4.mzML	1250.9	1203.81	47.0895	DAJNTQFQFTSR	DAJNTQFQFTSR	(N(N(H(H(H(H)))(H(H)(H)(H)))))	H(8)N(2)	3	2	1566.12	638521	3.92344e+06	4.30429e-06	4.5745e-05	sp|Q9C0Y4|AGLU_SCHPO	116	FALSE
fissionyeast_NGP_DIA_1.mzML	1244.82	1200.56	44.2644	DAJNTQFQFTSR	DAJNTQFQFTSR	(N(N(H(H(H)(H(H)))(H(H)(H(H))))))	H(9)N(2)	3	3	1098.43	10274900	3.31034e+07	0.000322338	0.000120087	sp|Q9C0Y4|AGLU_SCHPO	116	FALSE
fissionyeast_NGP_DIA_2.mzML	1254.34	1213.28	41.0611	DAJNTQFQFTSR	DAJNTQFQFTSR	(N(N(H(H(H)(H(H)))(H(H)(H(H))))))	H(9)N(2)	3	3	1098.43	9520940	3.16307e+07	0.00256413	0.000464787	sp|Q9C0Y4|AGLU_SCHPO	116	FALSE
fissionyeast_NGP_DIA_3.mzML	1255.38	1210.44	44.9389	DAJNTQFQFTSR	DAJNTQFQFTSR	(N(N(H(H(H)(H(H)))(H(H)(H(H))))))	H(9)N(2)	3	3	1098.43	8658880	2.16301e+07	0.000320663	0.00100214	sp|Q9C0Y4|AGLU_SCHPO	116	FALSE
fissionyeast_NGP_DIA_4.mzML	1245.57	1201.06	44.5069	DAJNTQFQFTSR	DAJNTQFQFTSR	(N(N(H(H(H)(H(H)))(H(H)(H(H))))))	H(9)N(2)	3	3	1098.43	8300270	2.70587e+07	0.00032401	0.000530617	sp|Q9C0Y4|AGLU_SCHPO	116	FALSE
fissionyeast_NGP_DIA_1.mzML	1235.29	1226.63	8.66292	DAJNTQFQFTSR	DAJNTQFQFTSR	(N(N(H(H(H(H(H))))(H(H(H(H(H))))))))	H(10)N(2)	3	3	1152.45	1012920	3.14454e+06	0.00473787	0.00020349	sp|Q9C0Y4|AGLU_SCHPO	116	FALSE
fissionyeast_NGP_DIA_2.mzML	1245.25	1232.42	12.8257	DAJNTQFQFTSR	DAJNTQFQFTSR	(N(N(H(H(H(H(H))))(H(H(H(H(H))))))))	H(10)N(2)	3	3	1152.45	954586	2.71662e+06	0.00426204	0.000136054	sp|Q9C0Y4|AGLU_SCHPO	116	FALSE
fissionyeast_NGP_DIA_4.mzML	1235.79	1227.16	8.62809	DAJNTQFQFTSR	DAJNTQFQFTSR	(N(N(H(H(H(H(H))))(H(H(H(H(H))))))))	H(10)N(2)	3	3	1152.45	919744	2.90262e+06	0.00608361	0.000131432	sp|Q9C0Y4|AGLU_SCHPO	116	FALSE
fissionyeast_NGP_DIA_1.mzML	1244.54	1194.4	50.136	DAJNTQFQFTSR	DAJNTQFQFTSR	(N(N(H(H(H)(H))(H(H)(H(H(H)))))))	H(9)N(2)	3	2	1647.15	1654260	1.27482e+07	9.88971e-06	0.00111974	sp|Q9C0Y4|AGLU_SCHPO	116	FALSE
fissionyeast_NGP_DIA_2.mzML	1253.9	1208.3	45.5978	DAJNTQFQFTSR	DAJNTQFQFTSR	(N(N(H(H(H)(H))(H(H)(H(H(H)))))))	H(9)N(2)	3	2	1647.15	1469200	1.284e+07	1.55297e-05	0.000584615	sp|Q9C0Y4|AGLU_SCHPO	116	FALSE
fissionyeast_NGP_DIA_3.mzML	1254.77	1205.59	49.1796	DAJNTQFQFTSR	DAJNTQFQFTSR	(N(N(H(H(H)(H))(H(H)(H(H(H)))))))	H(9)N(2)	3	2	1647.15	1493040	1.46742e+07	1.75314e-05	0.000640523	sp|Q9C0Y4|AGLU_SCHPO	116	FALSE
fissionyeast_NGP_DIA_4.mzML	1245.7	1194.89	50.8069	DAJNTQFQFTSR	DAJNTQFQFTSR	(N(N(H(H(H)(H))(H(H)(H(H(H)))))))	H(9)N(2)	3	2	1647.15	1289240	1.22093e+07	1.95873e-05	0.000308051	sp|Q9C0Y4|AGLU_SCHPO	116	FALSE
fissionyeast_NGP_DIA_1.mzML	1452.65	1497.24	-44.5921	DJTTGSHFMHAGLSPEWAYR	DJTTGSHFMHAGLSPEWAYR	(N(N(H(H(H))(H(H(H(H(H(H)))))))))	H(9)N(2)	2	4	1036.17	539371	1.96841e+06	0.00139163	0.00142719	sp|O74480|YQJ7_SCHPO	191	FALSE
fissionyeast_NGP_DIA_2.mzML	1462.37	1536.91	-74.5421	DJTTGSHFMHAGLSPEWAYR	DJTTGSHFMHAGLSPEWAYR	(N(N(H(H(H))(H(H(H(H(H(H)))))))))	H(9)N(2)	2	4	1036.17	539483	1.97709e+06	0.00104928	0.000132741	sp|O74480|YQJ7_SCHPO	191	FALSE
fissionyeast_NGP_DIA_4.mzML	1459.48	1516.15	-56.6675	DJTTGSHFMHAGLSPEWAYR	DJTTGSHFMHAGLSPEWAYR	(N(N(H(H(H))(H(H(H(H(H(H)))))))))	H(9)N(2)	2	4	1036.17	444918	1.5289e+06	0.00249199	0.000368714	sp|O74480|YQJ7_SCHPO	191	FALSE
fissionyeast_NGP_DIA_2.mzML	1462.69	1543.86	-81.1731	DJTTGSHFMHAGLSPEWAYR	DJTTGSHFMHAGLSPEWAYR	(N(N(H(H(H(H(H))))(H(H(H(H)))))))	H(9)N(2)	2	3	1381.22	865221	6.26034e+06	3.35654e-05	0.000941161	sp|O74480|YQJ7_SCHPO	191	FALSE
fissionyeast_NGP_DIA_3.mzML	1485.35	1553.23	-67.8788	DJTTGSHFMHAGLSPEWAYR	DJTTGSHFMHAGLSPEWAYR	(N(N(H(H(H(H(H))))(H(H(H(H)))))))	H(9)N(2)	2	3	1381.22	634883	4.2209e+06	1.42671e-05	0.00109441	sp|O74480|YQJ7_SCHPO	191	FALSE
fissionyeast_NGP_DIA_4.mzML	1458.02	1520.3	-62.2835	DJTTGSHFMHAGLSPEWAYR	DJTTGSHFMHAGLSPEWAYR	(N(N(H(H(H(H(H))))(H(H(H(H)))))))	H(9)N(2)	2	3	1381.22	586240	5003744	0.000356405	0.00198412	sp|O74480|YQJ7_SCHPO	191	FALSE
fissionyeast_NGP_DIA_4.mzML	3213.98	2939.73	274.252	DTPPLVIYLPNVPYNYFTJISTDR	DTPPLVIYLPNVPYNYFTJISTDR	(N(N(H(H(H(H)))(H(H(H(H(H))))))))	H(9)N(2)	19	4	1170.02	2663620	1.86673e+06	0.00263951	0.000816702	sp|P78854|PLB1_SCHPO	523	FALSE
fissionyeast_NGP_DIA_1.mzML	3224.14	2958.63	265.509	DTPPLVIYLPNVPYNYFTJISTDR	DTPPLVIYLPNVPYNYFTJISTDR	(N(N(H(H(H(H)))(H(H)(H(H))))))	H(8)N(2)	19	3	1505.67	12084000	5.63876e+07	0.00161501	0.00139561	sp|P78854|PLB1_SCHPO	523	FALSE
fissionyeast_NGP_DIA_2.mzML	3228.9	2956.29	272.607	DTPPLVIYLPNVPYNYFTJISTDR	DTPPLVIYLPNVPYNYFTJISTDR	(N(N(H(H(H(H)))(H(H)(H(H))))))	H(8)N(2)	19	3	1505.67	14635300	5.95785e+07	0.00160303	0.000572178	sp|P78854|PLB1_SCHPO	523	FALSE
fissionyeast_NGP_DIA_4.mzML	3221.45	2950.23	271.216	DTPPLVIYLPNVPYNYFTJISTDR	DTPPLVIYLPNVPYNYFTJISTDR	(N(N(H(H(H(H)))(H(H)(H(H))))))	H(8)N(2)	19	3	1505.67	12371700	3.99369e+07	0.00159102	0.000263941	sp|P78854|PLB1_SCHPO	523	FALSE
fissionyeast_NGP_DIA_1.mzML	3218.36	2949.32	269.037	DTPPLVIYLPNVPYNYFTJISTDR	DTPPLVIYLPNVPYNYFTJISTDR	(N(N(H(H(H(H)))(H(H)(H(H(H)))))))	H(9)N(2)	19	3	1559.69	12143400	4.54609e+07	0.00973426	0.00138508	sp|P78854|PLB1_SCHPO	523	FALSE
fissionyeast_NGP_DIA_2.mzML	3223.95	2947.29	276.659	DTPPLVIYLPNVPYNYFTJISTDR	DTPPLVIYLPNVPYNYFTJISTDR	(N(N(H(H(H(H)))(H(H)(H(H(H)))))))	H(9)N(2)	19	3	1559.69	11482600	3.53939e+07	0.00222114	0.00192808	sp|P78854|PLB1_SCHPO	523	FALSE
fissionyeast_NGP_DIA_3.mzML	3219.45	2949.54	269.908	DTPPLVIYLPNVPYNYFTJISTDR	DTPPLVIYLPNVPYNYFTJISTDR	(N(N(H(H(H(H)))(H(H)(H(H(H)))))))	H(9)N(2)	19	3	1559.69	10645700	2.93492e+07	0.00207996	0.00424164	sp|P78854|PLB1_SCHPO	523	FALSE
fissionyeast_NGP_DIA_4.mzML	3215.16	2940.94	274.22	DTPPLVIYLPNVPYNYFTJISTDR	DTPPLVIYLPNVPYNYFTJISTDR	(N(N(H(H(H(H)))(H(H)(H(H(H)))))))	H(9)N(2)	19	3	1559.69	12667500	3.14293e+07	0.00205066	0.0035225	sp|P78854|PLB1_SCHPO	523	FALSE
fissionyeast_NGP_DIA_1.mzML	3214.46	2954.37	260.086	DTPPLVIYLPNVPYNYFTJISTDR	DTPPLVIYLPNVPYNYFTJISTDR	(N(N(H(H(H(H(H))))(H(H(H(H(H))))))))	H(10)N(2)	19	3	1613.71	4407500	1.35264e+07	0.00214124	0.00030703	sp|P78854|PLB1_SCHPO	523	FALSE
fissionyeast_NGP_DIA_2.mzML	3219.74	2952.17	267.571	DTPPLVIYLPNVPYNYFTJISTDR	DTPPLVIYLPNVPYNYFTJISTDR	(N(N(H(H(H(H(H))))(H(H(H(H(H))))))))	H(10)N(2)	19	3	1613.71	3929760	7.1964e+06	0.00215697	0.000377642	sp|P78854|PLB1_SCHPO	523	FALSE
fissionyeast_NGP_DIA_3.mzML	3216.13	2954.3	261.835	DTPPLVIYLPNVPYNYFTJISTDR	DTPPLVIYLPNVPYNYFTJISTDR	(N(N(H(H(H(H(H))))(H(H(H(H(H))))))))	H(10)N(2)	19	3	1613.71	3560500	7.51611e+06	0.00121217	0.000264817	sp|P78854|PLB1_SCHPO	523	FALSE
fissionyeast_NGP_DIA_4.mzML	3210.53	2945.98	264.553	DTPPLVIYLPNVPYNYFTJISTDR	DTPPLVIYLPNVPYNYFTJISTDR	(N(N(H(H(H(H(H))))(H(H(H(H(H))))))))	H(10)N(2)	19	3	1613.71	4818530	7.87301e+06	0.00389853	0.000247164	sp|P78854|PLB1_SCHPO	523	FALSE
fissionyeast_NGP_DIA_3.mzML	1555.48	1262.06	293.417	DVYYTDEVGJITTSHMR	DVYYTDEVGJITTSHMR	(N(N(H(H(H(H)))(H(H(H(H)))))))	H(8)N(2)	10	3	1235.17	490730	3.43263e+06	0.00590784	0.000650034	sp|Q10176|OST1_SCHPO	290	FALSE
fissionyeast_NGP_DIA_4.mzML	1526.39	1471.03	55.3649	DVYYTDEVGJITTSHMR	DVYYTDEVGJITTSHMR	(N(N(H(H(H(H)))(H(H(H(H)))))))	H(8)N(2)	10	3	1235.17	507976	3.54047e+06	0.00802089	0.000553974	sp|Q10176|OST1_SCHPO	290	FALSE
fissionyeast_NGP_DIA_1.mzML	1506.73	1381.7	125.028	DVYYTDEVGJITTSHMR	DVYYTDEVGJITTSHMR	(N(N(H(H(H)(H))(H(H)(H(H(H)))))))	H(9)N(2)	10	3	1289.18	3648390	2.52332e+07	0.000206352	0.000235887	sp|Q10176|OST1_SCHPO	290	FALSE
fissionyeast_NGP_DIA_2.mzML	1545.14	1520.92	24.2236	DVYYTDEVGJITTSHMR	DVYYTDEVGJITTSHMR	(N(N(H(H(H)(H))(H(H)(H(H(H)))))))	H(9)N(2)	10	3	1289.18	4366900	2.78481e+07	0.000209764	0.000327976	sp|Q10176|OST1_SCHPO	290	FALSE
fissionyeast_NGP_DIA_3.mzML	1551.9	1263.92	287.983	DVYYTDEVGJITTSHMR	DVYYTDEVGJITTSHMR	(N(N(H(H(H)(H))(H(H)(H(H(H)))))))	H(9)N(2)	10	3	1289.18	3725260	2.46011e+07	0.000202927	0.000411749	sp|Q10176|OST1_SCHPO	290	FALSE
fissionyeast_NGP_DIA_4.mzML	1522.24	1506.99	15.2487	DVYYTDEVGJITTSHMR	DVYYTDEVGJITTSHMR	(N(N(H(H(H)(H))(H(H)(H(H(H)))))))	H(9)N(2)	10	3	1289.18	3289920	2.43299e+07	0.000204642	0.000555985	sp|Q10176|OST1_SCHPO	290	FALSE
fissionyeast_NGP_DIA_1.mzML	1503.28	1377.1	126.183	DVYYTDEVGJITTSHMR	DVYYTDEVGJITTSHMR	(N(N(H(H(H(H(H))))(H(H)(H(H(H)))))))	H(10)N(2)	10	3	1343.2	1985650	1.29603e+07	0.000539906	0.00285511	sp|Q10176|OST1_SCHPO	290	FALSE
fissionyeast_NGP_DIA_2.mzML	1538.64	1466.83	71.8072	DVYYTDEVGJITTSHMR	DVYYTDEVGJITTSHMR	(N(N(H(H(H(H(H))))(H(H)(H(H(H)))))))	H(10)N(2)	10	3	1343.2	3219280	1.64131e+07	0.000521009	0.00289738	sp|Q10176|OST1_SCHPO	290	FALSE
fissionyeast_NGP_DIA_3.mzML	1546.6	1264.18	282.415	DVYYTDEVGJITTSHMR	DVYYTDEVGJITTSHMR	(N(N(H(H(H(H(H))))(H(H)(H(H(H)))))))	H(10)N(2)	10	3	1343.2	2833140	1.36492e+07	0.000626476	0.00190729	sp|Q10176|OST1_SCHPO	290	FALSE
fissionyeast_NGP_DIA_4.mzML	1517.96	1461.39	56.571	DVYYTDEVGJITTSHMR	DVYYTDEVGJITTSHMR	(N(N(H(H(H(H(H))))(H(H)(H(H(H)))))))	H(10)N(2)	10	3	1343.2	2745070	1.28702e+07	0.000490961	0.00134872	sp|Q10176|OST1_SCHPO	290	FALSE
fissionyeast_NGP_DIA_1.mzML	1367.69	1297.24	70.4462	DVYYTDEVGJITTSHMR	DVYYTDEVGJITTSHM[147]R	(N(N(H(H(H)(H))(H(H)(H(H(H)))))))	H(9)N(2)	10	3	1294.52	1243200	5.62362e+06	0.000515588	0.000126219	sp|Q10176|OST1_SCHPO	290	FALSE
fissionyeast_NGP_DIA_3.mzML	1377.82	1309.65	68.1666	DVYYTDEVGJITTSHMR	DVYYTDEVGJITTSHM[147]R	(N(N(H(H(H)(H))(H(H)(H(H(H)))))))	H(9)N(2)	10	3	1294.52	1156260	5.56066e+06	0.000512871	0.000162835	sp|Q10176|OST1_SCHPO	290	FALSE
fissionyeast_NGP_DIA_4.mzML	1368.51	1293.45	75.06	DVYYTDEVGJITTSHMR	DVYYTDEVGJITTSHM[147]R	(N(N(H(H(H)(H))(H(H)(H(H(H)))))))	H(9)N(2)	10	3	1294.52	1155630	5.79565e+06	0.000595425	0.000180719	sp|Q10176|OST1_SCHPO	290	FALSE
fissionyeast_NGP_DIA_4.mzML	1675.54	1523.75	151.794	EGFQILLJR	EGFQILLJR	(N(N(H(H(H(H)))(H(H)(H(H)(H(H)))))))	H(10)N(2)	8	2	1558.65	1398950	4.81237e+06	2.89512e-08	0.00570648	sp|O60109|PPB_SCHPO	241	FALSE
fissionyeast_NGP_DIA_3.mzML	1179.19	1203.94	-24.7531	EGLINJGTSIHAGLR	EGLINJGTSIHAGLR	(N(N(H(H(H(H)))(H(H)(H)(H)))))	H(8)N(2)	6	3	1085.47	239727	1.14469e+06	0.00834675	0.00143767	sp|O42887|SPEB2_SCHPO	269	FALSE
fissionyeast_NGP_DIA_4.mzML	1169.42	1192.92	-23.5	EGLINJGTSIHAGLR	EGLINJGTSIHAGLR	(N(N(H(H(H(H)))(H(H)(H)(H)))))	H(8)N(2)	6	3	1085.47	301536	1.39746e+06	0.0061434	0.000356922	sp|O42887|SPEB2_SCHPO	269	FALSE
fissionyeast_NGP_DIA_2.mzML	1162.67	1217.86	-55.1931	EGLINJGTSIHAGLR	EGLINJGTSIHAGLR	(N(N(H(H(H(H(H))))(H(H(H))(H(H(H)))))))	H(11)N(2)	6	3	1247.53	291437	1.74944e+06	3.4175e-05	0.00466998	sp|O42887|SPEB2_SCHPO	269	FALSE
fissionyeast_NGP_DIA_3.mzML	1160.31	1215.04	-54.734	EGLINJGTSIHAGLR	EGLINJGTSIHAGLR	(N(N(H(H(H(H(H))))(H(H(H))(H(H(H)))))))	H(11)N(2)	6	3	1247.53	202070	1.91736e+06	4.98562e-05	0.00803265	sp|O42887|SPEB2_SCHPO	269	FALSE
fissionyeast_NGP_DIA_1.mzML	1141.84	1207.68	-65.8423	EGLINJGTSIHAGLR	EGLINJGTSIHAGLR	(N(N(H(H(H(H(H(H)))))(H(H(H))(H(H(H)))))))	H(12)N(2)	6	3	1301.54	371108	2.16577e+06	1.81177e-06	0.00282356	sp|O42887|SPEB2_SCHPO	269	FALSE
fissionyeast_NGP_DIA_2.mzML	1156.73	1218.41	-61.684	EGLINJGTSIHAGLR	EGLINJGTSIHAGLR	(N(N(H(H(H(H(H(H)))))(H(H(H))(H(H(H)))))))	H(12)N(2)	6	3	1301.54	319806	1.71643e+06	0.00260141	0.00800018	sp|O42887|SPEB2_SCHPO	269	FALSE
fissionyeast_NGP_DIA_4.mzML	1143.87	1208.26	-64.3874	EGLINJGTSIHAGLR	EGLINJGTSIHAGLR	(N(N(H(H(H(H(H(H)))))(H(H(H))(H(H(H)))))))	H(12)N(2)	6	3	1301.54	306934	1.73049e+06	3.89886e-08	0.00203396	sp|O42887|SPEB2_SCHPO	269	FALSE
fissionyeast_NGP_DIA_1.mzML	1138.05	1244.73	-106.677	EGLINJGTSIHAGLR	EGLINJGTSIHAGLR	(N(N(H(H(H(H(H))))(H(H(H(H(H(H(H(H)))))))))))	H(13)N(2)	6	3	1355.56	3507710	1.86588e+07	5.67824e-17	6.9359e-05	sp|O42887|SPEB2_SCHPO	269	FALSE
fissionyeast_NGP_DIA_2.mzML	1152.71	1254.46	-101.754	EGLINJGTSIHAGLR	EGLINJGTSIHAGLR	(N(N(H(H(H(H(H))))(H(H(H(H(H(H(H(H)))))))))))	H(13)N(2)	6	3	1355.56	3421570	1.58727e+07	7.79461e-13	7.55352e-05	sp|O42887|SPEB2_SCHPO	269	FALSE
fissionyeast_NGP_DIA_3.mzML	1152.35	1253.9	-101.549	EGLINJGTSIHAGLR	EGLINJGTSIHAGLR	(N(N(H(H(H(H(H))))(H(H(H(H(H(H(H(H)))))))))))	H(13)N(2)	6	3	1355.56	2967890	1.57739e+07	2.11725e-12	5.52708e-05	sp|O42887|SPEB2_SCHPO	269	FALSE
fissionyeast_NGP_DIA_4.mzML	1139.32	1245.27	-105.954	EGLINJGTSIHAGLR	EGLINJGTSIHAGLR	(N(N(H(H(H(H(H))))(H(H(H(H(H(H(H(H)))))))))))	H(13)N(2)	6	3	1355.56	3347900	1.66142e+07	9.01381e-15	9.1711e-05	sp|O42887|SPEB2_SCHPO	269	FALSE
fissionyeast_NGP_DIA_1.mzML	1131.63	1205.4	-73.7688	EGLINJGTSIHAGLR	EGLINJGTSIHAGLR	(N(N(H(H(H(H(H))))(H(H(H))(H(H(H(H(H(H))))))))))	H(14)N(2)	6	3	1409.58	919544	4.07662e+06	1.62779e-15	1.97642e-05	sp|O42887|SPEB2_SCHPO	269	FALSE
fissionyeast_NGP_DIA_2.mzML	1145.93	1216.82	-70.8929	EGLINJGTSIHAGLR	EGLINJGTSIHAGLR	(N(N(H(H(H(H(H))))(H(H(H))(H(H(H(H(H(H))))))))))	H(14)N(2)	6	3	1409.58	786195	4.01103e+06	1.74452e-07	1.01278e-05	sp|O42887|SPEB2_SCHPO	269	FALSE
fissionyeast_NGP_DIA_3.mzML	1145.82	1213.99	-68.1697	EGLINJGTSIHAGLR	EGLINJGTSIHAGLR	(N(N(H(H(H(H(H))))(H(H(H))(H(H(H(H(H(H))))))))))	H(14)N(2)	6	3	1409.58	813528	3.73228e+06	1.01186e-10	1.6151e-05	sp|O42887|SPEB2_SCHPO	269	FALSE
fissionyeast_NGP_DIA_4.mzML	1132.47	1205.96	-73.4906	EGLINJGTSIHAGLR	EGLINJGTSIHAGLR	(N(N(H(H(H(H(H))))(H(H(H))(H(H(H(H(H(H))))))))))	H(14)N(2)	6	3	1409.58	865542	3.7173e+06	6.89012e-07	1.45058e-05	sp|O42887|SPEB2_SCHPO	269	FALSE
fissionyeast_NGP_DIA_1.mzML	1124.61	1278.22	-153.615	EGLINJGTSIHAGLR	EGLINJGTSIHAGLR	(N(N(H(H(H)(H(H(H(H)))))(H(H(H(H(H(H(H(H(H))))))))))))	H(16)N(2)	6	3	1517.61	661691	4.98588e+06	1.80325e-07	5.4806e-05	sp|O42887|SPEB2_SCHPO	269	FALSE
fissionyeast_NGP_DIA_2.mzML	1138.19	1289.24	-151.048	EGLINJGTSIHAGLR	EGLINJGTSIHAGLR	(N(N(H(H(H)(H(H(H(H)))))(H(H(H(H(H(H(H(H(H))))))))))))	H(16)N(2)	6	3	1517.61	711417	4.065e+06	2.13501e-09	4.38683e-05	sp|O42887|SPEB2_SCHPO	269	FALSE
fissionyeast_NGP_DIA_3.mzML	1137.87	1288.41	-150.542	EGLINJGTSIHAGLR	EGLINJGTSIHAGLR	(N(N(H(H(H)(H(H(H(H)))))(H(H(H(H(H(H(H(H(H))))))))))))	H(16)N(2)	6	3	1517.61	551762	4.66048e+06	3.81172e-05	9.91954e-05	sp|O42887|SPEB2_SCHPO	269	FALSE
fissionyeast_NGP_DIA_1.mzML	685.894	591.088	94.8058	EIAPGJVSK	EIAPGJVSK	(N(N(H(H(H(H(H(H)))))(H(H)(H(H(H(H(H)))))))))	H(13)N(2)	6	3	1143.12	1737110	1.71289e+06	5.35755e-08	0.00026838	sp|O14194|GGT2_SCHPO	153	FALSE
fissionyeast_NGP_DIA_2.mzML	691.206	594.592	96.614	EIAPGJVSK	EIAPGJVSK	(N(N(H(H(H(H(H(H)))))(H(H)(H(H(H(H(H)))))))))	H(13)N(2)	6	3	1143.12	1738380	2.42334e+06	5.95006e-09	0.00029683	sp|O14194|GGT2_SCHPO	153	FALSE
fissionyeast_NGP_DIA_3.mzML	689.532	596.641	92.8913	EIAPGJVSK	EIAPGJVSK	(N(N(H(H(H(H(H(H)))))(H(H)(H(H(H(H(H)))))))))	H(13)N(2)	6	3	1143.12	579585	1.37373e+06	3.97639e-05	0.000386923	sp|O14194|GGT2_SCHPO	153	FALSE
fissionyeast_NGP_DIA_4.mzML	685.799	589.452	96.3472	EIAPGJVSK	EIAPGJVSK	(N(N(H(H(H(H(H(H)))))(H(H)(H(H(H(H(H)))))))))	H(13)N(2)	6	3	1143.12	1586780	2.35381e+06	1.41672e-07	0.00304832	sp|O14194|GGT2_SCHPO	153	FALSE
fissionyeast_NGP_DIA_1.mzML	881.187	868.279	12.9078	ETJNSDAGYTEPYR	ETJNSDAGYTEPYR	(N(N(H(H(H(H)))(H(H(H))))))	H(7)N(2)	3	3	1053.08	894905	595051	0.000920923	0.00130281	sp|Q9US55|GLU2A_SCHPO	262	FALSE
fissionyeast_NGP_DIA_2.mzML	883.875	869.946	13.9286	ETJNSDAGYTEPYR	ETJNSDAGYTEPYR	(N(N(H(H(H(H)))(H(H(H))))))	H(7)N(2)	3	3	1053.08	996002	495365	0.000606526	0.000497317	sp|Q9US55|GLU2A_SCHPO	262	FALSE
fissionyeast_NGP_DIA_3.mzML	905.431	883.212	22.2193	ETJNSDAGYTEPYR	ETJNSDAGYTEPYR	(N(N(H(H(H(H)))(H(H(H))))))	H(7)N(2)	3	3	1053.08	974584	779860	0.000614974	0.000396916	sp|Q9US55|GLU2A_SCHPO	262	FALSE
fissionyeast_NGP_DIA_4.mzML	881.242	869.905	11.3367	ETJNSDAGYTEPYR	ETJNSDAGYTEPYR	(N(N(H(H(H(H)))(H(H(H))))))	H(7)N(2)	3	3	1053.08	887225	480724	0.000666259	0.00112401	sp|Q9US55|GLU2A_SCHPO	262	FALSE
fissionyeast_NGP_DIA_1.mzML	870.5	874.071	-3.5706	ETJNSDAGYTEPYR	ETJNSDAGYTEPYR	(N(N(H(H(H(H)))(H(H(H(H)))))))	H(8)N(2)	3	3	1107.09	5454340	4.30871e+06	0.000261507	0.00113696	sp|Q9US55|GLU2A_SCHPO	262	FALSE
fissionyeast_NGP_DIA_2.mzML	872.626	877.606	-4.97989	ETJNSDAGYTEPYR	ETJNSDAGYTEPYR	(N(N(H(H(H(H)))(H(H(H(H)))))))	H(8)N(2)	3	3	1107.09	4966490	3.60846e+06	0.000256546	0.00154025	sp|Q9US55|GLU2A_SCHPO	262	FALSE
fissionyeast_NGP_DIA_3.mzML	890.613	891.148	-0.535387	ETJNSDAGYTEPYR	ETJNSDAGYTEPYR	(N(N(H(H(H(H)))(H(H(H(H)))))))	H(8)N(2)	3	3	1107.09	6131220	5.50725e+06	9.8909e-05	0.00296172	sp|Q9US55|GLU2A_SCHPO	262	FALSE
fissionyeast_NGP_DIA_4.mzML	871.255	875.218	-3.96348	ETJNSDAGYTEPYR	ETJNSDAGYTEPYR	(N(N(H(H(H(H)))(H(H(H(H)))))))	H(8)N(2)	3	3	1107.09	4433910	4.32029e+06	0.000279476	0.00035576	sp|Q9US55|GLU2A_SCHPO	262	FALSE
fissionyeast_NGP_DIA_1.mzML	864.65	859.148	5.50233	ETJNSDAGYTEPYR	ETJNSDAGYTEPYR	(N(N(H(H(H(H)))(H(H(H(H(H))))))))	H(9)N(2)	3	3	1161.11	2268770	1.40406e+06	0.000354639	0.000271983	sp|Q9US55|GLU2A_SCHPO	262	FALSE
fissionyeast_NGP_DIA_2.mzML	865.947	859.555	6.3922	ETJNSDAGYTEPYR	ETJNSDAGYTEPYR	(N(N(H(H(H(H)))(H(H(H(H(H))))))))	H(9)N(2)	3	3	1161.11	2235990	1.49469e+06	0.000305588	0.000163538	sp|Q9US55|GLU2A_SCHPO	262	FALSE
fissionyeast_NGP_DIA_3.mzML	882.255	871.91	10.3452	ETJNSDAGYTEPYR	ETJNSDAGYTEPYR	(N(N(H(H(H(H)))(H(H(H(H(H))))))))	H(9)N(2)	3	3	1161.11	2664520	1.92418e+06	0.000221604	0.000532492	sp|Q9US55|GLU2A_SCHPO	262	FALSE
fissionyeast_NGP_DIA_4.mzML	866.717	860.817	5.90017	ETJNSDAGYTEPYR	ETJNSDAGYTEPYR	(N(N(H(H(H(H)))(H(H(H(H(H))))))))	H(9)N(2)	3	3	1161.11	1942650	1.29527e+06	0.000325683	0.000142034	sp|Q9US55|GLU2A_SCHPO	262	FALSE
fissionyeast_NGP_DIA_3.mzML	882.333	895.33	-12.9974	ETJNSDAGYTEPYR	ETJNSDAGYTEPYR	(N(F)(N(H(H(H))(H(N(H))(N(F))))))	F(2)H(5)N(4)	3	3	1177.8	1030420	10491.3	0.00433853	0.00243292	sp|Q9US55|GLU2A_SCHPO	262	TRUE
fissionyeast_NGP_DIA_1.mzML	1119.89	1180.45	-60.5577	FEJETFIAK	FEJETFIAK	(N(N(H(H(H(H)))(H(H)(H)(H)))))	H(8)N(2)	3	2	1401.07	1796070	4.90119e+06	5.84177e-05	0.00226484	sp|Q9P7D0|YOFJ_SCHPO	287	FALSE
fissionyeast_NGP_DIA_2.mzML	1134.29	1195.29	-61.0017	FEJETFIAK	FEJETFIAK	(N(N(H(H(H(H)))(H(H)(H)(H)))))	H(8)N(2)	3	2	1401.07	1484170	4.91978e+06	5.22572e-06	3.12514e-05	sp|Q9P7D0|YOFJ_SCHPO	287	FALSE
fissionyeast_NGP_DIA_3.mzML	1134.54	1193.27	-58.7252	FEJETFIAK	FEJETFIAK	(N(N(H(H(H(H)))(H(H)(H)(H)))))	H(8)N(2)	3	2	1401.07	1442270	5.2385e+06	5.11186e-06	5.34466e-05	sp|Q9P7D0|YOFJ_SCHPO	287	FALSE
fissionyeast_NGP_DIA_4.mzML	1119.91	1181.02	-61.108	FEJETFIAK	FEJETFIAK	(N(N(H(H(H(H)))(H(H)(H)(H)))))	H(8)N(2)	3	2	1401.07	1491140	4.22074e+06	0.000231624	0.000256904	sp|Q9P7D0|YOFJ_SCHPO	287	FALSE
fissionyeast_NGP_DIA_1.mzML	1240.97	1385.54	-144.567	FFKJDTQFYIK	FFKJDTQFYIK	(N(N(H(H(H(H(H(H(H(H)))))))(H(H(H))(H(H(H(H(H)))))))))	H(16)N(2)	4	3	1483.92	936730	7.5525e+06	9.32046e-07	0.00170939	sp|Q9USU5|GAS2_SCHPO	34	FALSE
fissionyeast_NGP_DIA_2.mzML	1247.15	1345.54	-98.3879	FFKJDTQFYIK	FFKJDTQFYIK	(N(N(H(H(H(H(H(H(H(H)))))))(H(H(H))(H(H(H(H(H)))))))))	H(16)N(2)	4	3	1483.92	1038590	8008713	5.59882e-11	0.00100607	sp|Q9USU5|GAS2_SCHPO	34	FALSE
fissionyeast_NGP_DIA_3.mzML	1248.94	1344.45	-95.5122	FFKJDTQFYIK	FFKJDTQFYIK	(N(N(H(H(H(H(H(H(H(H)))))))(H(H(H))(H(H(H(H(H)))))))))	H(16)N(2)	4	3	1483.92	867291	7.12062e+06	1.63007e-07	0.000261306	sp|Q9USU5|GAS2_SCHPO	34	FALSE
fissionyeast_NGP_DIA_4.mzML	1240.23	1377.91	-137.682	FFKJDTQFYIK	FFKJDTQFYIK	(N(N(H(H(H(H(H(H(H(H)))))))(H(H(H))(H(H(H(H(H)))))))))	H(16)N(2)	4	3	1483.92	742613	6.40307e+06	2.45747e-06	0.000146133	sp|Q9USU5|GAS2_SCHPO	34	FALSE
fissionyeast_NGP_DIA_1.mzML	1823.05	1728.76	94.2921	FISDHLFEEECGSJVTYLK	FISDHLFEEEC[160]GSJVTYLK	(N(N(H(H(H))(H(H)(H(H(H(H))))))))	H(9)N(2)	14	3	1384.9	1623310	5.58317e+06	0.00200738	0.00262418	sp|O13875|YE1A_SCHPO	221	FALSE
fissionyeast_NGP_DIA_3.mzML	1830.29	1745.57	84.716	FISDHLFEEECGSJVTYLK	FISDHLFEEEC[160]GSJVTYLK	(N(N(H(H(H))(H(H)(H(H(H(H))))))))	H(9)N(2)	14	3	1384.9	1540420	5.6806e+06	0.00209499	0.00315831	sp|O13875|YE1A_SCHPO	221	FALSE
fissionyeast_NGP_DIA_1.mzML	456.901	451.355	5.54636	FJCTTR	FJC[160]TTR	(N(N(H(H(H(H(H))))(H(H(H(H(H(H(H(H)))))))))))	H(13)N(2)	2	3	1104.41	39080800	2.13854e+07	1.51256e-08	0.00728751	sp|P87167|BUT2_SCHPO	333	FALSE
fissionyeast_NGP_DIA_3.mzML	529.536	414.859	114.677	FJCTTR	FJC[160]TTR	(N(N(H(H(H(H(H(H)))))(H(H(H))(H(H(H(H(H)))))))))	H(14)N(2)	2	3	1158.42	404553	177628	0.0029464	0.00559871	sp|P87167|BUT2_SCHPO	333	FALSE
fissionyeast_NGP_DIA_1.mzML	442.637	432.395	10.2419	FJCTTR	FJC[160]TTR	(N(N(H(H(H(H(H(H)))))(H(H(H(H)))(H(H(H(H(H)))))))))	H(15)N(2)	2	3	1212.44	22094100	3.05316e+07	2.66469e-10	0.00759196	sp|P87167|BUT2_SCHPO	333	FALSE
fissionyeast_NGP_DIA_3.mzML	431.714	430.612	1.10173	FJCTTR	FJC[160]TTR	(N(N(H(H(H(H(H(H)))))(H(H(H(H)))(H(H(H(H(H)))))))))	H(15)N(2)	2	3	1212.44	26901300	3.98624e+07	2.59515e-12	0.00396884	sp|P87167|BUT2_SCHPO	333	FALSE
fissionyeast_NGP_DIA_1.mzML	415.688	483.92	-68.2317	FJCTTR	FJC[160]TTR	(N(N(H(H(H(H(H(H(H))))))(H(H(H))(H(H(H(H(H(H))))))))))	H(16)N(2)	2	3	1266.46	30856700	1.57866e+07	1.24532e-11	0.000850122	sp|P87167|BUT2_SCHPO	333	FALSE
fissionyeast_NGP_DIA_3.mzML	416.293	480.248	-63.9548	FJCTTR	FJC[160]TTR	(N(N(H(H(H(H(H(H(H))))))(H(H(H))(H(H(H(H(H(H))))))))))	H(16)N(2)	2	3	1266.46	26856200	1.92107e+07	4.24956e-12	0.00161379	sp|P87167|BUT2_SCHPO	333	FALSE
fissionyeast_NGP_DIA_2.mzML	457.477	425.643	31.8341	FJCTTR	FJC[160]TTR	(N(N(H(H(H))(H(H(H(H)))(H(H(H(H(H)))))))))	H(12)N(2)	2	2	1575.08	2523860	4.00794e+06	3.9476e-10	0.00425666	sp|P87167|BUT2_SCHPO	333	FALSE
fissionyeast_NGP_DIA_4.mzML	449.166	419.843	29.3232	FJCTTR	FJC[160]TTR	(N(N(H(H(H))(H(H(H(H)))(H(H(H(H(H)))))))))	H(12)N(2)	2	2	1575.08	3298900	5.30813e+06	2.77349e-09	0.00753029	sp|P87167|BUT2_SCHPO	333	FALSE
fissionyeast_NGP_DIA_2.mzML	1715.87	1685.9	29.969	FJLTDLECSR	FJLTDLEC[160]SR	(N(N(H(H(H(H(H))))(H(H(H(H)))))))	H(9)N(2)	2	3	1040.41	1978400	1.68447e+06	0.000760708	9.45675e-05	sp|P0CU13|YI46_SCHPO/sp|Q9P7U4|YI75_SCHPO/sp|P0CU12|YHEF_SCHPO	20/21/20	FALSE
fissionyeast_NGP_DIA_3.mzML	1717.64	1688.54	29.1018	FJLTDLECSR	FJLTDLEC[160]SR	(N(N(H(H(H(H(H))))(H(H(H(H)))))))	H(9)N(2)	2	3	1040.41	1998030	2.17665e+06	0.00120385	0.000194739	sp|P0CU13|YI46_SCHPO/sp|Q9P7U4|YI75_SCHPO/sp|P0CU12|YHEF_SCHPO	20/21/20	FALSE
fissionyeast_NGP_DIA_4.mzML	1690.73	1665.4	25.3284	FJLTDLECSR	FJLTDLEC[160]SR	(N(N(H(H(H(H(H))))(H(H(H(H)))))))	H(9)N(2)	2	3	1040.41	1993300	1.83599e+06	0.00176498	6.26959e-05	sp|P0CU13|YI46_SCHPO/sp|Q9P7U4|YI75_SCHPO/sp|P0CU12|YHEF_SCHPO	20/21/20	FALSE
fissionyeast_NGP_DIA_1.mzML	1696.9	1671.74	25.1589	FJLTDLECSR	FJLTDLEC[160]SR	(N(N(H(H(H(H(H))))(H(H(H(H)))))))	H(9)N(2)	2	2	1560.11	679457	3.9181e+06	0.00265905	0.00127354	sp|P0CU13|YI46_SCHPO/sp|Q9P7U4|YI75_SCHPO/sp|P0CU12|YHEF_SCHPO	20/21/20	FALSE
fissionyeast_NGP_DIA_2.mzML	1714.97	1685.89	29.0766	FJLTDLECSR	FJLTDLEC[160]SR	(N(N(H(H(H(H(H))))(H(H(H(H)))))))	H(9)N(2)	2	2	1560.11	716664	4.17211e+06	2.29585e-05	1.4862e-05	sp|P0CU13|YI46_SCHPO/sp|Q9P7U4|YI75_SCHPO/sp|P0CU12|YHEF_SCHPO	20/21/20	FALSE
fissionyeast_NGP_DIA_4.mzML	1691.05	1665.41	25.64	FJLTDLECSR	FJLTDLEC[160]SR	(N(N(H(H(H(H(H))))(H(H(H(H)))))))	H(9)N(2)	2	2	1560.11	894494	3.4018e+06	0.000964567	0.00513629	sp|P0CU13|YI46_SCHPO/sp|Q9P7U4|YI75_SCHPO/sp|P0CU12|YHEF_SCHPO	20/21/20	FALSE
fissionyeast_NGP_DIA_1.mzML	1099.96	1038.35	61.6064	FJVSASIK	FJVSASIK	(N(N(H(H(H(H)))(H(H)(H)(H)))))	H(8)N(2)	2	2	1284.53	2904630	7.4258e+06	8.91931e-06	0.000309083	sp|Q9USV0|HRD3_SCHPO	48	FALSE
fissionyeast_NGP_DIA_2.mzML	1114.37	1052.87	61.4973	FJVSASIK	FJVSASIK	(N(N(H(H(H(H)))(H(H)(H)(H)))))	H(8)N(2)	2	2	1284.53	2167910	4.94607e+06	0.000420874	0.000788066	sp|Q9USV0|HRD3_SCHPO	48	FALSE
fissionyeast_NGP_DIA_3.mzML	1117.49	1060.7	56.7884	FJVSASIK	FJVSASIK	(N(N(H(H(H(H)))(H(H)(H)(H)))))	H(8)N(2)	2	2	1284.53	2275380	6.12723e+06	1.65022e-05	8.06932e-05	sp|Q9USV0|HRD3_SCHPO	48	FALSE
fissionyeast_NGP_DIA_4.mzML	1100.94	1036.18	64.7628	FJVSASIK	FJVSASIK	(N(N(H(H(H(H)))(H(H)(H)(H)))))	H(8)N(2)	2	2	1284.53	2782050	7.37503e+06	1.44424e-05	4.02035e-05	sp|Q9USV0|HRD3_SCHPO	48	FALSE
fissionyeast_NGP_DIA_1.mzML	1094.76	1059.98	34.7757	FJVSASIK	FJVSASIK	(N(N(H(H(H)(H))(H(H(H(H(H))))))))	H(9)N(2)	2	2	1365.56	989182	2.90775e+06	3.84631e-07	0.000900392	sp|Q9USV0|HRD3_SCHPO	48	FALSE
fissionyeast_NGP_DIA_2.mzML	1108.97	1076.12	32.8484	FJVSASIK	FJVSASIK	(N(N(H(H(H)(H))(H(H(H(H(H))))))))	H(9)N(2)	2	2	1365.56	819416	2.3879e+06	3.89328e-05	0.00500622	sp|Q9USV0|HRD3_SCHPO	48	FALSE
fissionyeast_NGP_DIA_3.mzML	1112.53	1082.47	30.0649	FJVSASIK	FJVSASIK	(N(N(H(H(H)(H))(H(H(H(H(H))))))))	H(9)N(2)	2	2	1365.56	574148	1.9037e+06	1.14848e-06	0.00183909	sp|Q9USV0|HRD3_SCHPO	48	FALSE
fissionyeast_NGP_DIA_4.mzML	1095.63	1062.63	32.9993	FJVSASIK	FJVSASIK	(N(N(H(H(H)(H))(H(H(H(H(H))))))))	H(9)N(2)	2	2	1365.56	924355	2.40018e+06	3.07042e-05	0.000754785	sp|Q9USV0|HRD3_SCHPO	48	FALSE
fissionyeast_NGP_DIA_2.mzML	1239.79	1338	-98.2142	FLTHLNNEVLHDJYTR	FLTHLNNEVLHDJYTR	(N(N(H(H(H(H(H))))(H(H(H(H(H(H)))))))))	H(11)N(2)	13	4	1044.44	321963	2.05636e+06	0.00354933	0.00462309	sp|O59747|PDF1_SCHPO	223	FALSE
fissionyeast_NGP_DIA_1.mzML	1228.99	1348.91	-119.921	FLTHLNNEVLHDJYTR	FLTHLNNEVLHDJYTR	(N(N(H(H(H(H(H))))(H(H(H(H(H(H(H(H)))))))))))	H(13)N(2)	13	4	1125.46	459612	4.31689e+06	1.73201e-05	0.00826331	sp|O59747|PDF1_SCHPO	223	FALSE
fissionyeast_NGP_DIA_2.mzML	1233.32	1353.37	-120.045	FLTHLNNEVLHDJYTR	FLTHLNNEVLHDJYTR	(N(N(H(H(H(H(H))))(H(H(H(H(H(H(H(H)))))))))))	H(13)N(2)	13	4	1125.46	382401	3.16693e+06	5.97132e-05	0.000621949	sp|O59747|PDF1_SCHPO	223	FALSE
fissionyeast_NGP_DIA_3.mzML	1234.43	1362.24	-127.808	FLTHLNNEVLHDJYTR	FLTHLNNEVLHDJYTR	(N(N(H(H(H(H(H))))(H(H(H(H(H(H(H(H)))))))))))	H(13)N(2)	13	4	1125.46	253504	2.97724e+06	0.00482055	0.00229812	sp|O59747|PDF1_SCHPO	223	FALSE
fissionyeast_NGP_DIA_3.mzML	1232.95	1362.23	-129.283	FLTHLNNEVLHDJYTR	FLTHLNNEVLHDJYTR	(N(N(H(H(H(H(H))))(H(H(H(H(H(H(H(H)))))))))))	H(13)N(2)	13	3	1500.28	471169	5.41119e+06	8.0248e-07	0.000512009	sp|O59747|PDF1_SCHPO	223	FALSE
fissionyeast_NGP_DIA_2.mzML	1235.97	1273.78	-37.8117	FLTHLNNEVLHDJYTR	FLTHLNNEVLHDJYTR	(N(N(H(H(H))(H(H(H(H(H))))(H(H(H(H))))))))	H(12)N(2)	13	3	1446.26	386334	2.90653e+06	4.24227e-05	0.00210998	sp|O59747|PDF1_SCHPO	223	FALSE
fissionyeast_NGP_DIA_1.mzML	1544.55	1377.78	166.774	FNPAJTSITNYEIK	FNPAJTSITNYEIK	(N(N(H(H(H)(H))(H(H(H(H(H))))))))	H(9)N(2)	5	3	1159.48	1239520	2.30544e+06	0.000371033	3.28711e-05	sp|O94680|PDAT_SCHPO	560	FALSE
fissionyeast_NGP_DIA_2.mzML	1580.09	1486.62	93.4733	FNPAJTSITNYEIK	FNPAJTSITNYEIK	(N(N(H(H(H)(H))(H(H(H(H(H))))))))	H(9)N(2)	5	3	1159.48	1277870	2.15087e+06	0.000174922	1.41439e-05	sp|O94680|PDAT_SCHPO	560	FALSE
fissionyeast_NGP_DIA_3.mzML	1580.95	1261.03	319.919	FNPAJTSITNYEIK	FNPAJTSITNYEIK	(N(N(H(H(H)(H))(H(H(H(H(H))))))))	H(9)N(2)	5	3	1159.48	1193330	2.48902e+06	0.000226626	3.16484e-05	sp|O94680|PDAT_SCHPO	560	FALSE
fissionyeast_NGP_DIA_4.mzML	1556.48	1477.89	78.5923	FNPAJTSITNYEIK	FNPAJTSITNYEIK	(N(N(H(H(H)(H))(H(H(H(H(H))))))))	H(9)N(2)	5	3	1159.48	1109560	2.30656e+06	0.000218239	0.000102117	sp|O94680|PDAT_SCHPO	560	FALSE
fissionyeast_NGP_DIA_1.mzML	1199.66	1205.58	-5.91899	GVLQATJMTYGK	GVLQATJMTYGK	(N(N(H(H(H(H)))(H(H(H(H)))))))	H(8)N(2)	7	2	1493.12	449941	5.63533e+06	4.42082e-06	0.000466558	sp|O59866|OSTB_SCHPO	275	FALSE
fissionyeast_NGP_DIA_2.mzML	1212.6	1216.95	-4.35017	GVLQATJMTYGK	GVLQATJMTYGK	(N(N(H(H(H(H)))(H(H(H(H)))))))	H(8)N(2)	7	2	1493.12	320471	5.21877e+06	9.17785e-05	0.00143243	sp|O59866|OSTB_SCHPO	275	FALSE
fissionyeast_NGP_DIA_4.mzML	1200.14	1206.14	-5.99689	GVLQATJMTYGK	GVLQATJMTYGK	(N(N(H(H(H(H)))(H(H(H(H)))))))	H(8)N(2)	7	2	1493.12	337621	4.79834e+06	5.90495e-06	0.000346604	sp|O59866|OSTB_SCHPO	275	FALSE
fissionyeast_NGP_DIA_1.mzML	550.531	575.531	-25.0005	HATSJGTVETLNTK	HATSJGTVETLNTK	(N(N(H(H(H(H)))(H(H)(H)(H)))))	H(8)N(2)	5	3	1059.11	12952600	2.94791e+07	0.000155042	0.00044304	sp|O13898|PMT1_SCHPO	443	FALSE
fissionyeast_NGP_DIA_2.mzML	562.845	594.162	-31.3173	HATSJGTVETLNTK	HATSJGTVETLNTK	(N(N(H(H(H(H)))(H(H)(H)(H)))))	H(8)N(2)	5	3	1059.11	14680800	2.8897e+07	0.000254888	0.000846674	sp|O13898|PMT1_SCHPO	443	FALSE
fissionyeast_NGP_DIA_3.mzML	565.123	596.038	-30.9147	HATSJGTVETLNTK	HATSJGTVETLNTK	(N(N(H(H(H(H)))(H(H)(H)(H)))))	H(8)N(2)	5	3	1059.11	11010900	2.38827e+07	0.000253229	0.000301933	sp|O13898|PMT1_SCHPO	443	FALSE
fissionyeast_NGP_DIA_4.mzML	543.23	572.376	-29.1465	HATSJGTVETLNTK	HATSJGTVETLNTK	(N(N(H(H(H(H)))(H(H)(H)(H)))))	H(8)N(2)	5	3	1059.11	10490200	2.12145e+07	0.000153209	0.000610539	sp|O13898|PMT1_SCHPO	443	FALSE
fissionyeast_NGP_DIA_1.mzML	548.092	558.907	-10.8147	HATSJGTVETLNTK	HATSJGTVETLNTK	(N(N(H(H(H)(H))(H(H(H))(H(H))))))	H(9)N(2)	5	3	1113.13	13245000	3.50059e+07	0.000125166	0.000285065	sp|O13898|PMT1_SCHPO	443	FALSE
fissionyeast_NGP_DIA_2.mzML	560.001	570.334	-10.3333	HATSJGTVETLNTK	HATSJGTVETLNTK	(N(N(H(H(H)(H))(H(H(H))(H(H))))))	H(9)N(2)	5	3	1113.13	14429100	3.36328e+07	0.000138385	0.000878697	sp|O13898|PMT1_SCHPO	443	FALSE
fissionyeast_NGP_DIA_3.mzML	562.672	571.749	-9.07669	HATSJGTVETLNTK	HATSJGTVETLNTK	(N(N(H(H(H)(H))(H(H(H))(H(H))))))	H(9)N(2)	5	3	1113.13	12531800	2.85957e+07	0.000119426	0.000402775	sp|O13898|PMT1_SCHPO	443	FALSE
fissionyeast_NGP_DIA_4.mzML	541.446	554.064	-12.6183	HATSJGTVETLNTK	HATSJGTVETLNTK	(N(N(H(H(H)(H))(H(H(H))(H(H))))))	H(9)N(2)	5	3	1113.13	10279100	2.51728e+07	0.000132749	0.000182929	sp|O13898|PMT1_SCHPO	443	FALSE
fissionyeast_NGP_DIA_1.mzML	1643.36	1589.53	53.8286	HEYFCVYPJASLIK	HEYFC[160]VYPJASLIK	(N(N(H(H(H(H)))(H(H)(H)(H)))))	H(8)N(2)	9	3	1148.48	4533520	2.01475e+07	5.58878e-05	0.000843238	sp|Q9UTC8|OS9_SCHPO	97	FALSE
fissionyeast_NGP_DIA_2.mzML	1664.46	1627.94	36.5221	HEYFCVYPJASLIK	HEYFC[160]VYPJASLIK	(N(N(H(H(H(H)))(H(H)(H)(H)))))	H(8)N(2)	9	3	1148.48	3353200	1.52331e+07	0.000285983	0.000165658	sp|Q9UTC8|OS9_SCHPO	97	FALSE
fissionyeast_NGP_DIA_3.mzML	1670.28	1618.23	52.0506	HEYFCVYPJASLIK	HEYFC[160]VYPJASLIK	(N(N(H(H(H(H)))(H(H)(H)(H)))))	H(8)N(2)	9	3	1148.48	3428390	1.63765e+07	6.10112e-05	0.000281301	sp|Q9UTC8|OS9_SCHPO	97	FALSE
fissionyeast_NGP_DIA_4.mzML	1641.82	1603.54	38.2818	HEYFCVYPJASLIK	HEYFC[160]VYPJASLIK	(N(N(H(H(H(H)))(H(H)(H)(H)))))	H(8)N(2)	9	3	1148.48	3359810	1.33797e+07	0.000951914	0.000310119	sp|Q9UTC8|OS9_SCHPO	97	FALSE
fissionyeast_NGP_DIA_1.mzML	578.441	589.771	-11.3299	HPJGTAHSLNFR	HPJGTAHSLNFR	(N(N(H(H(H)(H(H)))(H(H)(H(H))))))	H(9)N(2)	3	4	804.581	423478	498129	0.000819843	0.00010445	sp|Q9US04|GGT1_SCHPO	156	FALSE
fissionyeast_NGP_DIA_2.mzML	587.721	593.227	-5.50587	HPJGTAHSLNFR	HPJGTAHSLNFR	(N(N(H(H(H)(H(H)))(H(H)(H(H))))))	H(9)N(2)	3	4	804.581	610956	524630	0.000830219	0.000147485	sp|Q9US04|GGT1_SCHPO	156	FALSE
fissionyeast_NGP_DIA_3.mzML	588.9	595.244	-6.34427	HPJGTAHSLNFR	HPJGTAHSLNFR	(N(N(H(H(H)(H(H)))(H(H)(H(H))))))	H(9)N(2)	3	4	804.581	453141	409172	0.00383142	0.000217504	sp|Q9US04|GGT1_SCHPO	156	FALSE
fissionyeast_NGP_DIA_4.mzML	572.647	587.826	-15.1786	HPJGTAHSLNFR	HPJGTAHSLNFR	(N(N(H(H(H)(H(H)))(H(H)(H(H))))))	H(9)N(2)	3	4	804.581	388579	423464	0.00316753	0.000204305	sp|Q9US04|GGT1_SCHPO	156	FALSE
fissionyeast_NGP_DIA_1.mzML	582.255	588.358	-6.1027	HPJGTAHSLNFR	HPJGTAHSLNFR	(N(N(H(H(H(H)))(H(H)(H)(H)))))	H(8)N(2)	3	3	1018.42	993483	1.97992e+06	4.07024e-06	0.00139035	sp|Q9US04|GGT1_SCHPO	156	FALSE
fissionyeast_NGP_DIA_2.mzML	590.787	595.17	-4.38307	HPJGTAHSLNFR	HPJGTAHSLNFR	(N(N(H(H(H(H)))(H(H)(H)(H)))))	H(8)N(2)	3	3	1018.42	952845	1.82523e+06	1.39175e-05	0.000193201	sp|Q9US04|GGT1_SCHPO	156	FALSE
fissionyeast_NGP_DIA_3.mzML	591.461	597.196	-5.73496	HPJGTAHSLNFR	HPJGTAHSLNFR	(N(N(H(H(H(H)))(H(H)(H)(H)))))	H(8)N(2)	3	3	1018.42	940507	1.66139e+06	7.86558e-06	0.00067479	sp|Q9US04|GGT1_SCHPO	156	FALSE
fissionyeast_NGP_DIA_4.mzML	577.04	586.821	-9.78113	HPJGTAHSLNFR	HPJGTAHSLNFR	(N(N(H(H(H(H)))(H(H)(H)(H)))))	H(8)N(2)	3	3	1018.42	784407	1.50017e+06	4.88297e-06	0.00159081	sp|Q9US04|GGT1_SCHPO	156	FALSE
fissionyeast_NGP_DIA_1.mzML	578.799	582.683	-3.88439	HPJGTAHSLNFR	HPJGTAHSLNFR	(N(N(H(H(H(H)))(H(H(H(H(H))))))))	H(9)N(2)	3	3	1072.44	1373680	4.43948e+06	2.16874e-07	0.000420806	sp|Q9US04|GGT1_SCHPO	156	FALSE
fissionyeast_NGP_DIA_2.mzML	588.167	594.687	-6.51983	HPJGTAHSLNFR	HPJGTAHSLNFR	(N(N(H(H(H(H)))(H(H(H(H(H))))))))	H(9)N(2)	3	3	1072.44	1113160	4.58992e+06	1.98561e-07	0.000275693	sp|Q9US04|GGT1_SCHPO	156	FALSE
fissionyeast_NGP_DIA_3.mzML	589.361	596.644	-7.28309	HPJGTAHSLNFR	HPJGTAHSLNFR	(N(N(H(H(H(H)))(H(H(H(H(H))))))))	H(9)N(2)	3	3	1072.44	1002380	4.23549e+06	1.92487e-07	4.15365e-05	sp|Q9US04|GGT1_SCHPO	156	FALSE
fissionyeast_NGP_DIA_4.mzML	572.077	580.713	-8.63575	HPJGTAHSLNFR	HPJGTAHSLNFR	(N(N(H(H(H(H)))(H(H(H(H(H))))))))	H(9)N(2)	3	3	1072.44	957730	4.0776e+06	5.45253e-06	0.000291767	sp|Q9US04|GGT1_SCHPO	156	FALSE
fissionyeast_NGP_DIA_2.mzML	586.054	585.057	0.996973	HPJGTAHSLNFR	HPJGTAHSLNFR	(N(N(H(H(H(H(H))))(H(H(H))(H(H))))))	H(10)N(2)	3	3	1126.46	397953	1.42819e+06	0.00212564	0.000430163	sp|Q9US04|GGT1_SCHPO	156	FALSE
fissionyeast_NGP_DIA_2.mzML	1076.62	1207.9	-131.283	HPNJGTSFFSNSLNR	HPNJGTSFFSNSLNR	(N(N(H(H(H(H)))(H(H(H(H(H))))))))	H(9)N(2)	4	3	1186.15	1082080	2.46672e+06	0.00319356	0.00330559	sp|O13704|YEU5_SCHPO	227	FALSE
fissionyeast_NGP_DIA_4.mzML	1063.13	1194.43	-131.296	HPNJGTSFFSNSLNR	HPNJGTSFFSNSLNR	(N(N(H(H(H(H)))(H(H(H(H(H))))))))	H(9)N(2)	4	3	1186.15	924160	2.97018e+06	0.00242199	0.000998217	sp|O13704|YEU5_SCHPO	227	FALSE
fissionyeast_NGP_DIA_2.mzML	1070.04	1259.56	-189.523	HPNJGTSFFSNSLNR	HPNJGTSFFSNSLNR	(N(N(H(H(H))(H(H(H(H(H(H(H))))))))))	H(10)N(2)	4	3	1240.16	677207	2.19288e+06	0.00285382	0.00015785	sp|O13704|YEU5_SCHPO	227	FALSE
fissionyeast_NGP_DIA_1.mzML	872.483	896.822	-24.3393	HSYNPJGTIPECPSR	HSYNPJGTIPEC[160]PSR	(N(N(H(H(H(H)))(H(H)(H(H)(H))))))	H(9)N(2)	6	3	1198.47	1363230	3.47008e+06	0.000504685	1.58393e-05	sp|Q9USU5|GAS2_SCHPO	344	FALSE
fissionyeast_NGP_DIA_2.mzML	876.993	908.002	-31.0087	HSYNPJGTIPECPSR	HSYNPJGTIPEC[160]PSR	(N(N(H(H(H(H)))(H(H)(H(H)(H))))))	H(9)N(2)	6	3	1198.47	1377600	3.67309e+06	0.000531808	1.72235e-05	sp|Q9USU5|GAS2_SCHPO	344	FALSE
fissionyeast_NGP_DIA_3.mzML	899.761	921.135	-21.3737	HSYNPJGTIPECPSR	HSYNPJGTIPEC[160]PSR	(N(N(H(H(H(H)))(H(H)(H(H)(H))))))	H(9)N(2)	6	3	1198.47	1374130	3.59547e+06	0.00346028	1.15867e-05	sp|Q9USU5|GAS2_SCHPO	344	FALSE
fissionyeast_NGP_DIA_4.mzML	874.288	895.2	-20.9118	HSYNPJGTIPECPSR	HSYNPJGTIPEC[160]PSR	(N(N(H(H(H(H)))(H(H)(H(H)(H))))))	H(9)N(2)	6	3	1198.47	1143590	3.31261e+06	0.000507419	6.38871e-06	sp|Q9USU5|GAS2_SCHPO	344	FALSE
fissionyeast_NGP_DIA_1.mzML	851.586	914.872	-63.2861	HSYNPJGTIPECPSR	HSYNPJGTIPEC[160]PSR	(N(N(H(H(H(H(H(H(H))))))(H(H(H(H)))(H(H(H)))))))	H(14)N(2)	6	3	1468.56	1340490	4.19678e+06	3.48101e-05	0.00057422	sp|Q9USU5|GAS2_SCHPO	344	FALSE
fissionyeast_NGP_DIA_2.mzML	855.665	927.356	-71.6907	HSYNPJGTIPECPSR	HSYNPJGTIPEC[160]PSR	(N(N(H(H(H(H(H(H(H))))))(H(H(H(H)))(H(H(H)))))))	H(14)N(2)	6	3	1468.56	1211560	4.54885e+06	0.00109705	0.000159287	sp|Q9USU5|GAS2_SCHPO	344	FALSE
fissionyeast_NGP_DIA_3.mzML	867.582	938.781	-71.1988	HSYNPJGTIPECPSR	HSYNPJGTIPEC[160]PSR	(N(N(H(H(H(H(H(H(H))))))(H(H(H(H)))(H(H(H)))))))	H(14)N(2)	6	3	1468.56	1330210	4.03481e+06	0.00130157	0.000470107	sp|Q9USU5|GAS2_SCHPO	344	FALSE
fissionyeast_NGP_DIA_4.mzML	854.807	911.545	-56.7382	HSYNPJGTIPECPSR	HSYNPJGTIPEC[160]PSR	(N(N(H(H(H(H(H(H(H))))))(H(H(H(H)))(H(H(H)))))))	H(14)N(2)	6	3	1468.56	1313140	3.8045e+06	7.16782e-07	0.000130114	sp|Q9USU5|GAS2_SCHPO	344	FALSE
fissionyeast_NGP_DIA_1.mzML	849.212	981.722	-132.51	HSYNPJGTIPECPSR	HSYNPJGTIPEC[160]PSR	(N(N(H(H(H(H(H(H(H))))))(H(H(H(H(H(H(H(H)))))))))))	H(15)N(2)	6	3	1522.58	4066190	1.49537e+07	8.99018e-13	0.000255145	sp|Q9USU5|GAS2_SCHPO	344	FALSE
fissionyeast_NGP_DIA_2.mzML	851.619	992.733	-141.114	HSYNPJGTIPECPSR	HSYNPJGTIPEC[160]PSR	(N(N(H(H(H(H(H(H(H))))))(H(H(H(H(H(H(H(H)))))))))))	H(15)N(2)	6	3	1522.58	3615160	1.4095e+07	4.81807e-12	0.000417735	sp|Q9USU5|GAS2_SCHPO	344	FALSE
fissionyeast_NGP_DIA_3.mzML	863.634	999.916	-136.282	HSYNPJGTIPECPSR	HSYNPJGTIPEC[160]PSR	(N(N(H(H(H(H(H(H(H))))))(H(H(H(H(H(H(H(H)))))))))))	H(15)N(2)	6	3	1522.58	3888430	1.55534e+07	1.0814e-11	0.000129452	sp|Q9USU5|GAS2_SCHPO	344	FALSE
fissionyeast_NGP_DIA_4.mzML	851.666	974.749	-123.083	HSYNPJGTIPECPSR	HSYNPJGTIPEC[160]PSR	(N(N(H(H(H(H(H(H(H))))))(H(H(H(H(H(H(H(H)))))))))))	H(15)N(2)	6	3	1522.58	3600280	1.40144e+07	6.91799e-10	0.000195519	sp|Q9USU5|GAS2_SCHPO	344	FALSE
fissionyeast_NGP_DIA_1.mzML	845.461	1008.34	-162.879	HSYNPJGTIPECPSR	HSYNPJGTIPEC[160]PSR	(N(N(H(H(H(H(H(H(H(H)))))))(H(H(H(H(H(H(H(H)))))))))))	H(16)N(2)	6	3	1576.6	8920840	3.1759e+07	1.93823e-14	0.000279438	sp|Q9USU5|GAS2_SCHPO	344	FALSE
fissionyeast_NGP_DIA_2.mzML	847.226	1022.23	-175.003	HSYNPJGTIPECPSR	HSYNPJGTIPEC[160]PSR	(N(N(H(H(H(H(H(H(H(H)))))))(H(H(H(H(H(H(H(H)))))))))))	H(16)N(2)	6	3	1576.6	9039390	32583114	3.09551e-11	0.000320616	sp|Q9USU5|GAS2_SCHPO	344	FALSE
fissionyeast_NGP_DIA_3.mzML	859.4	1028.76	-169.356	HSYNPJGTIPECPSR	HSYNPJGTIPEC[160]PSR	(N(N(H(H(H(H(H(H(H(H)))))))(H(H(H(H(H(H(H(H)))))))))))	H(16)N(2)	6	3	1576.6	7837360	3.08246e+07	1.60588e-10	0.000510169	sp|Q9USU5|GAS2_SCHPO	344	FALSE
fissionyeast_NGP_DIA_4.mzML	848.442	1002.07	-153.624	HSYNPJGTIPECPSR	HSYNPJGTIPEC[160]PSR	(N(N(H(H(H(H(H(H(H(H)))))))(H(H(H(H(H(H(H(H)))))))))))	H(16)N(2)	6	3	1576.6	6960210	2.79484e+07	2.92514e-11	0.000414725	sp|Q9USU5|GAS2_SCHPO	344	FALSE
fissionyeast_NGP_DIA_1.mzML	840.423	934.736	-94.3128	HSYNPJGTIPECPSR	HSYNPJGTIPEC[160]PSR	(N(N(H(H(H(H(H(H(H(H)))))))(H(H(H(H)))(H(H(H(H(H)))))))))	H(17)N(2)	6	3	1630.62	5916380	1.98894e+07	3.46919e-12	0.00169111	sp|Q9USU5|GAS2_SCHPO	344	FALSE
fissionyeast_NGP_DIA_2.mzML	842.05	945.975	-103.925	HSYNPJGTIPECPSR	HSYNPJGTIPEC[160]PSR	(N(N(H(H(H(H(H(H(H(H)))))))(H(H(H(H)))(H(H(H(H(H)))))))))	H(17)N(2)	6	3	1630.62	6762290	2.02451e+07	1.95717e-13	0.00217401	sp|Q9USU5|GAS2_SCHPO	344	FALSE
fissionyeast_NGP_DIA_3.mzML	854.385	954.97	-100.585	HSYNPJGTIPECPSR	HSYNPJGTIPEC[160]PSR	(N(N(H(H(H(H(H(H(H(H)))))))(H(H(H(H)))(H(H(H(H(H)))))))))	H(17)N(2)	6	3	1630.62	5753200	1.86899e+07	2.26948e-12	0.00109023	sp|Q9USU5|GAS2_SCHPO	344	FALSE
fissionyeast_NGP_DIA_4.mzML	843.248	929.106	-85.8575	HSYNPJGTIPECPSR	HSYNPJGTIPEC[160]PSR	(N(N(H(H(H(H(H(H(H(H)))))))(H(H(H(H)))(H(H(H(H(H)))))))))	H(17)N(2)	6	3	1630.62	5233680	1.70561e+07	7.56493e-14	0.0018798	sp|Q9USU5|GAS2_SCHPO	344	FALSE
fissionyeast_NGP_DIA_1.mzML	1359.49	1391.87	-32.3765	HYWJLTSNIYR	HYWJLTSNIYR	(N(N(H(H(H(H(H))))(H(H(H(H)))(H(H(H)))))))	H(12)N(2)	4	3	1273.17	872744	3.64579e+06	5.05788e-09	0.00192113	sp|O13968|YE48_SCHPO	541	FALSE
fissionyeast_NGP_DIA_2.mzML	1362.04	1541.07	-179.032	HYWJLTSNIYR	HYWJLTSNIYR	(N(N(H(H(H(H(H))))(H(H(H(H)))(H(H(H)))))))	H(12)N(2)	4	3	1273.17	842164	3.66476e+06	0.000374829	0.00657716	sp|O13968|YE48_SCHPO	541	FALSE
fissionyeast_NGP_DIA_3.mzML	1371.13	1288.47	82.6585	HYWJLTSNIYR	HYWJLTSNIYR	(N(N(H(H(H(H(H))))(H(H(H(H)))(H(H(H)))))))	H(12)N(2)	4	3	1273.17	778852	3.10774e+06	3.60839e-05	0.000728475	sp|O13968|YE48_SCHPO	541	FALSE
fissionyeast_NGP_DIA_1.mzML	1356.35	1478.24	-121.888	HYWJLTSNIYR	HYWJLTSNIYR	(N(N(H(H(H(H(H(H)))))(H(H(H(H(H(H(H))))))))))	H(13)N(2)	4	3	1327.19	8857490	2.95477e+07	4.28277e-09	0.00042859	sp|O13968|YE48_SCHPO	541	FALSE
fissionyeast_NGP_DIA_2.mzML	1359.01	1523.9	-164.894	HYWJLTSNIYR	HYWJLTSNIYR	(N(N(H(H(H(H(H(H)))))(H(H(H(H(H(H(H))))))))))	H(13)N(2)	4	3	1327.19	8657260	2.84204e+07	3.14979e-09	0.000454426	sp|O13968|YE48_SCHPO	541	FALSE
fissionyeast_NGP_DIA_3.mzML	1369.17	1513.05	-143.877	HYWJLTSNIYR	HYWJLTSNIYR	(N(N(H(H(H(H(H(H)))))(H(H(H(H(H(H(H))))))))))	H(13)N(2)	4	3	1327.19	8545900	2.59211e+07	9.4273e-08	0.000619655	sp|O13968|YE48_SCHPO	541	FALSE
fissionyeast_NGP_DIA_4.mzML	1355.99	1508.18	-152.193	HYWJLTSNIYR	HYWJLTSNIYR	(N(N(H(H(H(H(H(H)))))(H(H(H(H(H(H(H))))))))))	H(13)N(2)	4	3	1327.19	8584590	2.69051e+07	6.65581e-08	0.000190957	sp|O13968|YE48_SCHPO	541	FALSE
fissionyeast_NGP_DIA_1.mzML	1348.72	1389.2	-40.4789	HYWJLTSNIYR	HYWJLTSNIYR	(N(N(H(H(H(H(H(H(H))))))(H(H(H(H)))(H(H(H)))))))	H(14)N(2)	4	3	1381.21	2816150	1.588e+07	2.74165e-07	0.00129784	sp|O13968|YE48_SCHPO	541	FALSE
fissionyeast_NGP_DIA_2.mzML	1351.82	1538.66	-186.836	HYWJLTSNIYR	HYWJLTSNIYR	(N(N(H(H(H(H(H(H(H))))))(H(H(H(H)))(H(H(H)))))))	H(14)N(2)	4	3	1381.21	2361730	1.27843e+07	9.19785e-09	0.000216677	sp|O13968|YE48_SCHPO	541	FALSE
fissionyeast_NGP_DIA_3.mzML	1361.98	1281.36	80.6157	HYWJLTSNIYR	HYWJLTSNIYR	(N(N(H(H(H(H(H(H(H))))))(H(H(H(H)))(H(H(H)))))))	H(14)N(2)	4	3	1381.21	2008860	1.25986e+07	9.62143e-09	0.000117652	sp|O13968|YE48_SCHPO	541	FALSE
fissionyeast_NGP_DIA_4.mzML	1348.44	1522.46	-174.018	HYWJLTSNIYR	HYWJLTSNIYR	(N(N(H(H(H(H(H(H(H))))))(H(H(H(H)))(H(H(H)))))))	H(14)N(2)	4	3	1381.21	2550660	1.3381e+07	2.97475e-07	0.000628838	sp|O13968|YE48_SCHPO	541	FALSE
fissionyeast_NGP_DIA_4.mzML	1343.01	1511.65	-168.64	HYWJLTSNIYR	HYWJLTSNIYR	(N(N(H(H(H)(H(H(H(H(H))))))(H(H(H(H(H(H(H))))))))))	H(15)N(2)	4	3	1435.23	655949	4.60273e+06	0.00129172	0.0043472	sp|O13968|YE48_SCHPO	541	FALSE
fissionyeast_NGP_DIA_1.mzML	2477.23	2571.65	-94.4174	IIDWGHSGEIGNLLLSEYJVTYK	IIDWGHSGEIGNLLLSEYJVTYK	(N(N(H(H(H(H)))(H(H(H(H)))))))	H(8)N(2)	19	3	1441.97	3899360	2.35042e+07	0.000427601	0.00101787	sp|O74480|YQJ7_SCHPO	185	FALSE
fissionyeast_NGP_DIA_2.mzML	2492.27	2588.43	-96.1586	IIDWGHSGEIGNLLLSEYJVTYK	IIDWGHSGEIGNLLLSEYJVTYK	(N(N(H(H(H(H)))(H(H(H(H)))))))	H(8)N(2)	19	3	1441.97	3577590	2.63959e+07	0.000699341	0.00140616	sp|O74480|YQJ7_SCHPO	185	FALSE
fissionyeast_NGP_DIA_3.mzML	2491.62	2592.6	-100.984	IIDWGHSGEIGNLLLSEYJVTYK	IIDWGHSGEIGNLLLSEYJVTYK	(N(N(H(H(H(H)))(H(H(H(H)))))))	H(8)N(2)	19	3	1441.97	4184040	2.66201e+07	0.000448632	0.000293785	sp|O74480|YQJ7_SCHPO	185	FALSE
fissionyeast_NGP_DIA_4.mzML	2475.21	2566.34	-91.1321	IIDWGHSGEIGNLLLSEYJVTYK	IIDWGHSGEIGNLLLSEYJVTYK	(N(N(H(H(H(H)))(H(H(H(H)))))))	H(8)N(2)	19	3	1441.97	3247680	2.36965e+07	0.00843432	0.00541201	sp|O74480|YQJ7_SCHPO	185	FALSE
fissionyeast_NGP_DIA_1.mzML	742.049	577.415	164.634	IITYNAJK	IITYNAJK	(N(N(H(H(H(H)))(H(H)(H(H)(H))))))	H(9)N(2)	7	2	1401.08	1103800	3.32424e+06	5.56564e-06	0.00194897	sp|O13857|PLB2_SCHPO	483	FALSE
fissionyeast_NGP_DIA_2.mzML	741.47	585.127	156.343	IITYNAJK	IITYNAJK	(N(N(H(H(H(H)))(H(H)(H(H)(H))))))	H(9)N(2)	7	2	1401.08	1216440	3.82774e+06	4.9976e-06	0.00642026	sp|O13857|PLB2_SCHPO	483	FALSE
fissionyeast_NGP_DIA_3.mzML	742.569	586.9	155.669	IITYNAJK	IITYNAJK	(N(N(H(H(H(H)))(H(H)(H(H)(H))))))	H(9)N(2)	7	2	1401.08	1288980	4.06759e+06	5.33922e-06	0.00298329	sp|O13857|PLB2_SCHPO	483	FALSE
fissionyeast_NGP_DIA_4.mzML	736.116	573.799	162.317	IITYNAJK	IITYNAJK	(N(N(H(H(H(H)))(H(H)(H(H)(H))))))	H(9)N(2)	7	2	1401.08	1210400	3.48278e+06	1.11903e-05	0.00311382	sp|O13857|PLB2_SCHPO	483	FALSE
fissionyeast_NGP_DIA_3.mzML	964.581	1014.77	-50.1939	IIYNHJSSISDIR	IIYNHJSSISDIR	(N(N(H(H(H(H(H(H)))))(H(H)(H(H(H(H(H)))))))))	H(13)N(2)	6	3	1348.88	451517	1.83212e+06	0.00677722	0.00822986	sp|Q9P778|DPP5_SCHPO	126	FALSE
fissionyeast_NGP_DIA_1.mzML	945.154	1028.68	-83.5255	IIYNHJSSISDIR	IIYNHJSSISDIR	(N(N(H(H(H(H(H(H)))))(H(H(H(H)))(H(H(H(H))))))))	H(14)N(2)	6	3	1402.9	840516	3.67229e+06	1.9538e-06	0.00380589	sp|Q9P778|DPP5_SCHPO	126	FALSE
fissionyeast_NGP_DIA_1.mzML	941.058	1137.21	-196.153	IIYNHJSSISDIR	IIYNHJSSISDIR	(N(N(H(H(H(H(H(H(H))))))(H(H(H(H(H(H(H(H)))))))))))	H(15)N(2)	6	3	1456.92	1086310	4.77121e+06	1.36866e-07	8.28069e-05	sp|Q9P778|DPP5_SCHPO	126	FALSE
fissionyeast_NGP_DIA_2.mzML	953.319	1150.27	-196.949	IIYNHJSSISDIR	IIYNHJSSISDIR	(N(N(H(H(H(H(H(H(H))))))(H(H(H(H(H(H(H(H)))))))))))	H(15)N(2)	6	3	1456.92	935147	4.05317e+06	1.96313e-09	0.000340976	sp|Q9P778|DPP5_SCHPO	126	FALSE
fissionyeast_NGP_DIA_4.mzML	931.192	1137.73	-206.541	IIYNHJSSISDIR	IIYNHJSSISDIR	(N(N(H(H(H(H(H(H(H))))))(H(H(H(H(H(H(H(H)))))))))))	H(15)N(2)	6	3	1456.92	936693	3.33672e+06	1.11799e-09	0.000112762	sp|Q9P778|DPP5_SCHPO	126	FALSE
fissionyeast_NGP_DIA_1.mzML	937.433	1111.83	-174.399	IIYNHJSSISDIR	IIYNHJSSISDIR	(N(N(H(H(H(H(H))))(H(H(H(H(H))))(H(H(H(H(H(H))))))))))	H(16)N(2)	6	3	1510.93	1071740	4.32565e+06	8.43866e-11	4.71306e-05	sp|Q9P778|DPP5_SCHPO	126	FALSE
fissionyeast_NGP_DIA_2.mzML	949.272	1125.43	-176.155	IIYNHJSSISDIR	IIYNHJSSISDIR	(N(N(H(H(H(H(H))))(H(H(H(H(H))))(H(H(H(H(H(H))))))))))	H(16)N(2)	6	3	1510.93	1029520	3.69693e+06	1.1411e-07	0.000220855	sp|Q9P778|DPP5_SCHPO	126	FALSE
fissionyeast_NGP_DIA_3.mzML	955.391	1127.96	-172.574	IIYNHJSSISDIR	IIYNHJSSISDIR	(N(N(H(H(H(H(H))))(H(H(H(H(H))))(H(H(H(H(H(H))))))))))	H(16)N(2)	6	3	1510.93	915479	3.22283e+06	1.46181e-05	0.000263063	sp|Q9P778|DPP5_SCHPO	126	FALSE
fissionyeast_NGP_DIA_4.mzML	927.94	1112.33	-184.39	IIYNHJSSISDIR	IIYNHJSSISDIR	(N(N(H(H(H(H(H))))(H(H(H(H(H))))(H(H(H(H(H(H))))))))))	H(16)N(2)	6	3	1510.93	1000860	3.13406e+06	1.61935e-08	0.000388315	sp|Q9P778|DPP5_SCHPO	126	FALSE
fissionyeast_NGP_DIA_2.mzML	533.931	383.038	150.893	IJHTTIER	IJHTTIER	(N(N(H(H(H))(H(H(H(H)))))))	H(7)N(2)	2	3	842.023	1539830	2.31513e+06	0.00373607	0.0027419	sp|Q9UT11|YLW3_SCHPO	46	FALSE
fissionyeast_NGP_DIA_2.mzML	535.069	383.039	152.03	IJHTTIER	IJHTTIER	(N(N(H(H(H))(H(H(H(H)))))))	H(7)N(2)	2	2	1262.53	953603	2.75972e+06	1.18099e-05	0.00150746	sp|Q9UT11|YLW3_SCHPO	46	FALSE
fissionyeast_NGP_DIA_3.mzML	534.365	384.475	149.89	IJHTTIER	IJHTTIER	(N(N(H(H(H))(H(H(H(H)))))))	H(7)N(2)	2	2	1262.53	1329780	2.0272e+06	1.06078e-05	0.00104573	sp|Q9UT11|YLW3_SCHPO	46	FALSE
fissionyeast_NGP_DIA_4.mzML	532.089	372.201	159.888	IJHTTIER	IJHTTIER	(N(N(H(H(H))(H(H(H(H)))))))	H(7)N(2)	2	2	1262.53	725169	1.66164e+06	0.00154381	0.000521219	sp|Q9UT11|YLW3_SCHPO	46	FALSE
fissionyeast_NGP_DIA_1.mzML	531.577	373.671	157.906	IJHTTIER	IJHTTIER	(N(N(H(H(H(H)))(H(H)(H)(H)))))	H(8)N(2)	2	3	896.041	2987760	4.08238e+06	0.000213164	0.0009525	sp|Q9UT11|YLW3_SCHPO	46	FALSE
fissionyeast_NGP_DIA_2.mzML	531.267	370.051	161.216	IJHTTIER	IJHTTIER	(N(N(H(H(H(H)))(H(H)(H)(H)))))	H(8)N(2)	2	3	896.041	3542090	6.46011e+06	0.000214859	0.000599533	sp|Q9UT11|YLW3_SCHPO	46	FALSE
fissionyeast_NGP_DIA_3.mzML	532.272	371.791	160.481	IJHTTIER	IJHTTIER	(N(N(H(H(H(H)))(H(H)(H)(H)))))	H(8)N(2)	2	3	896.041	2045960	4.18027e+06	0.00135125	0.00137464	sp|Q9UT11|YLW3_SCHPO	46	FALSE
fissionyeast_NGP_DIA_2.mzML	531.707	423.347	108.36	IJHTTIER	IJHTTIER	(N(N(H(H)(H(H(H(H(H(H)))))))))	H(8)N(2)	2	2	1343.56	1058860	4.01848e+06	1.09966e-06	0.00176626	sp|Q9UT11|YLW3_SCHPO	46	FALSE
fissionyeast_NGP_DIA_3.mzML	532.949	422	110.949	IJHTTIER	IJHTTIER	(N(N(H(H)(H(H(H(H(H(H)))))))))	H(8)N(2)	2	2	1343.56	1288030	2.98756e+06	4.41165e-08	0.00819685	sp|Q9UT11|YLW3_SCHPO	46	FALSE
fissionyeast_NGP_DIA_4.mzML	530.852	417.079	113.773	IJHTTIER	IJHTTIER	(N(N(H(H)(H(H(H(H(H(H)))))))))	H(8)N(2)	2	2	1343.56	870711	2.27883e+06	7.3965e-08	0.00232307	sp|Q9UT11|YLW3_SCHPO	46	FALSE
fissionyeast_NGP_DIA_1.mzML	741.862	789.468	-47.6057	INPNNVIHJSSR	INPNNVIHJSSR	(N(N(H(H(H(H)))(H(H)(H)(H)))))	H(8)N(2)	9	3	1023.1	2563730	5.45829e+06	0.00136128	0.00154576	sp|O94385|PO152_SCHPO	143	FALSE
fissionyeast_NGP_DIA_2.mzML	741.322	776.119	-34.7974	INPNNVIHJSSR	INPNNVIHJSSR	(N(N(H(H(H(H)))(H(H)(H)(H)))))	H(8)N(2)	9	3	1023.1	2380860	2.78355e+06	8.6498e-06	0.000236733	sp|O94385|PO152_SCHPO	143	FALSE
fissionyeast_NGP_DIA_3.mzML	743.009	778.61	-35.6014	INPNNVIHJSSR	INPNNVIHJSSR	(N(N(H(H(H(H)))(H(H)(H)(H)))))	H(8)N(2)	9	3	1023.1	1972880	5.61562e+06	0.00217293	0.000459523	sp|O94385|PO152_SCHPO	143	FALSE
fissionyeast_NGP_DIA_4.mzML	734.311	772.418	-38.1072	INPNNVIHJSSR	INPNNVIHJSSR	(N(N(H(H(H(H)))(H(H)(H)(H)))))	H(8)N(2)	9	3	1023.1	2834690	4.23291e+06	0.00495619	0.000134716	sp|O94385|PO152_SCHPO	143	FALSE
fissionyeast_NGP_DIA_3.mzML	738.158	792.392	-54.2344	INPNNVIHJSSR	INPNNVIHJSSR	(N(N(H(H(H(H)))(H(H(H(H(H))))))))	H(9)N(2)	9	3	1077.12	960979	5.04411e+06	0.00124641	0.00595361	sp|O94385|PO152_SCHPO	143	FALSE
fissionyeast_NGP_DIA_1.mzML	1736.67	1573.6	163.073	ISQJDTDSIVEAVYR	ISQJDTDSIVEAVYR	(N(N(H(H(H(H)))(H(H)(H)(H)))))	H(8)N(2)	4	3	1138.14	6895560	1.05231e+07	0.00029737	0.000250719	sp|O74480|YQJ7_SCHPO	315	FALSE
fissionyeast_NGP_DIA_2.mzML	1757.89	1614.86	143.034	ISQJDTDSIVEAVYR	ISQJDTDSIVEAVYR	(N(N(H(H(H(H)))(H(H)(H)(H)))))	H(8)N(2)	4	3	1138.14	5769200	1.02588e+07	0.000104265	0.000168517	sp|O74480|YQJ7_SCHPO	315	FALSE
fissionyeast_NGP_DIA_3.mzML	1751.04	1605.73	145.314	ISQJDTDSIVEAVYR	ISQJDTDSIVEAVYR	(N(N(H(H(H(H)))(H(H)(H)(H)))))	H(8)N(2)	4	3	1138.14	6538710	1.03108e+07	0.0032459	0.000148826	sp|O74480|YQJ7_SCHPO	315	FALSE
fissionyeast_NGP_DIA_4.mzML	1731.53	1590.52	141.009	ISQJDTDSIVEAVYR	ISQJDTDSIVEAVYR	(N(N(H(H(H(H)))(H(H)(H)(H)))))	H(8)N(2)	4	3	1138.14	6095120	8.84857e+06	0.000274594	0.00021917	sp|O74480|YQJ7_SCHPO	315	FALSE
fissionyeast_NGP_DIA_1.mzML	1731.36	1599.73	131.627	ISQJDTDSIVEAVYR	ISQJDTDSIVEAVYR	(N(N(H(H(H)(H))(H(H(H(H(H))))))))	H(9)N(2)	4	3	1192.16	4544460	6.55251e+06	0.000208059	0.000300908	sp|O74480|YQJ7_SCHPO	315	FALSE
fissionyeast_NGP_DIA_2.mzML	1752.08	1635.34	116.744	ISQJDTDSIVEAVYR	ISQJDTDSIVEAVYR	(N(N(H(H(H)(H))(H(H(H(H(H))))))))	H(9)N(2)	4	3	1192.16	4122720	5.52797e+06	0.000344256	0.000193972	sp|O74480|YQJ7_SCHPO	315	FALSE
fissionyeast_NGP_DIA_3.mzML	1746.57	1630.2	116.369	ISQJDTDSIVEAVYR	ISQJDTDSIVEAVYR	(N(N(H(H(H)(H))(H(H(H(H(H))))))))	H(9)N(2)	4	3	1192.16	4375870	6.21898e+06	0.000418648	0.000603871	sp|O74480|YQJ7_SCHPO	315	FALSE
fissionyeast_NGP_DIA_4.mzML	1725.72	1611.11	114.611	ISQJDTDSIVEAVYR	ISQJDTDSIVEAVYR	(N(N(H(H(H)(H))(H(H(H(H(H))))))))	H(9)N(2)	4	3	1192.16	3851180	4.82157e+06	0.000281106	0.000144081	sp|O74480|YQJ7_SCHPO	315	FALSE
fissionyeast_NGP_DIA_1.mzML	1726.92	1631.24	95.6807	ISQJDTDSIVEAVYR	ISQJDTDSIVEAVYR	(N(N(H(H(H(H(H))))(H(H)(H(H(H)))))))	H(10)N(2)	4	3	1246.18	509991	522991	0.000840943	0.00201951	sp|O74480|YQJ7_SCHPO	315	FALSE
fissionyeast_NGP_DIA_1.mzML	1547.96	1434.33	113.627	ITLVDJNTWNNTHIATVGK	ITLVDJNTWNNTHIATVGK	(N(N(H(H(H(H)))(H(H)(H)(H)))))	H(8)N(2)	6	3	1271.89	1504430	1.62621e+07	0.000403233	0.000105623	sp|O94335|STT3_SCHPO	569	FALSE
fissionyeast_NGP_DIA_2.mzML	1584.64	1527.88	56.7633	ITLVDJNTWNNTHIATVGK	ITLVDJNTWNNTHIATVGK	(N(N(H(H(H(H)))(H(H)(H)(H)))))	H(8)N(2)	6	3	1271.89	1622320	1.93893e+07	0.000423103	0.000124339	sp|O94335|STT3_SCHPO	569	FALSE
fissionyeast_NGP_DIA_3.mzML	1582.87	1408.03	174.836	ITLVDJNTWNNTHIATVGK	ITLVDJNTWNNTHIATVGK	(N(N(H(H(H(H)))(H(H)(H)(H)))))	H(8)N(2)	6	3	1271.89	2316730	1.7337e+07	0.00045605	6.41021e-05	sp|O94335|STT3_SCHPO	569	FALSE
fissionyeast_NGP_DIA_4.mzML	1559.52	1514.52	45.0027	ITLVDJNTWNNTHIATVGK	ITLVDJNTWNNTHIATVGK	(N(N(H(H(H(H)))(H(H)(H)(H)))))	H(8)N(2)	6	3	1271.89	2290850	1.76333e+07	0.000248227	0.000103275	sp|O94335|STT3_SCHPO	569	FALSE
fissionyeast_NGP_DIA_1.mzML	1546.2	1422.71	123.488	ITLVDNNTWJNTHIATVGK	ITLVDNNTWJNTHIATVGK	(N(N(H(H(H(H(H))))(H(H(H(H)))))))	H(9)N(2)	10	3	1325.91	6084610	5.43494e+07	0.000117502	0.000907721	sp|O94335|STT3_SCHPO	573	FALSE
fissionyeast_NGP_DIA_2.mzML	1579.63	1534.29	45.3423	ITLVDNNTWJNTHIATVGK	ITLVDNNTWJNTHIATVGK	(N(N(H(H(H(H(H))))(H(H(H(H)))))))	H(9)N(2)	10	3	1325.91	6127390	5.65933e+07	8.51793e-06	0.000315344	sp|O94335|STT3_SCHPO	573	FALSE
fissionyeast_NGP_DIA_2.mzML	1291.53	1324.18	-32.6547	JATYTLHWTVSPK	JATYTLHWTVSPK	(N(N(H(H(H(H)))(H(H)(H)(H)))))	H(8)N(2)	1	3	1074.12	2595160	1.0159e+07	2.76435e-06	0.000135387	sp|Q10259|SPC3_SCHPO	148	FALSE
fissionyeast_NGP_DIA_4.mzML	1281.58	1313.26	-31.6759	JATYTLHWTVSPK	JATYTLHWTVSPK	(N(N(H(H(H(H)))(H(H)(H)(H)))))	H(8)N(2)	1	3	1074.12	2405700	8.98071e+06	1.67012e-05	0.000179248	sp|Q10259|SPC3_SCHPO	148	FALSE
fissionyeast_NGP_DIA_1.mzML	1274.41	1324.09	-49.6828	JATYTLHWTVSPK	JATYTLHWTVSPK	(N(N(H(H(H(H)))(H(H)(H(H)(H))))))	H(9)N(2)	1	3	1128.14	2316010	1.02512e+07	0.00301792	0.000338766	sp|Q10259|SPC3_SCHPO	148	FALSE
fissionyeast_NGP_DIA_2.mzML	1282.42	1332.19	-49.7669	JATYTLHWTVSPK	JATYTLHWTVSPK	(N(N(H(H(H(H)))(H(H)(H(H)(H))))))	H(9)N(2)	1	3	1128.14	2400900	1.10898e+07	0.000581531	0.000196301	sp|Q10259|SPC3_SCHPO	148	FALSE
fissionyeast_NGP_DIA_4.mzML	1273.63	1323.01	-49.3801	JATYTLHWTVSPK	JATYTLHWTVSPK	(N(N(H(H(H(H)))(H(H)(H(H)(H))))))	H(9)N(2)	1	3	1128.14	2019850	9.56615e+06	0.000996783	0.000358081	sp|Q10259|SPC3_SCHPO	148	FALSE
fissionyeast_NGP_DIA_1.mzML	991.898	1199.94	-208.045	JDTQFYIK	JDTQFYIK	(N(N(H(H(H(H(H(H(H))))))(H(H(H(H(H))))(H(H(H(H))))))))	H(16)N(2)	1	3	1343.17	8951760	1.25133e+07	2.67117e-14	0.00652428	sp|Q9USU5|GAS2_SCHPO	34	FALSE
fissionyeast_NGP_DIA_2.mzML	1002.5	1212.81	-210.31	JDTQFYIK	JDTQFYIK	(N(N(H(H(H(H(H(H(H))))))(H(H(H(H(H))))(H(H(H(H))))))))	H(16)N(2)	1	3	1343.17	9828930	1.29788e+07	3.63919e-13	0.00707896	sp|Q9USU5|GAS2_SCHPO	34	FALSE
fissionyeast_NGP_DIA_4.mzML	986.08	1200.45	-214.373	JDTQFYIK	JDTQFYIK	(N(N(H(H(H(H(H(H(H))))))(H(H(H(H(H))))(H(H(H(H))))))))	H(16)N(2)	1	3	1343.17	8709450	6.78153e+06	3.05745e-07	0.000408766	sp|Q9USU5|GAS2_SCHPO	34	FALSE
fissionyeast_NGP_DIA_1.mzML	983.978	1151.86	-167.881	JDTQFYIK	JDTQFYIK	(N(N(H(H(H(H(H(H(H(H)))))))(H(H(H(H)))(H(H(H(H(H)))))))))	H(17)N(2)	1	3	1397.19	5063480	4.62881e+06	1.63268e-13	0.000197908	sp|Q9USU5|GAS2_SCHPO	34	FALSE
fissionyeast_NGP_DIA_2.mzML	994.249	1165.28	-171.035	JDTQFYIK	JDTQFYIK	(N(N(H(H(H(H(H(H(H(H)))))))(H(H(H(H)))(H(H(H(H(H)))))))))	H(17)N(2)	1	3	1397.19	5419430	4.55415e+06	1.11828e-12	0.00122239	sp|Q9USU5|GAS2_SCHPO	34	FALSE
fissionyeast_NGP_DIA_3.mzML	1001.53	1165.4	-163.87	JDTQFYIK	JDTQFYIK	(N(N(H(H(H(H(H(H(H(H)))))))(H(H(H(H)))(H(H(H(H(H)))))))))	H(17)N(2)	1	3	1397.19	5207260	5.1253e+06	3.28319e-13	0.00256675	sp|Q9USU5|GAS2_SCHPO	34	FALSE
fissionyeast_NGP_DIA_4.mzML	977.549	1152.54	-174.989	JDTQFYIK	JDTQFYIK	(N(N(H(H(H(H(H(H(H(H)))))))(H(H(H(H)))(H(H(H(H(H)))))))))	H(17)N(2)	1	3	1397.19	5231210	3.51351e+06	1.00827e-11	0.00371324	sp|Q9USU5|GAS2_SCHPO	34	FALSE
fissionyeast_NGP_DIA_4.mzML	1037.89	1095.46	-57.5726	JDTQFYIK	JDTQFYIK	(N(N(H(H(H(H(H))))(H(H(H(H)))))))	H(9)N(2)	1	2	1447.07	561655	2.01906e+06	0.00584957	0.000800731	sp|Q9USU5|GAS2_SCHPO	34	FALSE
fissionyeast_NGP_DIA_2.mzML	2128.78	2371.41	-242.631	JITALSASEIWSDTDGVDAGR	JITALSASEIWSDTDGVDAGR	(N(N(H(H(H(H(H(H(H))))))(H(H(H(H(H(H)))))))))	H(13)N(2)	1	3	1564.3	3316920	1.19356e+06	0.00418634	0.000679886	sp|P32834|SXA1_SCHPO	106	FALSE
fissionyeast_NGP_DIA_4.mzML	2102.85	2347.92	-245.073	JITALSASEIWSDTDGVDAGR	JITALSASEIWSDTDGVDAGR	(N(N(H(H(H(H(H(H(H))))))(H(H(H(H(H(H)))))))))	H(13)N(2)	1	3	1564.3	2903980	1.09256e+06	0.00407493	9.28381e-05	sp|P32834|SXA1_SCHPO	106	FALSE
fissionyeast_NGP_DIA_1.mzML	1795.55	1739.28	56.2673	JITSDSSFTFCPTDKDVDWR	JITSDSSFTFC[160]PTDKDVDWR	(N(N(H(H(H(H)))(H(H)(H(H))))))	H(8)N(2)	1	3	1365.22	1744810	7.36514e+06	0.000857638	0.000471888	sp|O74401|ERO11_SCHPO	286	FALSE
fissionyeast_NGP_DIA_3.mzML	1806.17	1754.25	51.9219	JITSDSSFTFCPTDKDVDWR	JITSDSSFTFC[160]PTDKDVDWR	(N(N(H(H(H(H)))(H(H)(H(H))))))	H(8)N(2)	1	3	1365.22	1740850	5.23402e+06	0.00321974	0.00174684	sp|O74401|ERO11_SCHPO	286	FALSE
fissionyeast_NGP_DIA_4.mzML	1793.66	1737.27	56.3906	JITSDSSFTFCPTDKDVDWR	JITSDSSFTFC[160]PTDKDVDWR	(N(N(H(H(H(H)))(H(H)(H(H))))))	H(8)N(2)	1	3	1365.22	1598200	5.41041e+06	0.00453401	0.00184584	sp|O74401|ERO11_SCHPO	286	FALSE
fissionyeast_NGP_DIA_1.mzML	1978.96	1862.54	116.418	JITVPIGASHDDLIVLAR	JITVPIGASHDDLIVLAR	(N(N(H(H(H))(H(H(H(H)))))))	H(7)N(2)	1	3	1148.87	10270300	7.05477e+07	0.0019366	0.00780945	sp|O94559|LES1_SCHPO	199	FALSE
fissionyeast_NGP_DIA_2.mzML	1996.63	1864.09	132.544	JITVPIGASHDDLIVLAR	JITVPIGASHDDLIVLAR	(N(N(H(H(H))(H(H(H(H)))))))	H(7)N(2)	1	3	1148.87	8363880	5.06596e+07	0.000386666	0.0049172	sp|O94559|LES1_SCHPO	199	FALSE
fissionyeast_NGP_DIA_4.mzML	1977.46	1841.15	136.314	JITVPIGASHDDLIVLAR	JITVPIGASHDDLIVLAR	(N(N(H(H(H))(H(H(H(H)))))))	H(7)N(2)	1	3	1148.87	11392100	5.87621e+07	0.00102287	0.00932448	sp|O94559|LES1_SCHPO	199	FALSE
fissionyeast_NGP_DIA_1.mzML	1969.9	1875.17	94.7312	JITVPIGASHDDLIVLAR	JITVPIGASHDDLIVLAR	(N(N(H(H(H(H)))(H(H(H(H)))))))	H(8)N(2)	1	3	1202.89	10604200	4.82648e+07	0.000251565	0.0083983	sp|O94559|LES1_SCHPO	199	FALSE
fissionyeast_NGP_DIA_4.mzML	1966.77	1855	111.768	JITVPIGASHDDLIVLAR	JITVPIGASHDDLIVLAR	(N(N(H(H(H(H)))(H(H(H(H)))))))	H(8)N(2)	1	3	1202.89	8970840	4.86948e+07	0.000263153	0.00968302	sp|O94559|LES1_SCHPO	199	FALSE
fissionyeast_NGP_DIA_1.mzML	1965.24	1843.46	121.784	JITVPIGASHDDLIVLAR	JITVPIGASHDDLIVLAR	(N(N(H(H(H)(H))(H(H)(H(H(H)))))))	H(9)N(2)	1	3	1256.9	11175900	4.20775e+07	0.000111699	0.00320334	sp|O94559|LES1_SCHPO	199	FALSE
fissionyeast_NGP_DIA_2.mzML	1982.45	1846.65	135.802	JITVPIGASHDDLIVLAR	JITVPIGASHDDLIVLAR	(N(N(H(H(H)(H))(H(H)(H(H(H)))))))	H(9)N(2)	1	3	1256.9	9592290	4.15466e+07	1.51542e-05	0.00239858	sp|O94559|LES1_SCHPO	199	FALSE
fissionyeast_NGP_DIA_3.mzML	1991.18	1845.41	145.766	JITVPIGASHDDLIVLAR	JITVPIGASHDDLIVLAR	(N(N(H(H(H)(H))(H(H)(H(H(H)))))))	H(9)N(2)	1	3	1256.9	9364270	3.71937e+07	0.000392797	0.00475003	sp|O94559|LES1_SCHPO	199	FALSE
fissionyeast_NGP_DIA_4.mzML	1962.55	1822.2	140.347	JITVPIGASHDDLIVLAR	JITVPIGASHDDLIVLAR	(N(N(H(H(H)(H))(H(H)(H(H(H)))))))	H(9)N(2)	1	3	1256.9	8108470	4.20108e+07	2.00657e-05	0.00220676	sp|O94559|LES1_SCHPO	199	FALSE
fissionyeast_NGP_DIA_1.mzML	980.969	922.922	58.047	JLSADIPAK	JLSADIPAK	(N(N(H(H(H(H(H))))(H(H(H))(H(H(H)))))))	H(11)N(2)	1	3	1039.75	3794210	3.02699e+06	2.03144e-06	0.000353472	sp|P87167|BUT2_SCHPO	215	FALSE
fissionyeast_NGP_DIA_2.mzML	992.099	934.875	57.2235	JLSADIPAK	JLSADIPAK	(N(N(H(H(H(H(H))))(H(H(H))(H(H(H)))))))	H(11)N(2)	1	3	1039.75	3862870	3.13582e+06	4.50223e-07	0.000382871	sp|P87167|BUT2_SCHPO	215	FALSE
fissionyeast_NGP_DIA_3.mzML	999.128	945.304	53.8244	JLSADIPAK	JLSADIPAK	(N(N(H(H(H(H(H))))(H(H(H))(H(H(H)))))))	H(11)N(2)	1	3	1039.75	3883450	3.39672e+06	6.37806e-07	0.000241002	sp|P87167|BUT2_SCHPO	215	FALSE
fissionyeast_NGP_DIA_4.mzML	974.342	918.649	55.6927	JLSADIPAK	JLSADIPAK	(N(N(H(H(H(H(H))))(H(H(H))(H(H(H)))))))	H(11)N(2)	1	3	1039.75	3367570	2.25369e+06	2.59308e-07	0.000677318	sp|P87167|BUT2_SCHPO	215	FALSE
fissionyeast_NGP_DIA_1.mzML	975.033	915.125	59.908	JLSADIPAK	JLSADIPAK	(N(N(H(H(H(H(H))))(H(H(H(H)))(H(H(H)))))))	H(12)N(2)	1	3	1093.77	3136920	1.51326e+07	9.328e-06	0.000479125	sp|P87167|BUT2_SCHPO	215	FALSE
fissionyeast_NGP_DIA_2.mzML	985.521	927.592	57.9285	JLSADIPAK	JLSADIPAK	(N(N(H(H(H(H(H))))(H(H(H(H)))(H(H(H)))))))	H(12)N(2)	1	3	1093.77	3790560	1.58049e+07	7.09054e-06	0.000325876	sp|P87167|BUT2_SCHPO	215	FALSE
fissionyeast_NGP_DIA_3.mzML	992.842	938.987	53.8548	JLSADIPAK	JLSADIPAK	(N(N(H(H(H(H(H))))(H(H(H(H)))(H(H(H)))))))	H(12)N(2)	1	3	1093.77	4789210	1.86212e+07	1.6248e-09	0.00036391	sp|P87167|BUT2_SCHPO	215	FALSE
fissionyeast_NGP_DIA_4.mzML	968.041	911.769	56.2717	JLSADIPAK	JLSADIPAK	(N(N(H(H(H(H(H))))(H(H(H(H)))(H(H(H)))))))	H(12)N(2)	1	3	1093.77	2990680	1.16038e+07	1.30201e-06	0.000244506	sp|P87167|BUT2_SCHPO	215	FALSE
fissionyeast_NGP_DIA_1.mzML	974.658	915.124	59.5336	JLSADIPAK	JLSADIPAK	(N(N(H(H(H(H(H))))(H(H(H(H)))(H(H(H)))))))	H(12)N(2)	1	2	1640.15	4604480	1.50831e+07	2.48086e-14	0.000245388	sp|P87167|BUT2_SCHPO	215	FALSE
fissionyeast_NGP_DIA_2.mzML	984.953	927.592	57.3605	JLSADIPAK	JLSADIPAK	(N(N(H(H(H(H(H))))(H(H(H(H)))(H(H(H)))))))	H(12)N(2)	1	2	1640.15	4610980	1.35303e+07	4.22252e-11	0.000311155	sp|P87167|BUT2_SCHPO	215	FALSE
fissionyeast_NGP_DIA_3.mzML	992.233	938.987	53.2459	JLSADIPAK	JLSADIPAK	(N(N(H(H(H(H(H))))(H(H(H(H)))(H(H(H)))))))	H(12)N(2)	1	2	1640.15	3934130	1.20838e+07	4.53424e-13	0.000700748	sp|P87167|BUT2_SCHPO	215	FALSE
fissionyeast_NGP_DIA_4.mzML	967.364	911.77	55.5942	JLSADIPAK	JLSADIPAK	(N(N(H(H(H(H(H))))(H(H(H(H)))(H(H(H)))))))	H(12)N(2)	1	2	1640.15	4962300	1.39917e+07	1.41964e-11	0.000960077	sp|P87167|BUT2_SCHPO	215	FALSE
fissionyeast_NGP_DIA_1.mzML	970.025	974.11	-4.08458	JLSADIPAK	JLSADIPAK	(N(N(H(H(H(H(H))))(H(H(H(H(H(H(H(H)))))))))))	H(13)N(2)	1	3	1147.79	24360300	3.52922e+07	7.80328e-15	0.00151836	sp|P87167|BUT2_SCHPO	215	FALSE
fissionyeast_NGP_DIA_2.mzML	980.571	984.495	-3.92406	JLSADIPAK	JLSADIPAK	(N(N(H(H(H(H(H))))(H(H(H(H(H(H(H(H)))))))))))	H(13)N(2)	1	3	1147.79	25567200	3.76148e+07	7.06508e-12	0.000633454	sp|P87167|BUT2_SCHPO	215	FALSE
fissionyeast_NGP_DIA_3.mzML	987.314	991.764	-4.45003	JLSADIPAK	JLSADIPAK	(N(N(H(H(H(H(H))))(H(H(H(H(H(H(H(H)))))))))))	H(13)N(2)	1	3	1147.79	25890000	4.7306e+07	3.76389e-15	0.00214957	sp|P87167|BUT2_SCHPO	215	FALSE
fissionyeast_NGP_DIA_4.mzML	962.353	966.937	-4.58443	JLSADIPAK	JLSADIPAK	(N(N(H(H(H(H(H))))(H(H(H(H(H(H(H(H)))))))))))	H(13)N(2)	1	3	1147.79	23126600	2.94283e+07	1.39196e-10	0.00737788	sp|P87167|BUT2_SCHPO	215	FALSE
fissionyeast_NGP_DIA_1.mzML	964.552	908.709	55.8434	JLSADIPAK	JLSADIPAK	(N(N(H(H(H(H(H(H)))))(H(H(H))(H(H(H(H(H)))))))))	H(14)N(2)	1	3	1201.81	36786000	4.26583e+07	5.45617e-15	0.0032941	sp|P87167|BUT2_SCHPO	215	FALSE
fissionyeast_NGP_DIA_2.mzML	974.47	921.339	53.1308	JLSADIPAK	JLSADIPAK	(N(N(H(H(H(H(H(H)))))(H(H(H))(H(H(H(H(H)))))))))	H(14)N(2)	1	3	1201.81	36395600	4.17787e+07	2.98197e-15	0.00787241	sp|P87167|BUT2_SCHPO	215	FALSE
fissionyeast_NGP_DIA_1.mzML	958.909	1080.38	-121.469	JLSADIPAK	JLSADIPAK	(N(N(H(H(H(H(H(H(H))))))(H(H(H(H(H(H(H(H)))))))))))	H(15)N(2)	1	3	1255.83	34829200	3.42249e+07	3.09766e-14	0.00312482	sp|P87167|BUT2_SCHPO	215	FALSE
fissionyeast_NGP_DIA_2.mzML	969.263	1095.94	-126.681	JLSADIPAK	JLSADIPAK	(N(N(H(H(H(H(H(H(H))))))(H(H(H(H(H(H(H(H)))))))))))	H(15)N(2)	1	3	1255.83	35032800	3.70371e+07	1.16226e-14	0.00140088	sp|P87167|BUT2_SCHPO	215	FALSE
fissionyeast_NGP_DIA_3.mzML	975.908	1100.68	-124.776	JLSADIPAK	JLSADIPAK	(N(N(H(H(H(H(H(H(H))))))(H(H(H(H(H(H(H(H)))))))))))	H(15)N(2)	1	3	1255.83	34272500	4.94668e+07	0	0.0026049	sp|P87167|BUT2_SCHPO	215	FALSE
fissionyeast_NGP_DIA_4.mzML	950.689	1082.9	-132.215	JLSADIPAK	JLSADIPAK	(N(N(H(H(H(H(H(H(H))))))(H(H(H(H(H(H(H(H)))))))))))	H(15)N(2)	1	3	1255.83	32448100	3.2297e+07	2.61723e-11	0.00555655	sp|P87167|BUT2_SCHPO	215	FALSE
fissionyeast_NGP_DIA_1.mzML	953.175	978.917	-25.7423	JLSADIPAK	JLSADIPAK	(N(N(H(H(H(H(H(H(H(H)))))))(H(H(H))(H(H(H(H(H)))))))))	H(16)N(2)	1	3	1309.84	8621380	3.01368e+07	2.29293e-14	0.00208674	sp|P87167|BUT2_SCHPO	215	FALSE
fissionyeast_NGP_DIA_2.mzML	963.306	989.59	-26.2841	JLSADIPAK	JLSADIPAK	(N(N(H(H(H(H(H(H(H(H)))))))(H(H(H))(H(H(H(H(H)))))))))	H(16)N(2)	1	3	1309.84	8152630	3.3174e+07	6.00961e-12	0.00313596	sp|P87167|BUT2_SCHPO	215	FALSE
fissionyeast_NGP_DIA_3.mzML	970.093	996.861	-26.7685	JLSADIPAK	JLSADIPAK	(N(N(H(H(H(H(H(H(H(H)))))))(H(H(H))(H(H(H(H(H)))))))))	H(16)N(2)	1	3	1309.84	10424100	3.65962e+07	1.32744e-15	0.00743811	sp|P87167|BUT2_SCHPO	215	FALSE
fissionyeast_NGP_DIA_4.mzML	945.493	971.87	-26.3773	JLSADIPAK	JLSADIPAK	(N(N(H(H(H(H(H(H(H(H)))))))(H(H(H))(H(H(H(H(H)))))))))	H(16)N(2)	1	3	1309.84	7206530	2.74942e+07	1.4768e-13	0.00457671	sp|P87167|BUT2_SCHPO	215	FALSE
fissionyeast_NGP_DIA_1.mzML	944.895	964.273	-19.3782	JLSADIPAK	JLSADIPAK	(N(N(H(H(H(H(H(H(H(H)))))))(H(H(H(H)))(H(H(H(H(H)))))))))	H(17)N(2)	1	3	1363.86	17334200	11626593	2.13184e-13	0.00207901	sp|P87167|BUT2_SCHPO	215	FALSE
fissionyeast_NGP_DIA_2.mzML	954.465	974.289	-19.8244	JLSADIPAK	JLSADIPAK	(N(N(H(H(H(H(H(H(H(H)))))))(H(H(H(H)))(H(H(H(H(H)))))))))	H(17)N(2)	1	3	1363.86	16768400	1.13362e+07	2.10693e-14	0.00908869	sp|P87167|BUT2_SCHPO	215	FALSE
fissionyeast_NGP_DIA_3.mzML	962.378	980.832	-18.4535	JLSADIPAK	JLSADIPAK	(N(N(H(H(H(H(H(H(H(H)))))))(H(H(H(H)))(H(H(H(H(H)))))))))	H(17)N(2)	1	3	1363.86	15581500	1.30557e+07	4.6117e-17	0.00885943	sp|P87167|BUT2_SCHPO	215	FALSE
fissionyeast_NGP_DIA_4.mzML	937.796	956.385	-18.5886	JLSADIPAK	JLSADIPAK	(N(N(H(H(H(H(H(H(H(H)))))))(H(H(H(H)))(H(H(H(H(H)))))))))	H(17)N(2)	1	3	1363.86	14705300	9.8662e+06	1.48871e-16	0.00846725	sp|P87167|BUT2_SCHPO	215	FALSE
fissionyeast_NGP_DIA_1.mzML	936.58	1047.95	-111.368	JLSADIPAK	JLSADIPAK	(N(N(H(H(H(H(H(H(H(H(H))))))))(H(H(H(H(H))))(H(H(H(H))))))))	H(18)N(2)	1	3	1417.88	8466240	4.82782e+06	6.28664e-14	0.00354741	sp|P87167|BUT2_SCHPO	215	FALSE
fissionyeast_NGP_DIA_2.mzML	945.558	1063.45	-117.889	JLSADIPAK	JLSADIPAK	(N(N(H(H(H(H(H(H(H(H(H))))))))(H(H(H(H(H))))(H(H(H(H))))))))	H(18)N(2)	1	3	1417.88	8127790	3.77408e+06	8.27214e-14	0.00115889	sp|P87167|BUT2_SCHPO	215	FALSE
fissionyeast_NGP_DIA_3.mzML	955.643	1070.6	-114.955	JLSADIPAK	JLSADIPAK	(N(N(H(H(H(H(H(H(H(H(H))))))))(H(H(H(H(H))))(H(H(H(H))))))))	H(18)N(2)	1	3	1417.88	7480310	4.59458e+06	6.57997e-15	0.000242742	sp|P87167|BUT2_SCHPO	215	FALSE
fissionyeast_NGP_DIA_4.mzML	931.321	1048.46	-117.144	JLSADIPAK	JLSADIPAK	(N(N(H(H(H(H(H(H(H(H(H))))))))(H(H(H(H(H))))(H(H(H(H))))))))	H(18)N(2)	1	3	1417.88	6895880	3.11326e+06	4.25242e-14	0.000380227	sp|P87167|BUT2_SCHPO	215	FALSE
fissionyeast_NGP_DIA_1.mzML	930.105	904.203	25.9018	JLSADIPAK	JLSADIPAK	(N(N(H(H(H))(H(H(H))(H(H(H(H))))))))	H(10)N(2)	1	2	1478.1	3645350	26674.2	3.59701e-06	0.000316398	sp|P87167|BUT2_SCHPO	215	FALSE
fissionyeast_NGP_DIA_4.mzML	926.211	901.826	24.3848	JLSADIPAK	JLSADIPAK	(N(N(H(H(H))(H(H(H))(H(H(H(H))))))))	H(10)N(2)	1	2	1478.1	3158960	1694.24	3.71596e-06	0.000331155	sp|P87167|BUT2_SCHPO	215	FALSE
fissionyeast_NGP_DIA_1.mzML	979.132	889.408	89.7236	JLSADIPAK	JLSADIPAK	(N(N(H(H(H(H(H(H)))))(H(H(H(H(H))))))))	H(11)N(2)	1	2	1559.13	2103640	6.9531e+06	1.32638e-10	0.00126881	sp|P87167|BUT2_SCHPO	215	FALSE
fissionyeast_NGP_DIA_2.mzML	989.992	898.597	91.3949	JLSADIPAK	JLSADIPAK	(N(N(H(H(H(H(H(H)))))(H(H(H(H(H))))))))	H(11)N(2)	1	2	1559.13	1977210	5.40463e+06	5.92372e-07	0.00246758	sp|P87167|BUT2_SCHPO	215	FALSE
fissionyeast_NGP_DIA_3.mzML	997.064	912.107	84.9569	JLSADIPAK	JLSADIPAK	(N(N(H(H(H(H(H(H)))))(H(H(H(H(H))))))))	H(11)N(2)	1	2	1559.13	1725100	4.45003e+06	7.97561e-10	0.00040577	sp|P87167|BUT2_SCHPO	215	FALSE
fissionyeast_NGP_DIA_4.mzML	973.248	888.673	84.575	JLSADIPAK	JLSADIPAK	(N(N(H(H(H(H(H(H)))))(H(H(H(H(H))))))))	H(11)N(2)	1	2	1559.13	2019470	5.67424e+06	4.28198e-08	0.0032827	sp|P87167|BUT2_SCHPO	215	FALSE
fissionyeast_NGP_DIA_1.mzML	846.919	930.799	-83.8803	JLTFAR	JLTFAR	(N(N(H(H(H(H(H))))(H(H(H(H(H(H(H(H)))))))))))	H(13)N(2)	1	3	1078.75	2524320	1.42029e+06	1.09032e-08	0.00809802	sp|O60123|KEX1_SCHPO	416	FALSE
fissionyeast_NGP_DIA_2.mzML	845.932	942.288	-96.3558	JLTFAR	JLTFAR	(N(N(H(H(H(H(H))))(H(H(H(H(H(H(H(H)))))))))))	H(13)N(2)	1	3	1078.75	2840950	1.42249e+06	7.67156e-08	0.00314709	sp|O60123|KEX1_SCHPO	416	FALSE
fissionyeast_NGP_DIA_1.mzML	846.769	930.8	-84.0313	JLTFAR	JLTFAR	(N(N(H(H(H(H(H))))(H(H(H(H(H(H(H(H)))))))))))	H(13)N(2)	1	2	1617.63	2237080	6.08846e+06	1.09891e-13	0.0054325	sp|O60123|KEX1_SCHPO	416	FALSE
fissionyeast_NGP_DIA_2.mzML	846.077	942.288	-96.2114	JLTFAR	JLTFAR	(N(N(H(H(H(H(H))))(H(H(H(H(H(H(H(H)))))))))))	H(13)N(2)	1	2	1617.63	2240410	6.23671e+06	1.84109e-12	0.00389998	sp|O60123|KEX1_SCHPO	416	FALSE
fissionyeast_NGP_DIA_1.mzML	857.563	840.929	16.6341	JLTFAR	JLTFAR	(N(N(H(H(H(H(H))))(H(H)(H(H(H(H))))))))	H(11)N(2)	1	2	1455.57	3922240	8.79402e+06	3.77523e-08	0.00273201	sp|O60123|KEX1_SCHPO	416	FALSE
fissionyeast_NGP_DIA_2.mzML	857.509	839.532	17.9768	JLTFAR	JLTFAR	(N(N(H(H(H(H(H))))(H(H)(H(H(H(H))))))))	H(11)N(2)	1	2	1455.57	4100080	9.12538e+06	3.32775e-08	0.00054211	sp|O60123|KEX1_SCHPO	416	FALSE
fissionyeast_NGP_DIA_3.mzML	867.239	851.269	15.9695	JLTFAR	JLTFAR	(N(N(H(H(H(H(H))))(H(H)(H(H(H(H))))))))	H(11)N(2)	1	2	1455.57	3716380	7.37664e+06	2.04931e-09	0.00337593	sp|O60123|KEX1_SCHPO	416	FALSE
fissionyeast_NGP_DIA_4.mzML	857.974	842.975	14.9995	JLTFAR	JLTFAR	(N(N(H(H(H(H(H))))(H(H)(H(H(H(H))))))))	H(11)N(2)	1	2	1455.57	3608360	8.01315e+06	1.8773e-09	0.000745918	sp|O60123|KEX1_SCHPO	416	FALSE
fissionyeast_NGP_DIA_1.mzML	1238.44	1222.19	16.2474	JNTIDSLSIAK	JNTIDSLSIAK	(N(N(H(H(H)(H(H)))(H(H)(H(H))))))	H(9)N(2)	1	3	1014.09	1611060	1.80856e+06	0.00196464	0.00016071	sp|O94472|PBN1_SCHPO	36	FALSE
fissionyeast_NGP_DIA_2.mzML	1246.72	1228.59	18.1256	JNTIDSLSIAK	JNTIDSLSIAK	(N(N(H(H(H)(H(H)))(H(H)(H(H))))))	H(9)N(2)	1	3	1014.09	1822160	1.27356e+06	0.000287604	9.8022e-05	sp|O94472|PBN1_SCHPO	36	FALSE
fissionyeast_NGP_DIA_3.mzML	1247.6	1226.31	21.2898	JNTIDSLSIAK	JNTIDSLSIAK	(N(N(H(H(H)(H(H)))(H(H)(H(H))))))	H(9)N(2)	1	3	1014.09	1509110	590994	0.0006597	5.75867e-05	sp|O94472|PBN1_SCHPO	36	FALSE
fissionyeast_NGP_DIA_4.mzML	1238.27	1222.83	15.4408	JNTIDSLSIAK	JNTIDSLSIAK	(N(N(H(H(H)(H(H)))(H(H)(H(H))))))	H(9)N(2)	1	3	1014.09	1474070	1.24917e+06	0.000329022	0.000273836	sp|O94472|PBN1_SCHPO	36	FALSE
fissionyeast_NGP_DIA_1.mzML	1238.47	1228.52	9.95499	JNTIDSLSIAK	JNTIDSLSIAK	(N(N(H(H(H)(H(H)))(H(H(H(H)))))))	H(9)N(2)	1	2	1520.63	529297	3.80468e+06	0.000644039	0.00132307	sp|O94472|PBN1_SCHPO	36	FALSE
fissionyeast_NGP_DIA_2.mzML	1247.17	1234.34	12.8256	JNTIDSLSIAK	JNTIDSLSIAK	(N(N(H(H(H)(H(H)))(H(H(H(H)))))))	H(9)N(2)	1	2	1520.63	580777	4.138e+06	0.000337448	0.000391156	sp|O94472|PBN1_SCHPO	36	FALSE
fissionyeast_NGP_DIA_3.mzML	1247.76	1232.45	15.309	JNTIDSLSIAK	JNTIDSLSIAK	(N(N(H(H(H)(H(H)))(H(H(H(H)))))))	H(9)N(2)	1	2	1520.63	682795	4.59734e+06	0.00445486	0.00473392	sp|O94472|PBN1_SCHPO	36	FALSE
fissionyeast_NGP_DIA_4.mzML	1238.44	1228.96	9.48033	JNTIDSLSIAK	JNTIDSLSIAK	(N(N(H(H(H)(H(H)))(H(H(H(H)))))))	H(9)N(2)	1	2	1520.63	578464	3.0683e+06	0.000669577	0.000513843	sp|O94472|PBN1_SCHPO	36	FALSE
fissionyeast_NGP_DIA_1.mzML	629.246	580.041	49.2054	JTSYPIK	JTSYPIK	(N(N(H(H(H(H)))(H(H)(H)(H)))))	H(8)N(2)	1	2	1263.01	6214250	1.55111e+07	3.95258e-06	0.000126858	sp|O94694|YG1A_SCHPO	119	FALSE
fissionyeast_NGP_DIA_2.mzML	624.598	611.703	12.8953	JTSYPIK	JTSYPIK	(N(N(H(H(H(H)))(H(H)(H)(H)))))	H(8)N(2)	1	2	1263.01	6612400	1.73362e+07	3.11683e-06	7.75797e-05	sp|O94694|YG1A_SCHPO	119	FALSE
fissionyeast_NGP_DIA_3.mzML	623.282	615.579	7.70301	JTSYPIK	JTSYPIK	(N(N(H(H(H(H)))(H(H)(H)(H)))))	H(8)N(2)	1	2	1263.01	6026080	1.76694e+07	0.00012707	3.00717e-05	sp|O94694|YG1A_SCHPO	119	FALSE
fissionyeast_NGP_DIA_4.mzML	626.508	561.349	65.1587	JTSYPIK	JTSYPIK	(N(N(H(H(H(H)))(H(H)(H)(H)))))	H(8)N(2)	1	2	1263.01	7482860	1.57035e+07	0.000229956	0.000228328	sp|O94694|YG1A_SCHPO	119	FALSE
fissionyeast_NGP_DIA_1.mzML	625.43	582.622	42.8075	JTSYPIK	JTSYPIK	(N(N(H(H(H(H)))(H(H)(H(H)(H))))))	H(9)N(2)	1	2	1344.04	7462860	1.99807e+07	3.3578e-06	0.000111523	sp|O94694|YG1A_SCHPO	119	FALSE
fissionyeast_NGP_DIA_2.mzML	621.072	594.68	26.3918	JTSYPIK	JTSYPIK	(N(N(H(H(H(H)))(H(H)(H(H)(H))))))	H(9)N(2)	1	2	1344.04	8174820	1.88974e+07	6.4761e-06	0.000580433	sp|O94694|YG1A_SCHPO	119	FALSE
fissionyeast_NGP_DIA_3.mzML	620.557	596.638	23.9193	JTSYPIK	JTSYPIK	(N(N(H(H(H(H)))(H(H)(H(H)(H))))))	H(9)N(2)	1	2	1344.04	7125070	1.97559e+07	6.83946e-06	0.000118865	sp|O94694|YG1A_SCHPO	119	FALSE
fissionyeast_NGP_DIA_4.mzML	622.793	580.645	42.148	JTSYPIK	JTSYPIK	(N(N(H(H(H(H)))(H(H)(H(H)(H))))))	H(9)N(2)	1	2	1344.04	8752170	1.85868e+07	0.000178483	0.000389727	sp|O94694|YG1A_SCHPO	119	FALSE
fissionyeast_NGP_DIA_2.mzML	616.751	594.161	22.5896	JTSYPIK	JTSYPIK	(N(N(H(H(H(H)))(H(H)(H(H)(H(H)))))))	H(10)N(2)	1	2	1425.06	1014560	1.60812e+06	0.00994665	0.00478242	sp|O94694|YG1A_SCHPO	119	FALSE
fissionyeast_NGP_DIA_3.mzML	617.201	596.036	21.1652	JTSYPIK	JTSYPIK	(N(N(H(H(H(H)))(H(H)(H(H)(H(H)))))))	H(10)N(2)	1	2	1425.06	1078950	2.07226e+06	0.000365454	0.000329032	sp|O94694|YG1A_SCHPO	119	FALSE
fissionyeast_NGP_DIA_4.mzML	617.179	572.303	44.8757	JTSYPIK	JTSYPIK	(N(N(H(H(H(H)))(H(H)(H(H)(H(H)))))))	H(10)N(2)	1	2	1425.06	1065940	1.72579e+06	0.00252795	0.000624244	sp|O94694|YG1A_SCHPO	119	FALSE
fissionyeast_NGP_DIA_1.mzML	288.347	319.052	-30.7054	JTTAGNHTVTR	JTTAGNHTVTR	(N(N(H(H(H)(H(H)))(H(H(H(H)))))))	H(9)N(2)	1	3	1012.74	890221	3.0681e+06	0.000835494	1.67759e-05	sp|P78854|PLB1_SCHPO	494	FALSE
fissionyeast_NGP_DIA_2.mzML	287.066	318.375	-31.3092	JTTAGNHTVTR	JTTAGNHTVTR	(N(N(H(H(H)(H(H)))(H(H(H(H)))))))	H(9)N(2)	1	3	1012.74	941528	2.76606e+06	0.00240455	1.88792e-05	sp|P78854|PLB1_SCHPO	494	FALSE
fissionyeast_NGP_DIA_3.mzML	284.468	313.554	-29.0856	JTTAGNHTVTR	JTTAGNHTVTR	(N(N(H(H(H)(H(H)))(H(H(H(H)))))))	H(9)N(2)	1	3	1012.74	935638	2.00667e+06	0.00274209	0.000197106	sp|P78854|PLB1_SCHPO	494	FALSE
fissionyeast_NGP_DIA_2.mzML	1566.6	1739.54	-172.94	JVSGAFNVNNMIR	JVSGAFNVNNMIR	(N(F)(N(H(H(H)(H))(H(N)(N(H(A)))))))	A(1)F(1)H(6)N(4)	1	3	1219.84	780260	67592.1	0.00289951	0.00152927	sp|O13960|ECM33_SCHPO	92	TRUE
fissionyeast_NGP_DIA_1.mzML	1526	1548.23	-22.2262	JVSGAFNVNNMIR	JVSGAFNVNNMIR	(N(N(H(H(H(H(H(H)))))(H(H(H))(H(H(H)))))))	H(12)N(2)	1	3	1262.84	782150	2.57258e+06	0.000436916	6.84039e-05	sp|O13960|ECM33_SCHPO	92	FALSE
fissionyeast_NGP_DIA_4.mzML	1539.12	1544.66	-5.54389	JVSGAFNVNNMIR	JVSGAFNVNNMIR	(N(N(H(H(H(H(H(H)))))(H(H(H))(H(H(H)))))))	H(12)N(2)	1	3	1262.84	377051	2.23139e+06	0.00386465	0.00324857	sp|O13960|ECM33_SCHPO	92	FALSE
fissionyeast_NGP_DIA_1.mzML	1526	1711.52	-185.516	JVSGAFNVNNMIR	JVSGAFNVNNMIR	(N(F)(N(H(H(H)(H))(H(N(H(A(A))))))))	A(2)F(1)H(6)N(3)	1	3	1249.18	800676	1.28773e+06	0.00278581	8.38795e-05	sp|O13960|ECM33_SCHPO	92	TRUE
fissionyeast_NGP_DIA_1.mzML	1521.29	1644.49	-123.199	JVSGAFNVNNMIR	JVSGAFNVNNMIR	(N(N(H(H(H(H(H))))(H(H(H(H(H(H(H(H)))))))))))	H(13)N(2)	1	3	1316.86	36094400	4.24506e+07	1.00443e-08	0.000608307	sp|O13960|ECM33_SCHPO	92	FALSE
fissionyeast_NGP_DIA_2.mzML	1552.88	1665.61	-112.733	JVSGAFNVNNMIR	JVSGAFNVNNMIR	(N(N(H(H(H(H(H))))(H(H(H(H(H(H(H(H)))))))))))	H(13)N(2)	1	3	1316.86	29350500	3.6776e+07	9.74645e-08	0.000404274	sp|O13960|ECM33_SCHPO	92	FALSE
fissionyeast_NGP_DIA_3.mzML	1559.69	1671.38	-111.685	JVSGAFNVNNMIR	JVSGAFNVNNMIR	(N(N(H(H(H(H(H))))(H(H(H(H(H(H(H(H)))))))))))	H(13)N(2)	1	3	1316.86	24381100	4.84397e+07	9.10672e-08	0.000540168	sp|O13960|ECM33_SCHPO	92	FALSE
fissionyeast_NGP_DIA_4.mzML	1533.4	1643.73	-110.329	JVSGAFNVNNMIR	JVSGAFNVNNMIR	(N(N(H(H(H(H(H))))(H(H(H(H(H(H(H(H)))))))))))	H(13)N(2)	1	3	1316.86	25342700	3.28696e+07	9.20913e-10	0.000284122	sp|O13960|ECM33_SCHPO	92	FALSE
fissionyeast_NGP_DIA_1.mzML	1513.43	1538.35	-24.923	JVSGAFNVNNMIR	JVSGAFNVNNMIR	(N(N(H(H(H(H(H))))(H(H(H))(H(H(H(H(H(H))))))))))	H(14)N(2)	1	3	1370.87	9515420	1.38909e+07	7.57689e-12	9.22774e-05	sp|O13960|ECM33_SCHPO	92	FALSE
fissionyeast_NGP_DIA_2.mzML	1541.95	1559.44	-17.488	JVSGAFNVNNMIR	JVSGAFNVNNMIR	(N(N(H(H(H(H(H))))(H(H(H))(H(H(H(H(H(H))))))))))	H(14)N(2)	1	3	1370.87	12259300	1.44639e+07	5.68052e-10	0.000110906	sp|O13960|ECM33_SCHPO	92	FALSE
fissionyeast_NGP_DIA_3.mzML	1550.11	1566.56	-16.4542	JVSGAFNVNNMIR	JVSGAFNVNNMIR	(N(N(H(H(H(H(H))))(H(H(H))(H(H(H(H(H(H))))))))))	H(14)N(2)	1	3	1370.87	10173500	1.70242e+07	2.76286e-11	0.000152915	sp|O13960|ECM33_SCHPO	92	FALSE
fissionyeast_NGP_DIA_4.mzML	1524.52	1536.3	-11.7826	JVSGAFNVNNMIR	JVSGAFNVNNMIR	(N(N(H(H(H(H(H))))(H(H(H))(H(H(H(H(H(H))))))))))	H(14)N(2)	1	3	1370.87	8582550	1.08924e+07	2.66698e-07	0.000113377	sp|O13960|ECM33_SCHPO	92	FALSE
fissionyeast_NGP_DIA_1.mzML	1203.36	1240.54	-37.1833	JVSGAFNVNNMIR	JVSGAFNVNNM[147]IR	(N(N(H(H(H(H(H(H)))))(H(H)(H(H(H(H(H)))))))))	H(13)N(2)	1	3	1322.19	17104200	1.90078e+07	8.98386e-07	0.00219851	sp|O13960|ECM33_SCHPO	92	FALSE
fissionyeast_NGP_DIA_2.mzML	1215.7	1249.17	-33.4707	JVSGAFNVNNMIR	JVSGAFNVNNM[147]IR	(N(N(H(H(H(H(H(H)))))(H(H)(H(H(H(H(H)))))))))	H(13)N(2)	1	3	1322.19	12595000	1.60476e+07	1.46599e-09	0.00121781	sp|O13960|ECM33_SCHPO	92	FALSE
fissionyeast_NGP_DIA_3.mzML	1212.8	1248.33	-35.5337	JVSGAFNVNNMIR	JVSGAFNVNNM[147]IR	(N(N(H(H(H(H(H(H)))))(H(H)(H(H(H(H(H)))))))))	H(13)N(2)	1	3	1322.19	15049200	1.24589e+07	3.72208e-07	0.00180563	sp|O13960|ECM33_SCHPO	92	FALSE
fissionyeast_NGP_DIA_4.mzML	1204.43	1241.04	-36.608	JVSGAFNVNNMIR	JVSGAFNVNNM[147]IR	(N(N(H(H(H(H(H(H)))))(H(H)(H(H(H(H(H)))))))))	H(13)N(2)	1	3	1322.19	13182700	1.43543e+07	3.59885e-07	0.0016313	sp|O13960|ECM33_SCHPO	92	FALSE
fissionyeast_NGP_DIA_1.mzML	1193.7	1250.05	-56.3493	JVSGAFNVNNMIR	JVSGAFNVNNM[147]IR	(N(N(H(H(H(H(H))))(H(H(H(H)))(H(H(H(H(H)))))))))	H(14)N(2)	1	3	1376.21	4635140	4.65315e+06	1.47379e-06	0.000986677	sp|O13960|ECM33_SCHPO	92	FALSE
fissionyeast_NGP_DIA_2.mzML	1208.85	1258.6	-49.7486	JVSGAFNVNNMIR	JVSGAFNVNNM[147]IR	(N(N(H(H(H(H(H))))(H(H(H(H)))(H(H(H(H(H)))))))))	H(14)N(2)	1	3	1376.21	3486640	4.14171e+06	0.00040111	0.000664848	sp|O13960|ECM33_SCHPO	92	FALSE
fissionyeast_NGP_DIA_4.mzML	1197.53	1250.65	-53.1215	JVSGAFNVNNMIR	JVSGAFNVNNM[147]IR	(N(N(H(H(H(H(H))))(H(H(H(H)))(H(H(H(H(H)))))))))	H(14)N(2)	1	3	1376.21	3293910	3.71069e+06	0.000799754	0.00059094	sp|O13960|ECM33_SCHPO	92	FALSE
fissionyeast_NGP_DIA_1.mzML	774.782	788.808	-14.0263	JVTDDDFK	JVTDDDFK	(N(N(H(H(H(H)))(H(H(H(H)))))))	H(8)N(2)	1	2	1328.5	1048030	4.34961e+06	4.18748e-06	5.89791e-05	sp|O94680|PDAT_SCHPO	438	FALSE
fissionyeast_NGP_DIA_2.mzML	776.27	733.071	43.1987	JVTDDDFK	JVTDDDFK	(N(N(H(H(H(H)))(H(H(H(H)))))))	H(8)N(2)	1	2	1328.5	867131	4.28312e+06	0.000553751	0.000526858	sp|O94680|PDAT_SCHPO	438	FALSE
fissionyeast_NGP_DIA_3.mzML	778.812	749.39	29.422	JVTDDDFK	JVTDDDFK	(N(N(H(H(H(H)))(H(H(H(H)))))))	H(8)N(2)	1	2	1328.5	1452210	5.07403e+06	2.60921e-05	0.00014681	sp|O94680|PDAT_SCHPO	438	FALSE
fissionyeast_NGP_DIA_4.mzML	772.578	729.685	42.8927	JVTDDDFK	JVTDDDFK	(N(N(H(H(H(H)))(H(H(H(H)))))))	H(8)N(2)	1	2	1328.5	1169120	4.73088e+06	7.73538e-06	0.000813505	sp|O94680|PDAT_SCHPO	438	FALSE
fissionyeast_NGP_DIA_1.mzML	1318.28	1223.27	95.0088	JVTIPTNGIPQR	JVTIPTNGIPQR	(N(N(H(H(H)(H(H)))(H(H)(H(H))))))	H(9)N(2)	1	3	1058.79	6027840	6.32488e+06	0.00031394	4.24567e-05	sp|Q9C0Y4|AGLU_SCHPO	37	FALSE
fissionyeast_NGP_DIA_2.mzML	1327.03	1229.46	97.5749	JVTIPTNGIPQR	JVTIPTNGIPQR	(N(N(H(H(H)(H(H)))(H(H)(H(H))))))	H(9)N(2)	1	3	1058.79	4548340	5.38949e+06	0.000804734	2.59311e-05	sp|Q9C0Y4|AGLU_SCHPO	37	FALSE
fissionyeast_NGP_DIA_3.mzML	1326.78	1227.23	99.5476	JVTIPTNGIPQR	JVTIPTNGIPQR	(N(N(H(H(H)(H(H)))(H(H)(H(H))))))	H(9)N(2)	1	3	1058.79	5562290	3.33763e+06	0.000312253	6.5504e-05	sp|Q9C0Y4|AGLU_SCHPO	37	FALSE
fissionyeast_NGP_DIA_4.mzML	1319.01	1223.89	95.1195	JVTIPTNGIPQR	JVTIPTNGIPQR	(N(N(H(H(H)(H(H)))(H(H)(H(H))))))	H(9)N(2)	1	3	1058.79	4394700	4.2928e+06	0.000158694	2.13191e-05	sp|Q9C0Y4|AGLU_SCHPO	37	FALSE
fissionyeast_NGP_DIA_1.mzML	674.815	684.084	-9.26862	JVTNPDFDRK	JVTNPDFDRK	(N(N(H(H(H(H)))(H(H(H(H(H))))))))	H(9)N(2)	1	3	1024.08	441695	1.02745e+06	0.00763244	0.000829701	sp|O60172|PPA3_SCHPO	324	FALSE
fissionyeast_NGP_DIA_3.mzML	684.979	696.208	-11.2293	JVTNPDFDRK	JVTNPDFDRK	(N(N(H(H(H(H)))(H(H(H(H(H))))))))	H(9)N(2)	1	3	1024.08	350801	1.24837e+06	0.00952609	0.000441421	sp|O60172|PPA3_SCHPO	324	FALSE
fissionyeast_NGP_DIA_1.mzML	633.592	789.147	-155.555	JVTNPDFDRK	JVTNPDFDRK	(N(N(H(H(H(H(H))))(H(H(H(H(H(H(H(H)))))))))))	H(13)N(2)	1	3	1240.15	233621	907148	2.68534e-08	3.67991e-05	sp|O60172|PPA3_SCHPO	324	FALSE
fissionyeast_NGP_DIA_1.mzML	747.439	859.662	-112.223	JYSEDASTSLHGQTAGR	JYSEDASTSLHGQTAGR	(N(N(H(H(H(H(H))))(H(H(H(H(H(H)))))))))	H(11)N(2)	1	3	1328.19	552641	2.372e+06	0.000897617	0.000169224	sp|Q9USK8|AGS1_SCHPO	785	FALSE
fissionyeast_NGP_DIA_3.mzML	752.335	872.537	-120.202	JYSEDASTSLHGQTAGR	JYSEDASTSLHGQTAGR	(N(N(H(H(H(H(H))))(H(H(H(H(H(H)))))))))	H(11)N(2)	1	3	1328.19	601528	2.30525e+06	0.000852026	0.000112143	sp|Q9USK8|AGS1_SCHPO	785	FALSE
fissionyeast_NGP_DIA_3.mzML	750.028	847.354	-97.3255	JYSEDASTSLHGQTAGR	JYSEDASTSLHGQTAGR	(N(N(H(H(H(H(H(H)))))(H(H(H))(H(H(H)))))))	H(12)N(2)	1	3	1382.2	1138180	4.03032e+06	0.000751116	0.00655064	sp|Q9USK8|AGS1_SCHPO	785	FALSE
fissionyeast_NGP_DIA_4.mzML	741.252	839.169	-97.9168	JYSEDASTSLHGQTAGR	JYSEDASTSLHGQTAGR	(N(N(H(H(H(H(H(H)))))(H(H(H))(H(H(H)))))))	H(12)N(2)	1	3	1382.2	1195400	3.38639e+06	2.18359e-08	0.00722732	sp|Q9USK8|AGS1_SCHPO	785	FALSE
fissionyeast_NGP_DIA_1.mzML	742.938	885.577	-142.639	JYSEDASTSLHGQTAGR	JYSEDASTSLHGQTAGR	(N(N(H(H(H(H(H))))(H(H(H(H(H(H(H(H)))))))))))	H(13)N(2)	1	3	1436.22	1232270	4.86355e+06	8.35831e-09	6.74338e-05	sp|Q9USK8|AGS1_SCHPO	785	FALSE
fissionyeast_NGP_DIA_2.mzML	744.888	893.474	-148.586	JYSEDASTSLHGQTAGR	JYSEDASTSLHGQTAGR	(N(N(H(H(H(H(H))))(H(H(H(H(H(H(H(H)))))))))))	H(13)N(2)	1	3	1436.22	1297610	5.23042e+06	4.46981e-09	4.66734e-05	sp|Q9USK8|AGS1_SCHPO	785	FALSE
fissionyeast_NGP_DIA_3.mzML	747.171	907.091	-159.92	JYSEDASTSLHGQTAGR	JYSEDASTSLHGQTAGR	(N(N(H(H(H(H(H))))(H(H(H(H(H(H(H(H)))))))))))	H(13)N(2)	1	3	1436.22	1206430	5.111e+06	6.19566e-09	8.55148e-05	sp|Q9USK8|AGS1_SCHPO	785	FALSE
fissionyeast_NGP_DIA_4.mzML	737.487	969.254	-231.767	JYSEDASTSLHGQTAGR	JYSEDASTSLHGQTAGR	(N(N(H(H(N(H(A))))(H(N(H))(N(H(A)))))))	A(2)H(6)N(5)	1	3	1455.24	1171430	45896.1	0.00664518	0.00415186	sp|Q9USK8|AGS1_SCHPO	785	TRUE
fissionyeast_NGP_DIA_1.mzML	740.32	842.755	-102.435	JYSEDASTSLHGQTAGR	JYSEDASTSLHGQTAGR	(N(N(H(H(H(H(H(H)))))(H(H(H))(H(H(H(H(H)))))))))	H(14)N(2)	1	3	1490.24	1014840	4.48264e+06	0.00123757	8.17419e-05	sp|Q9USK8|AGS1_SCHPO	785	FALSE
fissionyeast_NGP_DIA_2.mzML	740.923	841.55	-100.627	JYSEDASTSLHGQTAGR	JYSEDASTSLHGQTAGR	(N(N(H(H(H(H(H(H)))))(H(H(H))(H(H(H(H(H)))))))))	H(14)N(2)	1	3	1490.24	1148780	4.88929e+06	2.44541e-05	0.0001146	sp|Q9USK8|AGS1_SCHPO	785	FALSE
fissionyeast_NGP_DIA_3.mzML	744.256	852.9	-108.644	JYSEDASTSLHGQTAGR	JYSEDASTSLHGQTAGR	(N(N(H(H(H(H(H(H)))))(H(H(H))(H(H(H(H(H)))))))))	H(14)N(2)	1	3	1490.24	1178500	4.73723e+06	7.60627e-06	7.40762e-05	sp|Q9USK8|AGS1_SCHPO	785	FALSE
fissionyeast_NGP_DIA_4.mzML	732.758	844.581	-111.823	JYSEDASTSLHGQTAGR	JYSEDASTSLHGQTAGR	(N(N(H(H(H(H(H(H)))))(H(H(H))(H(H(H(H(H)))))))))	H(14)N(2)	1	3	1490.24	699724	4.48968e+06	0.000755906	0.000150182	sp|Q9USK8|AGS1_SCHPO	785	FALSE
fissionyeast_NGP_DIA_1.mzML	737.474	935.411	-197.937	JYSEDASTSLHGQTAGR	JYSEDASTSLHGQTAGR	(N(N(H(H(H(H(H(H)))))(H(H(H(H(H(H(H(H(H))))))))))))	H(15)N(2)	1	3	1544.26	712691	3.20865e+06	7.05327e-05	0.000103863	sp|Q9USK8|AGS1_SCHPO	785	FALSE
fissionyeast_NGP_DIA_3.mzML	740.805	955.511	-214.706	JYSEDASTSLHGQTAGR	JYSEDASTSLHGQTAGR	(N(N(H(H(H(H(H(H)))))(H(H(H(H(H(H(H(H(H))))))))))))	H(15)N(2)	1	3	1544.26	825234	3.3715e+06	1.49716e-05	0.000215014	sp|Q9USK8|AGS1_SCHPO	785	FALSE
fissionyeast_NGP_DIA_4.mzML	729.622	929.692	-200.07	JYSEDASTSLHGQTAGR	JYSEDASTSLHGQTAGR	(N(N(H(H(H(H(H(H)))))(H(H(H(H(H(H(H(H(H))))))))))))	H(15)N(2)	1	3	1544.26	813225	3.23671e+06	0.00651624	0.000289814	sp|Q9USK8|AGS1_SCHPO	785	FALSE
fissionyeast_NGP_DIA_1.mzML	887.603	1002.79	-115.192	JYSHGLAWTEK	JYSHGLAWTEK	(N(N(H(H(H(H)))(H(H)(H)(H)))))	H(8)N(2)	1	3	1003.41	395513	1.19998e+06	0.00963008	8.82962e-05	sp|O94680|PDAT_SCHPO	451	FALSE
fissionyeast_NGP_DIA_2.mzML	887.073	1016.4	-129.327	JYSHGLAWTEK	JYSHGLAWTEK	(N(N(H(H(H(H)))(H(H)(H)(H)))))	H(8)N(2)	1	3	1003.41	369298	1.08611e+06	0.00911358	0.0083306	sp|O94680|PDAT_SCHPO	451	FALSE
fissionyeast_NGP_DIA_1.mzML	882.495	996.322	-113.827	JYSHGLAWTEK	JYSHGLAWTEK	(N(N(H(H(H)(H(H)))(H(H)(H(H))))))	H(9)N(2)	1	3	1057.42	1448490	4.80057e+06	0.00106935	2.71556e-05	sp|O94680|PDAT_SCHPO	451	FALSE
fissionyeast_NGP_DIA_2.mzML	884.527	1009.29	-124.76	JYSHGLAWTEK	JYSHGLAWTEK	(N(N(H(H(H)(H(H)))(H(H)(H(H))))))	H(9)N(2)	1	3	1057.42	1673170	4.87648e+06	0.000587091	0.000283177	sp|O94680|PDAT_SCHPO	451	FALSE
fissionyeast_NGP_DIA_3.mzML	901.604	1015.77	-114.165	JYSHGLAWTEK	JYSHGLAWTEK	(N(N(H(H(H)(H(H)))(H(H)(H(H))))))	H(9)N(2)	1	3	1057.42	1575540	4.49523e+06	0.00117137	9.68675e-05	sp|O94680|PDAT_SCHPO	451	FALSE
fissionyeast_NGP_DIA_4.mzML	881.466	989.741	-108.275	JYSHGLAWTEK	JYSHGLAWTEK	(N(N(H(H(H)(H(H)))(H(H)(H(H))))))	H(9)N(2)	1	3	1057.42	1470850	4.03134e+06	0.000289227	3.44411e-05	sp|O94680|PDAT_SCHPO	451	FALSE
fissionyeast_NGP_DIA_3.mzML	1744.48	1690.56	53.9159	JYTVSDVLFR	JYTVSDVLFR	(N(N(H(H(H(H(H))))(H(H(H(H)))))))	H(9)N(2)	1	3	1026.76	907446	902679	0.00881231	0.000232511	sp|O13875|YE1A_SCHPO	300	FALSE
fissionyeast_NGP_DIA_2.mzML	2269.21	2433.52	-164.314	KAJLTFSEINSIILFGGASR	KAJLTFSEINSIILFGGASR	(N(N(H(H(H)(H))(H(H)(H(H(H)))))))	H(9)N(2)	3	3	1334.94	916138	3.2518e+06	0.000405405	0.000132086	sp|Q10061|LHS1_SCHPO	359	FALSE
fissionyeast_NGP_DIA_1.mzML	914.3	951.006	-36.706	KGVLQATJMTYGK	KGVLQATJMTYGK	(N(N(H(H(H(H)))(H(H(H(H)))))))	H(8)N(2)	8	3	1038.45	8666220	2.59702e+07	0.00015687	0.00383254	sp|O59866|OSTB_SCHPO	275	FALSE
fissionyeast_NGP_DIA_2.mzML	921.351	961.239	-39.8883	KGVLQATJMTYGK	KGVLQATJMTYGK	(N(N(H(H(H(H)))(H(H(H(H)))))))	H(8)N(2)	8	3	1038.45	8677950	2.18495e+07	0.000201209	0.00521296	sp|O59866|OSTB_SCHPO	275	FALSE
fissionyeast_NGP_DIA_3.mzML	934.296	968.226	-33.9297	KGVLQATJMTYGK	KGVLQATJMTYGK	(N(N(H(H(H(H)))(H(H(H(H)))))))	H(8)N(2)	8	3	1038.45	8311600	2.37745e+07	0.000162329	0.00284457	sp|O59866|OSTB_SCHPO	275	FALSE
fissionyeast_NGP_DIA_4.mzML	911.048	943.49	-32.4421	KGVLQATJMTYGK	KGVLQATJMTYGK	(N(N(H(H(H(H)))(H(H(H(H)))))))	H(8)N(2)	8	3	1038.45	6899380	1.87926e+07	0.000264796	0.00167894	sp|O59866|OSTB_SCHPO	275	FALSE
fissionyeast_NGP_DIA_1.mzML	1294.02	1377.35	-83.3336	KLGNQYYJDTQWLK	KLGNQYYJDTQWLK	(N(N(H(H)(H(H)(H(H(H(H(H)))))))))	H(9)N(2)	8	3	1212.51	1093270	4.77926e+06	0.000672944	0.000298853	sp|Q10061|LHS1_SCHPO	733	FALSE
fissionyeast_NGP_DIA_3.mzML	1510.88	1493.91	16.9653	KLVDATQGGPJITFSSIR	KLVDATQGGPJITFSSIR	(N(N(H(H(H)(H(H(H(H(H))))))(H(H(H(H(H(H(H(H)))))))))))	H(16)N(2)	11	4	1226.51	489418	965040	0.00465627	0.00049548	sp|O13857|PLB2_SCHPO	266	FALSE
fissionyeast_NGP_DIA_1.mzML	1508.32	1379.93	128.391	KLVDATQGGPJITFSSIR	KLVDATQGGPJITFSSIR	(N(N(H(H(H)(H))(H(H(H(H(H))))))))	H(9)N(2)	11	3	1256.89	557017	1.91073e+06	0.000300654	3.97813e-05	sp|O13857|PLB2_SCHPO	266	FALSE
fissionyeast_NGP_DIA_1.mzML	1491.62	1455.5	36.1225	KLVDATQGGPJITFSSIR	KLVDATQGGPJITFSSIR	(N(N(H(H(H(H(H))))(H(H(H(H(H(H(H(H)))))))))))	H(13)N(2)	11	3	1472.96	1540290	6.23032e+06	1.10722e-07	2.63069e-05	sp|O13857|PLB2_SCHPO	266	FALSE
fissionyeast_NGP_DIA_2.mzML	1517.73	1520	-2.26887	KLVDATQGGPJITFSSIR	KLVDATQGGPJITFSSIR	(N(N(H(H(H(H(H))))(H(H(H(H(H(H(H(H)))))))))))	H(13)N(2)	11	3	1472.96	1674920	6.64441e+06	3.58517e-09	7.1706e-05	sp|O13857|PLB2_SCHPO	266	FALSE
fissionyeast_NGP_DIA_3.mzML	1526.9	1462.8	64.1034	KLVDATQGGPJITFSSIR	KLVDATQGGPJITFSSIR	(N(N(H(H(H(H(H))))(H(H(H(H(H(H(H(H)))))))))))	H(13)N(2)	11	3	1472.96	1673220	5.95085e+06	9.66552e-07	6.13181e-05	sp|O13857|PLB2_SCHPO	266	FALSE
fissionyeast_NGP_DIA_4.mzML	1501.69	1507.07	-5.38318	KLVDATQGGPJITFSSIR	KLVDATQGGPJITFSSIR	(N(N(H(H(H(H(H))))(H(H(H(H(H(H(H(H)))))))))))	H(13)N(2)	11	3	1472.96	1439620	4.96077e+06	1.35421e-06	1.92733e-05	sp|O13857|PLB2_SCHPO	266	FALSE
fissionyeast_NGP_DIA_1.mzML	1488.49	1402.81	85.6834	KLVDATQGGPJITFSSIR	KLVDATQGGPJITFSSIR	(N(N(H(H(H(H(H(H(H))))))(H(H(H(H)))(H(H(H)))))))	H(14)N(2)	11	3	1526.98	1342020	4.62635e+06	3.55086e-08	8.7171e-05	sp|O13857|PLB2_SCHPO	266	FALSE
fissionyeast_NGP_DIA_2.mzML	1512.56	1543.01	-30.4493	KLVDATQGGPJITFSSIR	KLVDATQGGPJITFSSIR	(N(N(H(H(H(H(H(H(H))))))(H(H(H(H)))(H(H(H)))))))	H(14)N(2)	11	3	1526.98	1382450	5.75298e+06	0.000650163	2.84299e-05	sp|O13857|PLB2_SCHPO	266	FALSE
fissionyeast_NGP_DIA_3.mzML	1521.46	1319.09	202.37	KLVDATQGGPJITFSSIR	KLVDATQGGPJITFSSIR	(N(N(H(H(H(H(H(H(H))))))(H(H(H(H)))(H(H(H)))))))	H(14)N(2)	11	3	1526.98	1465300	5.10738e+06	2.22886e-05	6.6453e-05	sp|O13857|PLB2_SCHPO	266	FALSE
fissionyeast_NGP_DIA_4.mzML	1496.35	1526.83	-30.48	KLVDATQGGPJITFSSIR	KLVDATQGGPJITFSSIR	(N(N(H(H(H(H(H(H(H))))))(H(H(H(H)))(H(H(H)))))))	H(14)N(2)	11	3	1526.98	1171030	4.04808e+06	5.74977e-08	2.0823e-05	sp|O13857|PLB2_SCHPO	266	FALSE
fissionyeast_NGP_DIA_1.mzML	1484.9	1377.81	107.095	KLVDATQGGPJITFSSIR	KLVDATQGGPJITFSSIR	(N(N(H(H(H(H))(H(H)))(H(H(H(H(H(H(H(H(H))))))))))))	H(15)N(2)	11	3	1581	2004400	4.64599e+06	1.02692e-14	0.000172049	sp|O13857|PLB2_SCHPO	266	FALSE
fissionyeast_NGP_DIA_2.mzML	1507.49	1487.09	20.3994	KLVDATQGGPJITFSSIR	KLVDATQGGPJITFSSIR	(N(N(H(H(H(H))(H(H)))(H(H(H(H(H(H(H(H(H))))))))))))	H(15)N(2)	11	3	1581	1990020	8.1556e+06	2.98996e-12	0.000251601	sp|O13857|PLB2_SCHPO	266	FALSE
fissionyeast_NGP_DIA_3.mzML	1516.42	1260.99	255.428	KLVDATQGGPJITFSSIR	KLVDATQGGPJITFSSIR	(N(N(H(H(H(H))(H(H)))(H(H(H(H(H(H(H(H(H))))))))))))	H(15)N(2)	11	3	1581	1857390	7.37575e+06	1.47112e-12	0.000143396	sp|O13857|PLB2_SCHPO	266	FALSE
fissionyeast_NGP_DIA_4.mzML	1492.08	1478.27	13.8056	KLVDATQGGPJITFSSIR	KLVDATQGGPJITFSSIR	(N(N(H(H(H(H))(H(H)))(H(H(H(H(H(H(H(H(H))))))))))))	H(15)N(2)	11	3	1581	1731430	6.36222e+06	3.97315e-12	0.000229165	sp|O13857|PLB2_SCHPO	266	FALSE
fissionyeast_NGP_DIA_1.mzML	1480.47	1600.68	-120.207	KLVDATQGGPJITFSSIR	KLVDATQGGPJITFSSIR	(N(N(H(H(H(H(H(H(H))))))(H(H(H(H(H(H(H(H(H))))))))))))	H(16)N(2)	11	3	1635.01	1521030	5.09811e+06	5.34155e-10	9.34064e-05	sp|O13857|PLB2_SCHPO	266	FALSE
fissionyeast_NGP_DIA_2.mzML	1501.12	1635.98	-134.856	KLVDATQGGPJITFSSIR	KLVDATQGGPJITFSSIR	(N(N(H(H(H(H(H(H(H))))))(H(H(H(H(H(H(H(H(H))))))))))))	H(16)N(2)	11	3	1635.01	1577180	5.39222e+06	8.23421e-08	0.000249834	sp|O13857|PLB2_SCHPO	266	FALSE
fissionyeast_NGP_DIA_3.mzML	1510.94	1637.66	-126.72	KLVDATQGGPJITFSSIR	KLVDATQGGPJITFSSIR	(N(N(H(H(H(H(H(H(H))))))(H(H(H(H(H(H(H(H(H))))))))))))	H(16)N(2)	11	3	1635.01	1606660	5.98768e+06	4.8553e-09	0.000208409	sp|O13857|PLB2_SCHPO	266	FALSE
fissionyeast_NGP_DIA_4.mzML	1487.2	1611.78	-124.575	KLVDATQGGPJITFSSIR	KLVDATQGGPJITFSSIR	(N(N(H(H(H(H(H(H(H))))))(H(H(H(H(H(H(H(H(H))))))))))))	H(16)N(2)	11	3	1635.01	1530940	5.50997e+06	3.0001e-08	6.03947e-05	sp|O13857|PLB2_SCHPO	266	FALSE
fissionyeast_NGP_DIA_1.mzML	1360.76	1379.77	-19.0091	KNPVNFDSVFJQSR	KNPVNFDSVFJQSR	(N(N(H(H(H))(H(H(H(H)))))))	H(7)N(2)	11	3	1064.79	1433120	4.28019e+06	0.000623581	0.0030919	sp|Q8WZK2|MCD4_SCHPO	134	FALSE
fissionyeast_NGP_DIA_4.mzML	1361.62	1381.38	-19.7589	KNPVNFDSVFJQSR	KNPVNFDSVFJQSR	(N(N(H(H(H))(H(H(H(H)))))))	H(7)N(2)	11	3	1064.79	1088870	3.16128e+06	0.000290847	0.00604614	sp|Q8WZK2|MCD4_SCHPO	134	FALSE
fissionyeast_NGP_DIA_4.mzML	1354.13	1380.06	-25.9284	KNPVNFDSVFJQSR	KNPVNFDSVFJQSR	(N(N(H(H(H(H)))(H(H)(H)(H)))))	H(8)N(2)	11	3	1118.8	834081	2.98508e+06	0.000349383	6.08565e-05	sp|Q8WZK2|MCD4_SCHPO	134	FALSE
fissionyeast_NGP_DIA_2.mzML	1352.91	1359.07	-6.15868	KNPVNFDSVFJQSR	KNPVNFDSVFJQSR	(N(N(H(H(H(H)))(H(H)(H(H)(H))))))	H(9)N(2)	11	3	1172.82	1415790	6.8746e+06	0.000369154	0.00121325	sp|Q8WZK2|MCD4_SCHPO	134	FALSE
fissionyeast_NGP_DIA_3.mzML	1363.64	1371.68	-8.04285	KNPVNFDSVFJQSR	KNPVNFDSVFJQSR	(N(N(H(H(H(H)))(H(H)(H(H)(H))))))	H(9)N(2)	11	3	1172.82	1242640	5.90355e+06	0.000390735	0.00339989	sp|Q8WZK2|MCD4_SCHPO	134	FALSE
fissionyeast_NGP_DIA_4.mzML	1349.16	1379.03	-29.8704	KNPVNFDSVFJQSR	KNPVNFDSVFJQSR	(N(N(H(H(H(H)))(H(H)(H(H)(H))))))	H(9)N(2)	11	3	1172.82	1430220	6.43898e+06	0.000367306	0.000434954	sp|Q8WZK2|MCD4_SCHPO	134	FALSE
fissionyeast_NGP_DIA_1.mzML	1235.14	1380.27	-145.133	KQWASISPJITYK	KQWASISPJITYK	(N(N(H(H(H(H(H(H(H))))))(H(H(H(H(H(H(H(H)))))))))))	H(15)N(2)	9	3	1458.26	588011	2.75977e+06	3.18203e-05	0.000107946	sp|Q9USU5|GAS2_SCHPO	334	FALSE
fissionyeast_NGP_DIA_2.mzML	1241.27	1375.12	-133.85	KQWASISPJITYK	KQWASISPJITYK	(N(N(H(H(H(H(H(H(H))))))(H(H(H(H(H(H(H(H)))))))))))	H(15)N(2)	9	3	1458.26	687512	2.35312e+06	2.26109e-05	0.000659878	sp|Q9USU5|GAS2_SCHPO	334	FALSE
fissionyeast_NGP_DIA_3.mzML	1242.24	1301.88	-59.6402	KQWASISPJITYK	KQWASISPJITYK	(N(N(H(H(H(H(H(H(H))))))(H(H(H(H(H(H(H(H)))))))))))	H(15)N(2)	9	3	1458.26	663070	2.4677e+06	1.98032e-08	0.000333313	sp|Q9USU5|GAS2_SCHPO	334	FALSE
fissionyeast_NGP_DIA_1.mzML	1231.24	1335.6	-104.36	KQWASISPJITYK	KQWASISPJITYK	(N(N(H(H(H(H(H(H(H(H)))))))(H(H(H(H)))(H(H(H(H))))))))	H(16)N(2)	9	3	1512.28	2228270	1.24524e+07	6.92378e-14	8.49554e-05	sp|Q9USU5|GAS2_SCHPO	334	FALSE
fissionyeast_NGP_DIA_2.mzML	1236.78	1342.37	-105.588	KQWASISPJITYK	KQWASISPJITYK	(N(N(H(H(H(H(H(H(H(H)))))))(H(H(H(H)))(H(H(H(H))))))))	H(16)N(2)	9	3	1512.28	2028670	9.23554e+06	2.79419e-10	3.32747e-05	sp|Q9USU5|GAS2_SCHPO	334	FALSE
fissionyeast_NGP_DIA_3.mzML	1238.16	1350.37	-112.211	KQWASISPJITYK	KQWASISPJITYK	(N(N(H(H(H(H(H(H(H(H)))))))(H(H(H(H)))(H(H(H(H))))))))	H(16)N(2)	9	3	1512.28	2164650	9.78442e+06	1.79417e-13	2.75672e-05	sp|Q9USU5|GAS2_SCHPO	334	FALSE
fissionyeast_NGP_DIA_4.mzML	1229.59	1335.37	-105.782	KQWASISPJITYK	KQWASISPJITYK	(N(N(H(H(H(H(H(H(H(H)))))))(H(H(H(H)))(H(H(H(H))))))))	H(16)N(2)	9	3	1512.28	2070110	9.19488e+06	2.30642e-13	0.000164244	sp|Q9USU5|GAS2_SCHPO	334	FALSE
fissionyeast_NGP_DIA_1.mzML	1326.99	1315.4	11.5901	LDDJNTFQLNPGR	LDDJNTFQLNPGR	(N(N(H(H(H(H(H(H)))))(H(H(H(H)))(H(H(H(H(H(H))))))))))	H(16)N(2)	4	3	1501.58	1264590	5.07086e+06	4.15171e-08	2.79958e-05	sp|O60123|KEX1_SCHPO	104	FALSE
fissionyeast_NGP_DIA_2.mzML	1334.66	1324.34	10.3204	LDDJNTFQLNPGR	LDDJNTFQLNPGR	(N(N(H(H(H(H(H(H)))))(H(H(H(H)))(H(H(H(H(H(H))))))))))	H(16)N(2)	4	3	1501.58	956506	4.55317e+06	4.98757e-08	5.94574e-05	sp|O60123|KEX1_SCHPO	104	FALSE
fissionyeast_NGP_DIA_4.mzML	1326.83	1313.45	13.3832	LDDJNTFQLNPGR	LDDJNTFQLNPGR	(N(N(H(H(H(H(H(H)))))(H(H(H(H)))(H(H(H(H(H(H))))))))))	H(16)N(2)	4	3	1501.58	1245280	4.04764e+06	3.10582e-08	4.10839e-05	sp|O60123|KEX1_SCHPO	104	FALSE
fissionyeast_NGP_DIA_2.mzML	1812.05	2006.1	-194.047	LFPHGIYNFJFSAPNK	LFPHGIYNFJFSAPNK	(N(N(H(H(H(H(H(H(H))))))(H(H(H(H(H(H(H))))))))))	H(14)N(2)	10	4	1135.96	808011	1.17177e+06	0.00127327	0.000149506	sp|P87167|BUT2_SCHPO	236	FALSE
fissionyeast_NGP_DIA_1.mzML	1804.07	1878.11	-74.0414	LFPHGIYNFJFSAPNK	LFPHGIYNFJFSAPNK	(N(N(H(H(H(H(H))))(H(H(H(H)))(H(H(H)))))))	H(12)N(2)	10	3	1406.25	3541490	2.06436e+07	8.10804e-12	0.00318081	sp|P87167|BUT2_SCHPO	236	FALSE
fissionyeast_NGP_DIA_2.mzML	1824.19	1879.75	-55.5613	LFPHGIYNFJFSAPNK	LFPHGIYNFJFSAPNK	(N(N(H(H(H(H(H))))(H(H(H(H)))(H(H(H)))))))	H(12)N(2)	10	3	1406.25	2994650	1.69892e+07	2.01328e-10	0.0013384	sp|P87167|BUT2_SCHPO	236	FALSE
fissionyeast_NGP_DIA_3.mzML	1814.55	1886.79	-72.2435	LFPHGIYNFJFSAPNK	LFPHGIYNFJFSAPNK	(N(N(H(H(H(H(H))))(H(H(H(H)))(H(H(H)))))))	H(12)N(2)	10	3	1406.25	2862160	1.71534e+07	2.9615e-13	0.00120417	sp|P87167|BUT2_SCHPO	236	FALSE
fissionyeast_NGP_DIA_4.mzML	1801.37	1858.4	-57.0298	LFPHGIYNFJFSAPNK	LFPHGIYNFJFSAPNK	(N(N(H(H(H(H(H))))(H(H(H(H)))(H(H(H)))))))	H(12)N(2)	10	3	1406.25	2950110	1.09266e+07	9.53384e-11	0.00125475	sp|P87167|BUT2_SCHPO	236	FALSE
fissionyeast_NGP_DIA_1.mzML	1797.85	1931.64	-133.794	LFPHGIYNFJFSAPNK	LFPHGIYNFJFSAPNK	(N(N(H(H(H(H(H))))(H(H(H(H(H(H(H(H)))))))))))	H(13)N(2)	10	3	1460.26	2586480	1.65347e+07	1.04739e-08	7.60284e-05	sp|P87167|BUT2_SCHPO	236	FALSE
fissionyeast_NGP_DIA_2.mzML	1819.13	1947.64	-128.512	LFPHGIYNFJFSAPNK	LFPHGIYNFJFSAPNK	(N(N(H(H(H(H(H))))(H(H(H(H(H(H(H(H)))))))))))	H(13)N(2)	10	3	1460.26	2134850	1.40697e+07	3.97006e-07	5.03488e-05	sp|P87167|BUT2_SCHPO	236	FALSE
fissionyeast_NGP_DIA_3.mzML	1809.23	1952.57	-143.343	LFPHGIYNFJFSAPNK	LFPHGIYNFJFSAPNK	(N(N(H(H(H(H(H))))(H(H(H(H(H(H(H(H)))))))))))	H(13)N(2)	10	3	1460.26	2125520	1.16431e+07	4.43978e-10	3.24552e-05	sp|P87167|BUT2_SCHPO	236	FALSE
fissionyeast_NGP_DIA_4.mzML	1795.41	1926.21	-130.799	LFPHGIYNFJFSAPNK	LFPHGIYNFJFSAPNK	(N(N(H(H(H(H(H))))(H(H(H(H(H(H(H(H)))))))))))	H(13)N(2)	10	3	1460.26	1851620	8.58542e+06	1.01768e-05	0.000106785	sp|P87167|BUT2_SCHPO	236	FALSE
fissionyeast_NGP_DIA_1.mzML	1790.71	1873.2	-82.487	LFPHGIYNFJFSAPNK	LFPHGIYNFJFSAPNK	(N(N(H(H(H(H(H(H)))))(H(H(H(H)))(H(H(H(H))))))))	H(14)N(2)	10	3	1514.28	6784480	4.46855e+07	2.07629e-11	0.00286564	sp|P87167|BUT2_SCHPO	236	FALSE
fissionyeast_NGP_DIA_2.mzML	1812.96	1874.64	-61.679	LFPHGIYNFJFSAPNK	LFPHGIYNFJFSAPNK	(N(N(H(H(H(H(H(H)))))(H(H(H(H)))(H(H(H(H))))))))	H(14)N(2)	10	3	1514.28	5692300	4.04655e+07	4.86852e-11	0.00181228	sp|P87167|BUT2_SCHPO	236	FALSE
fissionyeast_NGP_DIA_3.mzML	1803.37	1880.58	-77.2093	LFPHGIYNFJFSAPNK	LFPHGIYNFJFSAPNK	(N(N(H(H(H(H(H(H)))))(H(H(H(H)))(H(H(H(H))))))))	H(14)N(2)	10	3	1514.28	5601780	3.3276e+07	7.96124e-11	0.00295092	sp|P87167|BUT2_SCHPO	236	FALSE
fissionyeast_NGP_DIA_4.mzML	1788.02	1852.75	-64.734	LFPHGIYNFJFSAPNK	LFPHGIYNFJFSAPNK	(N(N(H(H(H(H(H(H)))))(H(H(H(H)))(H(H(H(H))))))))	H(14)N(2)	10	3	1514.28	6051720	3.2708e+07	3.76013e-09	0.00123619	sp|P87167|BUT2_SCHPO	236	FALSE
fissionyeast_NGP_DIA_1.mzML	1785.81	1985.42	-199.612	LFPHGIYNFJFSAPNK	LFPHGIYNFJFSAPNK	(N(N(H(H(H(H(H(H(H(H)))))))(H(H(H(H(H(H(H))))))))))	H(15)N(2)	10	3	1568.3	1682180	8.09598e+06	1.86387e-07	0.000186581	sp|P87167|BUT2_SCHPO	236	FALSE
fissionyeast_NGP_DIA_2.mzML	1807.42	2003.93	-196.509	LFPHGIYNFJFSAPNK	LFPHGIYNFJFSAPNK	(N(N(H(H(H(H(H(H(H(H)))))))(H(H(H(H(H(H(H))))))))))	H(15)N(2)	10	3	1568.3	1272890	7.21801e+06	7.73741e-07	0.00107782	sp|P87167|BUT2_SCHPO	236	FALSE
fissionyeast_NGP_DIA_3.mzML	1798.58	2010.82	-212.242	LFPHGIYNFJFSAPNK	LFPHGIYNFJFSAPNK	(N(N(H(H(H(H(H(H(H(H)))))))(H(H(H(H(H(H(H))))))))))	H(15)N(2)	10	3	1568.3	1363340	6.36137e+06	5.7027e-07	0.000192448	sp|P87167|BUT2_SCHPO	236	FALSE
fissionyeast_NGP_DIA_1.mzML	1516.72	1696.88	-180.165	LFPHGIYNFJFSAPNKR	LFPHGIYNFJFSAPNKR	(N(N(H(H(H(H(H))))(H(H(H(H)))(H(H(H)))))))	H(12)N(2)	10	4	1093.96	4218520	3.23092e+07	5.1693e-08	0.00259536	sp|P87167|BUT2_SCHPO	236	FALSE
fissionyeast_NGP_DIA_2.mzML	1563.04	1708.79	-145.748	LFPHGIYNFJFSAPNKR	LFPHGIYNFJFSAPNKR	(N(N(H(H(H(H(H))))(H(H(H(H)))(H(H(H)))))))	H(12)N(2)	10	4	1093.96	4364530	3.54588e+07	3.29581e-05	0.00101393	sp|P87167|BUT2_SCHPO	236	FALSE
fissionyeast_NGP_DIA_3.mzML	1564.39	1708.53	-144.138	LFPHGIYNFJFSAPNKR	LFPHGIYNFJFSAPNKR	(N(N(H(H(H(H(H))))(H(H(H(H)))(H(H(H)))))))	H(12)N(2)	10	4	1093.96	4233720	3.63477e+07	1.51596e-11	0.0013539	sp|P87167|BUT2_SCHPO	236	FALSE
fissionyeast_NGP_DIA_4.mzML	1537.23	1688.67	-151.444	LFPHGIYNFJFSAPNKR	LFPHGIYNFJFSAPNKR	(N(N(H(H(H(H(H))))(H(H(H(H)))(H(H(H)))))))	H(12)N(2)	10	4	1093.96	3358750	2.6389e+07	7.15453e-11	0.00290799	sp|P87167|BUT2_SCHPO	236	FALSE
fissionyeast_NGP_DIA_1.mzML	1516.33	1696.88	-180.555	LFPHGIYNFJFSAPNKR	LFPHGIYNFJFSAPNKR	(N(N(H(H(H(H(H))))(H(H(H(H)))(H(H(H)))))))	H(12)N(2)	10	3	1458.28	2256940	4.25319e+07	1.25448e-09	0.000975275	sp|P87167|BUT2_SCHPO	236	FALSE
fissionyeast_NGP_DIA_2.mzML	1563.57	1708.78	-145.213	LFPHGIYNFJFSAPNKR	LFPHGIYNFJFSAPNKR	(N(N(H(H(H(H(H))))(H(H(H(H)))(H(H(H)))))))	H(12)N(2)	10	3	1458.28	3524890	4.59419e+07	2.47507e-11	0.00155691	sp|P87167|BUT2_SCHPO	236	FALSE
fissionyeast_NGP_DIA_3.mzML	1564.47	1708.52	-144.053	LFPHGIYNFJFSAPNKR	LFPHGIYNFJFSAPNKR	(N(N(H(H(H(H(H))))(H(H(H(H)))(H(H(H)))))))	H(12)N(2)	10	3	1458.28	2292130	2.94608e+07	4.71576e-14	0.000963882	sp|P87167|BUT2_SCHPO	236	FALSE
fissionyeast_NGP_DIA_4.mzML	1535.82	1688.67	-152.851	LFPHGIYNFJFSAPNKR	LFPHGIYNFJFSAPNKR	(N(N(H(H(H(H(H))))(H(H(H(H)))(H(H(H)))))))	H(12)N(2)	10	3	1458.28	2538300	3.5244e+07	1.05061e-09	0.00125009	sp|P87167|BUT2_SCHPO	236	FALSE
fissionyeast_NGP_DIA_1.mzML	1512.9	1771.17	-258.267	LFPHGIYNFJFSAPNKR	LFPHGIYNFJFSAPNKR	(N(N(H(H(H(H(H))))(H(H(H(H(H(H(H(H)))))))))))	H(13)N(2)	10	4	1134.48	2538120	2.46966e+07	1.69041e-05	0.000536299	sp|P87167|BUT2_SCHPO	236	FALSE
fissionyeast_NGP_DIA_2.mzML	1557.99	1788.09	-230.101	LFPHGIYNFJFSAPNKR	LFPHGIYNFJFSAPNKR	(N(N(H(H(H(H(H))))(H(H(H(H(H(H(H(H)))))))))))	H(13)N(2)	10	4	1134.48	2468890	2.48108e+07	1.46833e-07	0.000601694	sp|P87167|BUT2_SCHPO	236	FALSE
fissionyeast_NGP_DIA_4.mzML	1532.33	1761.8	-229.471	LFPHGIYNFJFSAPNKR	LFPHGIYNFJFSAPNKR	(N(N(H(H(H(H(H))))(H(H(H(H(H(H(H(H)))))))))))	H(13)N(2)	10	4	1134.48	1793220	1.97923e+07	1.67499e-06	0.00264352	sp|P87167|BUT2_SCHPO	236	FALSE
fissionyeast_NGP_DIA_1.mzML	1509.14	1704.81	-195.67	LFPHGIYNFJFSAPNKR	LFPHGIYNFJFSAPNKR	(N(N(H(H(H(H(H(H)))))(H(H(H))(H(H(H(H(H)))))))))	H(14)N(2)	10	4	1174.99	7775040	72788805	6.02908e-10	0.000130772	sp|P87167|BUT2_SCHPO	236	FALSE
fissionyeast_NGP_DIA_2.mzML	1554.7	1717.84	-163.139	LFPHGIYNFJFSAPNKR	LFPHGIYNFJFSAPNKR	(N(N(H(H(H(H(H(H)))))(H(H(H))(H(H(H(H(H)))))))))	H(14)N(2)	10	4	1174.99	8494820	7.16125e+07	1.3241e-07	0.000502826	sp|P87167|BUT2_SCHPO	236	FALSE
fissionyeast_NGP_DIA_3.mzML	1558.3	1716.4	-158.101	LFPHGIYNFJFSAPNKR	LFPHGIYNFJFSAPNKR	(N(N(H(H(H(H(H(H)))))(H(H(H))(H(H(H(H(H)))))))))	H(14)N(2)	10	4	1174.99	8277580	7.31803e+07	5.00977e-10	0.000205934	sp|P87167|BUT2_SCHPO	236	FALSE
fissionyeast_NGP_DIA_4.mzML	1526.8	1697.23	-170.434	LFPHGIYNFJFSAPNKR	LFPHGIYNFJFSAPNKR	(N(N(H(H(H(H(H(H)))))(H(H(H))(H(H(H(H(H)))))))))	H(14)N(2)	10	4	1174.99	8165000	6.5187e+07	1.45776e-10	0.000504658	sp|P87167|BUT2_SCHPO	236	FALSE
fissionyeast_NGP_DIA_1.mzML	1509.52	1704.82	-195.297	LFPHGIYNFJFSAPNKR	LFPHGIYNFJFSAPNKR	(N(N(H(H(H(H(H(H)))))(H(H(H))(H(H(H(H(H)))))))))	H(14)N(2)	10	3	1566.32	4108220	7.62918e+07	4.70031e-10	0.000262184	sp|P87167|BUT2_SCHPO	236	FALSE
fissionyeast_NGP_DIA_2.mzML	1554.98	1717.84	-162.857	LFPHGIYNFJFSAPNKR	LFPHGIYNFJFSAPNKR	(N(N(H(H(H(H(H(H)))))(H(H(H))(H(H(H(H(H)))))))))	H(14)N(2)	10	3	1566.32	3903180	7.4788e+07	3.01472e-05	0.000692848	sp|P87167|BUT2_SCHPO	236	FALSE
fissionyeast_NGP_DIA_3.mzML	1558.28	1716.41	-158.13	LFPHGIYNFJFSAPNKR	LFPHGIYNFJFSAPNKR	(N(N(H(H(H(H(H(H)))))(H(H(H))(H(H(H(H(H)))))))))	H(14)N(2)	10	3	1566.32	2628150	4.83111e+07	2.55441e-06	0.00507949	sp|P87167|BUT2_SCHPO	236	FALSE
fissionyeast_NGP_DIA_4.mzML	1527.44	1697.24	-169.801	LFPHGIYNFJFSAPNKR	LFPHGIYNFJFSAPNKR	(N(N(H(H(H(H(H(H)))))(H(H(H))(H(H(H(H(H)))))))))	H(14)N(2)	10	3	1566.32	3597860	6.95062e+07	2.20008e-11	0.000500989	sp|P87167|BUT2_SCHPO	236	FALSE
fissionyeast_NGP_DIA_3.mzML	1555.67	1845.64	-289.967	LFPHGIYNFJFSAPNKR	LFPHGIYNFJFSAPNKR	(N(N(H(H(H(H(H(H(H))))))(H(H(H(H(H(H(H(H)))))))))))	H(15)N(2)	10	4	1215.5	1469630	1.62203e+07	6.9676e-09	0.000139351	sp|P87167|BUT2_SCHPO	236	FALSE
fissionyeast_NGP_DIA_4.mzML	1524.37	1822.39	-298.016	LFPHGIYNFJFSAPNKR	LFPHGIYNFJFSAPNKR	(N(N(H(H(H(H(H(H(H))))))(H(H(H(H(H(H(H(H)))))))))))	H(15)N(2)	10	4	1215.5	1372150	1.35757e+07	3.44891e-11	8.01653e-05	sp|P87167|BUT2_SCHPO	236	FALSE
fissionyeast_NGP_DIA_1.mzML	1506.07	1747.85	-241.776	LFPHGIYNFJFSAPNKR	LFPHGIYNFJFSAPNKR	(N(N(H(H(H(H(H(H)))))(H(H(H(H(H))))(H(H(H(H(H)))))))))	H(16)N(2)	10	4	1256.02	661413	5.86402e+06	2.95894e-05	0.00537168	sp|P87167|BUT2_SCHPO	236	FALSE
fissionyeast_NGP_DIA_4.mzML	1521.61	1743.86	-222.25	LFPHGIYNFJFSAPNKR	LFPHGIYNFJFSAPNKR	(N(N(H(H(H(H(H(H)))))(H(H(H(H(H))))(H(H(H(H(H)))))))))	H(16)N(2)	10	4	1256.02	616488	5.88444e+06	1.57327e-07	0.00169721	sp|P87167|BUT2_SCHPO	236	FALSE
fissionyeast_NGP_DIA_1.mzML	1512.78	1698.49	-185.715	LFPHGIYNFJFSAPNKR	LFPHGIYNFJFSAPNKR	(N(N(H(H(H(H(H(H)))))(H(H(H(H)))(H(H(H)))))))	H(13)N(2)	10	3	1512.3	1582150	3.01515e+07	3.63541e-11	0.00136942	sp|P87167|BUT2_SCHPO	236	FALSE
fissionyeast_NGP_DIA_2.mzML	1559.92	1710.53	-150.608	LFPHGIYNFJFSAPNKR	LFPHGIYNFJFSAPNKR	(N(N(H(H(H(H(H(H)))))(H(H(H(H)))(H(H(H)))))))	H(13)N(2)	10	3	1512.3	1665430	2.90731e+07	1.00758e-07	0.00353492	sp|P87167|BUT2_SCHPO	236	FALSE
fissionyeast_NGP_DIA_3.mzML	1562.02	1710.05	-148.027	LFPHGIYNFJFSAPNKR	LFPHGIYNFJFSAPNKR	(N(N(H(H(H(H(H(H)))))(H(H(H(H)))(H(H(H)))))))	H(13)N(2)	10	3	1512.3	1208400	1.76538e+07	2.66926e-09	0.00992529	sp|P87167|BUT2_SCHPO	236	FALSE
fissionyeast_NGP_DIA_4.mzML	1531.15	1690.36	-159.206	LFPHGIYNFJFSAPNKR	LFPHGIYNFJFSAPNKR	(N(N(H(H(H(H(H(H)))))(H(H(H(H)))(H(H(H)))))))	H(13)N(2)	10	3	1512.3	1372260	23529446	1.19651e-05	0.000967681	sp|P87167|BUT2_SCHPO	236	FALSE
fissionyeast_NGP_DIA_3.mzML	2921.93	2981.88	-59.9459	LFTIAEJDTANFTPLTFTTYLK	LFTIAEJDTANFTPLTFTTYLK	(N(N(H(H(H(H(H))))(H(H(H(H)))))))	H(9)N(2)	7	4	1097.24	3007720	4.72279e+06	0.00238734	0.000826446	sp|P0CU13|YI46_SCHPO/sp|Q9P7U4|YI75_SCHPO/sp|P0CU12|YHEF_SCHPO	88/89/88	FALSE
fissionyeast_NGP_DIA_4.mzML	2894.5	2974.96	-80.4617	LFTIAEJDTANFTPLTFTTYLK	LFTIAEJDTANFTPLTFTTYLK	(N(N(H(H(H(H(H))))(H(H(H(H)))))))	H(9)N(2)	7	4	1097.24	3199770	3.49309e+06	0.00579312	0.00106574	sp|P0CU13|YI46_SCHPO/sp|Q9P7U4|YI75_SCHPO/sp|P0CU12|YHEF_SCHPO	88/89/88	FALSE
fissionyeast_NGP_DIA_2.mzML	2931.31	2980.42	-49.1113	LFTIAEJDTANFTPLTFTTYLK	LFTIAEJDTANFTPLTFTTYLK	(N(N(H(H(H(H(H))))(H(H(H(H)))))))	H(9)N(2)	7	3	1462.64	57686000	1.19671e+08	0.00299372	0.0019142	sp|P0CU13|YI46_SCHPO/sp|Q9P7U4|YI75_SCHPO/sp|P0CU12|YHEF_SCHPO	88/89/88	FALSE
fissionyeast_NGP_DIA_3.mzML	2923.26	2981.88	-58.6247	LFTIAEJDTANFTPLTFTTYLK	LFTIAEJDTANFTPLTFTTYLK	(N(N(H(H(H(H(H))))(H(H(H(H)))))))	H(9)N(2)	7	3	1462.64	57571500	1.09656e+08	0.00153232	0.00249379	sp|P0CU13|YI46_SCHPO/sp|Q9P7U4|YI75_SCHPO/sp|P0CU12|YHEF_SCHPO	88/89/88	FALSE
fissionyeast_NGP_DIA_1.mzML	2907.47	2972.67	-65.2031	LFTIAEJDTANFTPLTFTTYLK	LFTIAEJDTANFTPLTFTTYLK	(N(N(H(H(H(H)))(H(H)(H)(H)))))	H(8)N(2)	7	3	1408.63	21113800	2.72777e+07	0.000958232	0.00115446	sp|P0CU13|YI46_SCHPO/sp|Q9P7U4|YI75_SCHPO/sp|P0CU12|YHEF_SCHPO	88/89/88	FALSE
fissionyeast_NGP_DIA_2.mzML	2938.22	2969.99	-31.7706	LFTIAEJDTANFTPLTFTTYLK	LFTIAEJDTANFTPLTFTTYLK	(N(N(H(H(H(H)))(H(H)(H)(H)))))	H(8)N(2)	7	3	1408.63	17485100	3.05018e+07	0.00138148	0.00141142	sp|P0CU13|YI46_SCHPO/sp|Q9P7U4|YI75_SCHPO/sp|P0CU12|YHEF_SCHPO	88/89/88	FALSE
fissionyeast_NGP_DIA_3.mzML	2930.33	2971.69	-41.358	LFTIAEJDTANFTPLTFTTYLK	LFTIAEJDTANFTPLTFTTYLK	(N(N(H(H(H(H)))(H(H)(H)(H)))))	H(8)N(2)	7	3	1408.63	15047900	2.8776e+07	0.00119571	0.000784922	sp|P0CU13|YI46_SCHPO/sp|Q9P7U4|YI75_SCHPO/sp|P0CU12|YHEF_SCHPO	88/89/88	FALSE
fissionyeast_NGP_DIA_4.mzML	2904.92	2964.3	-59.3761	LFTIAEJDTANFTPLTFTTYLK	LFTIAEJDTANFTPLTFTTYLK	(N(N(H(H(H(H)))(H(H)(H)(H)))))	H(8)N(2)	7	3	1408.63	15424500	2.62778e+07	0.00175217	0.00233972	sp|P0CU13|YI46_SCHPO/sp|Q9P7U4|YI75_SCHPO/sp|P0CU12|YHEF_SCHPO	88/89/88	FALSE
fissionyeast_NGP_DIA_2.mzML	2921.4	2970.9	-49.4961	LFTIAEJDTANFTPLTFTTYLK	LFTIAEJDTANFTPLTFTTYLK	(N(N(H(H(H))(H(H(H(H)))(H(H(H)))))))	H(10)N(2)	7	3	1516.66	4219040	6.08164e+06	0.00726748	0.000740018	sp|P0CU13|YI46_SCHPO/sp|Q9P7U4|YI75_SCHPO/sp|P0CU12|YHEF_SCHPO	88/89/88	FALSE
fissionyeast_NGP_DIA_3.mzML	2913.94	2972.57	-58.6349	LFTIAEJDTANFTPLTFTTYLK	LFTIAEJDTANFTPLTFTTYLK	(N(N(H(H(H))(H(H(H(H)))(H(H(H)))))))	H(10)N(2)	7	3	1516.66	4430360	4.11415e+06	0.00562553	0.0012087	sp|P0CU13|YI46_SCHPO/sp|Q9P7U4|YI75_SCHPO/sp|P0CU12|YHEF_SCHPO	88/89/88	FALSE
fissionyeast_NGP_DIA_4.mzML	2883.08	2965.22	-82.1434	LFTIAEJDTANFTPLTFTTYLK	LFTIAEJDTANFTPLTFTTYLK	(N(N(H(H(H))(H(H(H(H)))(H(H(H)))))))	H(10)N(2)	7	3	1516.66	4682610	3.06802e+06	0.000794779	0.00126413	sp|P0CU13|YI46_SCHPO/sp|Q9P7U4|YI75_SCHPO/sp|P0CU12|YHEF_SCHPO	88/89/88	FALSE
fissionyeast_NGP_DIA_1.mzML	1253.68	1225.91	27.7672	LGJETFLPK	LGJETFLPK	(N(N(H(H(H(H)))(H(H(H(H)))))))	H(8)N(2)	3	3	907.718	6921230	2.20048e+07	0.000463764	0.00233138	sp|P36581|CALX_SCHPO	418	FALSE
fissionyeast_NGP_DIA_2.mzML	1262.43	1231.74	30.6866	LGJETFLPK	LGJETFLPK	(N(N(H(H(H(H)))(H(H(H(H)))))))	H(8)N(2)	3	3	907.718	6237100	1.4625e+07	0.00430002	0.00205609	sp|P36581|CALX_SCHPO	418	FALSE
fissionyeast_NGP_DIA_3.mzML	1263.62	1229.68	33.9379	LGJETFLPK	LGJETFLPK	(N(N(H(H(H(H)))(H(H(H(H)))))))	H(8)N(2)	3	3	907.718	3636760	6.2966e+06	0.000564863	0.000757734	sp|P36581|CALX_SCHPO	418	FALSE
fissionyeast_NGP_DIA_1.mzML	1253.77	1225.91	27.8574	LGJETFLPK	LGJETFLPK	(N(N(H(H(H(H)))(H(H(H(H)))))))	H(8)N(2)	3	2	1361.07	26747400	1.39268e+08	2.44566e-07	0.000971471	sp|P36581|CALX_SCHPO	418	FALSE
fissionyeast_NGP_DIA_2.mzML	1262.9	1231.74	31.1552	LGJETFLPK	LGJETFLPK	(N(N(H(H(H(H)))(H(H(H(H)))))))	H(8)N(2)	3	2	1361.07	26080800	1.62292e+08	5.13603e-07	0.00102978	sp|P36581|CALX_SCHPO	418	FALSE
fissionyeast_NGP_DIA_4.mzML	1254.31	1226.47	27.84	LGJETFLPK	LGJETFLPK	(N(N(H(H(H(H)))(H(H(H(H)))))))	H(8)N(2)	3	2	1361.07	24659200	1.45216e+08	4.65321e-07	0.00107378	sp|P36581|CALX_SCHPO	418	FALSE
fissionyeast_NGP_DIA_1.mzML	1247.43	1222.21	25.2215	LGJETFLPK	LGJETFLPK	(N(N(H(H(H(H)))(H(H)(H(H)(H))))))	H(9)N(2)	3	3	961.735	21796300	3.5401e+07	0.000384634	0.00166081	sp|P36581|CALX_SCHPO	418	FALSE
fissionyeast_NGP_DIA_2.mzML	1255.98	1228.62	27.3649	LGJETFLPK	LGJETFLPK	(N(N(H(H(H(H)))(H(H)(H(H)(H))))))	H(9)N(2)	3	3	961.735	23696000	33444812	0.000451073	0.00468582	sp|P36581|CALX_SCHPO	418	FALSE
fissionyeast_NGP_DIA_3.mzML	1256.55	1226.33	30.2244	LGJETFLPK	LGJETFLPK	(N(N(H(H(H(H)))(H(H)(H(H)(H))))))	H(9)N(2)	3	3	961.735	18534500	1.57609e+07	0.000399026	0.00392744	sp|P36581|CALX_SCHPO	418	FALSE
fissionyeast_NGP_DIA_4.mzML	1247.35	1222.85	24.5001	LGJETFLPK	LGJETFLPK	(N(N(H(H(H(H)))(H(H)(H(H)(H))))))	H(9)N(2)	3	3	961.735	19342700	2.52965e+07	0.000378689	0.00590791	sp|P36581|CALX_SCHPO	418	FALSE
fissionyeast_NGP_DIA_1.mzML	1247.36	1233.86	13.4988	LGJETFLPK	LGJETFLPK	(N(N(H(H(H)(H))(H(H)(H(H(H)))))))	H(9)N(2)	3	2	1442.1	40533700	2.63707e+08	2.33301e-05	0.00248504	sp|P36581|CALX_SCHPO	418	FALSE
fissionyeast_NGP_DIA_2.mzML	1256.21	1240.89	15.3204	LGJETFLPK	LGJETFLPK	(N(N(H(H(H)(H))(H(H)(H(H(H)))))))	H(9)N(2)	3	2	1442.1	38976500	2.44411e+08	3.47761e-06	0.00355989	sp|P36581|CALX_SCHPO	418	FALSE
fissionyeast_NGP_DIA_3.mzML	1256.88	1239.43	17.4484	LGJETFLPK	LGJETFLPK	(N(N(H(H(H)(H))(H(H)(H(H(H)))))))	H(9)N(2)	3	2	1442.1	41084500	2.54405e+08	0.000239924	0.00114131	sp|P36581|CALX_SCHPO	418	FALSE
fissionyeast_NGP_DIA_4.mzML	1247.65	1234.27	13.3785	LGJETFLPK	LGJETFLPK	(N(N(H(H(H)(H))(H(H)(H(H(H)))))))	H(9)N(2)	3	2	1442.1	36690500	2.11537e+08	7.79853e-05	0.00321464	sp|P36581|CALX_SCHPO	418	FALSE
fissionyeast_NGP_DIA_1.mzML	1244.3	1225.47	18.8336	LGJETFLPK	LGJETFLPK	(N(N(H(H(H(H(H))))(H(H(H))(H(H))))))	H(10)N(2)	3	2	1523.13	2820220	4.70706e+06	3.67393e-05	0.00117699	sp|P36581|CALX_SCHPO	418	FALSE
fissionyeast_NGP_DIA_2.mzML	1253.15	1231.34	21.8092	LGJETFLPK	LGJETFLPK	(N(N(H(H(H(H(H))))(H(H(H))(H(H))))))	H(10)N(2)	3	2	1523.13	2699560	3.93036e+06	0.000165948	0.000227498	sp|P36581|CALX_SCHPO	418	FALSE
fissionyeast_NGP_DIA_3.mzML	1252.83	1229.25	23.5848	LGJETFLPK	LGJETFLPK	(N(N(H(H(H(H(H))))(H(H(H))(H(H))))))	H(10)N(2)	3	2	1523.13	2972690	4.18158e+06	0.000372912	0.00110704	sp|P36581|CALX_SCHPO	418	FALSE
fissionyeast_NGP_DIA_4.mzML	1243.64	1226.04	17.5977	LGJETFLPK	LGJETFLPK	(N(N(H(H(H(H(H))))(H(H(H))(H(H))))))	H(10)N(2)	3	2	1523.13	2407810	3.59038e+06	0.000145832	0.00108194	sp|P36581|CALX_SCHPO	418	FALSE
fissionyeast_NGP_DIA_3.mzML	601.133	578.5	22.6333	LGNJLTR	LGNJLTR	(N(N(H(H(H(H)))(H(H)(H(H)(H))))))	H(9)N(2)	4	3	884.697	1924690	526573	5.34435e-05	0.00215769	sp|Q9URX4|YFZB_SCHPO/sp|Q9C0Y4|AGLU_SCHPO	225/209	FALSE
fissionyeast_NGP_DIA_4.mzML	594.818	560.41	34.4081	LGNJLTR	LGNJLTR	(N(N(H(H(H(H)))(H(H)(H(H)(H))))))	H(9)N(2)	4	3	884.697	2186370	998650	0.000196027	0.00308101	sp|Q9URX4|YFZB_SCHPO/sp|Q9C0Y4|AGLU_SCHPO	225/209	FALSE
fissionyeast_NGP_DIA_3.mzML	586.231	597.212	-10.9814	LGNJLTR	LGNJLTR	(N(N(H(H(H(H(H))))(H(H(H(H(H(H(H(H)))))))))))	H(13)N(2)	4	3	1100.77	5237480	4.39219e+06	1.75643e-10	0.00649824	sp|Q9URX4|YFZB_SCHPO/sp|Q9C0Y4|AGLU_SCHPO	225/209	FALSE
fissionyeast_NGP_DIA_1.mzML	572.65	570.604	2.04574	LGNJLTR	LGNJLTR	(N(N(H(H(H(H(H(H)))))(H(H(H))(H(H(H(H(H)))))))))	H(14)N(2)	4	3	1154.78	18273200	1.26816e+07	6.32327e-12	0.00535157	sp|Q9URX4|YFZB_SCHPO/sp|Q9C0Y4|AGLU_SCHPO	225/209	FALSE
fissionyeast_NGP_DIA_2.mzML	582.408	580.771	1.63655	LGNJLTR	LGNJLTR	(N(N(H(H(H(H(H(H)))))(H(H(H))(H(H(H(H(H)))))))))	H(14)N(2)	4	3	1154.78	15320000	1.55626e+07	3.28444e-09	0.00631762	sp|Q9URX4|YFZB_SCHPO/sp|Q9C0Y4|AGLU_SCHPO	225/209	FALSE
fissionyeast_NGP_DIA_3.mzML	583.839	582.409	1.43039	LGNJLTR	LGNJLTR	(N(N(H(H(H(H(H(H)))))(H(H(H))(H(H(H(H(H)))))))))	H(14)N(2)	4	3	1154.78	14206200	9.69e+06	7.14255e-08	0.0023564	sp|Q9URX4|YFZB_SCHPO/sp|Q9C0Y4|AGLU_SCHPO	225/209	FALSE
fissionyeast_NGP_DIA_1.mzML	567.743	565.318	2.4253	LGNJLTR	LGNJLTR	(N(N(H(H(H(H(H(H)))))(H(H(H(H)))(H(H(H(H(H)))))))))	H(15)N(2)	4	3	1208.8	38408800	3.12457e+07	3.96035e-16	0.00418158	sp|Q9URX4|YFZB_SCHPO/sp|Q9C0Y4|AGLU_SCHPO	225/209	FALSE
fissionyeast_NGP_DIA_2.mzML	578.828	576.823	2.00478	LGNJLTR	LGNJLTR	(N(N(H(H(H(H(H(H)))))(H(H(H(H)))(H(H(H(H(H)))))))))	H(15)N(2)	4	3	1208.8	32227500	3.58232e+07	7.10543e-18	0.00219034	sp|Q9URX4|YFZB_SCHPO/sp|Q9C0Y4|AGLU_SCHPO	225/209	FALSE
fissionyeast_NGP_DIA_3.mzML	580.419	578.359	2.06043	LGNJLTR	LGNJLTR	(N(N(H(H(H(H(H(H)))))(H(H(H(H)))(H(H(H(H(H)))))))))	H(15)N(2)	4	3	1208.8	30558200	2.27354e+07	1.62528e-14	0.00275186	sp|Q9URX4|YFZB_SCHPO/sp|Q9C0Y4|AGLU_SCHPO	225/209	FALSE
fissionyeast_NGP_DIA_4.mzML	562.756	560.247	2.50902	LGNJLTR	LGNJLTR	(N(N(H(H(H(H(H(H)))))(H(H(H(H)))(H(H(H(H(H)))))))))	H(15)N(2)	4	3	1208.8	34498200	2.99242e+07	0	0.0044541	sp|Q9URX4|YFZB_SCHPO/sp|Q9C0Y4|AGLU_SCHPO	225/209	FALSE
fissionyeast_NGP_DIA_1.mzML	600.598	553.457	47.1409	LGNJLTR	LGNJLTR	(N(N(H(H(H(H)))(H(H)(H(H))))))	H(8)N(2)	4	2	1245.52	2697440	6.23814e+06	7.95347e-09	0.00665721	sp|Q9URX4|YFZB_SCHPO/sp|Q9C0Y4|AGLU_SCHPO	225/209	FALSE
fissionyeast_NGP_DIA_2.mzML	603.331	563.714	39.6173	LGNJLTR	LGNJLTR	(N(N(H(H(H(H)))(H(H)(H(H))))))	H(8)N(2)	4	2	1245.52	2836410	6.64278e+06	6.41607e-08	0.000102696	sp|Q9URX4|YFZB_SCHPO/sp|Q9C0Y4|AGLU_SCHPO	225/209	FALSE
fissionyeast_NGP_DIA_3.mzML	576.144	565.018	11.1262	LGNJLTR	LGNJLTR	(N(N(H(H(H(H)))(H(H)(H(H))))))	H(8)N(2)	4	2	1245.52	6566990	19556.5	2.23406e-07	0.00216584	sp|Q9URX4|YFZB_SCHPO/sp|Q9C0Y4|AGLU_SCHPO	225/209	FALSE
fissionyeast_NGP_DIA_4.mzML	599.181	549.345	49.8362	LGNJLTR	LGNJLTR	(N(N(H(H(H(H)))(H(H)(H(H))))))	H(8)N(2)	4	2	1245.52	2431910	5.48261e+06	8.65086e-07	0.0009188	sp|Q9URX4|YFZB_SCHPO/sp|Q9C0Y4|AGLU_SCHPO	225/209	FALSE
fissionyeast_NGP_DIA_1.mzML	596.691	572.694	23.9974	LGNJLTR	LGNJLTR	(N(N(H(H(H)(H))(H(H(H))(H(H))))))	H(9)N(2)	4	2	1326.54	28132400	9.35281e+07	9.19105e-06	0.00288678	sp|Q9URX4|YFZB_SCHPO/sp|Q9C0Y4|AGLU_SCHPO	225/209	FALSE
fissionyeast_NGP_DIA_2.mzML	599.804	582.084	17.7195	LGNJLTR	LGNJLTR	(N(N(H(H(H)(H))(H(H(H))(H(H))))))	H(9)N(2)	4	2	1326.54	26394000	9.93243e+07	7.34715e-06	0.00130785	sp|Q9URX4|YFZB_SCHPO/sp|Q9C0Y4|AGLU_SCHPO	225/209	FALSE
fissionyeast_NGP_DIA_3.mzML	601.59	583.763	17.8268	LGNJLTR	LGNJLTR	(N(N(H(H(H)(H))(H(H(H))(H(H))))))	H(9)N(2)	4	2	1326.54	26814200	1.05349e+08	1.08949e-05	0.00182567	sp|Q9URX4|YFZB_SCHPO/sp|Q9C0Y4|AGLU_SCHPO	225/209	FALSE
fissionyeast_NGP_DIA_4.mzML	595.11	568.414	26.6958	LGNJLTR	LGNJLTR	(N(N(H(H(H)(H))(H(H(H))(H(H))))))	H(9)N(2)	4	2	1326.54	29807500	9.15554e+07	2.56566e-05	0.00342419	sp|Q9URX4|YFZB_SCHPO/sp|Q9C0Y4|AGLU_SCHPO	225/209	FALSE
fissionyeast_NGP_DIA_1.mzML	1556.16	1601.58	-45.4224	LGNQYYJDTQWLK	LGNQYYJDTQWLK	(N(N(H(H(H)(H(H)))(H(H(H(H)))))))	H(9)N(2)	7	3	1169.81	2140210	2.56514e+06	0.000335751	6.98294e-05	sp|Q10061|LHS1_SCHPO	733	FALSE
fissionyeast_NGP_DIA_2.mzML	1589.3	1636.57	-47.2682	LGNQYYJDTQWLK	LGNQYYJDTQWLK	(N(N(H(H(H)(H(H)))(H(H(H(H)))))))	H(9)N(2)	7	3	1169.81	2555820	3.46161e+06	0.000228292	9.57158e-05	sp|Q10061|LHS1_SCHPO	733	FALSE
fissionyeast_NGP_DIA_3.mzML	1589.47	1640.19	-50.7153	LGNQYYJDTQWLK	LGNQYYJDTQWLK	(N(N(H(H(H)(H(H)))(H(H(H(H)))))))	H(9)N(2)	7	3	1169.81	2524830	4.52597e+06	0.000216551	7.31311e-05	sp|Q10061|LHS1_SCHPO	733	FALSE
fissionyeast_NGP_DIA_4.mzML	1568.74	1612.42	-43.6782	LGNQYYJDTQWLK	LGNQYYJDTQWLK	(N(N(H(H(H)(H(H)))(H(H(H(H)))))))	H(9)N(2)	7	3	1169.81	2487940	2.64107e+06	0.000272967	5.08033e-05	sp|Q10061|LHS1_SCHPO	733	FALSE
fissionyeast_NGP_DIA_1.mzML	1548.76	1600.1	-51.3404	LGNQYYJDTQWLK	LGNQYYJDTQWLK	(N(N(H(H(H(H)))(H(H)(H(H)(H(H)))))))	H(10)N(2)	7	3	1223.83	1253770	1.47362e+06	0.000485436	2.39782e-05	sp|Q10061|LHS1_SCHPO	733	FALSE
fissionyeast_NGP_DIA_2.mzML	1583.14	1635.59	-52.4528	LGNQYYJDTQWLK	LGNQYYJDTQWLK	(N(N(H(H(H(H)))(H(H)(H(H)(H(H)))))))	H(10)N(2)	7	3	1223.83	1078140	1.79752e+06	0.000518301	1.84964e-05	sp|Q10061|LHS1_SCHPO	733	FALSE
fissionyeast_NGP_DIA_3.mzML	1583.3	1631.2	-47.9027	LGNQYYJDTQWLK	LGNQYYJDTQWLK	(N(N(H(H(H(H)))(H(H)(H(H)(H(H)))))))	H(10)N(2)	7	3	1223.83	1165280	2.09357e+06	0.00102945	3.08577e-05	sp|Q10061|LHS1_SCHPO	733	FALSE
fissionyeast_NGP_DIA_4.mzML	1560.72	1611.37	-50.6522	LGNQYYJDTQWLK	LGNQYYJDTQWLK	(N(N(H(H(H(H)))(H(H)(H(H)(H(H)))))))	H(10)N(2)	7	3	1223.83	1103940	1.68683e+06	0.000556526	1.51886e-05	sp|Q10061|LHS1_SCHPO	733	FALSE
fissionyeast_NGP_DIA_1.mzML	1643.41	1521.25	122.156	LGVGJATFETDDFSK	LGVGJATFETDDFSK	(N(N(H(H(H(H)))(H(H)(H)(H)))))	H(8)N(2)	5	3	1101.78	3527210	3.83807e+06	0.000446243	0.000564015	sp|Q09140|UGGG_SCHPO	880	FALSE
fissionyeast_NGP_DIA_2.mzML	1665.06	1553.75	111.311	LGVGJATFETDDFSK	LGVGJATFETDDFSK	(N(N(H(H(H(H)))(H(H)(H)(H)))))	H(8)N(2)	5	3	1101.78	2279950	4.0347e+06	0.000432239	0.000324829	sp|Q09140|UGGG_SCHPO	880	FALSE
fissionyeast_NGP_DIA_3.mzML	1671.07	1560.34	110.735	LGVGJATFETDDFSK	LGVGJATFETDDFSK	(N(N(H(H(H(H)))(H(H)(H)(H)))))	H(8)N(2)	5	3	1101.78	1723550	4.62226e+06	0.000434579	0.00029079	sp|Q09140|UGGG_SCHPO	880	FALSE
fissionyeast_NGP_DIA_4.mzML	1643	1526.97	116.029	LGVGJATFETDDFSK	LGVGJATFETDDFSK	(N(N(H(H(H(H)))(H(H)(H)(H)))))	H(8)N(2)	5	3	1101.78	2097260	3.03712e+06	0.000443907	0.000202695	sp|Q09140|UGGG_SCHPO	880	FALSE
fissionyeast_NGP_DIA_1.mzML	1629.65	1549.68	79.9701	LGVGJATFETDDFSK	LGVGJATFETDDFSK	(N(N(H(H)(H(H)(H(H(H(H(H)))))))))	H(9)N(2)	5	3	1155.8	2238670	2.53828e+06	0.000779983	0.000133394	sp|Q09140|UGGG_SCHPO	880	FALSE
fissionyeast_NGP_DIA_2.mzML	1655.37	1573.12	82.2528	LGVGJATFETDDFSK	LGVGJATFETDDFSK	(N(N(H(H)(H(H)(H(H(H(H(H)))))))))	H(9)N(2)	5	3	1155.8	1847730	3.31948e+06	0.000340851	5.99295e-05	sp|Q09140|UGGG_SCHPO	880	FALSE
fissionyeast_NGP_DIA_3.mzML	1659.78	1577.88	81.8961	LGVGJATFETDDFSK	LGVGJATFETDDFSK	(N(N(H(H)(H(H)(H(H(H(H(H)))))))))	H(9)N(2)	5	3	1155.8	1728360	3.28803e+06	0.00122895	0.000144768	sp|Q09140|UGGG_SCHPO	880	FALSE
fissionyeast_NGP_DIA_4.mzML	1631.4	1553.6	77.8009	LGVGJATFETDDFSK	LGVGJATFETDDFSK	(N(N(H(H)(H(H)(H(H(H(H(H)))))))))	H(9)N(2)	5	3	1155.8	1665760	2.80411e+06	0.00028436	0.000188755	sp|Q09140|UGGG_SCHPO	880	FALSE
fissionyeast_NGP_DIA_1.mzML	340.292	270.072	70.2195	LISSJK	LISSJK	(N(N(H(H(H))(H(H)(H)(H(H))))))	H(8)N(2)	5	2	1182.49	1136090	2.07813e+06	3.23754e-06	0.000687613	sp|O94694|YG1A_SCHPO	54	FALSE
fissionyeast_NGP_DIA_3.mzML	336.428	265.848	70.5801	LISSJK	LISSJK	(N(N(H(H(H))(H(H)(H)(H(H))))))	H(8)N(2)	5	2	1182.49	1006280	2.61713e+06	0.000100691	0.00206362	sp|O94694|YG1A_SCHPO	54	FALSE
fissionyeast_NGP_DIA_4.mzML	337.43	337.682	-0.252161	LISSJK	LISSJK	(N(N(H(H(H))(H(H)(H)(H(H))))))	H(8)N(2)	5	2	1182.49	1102220	2.43108e+06	5.79185e-06	0.00504279	sp|O94694|YG1A_SCHPO	54	FALSE
fissionyeast_NGP_DIA_1.mzML	1347.57	1300.97	46.5984	LJASNGDVIWR	LJASNGDVIWR	(N(N(H(H)(H(H(H))(H(H(H(H))))))))	H(9)N(2)	2	3	1037.1	1841930	1.68891e+06	0.000359976	2.314e-05	sp|O13981|EMC1_SCHPO	66	FALSE
fissionyeast_NGP_DIA_2.mzML	1353.53	1311.03	42.5048	LJASNGDVIWR	LJASNGDVIWR	(N(N(H(H)(H(H(H))(H(H(H(H))))))))	H(9)N(2)	2	3	1037.1	1049040	2.10389e+06	0.00203607	0.0068224	sp|O13981|EMC1_SCHPO	66	FALSE
fissionyeast_NGP_DIA_3.mzML	1361.62	1313.84	47.7766	LJASNGDVIWR	LJASNGDVIWR	(N(N(H(H)(H(H(H))(H(H(H(H))))))))	H(9)N(2)	2	3	1037.1	1183920	1.18276e+06	0.000327354	0.000188024	sp|O13981|EMC1_SCHPO	66	FALSE
fissionyeast_NGP_DIA_4.mzML	1347.81	1297.52	50.2924	LJASNGDVIWR	LJASNGDVIWR	(N(N(H(H)(H(H(H))(H(H(H(H))))))))	H(9)N(2)	2	3	1037.1	1830090	1.35997e+06	0.000192553	8.66211e-05	sp|O13981|EMC1_SCHPO	66	FALSE
fissionyeast_NGP_DIA_1.mzML	1347.98	1258.61	89.3698	LJASNGDVIWR	LJASNGDVIWR	(N(N(H(H(H(H)))(H(H)(H(H)(H))))))	H(9)N(2)	2	2	1555.14	898572	5.3182e+06	2.81684e-07	8.20627e-06	sp|O13981|EMC1_SCHPO	66	FALSE
fissionyeast_NGP_DIA_2.mzML	1353.36	1268.94	84.4212	LJASNGDVIWR	LJASNGDVIWR	(N(N(H(H(H(H)))(H(H)(H(H)(H))))))	H(9)N(2)	2	2	1555.14	922374	4.17627e+06	2.37449e-07	8.96479e-06	sp|O13981|EMC1_SCHPO	66	FALSE
fissionyeast_NGP_DIA_3.mzML	1361.88	1268.9	92.9821	LJASNGDVIWR	LJASNGDVIWR	(N(N(H(H(H(H)))(H(H)(H(H)(H))))))	H(9)N(2)	2	2	1555.14	757829	5.1806e+06	4.8676e-05	2.47833e-05	sp|O13981|EMC1_SCHPO	66	FALSE
fissionyeast_NGP_DIA_4.mzML	1347.67	1256.64	91.027	LJASNGDVIWR	LJASNGDVIWR	(N(N(H(H(H(H)))(H(H)(H(H)(H))))))	H(9)N(2)	2	2	1555.14	869334	4.30554e+06	2.04644e-07	0.000170626	sp|O13981|EMC1_SCHPO	66	FALSE
fissionyeast_NGP_DIA_1.mzML	1600.47	1548.77	51.6984	LJDTYTEVAEVMK	LJDTYTEVAEVMK	(N(N(H(H(H)(H(H)))(H(H)(H(H))))))	H(9)N(2)	2	3	1126.46	2207340	2.17058e+06	0.000598199	0.000155705	sp|Q10057|PDI1_SCHPO	161	FALSE
fissionyeast_NGP_DIA_2.mzML	1635.85	1564.71	71.1408	LJDTYTEVAEVMK	LJDTYTEVAEVMK	(N(N(H(H(H)(H(H)))(H(H)(H(H))))))	H(9)N(2)	2	3	1126.46	1370750	1.82913e+06	0.00146571	3.0467e-05	sp|Q10057|PDI1_SCHPO	161	FALSE
fissionyeast_NGP_DIA_3.mzML	1638.74	1572.34	66.4036	LJDTYTEVAEVMK	LJDTYTEVAEVMK	(N(N(H(H(H)(H(H)))(H(H)(H(H))))))	H(9)N(2)	2	3	1126.46	1782570	2.29098e+06	0.00698377	2.35691e-05	sp|Q10057|PDI1_SCHPO	161	FALSE
fissionyeast_NGP_DIA_4.mzML	1611.3	1545.44	65.8592	LJDTYTEVAEVMK	LJDTYTEVAEVMK	(N(N(H(H(H)(H(H)))(H(H)(H(H))))))	H(9)N(2)	2	3	1126.46	1468800	1.60577e+06	0.000545394	4.33925e-05	sp|Q10057|PDI1_SCHPO	161	FALSE
fissionyeast_NGP_DIA_1.mzML	2381.84	2537.56	-155.719	LJDTYTEVAEVMKDDFVFAASDDKELAK	LJDTYTEVAEVMKDDFVFAASDDKELAK	(N(N(H(H(H(H)))(H(H)(H)(H)))))	H(8)N(2)	2	4	1217.53	5686790	3.54861e+07	0.00114055	0.0014802	sp|Q10057|PDI1_SCHPO	161	FALSE
fissionyeast_NGP_DIA_2.mzML	2401.4	2555.8	-154.397	LJDTYTEVAEVMKDDFVFAASDDKELAK	LJDTYTEVAEVMKDDFVFAASDDKELAK	(N(N(H(H(H(H)))(H(H)(H)(H)))))	H(8)N(2)	2	4	1217.53	5435310	36834962	0.00115561	0.000617369	sp|Q10057|PDI1_SCHPO	161	FALSE
fissionyeast_NGP_DIA_3.mzML	2393.54	2558.1	-164.559	LJDTYTEVAEVMKDDFVFAASDDKELAK	LJDTYTEVAEVMKDDFVFAASDDKELAK	(N(N(H(H(H(H)))(H(H)(H)(H)))))	H(8)N(2)	2	4	1217.53	5414070	3.80088e+07	0.00309092	0.000638169	sp|Q10057|PDI1_SCHPO	161	FALSE
fissionyeast_NGP_DIA_3.mzML	2384.75	2583.88	-199.129	LJDTYTEVAEVMKDDFVFAASDDKELAK	LJDTYTEVAEVMKDDFVFAASDDKELAK	(N(N(H(H)(H(H)(H(H(H(H(H(H))))))))))	H(10)N(2)	2	4	1298.55	3808310	3.51879e+07	0.00206524	0.00349777	sp|Q10057|PDI1_SCHPO	161	FALSE
fissionyeast_NGP_DIA_1.mzML	2159.39	2213.5	-54.113	LLJISLEHLPGQTDIFR	LLJISLEHLPGQTDIFR	(N(N(H(H(H(H(H))))(H(H(H(H)))(H(H(H)))))))	H(12)N(2)	3	3	1439.63	888343	4.3894e+06	0.00100327	0.0034486	sp|O14124|DPEH1_SCHPO	84	FALSE
fissionyeast_NGP_DIA_2.mzML	2190.67	2244.58	-53.9089	LLJISLEHLPGQTDIFR	LLJISLEHLPGQTDIFR	(N(N(H(H(H(H(H))))(H(H(H(H)))(H(H(H)))))))	H(12)N(2)	3	3	1439.63	1229580	4.77038e+06	8.59164e-10	0.00258582	sp|O14124|DPEH1_SCHPO	84	FALSE
fissionyeast_NGP_DIA_3.mzML	2194.4	2246.03	-51.6282	LLJISLEHLPGQTDIFR	LLJISLEHLPGQTDIFR	(N(N(H(H(H(H(H))))(H(H(H(H)))(H(H(H)))))))	H(12)N(2)	3	3	1439.63	1213730	6.37178e+06	4.54151e-08	0.00181896	sp|O14124|DPEH1_SCHPO	84	FALSE
fissionyeast_NGP_DIA_4.mzML	2156.72	2217.53	-60.8053	LLJISLEHLPGQTDIFR	LLJISLEHLPGQTDIFR	(N(N(H(H(H(H(H))))(H(H(H(H)))(H(H(H)))))))	H(12)N(2)	3	3	1439.63	1500020	3.83149e+06	0.0075583	0.000359235	sp|O14124|DPEH1_SCHPO	84	FALSE
fissionyeast_NGP_DIA_1.mzML	2154.19	2222.65	-68.4578	LLJISLEHLPGQTDIFR	LLJISLEHLPGQTDIFR	(N(N(H(H(H(H(H))))(H(H(H(H(H(H(H(H)))))))))))	H(13)N(2)	3	3	1493.65	1859130	9.36116e+06	5.96363e-08	0.000161419	sp|O14124|DPEH1_SCHPO	84	FALSE
fissionyeast_NGP_DIA_2.mzML	2183.7	2252.16	-68.4611	LLJISLEHLPGQTDIFR	LLJISLEHLPGQTDIFR	(N(N(H(H(H(H(H))))(H(H(H(H(H(H(H(H)))))))))))	H(13)N(2)	3	3	1493.65	2141680	1.09976e+07	8.38573e-06	4.8049e-05	sp|O14124|DPEH1_SCHPO	84	FALSE
fissionyeast_NGP_DIA_3.mzML	2188.03	2251.84	-63.8139	LLJISLEHLPGQTDIFR	LLJISLEHLPGQTDIFR	(N(N(H(H(H(H(H))))(H(H(H(H(H(H(H(H)))))))))))	H(13)N(2)	3	3	1493.65	2330450	1.39661e+07	1.07117e-10	6.59706e-05	sp|O14124|DPEH1_SCHPO	84	FALSE
fissionyeast_NGP_DIA_4.mzML	2146.62	2224.87	-78.2541	LLJISLEHLPGQTDIFR	LLJISLEHLPGQTDIFR	(N(N(H(H(H(H(H))))(H(H(H(H(H(H(H(H)))))))))))	H(13)N(2)	3	3	1493.65	2726650	1.03919e+07	2.30433e-07	0.000321673	sp|O14124|DPEH1_SCHPO	84	FALSE
fissionyeast_NGP_DIA_2.mzML	2175.81	2232.7	-56.8865	LLJISLEHLPGQTDIFR	LLJISLEHLPGQTDIFR	(N(N(H(H(H(H(H(H)))))(H(H(H))(H(H(H(H(H)))))))))	H(14)N(2)	3	3	1547.66	1495890	8.68109e+06	6.69844e-09	0.00119058	sp|O14124|DPEH1_SCHPO	84	FALSE
fissionyeast_NGP_DIA_3.mzML	2179.94	2236.75	-56.8133	LLJISLEHLPGQTDIFR	LLJISLEHLPGQTDIFR	(N(N(H(H(H(H(H(H)))))(H(H(H))(H(H(H(H(H)))))))))	H(14)N(2)	3	3	1547.66	1327590	6.81087e+06	2.5189e-07	0.000559994	sp|O14124|DPEH1_SCHPO	84	FALSE
fissionyeast_NGP_DIA_4.mzML	2136.89	2205.93	-69.0378	LLJISLEHLPGQTDIFR	LLJISLEHLPGQTDIFR	(N(N(H(H(H(H(H(H)))))(H(H(H))(H(H(H(H(H)))))))))	H(14)N(2)	3	3	1547.66	2281150	5.54272e+06	1.79582e-05	0.0011634	sp|O14124|DPEH1_SCHPO	84	FALSE
fissionyeast_NGP_DIA_4.mzML	2128.62	2448.83	-320.213	LLJISLEHLPGQTDIFR	LLJISLEHLPGQTDIFR	(N(N(H(H(H(H(H(H(H))))))(H(H(H(H(H(H(H(H)))))))))))	H(15)N(2)	3	3	1601.68	731356	5.03789e+06	0.00541335	0.00403822	sp|O14124|DPEH1_SCHPO	84	FALSE
fissionyeast_NGP_DIA_4.mzML	3198.64	3152.17	46.4714	LSEMVETALDVLLJATNEDTSK	LSEMVETALDVLLJATNEDTSK	(N(N(H(H(H(H)))(H(H)(H)(H)))))	H(8)N(2)	14	3	1365.92	499938	549234	0.0019506	0.000538237	sp|O60109|PPB_SCHPO	291	FALSE
fissionyeast_NGP_DIA_1.mzML	3196.55	3135.91	60.6439	LSEMVETALDVLLJATNEDTSK	LSEMVETALDVLLJATNEDTSK	(N(N(H(H(H(H(H))))(H(H(H(H)))))))	H(9)N(2)	14	3	1419.94	817816	1.97288e+06	0.00132132	0.00010095	sp|O60109|PPB_SCHPO	291	FALSE
fissionyeast_NGP_DIA_2.mzML	3207.99	3136.78	71.2097	LSEMVETALDVLLJATNEDTSK	LSEMVETALDVLLJATNEDTSK	(N(N(H(H(H(H(H))))(H(H(H(H)))))))	H(9)N(2)	14	3	1419.94	936052	2.03132e+06	0.00235328	7.81004e-05	sp|O60109|PPB_SCHPO	291	FALSE
fissionyeast_NGP_DIA_4.mzML	3193.76	3130.34	63.4199	LSEMVETALDVLLJATNEDTSK	LSEMVETALDVLLJATNEDTSK	(N(N(H(H(H(H(H))))(H(H(H(H)))))))	H(9)N(2)	14	3	1419.94	854353	1.27195e+06	0.0052045	0.000278502	sp|O60109|PPB_SCHPO	291	FALSE
fissionyeast_NGP_DIA_1.mzML	2534.72	2636.42	-101.703	LSJVTTATFDGISNVFIGNLK	LSJVTTATFDGISNVFIGNLK	(N(N(H(H(H))(H(H(H(H(H(H(H(H)))))))))))	H(11)N(2)	3	3	1467.31	4017240	5.75755e+06	0.000814751	0.00017418	sp|O13960|ECM33_SCHPO	203	FALSE
fissionyeast_NGP_DIA_2.mzML	2553.56	2651.82	-98.2614	LSJVTTATFDGISNVFIGNLK	LSJVTTATFDGISNVFIGNLK	(N(N(H(H(H))(H(H(H(H(H(H(H(H)))))))))))	H(11)N(2)	3	3	1467.31	3614690	5.2763e+06	0.00156705	8.33383e-05	sp|O13960|ECM33_SCHPO	203	FALSE
fissionyeast_NGP_DIA_3.mzML	2551.47	2658.07	-106.599	LSJVTTATFDGISNVFIGNLK	LSJVTTATFDGISNVFIGNLK	(N(N(H(H(H))(H(H(H(H(H(H(H(H)))))))))))	H(11)N(2)	3	3	1467.31	4669690	5.18224e+06	0.000695318	0.000267483	sp|O13960|ECM33_SCHPO	203	FALSE
fissionyeast_NGP_DIA_4.mzML	2531.89	2629.73	-97.8421	LSJVTTATFDGISNVFIGNLK	LSJVTTATFDGISNVFIGNLK	(N(N(H(H(H))(H(H(H(H(H(H(H(H)))))))))))	H(11)N(2)	3	3	1467.31	2897730	5.37295e+06	2.13722e-05	0.000376351	sp|O13960|ECM33_SCHPO	203	FALSE
fissionyeast_NGP_DIA_1.mzML	2525.51	2649.88	-124.369	LSJVTTATFDGISNVFIGNLK	LSJVTTATFDGISNVFIGNLK	(N(N(H(H(H(H(H))))(H(H(H(H(H(H(H))))))))))	H(12)N(2)	3	3	1521.32	4231240	1.08585e+07	0.00188196	0.00097907	sp|O13960|ECM33_SCHPO	203	FALSE
fissionyeast_NGP_DIA_2.mzML	2543.05	2665.05	-121.999	LSJVTTATFDGISNVFIGNLK	LSJVTTATFDGISNVFIGNLK	(N(N(H(H(H(H(H))))(H(H(H(H(H(H(H))))))))))	H(12)N(2)	3	3	1521.32	5034480	1.0485e+07	2.37037e-05	0.00056605	sp|O13960|ECM33_SCHPO	203	FALSE
fissionyeast_NGP_DIA_3.mzML	2542.46	2671.53	-129.068	LSJVTTATFDGISNVFIGNLK	LSJVTTATFDGISNVFIGNLK	(N(N(H(H(H(H(H))))(H(H(H(H(H(H(H))))))))))	H(12)N(2)	3	3	1521.32	5019970	9.01673e+06	0.00066297	0.00117246	sp|O13960|ECM33_SCHPO	203	FALSE
fissionyeast_NGP_DIA_4.mzML	2522.79	2643.2	-120.412	LSJVTTATFDGISNVFIGNLK	LSJVTTATFDGISNVFIGNLK	(N(N(H(H(H(H(H))))(H(H(H(H(H(H(H))))))))))	H(12)N(2)	3	3	1521.32	3747380	7.64183e+06	6.61359e-07	0.00175974	sp|O13960|ECM33_SCHPO	203	FALSE
fissionyeast_NGP_DIA_1.mzML	2518.32	2628.63	-110.31	LSJVTTATFDGISNVFIGNLK	LSJVTTATFDGISNVFIGNLK	(N(N(H(H(H(H(H(H)))))(H(H)(H(H(H(H(H)))))))))	H(13)N(2)	3	3	1575.34	14230100	1.08978e+08	6.71509e-06	0.000982871	sp|O13960|ECM33_SCHPO	203	FALSE
fissionyeast_NGP_DIA_3.mzML	2536.68	2650.24	-113.561	LSJVTTATFDGISNVFIGNLK	LSJVTTATFDGISNVFIGNLK	(N(N(H(H(H(H(H(H)))))(H(H)(H(H(H(H(H)))))))))	H(13)N(2)	3	3	1575.34	11595600	1.15773e+08	0.000903361	0.000452784	sp|O13960|ECM33_SCHPO	203	FALSE
fissionyeast_NGP_DIA_4.mzML	2517.36	2621.96	-104.598	LSJVTTATFDGISNVFIGNLK	LSJVTTATFDGISNVFIGNLK	(N(N(H(H(H(H(H(H)))))(H(H)(H(H(H(H(H)))))))))	H(13)N(2)	3	3	1575.34	11250500	9.01308e+07	0.000106084	0.00087147	sp|O13960|ECM33_SCHPO	203	FALSE
fissionyeast_NGP_DIA_1.mzML	2509.64	2639.67	-130.032	LSJVTTATFDGISNVFIGNLK	LSJVTTATFDGISNVFIGNLK	(N(N(H(H(H(H(H))))(H(H(H))(H(H(H(H(H(H))))))))))	H(14)N(2)	3	3	1629.36	8755630	2.4641e+07	0.000770337	0.00566326	sp|O13960|ECM33_SCHPO	203	FALSE
fissionyeast_NGP_DIA_2.mzML	2524.12	2655.02	-130.897	LSJVTTATFDGISNVFIGNLK	LSJVTTATFDGISNVFIGNLK	(N(N(H(H(H(H(H))))(H(H(H))(H(H(H(H(H(H))))))))))	H(14)N(2)	3	3	1629.36	13850200	3.68891e+07	0.00348833	0.00358503	sp|O13960|ECM33_SCHPO	203	FALSE
fissionyeast_NGP_DIA_4.mzML	2506.74	2632.98	-126.236	LSJVTTATFDGISNVFIGNLK	LSJVTTATFDGISNVFIGNLK	(N(N(H(H(H(H(H))))(H(H(H))(H(H(H(H(H(H))))))))))	H(14)N(2)	3	3	1629.36	10579900	3.38453e+07	4.53071e-05	0.00479873	sp|O13960|ECM33_SCHPO	203	FALSE
fissionyeast_NGP_DIA_1.mzML	1773.35	1600.48	172.869	LVDATQGGPJITFSSIR	LVDATQGGPJITFSSIR	(N(F)(N(H(H(H)(H))(H(N)(N(F))))))	F(2)H(5)N(4)	10	3	1230.88	836826	15043.5	0.00245687	0.000791214	sp|O13857|PLB2_SCHPO	266	TRUE
fissionyeast_NGP_DIA_2.mzML	1791.5	1635.85	155.654	LVDATQGGPJITFSSIR	LVDATQGGPJITFSSIR	(N(F)(N(H(H(H))(H(N)(N(H)(F))))))	F(2)H(5)N(4)	10	3	1230.88	868969	45323.8	0.00150953	0.000781813	sp|O13857|PLB2_SCHPO	266	TRUE
fissionyeast_NGP_DIA_1.mzML	1745.11	1565.04	180.07	LVDATQGGPJITFSSIR	LVDATQGGPJITFSSIR	(N(N(H(H(H(H(H))))(H(H(H))(H(H(H(H))))))))	H(12)N(2)	10	3	1376.25	1193770	518445	0.000334054	0.00150201	sp|O13857|PLB2_SCHPO	266	FALSE
fissionyeast_NGP_DIA_2.mzML	1766.76	1606.7	160.06	LVDATQGGPJITFSSIR	LVDATQGGPJITFSSIR	(N(N(H(H(H(H(H))))(H(H(H))(H(H(H(H))))))))	H(12)N(2)	10	3	1376.25	1122330	1.06802e+06	0.00074174	0.000875088	sp|O13857|PLB2_SCHPO	266	FALSE
fissionyeast_NGP_DIA_3.mzML	1758.88	1599.29	159.588	LVDATQGGPJITFSSIR	LVDATQGGPJITFSSIR	(N(N(H(H(H(H(H))))(H(H(H))(H(H(H(H))))))))	H(12)N(2)	10	3	1376.25	1165700	884378	0.00068758	0.00437749	sp|O13857|PLB2_SCHPO	266	FALSE
fissionyeast_NGP_DIA_4.mzML	1741.93	1582.65	159.277	LVDATQGGPJITFSSIR	LVDATQGGPJITFSSIR	(N(N(H(H(H(H(H))))(H(H(H))(H(H(H(H))))))))	H(12)N(2)	10	3	1376.25	1080980	637857	0.000363611	0.00202671	sp|O13857|PLB2_SCHPO	266	FALSE
fissionyeast_NGP_DIA_1.mzML	1745.11	1790.17	-45.065	LVDATQGGPJITFSSIR	LVDATQGGPJITFSSIR	(N(F)(N(H(H(H)(H))(H(N(H(A(A))))))))	A(2)F(1)H(6)N(3)	10	3	1362.58	1182770	150818	0.006025	0.000371213	sp|O13857|PLB2_SCHPO	266	TRUE
fissionyeast_NGP_DIA_2.mzML	1766.76	1803.04	-36.2799	LVDATQGGPJITFSSIR	LVDATQGGPJITFSSIR	(N(N(H(H(H)(H))(H(N(F)(H(A(A))))))))	A(2)F(1)H(6)N(3)	10	3	1362.58	1102590	92009.9	0.00258258	0.000323779	sp|O13857|PLB2_SCHPO	266	TRUE
fissionyeast_NGP_DIA_3.mzML	1758.88	1793.24	-34.3575	LVDATQGGPJITFSSIR	LVDATQGGPJITFSSIR	(N(N(H(H(H)(H))(H(N(F)(H(A(A))))))))	A(2)F(1)H(6)N(3)	10	3	1362.58	1157290	120080	0.00525667	0.000427016	sp|O13857|PLB2_SCHPO	266	TRUE
fissionyeast_NGP_DIA_2.mzML	1760.19	1621	139.189	LVDATQGGPJITFSSIR	LVDATQGGPJITFSSIR	(N(N(H(H(H(H(H))))(H(H)(H(H(H))(H(H(H))))))))	H(13)N(2)	10	3	1430.26	653200	2.92358e+06	0.0034327	0.0014911	sp|O13857|PLB2_SCHPO	266	FALSE
fissionyeast_NGP_DIA_3.mzML	1751.67	1611.12	140.551	LVDATQGGPJITFSSIR	LVDATQGGPJITFSSIR	(N(N(H(H(H(H(H))))(H(H)(H(H(H))(H(H(H))))))))	H(13)N(2)	10	3	1430.26	565558	2.62403e+06	0.00411182	0.00201229	sp|O13857|PLB2_SCHPO	266	FALSE
fissionyeast_NGP_DIA_4.mzML	1734.47	1596.58	137.895	LVDATQGGPJITFSSIR	LVDATQGGPJITFSSIR	(N(N(H(H(H(H(H))))(H(H)(H(H(H))(H(H(H))))))))	H(13)N(2)	10	3	1430.26	516928	1.83726e+06	0.00280847	0.00178584	sp|O13857|PLB2_SCHPO	266	FALSE
fissionyeast_NGP_DIA_1.mzML	1732.57	1549.94	182.634	LVDATQGGPJITFSSIR	LVDATQGGPJITFSSIR	(N(N(H(H(H(H(H(H(H))))))(H(H(H))(H(H(H(H))))))))	H(14)N(2)	10	3	1484.28	2214130	3.61461e+06	4.06081e-05	0.000461272	sp|O13857|PLB2_SCHPO	266	FALSE
fissionyeast_NGP_DIA_2.mzML	1754.63	1567	187.631	LVDATQGGPJITFSSIR	LVDATQGGPJITFSSIR	(N(N(H(H(H(H(H(H(H))))))(H(H(H))(H(H(H(H))))))))	H(14)N(2)	10	3	1484.28	1671420	2.81868e+06	0.000868895	0.000398383	sp|O13857|PLB2_SCHPO	266	FALSE
fissionyeast_NGP_DIA_3.mzML	1746.38	1574.1	172.279	LVDATQGGPJITFSSIR	LVDATQGGPJITFSSIR	(N(N(H(H(H(H(H(H(H))))))(H(H(H))(H(H(H(H))))))))	H(14)N(2)	10	3	1484.28	1972000	2.97205e+06	5.22406e-05	0.000570131	sp|O13857|PLB2_SCHPO	266	FALSE
fissionyeast_NGP_DIA_4.mzML	1728.04	1548.13	179.907	LVDATQGGPJITFSSIR	LVDATQGGPJITFSSIR	(N(N(H(H(H(H(H(H(H))))))(H(H(H))(H(H(H(H))))))))	H(14)N(2)	10	3	1484.28	1821520	2.59248e+06	2.08182e-05	0.000199507	sp|O13857|PLB2_SCHPO	266	FALSE
fissionyeast_NGP_DIA_1.mzML	1728.01	1711.03	16.984	LVDATQGGPJITFSSIR	LVDATQGGPJITFSSIR	(N(N(H(H(H(H(H(H(H))))))(H(H)(H(H(H(H(H(H))))))))))	H(15)N(2)	10	3	1538.3	3154430	5.59857e+06	4.02198e-08	0.000737111	sp|O13857|PLB2_SCHPO	266	FALSE
fissionyeast_NGP_DIA_2.mzML	1747.76	1725.95	21.8131	LVDATQGGPJITFSSIR	LVDATQGGPJITFSSIR	(N(N(H(H(H(H(H(H(H))))))(H(H)(H(H(H(H(H(H))))))))))	H(15)N(2)	10	3	1538.3	3444740	4139755	1.18617e-09	0.00111551	sp|O13857|PLB2_SCHPO	266	FALSE
fissionyeast_NGP_DIA_3.mzML	1741.76	1723.36	18.4008	LVDATQGGPJITFSSIR	LVDATQGGPJITFSSIR	(N(N(H(H(H(H(H(H(H))))))(H(H)(H(H(H(H(H(H))))))))))	H(15)N(2)	10	3	1538.3	3169150	4.55465e+06	4.6858e-08	0.000839799	sp|O13857|PLB2_SCHPO	266	FALSE
fissionyeast_NGP_DIA_4.mzML	1722.13	1704.55	17.5804	LVDATQGGPJITFSSIR	LVDATQGGPJITFSSIR	(N(N(H(H(H(H(H(H(H))))))(H(H)(H(H(H(H(H(H))))))))))	H(15)N(2)	10	3	1538.3	2919650	3.63481e+06	1.9174e-08	0.0019982	sp|O13857|PLB2_SCHPO	266	FALSE
fissionyeast_NGP_DIA_1.mzML	915.428	879.482	35.9457	LYESEJQTHLITK	LYESEJQTHLITK	(N(N(H(H(H(H)))(H(H)(H)(H)))))	H(8)N(2)	6	3	1093.47	7365780	3.54653e+07	0.00125526	5.38862e-05	sp|O74323|SEC11_SCHPO	114	FALSE
fissionyeast_NGP_DIA_2.mzML	924.647	885.088	39.5593	LYESEJQTHLITK	LYESEJQTHLITK	(N(N(H(H(H(H)))(H(H)(H)(H)))))	H(8)N(2)	6	3	1093.47	7864770	3.40147e+07	0.000891864	3.93524e-05	sp|O74323|SEC11_SCHPO	114	FALSE
fissionyeast_NGP_DIA_3.mzML	937.868	898.744	39.1244	LYESEJQTHLITK	LYESEJQTHLITK	(N(N(H(H(H(H)))(H(H)(H)(H)))))	H(8)N(2)	6	3	1093.47	7368540	3.09884e+07	0.000130861	0.000224192	sp|O74323|SEC11_SCHPO	114	FALSE
fissionyeast_NGP_DIA_4.mzML	913.133	880.01	33.1234	LYESEJQTHLITK	LYESEJQTHLITK	(N(N(H(H(H(H)))(H(H)(H)(H)))))	H(8)N(2)	6	3	1093.47	6682240	2.75458e+07	7.34228e-05	0.000109707	sp|O74323|SEC11_SCHPO	114	FALSE
fissionyeast_NGP_DIA_1.mzML	910.572	867.064	43.5082	LYESEJQTHLITK	LYESEJQTHLITK	(N(N(H(H(H(H)))(H(H(H(H(H))))))))	H(9)N(2)	6	3	1147.48	4474090	2.728e+07	5.67839e-06	4.48006e-05	sp|O74323|SEC11_SCHPO	114	FALSE
fissionyeast_NGP_DIA_2.mzML	918.858	868.437	50.4212	LYESEJQTHLITK	LYESEJQTHLITK	(N(N(H(H(H(H)))(H(H(H(H(H))))))))	H(9)N(2)	6	3	1147.48	4308290	2.60731e+07	0.000199485	0.000110296	sp|O74323|SEC11_SCHPO	114	FALSE
fissionyeast_NGP_DIA_3.mzML	932.885	881.623	51.2616	LYESEJQTHLITK	LYESEJQTHLITK	(N(N(H(H(H(H)))(H(H(H(H(H))))))))	H(9)N(2)	6	3	1147.48	4081600	2.71551e+07	6.96359e-06	5.21266e-05	sp|O74323|SEC11_SCHPO	114	FALSE
fissionyeast_NGP_DIA_4.mzML	908.41	868.751	39.659	LYESEJQTHLITK	LYESEJQTHLITK	(N(N(H(H(H(H)))(H(H(H(H(H))))))))	H(9)N(2)	6	3	1147.48	3811960	2.24755e+07	0.000194292	0.00010037	sp|O74323|SEC11_SCHPO	114	FALSE
fissionyeast_NGP_DIA_2.mzML	1752.76	1667.08	85.6766	MEJITSNEVSLHIASADSAPGFDK	MEJITSNEVSLHIASADSAPGFDK	(N(N(H(H(H(H)))(H(H)(H)(H)))))	H(8)N(2)	3	3	1412.59	529834	3.24779e+06	0.00024158	7.36047e-05	sp|O94702|ERMP1_SCHPO	617	FALSE
fissionyeast_NGP_DIA_3.mzML	1741.09	1672.59	68.4999	MEJITSNEVSLHIASADSAPGFDK	MEJITSNEVSLHIASADSAPGFDK	(N(N(H(H(H(H)))(H(H)(H)(H)))))	H(8)N(2)	3	3	1412.59	511938	2.9679e+06	0.000703366	0.000742964	sp|O94702|ERMP1_SCHPO	617	FALSE
fissionyeast_NGP_DIA_4.mzML	1726.46	1645.31	81.1527	MEJITSNEVSLHIASADSAPGFDK	MEJITSNEVSLHIASADSAPGFDK	(N(N(H(H(H(H)))(H(H)(H)(H)))))	H(8)N(2)	3	3	1412.59	494420	3.03934e+06	0.000970967	0.000257782	sp|O94702|ERMP1_SCHPO	617	FALSE
fissionyeast_NGP_DIA_1.mzML	1727.03	1674.18	52.8511	MEJITSNEVSLHIASADSAPGFDK	MEJITSNEVSLHIASADSAPGFDK	(N(N(H(H(H(H(H))))(H(H(H(H)))))))	H(9)N(2)	3	3	1466.61	1182520	9.8446e+06	0.000429893	0.000457806	sp|O94702|ERMP1_SCHPO	617	FALSE
fissionyeast_NGP_DIA_3.mzML	1739.87	1690.24	49.6274	MEJITSNEVSLHIASADSAPGFDK	MEJITSNEVSLHIASADSAPGFDK	(N(N(H(H(H(H(H))))(H(H(H(H)))))))	H(9)N(2)	3	3	1466.61	1029810	8.13333e+06	0.00170116	0.000213358	sp|O94702|ERMP1_SCHPO	617	FALSE
fissionyeast_NGP_DIA_4.mzML	1723.8	1667.49	56.3116	MEJITSNEVSLHIASADSAPGFDK	MEJITSNEVSLHIASADSAPGFDK	(N(N(H(H(H(H(H))))(H(H(H(H)))))))	H(9)N(2)	3	3	1466.61	1086730	6.96004e+06	3.83449e-06	0.000240145	sp|O94702|ERMP1_SCHPO	617	FALSE
fissionyeast_NGP_DIA_1.mzML	341.885	312.235	29.6504	NFJDSSTK	NFJDSSTK	(N(N(H(H(H(H(H))))(H(H)(H(H(H))(H(H(H))))))))	H(13)N(2)	3	3	1142.42	2679500	8.22443e+06	7.41598e-10	0.00336409	sp|P78854|PLB1_SCHPO	348	FALSE
fissionyeast_NGP_DIA_2.mzML	338.674	312.182	26.4921	NFJDSSTK	NFJDSSTK	(N(N(H(H(H(H(H))))(H(H)(H(H(H))(H(H(H))))))))	H(13)N(2)	3	3	1142.42	2177700	1.00494e+07	2.58405e-08	0.00602295	sp|P78854|PLB1_SCHPO	348	FALSE
fissionyeast_NGP_DIA_3.mzML	338.493	306.212	32.2809	NFJDSSTK	NFJDSSTK	(N(N(H(H(H(H(H))))(H(H)(H(H(H))(H(H(H))))))))	H(13)N(2)	3	3	1142.42	4076080	1.53937e+07	9.85503e-10	0.00175324	sp|P78854|PLB1_SCHPO	348	FALSE
fissionyeast_NGP_DIA_4.mzML	339.367	330.877	8.49038	NFJDSSTK	NFJDSSTK	(N(N(H(H(H(H(H))))(H(H)(H(H(H))(H(H(H))))))))	H(13)N(2)	3	3	1142.42	2393080	7.22679e+06	3.93418e-09	0.00114566	sp|P78854|PLB1_SCHPO	348	FALSE
fissionyeast_NGP_DIA_1.mzML	343.471	309.638	33.8333	NFJDSSTK	NFJDSSTK	(N(N(H(H(H(H(H(H)))))(H(H(H))(H(H(H(H(H)))))))))	H(14)N(2)	3	3	1196.44	14038100	1.07579e+07	2.54415e-10	0.00334046	sp|P78854|PLB1_SCHPO	348	FALSE
fissionyeast_NGP_DIA_2.mzML	339.865	309.751	30.1138	NFJDSSTK	NFJDSSTK	(N(N(H(H(H(H(H(H)))))(H(H(H))(H(H(H(H(H)))))))))	H(14)N(2)	3	3	1196.44	11224700	1.39074e+07	6.70288e-13	0.000685018	sp|P78854|PLB1_SCHPO	348	FALSE
fissionyeast_NGP_DIA_3.mzML	339.447	303.429	36.0182	NFJDSSTK	NFJDSSTK	(N(N(H(H(H(H(H(H)))))(H(H(H))(H(H(H(H(H)))))))))	H(14)N(2)	3	3	1196.44	11551400	2.45517e+07	1.2115e-13	0.00110282	sp|P78854|PLB1_SCHPO	348	FALSE
fissionyeast_NGP_DIA_4.mzML	340.533	330.721	9.81235	NFJDSSTK	NFJDSSTK	(N(N(H(H(H(H(H(H)))))(H(H(H))(H(H(H(H(H)))))))))	H(14)N(2)	3	3	1196.44	14166100	9.71266e+06	4.00136e-13	0.000612805	sp|P78854|PLB1_SCHPO	348	FALSE
fissionyeast_NGP_DIA_1.mzML	1453.08	1416.83	36.2481	NJESYPIGFTYK	NJESYPIGFTYK	(N(N(H(H(H(H(H))))(H(H(H(H)))))))	H(9)N(2)	2	3	1099.77	3500560	2.90677e+06	0.000926912	0.000546001	sp|Q10061|LHS1_SCHPO	555	FALSE
fissionyeast_NGP_DIA_2.mzML	1458.19	1537.5	-79.3133	NJESYPIGFTYK	NJESYPIGFTYK	(N(N(H(H(H(H(H))))(H(H(H(H)))))))	H(9)N(2)	2	3	1099.77	3933560	1.92785e+06	0.000330691	0.000717185	sp|Q10061|LHS1_SCHPO	555	FALSE
fissionyeast_NGP_DIA_3.mzML	1478.97	1359.22	119.753	NJESYPIGFTYK	NJESYPIGFTYK	(N(N(H(H(H(H(H))))(H(H(H(H)))))))	H(9)N(2)	2	3	1099.77	3021550	3.12405e+06	0.000765511	0.00161956	sp|Q10061|LHS1_SCHPO	555	FALSE
fissionyeast_NGP_DIA_4.mzML	1455.5	1522.6	-67.103	NJESYPIGFTYK	NJESYPIGFTYK	(N(N(H(H(H(H(H))))(H(H(H(H)))))))	H(9)N(2)	2	3	1099.77	3158280	1.55702e+06	0.000380625	0.000475484	sp|Q10061|LHS1_SCHPO	555	FALSE
fissionyeast_NGP_DIA_1.mzML	1444.35	1408.35	36.0034	NJESYPIGFTYK	NJESYPIGFTYK	(N(N(H(H(H(H(H))))(H(H)(H(H(H)))))))	H(10)N(2)	2	3	1153.79	4969330	3.98794e+06	0.000526416	0.00210217	sp|Q10061|LHS1_SCHPO	555	FALSE
fissionyeast_NGP_DIA_2.mzML	1446.73	1541.42	-94.6866	NJESYPIGFTYK	NJESYPIGFTYK	(N(N(H(H(H(H(H))))(H(H)(H(H(H)))))))	H(10)N(2)	2	3	1153.79	6734790	3.38966e+06	0.000493715	0.00539183	sp|Q10061|LHS1_SCHPO	555	FALSE
fissionyeast_NGP_DIA_3.mzML	1468.95	1334.94	134.005	NJESYPIGFTYK	NJESYPIGFTYK	(N(N(H(H(H(H(H))))(H(H)(H(H(H)))))))	H(10)N(2)	2	3	1153.79	4400970	3.90127e+06	0.000550971	0.00351014	sp|Q10061|LHS1_SCHPO	555	FALSE
fissionyeast_NGP_DIA_4.mzML	1446.69	1525.69	-78.9998	NJESYPIGFTYK	NJESYPIGFTYK	(N(N(H(H(H(H(H))))(H(H)(H(H(H)))))))	H(10)N(2)	2	3	1153.79	4285180	2.60108e+06	0.000501947	0.00223153	sp|Q10061|LHS1_SCHPO	555	FALSE
fissionyeast_NGP_DIA_1.mzML	1437.87	1387.1	50.7659	NJESYPIGFTYK	NJESYPIGFTYK	(N(N(H(H(H(H(H))))(H(H(H))(H(H(H)))))))	H(11)N(2)	2	3	1207.81	3465880	164544	5.26132e-09	0.000330088	sp|Q10061|LHS1_SCHPO	555	FALSE
fissionyeast_NGP_DIA_2.mzML	1437.02	1535.8	-98.7842	NJESYPIGFTYK	NJESYPIGFTYK	(N(N(H(H(H(H(H))))(H(H(H))(H(H(H)))))))	H(11)N(2)	2	3	1207.81	4983120	1.01562e+06	1.17513e-07	0.000256023	sp|Q10061|LHS1_SCHPO	555	FALSE
fissionyeast_NGP_DIA_3.mzML	1459.73	1276.01	183.72	NJESYPIGFTYK	NJESYPIGFTYK	(N(N(H(H(H(H(H))))(H(H(H))(H(H(H)))))))	H(11)N(2)	2	3	1207.81	3948640	2.488e+06	4.35269e-07	0.00028884	sp|Q10061|LHS1_SCHPO	555	FALSE
fissionyeast_NGP_DIA_4.mzML	1437.87	1519.91	-82.0428	NJESYPIGFTYK	NJESYPIGFTYK	(N(N(H(H(H(H(H))))(H(H(H))(H(H(H)))))))	H(11)N(2)	2	3	1207.81	3292900	970092	1.40964e-06	0.000235037	sp|Q10061|LHS1_SCHPO	555	FALSE
fissionyeast_NGP_DIA_1.mzML	594.447	566.912	27.5347	NJISLSK	NJISLSK	(N(N(H(H(H(H(H))))(H(H(H))(H(H(H)))))))	H(11)N(2)	2	2	1482.59	984942	1.92875e+06	0.00189543	0.000425454	sp|O14194|GGT2_SCHPO	396	FALSE
fissionyeast_NGP_DIA_3.mzML	600.04	579.72	20.3203	NJISLSK	NJISLSK	(N(N(H(H(H(H(H))))(H(H(H))(H(H(H)))))))	H(11)N(2)	2	2	1482.59	967540	2.56998e+06	1.63049e-05	0.0003185	sp|O14194|GGT2_SCHPO	396	FALSE
fissionyeast_NGP_DIA_4.mzML	592.795	561.92	30.8748	NJISLSK	NJISLSK	(N(N(H(H(H(H(H))))(H(H(H))(H(H(H)))))))	H(11)N(2)	2	2	1482.59	973657	1.91317e+06	0.00128249	0.00693519	sp|O14194|GGT2_SCHPO	396	FALSE
fissionyeast_NGP_DIA_1.mzML	589.473	791.887	-202.414	NJISLSK	NJISLSK	(N(N(H(H(H(H(H))))(H(H(H(H(H(H(H(H)))))))))))	H(13)N(2)	2	2	1644.64	681802	1.45572e+06	1.16297e-11	0.007936	sp|O14194|GGT2_SCHPO	396	FALSE
fissionyeast_NGP_DIA_2.mzML	594.358	734.904	-140.546	NJISLSK	NJISLSK	(N(N(H(H(H(H(H))))(H(H(H(H(H(H(H(H)))))))))))	H(13)N(2)	2	2	1644.64	598460	1.37075e+06	1.92149e-10	0.00964272	sp|O14194|GGT2_SCHPO	396	FALSE
fissionyeast_NGP_DIA_1.mzML	1980.46	2024.24	-43.7848	NYGHDEYSLPWJLTEIK	NYGHDEYSLPWJLTEIK	(N(N(H(H(H(H)))(H(H)(H)(H)))))	H(8)N(2)	12	3	1261.19	678941	1.13546e+07	0.000347663	6.22333e-05	sp|Q8WZK2|MCD4_SCHPO	315	FALSE
fissionyeast_NGP_DIA_2.mzML	2000.39	2045.39	-45.004	NYGHDEYSLPWJLTEIK	NYGHDEYSLPWJLTEIK	(N(N(H(H(H(H)))(H(H)(H)(H)))))	H(8)N(2)	12	3	1261.19	987889	8.74226e+06	0.000160513	0.000253377	sp|Q8WZK2|MCD4_SCHPO	315	FALSE
fissionyeast_NGP_DIA_3.mzML	2003.24	2048.56	-45.3247	NYGHDEYSLPWJLTEIK	NYGHDEYSLPWJLTEIK	(N(N(H(H(H(H)))(H(H)(H)(H)))))	H(8)N(2)	12	3	1261.19	884640	8.17446e+06	0.000939288	3.20433e-05	sp|Q8WZK2|MCD4_SCHPO	315	FALSE
fissionyeast_NGP_DIA_4.mzML	1981.16	2023.87	-42.7098	NYGHDEYSLPWJLTEIK	NYGHDEYSLPWJLTEIK	(N(N(H(H(H(H)))(H(H)(H)(H)))))	H(8)N(2)	12	3	1261.19	962723	1.09323e+07	0.00131142	5.43459e-05	sp|Q8WZK2|MCD4_SCHPO	315	FALSE
fissionyeast_NGP_DIA_1.mzML	1335.75	1352.41	-16.6649	QFJTSLENFK	QFJTSLENFK	(N(N(H(H(H(H)))(H(H)(H(H))))))	H(8)N(2)	3	3	977.399	3410400	3.90711e+06	1.81881e-05	0.000140692	sp|Q10061|LHS1_SCHPO	678	FALSE
fissionyeast_NGP_DIA_2.mzML	1343.23	1356.48	-13.2531	QFJTSLENFK	QFJTSLENFK	(N(N(H(H(H(H)))(H(H)(H(H))))))	H(8)N(2)	3	3	977.399	2666640	3.38473e+06	5.7145e-05	0.000597367	sp|Q10061|LHS1_SCHPO	678	FALSE
fissionyeast_NGP_DIA_3.mzML	1350.75	1365.5	-14.7464	QFJTSLENFK	QFJTSLENFK	(N(N(H(H(H(H)))(H(H)(H(H))))))	H(8)N(2)	3	3	977.399	2565980	2.33317e+06	0.000719845	0.000211721	sp|Q10061|LHS1_SCHPO	678	FALSE
fissionyeast_NGP_DIA_4.mzML	1335.41	1352.83	-17.422	QFJTSLENFK	QFJTSLENFK	(N(N(H(H(H(H)))(H(H)(H(H))))))	H(8)N(2)	3	3	977.399	3025510	3.54896e+06	7.49163e-05	0.000419264	sp|Q10061|LHS1_SCHPO	678	FALSE
fissionyeast_NGP_DIA_1.mzML	1325.82	1370.82	-44.9973	QFJTSLENFK	QFJTSLENFK	(N(N(H(H)(H(H(H(H(H(H(H))))))))))	H(9)N(2)	3	3	1031.42	2985390	4.35256e+06	0.000589864	0.000164946	sp|Q10061|LHS1_SCHPO	678	FALSE
fissionyeast_NGP_DIA_2.mzML	1335.09	1362.98	-27.8857	QFJTSLENFK	QFJTSLENFK	(N(N(H(H)(H(H(H(H(H(H(H))))))))))	H(9)N(2)	3	3	1031.42	2108020	3.2995e+06	0.000592647	0.000162127	sp|Q10061|LHS1_SCHPO	678	FALSE
fissionyeast_NGP_DIA_3.mzML	1338.78	1374.52	-35.7377	QFJTSLENFK	QFJTSLENFK	(N(N(H(H)(H(H(H(H(H(H(H))))))))))	H(9)N(2)	3	3	1031.42	2301880	1.98769e+06	0.000510147	0.000714401	sp|Q10061|LHS1_SCHPO	678	FALSE
fissionyeast_NGP_DIA_4.mzML	1326.37	1372.73	-46.3559	QFJTSLENFK	QFJTSLENFK	(N(N(H(H)(H(H(H(H(H(H(H))))))))))	H(9)N(2)	3	3	1031.42	2162960	2.95803e+06	0.000632267	0.00012879	sp|Q10061|LHS1_SCHPO	678	FALSE
fissionyeast_NGP_DIA_2.mzML	1348.74	1362.01	-13.267	QFJTSLENFK	QFJTSLENFK	(N(N(H(H(H))(H(H(H(H)))))))	H(7)N(2)	3	2	1384.57	579414	4.09337e+06	0.00226932	0.00105372	sp|Q10061|LHS1_SCHPO	678	FALSE
fissionyeast_NGP_DIA_3.mzML	1357.87	1373.95	-16.0826	QFJTSLENFK	QFJTSLENFK	(N(N(H(H(H))(H(H(H(H)))))))	H(7)N(2)	3	2	1384.57	502845	4.12956e+06	0.00422412	0.000352326	sp|Q10061|LHS1_SCHPO	678	FALSE
fissionyeast_NGP_DIA_1.mzML	1335.99	1349.13	-13.1385	QFJTSLENFK	QFJTSLENFK	(N(N(H(H(H(H)))(H(H)(H)(H)))))	H(8)N(2)	3	2	1465.59	2988820	1.94841e+07	2.79958e-05	8.2274e-05	sp|Q10061|LHS1_SCHPO	678	FALSE
fissionyeast_NGP_DIA_2.mzML	1342.74	1353.54	-10.8046	QFJTSLENFK	QFJTSLENFK	(N(N(H(H(H(H)))(H(H)(H)(H)))))	H(8)N(2)	3	2	1465.59	2783040	1.96836e+07	4.65264e-06	9.39855e-05	sp|Q10061|LHS1_SCHPO	678	FALSE
fissionyeast_NGP_DIA_3.mzML	1349.92	1362.43	-12.5138	QFJTSLENFK	QFJTSLENFK	(N(N(H(H(H(H)))(H(H)(H)(H)))))	H(8)N(2)	3	2	1465.59	2878890	1.68943e+07	4.53693e-06	0.000225849	sp|Q10061|LHS1_SCHPO	678	FALSE
fissionyeast_NGP_DIA_4.mzML	1335.52	1349.42	-13.8989	QFJTSLENFK	QFJTSLENFK	(N(N(H(H(H(H)))(H(H)(H)(H)))))	H(8)N(2)	3	2	1465.59	2641060	1.82217e+07	4.76794e-06	3.75929e-05	sp|Q10061|LHS1_SCHPO	678	FALSE
fissionyeast_NGP_DIA_1.mzML	1326.17	1382.24	-56.0705	QFJTSLENFK	QFJTSLENFK	(N(N(H(H(H(H(H))))(H(H(H(H)))))))	H(9)N(2)	3	2	1546.62	1108580	9.50709e+06	8.64645e-05	0.000528737	sp|Q10061|LHS1_SCHPO	678	FALSE
fissionyeast_NGP_DIA_2.mzML	1334.62	1353.47	-18.8536	QFJTSLENFK	QFJTSLENFK	(N(N(H(H(H(H(H))))(H(H(H(H)))))))	H(9)N(2)	3	2	1546.62	1081980	1.11813e+07	0.00173936	0.000588813	sp|Q10061|LHS1_SCHPO	678	FALSE
fissionyeast_NGP_DIA_3.mzML	1338.74	1365.63	-26.8881	QFJTSLENFK	QFJTSLENFK	(N(N(H(H(H(H(H))))(H(H(H(H)))))))	H(9)N(2)	3	2	1546.62	1346760	1.17915e+07	8.82221e-05	0.000173473	sp|Q10061|LHS1_SCHPO	678	FALSE
fissionyeast_NGP_DIA_4.mzML	1326.83	1382.68	-55.852	QFJTSLENFK	QFJTSLENFK	(N(N(H(H(H(H(H))))(H(H(H(H)))))))	H(9)N(2)	3	2	1546.62	1314340	9.04804e+06	9.05514e-06	9.86026e-05	sp|Q10061|LHS1_SCHPO	678	FALSE
fissionyeast_NGP_DIA_1.mzML	2168.62	2074.98	93.6436	QFVQYGJLTGLDMAVVK	QFVQYGJLTGLDMAVVK	(N(N(H(H(H(H(H))))(H(H(H(H)))))))	H(9)N(2)	7	3	1249.87	5846660	5.64213e+06	0.000647037	0.00015154	sp|O94702|ERMP1_SCHPO	291	FALSE
fissionyeast_NGP_DIA_2.mzML	2198.89	2096.59	102.301	QFVQYGJLTGLDMAVVK	QFVQYGJLTGLDMAVVK	(N(N(H(H(H(H(H))))(H(H(H(H)))))))	H(9)N(2)	7	3	1249.87	5712510	5.63827e+06	0.000617794	0.000221693	sp|O94702|ERMP1_SCHPO	291	FALSE
fissionyeast_NGP_DIA_3.mzML	2202.48	2104.78	97.7011	QFVQYGJLTGLDMAVVK	QFVQYGJLTGLDMAVVK	(N(N(H(H(H(H(H))))(H(H(H(H)))))))	H(9)N(2)	7	3	1249.87	6134760	7.50789e+06	0.000609331	0.000154305	sp|O94702|ERMP1_SCHPO	291	FALSE
fissionyeast_NGP_DIA_4.mzML	2170.9	2065.74	105.159	QFVQYGJLTGLDMAVVK	QFVQYGJLTGLDMAVVK	(N(N(H(H(H(H(H))))(H(H(H(H)))))))	H(9)N(2)	7	3	1249.87	5154220	5.7325e+06	0.000542618	0.000662366	sp|O94702|ERMP1_SCHPO	291	FALSE
fissionyeast_NGP_DIA_1.mzML	1393.4	1385.61	7.7872	QJSTTEPSYDLQELR	QJSTTEPSYDLQELR	(N(N(H(H(H(H)))(H(H(H(H)))))))	H(8)N(2)	2	3	1161.81	2095500	4.29044e+06	0.000244887	0.000769622	sp|Q9UTC8|OS9_SCHPO	104	FALSE
fissionyeast_NGP_DIA_2.mzML	1397.03	1345.82	51.2077	QJSTTEPSYDLQELR	QJSTTEPSYDLQELR	(N(N(H(H(H(H)))(H(H(H(H)))))))	H(8)N(2)	2	3	1161.81	2016420	2.74467e+06	0.000243232	0.000915104	sp|Q9UTC8|OS9_SCHPO	104	FALSE
fissionyeast_NGP_DIA_3.mzML	1407.77	1347.91	59.8594	QJSTTEPSYDLQELR	QJSTTEPSYDLQELR	(N(N(H(H(H(H)))(H(H(H(H)))))))	H(8)N(2)	2	3	1161.81	2071730	2.91813e+06	0.000269704	0.000416218	sp|Q9UTC8|OS9_SCHPO	104	FALSE
fissionyeast_NGP_DIA_4.mzML	1393.81	1378.89	14.9224	QJSTTEPSYDLQELR	QJSTTEPSYDLQELR	(N(N(H(H(H(H)))(H(H(H(H)))))))	H(8)N(2)	2	3	1161.81	1725620	2.47882e+06	0.000294098	0.000456098	sp|Q9UTC8|OS9_SCHPO	104	FALSE
fissionyeast_NGP_DIA_1.mzML	1040.94	951.151	89.7886	QSIALYAJDTK	QSIALYAJDTK	(N(N(H(H(H(H)))(H(H)(H(H))))))	H(8)N(2)	8	3	976.074	3941400	3.92103e+06	5.46638e-05	0.00471785	sp|P87113|ERG2_SCHPO	50	FALSE
fissionyeast_NGP_DIA_2.mzML	1055.59	961.373	94.2168	QSIALYAJDTK	QSIALYAJDTK	(N(N(H(H(H(H)))(H(H)(H(H))))))	H(8)N(2)	8	3	976.074	4296170	5.87725e+06	3.54476e-05	0.00108606	sp|P87113|ERG2_SCHPO	50	FALSE
fissionyeast_NGP_DIA_3.mzML	1063.64	968.35	95.2901	QSIALYAJDTK	QSIALYAJDTK	(N(N(H(H(H(H)))(H(H)(H(H))))))	H(8)N(2)	8	3	976.074	3564910	6.38139e+06	0.000737188	0.00146408	sp|P87113|ERG2_SCHPO	50	FALSE
fissionyeast_NGP_DIA_1.mzML	1040.66	951.149	89.5113	QSIALYAJDTK	QSIALYAJDTK	(N(N(H(H(H(H)))(H(H)(H(H))))))	H(8)N(2)	8	2	1463.61	7503840	4.30871e+07	1.79301e-08	0.000271078	sp|P87113|ERG2_SCHPO	50	FALSE
fissionyeast_NGP_DIA_2.mzML	1054.82	961.373	93.4468	QSIALYAJDTK	QSIALYAJDTK	(N(N(H(H(H(H)))(H(H)(H(H))))))	H(8)N(2)	8	2	1463.61	7171210	3.68308e+07	1.46255e-08	0.000626532	sp|P87113|ERG2_SCHPO	50	FALSE
fissionyeast_NGP_DIA_3.mzML	1063.02	968.344	94.6758	QSIALYAJDTK	QSIALYAJDTK	(N(N(H(H(H(H)))(H(H)(H(H))))))	H(8)N(2)	8	2	1463.61	6614490	3.21412e+07	1.134e-08	0.000708827	sp|P87113|ERG2_SCHPO	50	FALSE
fissionyeast_NGP_DIA_4.mzML	1039.17	943.624	95.5463	QSIALYAJDTK	QSIALYAJDTK	(N(N(H(H(H(H)))(H(H)(H(H))))))	H(8)N(2)	8	2	1463.61	8644010	4.04763e+07	4.83627e-08	0.00071161	sp|P87113|ERG2_SCHPO	50	FALSE
fissionyeast_NGP_DIA_1.mzML	1030.35	955.537	74.8126	QSIALYAJDTK	QSIALYAJDTK	(N(N(H(H(H)(H))(H(H(H(H(H))))))))	H(9)N(2)	8	3	1030.09	5998580	4.19343e+06	0.000529112	0.000889531	sp|P87113|ERG2_SCHPO	50	FALSE
fissionyeast_NGP_DIA_2.mzML	1044.79	965.58	79.2095	QSIALYAJDTK	QSIALYAJDTK	(N(N(H(H(H)(H))(H(H(H(H(H))))))))	H(9)N(2)	8	3	1030.09	7393310	4.89076e+06	0.000352873	0.000794381	sp|P87113|ERG2_SCHPO	50	FALSE
fissionyeast_NGP_DIA_3.mzML	1052.41	972.199	80.2107	QSIALYAJDTK	QSIALYAJDTK	(N(N(H(H(H)(H))(H(H(H(H(H))))))))	H(9)N(2)	8	3	1030.09	6118350	4.69522e+06	0.000523715	0.000719999	sp|P87113|ERG2_SCHPO	50	FALSE
fissionyeast_NGP_DIA_4.mzML	1026.44	947.688	78.7515	QSIALYAJDTK	QSIALYAJDTK	(N(N(H(H(H)(H))(H(H(H(H(H))))))))	H(9)N(2)	8	3	1030.09	7195200	3.2022e+06	0.000603746	0.00379259	sp|P87113|ERG2_SCHPO	50	FALSE
fissionyeast_NGP_DIA_1.mzML	1052.1	954.566	97.5335	QSIALYAJDTK	QSIALYAJDTK	(N(N(H(H(H))(H(H(H(H)))))))	H(7)N(2)	8	2	1382.58	2534240	1.15217e+07	1.25892e-05	0.000493654	sp|P87113|ERG2_SCHPO	50	FALSE
fissionyeast_NGP_DIA_2.mzML	1068	964.642	103.358	QSIALYAJDTK	QSIALYAJDTK	(N(N(H(H(H))(H(H(H(H)))))))	H(7)N(2)	8	2	1382.58	2418870	8.44009e+06	7.47688e-06	3.80342e-05	sp|P87113|ERG2_SCHPO	50	FALSE
fissionyeast_NGP_DIA_3.mzML	1074.48	971.326	103.154	QSIALYAJDTK	QSIALYAJDTK	(N(N(H(H(H))(H(H(H(H)))))))	H(7)N(2)	8	2	1382.58	2264960	8.91227e+06	1.03207e-05	0.000672297	sp|P87113|ERG2_SCHPO	50	FALSE
fissionyeast_NGP_DIA_4.mzML	1053.63	946.773	106.857	QSIALYAJDTK	QSIALYAJDTK	(N(N(H(H(H))(H(H(H(H)))))))	H(7)N(2)	8	2	1382.58	2347230	9.21914e+06	9.6071e-06	0.00026928	sp|P87113|ERG2_SCHPO	50	FALSE
fissionyeast_NGP_DIA_1.mzML	1030.66	955.458	75.2016	QSIALYAJDTK	QSIALYAJDTK	(N(N(H(H(H))(H(H)(H(H(H(H))))))))	H(9)N(2)	8	2	1544.63	3277610	1.73229e+07	2.40777e-05	0.000212542	sp|P87113|ERG2_SCHPO	50	FALSE
fissionyeast_NGP_DIA_2.mzML	1044.3	965.505	78.7951	QSIALYAJDTK	QSIALYAJDTK	(N(N(H(H(H))(H(H)(H(H(H(H))))))))	H(9)N(2)	8	2	1544.63	3151670	1.47938e+07	7.2188e-06	0.000342085	sp|P87113|ERG2_SCHPO	50	FALSE
fissionyeast_NGP_DIA_3.mzML	1052.75	972.122	80.6279	QSIALYAJDTK	QSIALYAJDTK	(N(N(H(H(H))(H(H)(H(H(H(H))))))))	H(9)N(2)	8	2	1544.63	2770710	1.19486e+07	1.40926e-05	0.000270176	sp|P87113|ERG2_SCHPO	50	FALSE
fissionyeast_NGP_DIA_4.mzML	1026.68	947.61	79.07	QSIALYAJDTK	QSIALYAJDTK	(N(N(H(H(H))(H(H)(H(H(H(H))))))))	H(9)N(2)	8	2	1544.63	3691550	1.52025e+07	1.3745e-05	0.000176326	sp|P87113|ERG2_SCHPO	50	FALSE
fissionyeast_NGP_DIA_1.mzML	1518.57	1588.02	-69.4513	QWASISPJITYK	QWASISPJITYK	(N(N(H(H(H(H(H(H(H(H)))))))(H(H(H))(H(H(H(H(H)))))))))	H(16)N(2)	8	3	1469.58	4579640	5.74847e+06	3.22337e-10	0.000490017	sp|Q9USU5|GAS2_SCHPO	334	FALSE
fissionyeast_NGP_DIA_2.mzML	1554.25	1626.78	-72.5298	QWASISPJITYK	QWASISPJITYK	(N(N(H(H(H(H(H(H(H(H)))))))(H(H(H))(H(H(H(H(H)))))))))	H(16)N(2)	8	3	1469.58	4371530	5.01121e+06	3.42304e-09	0.000258664	sp|Q9USU5|GAS2_SCHPO	334	FALSE
fissionyeast_NGP_DIA_3.mzML	1560.77	1616.92	-56.1518	QWASISPJITYK	QWASISPJITYK	(N(N(H(H(H(H(H(H(H(H)))))))(H(H(H))(H(H(H(H(H)))))))))	H(16)N(2)	8	3	1469.58	3147060	6.97366e+06	1.41259e-08	0.000652484	sp|Q9USU5|GAS2_SCHPO	334	FALSE
fissionyeast_NGP_DIA_4.mzML	1532.71	1602.37	-69.6561	QWASISPJITYK	QWASISPJITYK	(N(N(H(H(H(H(H(H(H(H)))))))(H(H(H))(H(H(H(H(H)))))))))	H(16)N(2)	8	3	1469.58	3671830	4.11817e+06	2.48449e-09	0.00236476	sp|Q9USU5|GAS2_SCHPO	334	FALSE
fissionyeast_NGP_DIA_1.mzML	2037.12	2007.06	30.0612	QYNEJVTLYAPLEHINVAIR	QYNEJVTLYAPLEHINVAIR	(N(N(H(H(H(H)))(H(H(H(H)))))))	H(8)N(2)	5	3	1353.94	660371	4.30205e+06	0.00185544	0.00297251	sp|Q9C0Y4|AGLU_SCHPO	821	FALSE
fissionyeast_NGP_DIA_2.mzML	2059.62	2027.17	32.4478	QYNEJVTLYAPLEHINVAIR	QYNEJVTLYAPLEHINVAIR	(N(N(H(H(H(H)))(H(H(H(H)))))))	H(8)N(2)	5	3	1353.94	671844	4.54952e+06	0.000477134	0.000698112	sp|Q9C0Y4|AGLU_SCHPO	821	FALSE
fissionyeast_NGP_DIA_3.mzML	2063.83	2030.94	32.8902	QYNEJVTLYAPLEHINVAIR	QYNEJVTLYAPLEHINVAIR	(N(N(H(H(H(H)))(H(H(H(H)))))))	H(8)N(2)	5	3	1353.94	620514	4.84129e+06	0.00122054	0.00157382	sp|Q9C0Y4|AGLU_SCHPO	821	FALSE
fissionyeast_NGP_DIA_4.mzML	2038.62	2008	30.6206	QYNEJVTLYAPLEHINVAIR	QYNEJVTLYAPLEHINVAIR	(N(N(H(H(H(H)))(H(H(H(H)))))))	H(8)N(2)	5	3	1353.94	404786	2.09407e+06	0.00197884	0.00165486	sp|Q9C0Y4|AGLU_SCHPO	821	FALSE
fissionyeast_NGP_DIA_1.mzML	2033.77	1989.2	44.5727	QYNEJVTLYAPLEHINVAIR	QYNEJVTLYAPLEHINVAIR	(N(N(H(H(H(H)))(H(H(H(H(H))))))))	H(9)N(2)	5	3	1407.96	7958260	1.23675e+08	0.000246559	0.00131795	sp|Q9C0Y4|AGLU_SCHPO	821	FALSE
fissionyeast_NGP_DIA_2.mzML	2056.3	2007.99	48.3148	QYNEJVTLYAPLEHINVAIR	QYNEJVTLYAPLEHINVAIR	(N(N(H(H(H(H)))(H(H(H(H(H))))))))	H(9)N(2)	5	3	1407.96	7519790	1.10945e+08	9.71278e-05	0.00152381	sp|Q9C0Y4|AGLU_SCHPO	821	FALSE
fissionyeast_NGP_DIA_3.mzML	2059.58	2014.17	45.4118	QYNEJVTLYAPLEHINVAIR	QYNEJVTLYAPLEHINVAIR	(N(N(H(H(H(H)))(H(H(H(H(H))))))))	H(9)N(2)	5	3	1407.96	8147940	104187845	0.000102477	0.00132818	sp|Q9C0Y4|AGLU_SCHPO	821	FALSE
fissionyeast_NGP_DIA_4.mzML	2036.43	1988.96	47.4669	QYNEJVTLYAPLEHINVAIR	QYNEJVTLYAPLEHINVAIR	(N(N(H(H(H(H)))(H(H(H(H(H))))))))	H(9)N(2)	5	3	1407.96	4906930	5.0361e+07	8.47029e-05	0.000367477	sp|Q9C0Y4|AGLU_SCHPO	821	FALSE
fissionyeast_NGP_DIA_1.mzML	2027.24	1988.88	38.3627	QYNEJVTLYAPLEHINVAIR	QYNEJVTLYAPLEHINVAIR	(N(N(H(H(H(H)))(H(H)(H(H)(H(H)))))))	H(10)N(2)	5	3	1461.98	1882520	1.02221e+07	0.000499207	4.19958e-05	sp|Q9C0Y4|AGLU_SCHPO	821	FALSE
fissionyeast_NGP_DIA_2.mzML	2051.58	2007.65	43.9315	QYNEJVTLYAPLEHINVAIR	QYNEJVTLYAPLEHINVAIR	(N(N(H(H(H(H)))(H(H)(H(H)(H(H)))))))	H(10)N(2)	5	3	1461.98	1713820	1.42686e+07	0.000488201	8.94326e-05	sp|Q9C0Y4|AGLU_SCHPO	821	FALSE
fissionyeast_NGP_DIA_3.mzML	2052.99	2013.89	39.099	QYNEJVTLYAPLEHINVAIR	QYNEJVTLYAPLEHINVAIR	(N(N(H(H(H(H)))(H(H)(H(H)(H(H)))))))	H(10)N(2)	5	3	1461.98	2132850	9.91319e+06	0.000482664	0.000297843	sp|Q9C0Y4|AGLU_SCHPO	821	FALSE
fissionyeast_NGP_DIA_4.mzML	2032.74	1988.6	44.1447	QYNEJVTLYAPLEHINVAIR	QYNEJVTLYAPLEHINVAIR	(N(N(H(H(H(H)))(H(H)(H(H)(H(H)))))))	H(10)N(2)	5	3	1461.98	735297	6.42368e+06	0.000600971	3.56099e-05	sp|Q9C0Y4|AGLU_SCHPO	821	FALSE
fissionyeast_NGP_DIA_2.mzML	2194.74	2233.32	-38.577	QYRDDLJLSYVFGCIPK	QYRDDLJLSYVFGC[160]IPK	(N(N(H(H(H(H(H))))(H(H(H(H(H(H(H(H)))))))))))	H(13)N(2)	7	3	1534.29	549052	3.106e+06	2.28062e-06	6.31652e-05	sp|Q9US39|YFZ2_SCHPO	379	FALSE
fissionyeast_NGP_DIA_3.mzML	2198.05	2237.26	-39.2129	QYRDDLJLSYVFGCIPK	QYRDDLJLSYVFGC[160]IPK	(N(N(H(H(H(H(H))))(H(H(H(H(H(H(H(H)))))))))))	H(13)N(2)	7	3	1534.29	508341	4.1651e+06	0.00254596	1.64616e-05	sp|Q9US39|YFZ2_SCHPO	379	FALSE
fissionyeast_NGP_DIA_1.mzML	758.139	870.276	-112.137	RSEVTPJTSLAQCPK	RSEVTPJTSLAQC[160]PK	(N(N(H(H)(H(H(H(H(H))))(H(H(H(H(H)))))))))	H(12)N(2)	7	3	1346.88	934468	6.0636e+06	1.04156e-12	0.000937431	sp|Q9C0Y2|YKL1_SCHPO	44	FALSE
fissionyeast_NGP_DIA_2.mzML	761.212	872.514	-111.302	RSEVTPJTSLAQCPK	RSEVTPJTSLAQC[160]PK	(N(N(H(H)(H(H(H(H(H))))(H(H(H(H(H)))))))))	H(12)N(2)	7	3	1346.88	741393	5.7154e+06	1.33168e-11	0.000944933	sp|Q9C0Y2|YKL1_SCHPO	44	FALSE
fissionyeast_NGP_DIA_3.mzML	761.071	885.894	-124.823	RSEVTPJTSLAQCPK	RSEVTPJTSLAQC[160]PK	(N(N(H(H)(H(H(H(H(H))))(H(H(H(H(H)))))))))	H(12)N(2)	7	3	1346.88	983673	6.37321e+06	9.65999e-13	0.000926262	sp|Q9C0Y2|YKL1_SCHPO	44	FALSE
fissionyeast_NGP_DIA_4.mzML	756.29	871.768	-115.478	RSEVTPJTSLAQCPK	RSEVTPJTSLAQC[160]PK	(N(N(H(H)(H(H(H(H(H))))(H(H(H(H(H)))))))))	H(12)N(2)	7	3	1346.88	860530	5.67005e+06	5.18755e-14	0.000447899	sp|Q9C0Y2|YKL1_SCHPO	44	FALSE
fissionyeast_NGP_DIA_1.mzML	755.436	854.044	-98.6076	RSEVTPJTSLAQCPK	RSEVTPJTSLAQC[160]PK	(N(N(H(H(H(H(H(H)))))(H(H)(H(H(H(H(H)))))))))	H(13)N(2)	7	3	1400.9	551462	4.01026e+06	8.6455e-12	0.000362726	sp|Q9C0Y2|YKL1_SCHPO	44	FALSE
fissionyeast_NGP_DIA_2.mzML	759.099	854.07	-94.9712	RSEVTPJTSLAQCPK	RSEVTPJTSLAQC[160]PK	(N(N(H(H(H(H(H(H)))))(H(H)(H(H(H(H(H)))))))))	H(13)N(2)	7	3	1400.9	473325	3.29456e+06	1.52061e-07	0.00111128	sp|Q9C0Y2|YKL1_SCHPO	44	FALSE
fissionyeast_NGP_DIA_3.mzML	758.326	865.361	-107.035	RSEVTPJTSLAQCPK	RSEVTPJTSLAQC[160]PK	(N(N(H(H(H(H(H(H)))))(H(H)(H(H(H(H(H)))))))))	H(13)N(2)	7	3	1400.9	536860	3.96928e+06	5.10512e-12	0.00129292	sp|Q9C0Y2|YKL1_SCHPO	44	FALSE
fissionyeast_NGP_DIA_1.mzML	1701.23	1727.25	-26.0244	SDPASLVGNJITIYHPPPHGYLSYK	SDPASLVGNJITIYHPPPHGYLSYK	(N(N(H(H(H(H(H))))(H(H)(H(H(H)))))))	H(10)N(2)	10	4	1192.52	1636560	1.21871e+07	0.000548185	0.00406627	sp|Q9USK8|AGS1_SCHPO	1032	FALSE
fissionyeast_NGP_DIA_4.mzML	1691.14	1725.74	-34.5997	SDPASLVGNJITIYHPPPHGYLSYK	SDPASLVGNJITIYHPPPHGYLSYK	(N(N(H(H(H(H(H))))(H(H)(H(H(H)))))))	H(10)N(2)	10	4	1192.52	1523460	1.09643e+07	0.00786382	0.00904951	sp|Q9USK8|AGS1_SCHPO	1032	FALSE
fissionyeast_NGP_DIA_1.mzML	2716.36	2689.01	27.3468	SEFDGILPGEFVESJSTWWNR	SEFDGILPGEFVESJSTWWNR	(N(N(H(H(H(H)))(H(H)(H(H))))))	H(8)N(2)	15	3	1391.58	2040150	3.34076e+06	0.000732632	0.000635815	sp|Q9P7Q9|ALG9_SCHPO	462	FALSE
fissionyeast_NGP_DIA_2.mzML	2738.53	2703.36	35.1687	SEFDGILPGEFVESJSTWWNR	SEFDGILPGEFVESJSTWWNR	(N(N(H(H(H(H)))(H(H)(H(H))))))	H(8)N(2)	15	3	1391.58	1963050	2.53277e+06	0.00180371	0.000893139	sp|Q9P7Q9|ALG9_SCHPO	462	FALSE
fissionyeast_NGP_DIA_3.mzML	2744.18	2710.14	34.0371	SEFDGILPGEFVESJSTWWNR	SEFDGILPGEFVESJSTWWNR	(N(N(H(H(H(H)))(H(H)(H(H))))))	H(8)N(2)	15	3	1391.58	1658870	2.55345e+06	0.00107618	0.000534361	sp|Q9P7Q9|ALG9_SCHPO	462	FALSE
fissionyeast_NGP_DIA_4.mzML	2713.78	2682.63	31.1471	SEFDGILPGEFVESJSTWWNR	SEFDGILPGEFVESJSTWWNR	(N(N(H(H(H(H)))(H(H)(H(H))))))	H(8)N(2)	15	3	1391.58	2071420	2.73599e+06	0.00101628	0.00118151	sp|Q9P7Q9|ALG9_SCHPO	462	FALSE
fissionyeast_NGP_DIA_1.mzML	2284.77	2292.52	-7.75269	SIDCQWMDSVALJLSR	SIDC[160]QWMDSVALJLSR	(N(N(H(H(H(H(H))))(H(H(H(H(H))))))))	H(10)N(2)	13	3	1307.86	714665	5.94321e+06	0.00658031	0.000361556	sp|P87167|BUT2_SCHPO	196	FALSE
fissionyeast_NGP_DIA_3.mzML	2307.4	2316.17	-8.76593	SIDCQWMDSVALJLSR	SIDC[160]QWMDSVALJLSR	(N(N(H(H(H(H(H))))(H(H(H(H(H))))))))	H(10)N(2)	13	3	1307.86	930545	6.35949e+06	0.000746422	0.000134047	sp|P87167|BUT2_SCHPO	196	FALSE
fissionyeast_NGP_DIA_2.mzML	2310.56	2217.41	93.1499	SIDCQWMDSVALJLSR	SIDC[160]QWMDSVALJLSR	(N(F)(N(H(H(H)(H))(H(N(H))(N(F))))))	F(2)H(6)N(4)	13	3	1324.55	2593040	87062.7	0.000441581	0.000413232	sp|P87167|BUT2_SCHPO	196	TRUE
fissionyeast_NGP_DIA_4.mzML	2280.66	2190.42	90.239	SIDCQWMDSVALJLSR	SIDC[160]QWMDSVALJLSR	(N(F)(N(H(H(H)(H))(H(N(H))(N(F))))))	F(2)H(6)N(4)	13	3	1324.55	3190690	22598.1	0.000439251	0.00197006	sp|P87167|BUT2_SCHPO	196	TRUE
fissionyeast_NGP_DIA_1.mzML	2263.41	2263.11	0.295701	SIDCQWMDSVALJLSR	SIDC[160]QWMDSVALJLSR	(N(N(H(H(H(H(H))))(H(H(H(H)))(H(H(H)))))))	H(12)N(2)	13	3	1415.9	7571310	1.11881e+07	2.79016e-08	0.00367416	sp|P87167|BUT2_SCHPO	196	FALSE
fissionyeast_NGP_DIA_2.mzML	2287.78	2287.29	0.487306	SIDCQWMDSVALJLSR	SIDC[160]QWMDSVALJLSR	(N(N(H(H(H(H(H))))(H(H(H(H)))(H(H(H)))))))	H(12)N(2)	13	3	1415.9	7834730	1.44016e+07	5.30736e-07	0.00394117	sp|P87167|BUT2_SCHPO	196	FALSE
fissionyeast_NGP_DIA_4.mzML	2261.12	2260.14	0.979099	SIDCQWMDSVALJLSR	SIDC[160]QWMDSVALJLSR	(N(N(H(H(H(H(H))))(H(H(H(H)))(H(H(H)))))))	H(12)N(2)	13	3	1415.9	6341510	1.16028e+07	6.15079e-07	0.00456128	sp|P87167|BUT2_SCHPO	196	FALSE
fissionyeast_NGP_DIA_1.mzML	2255.72	2337.89	-82.1684	SIDCQWMDSVALJLSR	SIDC[160]QWMDSVALJLSR	(N(N(H(H(H)(H))(H(H(H(H(H(H(H(H(H))))))))))))	H(13)N(2)	13	3	1469.91	3168200	3.34125e+06	2.36651e-06	0.000214185	sp|P87167|BUT2_SCHPO	196	FALSE
fissionyeast_NGP_DIA_2.mzML	2278.33	2363.59	-85.2612	SIDCQWMDSVALJLSR	SIDC[160]QWMDSVALJLSR	(N(N(H(H(H)(H))(H(H(H(H(H(H(H(H(H))))))))))))	H(13)N(2)	13	3	1469.91	3222210	4.25046e+06	9.74783e-06	0.000354615	sp|P87167|BUT2_SCHPO	196	FALSE
fissionyeast_NGP_DIA_3.mzML	2278.47	2360.12	-81.6514	SIDCQWMDSVALJLSR	SIDC[160]QWMDSVALJLSR	(N(N(H(H(H)(H))(H(H(H(H(H(H(H(H(H))))))))))))	H(13)N(2)	13	3	1469.91	2983900	4.92375e+06	0.000407581	0.000449524	sp|P87167|BUT2_SCHPO	196	FALSE
fissionyeast_NGP_DIA_4.mzML	2250.99	2339.1	-88.107	SIDCQWMDSVALJLSR	SIDC[160]QWMDSVALJLSR	(N(N(H(H(H)(H))(H(H(H(H(H(H(H(H(H))))))))))))	H(13)N(2)	13	3	1469.91	3340150	3.3803e+06	1.57206e-05	0.000499153	sp|P87167|BUT2_SCHPO	196	FALSE
fissionyeast_NGP_DIA_1.mzML	1932.03	1842.34	89.6923	SIDCQWMDSVALJLSR	SIDC[160]QWM[147]DSVALJLSR	(N(N(H(H(H(H(H(H)))))(H(H(H))(H(H(H)))))))	H(12)N(2)	13	3	1421.23	1348900	1.81016e+06	6.49464e-05	0.00609361	sp|P87167|BUT2_SCHPO	196	FALSE
fissionyeast_NGP_DIA_2.mzML	1732.37	1779.85	-47.4776	SIDVGJHTLVIVDGIR	SIDVGJHTLVIVDGIR	(N(N(H(H(H(H(H(H)))))(H(H(H(H(H(H(H(H)))))))))))	H(14)N(2)	6	3	1461.62	242687	2.53096e+06	0.00530891	0.00388627	sp|Q9UUH0|YKIC_SCHPO	171	FALSE
fissionyeast_NGP_DIA_2.mzML	1725.92	1797.05	-71.1284	SIDVGJHTLVIVDGIR	SIDVGJHTLVIVDGIR	(N(N(H(H(H(H(H(H(H))))))(H(H(H(H(H(H(H(H)))))))))))	H(15)N(2)	6	3	1515.63	415418	2.24121e+06	0.000909118	0.00200523	sp|Q9UUH0|YKIC_SCHPO	171	FALSE
fissionyeast_NGP_DIA_3.mzML	1723.85	1786.81	-62.961	SIDVGJHTLVIVDGIR	SIDVGJHTLVIVDGIR	(N(N(H(H(H(H(H(H(H))))))(H(H(H(H(H(H(H(H)))))))))))	H(15)N(2)	6	3	1515.63	365319	1.93314e+06	0.00441582	0.00551476	sp|Q9UUH0|YKIC_SCHPO	171	FALSE
fissionyeast_NGP_DIA_1.mzML	1655.25	1715.51	-60.2564	SIIHDTLJSSYSDIENLNSR	SIIHDTLJSSYSDIENLNSR	(N(N(H(H(H(H)))(H(H(H(H)))))))	H(8)N(2)	8	3	1327.56	1782090	6.39135e+06	0.000656512	0.000191693	sp|Q9Y7P1|ERO12_SCHPO	49	FALSE
fissionyeast_NGP_DIA_2.mzML	1666.96	1732.44	-65.4779	SIIHDTLJSSYSDIENLNSR	SIIHDTLJSSYSDIENLNSR	(N(N(H(H(H(H)))(H(H(H(H)))))))	H(8)N(2)	8	3	1327.56	1215010	3.99894e+06	0.00104264	5.1249e-05	sp|Q9Y7P1|ERO12_SCHPO	49	FALSE
fissionyeast_NGP_DIA_3.mzML	1674.34	1728.84	-54.5027	SIIHDTLJSSYSDIENLNSR	SIIHDTLJSSYSDIENLNSR	(N(N(H(H(H(H)))(H(H(H(H)))))))	H(8)N(2)	8	3	1327.56	1980800	3544658	0.000471743	3.63969e-05	sp|Q9Y7P1|ERO12_SCHPO	49	FALSE
fissionyeast_NGP_DIA_4.mzML	1647.63	1710.2	-62.567	SIIHDTLJSSYSDIENLNSR	SIIHDTLJSSYSDIENLNSR	(N(N(H(H(H(H)))(H(H(H(H)))))))	H(8)N(2)	8	3	1327.56	1175720	4.37255e+06	0.000620683	5.66623e-05	sp|Q9Y7P1|ERO12_SCHPO	49	FALSE
fissionyeast_NGP_DIA_2.mzML	1660.43	1769.45	-109.02	SIIHDTLJSSYSDIENLNSR	SIIHDTLJSSYSDIENLNSR	(N(N(H(H(H))(H(H(H(H(H(H)))))))))	H(9)N(2)	8	3	1381.58	458376	2255813	0.00068383	0.000118259	sp|Q9Y7P1|ERO12_SCHPO	49	FALSE
fissionyeast_NGP_DIA_3.mzML	1669.83	1760.01	-90.1805	SIIHDTLJSSYSDIENLNSR	SIIHDTLJSSYSDIENLNSR	(N(N(H(H(H))(H(H(H(H(H(H)))))))))	H(9)N(2)	8	3	1381.58	554600	1.71029e+06	0.00148746	0.000233354	sp|Q9Y7P1|ERO12_SCHPO	49	FALSE
fissionyeast_NGP_DIA_1.mzML	1014.26	1046	-31.7352	SIIQNJGTFGVSHTR	SIIQNJGTFGVSHTR	(N(N(H(H(H))(H(H(H(H)))))))	H(7)N(2)	6	3	1057.79	702694	3.27768e+06	0.00065332	0.000586709	sp|Q8WZK2|MCD4_SCHPO	86	FALSE
fissionyeast_NGP_DIA_2.mzML	1028.33	1061.32	-32.9865	SIIQNJGTFGVSHTR	SIIQNJGTFGVSHTR	(N(N(H(H(H))(H(H(H(H)))))))	H(7)N(2)	6	3	1057.79	682564	2.99264e+06	0.00190889	0.0036359	sp|Q8WZK2|MCD4_SCHPO	86	FALSE
fissionyeast_NGP_DIA_3.mzML	1034.19	1068.59	-34.4033	SIIQNJGTFGVSHTR	SIIQNJGTFGVSHTR	(N(N(H(H(H))(H(H(H(H)))))))	H(7)N(2)	6	3	1057.79	815821	3.28097e+06	0.000534504	0.000731322	sp|Q8WZK2|MCD4_SCHPO	86	FALSE
fissionyeast_NGP_DIA_4.mzML	1006.9	1046	-39.0997	SIIQNJGTFGVSHTR	SIIQNJGTFGVSHTR	(N(N(H(H(H))(H(H(H(H)))))))	H(7)N(2)	6	3	1057.79	677316	2.6524e+06	0.000629367	0.000751832	sp|Q8WZK2|MCD4_SCHPO	86	FALSE
fissionyeast_NGP_DIA_1.mzML	1007.91	1045.08	-37.1737	SIIQNJGTFGVSHTR	SIIQNJGTFGVSHTR	(N(N(H(H(H(H)))(H(H)(H)(H)))))	H(8)N(2)	6	3	1111.81	2459590	1.14114e+07	0.00272049	7.12394e-05	sp|Q8WZK2|MCD4_SCHPO	86	FALSE
fissionyeast_NGP_DIA_2.mzML	1022.05	1060.32	-38.2694	SIIQNJGTFGVSHTR	SIIQNJGTFGVSHTR	(N(N(H(H(H(H)))(H(H)(H)(H)))))	H(8)N(2)	6	3	1111.81	2294510	1.09632e+07	0.000151372	0.000155002	sp|Q8WZK2|MCD4_SCHPO	86	FALSE
fissionyeast_NGP_DIA_3.mzML	1028.37	1067.66	-39.2857	SIIQNJGTFGVSHTR	SIIQNJGTFGVSHTR	(N(N(H(H(H(H)))(H(H)(H)(H)))))	H(8)N(2)	6	3	1111.81	2396530	1.08829e+07	0.000236606	0.000101534	sp|Q8WZK2|MCD4_SCHPO	86	FALSE
fissionyeast_NGP_DIA_4.mzML	1001.39	1044.84	-43.4523	SIIQNJGTFGVSHTR	SIIQNJGTFGVSHTR	(N(N(H(H(H(H)))(H(H)(H)(H)))))	H(8)N(2)	6	3	1111.81	2046000	8.66697e+06	0.000197758	6.4571e-05	sp|Q8WZK2|MCD4_SCHPO	86	FALSE
fissionyeast_NGP_DIA_1.mzML	1001.98	1032.07	-30.0934	SIIQNJGTFGVSHTR	SIIQNJGTFGVSHTR	(N(N(H(H(H)(H))(H(H)(H(H(H)))))))	H(9)N(2)	6	3	1165.83	2529170	1.4573e+07	0.000113639	0.000220015	sp|Q8WZK2|MCD4_SCHPO	86	FALSE
fissionyeast_NGP_DIA_2.mzML	1015.51	1045.97	-30.4594	SIIQNJGTFGVSHTR	SIIQNJGTFGVSHTR	(N(N(H(H(H)(H))(H(H)(H(H(H)))))))	H(9)N(2)	6	3	1165.83	2690240	1.45951e+07	0.000121345	0.000344339	sp|Q8WZK2|MCD4_SCHPO	86	FALSE
fissionyeast_NGP_DIA_3.mzML	1020.32	1054.26	-33.9409	SIIQNJGTFGVSHTR	SIIQNJGTFGVSHTR	(N(N(H(H(H)(H))(H(H)(H(H(H)))))))	H(9)N(2)	6	3	1165.83	2901570	1.38938e+07	0.000123258	0.000544058	sp|Q8WZK2|MCD4_SCHPO	86	FALSE
fissionyeast_NGP_DIA_4.mzML	994.458	1028.19	-33.7288	SIIQNJGTFGVSHTR	SIIQNJGTFGVSHTR	(N(N(H(H(H)(H))(H(H)(H(H(H)))))))	H(9)N(2)	6	3	1165.83	2111980	1.16628e+07	0.000115573	0.000175606	sp|Q8WZK2|MCD4_SCHPO	86	FALSE
fissionyeast_NGP_DIA_1.mzML	1002.15	1043.61	-41.4558	SIIQNJGTFGVSHTR	SIIQNJGTFGVSHTR	(N(F)(N(H(H(H)(H))(H(N)(N(F))))))	F(2)H(5)N(4)	6	3	1182.51	563800	13301	0.00177778	0.00162542	sp|Q8WZK2|MCD4_SCHPO	86	TRUE
fissionyeast_NGP_DIA_4.mzML	994.919	1042.95	-48.0262	SIIQNJGTFGVSHTR	SIIQNJGTFGVSHTR	(N(F)(N(H(H(H)(H))(H(N)(N(F))))))	F(2)H(5)N(4)	6	3	1182.51	477850	11784.4	0.00202167	0.000860747	sp|Q8WZK2|MCD4_SCHPO	86	TRUE
fissionyeast_NGP_DIA_1.mzML	997.744	1047	-49.2543	SIIQNJGTFGVSHTR	SIIQNJGTFGVSHTR	(N(N(H(H(H(H(H))))(H(H(H))(H(H))))))	H(10)N(2)	6	3	1219.84	772804	4.00391e+06	0.000134633	1.09583e-05	sp|Q8WZK2|MCD4_SCHPO	86	FALSE
fissionyeast_NGP_DIA_2.mzML	1010.61	1062.41	-51.802	SIIQNJGTFGVSHTR	SIIQNJGTFGVSHTR	(N(N(H(H(H(H(H))))(H(H(H))(H(H))))))	H(10)N(2)	6	3	1219.84	763833	3.98477e+06	0.000318984	2.43911e-05	sp|Q8WZK2|MCD4_SCHPO	86	FALSE
fissionyeast_NGP_DIA_3.mzML	1015.78	1069.62	-53.8379	SIIQNJGTFGVSHTR	SIIQNJGTFGVSHTR	(N(N(H(H(H(H(H))))(H(H(H))(H(H))))))	H(10)N(2)	6	3	1219.84	740578	3.97145e+06	0.000136511	2.03069e-05	sp|Q8WZK2|MCD4_SCHPO	86	FALSE
fissionyeast_NGP_DIA_4.mzML	990.15	1047.27	-57.1196	SIIQNJGTFGVSHTR	SIIQNJGTFGVSHTR	(N(N(H(H(H(H(H))))(H(H(H))(H(H))))))	H(10)N(2)	6	3	1219.84	676436	3.83599e+06	0.000128968	1.33874e-05	sp|Q8WZK2|MCD4_SCHPO	86	FALSE
fissionyeast_NGP_DIA_1.mzML	1593.47	1663.98	-70.5129	SPEFFJDSLVR	SPEFFJDSLVR	(N(N(H(H(H(H(H))))(H(H(H(H(H(H(H(H)))))))))))	H(13)N(2)	6	3	1275.17	12219200	8.36255e+06	2.20495e-10	0.000399844	sp|O13968|YE48_SCHPO	118	FALSE
fissionyeast_NGP_DIA_2.mzML	1629.94	1679.84	-49.8999	SPEFFJDSLVR	SPEFFJDSLVR	(N(N(H(H(H(H(H))))(H(H(H(H(H(H(H(H)))))))))))	H(13)N(2)	6	3	1275.17	6700900	6.18552e+06	4.66034e-09	0.000488204	sp|O13968|YE48_SCHPO	118	FALSE
fissionyeast_NGP_DIA_3.mzML	1632.98	1683.32	-50.3436	SPEFFJDSLVR	SPEFFJDSLVR	(N(N(H(H(H(H(H))))(H(H(H(H(H(H(H(H)))))))))))	H(13)N(2)	6	3	1275.17	7784310	8.52591e+06	3.55561e-10	0.000248054	sp|O13968|YE48_SCHPO	118	FALSE
fissionyeast_NGP_DIA_4.mzML	1606.1	1658.98	-52.8811	SPEFFJDSLVR	SPEFFJDSLVR	(N(N(H(H(H(H(H))))(H(H(H(H(H(H(H(H)))))))))))	H(13)N(2)	6	3	1275.17	7201900	5.55993e+06	5.55382e-08	0.000294801	sp|O13968|YE48_SCHPO	118	FALSE
fissionyeast_NGP_DIA_1.mzML	1581.47	1622.64	-41.1729	SPEFFJDSLVR	SPEFFJDSLVR	(N(N(H(H(H(H(H(H(H))))))(H(H(H(H)))(H(H(H)))))))	H(14)N(2)	6	3	1329.18	8112900	3.66237e+06	1.1345e-10	0.000225022	sp|O13968|YE48_SCHPO	118	FALSE
fissionyeast_NGP_DIA_2.mzML	1616.25	1650.61	-34.3607	SPEFFJDSLVR	SPEFFJDSLVR	(N(N(H(H(H(H(H(H(H))))))(H(H(H(H)))(H(H(H)))))))	H(14)N(2)	6	3	1329.18	5066280	3.92841e+06	2.88981e-09	0.000185856	sp|O13968|YE48_SCHPO	118	FALSE
fissionyeast_NGP_DIA_3.mzML	1618.93	1658.63	-39.7001	SPEFFJDSLVR	SPEFFJDSLVR	(N(N(H(H(H(H(H(H(H))))))(H(H(H(H)))(H(H(H)))))))	H(14)N(2)	6	3	1329.18	5567610	4.42256e+06	4.22302e-07	0.000201896	sp|O13968|YE48_SCHPO	118	FALSE
fissionyeast_NGP_DIA_4.mzML	1596.47	1627.56	-31.087	SPEFFJDSLVR	SPEFFJDSLVR	(N(N(H(H(H(H(H(H(H))))))(H(H(H(H)))(H(H(H)))))))	H(14)N(2)	6	3	1329.18	5084540	2.76914e+06	8.7785e-09	0.000210896	sp|O13968|YE48_SCHPO	118	FALSE
fissionyeast_NGP_DIA_1.mzML	1570.26	1695.24	-124.977	SPEFFJDSLVR	SPEFFJDSLVR	(N(N(H(H(H(H(H))))(H(H(H(H(H))))(H(H(H(H(H)))))))))	H(15)N(2)	6	3	1383.2	846444	3.58883e+06	0.00165115	0.00177928	sp|O13968|YE48_SCHPO	118	FALSE
fissionyeast_NGP_DIA_2.mzML	1601.66	1707.05	-105.394	SPEFFJDSLVR	SPEFFJDSLVR	(N(N(H(H(H(H(H))))(H(H(H(H(H))))(H(H(H(H(H)))))))))	H(15)N(2)	6	3	1383.2	1233070	4.08038e+06	0.000914946	0.000238432	sp|O13968|YE48_SCHPO	118	FALSE
fissionyeast_NGP_DIA_3.mzML	1603.23	1707.01	-103.78	SPEFFJDSLVR	SPEFFJDSLVR	(N(N(H(H(H(H(H))))(H(H(H(H(H))))(H(H(H(H(H)))))))))	H(15)N(2)	6	3	1383.2	1877780	5.3229e+06	6.69435e-12	0.000431738	sp|O13968|YE48_SCHPO	118	FALSE
fissionyeast_NGP_DIA_4.mzML	1582.21	1686.99	-104.779	SPEFFJDSLVR	SPEFFJDSLVR	(N(N(H(H(H(H(H))))(H(H(H(H(H))))(H(H(H(H(H)))))))))	H(15)N(2)	6	3	1383.2	828491	1.88101e+06	6.89459e-08	0.000234196	sp|O13968|YE48_SCHPO	118	FALSE
fissionyeast_NGP_DIA_1.mzML	1560.4	1702.19	-141.792	SPEFFJDSLVR	SPEFFJDSLVR	(N(N(H(H(H(H(H(H(H(H)))))))(H(H(H))(H(H(H(H(H)))))))))	H(16)N(2)	6	3	1437.22	6509670	4.22551e+06	5.86834e-11	0.000725644	sp|O13968|YE48_SCHPO	118	FALSE
fissionyeast_NGP_DIA_2.mzML	1590.83	1714.69	-123.865	SPEFFJDSLVR	SPEFFJDSLVR	(N(N(H(H(H(H(H(H(H(H)))))))(H(H(H))(H(H(H(H(H)))))))))	H(16)N(2)	6	3	1437.22	7689600	5.03326e+06	1.199e-12	0.000345474	sp|O13968|YE48_SCHPO	118	FALSE
fissionyeast_NGP_DIA_3.mzML	1592.8	1713.68	-120.877	SPEFFJDSLVR	SPEFFJDSLVR	(N(N(H(H(H(H(H(H(H(H)))))))(H(H(H))(H(H(H(H(H)))))))))	H(16)N(2)	6	3	1437.22	7370560	5.91306e+06	5.0774e-13	0.000150862	sp|O13968|YE48_SCHPO	118	FALSE
fissionyeast_NGP_DIA_4.mzML	1569.97	1694.31	-124.34	SPEFFJDSLVR	SPEFFJDSLVR	(N(N(H(H(H(H(H(H(H(H)))))))(H(H(H))(H(H(H(H(H)))))))))	H(16)N(2)	6	3	1437.22	6444520	3.26639e+06	4.1905e-10	0.000337671	sp|O13968|YE48_SCHPO	118	FALSE
fissionyeast_NGP_DIA_1.mzML	1637.92	1615.97	21.9532	SPEFFJDSLVR	SPEFFJDSLVR	(N(N(H(H(H)(H))(H(H)(H(H(H)))))))	H(9)N(2)	6	2	1588.14	357831	2.56042e+06	0.00167593	0.00549396	sp|O13968|YE48_SCHPO	118	FALSE
fissionyeast_NGP_DIA_3.mzML	1666.96	1654.28	12.684	SPEFFJDSLVR	SPEFFJDSLVR	(N(N(H(H(H)(H))(H(H)(H(H(H)))))))	H(9)N(2)	6	2	1588.14	209975	2.02932e+06	0.00233625	0.00331717	sp|O13968|YE48_SCHPO	118	FALSE
fissionyeast_NGP_DIA_1.mzML	1520.55	1440.79	79.7619	SSSSLITDSAAGATAFSCAJK	SSSSLITDSAAGATAFSC[160]AJK	(N(N(H(H(H(H)))(H(H)(H(H))))))	H(8)N(2)	20	3	1250.18	982398	1.26948e+06	0.00110416	7.9128e-05	sp|O60109|PPB_SCHPO	126	FALSE
fissionyeast_NGP_DIA_2.mzML	1557.85	1524.72	33.1306	SSSSLITDSAAGATAFSCAJK	SSSSLITDSAAGATAFSC[160]AJK	(N(N(H(H(H(H)))(H(H)(H(H))))))	H(8)N(2)	20	3	1250.18	954001	1.55377e+06	0.000575952	5.16904e-05	sp|O60109|PPB_SCHPO	126	FALSE
fissionyeast_NGP_DIA_3.mzML	1563.28	1425.36	137.924	SSSSLITDSAAGATAFSCAJK	SSSSLITDSAAGATAFSC[160]AJK	(N(N(H(H(H(H)))(H(H)(H(H))))))	H(8)N(2)	20	3	1250.18	797583	1.42855e+06	0.00114808	0.00368707	sp|O60109|PPB_SCHPO	126	FALSE
fissionyeast_NGP_DIA_4.mzML	1535.6	1511.71	23.8882	SSSSLITDSAAGATAFSCAJK	SSSSLITDSAAGATAFSC[160]AJK	(N(N(H(H(H(H)))(H(H)(H(H))))))	H(8)N(2)	20	3	1250.18	817281	1.13218e+06	0.000728291	3.59985e-05	sp|O60109|PPB_SCHPO	126	FALSE
fissionyeast_NGP_DIA_1.mzML	1514.43	1496.75	17.6847	SSSSLITDSAAGATAFSCAJK	SSSSLITDSAAGATAFSC[160]AJK	(N(N(H(H(H(H(H))))(H(H(H(H)))))))	H(9)N(2)	20	3	1304.2	1586540	2.63593e+06	0.000303945	0.000797557	sp|O60109|PPB_SCHPO	126	FALSE
fissionyeast_NGP_DIA_2.mzML	1550.08	1536.51	13.5682	SSSSLITDSAAGATAFSCAJK	SSSSLITDSAAGATAFSC[160]AJK	(N(N(H(H(H(H(H))))(H(H(H(H)))))))	H(9)N(2)	20	3	1304.2	1573880	1.64401e+06	0.000358188	0.000882305	sp|O60109|PPB_SCHPO	126	FALSE
fissionyeast_NGP_DIA_3.mzML	1555.95	1543.56	12.3883	SSSSLITDSAAGATAFSCAJK	SSSSLITDSAAGATAFSC[160]AJK	(N(N(H(H(H(H(H))))(H(H(H(H)))))))	H(9)N(2)	20	3	1304.2	1062380	2.45821e+06	0.000641051	0.00171548	sp|O60109|PPB_SCHPO	126	FALSE
fissionyeast_NGP_DIA_4.mzML	1529.04	1515.9	13.1404	SSSSLITDSAAGATAFSCAJK	SSSSLITDSAAGATAFSC[160]AJK	(N(N(H(H(H(H(H))))(H(H(H(H)))))))	H(9)N(2)	20	3	1304.2	1336030	1.60245e+06	0.000382601	0.00160803	sp|O60109|PPB_SCHPO	126	FALSE
fissionyeast_NGP_DIA_4.mzML	2407	2536.93	-129.925	SVAILDGVGVJNTFGVISYR	SVAILDGVGVJNTFGVISYR	(N(N(H(H(H(H(H(H)))))(H(H(H(H(H(H(H))))))))))	H(13)N(2)	11	3	1531.99	1261720	1.63935e+06	0.00510331	6.36301e-05	sp|P87167|BUT2_SCHPO	51	FALSE
fissionyeast_NGP_DIA_1.mzML	2394.27	2371.8	22.4704	SVAILDGVGVJNTFGVISYR	SVAILDGVGVJNTFGVISYR	(N(N(H(H(H(H(H(H(H))))))(H(H(H(H)))(H(H(H)))))))	H(14)N(2)	11	3	1586.01	5610770	6.31927e+06	1.21212e-05	0.000295817	sp|P87167|BUT2_SCHPO	51	FALSE
fissionyeast_NGP_DIA_2.mzML	2417.01	2397.74	19.2681	SVAILDGVGVJNTFGVISYR	SVAILDGVGVJNTFGVISYR	(N(N(H(H(H(H(H(H(H))))))(H(H(H(H)))(H(H(H)))))))	H(14)N(2)	11	3	1586.01	5764240	6.34164e+06	0.00152085	0.000230834	sp|P87167|BUT2_SCHPO	51	FALSE
fissionyeast_NGP_DIA_3.mzML	2410.31	2393.01	17.3001	SVAILDGVGVJNTFGVISYR	SVAILDGVGVJNTFGVISYR	(N(N(H(H(H(H(H(H(H))))))(H(H(H(H)))(H(H(H)))))))	H(14)N(2)	11	3	1586.01	6257210	4.80149e+06	0.000394866	0.000326925	sp|P87167|BUT2_SCHPO	51	FALSE
fissionyeast_NGP_DIA_4.mzML	2398.16	2376.95	21.21	SVAILDGVGVJNTFGVISYR	SVAILDGVGVJNTFGVISYR	(N(N(H(H(H(H(H(H(H))))))(H(H(H(H)))(H(H(H)))))))	H(14)N(2)	11	3	1586.01	3816120	6.12082e+06	0.00361154	0.00024362	sp|P87167|BUT2_SCHPO	51	FALSE
fissionyeast_NGP_DIA_1.mzML	1556.21	1610.62	-54.4111	SWNAILHCSJNSSDLLER	SWNAILHC[160]SJNSSDLLER	(N(N(H(H(H(H)))(H(H)(H(H))))))	H(8)N(2)	10	3	1273.53	382446	2.80249e+06	0.00106263	7.21845e-05	sp|Q10109|LEM2_SCHPO	439	FALSE
fissionyeast_NGP_DIA_2.mzML	1592.34	1642.55	-50.2103	SWNAILHCSJNSSDLLER	SWNAILHC[160]SJNSSDLLER	(N(N(H(H(H(H)))(H(H)(H(H))))))	H(8)N(2)	10	3	1273.53	653279	3.006e+06	0.00100977	0.000360385	sp|Q10109|LEM2_SCHPO	439	FALSE
fissionyeast_NGP_DIA_3.mzML	1588.65	1650.3	-61.6536	SWNAILHCSJNSSDLLER	SWNAILHC[160]SJNSSDLLER	(N(N(H(H(H(H)))(H(H)(H(H))))))	H(8)N(2)	10	3	1273.53	596745	2.98689e+06	0.000724056	1.55128e-05	sp|Q10109|LEM2_SCHPO	439	FALSE
fissionyeast_NGP_DIA_4.mzML	1569.5	1618.86	-49.3649	SWNAILHCSJNSSDLLER	SWNAILHC[160]SJNSSDLLER	(N(N(H(H(H(H)))(H(H)(H(H))))))	H(8)N(2)	10	3	1273.53	639437	2.47431e+06	0.00105593	2.88494e-05	sp|Q10109|LEM2_SCHPO	439	FALSE
fissionyeast_NGP_DIA_1.mzML	1352.43	1383.99	-31.562	TELAAYLSCJATK	TELAAYLSC[160]JATK	(N(N(H(H(H(H(H)))(H(H(H))))(H(H(H(H(H(H(H))))))))))	H(15)N(2)	10	3	1426.89	1798520	6.00694e+06	1.20939e-07	7.02976e-05	sp|Q9USU5|GAS2_SCHPO	212	FALSE
fissionyeast_NGP_DIA_2.mzML	1357.19	1349.42	7.77173	TELAAYLSCJATK	TELAAYLSC[160]JATK	(N(N(H(H(H(H(H)))(H(H(H))))(H(H(H(H(H(H(H))))))))))	H(15)N(2)	10	3	1426.89	1496680	5.18778e+06	1.54043e-06	2.96715e-05	sp|Q9USU5|GAS2_SCHPO	212	FALSE
fissionyeast_NGP_DIA_3.mzML	1366.44	1328.01	38.4314	TELAAYLSCJATK	TELAAYLSC[160]JATK	(N(N(H(H(H(H(H)))(H(H(H))))(H(H(H(H(H(H(H))))))))))	H(15)N(2)	10	3	1426.89	1307130	4.11802e+06	3.24878e-07	9.51444e-05	sp|Q9USU5|GAS2_SCHPO	212	FALSE
fissionyeast_NGP_DIA_4.mzML	1352.63	1376.06	-23.4251	TELAAYLSCJATK	TELAAYLSC[160]JATK	(N(N(H(H(H(H(H)))(H(H(H))))(H(H(H(H(H(H(H))))))))))	H(15)N(2)	10	3	1426.89	1679610	5.91415e+06	1.88136e-06	5.85047e-05	sp|Q9USU5|GAS2_SCHPO	212	FALSE
fissionyeast_NGP_DIA_1.mzML	1346.93	1382.06	-35.1315	TELAAYLSCJATK	TELAAYLSC[160]JATK	(N(N(H(H(H(H(H))))(H(H(H(H(H))))(H(H(H(H(H(H))))))))))	H(16)N(2)	10	3	1480.91	11667200	2.53777e+07	1.04053e-15	0.00134355	sp|Q9USU5|GAS2_SCHPO	212	FALSE
fissionyeast_NGP_DIA_2.mzML	1352.08	1359.52	-7.43991	TELAAYLSCJATK	TELAAYLSC[160]JATK	(N(N(H(H(H(H(H))))(H(H(H(H(H))))(H(H(H(H(H(H))))))))))	H(16)N(2)	10	3	1480.91	10241600	1.54816e+07	1.22266e-08	0.000853628	sp|Q9USU5|GAS2_SCHPO	212	FALSE
fissionyeast_NGP_DIA_3.mzML	1361.28	1314.44	46.8355	TELAAYLSCJATK	TELAAYLSC[160]JATK	(N(N(H(H(H(H(H))))(H(H(H(H(H))))(H(H(H(H(H(H))))))))))	H(16)N(2)	10	3	1480.91	10082000	1.21941e+07	6.16269e-13	0.00055799	sp|Q9USU5|GAS2_SCHPO	212	FALSE
fissionyeast_NGP_DIA_4.mzML	1346.79	1380	-33.2132	TELAAYLSCJATK	TELAAYLSC[160]JATK	(N(N(H(H(H(H(H))))(H(H(H(H(H))))(H(H(H(H(H(H))))))))))	H(16)N(2)	10	3	1480.91	9627730	2.11206e+07	7.55077e-11	0.000519366	sp|Q9USU5|GAS2_SCHPO	212	FALSE
fissionyeast_NGP_DIA_1.mzML	1338.89	1378.76	-39.866	TELAAYLSCJATK	TELAAYLSC[160]JATK	(N(N(H(H(H(H(H(H(H))))))(H(H(H(H)))(H(H(H(H(H(H))))))))))	H(17)N(2)	10	3	1534.92	3205890	5.75375e+06	4.10828e-09	0.000123724	sp|Q9USU5|GAS2_SCHPO	212	FALSE
fissionyeast_NGP_DIA_2.mzML	1345.31	1395.39	-50.0832	TELAAYLSCJATK	TELAAYLSC[160]JATK	(N(N(H(H(H(H(H(H(H))))))(H(H(H(H)))(H(H(H(H(H(H))))))))))	H(17)N(2)	10	3	1534.92	2896430	3.58707e+06	2.22021e-09	0.000167807	sp|Q9USU5|GAS2_SCHPO	212	FALSE
fissionyeast_NGP_DIA_3.mzML	1353.33	1289.98	63.3478	TELAAYLSCJATK	TELAAYLSC[160]JATK	(N(N(H(H(H(H(H(H(H))))))(H(H(H(H)))(H(H(H(H(H(H))))))))))	H(17)N(2)	10	3	1534.92	2862320	2609232	1.70454e-12	0.000312196	sp|Q9USU5|GAS2_SCHPO	212	FALSE
fissionyeast_NGP_DIA_4.mzML	1338.65	1404.39	-65.7381	TELAAYLSCJATK	TELAAYLSC[160]JATK	(N(N(H(H(H(H(H(H(H))))))(H(H(H(H)))(H(H(H(H(H(H))))))))))	H(17)N(2)	10	3	1534.92	3048340	5.28368e+06	2.10918e-10	0.000254263	sp|Q9USU5|GAS2_SCHPO	212	FALSE
fissionyeast_NGP_DIA_1.mzML	538.008	464.527	73.4811	TIQJISK	TIQJISK	(N(N(H(H(H(H(H(H(H(H)))))))(H(H(H))(H(H(H(H(H)))))))))	H(16)N(2)	4	3	1268.16	1971030	581024	3.37473e-10	0.000209236	sp|Q9UTH5|PLB6_SCHPO	178	FALSE
fissionyeast_NGP_DIA_2.mzML	543.53	463.98	79.5496	TIQJISK	TIQJISK	(N(N(H(H(H(H(H(H(H(H)))))))(H(H(H))(H(H(H(H(H)))))))))	H(16)N(2)	4	3	1268.16	2209830	1.44172e+06	4.01844e-11	0.00257629	sp|Q9UTH5|PLB6_SCHPO	178	FALSE
fissionyeast_NGP_DIA_3.mzML	546.891	461.289	85.6018	TIQJISK	TIQJISK	(N(N(H(H(H(H(H(H(H(H)))))))(H(H(H))(H(H(H(H(H)))))))))	H(16)N(2)	4	3	1268.16	2450330	1.22521e+06	3.74529e-10	0.00164304	sp|Q9UTH5|PLB6_SCHPO	178	FALSE
fissionyeast_NGP_DIA_4.mzML	535.884	466.684	69.1996	TIQJISK	TIQJISK	(N(N(H(H(H(H(H(H(H(H)))))))(H(H(H))(H(H(H(H(H)))))))))	H(16)N(2)	4	3	1268.16	1116780	679627	1.26199e-10	0.00119512	sp|Q9UTH5|PLB6_SCHPO	178	FALSE
fissionyeast_NGP_DIA_2.mzML	1123.94	1117.94	5.99759	TJGTLYGLSDSR	TJGTLYGLSDSR	(N(N(H(H(H(H)))(H(H)(H)(H)))))	H(8)N(2)	2	2	1493.61	213207	3.44218e+06	0.00144416	0.000274766	sp|Q9US04|GGT1_SCHPO	612	FALSE
fissionyeast_NGP_DIA_3.mzML	1123.79	1120.95	2.83671	TJGTLYGLSDSR	TJGTLYGLSDSR	(N(N(H(H(H(H)))(H(H)(H)(H)))))	H(8)N(2)	2	2	1493.61	409956	4.15521e+06	6.13094e-06	0.000122512	sp|Q9US04|GGT1_SCHPO	612	FALSE
fissionyeast_NGP_DIA_4.mzML	1096.91	1134.75	-37.8408	TJGTLYGLSDSR	TJGTLYGLSDSR	(N(N(H(H(H(H(H))))(H(H(H(H)))))))	H(9)N(2)	2	2	1574.63	336615	1.4333e+06	0.00596642	0.0006476	sp|Q9US04|GGT1_SCHPO	612	FALSE
fissionyeast_NGP_DIA_2.mzML	2723.56	2738.41	-14.8517	TLGDTTYGFPJVSLSSITSQEWYR	TLGDTTYGFPJVSLSSITSQEWYR	(N(N(H(H(H(H(H))))(H(H(H))(H(H))))))	H(10)N(2)	11	4	1188	1609220	4.11973e+06	0.00223719	0.00636873	sp|P78854|PLB1_SCHPO	244	FALSE
fissionyeast_NGP_DIA_2.mzML	2733.39	2777.28	-43.887	TLGDTTYGFPJVSLSSITSQEWYR	TLGDTTYGFPJVSLSSITSQEWYR	(N(N(H(H(H(H(H))))(H(H(H(H)))))))	H(9)N(2)	11	3	1529.65	19128200	4.1587e+07	0.00141237	0.00581719	sp|P78854|PLB1_SCHPO	244	FALSE
fissionyeast_NGP_DIA_3.mzML	2740.61	2783.56	-42.9531	TLGDTTYGFPJVSLSSITSQEWYR	TLGDTTYGFPJVSLSSITSQEWYR	(N(N(H(H(H(H(H))))(H(H(H(H)))))))	H(9)N(2)	11	3	1529.65	17288300	4.67457e+07	0.00113315	0.00713806	sp|P78854|PLB1_SCHPO	244	FALSE
fissionyeast_NGP_DIA_4.mzML	774.657	855.726	-81.0695	VHLECFGSSSSNJK	VHLEC[160]FGSSSSNJK	(N(N(H(H(H(H)))(H(H(H(H(H(H(H))))))))))	H(11)N(2)	13	3	1252.15	256678	1.01326e+06	0.00818162	0.00137986	sp|O13912|YDW6_SCHPO	256	FALSE
fissionyeast_NGP_DIA_2.mzML	773.299	889.408	-116.109	VHLECFGSSSSNJK	VHLEC[160]FGSSSSNJK	(N(N(H(H(H(H(H))))(H(H(H(H(H(H(H(H)))))))))))	H(13)N(2)	13	3	1360.19	626500	2.68966e+06	2.52483e-05	0.000185129	sp|O13912|YDW6_SCHPO	256	FALSE
fissionyeast_NGP_DIA_3.mzML	774.107	903.065	-128.958	VHLECFGSSSSNJK	VHLEC[160]FGSSSSNJK	(N(N(H(H(H(H(H))))(H(H(H(H(H(H(H(H)))))))))))	H(13)N(2)	13	3	1360.19	981434	2.85597e+06	6.76938e-05	0.00145876	sp|O13912|YDW6_SCHPO	256	FALSE
fissionyeast_NGP_DIA_4.mzML	768.79	882.739	-113.949	VHLECFGSSSSNJK	VHLEC[160]FGSSSSNJK	(N(N(H(H(H(H(H))))(H(H(H(H(H(H(H(H)))))))))))	H(13)N(2)	13	3	1360.19	708942	2.42309e+06	1.53382e-05	0.000108532	sp|O13912|YDW6_SCHPO	256	FALSE
fissionyeast_NGP_DIA_1.mzML	838.968	970.303	-131.335	VLNSDYSFJHTK	VLNSDYSFJHTK	(N(N(H(H(H(H(H(H(H))))))(H(H(H(H(H))))(H(H(H(H))))))))	H(16)N(2)	9	3	1475.23	927983	8.4098e+06	8.37884e-13	0.00218218	sp|O14031|PGT1_SCHPO	464	FALSE
fissionyeast_NGP_DIA_2.mzML	838.462	980.576	-142.114	VLNSDYSFJHTK	VLNSDYSFJHTK	(N(N(H(H(H(H(H(H(H))))))(H(H(H(H(H))))(H(H(H(H))))))))	H(16)N(2)	9	3	1475.23	852516	8.19103e+06	2.42999e-10	0.00948255	sp|O14031|PGT1_SCHPO	464	FALSE
fissionyeast_NGP_DIA_3.mzML	852.116	987.606	-135.49	VLNSDYSFJHTK	VLNSDYSFJHTK	(N(N(H(H(H(H(H(H(H))))))(H(H(H(H(H))))(H(H(H(H))))))))	H(16)N(2)	9	3	1475.23	870848	7.13652e+06	1.77924e-14	0.00920651	sp|O14031|PGT1_SCHPO	464	FALSE
fissionyeast_NGP_DIA_1.mzML	777.667	840.349	-62.6822	VQASJWTGTR	VQASJWTGTR	(N(N(H(H(H))(H(H(H(H)))(H(H(H)))))))	H(10)N(2)	5	3	1049.42	3421210	3.01108e+06	0.000846433	5.57335e-05	sp|Q9USK8|AGS1_SCHPO	907	FALSE
fissionyeast_NGP_DIA_2.mzML	778.728	838.881	-60.1529	VQASJWTGTR	VQASJWTGTR	(N(N(H(H(H))(H(H(H(H)))(H(H(H)))))))	H(10)N(2)	5	3	1049.42	3058530	2.60196e+06	0.00016414	0.000116432	sp|Q9USK8|AGS1_SCHPO	907	FALSE
fissionyeast_NGP_DIA_3.mzML	780.303	850.74	-70.4372	VQASJWTGTR	VQASJWTGTR	(N(N(H(H(H))(H(H(H(H)))(H(H(H)))))))	H(10)N(2)	5	3	1049.42	5100390	2.53953e+06	0.00712381	9.11436e-05	sp|Q9USK8|AGS1_SCHPO	907	FALSE
fissionyeast_NGP_DIA_4.mzML	774.555	842.455	-67.8999	VQASJWTGTR	VQASJWTGTR	(N(N(H(H(H))(H(H(H(H)))(H(H(H)))))))	H(10)N(2)	5	3	1049.42	4031780	3.6596e+06	0.000143977	0.000128124	sp|Q9USK8|AGS1_SCHPO	907	FALSE
fissionyeast_NGP_DIA_1.mzML	778.571	836.949	-58.3778	VQASJWTGTR	VQASJWTGTR	(N(N(H(H(H)(H))(H(H)(H(H(H)))))))	H(9)N(2)	5	2	1492.6	674797	3.69922e+06	0.00103604	0.00287618	sp|Q9USK8|AGS1_SCHPO	907	FALSE
fissionyeast_NGP_DIA_2.mzML	779.194	834.882	-55.688	VQASJWTGTR	VQASJWTGTR	(N(N(H(H(H)(H))(H(H)(H(H(H)))))))	H(9)N(2)	5	2	1492.6	685163	2.68751e+06	1.10387e-05	0.000260427	sp|Q9USK8|AGS1_SCHPO	907	FALSE
fissionyeast_NGP_DIA_4.mzML	774.937	839.263	-64.3263	VQASJWTGTR	VQASJWTGTR	(N(N(H(H(H)(H))(H(H)(H(H(H)))))))	H(9)N(2)	5	2	1492.6	793973	2.62262e+06	2.70172e-05	0.000463019	sp|Q9USK8|AGS1_SCHPO	907	FALSE
fissionyeast_NGP_DIA_1.mzML	777.726	838.565	-60.8389	VQASJWTGTR	VQASJWTGTR	(N(N(H(H(H)(H))(H(H(H(H(H(H)))))))))	H(10)N(2)	5	2	1573.62	1492120	7.91582e+06	6.35969e-06	0.000153608	sp|Q9USK8|AGS1_SCHPO	907	FALSE
fissionyeast_NGP_DIA_2.mzML	778.64	836.821	-58.1808	VQASJWTGTR	VQASJWTGTR	(N(N(H(H(H)(H))(H(H(H(H(H(H)))))))))	H(10)N(2)	5	2	1573.62	1293950	6.00248e+06	1.27473e-05	0.000125593	sp|Q9USK8|AGS1_SCHPO	907	FALSE
fissionyeast_NGP_DIA_3.mzML	780.1	849.052	-68.9521	VQASJWTGTR	VQASJWTGTR	(N(N(H(H(H)(H))(H(H(H(H(H(H)))))))))	H(10)N(2)	5	2	1573.62	1789990	6.89699e+06	1.00334e-05	0.000107361	sp|Q9USK8|AGS1_SCHPO	907	FALSE
fissionyeast_NGP_DIA_4.mzML	774.343	840.811	-66.4678	VQASJWTGTR	VQASJWTGTR	(N(N(H(H(H)(H))(H(H(H(H(H(H)))))))))	H(10)N(2)	5	2	1573.62	1434840	5.55636e+06	1.24322e-05	0.000695476	sp|Q9USK8|AGS1_SCHPO	907	FALSE
fissionyeast_NGP_DIA_1.mzML	1334.65	1383.03	-48.3832	VQCADFFACGJSSVR	VQC[160]ADFFAC[160]GJSSVR	(N(N(H(H(H(H(H(H(H))))))(H(H(H(H)))(H(H(H(H))))))))	H(15)N(2)	11	3	1518.9	866124	853313	1.88821e-05	9.97857e-05	sp|O13692|GAS5_SCHPO	216	FALSE
fissionyeast_NGP_DIA_3.mzML	1349.43	1321.08	28.3514	VQCADFFACGJSSVR	VQC[160]ADFFAC[160]GJSSVR	(N(N(H(H(H(H(H(H(H))))))(H(H(H(H)))(H(H(H(H))))))))	H(15)N(2)	11	3	1518.9	690024	334801	0.000612149	0.000515677	sp|O13692|GAS5_SCHPO	216	FALSE
fissionyeast_NGP_DIA_1.mzML	1239.37	1194.94	44.4324	VTJITDSQPAPYMK	VTJITDSQPAPYMK	(N(N(H(H(H)(H))(H(H(H))))))	H(7)N(2)	3	3	1035.77	914479	1.23813e+06	0.000715654	0.0030266	sp|O94559|LES1_SCHPO	232	FALSE
fissionyeast_NGP_DIA_2.mzML	1245.72	1208.77	36.953	VTJITDSQPAPYMK	VTJITDSQPAPYMK	(N(N(H(H(H)(H))(H(H(H))))))	H(7)N(2)	3	3	1035.77	1108590	1018785	0.00186853	0.000158569	sp|O94559|LES1_SCHPO	232	FALSE
fissionyeast_NGP_DIA_3.mzML	1248.15	1206.03	42.1205	VTJITDSQPAPYMK	VTJITDSQPAPYMK	(N(N(H(H(H)(H))(H(H(H))))))	H(7)N(2)	3	3	1035.77	975774	910525	0.000977387	0.000480945	sp|O94559|LES1_SCHPO	232	FALSE
fissionyeast_NGP_DIA_4.mzML	1239.19	1195.44	43.7543	VTJITDSQPAPYMK	VTJITDSQPAPYMK	(N(N(H(H(H)(H))(H(H(H))))))	H(7)N(2)	3	3	1035.77	904530	858357	0.000711475	0.000348882	sp|O94559|LES1_SCHPO	232	FALSE
fissionyeast_NGP_DIA_1.mzML	1227.21	1194.81	32.3976	VTJITDSQPAPYMK	VTJITDSQPAPYMK	(N(N(H(H(H(H)))(H(H)(H)(H)))))	H(8)N(2)	3	3	1089.79	3417800	5.30191e+06	0.000308879	0.000369965	sp|O94559|LES1_SCHPO	232	FALSE
fissionyeast_NGP_DIA_2.mzML	1233.81	1208.65	25.1601	VTJITDSQPAPYMK	VTJITDSQPAPYMK	(N(N(H(H(H(H)))(H(H)(H)(H)))))	H(8)N(2)	3	3	1089.79	3542560	4.24705e+06	0.000233288	0.000524973	sp|O94559|LES1_SCHPO	232	FALSE
fissionyeast_NGP_DIA_3.mzML	1234.34	1205.93	28.4083	VTJITDSQPAPYMK	VTJITDSQPAPYMK	(N(N(H(H(H(H)))(H(H)(H)(H)))))	H(8)N(2)	3	3	1089.79	2872000	2.60968e+06	0.000234948	0.000167093	sp|O94559|LES1_SCHPO	232	FALSE
fissionyeast_NGP_DIA_4.mzML	1225.71	1195.3	30.4063	VTJITDSQPAPYMK	VTJITDSQPAPYMK	(N(N(H(H(H(H)))(H(H)(H)(H)))))	H(8)N(2)	3	3	1089.79	3482780	3.7513e+06	0.000238265	0.000350025	sp|O94559|LES1_SCHPO	232	FALSE
fissionyeast_NGP_DIA_1.mzML	854.403	864.197	-9.79375	VVGTJATYVGEK	VVGTJATYVGEK	(N(N(H(H(H))(H(H(H(H(H(H(H))))))))))	H(10)N(2)	5	3	1088.78	1275250	714369	0.00931939	0.000322726	sp|P0CU13|YI46_SCHPO/sp|Q9P7U4|YI75_SCHPO/sp|P0CU12|YHEF_SCHPO	45/46/45	FALSE
fissionyeast_NGP_DIA_3.mzML	867.378	878.026	-10.648	VVGTJATYVGEK	VVGTJATYVGEK	(N(N(H(H(H))(H(H(H(H(H(H(H))))))))))	H(10)N(2)	5	3	1088.78	1340150	1.11938e+06	0.000351115	0.000142709	sp|P0CU13|YI46_SCHPO/sp|Q9P7U4|YI75_SCHPO/sp|P0CU12|YHEF_SCHPO	45/46/45	FALSE
fissionyeast_NGP_DIA_4.mzML	857.208	865.957	-8.74945	VVGTJATYVGEK	VVGTJATYVGEK	(N(N(H(H(H))(H(H(H(H(H(H(H))))))))))	H(10)N(2)	5	3	1088.78	1337070	863217	0.000219923	0.00033549	sp|P0CU13|YI46_SCHPO/sp|Q9P7U4|YI75_SCHPO/sp|P0CU12|YHEF_SCHPO	45/46/45	FALSE
fissionyeast_NGP_DIA_1.mzML	842.683	839.103	3.58011	VVGTJATYVGEK	VVGTJATYVGEK	(N(N(H(H(H(H(H))))(H(H(H(H)))(H(H(H)))))))	H(12)N(2)	5	3	1196.82	2757650	5.27138e+06	1.19746e-10	0.000141361	sp|P0CU13|YI46_SCHPO/sp|Q9P7U4|YI75_SCHPO/sp|P0CU12|YHEF_SCHPO	45/46/45	FALSE
fissionyeast_NGP_DIA_2.mzML	842.153	837.453	4.69978	VVGTJATYVGEK	VVGTJATYVGEK	(N(N(H(H(H(H(H))))(H(H(H(H)))(H(H(H)))))))	H(12)N(2)	5	3	1196.82	2614300	5.15319e+06	3.14276e-07	0.0046542	sp|P0CU13|YI46_SCHPO/sp|Q9P7U4|YI75_SCHPO/sp|P0CU12|YHEF_SCHPO	45/46/45	FALSE
fissionyeast_NGP_DIA_3.mzML	855.509	849.573	5.93604	VVGTJATYVGEK	VVGTJATYVGEK	(N(N(H(H(H(H(H))))(H(H(H(H)))(H(H(H)))))))	H(12)N(2)	5	3	1196.82	2559150	5.80876e+06	1.39219e-09	0.00076663	sp|P0CU13|YI46_SCHPO/sp|Q9P7U4|YI75_SCHPO/sp|P0CU12|YHEF_SCHPO	45/46/45	FALSE
fissionyeast_NGP_DIA_4.mzML	845.861	841.316	4.54503	VVGTJATYVGEK	VVGTJATYVGEK	(N(N(H(H(H(H(H))))(H(H(H(H)))(H(H(H)))))))	H(12)N(2)	5	3	1196.82	2187420	5.49313e+06	4.97165e-07	0.00142194	sp|P0CU13|YI46_SCHPO/sp|Q9P7U4|YI75_SCHPO/sp|P0CU12|YHEF_SCHPO	45/46/45	FALSE
fissionyeast_NGP_DIA_1.mzML	839.431	876.106	-36.6751	VVGTJATYVGEK	VVGTJATYVGEK	(N(N(H(H(H(H(H))))(H(H(H(H(H(H(H(H)))))))))))	H(13)N(2)	5	3	1250.83	26932500	4.47754e+07	5.34623e-11	0.000137379	sp|P0CU13|YI46_SCHPO/sp|Q9P7U4|YI75_SCHPO/sp|P0CU12|YHEF_SCHPO	45/46/45	FALSE
fissionyeast_NGP_DIA_2.mzML	837.619	880.406	-42.7868	VVGTJATYVGEK	VVGTJATYVGEK	(N(N(H(H(H(H(H))))(H(H(H(H(H(H(H(H)))))))))))	H(13)N(2)	5	3	1250.83	29310800	4.66448e+07	1.53129e-10	0.000381538	sp|P0CU13|YI46_SCHPO/sp|Q9P7U4|YI75_SCHPO/sp|P0CU12|YHEF_SCHPO	45/46/45	FALSE
fissionyeast_NGP_DIA_3.mzML	852.177	894.007	-41.8302	VVGTJATYVGEK	VVGTJATYVGEK	(N(N(H(H(H(H(H))))(H(H(H(H(H(H(H(H)))))))))))	H(13)N(2)	5	3	1250.83	25490700	5.42924e+07	1.97682e-12	0.000231667	sp|P0CU13|YI46_SCHPO/sp|Q9P7U4|YI75_SCHPO/sp|P0CU12|YHEF_SCHPO	45/46/45	FALSE
fissionyeast_NGP_DIA_4.mzML	842.449	877.034	-34.5849	VVGTJATYVGEK	VVGTJATYVGEK	(N(N(H(H(H(H(H))))(H(H(H(H(H(H(H(H)))))))))))	H(13)N(2)	5	3	1250.83	23690700	5.17498e+07	2.86181e-14	0.000339865	sp|P0CU13|YI46_SCHPO/sp|Q9P7U4|YI75_SCHPO/sp|P0CU12|YHEF_SCHPO	45/46/45	FALSE
fissionyeast_NGP_DIA_1.mzML	833.809	840.771	-6.96173	VVGTJATYVGEK	VVGTJATYVGEK	(N(N(H(H(H(H(H(H)))))(H(H(H(H)))(H(H(H(H))))))))	H(14)N(2)	5	3	1304.85	17582700	2.50649e+07	1.31661e-14	0.00133329	sp|P0CU13|YI46_SCHPO/sp|Q9P7U4|YI75_SCHPO/sp|P0CU12|YHEF_SCHPO	45/46/45	FALSE
fissionyeast_NGP_DIA_2.mzML	831.12	839.355	-8.23473	VVGTJATYVGEK	VVGTJATYVGEK	(N(N(H(H(H(H(H(H)))))(H(H(H(H)))(H(H(H(H))))))))	H(14)N(2)	5	3	1304.85	19519000	2.59163e+07	9.00255e-14	0.00303741	sp|P0CU13|YI46_SCHPO/sp|Q9P7U4|YI75_SCHPO/sp|P0CU12|YHEF_SCHPO	45/46/45	FALSE
fissionyeast_NGP_DIA_3.mzML	846.439	851.126	-4.68685	VVGTJATYVGEK	VVGTJATYVGEK	(N(N(H(H(H(H(H(H)))))(H(H(H(H)))(H(H(H(H))))))))	H(14)N(2)	5	3	1304.85	14992100	3.11423e+07	2.49959e-13	0.00185262	sp|P0CU13|YI46_SCHPO/sp|Q9P7U4|YI75_SCHPO/sp|P0CU12|YHEF_SCHPO	45/46/45	FALSE
fissionyeast_NGP_DIA_4.mzML	837.075	842.832	-5.75726	VVGTJATYVGEK	VVGTJATYVGEK	(N(N(H(H(H(H(H(H)))))(H(H(H(H)))(H(H(H(H))))))))	H(14)N(2)	5	3	1304.85	13307800	3.10819e+07	1.28271e-12	0.000593077	sp|P0CU13|YI46_SCHPO/sp|Q9P7U4|YI75_SCHPO/sp|P0CU12|YHEF_SCHPO	45/46/45	FALSE
fissionyeast_NGP_DIA_1.mzML	829.735	847.402	-17.6671	VVGTJATYVGEK	VVGTJATYVGEK	(N(N(H(H(H(H(H))))(H(H(H(H)))(H(H(H(H(H(H))))))))))	H(15)N(2)	5	3	1358.87	8972590	5.05997e+07	1.97699e-15	0.00015713	sp|P0CU13|YI46_SCHPO/sp|Q9P7U4|YI75_SCHPO/sp|P0CU12|YHEF_SCHPO	45/46/45	FALSE
fissionyeast_NGP_DIA_2.mzML	827.043	846.689	-19.646	VVGTJATYVGEK	VVGTJATYVGEK	(N(N(H(H(H(H(H))))(H(H(H(H)))(H(H(H(H(H(H))))))))))	H(15)N(2)	5	3	1358.87	10864000	4.93405e+07	2.38107e-15	0.000372487	sp|P0CU13|YI46_SCHPO/sp|Q9P7U4|YI75_SCHPO/sp|P0CU12|YHEF_SCHPO	45/46/45	FALSE
fissionyeast_NGP_DIA_3.mzML	842.964	857.107	-14.1432	VVGTJATYVGEK	VVGTJATYVGEK	(N(N(H(H(H(H(H))))(H(H(H(H)))(H(H(H(H(H(H))))))))))	H(15)N(2)	5	3	1358.87	11659800	6.10879e+07	3.85247e-14	0.000265698	sp|P0CU13|YI46_SCHPO/sp|Q9P7U4|YI75_SCHPO/sp|P0CU12|YHEF_SCHPO	45/46/45	FALSE
fissionyeast_NGP_DIA_4.mzML	833.896	848.692	-14.7963	VVGTJATYVGEK	VVGTJATYVGEK	(N(N(H(H(H(H(H))))(H(H(H(H)))(H(H(H(H(H(H))))))))))	H(15)N(2)	5	3	1358.87	12999400	5.73907e+07	1.92322e-17	0.000177048	sp|P0CU13|YI46_SCHPO/sp|Q9P7U4|YI75_SCHPO/sp|P0CU12|YHEF_SCHPO	45/46/45	FALSE
fissionyeast_NGP_DIA_1.mzML	825.388	868.659	-43.2713	VVGTJATYVGEK	VVGTJATYVGEK	(N(N(H(H(H(H(H(H(H(H)))))))(H(H(H))(H(H(H(H(H)))))))))	H(16)N(2)	5	3	1412.89	34341200	5.95694e+07	9.92366e-14	0.000486387	sp|P0CU13|YI46_SCHPO/sp|Q9P7U4|YI75_SCHPO/sp|P0CU12|YHEF_SCHPO	45/46/45	FALSE
fissionyeast_NGP_DIA_2.mzML	821.322	870.428	-49.1061	VVGTJATYVGEK	VVGTJATYVGEK	(N(N(H(H(H(H(H(H(H(H)))))))(H(H(H))(H(H(H(H(H)))))))))	H(16)N(2)	5	3	1412.89	37672900	5.68513e+07	7.24324e-13	0.000615078	sp|P0CU13|YI46_SCHPO/sp|Q9P7U4|YI75_SCHPO/sp|P0CU12|YHEF_SCHPO	45/46/45	FALSE
fissionyeast_NGP_DIA_3.mzML	838.831	883.716	-44.885	VVGTJATYVGEK	VVGTJATYVGEK	(N(N(H(H(H(H(H(H(H(H)))))))(H(H(H))(H(H(H(H(H)))))))))	H(16)N(2)	5	3	1412.89	29964900	7.22526e+07	1.61353e-11	0.000347745	sp|P0CU13|YI46_SCHPO/sp|Q9P7U4|YI75_SCHPO/sp|P0CU12|YHEF_SCHPO	45/46/45	FALSE
fissionyeast_NGP_DIA_4.mzML	830.052	870.263	-40.2114	VVGTJATYVGEK	VVGTJATYVGEK	(N(N(H(H(H(H(H(H(H(H)))))))(H(H(H))(H(H(H(H(H)))))))))	H(16)N(2)	5	3	1412.89	27644600	7.49375e+07	5.54289e-16	0.000127493	sp|P0CU13|YI46_SCHPO/sp|Q9P7U4|YI75_SCHPO/sp|P0CU12|YHEF_SCHPO	45/46/45	FALSE
fissionyeast_NGP_DIA_1.mzML	818.152	880.344	-62.1921	VVGTJATYVGEK	VVGTJATYVGEK	(N(N(H(H(H(H(H(H(H))))))(H(H(H(H(H))))(H(H(H(H(H)))))))))	H(17)N(2)	5	3	1466.9	8740430	1.42467e+07	5.62286e-13	0.00046833	sp|P0CU13|YI46_SCHPO/sp|Q9P7U4|YI75_SCHPO/sp|P0CU12|YHEF_SCHPO	45/46/45	FALSE
fissionyeast_NGP_DIA_2.mzML	812.74	886.283	-73.5429	VVGTJATYVGEK	VVGTJATYVGEK	(N(N(H(H(H(H(H(H(H))))))(H(H(H(H(H))))(H(H(H(H(H)))))))))	H(17)N(2)	5	3	1466.9	9257700	1.32165e+07	4.59894e-15	0.00028789	sp|P0CU13|YI46_SCHPO/sp|Q9P7U4|YI75_SCHPO/sp|P0CU12|YHEF_SCHPO	45/46/45	FALSE
fissionyeast_NGP_DIA_3.mzML	831.679	899.944	-68.2646	VVGTJATYVGEK	VVGTJATYVGEK	(N(N(H(H(H(H(H(H(H))))))(H(H(H(H(H))))(H(H(H(H(H)))))))))	H(17)N(2)	5	3	1466.9	7985610	1.32876e+07	5.69398e-12	0.000259544	sp|P0CU13|YI46_SCHPO/sp|Q9P7U4|YI75_SCHPO/sp|P0CU12|YHEF_SCHPO	45/46/45	FALSE
fissionyeast_NGP_DIA_4.mzML	823.028	880.764	-57.7359	VVGTJATYVGEK	VVGTJATYVGEK	(N(N(H(H(H(H(H(H(H))))))(H(H(H(H(H))))(H(H(H(H(H)))))))))	H(17)N(2)	5	3	1466.9	7601680	1.7598e+07	9.34656e-12	0.000223362	sp|P0CU13|YI46_SCHPO/sp|Q9P7U4|YI75_SCHPO/sp|P0CU12|YHEF_SCHPO	45/46/45	FALSE
fissionyeast_NGP_DIA_2.mzML	809.718	839.844	-30.1259	VVGTJATYVGEK	VVGTJATYVGEK	(N(N(H(H(H(H(H))))(H(H(H(H)))))))	H(9)N(2)	5	2	1551.64	855877	28425.8	0.000425354	4.85125e-05	sp|P0CU13|YI46_SCHPO/sp|Q9P7U4|YI75_SCHPO/sp|P0CU12|YHEF_SCHPO	45/46/45	FALSE
fissionyeast_NGP_DIA_3.mzML	827.736	851.523	-23.7865	VVGTJATYVGEK	VVGTJATYVGEK	(N(N(H(H(H(H(H))))(H(H(H(H)))))))	H(9)N(2)	5	2	1551.64	731932	55765.1	2.90357e-05	0.000248945	sp|P0CU13|YI46_SCHPO/sp|Q9P7U4|YI75_SCHPO/sp|P0CU12|YHEF_SCHPO	45/46/45	FALSE
fissionyeast_NGP_DIA_4.mzML	862.523	843.222	19.3005	VVGTJATYVGEK	VVGTJATYVGEK	(N(N(H(H(H(H(H))))(H(H(H(H)))))))	H(9)N(2)	5	2	1551.64	444727	2.43933e+06	0.00117946	0.000734211	sp|P0CU13|YI46_SCHPO/sp|Q9P7U4|YI75_SCHPO/sp|P0CU12|YHEF_SCHPO	45/46/45	FALSE
fissionyeast_NGP_DIA_1.mzML	816.672	851.52	-34.8481	VYAVJASLNHDK	VYAVJASLNHDK	(N(N(H(H(H)(H(H)))(H(H)(H(H))))))	H(9)N(2)	5	3	1065.77	911971	3.62135e+06	0.000176704	3.71908e-05	sp|Q9USU5|GAS2_SCHPO	90	FALSE
fissionyeast_NGP_DIA_2.mzML	809.57	851.285	-41.7153	VYAVJASLNHDK	VYAVJASLNHDK	(N(N(H(H(H)(H(H)))(H(H)(H(H))))))	H(9)N(2)	5	3	1065.77	978493	3.75608e+06	0.000211466	0.00028224	sp|Q9USU5|GAS2_SCHPO	90	FALSE
fissionyeast_NGP_DIA_3.mzML	829.408	862.024	-32.6159	VYAVJASLNHDK	VYAVJASLNHDK	(N(N(H(H(H)(H(H)))(H(H)(H(H))))))	H(9)N(2)	5	3	1065.77	725592	3.50675e+06	0.000307227	0.000277567	sp|Q9USU5|GAS2_SCHPO	90	FALSE
fissionyeast_NGP_DIA_4.mzML	819.363	852.787	-33.4237	VYAVJASLNHDK	VYAVJASLNHDK	(N(N(H(H(H)(H(H)))(H(H)(H(H))))))	H(9)N(2)	5	3	1065.77	639268	3.15168e+06	0.00149841	0.00254815	sp|Q9USU5|GAS2_SCHPO	90	FALSE
fissionyeast_NGP_DIA_1.mzML	800.325	902.122	-101.797	VYAVJASLNHDK	VYAVJASLNHDK	(N(N(H(H(H(H(H))))(H(H(H(H(H(H(H(H)))))))))))	H(13)N(2)	5	3	1281.84	2831270	1.28595e+07	3.47109e-14	1.30308e-05	sp|Q9USU5|GAS2_SCHPO	90	FALSE
fissionyeast_NGP_DIA_2.mzML	796.26	914.23	-117.97	VYAVJASLNHDK	VYAVJASLNHDK	(N(N(H(H(H(H(H))))(H(H(H(H(H(H(H(H)))))))))))	H(13)N(2)	5	3	1281.84	3021280	1.33981e+07	5.39465e-12	5.71234e-05	sp|Q9USU5|GAS2_SCHPO	90	FALSE
fissionyeast_NGP_DIA_3.mzML	813.085	926.969	-113.884	VYAVJASLNHDK	VYAVJASLNHDK	(N(N(H(H(H(H(H))))(H(H(H(H(H(H(H(H)))))))))))	H(13)N(2)	5	3	1281.84	3147010	1.16951e+07	3.22193e-12	4.52697e-05	sp|Q9USU5|GAS2_SCHPO	90	FALSE
fissionyeast_NGP_DIA_4.mzML	802.527	899.942	-97.4148	VYAVJASLNHDK	VYAVJASLNHDK	(N(N(H(H(H(H(H))))(H(H(H(H(H(H(H(H)))))))))))	H(13)N(2)	5	3	1281.84	3337070	1.23599e+07	4.64134e-11	7.50522e-05	sp|Q9USU5|GAS2_SCHPO	90	FALSE
fissionyeast_NGP_DIA_1.mzML	796.667	855.342	-58.6751	VYAVJASLNHDK	VYAVJASLNHDK	(N(N(H(H(H(H(H(H)))))(H(H(H))(H(H(H(H(H)))))))))	H(14)N(2)	5	3	1335.86	788398	5.97448e+06	6.24487e-06	2.2702e-05	sp|Q9USU5|GAS2_SCHPO	90	FALSE
fissionyeast_NGP_DIA_2.mzML	793.722	855.487	-61.7649	VYAVJASLNHDK	VYAVJASLNHDK	(N(N(H(H(H(H(H(H)))))(H(H(H))(H(H(H(H(H)))))))))	H(14)N(2)	5	3	1335.86	765329	6.69124e+06	3.47822e-07	1.81011e-05	sp|Q9USU5|GAS2_SCHPO	90	FALSE
fissionyeast_NGP_DIA_3.mzML	807.734	867.086	-59.3515	VYAVJASLNHDK	VYAVJASLNHDK	(N(N(H(H(H(H(H(H)))))(H(H(H))(H(H(H(H(H)))))))))	H(14)N(2)	5	3	1335.86	841703	6.03161e+06	2.1129e-06	4.43374e-05	sp|Q9USU5|GAS2_SCHPO	90	FALSE
fissionyeast_NGP_DIA_4.mzML	797.848	856.811	-58.963	VYAVJASLNHDK	VYAVJASLNHDK	(N(N(H(H(H(H(H(H)))))(H(H(H))(H(H(H(H(H)))))))))	H(14)N(2)	5	3	1335.86	830082	6.33638e+06	0.00573689	2.92684e-05	sp|Q9USU5|GAS2_SCHPO	90	FALSE
fissionyeast_NGP_DIA_1.mzML	793.848	865.944	-72.0965	VYAVJASLNHDK	VYAVJASLNHDK	(N(N(H(H(H(H)))(H(H(H(H(H(H)))))(H(H(H(H(H)))))))))	H(15)N(2)	5	3	1389.88	1917260	8.9578e+06	1.23358e-17	2.17908e-05	sp|Q9USU5|GAS2_SCHPO	90	FALSE
fissionyeast_NGP_DIA_2.mzML	791.869	867.088	-75.2195	VYAVJASLNHDK	VYAVJASLNHDK	(N(N(H(H(H(H)))(H(H(H(H(H(H)))))(H(H(H(H(H)))))))))	H(15)N(2)	5	3	1389.88	1655930	8.69836e+06	2.42913e-16	5.25664e-05	sp|Q9USU5|GAS2_SCHPO	90	FALSE
fissionyeast_NGP_DIA_3.mzML	804.116	880.196	-76.0798	VYAVJASLNHDK	VYAVJASLNHDK	(N(N(H(H(H(H)))(H(H(H(H(H(H)))))(H(H(H(H(H)))))))))	H(15)N(2)	5	3	1389.88	2056120	8.88059e+06	5.73906e-14	4.06323e-05	sp|Q9USU5|GAS2_SCHPO	90	FALSE
fissionyeast_NGP_DIA_4.mzML	793.958	867.672	-73.7142	VYAVJASLNHDK	VYAVJASLNHDK	(N(N(H(H(H(H)))(H(H(H(H(H(H)))))(H(H(H(H(H)))))))))	H(15)N(2)	5	3	1389.88	1823740	8.79511e+06	1.5706e-12	4.29299e-05	sp|Q9USU5|GAS2_SCHPO	90	FALSE
fissionyeast_NGP_DIA_1.mzML	791.545	897.759	-106.214	VYAVJASLNHDK	VYAVJASLNHDK	(N(N(H(H(H(H(H(H(H(H)))))))(H(H(H))(H(H(H(H(H)))))))))	H(16)N(2)	5	3	1443.9	14034500	8.1211e+07	7.10543e-18	0.000201101	sp|Q9USU5|GAS2_SCHPO	90	FALSE
fissionyeast_NGP_DIA_2.mzML	790.353	909.134	-118.781	VYAVJASLNHDK	VYAVJASLNHDK	(N(N(H(H(H(H(H(H(H(H)))))))(H(H(H))(H(H(H(H(H)))))))))	H(16)N(2)	5	3	1443.9	12870100	6.81932e+07	2.77556e-17	4.62102e-05	sp|Q9USU5|GAS2_SCHPO	90	FALSE
fissionyeast_NGP_DIA_3.mzML	799.884	922.204	-122.32	VYAVJASLNHDK	VYAVJASLNHDK	(N(N(H(H(H(H(H(H(H(H)))))))(H(H(H))(H(H(H(H(H)))))))))	H(16)N(2)	5	3	1443.9	18373800	8.35276e+07	0	0.00010912	sp|Q9USU5|GAS2_SCHPO	90	FALSE
fissionyeast_NGP_DIA_4.mzML	790.086	896.032	-105.946	VYAVJASLNHDK	VYAVJASLNHDK	(N(N(H(H(H(H(H(H(H(H)))))))(H(H(H))(H(H(H(H(H)))))))))	H(16)N(2)	5	3	1443.9	16862300	7.54727e+07	0	0.000266586	sp|Q9USU5|GAS2_SCHPO	90	FALSE
fissionyeast_NGP_DIA_1.mzML	787.54	896.735	-109.195	VYAVJASLNHDK	VYAVJASLNHDK	(N(N(H(H(H(H))(H(H(H(H)))))(H(H(H(H(H(H(H(H(H))))))))))))	H(17)N(2)	5	3	1497.92	4411390	2.82398e+07	0	0.000184398	sp|Q9USU5|GAS2_SCHPO	90	FALSE
fissionyeast_NGP_DIA_2.mzML	786.867	907.895	-121.028	VYAVJASLNHDK	VYAVJASLNHDK	(N(N(H(H(H(H))(H(H(H(H)))))(H(H(H(H(H(H(H(H(H))))))))))))	H(17)N(2)	5	3	1497.92	4137460	2.52394e+07	0	7.26609e-05	sp|Q9USU5|GAS2_SCHPO	90	FALSE
fissionyeast_NGP_DIA_3.mzML	793.451	921.034	-127.583	VYAVJASLNHDK	VYAVJASLNHDK	(N(N(H(H(H(H))(H(H(H(H)))))(H(H(H(H(H(H(H(H(H))))))))))))	H(17)N(2)	5	3	1497.92	5387970	3.03387e+07	7.87769e-16	0.000174892	sp|Q9USU5|GAS2_SCHPO	90	FALSE
fissionyeast_NGP_DIA_4.mzML	785.55	895.122	-109.572	VYAVJASLNHDK	VYAVJASLNHDK	(N(N(H(H(H(H))(H(H(H(H)))))(H(H(H(H(H(H(H(H(H))))))))))))	H(17)N(2)	5	3	1497.92	5170310	2.81847e+07	4.6117e-17	0.000121902	sp|Q9USU5|GAS2_SCHPO	90	FALSE
fissionyeast_NGP_DIA_1.mzML	785.791	912.742	-126.951	VYAVJASLNHDK	VYAVJASLNHDK	(N(N(H(H(H(H(H(H(H(H(H))))))))(H(H(H(H(H))))(H(H(H(H))))))))	H(18)N(2)	5	3	1551.93	326977	2.74593e+06	1.00778e-06	0.00044466	sp|Q9USU5|GAS2_SCHPO	90	FALSE
fissionyeast_NGP_DIA_3.mzML	789.008	937.015	-148.007	VYAVJASLNHDK	VYAVJASLNHDK	(N(N(H(H(H(H(H(H(H(H(H))))))))(H(H(H(H(H))))(H(H(H(H))))))))	H(18)N(2)	5	3	1551.93	286461	2.58228e+06	2.84999e-05	0.00194198	sp|Q9USU5|GAS2_SCHPO	90	FALSE
fissionyeast_NGP_DIA_4.mzML	782.417	909.646	-127.229	VYAVJASLNHDK	VYAVJASLNHDK	(N(N(H(H(H(H(H(H(H(H(H))))))))(H(H(H(H(H))))(H(H(H(H))))))))	H(18)N(2)	5	3	1551.93	352674	2.3189e+06	1.2908e-05	0.000994378	sp|Q9USU5|GAS2_SCHPO	90	FALSE
fissionyeast_NGP_DIA_1.mzML	875.462	899.565	-24.103	VYGSQGJSTVLSR	VYGSQGJSTVLSR	(N(N(H(H(H)(H(H)))(H(H(H(H(H))))))))	H(10)N(2)	7	3	1132.13	7695550	9.2654e+06	0.000167752	5.80439e-05	sp|Q9USK8|AGS1_SCHPO	1016	FALSE
fissionyeast_NGP_DIA_2.mzML	877.578	911.279	-33.7015	VYGSQGJSTVLSR	VYGSQGJSTVLSR	(N(N(H(H(H)(H(H)))(H(H(H(H(H))))))))	H(10)N(2)	7	3	1132.13	7437170	8.03209e+06	0.000171346	0.000148156	sp|Q9USK8|AGS1_SCHPO	1016	FALSE
fissionyeast_NGP_DIA_3.mzML	895.056	924.222	-29.1658	VYGSQGJSTVLSR	VYGSQGJSTVLSR	(N(N(H(H(H)(H(H)))(H(H(H(H(H))))))))	H(10)N(2)	7	3	1132.13	8220210	9.92867e+06	0.000173136	0.000292769	sp|Q9USK8|AGS1_SCHPO	1016	FALSE
fissionyeast_NGP_DIA_4.mzML	876.368	897.644	-21.2763	VYGSQGJSTVLSR	VYGSQGJSTVLSR	(N(N(H(H(H)(H(H)))(H(H(H(H(H))))))))	H(10)N(2)	7	3	1132.13	6845040	8.3725e+06	0.000169552	3.52143e-05	sp|Q9USK8|AGS1_SCHPO	1016	FALSE
fissionyeast_NGP_DIA_1.mzML	867.341	903.798	-36.4565	WGAIEJGTAR	WGAIEJGTAR	(N(N(H(H(H(H(H))))(H(H(H(H)))(H(H(H(H(H(H))))))))))	H(15)N(2)	6	3	1304.5	2752580	1.55387e+06	6.75684e-11	0.000378936	sp|Q9USK8|AGS1_SCHPO	472	FALSE
fissionyeast_NGP_DIA_2.mzML	868.312	916.106	-47.7941	WGAIEJGTAR	WGAIEJGTAR	(N(N(H(H(H(H(H))))(H(H(H(H)))(H(H(H(H(H(H))))))))))	H(15)N(2)	6	3	1304.5	2746510	1.50462e+06	3.21705e-08	0.000115212	sp|Q9USK8|AGS1_SCHPO	472	FALSE
fissionyeast_NGP_DIA_3.mzML	881.547	928.702	-47.1549	WGAIEJGTAR	WGAIEJGTAR	(N(N(H(H(H(H(H))))(H(H(H(H)))(H(H(H(H(H(H))))))))))	H(15)N(2)	6	3	1304.5	3036890	2.14519e+06	1.32243e-09	0.00013804	sp|Q9USK8|AGS1_SCHPO	472	FALSE
fissionyeast_NGP_DIA_4.mzML	868.696	901.458	-32.7623	WGAIEJGTAR	WGAIEJGTAR	(N(N(H(H(H(H(H))))(H(H(H(H)))(H(H(H(H(H(H))))))))))	H(15)N(2)	6	3	1304.5	2247180	1.60878e+06	3.0145e-09	0.000319557	sp|Q9USK8|AGS1_SCHPO	472	FALSE
fissionyeast_NGP_DIA_1.mzML	2256.75	2299.14	-42.3916	WGYTJITEIMDVR	WGYTJITEIMDVR	(N(N(H(H(H(H)))(H(H)(H)(H)))))	H(8)N(2)	5	3	1100.79	2729200	2.02273e+06	5.1047e-05	0.000207586	sp|Q9C0Y4|AGLU_SCHPO	331	FALSE
fissionyeast_NGP_DIA_2.mzML	2280.15	2324.3	-44.1549	WGYTJITEIMDVR	WGYTJITEIMDVR	(N(N(H(H(H(H)))(H(H)(H)(H)))))	H(8)N(2)	5	3	1100.79	2551260	2.81117e+06	6.63209e-05	0.000136716	sp|Q9C0Y4|AGLU_SCHPO	331	FALSE
fissionyeast_NGP_DIA_3.mzML	2280.43	2322.71	-42.2771	WGYTJITEIMDVR	WGYTJITEIMDVR	(N(N(H(H(H(H)))(H(H)(H)(H)))))	H(8)N(2)	5	3	1100.79	2418720	2.96424e+06	0.000874622	0.000303975	sp|Q9C0Y4|AGLU_SCHPO	331	FALSE
fissionyeast_NGP_DIA_4.mzML	2253.07	2296.34	-43.2744	WGYTJITEIMDVR	WGYTJITEIMDVR	(N(N(H(H(H(H)))(H(H)(H)(H)))))	H(8)N(2)	5	3	1100.79	2447050	2.63412e+06	0.000880357	5.6202e-05	sp|Q9C0Y4|AGLU_SCHPO	331	FALSE
fissionyeast_NGP_DIA_1.mzML	2250.74	2288.41	-37.6689	WGYTJITEIMDVR	WGYTJITEIMDVR	(N(N(H(H(H)(H(H)))(H(H)(H(H))))))	H(9)N(2)	5	3	1154.81	6521830	4.47935e+06	0.000180258	6.50377e-05	sp|Q9C0Y4|AGLU_SCHPO	331	FALSE
fissionyeast_NGP_DIA_2.mzML	2274.15	2313.06	-38.9121	WGYTJITEIMDVR	WGYTJITEIMDVR	(N(N(H(H(H)(H(H)))(H(H)(H(H))))))	H(9)N(2)	5	3	1154.81	7538600	7.19488e+06	0.00018731	6.79219e-05	sp|Q9C0Y4|AGLU_SCHPO	331	FALSE
fissionyeast_NGP_DIA_3.mzML	2273.03	2312.07	-39.0404	WGYTJITEIMDVR	WGYTJITEIMDVR	(N(N(H(H(H)(H(H)))(H(H)(H(H))))))	H(9)N(2)	5	3	1154.81	7632570	8.62055e+06	0.000185554	0.000119477	sp|Q9C0Y4|AGLU_SCHPO	331	FALSE
fissionyeast_NGP_DIA_4.mzML	2246.19	2285.18	-38.9877	WGYTJITEIMDVR	WGYTJITEIMDVR	(N(N(H(H(H)(H(H)))(H(H)(H(H))))))	H(9)N(2)	5	3	1154.81	7690400	5.24376e+06	0.000182028	7.45673e-05	sp|Q9C0Y4|AGLU_SCHPO	331	FALSE
fissionyeast_NGP_DIA_1.mzML	2238.15	2331.71	-93.5576	WGYTJITEIMDVR	WGYTJITEIMDVR	(N(N(H(H)(H(H)(H(H(H(H(H(H))))))))))	H(10)N(2)	5	3	1208.82	1311980	949655	0.000292468	0.000317451	sp|Q9C0Y4|AGLU_SCHPO	331	FALSE
fissionyeast_NGP_DIA_2.mzML	2265.22	2357.4	-92.1808	WGYTJITEIMDVR	WGYTJITEIMDVR	(N(N(H(H)(H(H)(H(H(H(H(H(H))))))))))	H(10)N(2)	5	3	1208.82	1560750	1.11757e+06	9.53425e-05	0.000123119	sp|Q9C0Y4|AGLU_SCHPO	331	FALSE
fissionyeast_NGP_DIA_3.mzML	2264.37	2354.19	-89.8249	WGYTJITEIMDVR	WGYTJITEIMDVR	(N(N(H(H)(H(H)(H(H(H(H(H(H))))))))))	H(10)N(2)	5	3	1208.82	1395710	906353	0.000147683	9.74444e-05	sp|Q9C0Y4|AGLU_SCHPO	331	FALSE
fissionyeast_NGP_DIA_4.mzML	2236.87	2332.13	-95.2589	WGYTJITEIMDVR	WGYTJITEIMDVR	(N(N(H(H)(H(H)(H(H(H(H(H(H))))))))))	H(10)N(2)	5	3	1208.82	1586380	1.00435e+06	0.000691437	0.000117044	sp|Q9C0Y4|AGLU_SCHPO	331	FALSE
fissionyeast_NGP_DIA_1.mzML	2224.39	2311.64	-87.249	WGYTJITEIMDVR	WGYTJITEIMDVR	(N(N(H(H(H(H(H))))(H(H(H))(H(H(H)))))))	H(11)N(2)	5	3	1262.84	927083	3.25368e+06	0.00287657	0.000433344	sp|Q9C0Y4|AGLU_SCHPO	331	FALSE
fissionyeast_NGP_DIA_2.mzML	2251.9	2337.16	-85.2586	WGYTJITEIMDVR	WGYTJITEIMDVR	(N(N(H(H(H(H(H))))(H(H(H))(H(H(H)))))))	H(11)N(2)	5	3	1262.84	643936	2.68707e+06	0.00118758	0.000113987	sp|Q9C0Y4|AGLU_SCHPO	331	FALSE
fissionyeast_NGP_DIA_3.mzML	2255.82	2334.9	-79.083	WGYTJITEIMDVR	WGYTJITEIMDVR	(N(N(H(H(H(H(H))))(H(H(H))(H(H(H)))))))	H(11)N(2)	5	3	1262.84	786887	3.56418e+06	6.36313e-05	0.00102181	sp|Q9C0Y4|AGLU_SCHPO	331	FALSE
fissionyeast_NGP_DIA_4.mzML	2227.11	2309.8	-82.689	WGYTJITEIMDVR	WGYTJITEIMDVR	(N(N(H(H(H(H(H))))(H(H(H))(H(H(H)))))))	H(11)N(2)	5	3	1262.84	666714	2.38496e+06	0.000775155	0.000179984	sp|Q9C0Y4|AGLU_SCHPO	331	FALSE
fissionyeast_NGP_DIA_2.mzML	2252.74	2374.41	-121.67	WGYTJITEIMDVR	WGYTJITEIMDVR	(N(F)(N(H(H(H))(H(N)(N(N(H(A))))))))	A(1)F(1)H(5)N(5)	5	3	1287.53	2392800	86827.7	0.00292288	0.000760681	sp|Q9C0Y4|AGLU_SCHPO	331	TRUE
fissionyeast_NGP_DIA_1.mzML	2216.73	2294.68	-77.9539	WGYTJITEIMDVR	WGYTJITEIMDVR	(N(N(H(H(H)(H))(H(H(H(H)))(H(H)(H(H)))))))	H(12)N(2)	5	3	1316.86	3473850	2.40412e+06	0.000332361	0.000124962	sp|Q9C0Y4|AGLU_SCHPO	331	FALSE
fissionyeast_NGP_DIA_2.mzML	2243.18	2319.66	-76.4785	WGYTJITEIMDVR	WGYTJITEIMDVR	(N(N(H(H(H)(H))(H(H(H(H)))(H(H)(H(H)))))))	H(12)N(2)	5	3	1316.86	3272980	2.59119e+06	1.60757e-06	0.000120692	sp|Q9C0Y4|AGLU_SCHPO	331	FALSE
fissionyeast_NGP_DIA_3.mzML	2246.91	2318.31	-71.4	WGYTJITEIMDVR	WGYTJITEIMDVR	(N(N(H(H(H)(H))(H(H(H(H)))(H(H)(H(H)))))))	H(12)N(2)	5	3	1316.86	2788300	2.2306e+06	2.49535e-08	0.000166376	sp|Q9C0Y4|AGLU_SCHPO	331	FALSE
fissionyeast_NGP_DIA_4.mzML	2217.8	2291.65	-73.8546	WGYTJITEIMDVR	WGYTJITEIMDVR	(N(N(H(H(H)(H))(H(H(H(H)))(H(H)(H(H)))))))	H(12)N(2)	5	3	1316.86	3020460	1.84076e+06	1.26894e-08	9.00057e-05	sp|Q9C0Y4|AGLU_SCHPO	331	FALSE
fissionyeast_NGP_DIA_1.mzML	2207.6	2296.93	-89.3298	WGYTJITEIMDVR	WGYTJITEIMDVR	(N(N(H(H(H(H(H(H)))))(H(H)(H(H(H(H(H)))))))))	H(13)N(2)	5	3	1370.88	6813020	3.87578e+06	1.31533e-08	8.60707e-05	sp|Q9C0Y4|AGLU_SCHPO	331	FALSE
fissionyeast_NGP_DIA_2.mzML	2233.42	2322.01	-88.5921	WGYTJITEIMDVR	WGYTJITEIMDVR	(N(N(H(H(H(H(H(H)))))(H(H)(H(H(H(H(H)))))))))	H(13)N(2)	5	3	1370.88	6773280	4.06121e+06	7.58541e-09	0.000145452	sp|Q9C0Y4|AGLU_SCHPO	331	FALSE
fissionyeast_NGP_DIA_3.mzML	2237.85	2320.53	-82.6844	WGYTJITEIMDVR	WGYTJITEIMDVR	(N(N(H(H(H(H(H(H)))))(H(H)(H(H(H(H(H)))))))))	H(13)N(2)	5	3	1370.88	5777420	4.7781e+06	5.48439e-09	0.000106204	sp|Q9C0Y4|AGLU_SCHPO	331	FALSE
fissionyeast_NGP_DIA_4.mzML	2206.68	2294.01	-87.3349	WGYTJITEIMDVR	WGYTJITEIMDVR	(N(N(H(H(H(H(H(H)))))(H(H)(H(H(H(H(H)))))))))	H(13)N(2)	5	3	1370.88	6956720	3.77636e+06	2.10749e-07	0.000198708	sp|Q9C0Y4|AGLU_SCHPO	331	FALSE
fissionyeast_NGP_DIA_1.mzML	838.992	835.897	3.09485	WTPVSTJSTSK	WTPVSTJSTSK	(N(N(H(H(H(H(H))))(H(H)(H(H(H(H))))))))	H(11)N(2)	7	3	1132.78	4604170	4.56003e+06	5.10547e-11	0.00196302	sp|O13968|YE48_SCHPO	555	FALSE
fissionyeast_NGP_DIA_2.mzML	837.047	833.611	3.43587	WTPVSTJSTSK	WTPVSTJSTSK	(N(N(H(H(H(H(H))))(H(H)(H(H(H(H))))))))	H(11)N(2)	7	3	1132.78	4541430	4.97068e+06	2.11291e-08	0.000933714	sp|O13968|YE48_SCHPO	555	FALSE
fissionyeast_NGP_DIA_3.mzML	850.064	846.403	3.66131	WTPVSTJSTSK	WTPVSTJSTSK	(N(N(H(H(H(H(H))))(H(H)(H(H(H(H))))))))	H(11)N(2)	7	3	1132.78	3500360	5.08767e+06	3.26569e-11	0.00370009	sp|O13968|YE48_SCHPO	555	FALSE
fissionyeast_NGP_DIA_2.mzML	832.469	830.154	2.31526	WTPVSTJSTSK	WTPVSTJSTSK	(N(N(H(H(H(H(H))))(H(H(H(H)))(H(H(H)))))))	H(12)N(2)	7	3	1186.8	547537	2.80098e+06	4.09485e-07	0.00679441	sp|O13968|YE48_SCHPO	555	FALSE
fissionyeast_NGP_DIA_1.mzML	829.794	863.996	-34.2024	WTPVSTJSTSK	WTPVSTJSTSK	(N(N(H(H(H(H(H))))(H(H(H(H(H(H(H(H)))))))))))	H(13)N(2)	7	3	1240.82	8125910	1.09813e+07	2.71265e-13	0.000682446	sp|O13968|YE48_SCHPO	555	FALSE
fissionyeast_NGP_DIA_2.mzML	827.11	864.832	-37.7224	WTPVSTJSTSK	WTPVSTJSTSK	(N(N(H(H(H(H(H))))(H(H(H(H(H(H(H(H)))))))))))	H(13)N(2)	7	3	1240.82	9344070	1.13111e+07	1.46988e-14	0.00281308	sp|O13968|YE48_SCHPO	555	FALSE
fissionyeast_NGP_DIA_3.mzML	841.133	877.781	-36.6476	WTPVSTJSTSK	WTPVSTJSTSK	(N(N(H(H(H(H(H))))(H(H(H(H(H(H(H(H)))))))))))	H(13)N(2)	7	3	1240.82	7422610	1.36432e+07	1.37174e-12	0.00147477	sp|O13968|YE48_SCHPO	555	FALSE
fissionyeast_NGP_DIA_4.mzML	832.633	865.758	-33.1248	WTPVSTJSTSK	WTPVSTJSTSK	(N(N(H(H(H(H(H))))(H(H(H(H(H(H(H(H)))))))))))	H(13)N(2)	7	3	1240.82	6608620	11603688	2.4273e-12	0.000549987	sp|O13968|YE48_SCHPO	555	FALSE
fissionyeast_NGP_DIA_2.mzML	817.506	835.739	-18.2328	WTPVSTJSTSK	WTPVSTJSTSK	(N(N(H(H(H(H(H(H)))))(H(H(H(H)))(H(H(H(H))))))))	H(14)N(2)	7	3	1294.84	2529320	3.42159e+06	6.4306e-10	0.00545296	sp|O13968|YE48_SCHPO	555	FALSE
fissionyeast_NGP_DIA_3.mzML	834.279	848.16	-13.8815	WTPVSTJSTSK	WTPVSTJSTSK	(N(N(H(H(H(H(H(H)))))(H(H(H(H)))(H(H(H(H))))))))	H(14)N(2)	7	3	1294.84	2799690	3.67337e+06	1.05314e-06	0.00599985	sp|O13968|YE48_SCHPO	555	FALSE
fissionyeast_NGP_DIA_4.mzML	825.45	839.947	-14.4974	WTPVSTJSTSK	WTPVSTJSTSK	(N(N(H(H(H(H(H(H)))))(H(H(H(H)))(H(H(H(H))))))))	H(14)N(2)	7	3	1294.84	2458000	4.49251e+06	2.04386e-08	0.00103376	sp|O13968|YE48_SCHPO	555	FALSE
fissionyeast_NGP_DIA_4.mzML	860.184	828.953	31.2307	WTPVSTJSTSK	WTPVSTJSTSK	(N(N(H(H(H(H)))(H(H)(H(H))))))	H(8)N(2)	7	2	1455.59	908780	11528	2.48426e-05	0.000246275	sp|O13968|YE48_SCHPO	555	FALSE
fissionyeast_NGP_DIA_1.mzML	1987.42	1872.22	115.204	YELGLDPQJITVPPLSHK	YELGLDPQJITVPPLSHK	(N(N(H(H(H(H)))(H(H)(H)(H)))))	H(8)N(2)	9	3	1241.89	1538160	6.57887e+06	0.000676472	0.000140021	sp|O94385|PO152_SCHPO	479	FALSE
fissionyeast_NGP_DIA_2.mzML	2004.99	1873.63	131.362	YELGLDPQJITVPPLSHK	YELGLDPQJITVPPLSHK	(N(N(H(H(H(H)))(H(H)(H)(H)))))	H(8)N(2)	9	3	1241.89	1520250	6.56628e+06	0.000342554	9.62885e-05	sp|O94385|PO152_SCHPO	479	FALSE
fissionyeast_NGP_DIA_3.mzML	2013.76	1879.34	134.425	YELGLDPQJITVPPLSHK	YELGLDPQJITVPPLSHK	(N(N(H(H(H(H)))(H(H)(H)(H)))))	H(8)N(2)	9	3	1241.89	1291330	6.28236e+06	0.00145488	8.1216e-05	sp|O94385|PO152_SCHPO	479	FALSE
fissionyeast_NGP_DIA_4.mzML	1988.09	1851.64	136.446	YELGLDPQJITVPPLSHK	YELGLDPQJITVPPLSHK	(N(N(H(H(H(H)))(H(H)(H)(H)))))	H(8)N(2)	9	3	1241.89	1204140	7.44048e+06	0.000945606	7.59257e-06	sp|O94385|PO152_SCHPO	479	FALSE
fissionyeast_NGP_DIA_1.mzML	1979.67	1868.41	111.255	YELGLDPQJITVPPLSHK	YELGLDPQJITVPPLSHK	(N(N(H(H(H))(H(H)(H(H(H(H))))))))	H(9)N(2)	9	3	1295.91	1400920	8.65268e+06	0.000277845	4.94354e-05	sp|O94385|PO152_SCHPO	479	FALSE
fissionyeast_NGP_DIA_2.mzML	1997.8	1869.82	127.985	YELGLDPQJITVPPLSHK	YELGLDPQJITVPPLSHK	(N(N(H(H(H))(H(H)(H(H(H(H))))))))	H(9)N(2)	9	3	1295.91	1211060	6.58702e+06	0.000496464	4.9895e-05	sp|O94385|PO152_SCHPO	479	FALSE
fissionyeast_NGP_DIA_3.mzML	2007.45	1874.62	132.828	YELGLDPQJITVPPLSHK	YELGLDPQJITVPPLSHK	(N(N(H(H(H))(H(H)(H(H(H(H))))))))	H(9)N(2)	9	3	1295.91	1281920	6.74941e+06	0.000295734	3.89143e-05	sp|O94385|PO152_SCHPO	479	FALSE
fissionyeast_NGP_DIA_4.mzML	1977.98	1847.44	130.537	YELGLDPQJITVPPLSHK	YELGLDPQJITVPPLSHK	(N(N(H(H(H))(H(H)(H(H(H(H))))))))	H(9)N(2)	9	3	1295.91	1408410	8.7634e+06	0.000559303	3.36667e-05	sp|O94385|PO152_SCHPO	479	FALSE
fissionyeast_NGP_DIA_1.mzML	919.247	1016.75	-97.5058	YFJYTQSEQEAAHDK	YFJYTQSEQEAAHDK	(N(N(H(H(H(H)))(H(H)(H(H))))))	H(8)N(2)	3	3	1178.46	1283360	7.05681e+06	0.000259857	2.22579e-05	sp|O13875|YE1A_SCHPO	537	FALSE
fissionyeast_NGP_DIA_2.mzML	929.305	1030.57	-101.267	YFJYTQSEQEAAHDK	YFJYTQSEQEAAHDK	(N(N(H(H(H(H)))(H(H)(H(H))))))	H(8)N(2)	3	3	1178.46	1161930	6.61081e+06	0.000282734	1.26191e-05	sp|O13875|YE1A_SCHPO	537	FALSE
fissionyeast_NGP_DIA_3.mzML	940.547	1037.94	-97.3886	YFJYTQSEQEAAHDK	YFJYTQSEQEAAHDK	(N(N(H(H(H(H)))(H(H)(H(H))))))	H(8)N(2)	3	3	1178.46	937538	5.84555e+06	0.000361794	1.2147e-05	sp|O13875|YE1A_SCHPO	537	FALSE
fissionyeast_NGP_DIA_4.mzML	915	1010.78	-95.7758	YFJYTQSEQEAAHDK	YFJYTQSEQEAAHDK	(N(N(H(H(H(H)))(H(H)(H(H))))))	H(8)N(2)	3	3	1178.46	1063640	5.22868e+06	0.000258203	2.55443e-05	sp|O13875|YE1A_SCHPO	537	FALSE
fissionyeast_NGP_DIA_1.mzML	1640.92	1697.73	-56.8081	YHELFJASTYNIYTAAQQR	YHELFJASTYNIYTAAQQR	(N(N(H(H(H(H(H(H)))))(H(H)(H(H(H(H(H)))))))))	H(13)N(2)	6	4	1201.49	2985570	7.29334e+06	0.00491048	0.000375058	sp|P08091|PPA1_SCHPO	151	FALSE
fissionyeast_NGP_DIA_2.mzML	1658.78	1709.69	-50.9066	YHELFJASTYNIYTAAQQR	YHELFJASTYNIYTAAQQR	(N(N(H(H(H(H(H(H)))))(H(H)(H(H(H(H(H)))))))))	H(13)N(2)	6	4	1201.49	2350900	6.48206e+06	0.00551897	9.05758e-05	sp|P08091|PPA1_SCHPO	151	FALSE
fissionyeast_NGP_DIA_3.mzML	1665.64	1709.32	-43.6752	YHELFJASTYNIYTAAQQR	YHELFJASTYNIYTAAQQR	(N(N(H(H(H(H(H(H)))))(H(H)(H(H(H(H(H)))))))))	H(13)N(2)	6	4	1201.49	2780450	1.06549e+07	0.00108307	0.000200304	sp|P08091|PPA1_SCHPO	151	FALSE
fissionyeast_NGP_DIA_4.mzML	1637.29	1689.54	-52.2537	YHELFJASTYNIYTAAQQR	YHELFJASTYNIYTAAQQR	(N(N(H(H(H(H(H(H)))))(H(H)(H(H(H(H(H)))))))))	H(13)N(2)	6	4	1201.49	1919970	4.83356e+06	0.00741238	0.000105036	sp|P08091|PPA1_SCHPO	151	FALSE
fissionyeast_NGP_DIA_1.mzML	1634.24	1708.04	-73.7985	YHELFJASTYNIYTAAQQR	YHELFJASTYNIYTAAQQR	(N(N(H(H(H(H(H(H)))))(H(H(H))(H(H(H(H(H)))))))))	H(14)N(2)	6	4	1242	3840830	7.13727e+06	1.93519e-05	0.000392587	sp|P08091|PPA1_SCHPO	151	FALSE
fissionyeast_NGP_DIA_2.mzML	1655.85	1721.92	-66.0716	YHELFJASTYNIYTAAQQR	YHELFJASTYNIYTAAQQR	(N(N(H(H(H(H(H(H)))))(H(H(H))(H(H(H(H(H)))))))))	H(14)N(2)	6	4	1242	2956330	7.56695e+06	1.30704e-05	0.000351177	sp|P08091|PPA1_SCHPO	151	FALSE
fissionyeast_NGP_DIA_3.mzML	1660.01	1719.92	-59.9086	YHELFJASTYNIYTAAQQR	YHELFJASTYNIYTAAQQR	(N(N(H(H(H(H(H(H)))))(H(H(H))(H(H(H(H(H)))))))))	H(14)N(2)	6	4	1242	3934930	1.14343e+07	2.05532e-05	0.000182193	sp|P08091|PPA1_SCHPO	151	FALSE
fissionyeast_NGP_DIA_4.mzML	1630.61	1700.97	-70.3568	YHELFJASTYNIYTAAQQR	YHELFJASTYNIYTAAQQR	(N(N(H(H(H(H(H(H)))))(H(H(H))(H(H(H(H(H)))))))))	H(14)N(2)	6	4	1242	2899040	6.433e+06	0.000276219	0.000365092	sp|P08091|PPA1_SCHPO	151	FALSE
fissionyeast_NGP_DIA_1.mzML	1628.23	1711.72	-83.4881	YHELFJASTYNIYTAAQQR	YHELFJASTYNIYTAAQQR	(N(N(H(H(H(H))(H(H)))(H(H(H(H(H(H(H(H(H))))))))))))	H(15)N(2)	6	4	1282.52	4782040	6.4442e+06	7.45085e-07	0.000775675	sp|P08091|PPA1_SCHPO	151	FALSE
fissionyeast_NGP_DIA_2.mzML	1650.96	1726.92	-75.9598	YHELFJASTYNIYTAAQQR	YHELFJASTYNIYTAAQQR	(N(N(H(H(H(H))(H(H)))(H(H(H(H(H(H(H(H(H))))))))))))	H(15)N(2)	6	4	1282.52	4123090	6.26605e+06	1.68117e-10	0.000547996	sp|P08091|PPA1_SCHPO	151	FALSE
fissionyeast_NGP_DIA_3.mzML	1656.18	1724.19	-68.0111	YHELFJASTYNIYTAAQQR	YHELFJASTYNIYTAAQQR	(N(N(H(H(H(H))(H(H)))(H(H(H(H(H(H(H(H(H))))))))))))	H(15)N(2)	6	4	1282.52	5106140	8.38029e+06	7.94854e-08	0.000314294	sp|P08091|PPA1_SCHPO	151	FALSE
fissionyeast_NGP_DIA_4.mzML	1624.66	1705.41	-80.7492	YHELFJASTYNIYTAAQQR	YHELFJASTYNIYTAAQQR	(N(N(H(H(H(H))(H(H)))(H(H(H(H(H(H(H(H(H))))))))))))	H(15)N(2)	6	4	1282.52	4189400	6.34959e+06	1.19946e-06	0.000654938	sp|P08091|PPA1_SCHPO	151	FALSE
fissionyeast_NGP_DIA_1.mzML	1614.09	1848.39	-234.296	YHELFJASTYNIYTAAQQR	YHELFJASTYNIYTAAQQR	(N(N(H(H(H(H(H(H(H(H)))))))(H(H(H(H(H(H(H(H)))))))))))	H(16)N(2)	6	4	1323.03	3048340	3.34161e+06	0.00247438	7.96484e-05	sp|P08091|PPA1_SCHPO	151	FALSE
fissionyeast_NGP_DIA_3.mzML	1648.75	1850.94	-202.191	YHELFJASTYNIYTAAQQR	YHELFJASTYNIYTAAQQR	(N(N(H(H(H(H(H(H(H(H)))))))(H(H(H(H(H(H(H(H)))))))))))	H(16)N(2)	6	4	1323.03	3215600	4.00904e+06	3.66326e-08	0.000215847	sp|P08091|PPA1_SCHPO	151	FALSE
fissionyeast_NGP_DIA_2.mzML	1641.72	1839.7	-197.979	YHELFJASTYNIYTAAQQR	YHELFJASTYNIYTAAQQR	(N(N(H(H(H(H(H(H(H(H)))))))(H(H(H(H(H(H(H(H(H))))))))))))	H(17)N(2)	6	4	1363.54	817490	1.43808e+06	0.00267926	0.00023	sp|P08091|PPA1_SCHPO	151	FALSE
fissionyeast_NGP_DIA_4.mzML	1612.24	1814.75	-202.507	YHELFJASTYNIYTAAQQR	YHELFJASTYNIYTAAQQR	(N(N(H(H(H(H(H(H(H(H)))))))(H(H(H(H(H(H(H(H(H))))))))))))	H(17)N(2)	6	4	1363.54	866744	1.1424e+06	0.00314159	0.00104973	sp|P08091|PPA1_SCHPO	151	FALSE
fissionyeast_NGP_DIA_1.mzML	1658.38	1704.22	-45.8382	YHELFJASTYNIYTAAQQR	YHELFJASTYNIYTAAQQR	(N(N(H(H(H(H(H))))(H(H)(H(H(H(H))))))))	H(11)N(2)	6	3	1493.61	1745270	8.0993e+06	0.00311612	0.00109859	sp|P08091|PPA1_SCHPO	151	FALSE
fissionyeast_NGP_DIA_2.mzML	1669.65	1717.11	-47.4562	YHELFJASTYNIYTAAQQR	YHELFJASTYNIYTAAQQR	(N(N(H(H(H(H(H))))(H(H)(H(H(H(H))))))))	H(11)N(2)	6	3	1493.61	1454380	6.63427e+06	0.000109754	0.00104173	sp|P08091|PPA1_SCHPO	151	FALSE
fissionyeast_NGP_DIA_3.mzML	1676.09	1715.78	-39.6857	YHELFJASTYNIYTAAQQR	YHELFJASTYNIYTAAQQR	(N(N(H(H(H(H(H))))(H(H)(H(H(H(H))))))))	H(11)N(2)	6	3	1493.61	1151540	6.48061e+06	0.00358045	0.0014694	sp|P08091|PPA1_SCHPO	151	FALSE
fissionyeast_NGP_DIA_4.mzML	1649.77	1696.57	-46.7974	YHELFJASTYNIYTAAQQR	YHELFJASTYNIYTAAQQR	(N(N(H(H(H(H(H))))(H(H)(H(H(H(H))))))))	H(11)N(2)	6	3	1493.61	1293630	5.86139e+06	1.9117e-05	0.00124546	sp|P08091|PPA1_SCHPO	151	FALSE
fissionyeast_NGP_DIA_1.mzML	1649.69	1711.22	-61.5265	YHELFJASTYNIYTAAQQR	YHELFJASTYNIYTAAQQR	(N(N(H(H(H(H(H(H)))))(H(H(H))(H(H(H)))))))	H(12)N(2)	6	3	1547.63	5200090	2.88732e+07	2.65814e-06	0.00496992	sp|P08091|PPA1_SCHPO	151	FALSE
fissionyeast_NGP_DIA_2.mzML	1663.95	1726.21	-62.2641	YHELFJASTYNIYTAAQQR	YHELFJASTYNIYTAAQQR	(N(N(H(H(H(H(H(H)))))(H(H(H))(H(H(H)))))))	H(12)N(2)	6	3	1547.63	3973420	2.19687e+07	1.34061e-05	0.00488269	sp|P08091|PPA1_SCHPO	151	FALSE
fissionyeast_NGP_DIA_3.mzML	1671.55	1723.59	-52.0391	YHELFJASTYNIYTAAQQR	YHELFJASTYNIYTAAQQR	(N(N(H(H(H(H(H(H)))))(H(H(H))(H(H(H)))))))	H(12)N(2)	6	3	1547.63	3692510	2.02859e+07	9.46774e-06	0.00341201	sp|P08091|PPA1_SCHPO	151	FALSE
fissionyeast_NGP_DIA_4.mzML	1643.06	1704.78	-61.7224	YHELFJASTYNIYTAAQQR	YHELFJASTYNIYTAAQQR	(N(N(H(H(H(H(H(H)))))(H(H(H))(H(H(H)))))))	H(12)N(2)	6	3	1547.63	3814460	1.94536e+07	8.9998e-05	0.00316954	sp|P08091|PPA1_SCHPO	151	FALSE
fissionyeast_NGP_DIA_1.mzML	1640.86	1718.49	-77.6261	YHELFJASTYNIYTAAQQR	YHELFJASTYNIYTAAQQR	(N(N(H(H(H(H(H))))(H(H(H(H(H(H(H(H)))))))))))	H(13)N(2)	6	3	1601.65	12686600	6.94697e+07	1.70741e-09	0.00240716	sp|P08091|PPA1_SCHPO	151	FALSE
fissionyeast_NGP_DIA_2.mzML	1659.38	1736.94	-77.5631	YHELFJASTYNIYTAAQQR	YHELFJASTYNIYTAAQQR	(N(N(H(H(H(H(H))))(H(H(H(H(H(H(H(H)))))))))))	H(13)N(2)	6	3	1601.65	8787240	4.86664e+07	2.33714e-11	0.00195599	sp|P08091|PPA1_SCHPO	151	FALSE
fissionyeast_NGP_DIA_3.mzML	1665.41	1732.61	-67.2035	YHELFJASTYNIYTAAQQR	YHELFJASTYNIYTAAQQR	(N(N(H(H(H(H(H))))(H(H(H(H(H(H(H(H)))))))))))	H(13)N(2)	6	3	1601.65	9540340	5.12213e+07	6.44005e-11	0.000823191	sp|P08091|PPA1_SCHPO	151	FALSE
fissionyeast_NGP_DIA_4.mzML	1636.73	1714.06	-77.3263	YHELFJASTYNIYTAAQQR	YHELFJASTYNIYTAAQQR	(N(N(H(H(H(H(H))))(H(H(H(H(H(H(H(H)))))))))))	H(13)N(2)	6	3	1601.65	9811340	4.91572e+07	6.44298e-09	0.00231476	sp|P08091|PPA1_SCHPO	151	FALSE
fissionyeast_NGP_DIA_1.mzML	2014.54	1939.36	75.1778	YNTDPVCAFDJSTVVELSDK	YNTDPVC[160]AFDJSTVVELSDK	(N(N(H(H(H(H)))(H(H(H(H)))))))	H(8)N(2)	11	3	1326.21	6527470	12281874	0.000266435	0.000484576	sp|O74551|YCVC_SCHPO	53	FALSE
fissionyeast_NGP_DIA_2.mzML	2032.33	1956.79	75.5442	YNTDPVCAFDJSTVVELSDK	YNTDPVC[160]AFDJSTVVELSDK	(N(N(H(H(H(H)))(H(H(H(H)))))))	H(8)N(2)	11	3	1326.21	7283190	1.15315e+07	0.000268071	0.000286006	sp|O74551|YCVC_SCHPO	53	FALSE
fissionyeast_NGP_DIA_3.mzML	2036.8	1961.26	75.5442	YNTDPVCAFDJSTVVELSDK	YNTDPVC[160]AFDJSTVVELSDK	(N(N(H(H(H(H)))(H(H(H(H)))))))	H(8)N(2)	11	3	1326.21	6420260	1.04257e+07	0.000271336	0.000373772	sp|O74551|YCVC_SCHPO	53	FALSE
fissionyeast_NGP_DIA_4.mzML	2012.96	1934.11	78.8506	YNTDPVCAFDJSTVVELSDK	YNTDPVC[160]AFDJSTVVELSDK	(N(N(H(H(H(H)))(H(H(H(H)))))))	H(8)N(2)	11	3	1326.21	6392580	1.09581e+07	0.000573163	0.000642884	sp|O74551|YCVC_SCHPO	53	FALSE
fissionyeast_NGP_DIA_2.mzML	2261.69	2431.23	-169.537	YNTDPVCAFDJSTVVELSDKTWDHVIESGK	YNTDPVC[160]AFDJSTVVELSDKTWDHVIESGK	(N(N(H(H(H(H)))(H(H)(H(H))))))	H(8)N(2)	11	4	1283.05	724718	3.76201e+06	0.00143345	1.76803e-05	sp|O74551|YCVC_SCHPO	53	FALSE
fissionyeast_NGP_DIA_1.mzML	2356.9	2404.32	-47.4207	YQQSGLPLGIIFYJSTESR	YQQSGLPLGIIFYJSTESR	(N(N(H(H(H(H)))(H(H)(H)(H)))))	H(8)N(2)	14	3	1292.56	5046000	9.69981e+06	0.000578743	0.000115821	sp|Q10057|PDI1_SCHPO	257	FALSE
fissionyeast_NGP_DIA_2.mzML	2383.95	2429.86	-45.9088	YQQSGLPLGIIFYJSTESR	YQQSGLPLGIIFYJSTESR	(N(N(H(H(H(H)))(H(H)(H)(H)))))	H(8)N(2)	14	3	1292.56	2592890	7.80989e+06	0.000567635	0.000451154	sp|Q10057|PDI1_SCHPO	257	FALSE
fissionyeast_NGP_DIA_3.mzML	2379.94	2425	-45.0623	YQQSGLPLGIIFYJSTESR	YQQSGLPLGIIFYJSTESR	(N(N(H(H(H(H)))(H(H)(H)(H)))))	H(8)N(2)	14	3	1292.56	3337640	5.88299e+06	0.000886105	0.000313246	sp|Q10057|PDI1_SCHPO	257	FALSE
fissionyeast_NGP_DIA_4.mzML	2362.78	2410.85	-48.0717	YQQSGLPLGIIFYJSTESR	YQQSGLPLGIIFYJSTESR	(N(N(H(H(H(H)))(H(H)(H)(H)))))	H(8)N(2)	14	3	1292.56	3230830	7.71836e+06	0.000570402	0.000595222	sp|Q10057|PDI1_SCHPO	257	FALSE
fissionyeast_NGP_DIA_1.mzML	2344.73	2380.93	-36.2019	YQQSGLPLGIIFYJSTESR	YQQSGLPLGIIFYJSTESR	(N(N(H(H(H(H)))(H(H)(H(H)(H))))))	H(9)N(2)	14	3	1346.58	6862130	1.04772e+07	0.000315623	6.69427e-05	sp|Q10057|PDI1_SCHPO	257	FALSE
fissionyeast_NGP_DIA_2.mzML	2370.4	2406.86	-36.4598	YQQSGLPLGIIFYJSTESR	YQQSGLPLGIIFYJSTESR	(N(N(H(H(H(H)))(H(H)(H(H)(H))))))	H(9)N(2)	14	3	1346.58	6152070	1.21359e+07	0.000317303	6.17766e-05	sp|Q10057|PDI1_SCHPO	257	FALSE
fissionyeast_NGP_DIA_3.mzML	2370.9	2401.96	-31.0618	YQQSGLPLGIIFYJSTESR	YQQSGLPLGIIFYJSTESR	(N(N(H(H(H(H)))(H(H)(H(H)(H))))))	H(9)N(2)	14	3	1346.58	5677950	1.17221e+07	0.00231926	3.84769e-05	sp|Q10057|PDI1_SCHPO	257	FALSE
fissionyeast_NGP_DIA_4.mzML	2345.03	2386.72	-41.6878	YQQSGLPLGIIFYJSTESR	YQQSGLPLGIIFYJSTESR	(N(N(H(H(H(H)))(H(H)(H(H)(H))))))	H(9)N(2)	14	3	1346.58	7385520	1.08545e+07	0.000345961	8.44161e-05	sp|Q10057|PDI1_SCHPO	257	FALSE
fissionyeast_NGP_DIA_4.mzML	2919.11	3130.84	-211.729	YQQSGLPLGIIFYJSTESRDELYDVFQPLAK	YQQSGLPLGIIFYJSTESRDELYDVFQPLAK	(N(N(H(H(H(H)))(H(H(H(H)))))))	H(8)N(2)	14	4	1324.35	7259820	5.5264e+06	0.00155543	0.00123157	sp|Q10057|PDI1_SCHPO	257	FALSE
fissionyeast_NGP_DIA_3.mzML	2125.51	2270.45	-144.938	YVYDSSAGDJITAYVVDTGVSIHHVEFEGR	YVYDSSAGDJITAYVVDTGVSIHHVEFEGR	(N(N(H(H(H(H))(H(H)))(H(H(H(H(H(H(H))))))))))	H(13)N(2)	10	4	1454.1	6412180	6.49822e+07	0.00184247	0.00493472	sp|P40903|ISP6_SCHPO	214	FALSE
fissionyeast_NGP_DIA_4.mzML	2087.82	2244.65	-156.827	YVYDSSAGDJITAYVVDTGVSIHHVEFEGR	YVYDSSAGDJITAYVVDTGVSIHHVEFEGR	(N(N(H(H(H(H))(H(H)))(H(H(H(H(H(H(H))))))))))	H(13)N(2)	10	4	1454.1	5243570	48331844	0.00116328	0.00668432	sp|P40903|ISP6_SCHPO	214	FALSE

## Sheet: Serum_PredLib
Run	RT	AssayRT	DeltaRT	Sequence	FullPeptideName	GlycanStruct	GlycanComposition	GlycanSite	Charge	PrecursorMZ	Intensity	PrecursorIntensity	GlycoformQValue	PeakGroupQValue	ProteinName	ProteinGlycoSite	Entrapment
20200615_serum_NGlycP_1hDIA_rep3.mzML	3273.27	3262.4	10.8743	AALAAFNAQNJGSNFQLEEISR	AALAAFNAQNJGSNFQLEEISR	(N(N(H(H(N(H(A))))(H(N(H(A)))))))	A(2)H(5)N(4)	11	4	1143.24	1509730	2.23822e+07	0.00876963	0.00441053	sp|P02765|FETUA_HUMAN	176	FALSE
20200615_serum_NGlycP_1hDIA_rep1.mzML	3274.57	3267.58	6.98603	AALAAFNAQNJGSNFQLEEISR	AALAAFNAQNJGSNFQLEEISR	(N(N(H(H(N(H(A))))(H(N(H(A)))))))	A(2)H(5)N(4)	11	3	1523.98	962193	1.96124e+07	0.00796357	0.0023346	sp|P02765|FETUA_HUMAN	176	FALSE
20200615_serum_NGlycP_1hDIA_rep1.mzML	3274.55	3252.65	21.9043	AALAAFNAQNJGSNFQLEEISR	AALAAFNAQNJGSNFQLEEISR	(N(N(H(H(N(H(H))))(H(N(F)(H(A)))))))	A(1)F(1)H(6)N(4)	11	4	1147.49	3076680	4.28067e+06	0.00173439	0.00113112	sp|P02765|FETUA_HUMAN	176	FALSE
20200615_serum_NGlycP_1hDIA_rep3.mzML	3274.72	3245.22	29.4972	AALAAFNAQNJGSNFQLEEISR	AALAAFNAQNJGSNFQLEEISR	(N(N(H(H(N(H(H))))(H(N(F)(H(A)))))))	A(1)F(1)H(6)N(4)	11	4	1147.49	3863160	6.13722e+06	0.000713138	0.00594076	sp|P02765|FETUA_HUMAN	176	FALSE
20200615_serum_NGlycP_1hDIA_rep1.mzML	2968.77	2961.04	7.73117	AALAAFNAQNJGSNFQLEEISR	AALAAFNAQNJGSNFQLEEISR	(N(N(H(H(N(H(F))))(H(N(H(F)))))))	F(2)H(5)N(4)	11	3	1427.29	1032320	9.21731e+06	0.0067217	0.00102655	sp|P02765|FETUA_HUMAN	176	FALSE
20200615_serum_NGlycP_1hDIA_rep3.mzML	2964.72	2956.23	8.48622	AALAAFNAQNJGSNFQLEEISR	AALAAFNAQNJGSNFQLEEISR	(N(N(H(H(N(H(F))))(H(N(H(F)))))))	F(2)H(5)N(4)	11	3	1427.29	840018	9.86186e+06	0.00730872	0.00186649	sp|P02765|FETUA_HUMAN	176	FALSE
20200615_serum_NGlycP_1hDIA_rep1.mzML	2577.7	2627.58	-49.8785	ADGTVNQIEGEATPVJLTEPAK	ADGTVNQIEGEATPVJLTEPAK	(N(F)(N(H(H(N(H)))(H(N(H(H)(F)))))))	F(2)H(6)N(4)	16	4	1083.47	3176490	7.52675e+06	0.00122317	0.00254629	sp|P05090|APOD_HUMAN	98	FALSE
20200615_serum_NGlycP_1hDIA_rep2.mzML	2581.98	2631.75	-49.773	ADGTVNQIEGEATPVJLTEPAK	ADGTVNQIEGEATPVJLTEPAK	(N(F)(N(H(H(N(H)))(H(N(H(H)(F)))))))	F(2)H(6)N(4)	16	4	1083.47	3624690	5.31285e+06	0.00122029	0.00675008	sp|P05090|APOD_HUMAN	98	FALSE
20200615_serum_NGlycP_1hDIA_rep3.mzML	2577.19	2625.56	-48.3664	ADGTVNQIEGEATPVJLTEPAK	ADGTVNQIEGEATPVJLTEPAK	(N(F)(N(H(H(N(H)))(H(N(H(H)(F)))))))	F(2)H(6)N(4)	16	4	1083.47	2686730	7.03626e+06	0.00121741	0.00135815	sp|P05090|APOD_HUMAN	98	FALSE
20200615_serum_NGlycP_1hDIA_rep2.mzML	2549.69	2631.76	-82.0654	ADGTVNQIEGEATPVJLTEPAK	ADGTVNQIEGEATPVJLTEPAK	(N(F)(N(H(H(N(H)))(H(N(H(H)(F)))))))	F(2)H(6)N(4)	16	3	1444.29	358542	1.07062e+06	0.000811052	7.83727e-05	sp|P05090|APOD_HUMAN	98	FALSE
20200615_serum_NGlycP_1hDIA_rep3.mzML	2577.08	2625.56	-48.4804	ADGTVNQIEGEATPVJLTEPAK	ADGTVNQIEGEATPVJLTEPAK	(N(F)(N(H(H(N(H)))(H(N(H(H)(F)))))))	F(2)H(6)N(4)	16	3	1444.29	3855210	3.29314e+06	0.000667066	0.000856225	sp|P05090|APOD_HUMAN	98	FALSE
20200615_serum_NGlycP_1hDIA_rep1.mzML	2307.29	2237.31	69.9758	ADGTVNQIEGEATPVJLTEPAK	ADGTVNQIEGEATPVJLTEPAK	(N(N(H(H)(H(N(H))))))	H(4)N(3)	16	3	1171.19	600076	1.43718e+06	0.000312692	0.00103722	sp|P05090|APOD_HUMAN	98	FALSE
20200615_serum_NGlycP_1hDIA_rep2.mzML	2312.28	2241.18	71.0966	ADGTVNQIEGEATPVJLTEPAK	ADGTVNQIEGEATPVJLTEPAK	(N(N(H(H)(H(N(H))))))	H(4)N(3)	16	3	1171.19	610712	999985	0.000585144	0.00635472	sp|P05090|APOD_HUMAN	98	FALSE
20200615_serum_NGlycP_1hDIA_rep3.mzML	2307.54	2239.27	68.2734	ADGTVNQIEGEATPVJLTEPAK	ADGTVNQIEGEATPVJLTEPAK	(N(N(H(H)(H(N(H))))))	H(4)N(3)	16	3	1171.19	737970	1.2815e+06	0.000601867	0.00144055	sp|P05090|APOD_HUMAN	98	FALSE
20200615_serum_NGlycP_1hDIA_rep1.mzML	2263.45	2337.27	-73.8183	ADGTVNQIEGEATPVJLTEPAK	ADGTVNQIEGEATPVJLTEPAK	(N(F)(N(H(H)(H(N(H))(N(H))))))	F(1)H(5)N(4)	16	3	1341.59	1960320	1.07112e+07	0.00254532	0.00566503	sp|P05090|APOD_HUMAN	98	FALSE
20200615_serum_NGlycP_1hDIA_rep2.mzML	2264.55	2338.64	-74.088	ADGTVNQIEGEATPVJLTEPAK	ADGTVNQIEGEATPVJLTEPAK	(N(F)(N(H(H)(H(N(H))(N(H))))))	F(1)H(5)N(4)	16	3	1341.59	1535240	8.75933e+06	0.0051054	0.00873356	sp|P05090|APOD_HUMAN	98	FALSE
20200615_serum_NGlycP_1hDIA_rep3.mzML	2259.17	2338.56	-79.387	ADGTVNQIEGEATPVJLTEPAK	ADGTVNQIEGEATPVJLTEPAK	(N(F)(N(H(H)(H(N(H))(N(H))))))	F(1)H(5)N(4)	16	3	1341.59	1547520	9.28935e+06	0.00874631	0.00817163	sp|P05090|APOD_HUMAN	98	FALSE
20200615_serum_NGlycP_1hDIA_rep2.mzML	3467.9	3403.23	64.6703	ADTHDEILEGLNFJLTEIPEAQIHEGFQELLR	ADTHDEILEGLNFJLTEIPEAQIHEGFQELLR	(N(N(H(G)(H(N(F))(N(H))))))	F(1)G(1)H(3)N(4)	14	5	1089.5	489746	400552	0.00878128	0.000496504	sp|P01009|A1AT_HUMAN	107	TRUE
20200615_serum_NGlycP_1hDIA_rep1.mzML	3427.99	3446.92	-18.928	ADTHDEILEGLNFJLTEIPEAQIHEGFQELLR	ADTHDEILEGLNFJLTEIPEAQIHEGFQELLR	(N(F)(N(H(H(N(H(A))))(H(N(H(A)))))))	A(2)F(1)H(5)N(4)	14	4	1511.42	1880830	5.70851e+06	0.0012699	0.00632655	sp|P01009|A1AT_HUMAN	107	FALSE
20200615_serum_NGlycP_1hDIA_rep2.mzML	3428.17	3448.09	-19.9228	ADTHDEILEGLNFJLTEIPEAQIHEGFQELLR	ADTHDEILEGLNFJLTEIPEAQIHEGFQELLR	(N(F)(N(H(H(N(H(A))))(H(N(H(A)))))))	A(2)F(1)H(5)N(4)	14	4	1511.42	1447420	5.92765e+06	0.00126699	0.00361072	sp|P01009|A1AT_HUMAN	107	FALSE
20200615_serum_NGlycP_1hDIA_rep3.mzML	3426.97	3446.6	-19.6254	ADTHDEILEGLNFJLTEIPEAQIHEGFQELLR	ADTHDEILEGLNFJLTEIPEAQIHEGFQELLR	(N(F)(N(H(H(N(H(A))))(H(N(H(A)))))))	A(2)F(1)H(5)N(4)	14	4	1511.42	1452520	7.76477e+06	0.00126408	0.0008727	sp|P01009|A1AT_HUMAN	107	FALSE
20200615_serum_NGlycP_1hDIA_rep1.mzML	1879.13	1843.35	35.7811	AFGSNPJLTK	AFGSNPJLTK	(N(N(H(H(N(H(A))))(H(N(H(A)))))))	A(2)H(5)N(4)	7	3	1085.11	3290650	3.38644e+07	0.001345	0.00367969	sp|P22792|CPN2_HUMAN	74	FALSE
20200615_serum_NGlycP_1hDIA_rep2.mzML	1882.91	1845.37	37.5403	AFGSNPJLTK	AFGSNPJLTK	(N(N(H(H(N(H(A))))(H(N(H(A)))))))	A(2)H(5)N(4)	7	3	1085.11	4127660	3.65777e+07	0.000245925	0.00757218	sp|P22792|CPN2_HUMAN	74	FALSE
20200615_serum_NGlycP_1hDIA_rep3.mzML	1885.69	1846.35	39.341	AFGSNPJLTK	AFGSNPJLTK	(N(N(H(H(N(H(A))))(H(N(H(A)))))))	A(2)H(5)N(4)	7	3	1085.11	4696150	49147802	0.000487743	0.0065595	sp|P22792|CPN2_HUMAN	74	FALSE
20200615_serum_NGlycP_1hDIA_rep1.mzML	2886.15	2854.36	31.7936	AGLQAFFQVQECJK	AGLQAFFQVQEC[160]JK	(N(N(H(H(H))(H(N(H))(N(H)(F))))))	F(1)H(6)N(4)	13	3	1190.83	632076	2.26382e+06	0.00419838	0.000767567	sp|P00450|CERU_HUMAN	358	FALSE
20200615_serum_NGlycP_1hDIA_rep3.mzML	2883.02	2849.43	33.5858	AGLQAFFQVQECJK	AGLQAFFQVQEC[160]JK	(N(N(H(H(H))(H(N(H))(N(H)(F))))))	F(1)H(6)N(4)	13	3	1190.83	588471	1.54122e+06	0.00852653	0.000263338	sp|P00450|CERU_HUMAN	358	FALSE
20200615_serum_NGlycP_1hDIA_rep2.mzML	3294.14	3267.57	26.5748	AGLQAFFQVQECJK	AGLQAFFQVQEC[160]JK	(N(N(H(H(N(H(A))))(H(N(H(A)))))))	A(2)H(5)N(4)	13	3	1282.19	1852370	2.78524e+07	0.00533085	0.0029388	sp|P00450|CERU_HUMAN	358	FALSE
20200615_serum_NGlycP_1hDIA_rep3.mzML	3290.31	3260.13	30.1789	AGLQAFFQVQECJK	AGLQAFFQVQEC[160]JK	(N(N(H(H(N(H(A))))(H(N(H(A)))))))	A(2)H(5)N(4)	13	3	1282.19	1249140	1.84892e+07	0.000825615	0.00203044	sp|P00450|CERU_HUMAN	358	FALSE
20200615_serum_NGlycP_1hDIA_rep1.mzML	694.893	697.355	-2.46233	AJISHK	AJISHK	(N(F)(N(H(N)(H(H))(H(N(H(A(A))))))))	A(2)F(1)H(5)N(4)	2	3	1007.4	3552120	1.59642e+07	0.00214345	0.000150074	sp|P01031|CO5_HUMAN	741	FALSE
20200615_serum_NGlycP_1hDIA_rep2.mzML	694.018	695.208	-1.18993	AJISHK	AJISHK	(N(F)(N(H(N)(H(H))(H(N(H(A(A))))))))	A(2)F(1)H(5)N(4)	2	3	1007.4	868865	4.89685e+06	0.00114063	2.53635e-05	sp|P01031|CO5_HUMAN	741	FALSE
20200615_serum_NGlycP_1hDIA_rep3.mzML	687.029	692.077	-5.04805	AJISHK	AJISHK	(N(N(H(H(N(H(A))))(H(N(F)(H(A)))))))	A(2)F(1)H(5)N(4)	2	3	1007.4	1989580	3.31998e+06	0.00970437	9.86384e-05	sp|P01031|CO5_HUMAN	741	FALSE
20200615_serum_NGlycP_1hDIA_rep1.mzML	693.177	697.355	-4.17846	AJISHK	AJISHK	(N(N(H(H(N(H(A))))(H(N(F)(H(A)))))))	A(2)F(1)H(5)N(4)	2	2	1510.6	918748	1.70744e+06	0.000545874	0.000243387	sp|P01031|CO5_HUMAN	741	FALSE
20200615_serum_NGlycP_1hDIA_rep1.mzML	690.339	687.332	3.00658	AJISHK	AJISHK	(N(N(H(H(N(H(A))))(H(N(H(A)))))))	A(2)H(5)N(4)	2	2	1437.57	7587360	4.24752e+07	0.000122341	0.00428707	sp|P01031|CO5_HUMAN	741	FALSE
20200615_serum_NGlycP_1hDIA_rep3.mzML	684.647	682.035	2.61203	AJISHK	AJISHK	(N(N(H(H(N(H(A))))(H(N(H(A)))))))	A(2)H(5)N(4)	2	2	1437.57	7879420	2.79017e+07	3.32546e-06	0.00132438	sp|P01031|CO5_HUMAN	741	FALSE
20200615_serum_NGlycP_1hDIA_rep1.mzML	814.807	791.443	23.3636	AJYSLK	AJYSLK	(N(N(H(H(H(H)))(H(H)(H(H))))))	H(8)N(2)	2	2	1199.48	916380	4.56191e+06	1.47972e-06	0.00376272	sp|Q8TDW7|FAT3_HUMAN	899	FALSE
20200615_serum_NGlycP_1hDIA_rep2.mzML	814.647	792.497	22.1501	AJYSLK	AJYSLK	(N(N(H(H(H(H)))(H(H)(H(H))))))	H(8)N(2)	2	2	1199.48	839091	9.25245e+06	8.21077e-05	0.00392203	sp|Q8TDW7|FAT3_HUMAN	899	FALSE
20200615_serum_NGlycP_1hDIA_rep3.mzML	813.068	792.555	20.5129	AJYSLK	AJYSLK	(N(N(H(H(H(H)))(H(H)(H(H))))))	H(8)N(2)	2	2	1199.48	972328	3.63486e+06	2.23481e-07	0.00142625	sp|Q8TDW7|FAT3_HUMAN	899	FALSE
20200615_serum_NGlycP_1hDIA_rep2.mzML	3071.36	3089.93	-18.565	ALPQPQJVTSLLGCTH	ALPQPQJVTSLLGC[160]TH	(N(N(H(H(H))(H(N(H))(N(H)(F))))))	F(1)H(6)N(4)	7	4	917.398	2942570	2.20709e+06	0.00982904	0.00563914	sp|P02790|HEMO_HUMAN	453	FALSE
20200615_serum_NGlycP_1hDIA_rep1.mzML	3320.82	3299.6	21.22	ALPQPQJVTSLLGCTH	ALPQPQJVTSLLGC[160]TH	(N(N(H(H(N(H(A))))(H(N(H(A)))))))	A(2)H(5)N(4)	7	4	985.918	3725940	1.73719e+07	0.000519619	0.00221488	sp|P02790|HEMO_HUMAN	453	FALSE
20200615_serum_NGlycP_1hDIA_rep2.mzML	3322.65	3301.81	20.836	ALPQPQJVTSLLGCTH	ALPQPQJVTSLLGC[160]TH	(N(N(H(H(N(H(A))))(H(N(H(A)))))))	A(2)H(5)N(4)	7	4	985.918	3396460	26037526	0.00113784	0.000536915	sp|P02790|HEMO_HUMAN	453	FALSE
20200615_serum_NGlycP_1hDIA_rep3.mzML	3321.13	3297.72	23.4137	ALPQPQJVTSLLGCTH	ALPQPQJVTSLLGC[160]TH	(N(N(H(H(N(H(A))))(H(N(H(A)))))))	A(2)H(5)N(4)	7	4	985.918	3699600	1.7737e+07	0.000255923	0.00210584	sp|P02790|HEMO_HUMAN	453	FALSE
20200615_serum_NGlycP_1hDIA_rep1.mzML	3321.51	3299.6	21.9116	ALPQPQJVTSLLGCTH	ALPQPQJVTSLLGC[160]TH	(N(N(H(H(N(H(A))))(H(N(H(A)))))))	A(2)H(5)N(4)	7	3	1314.22	11821500	1.08502e+08	0.000850264	0.00445707	sp|P02790|HEMO_HUMAN	453	FALSE
20200615_serum_NGlycP_1hDIA_rep2.mzML	3323.98	3301.81	22.173	ALPQPQJVTSLLGCTH	ALPQPQJVTSLLGC[160]TH	(N(N(H(H(N(H(A))))(H(N(H(A)))))))	A(2)H(5)N(4)	7	3	1314.22	16798000	1.63789e+08	0.00331025	0.00354261	sp|P02790|HEMO_HUMAN	453	FALSE
20200615_serum_NGlycP_1hDIA_rep3.mzML	3321.68	3297.72	23.9629	ALPQPQJVTSLLGCTH	ALPQPQJVTSLLGC[160]TH	(N(N(H(H(N(H(A))))(H(N(H(A)))))))	A(2)H(5)N(4)	7	3	1314.22	13518800	1.00568e+08	0.000394523	0.00535749	sp|P02790|HEMO_HUMAN	453	FALSE
20200615_serum_NGlycP_1hDIA_rep1.mzML	2689.79	2722.5	-32.712	ALPQPQJVTSLLGCTH	ALPQPQJVTSLLGC[160]TH	(N(N(H(H(N(H)))(H(N(H))))))	H(5)N(4)	7	3	1120.16	1229140	6.53943e+06	0.0047164	0.00168036	sp|P02790|HEMO_HUMAN	453	FALSE
20200615_serum_NGlycP_1hDIA_rep2.mzML	2690.2	2723.42	-33.2248	ALPQPQJVTSLLGCTH	ALPQPQJVTSLLGC[160]TH	(N(N(H(H(N(H)))(H(N(H))))))	H(5)N(4)	7	3	1120.16	1273460	5.79112e+06	0.00143914	0.00200276	sp|P02790|HEMO_HUMAN	453	FALSE
20200615_serum_NGlycP_1hDIA_rep3.mzML	2685.09	2717.16	-32.0704	ALPQPQJVTSLLGCTH	ALPQPQJVTSLLGC[160]TH	(N(N(H(H(N(H)))(H(N(H))))))	H(5)N(4)	7	3	1120.16	1002890	5.92522e+06	0.000407201	0.00925813	sp|P02790|HEMO_HUMAN	453	FALSE
20200615_serum_NGlycP_1hDIA_rep1.mzML	3070.96	2988.92	82.0422	ALPQPQJVTSLLGCTH	ALPQPQJVTSLLGC[160]TH	(N(N(H(H(N(H)))(H(N(H(A)))))))	A(1)H(5)N(4)	7	3	1217.19	47908000	303722609	0.000254494	0.00483801	sp|P02790|HEMO_HUMAN	453	FALSE
20200615_serum_NGlycP_1hDIA_rep3.mzML	3066.05	2983.27	82.7838	ALPQPQJVTSLLGCTH	ALPQPQJVTSLLGC[160]TH	(N(N(H(H(N(H)))(H(N(H(A)))))))	A(1)H(5)N(4)	7	3	1217.19	43616100	2.41413e+08	4.43916e-06	0.0099463	sp|P02790|HEMO_HUMAN	453	FALSE
20200615_serum_NGlycP_1hDIA_rep3.mzML	3054.46	3124.83	-70.3711	ALPQPQJVTSLLGCTH	ALPQPQJVTSLLGC[160]TH	(N(N(H(H(H))(H(N(H)(F))(N(H)(F))))))	F(2)H(6)N(4)	7	3	1271.55	1175610	5.73544e+06	0.00481781	0.000359688	sp|P02790|HEMO_HUMAN	453	FALSE
20200615_serum_NGlycP_1hDIA_rep1.mzML	3321.51	3295.37	26.143	ALPQPQJVTSLLGCTH	ALPQPQJVTSLLGC[160]TH	(N(N(H(H(N(H(H))))(H(N(F)(H(A)))))))	A(1)F(1)H(6)N(4)	7	3	1319.89	11302700	2.66626e+07	0.00533934	0.00763871	sp|P02790|HEMO_HUMAN	453	FALSE
20200615_serum_NGlycP_1hDIA_rep2.mzML	3323.98	3297.58	26.3996	ALPQPQJVTSLLGCTH	ALPQPQJVTSLLGC[160]TH	(N(N(H(H(N(H(H))))(H(N(F)(H(A)))))))	A(1)F(1)H(6)N(4)	7	3	1319.89	16230100	3.8052e+07	0.00866502	0.00407187	sp|P02790|HEMO_HUMAN	453	FALSE
20200615_serum_NGlycP_1hDIA_rep3.mzML	3321.68	3293.55	28.1263	ALPQPQJVTSLLGCTH	ALPQPQJVTSLLGC[160]TH	(N(N(H(H(N(H(H))))(H(N(F)(H(A)))))))	A(1)F(1)H(6)N(4)	7	3	1319.89	13101000	2.25074e+07	0.00439626	0.00597202	sp|P02790|HEMO_HUMAN	453	FALSE
20200615_serum_NGlycP_1hDIA_rep1.mzML	3320.38	3505.49	-185.114	ALPQPQJVTSLLGCTH	ALPQPQJVTSLLGC[160]TH	(N(N(H(H(N(F)(H(A))))(H(N(H(A)))(N(H(A)))))))	A(3)F(1)H(6)N(5)	7	3	1581.65	1169400	127225	0.00099534	0.00186031	sp|P02790|HEMO_HUMAN	453	FALSE
20200615_serum_NGlycP_1hDIA_rep2.mzML	3321.82	3505.88	-184.055	ALPQPQJVTSLLGCTH	ALPQPQJVTSLLGC[160]TH	(N(N(H(H(N(F)(H(A))))(H(N(H(A)))(N(H(A)))))))	A(3)F(1)H(6)N(5)	7	3	1581.65	1028920	206114	0.000990197	0.00273729	sp|P02790|HEMO_HUMAN	453	FALSE
20200615_serum_NGlycP_1hDIA_rep3.mzML	3320.93	3504.24	-183.312	ALPQPQJVTSLLGCTH	ALPQPQJVTSLLGC[160]TH	(N(N(H(H(N(F)(H(A))))(H(N(H(A)))(N(H(A)))))))	A(3)F(1)H(6)N(5)	7	3	1581.65	1205770	541499	0.00097991	0.00251226	sp|P02790|HEMO_HUMAN	453	FALSE
20200615_serum_NGlycP_1hDIA_rep1.mzML	3514.82	3454.63	60.1895	AVJITSENLIDDVVSLIR	AVJITSENLIDDVVSLIR	(N(N(H(H(N(H(A))))(H(N(H(A)))))))	A(2)H(5)N(4)	3	4	1044.72	414963	815086	0.00136015	0.000307971	sp|P02748|CO9_HUMAN	415	FALSE
20200615_serum_NGlycP_1hDIA_rep1.mzML	3514.73	3454.63	60.1004	AVJITSENLIDDVVSLIR	AVJITSENLIDDVVSLIR	(N(N(H(H(N(H(A))))(H(N(H(A)))))))	A(2)H(5)N(4)	3	3	1392.62	1348950	1.43657e+07	0.000907723	0.0021298	sp|P02748|CO9_HUMAN	415	FALSE
20200615_serum_NGlycP_1hDIA_rep2.mzML	3513.97	3455.48	58.491	AVJITSENLIDDVVSLIR	AVJITSENLIDDVVSLIR	(N(N(H(H(N(H(A))))(H(N(H(A)))))))	A(2)H(5)N(4)	3	3	1392.62	1675490	2.06007e+07	0.00091533	0.00272712	sp|P02748|CO9_HUMAN	415	FALSE
20200615_serum_NGlycP_1hDIA_rep3.mzML	3513.51	3454.17	59.3351	AVJITSENLIDDVVSLIR	AVJITSENLIDDVVSLIR	(N(N(H(H(N(H(A))))(H(N(H(A)))))))	A(2)H(5)N(4)	3	3	1392.62	1817820	1.1878e+07	0.000481793	0.00655469	sp|P02748|CO9_HUMAN	415	FALSE
20200615_serum_NGlycP_1hDIA_rep1.mzML	3514.73	3474.5	40.2332	AVJITSENLIDDVVSLIR	AVJITSENLIDDVVSLIR	(N(N(H(H(N(H(H))))(H(N(F)(H(A)))))))	A(1)F(1)H(6)N(4)	3	3	1398.29	1328330	9.40856e+06	0.00213935	0.00265415	sp|P02748|CO9_HUMAN	415	FALSE
20200615_serum_NGlycP_1hDIA_rep2.mzML	3513.97	3475.87	38.1006	AVJITSENLIDDVVSLIR	AVJITSENLIDDVVSLIR	(N(N(H(H(N(H(H))))(H(N(F)(H(A)))))))	A(1)F(1)H(6)N(4)	3	3	1398.29	1667300	7.93545e+06	0.00215165	0.00299917	sp|P02748|CO9_HUMAN	415	FALSE
20200615_serum_NGlycP_1hDIA_rep3.mzML	3513.51	3474.05	39.4558	AVJITSENLIDDVVSLIR	AVJITSENLIDDVVSLIR	(N(N(H(H(N(H(H))))(H(N(F)(H(A)))))))	A(1)F(1)H(6)N(4)	3	3	1398.29	1794340	5.97314e+06	0.000483776	0.00880629	sp|P02748|CO9_HUMAN	415	FALSE
20200615_serum_NGlycP_1hDIA_rep3.mzML	2663.87	2752.39	-88.5243	CGLVPVLAENYJK	C[160]GLVPVLAENYJK	(N(N(H(H(N(H(A))))(H(N(H))(N(H))))))	A(1)H(6)N(5)	12	3	1252.53	3224180	1.44972e+07	0.000897586	0.00460452	sp|P02787|TRFE_HUMAN	432	FALSE
20200615_serum_NGlycP_1hDIA_rep1.mzML	3179.36	3169.67	9.68854	CGLVPVLAENYJK	C[160]GLVPVLAENYJK	(N(N(H(H(N(H))(N(H(A))))(H(N(H))(N(H(A)))))))	A(2)H(7)N(6)	12	3	1471.27	3884130	201626	0.00660188	0.00623312	sp|P02787|TRFE_HUMAN	432	FALSE
20200615_serum_NGlycP_1hDIA_rep2.mzML	3183.16	3172.25	10.91	CGLVPVLAENYJK	C[160]GLVPVLAENYJK	(N(N(H(H(N(H))(N(H(A))))(H(N(H))(N(H(A)))))))	A(2)H(7)N(6)	12	3	1471.27	3421940	117342	0.00492043	0.00439631	sp|P02787|TRFE_HUMAN	432	FALSE
20200615_serum_NGlycP_1hDIA_rep3.mzML	1566.37	1624.31	-57.9411	CIJQSICEK	C[160]IJQSIC[160]EK	(N(N(H(H(N(H(A))))(H(N(H(A)))))))	A(2)H(5)N(4)	3	3	1119.44	721687	1.3387e+07	0.00675179	0.00486138	sp|O75882|ATRN_HUMAN	1073	FALSE
20200615_serum_NGlycP_1hDIA_rep1.mzML	1501.38	1542.49	-41.1056	CJDTIPEDYETHQLR	C[160]JDTIPEDYETHQLR	(N(N(H(H(H(H)))(H(H)(H(H)(H))))))	H(9)N(2)	2	3	1252.49	1281060	4.10278e+06	0.000236172	0.00136353	sp|P49747|COMP_HUMAN	742	FALSE
20200615_serum_NGlycP_1hDIA_rep2.mzML	1505.36	1549.62	-44.255	CJDTIPEDYETHQLR	C[160]JDTIPEDYETHQLR	(N(N(H(H(H(H)))(H(H)(H(H)(H))))))	H(9)N(2)	2	3	1252.49	1151280	8.413e+06	0.00260756	0.00122366	sp|P49747|COMP_HUMAN	742	FALSE
20200615_serum_NGlycP_1hDIA_rep3.mzML	1506.92	1548.39	-41.4735	CJDTIPEDYETHQLR	C[160]JDTIPEDYETHQLR	(N(N(H(H(H(H)))(H(H)(H(H)(H))))))	H(9)N(2)	2	3	1252.49	1373120	5.94084e+06	0.00302742	0.00147819	sp|P49747|COMP_HUMAN	742	FALSE
20200615_serum_NGlycP_1hDIA_rep3.mzML	1767.86	1775.47	-7.61424	DFVJASSK	DFVJASSK	(N(N(H(H(N(H(A))))(H(N(H(A)))))))	A(2)H(5)N(4)	4	3	1024.74	25160600	195947300	0.00371587	0.00861286	sp|P05546|HEP2_HUMAN	188	FALSE
20200615_serum_NGlycP_1hDIA_rep2.mzML	1764.45	1776.8	-12.3482	DFVJASSK	DFVJASSK	(N(N(H(H(N(H(A))))(H(N(H(A)))))))	A(2)H(5)N(4)	4	2	1536.6	5483580	3.06223e+07	0.00029436	0.00461202	sp|P05546|HEP2_HUMAN	188	FALSE
20200615_serum_NGlycP_1hDIA_rep3.mzML	1766.74	1775.48	-8.73514	DFVJASSK	DFVJASSK	(N(N(H(N)(H(H))(H(N(H(A(A))))))))	A(2)H(5)N(4)	4	2	1536.6	6815160	43630048	2.22737e-05	0.00173679	sp|P05546|HEP2_HUMAN	188	FALSE
20200615_serum_NGlycP_1hDIA_rep2.mzML	1634.6	1651.05	-16.4529	DIENFJSTQK	DIENFJSTQK	(N(F)(N(H(H(H))(H(N(H))(N(H))))))	F(1)H(6)N(4)	6	3	1042.76	1449130	2.47648e+06	0.00520463	0.00467994	sp|P43652|AFAM_HUMAN	33	FALSE
20200615_serum_NGlycP_1hDIA_rep3.mzML	1633.33	1650.95	-17.6222	DIENFJSTQK	DIENFJSTQK	(N(N(H(H(H))(H(N(H))(N(H)(F))))))	F(1)H(6)N(4)	6	3	1042.76	1670670	3.23429e+06	0.00198145	0.000616366	sp|P43652|AFAM_HUMAN	33	FALSE
20200615_serum_NGlycP_1hDIA_rep2.mzML	1997.31	2106.8	-109.486	DIENFJSTQK	DIENFJSTQK	(N(F)(N(H(H(N(H(H))))(H(N(H(A)))))))	A(1)F(1)H(6)N(4)	6	3	1139.79	15912000	36962996	0.00699538	0.003686	sp|P43652|AFAM_HUMAN	33	FALSE
20200615_serum_NGlycP_1hDIA_rep3.mzML	1998.44	2105.47	-107.025	DIENFJSTQK	DIENFJSTQK	(N(N(H(H(N(H(H))))(H(N(F)(H(A)))))))	A(1)F(1)H(6)N(4)	6	3	1139.79	19610500	3.93523e+07	0.0061702	0.00538203	sp|P43652|AFAM_HUMAN	33	FALSE
20200615_serum_NGlycP_1hDIA_rep2.mzML	1997.31	2069.43	-72.1248	DIENFJSTQK	DIENFJSTQK	(N(N(H(H(N(H(A))))(H(N(H(A)))))))	A(2)H(5)N(4)	6	3	1134.12	16169700	1.33074e+08	0.00430054	0.00185413	sp|P43652|AFAM_HUMAN	33	FALSE
20200615_serum_NGlycP_1hDIA_rep3.mzML	1998.44	2067.59	-69.1458	DIENFJSTQK	DIENFJSTQK	(N(N(H(H(N(H(A))))(H(N(H(A)))))))	A(2)H(5)N(4)	6	3	1134.12	19845700	1.47118e+08	0.00338917	0.00552821	sp|P43652|AFAM_HUMAN	33	FALSE
20200615_serum_NGlycP_1hDIA_rep1.mzML	2488.18	2544.03	-55.8475	DIVEYYJDSNGSHVLQGR	DIVEYYJDSNGSHVLQGR	(N(N(H(H(N(H(A))))(H(N(H(A)))))))	A(2)H(5)N(4)	7	3	1424.25	3036790	3.5987e+07	0.00012133	0.00230655	sp|P25311|ZA2G_HUMAN	109	FALSE
20200615_serum_NGlycP_1hDIA_rep2.mzML	2494.05	2549.58	-55.5272	DIVEYYJDSNGSHVLQGR	DIVEYYJDSNGSHVLQGR	(N(N(H(H(N(H(A))))(H(N(H(A)))))))	A(2)H(5)N(4)	7	3	1424.25	3175650	39459348	0.00074888	0.0007225	sp|P25311|ZA2G_HUMAN	109	FALSE
20200615_serum_NGlycP_1hDIA_rep3.mzML	2491.38	2544.37	-52.9949	DIVEYYJDSNGSHVLQGR	DIVEYYJDSNGSHVLQGR	(N(N(H(H(N(H(A))))(H(N(H(A)))))))	A(2)H(5)N(4)	7	3	1424.25	2606220	3.25671e+07	0.00992961	0.000909855	sp|P25311|ZA2G_HUMAN	109	FALSE
20200615_serum_NGlycP_1hDIA_rep1.mzML	2473.56	2528.35	-54.7897	DIVEYYJDSNGSHVLQGR	DIVEYYJDSNGSHVLQGR	(N(F)(N(H(H(N(H(A))))(H(N(H(A)))))))	A(2)F(1)H(5)N(4)	7	3	1472.93	587165	9.47802e+06	0.00593454	0.000208946	sp|P25311|ZA2G_HUMAN	109	FALSE
20200615_serum_NGlycP_1hDIA_rep3.mzML	2478.45	2556.7	-78.2478	DIVEYYNDSJGSHVLQGR	DIVEYYNDSJGSHVLQGR	(N(N(H(H(N(H(A))))(H(N(H(A)))))))	A(2)H(5)N(4)	10	4	1068.44	1629490	9.15563e+06	0.00775381	0.00763313	sp|P25311|ZA2G_HUMAN	112	FALSE
20200615_serum_NGlycP_1hDIA_rep3.mzML	2868.91	2954.17	-85.2554	DQCIVDDITYNVJDTFHK	DQC[160]IVDDITYNVJDTFHK	(N(N(H(H(N(H)))(H(N(H(A)))))))	A(1)H(5)N(4)	13	3	1370.89	3791190	5.20683e+07	0.00484137	0.00615865	sp|P02751|FINC_HUMAN	528	FALSE
20200615_serum_NGlycP_1hDIA_rep3.mzML	3213.05	3247.13	-34.0844	DQCIVDDITYNVJDTFHK	DQC[160]IVDDITYNVJDTFHK	(N(N(H(H(N(H(A))))(H(N(H(A)))))))	A(2)H(5)N(4)	13	3	1467.92	1308170	2.03425e+07	0.00507301	0.00119863	sp|P02751|FINC_HUMAN	528	FALSE
20200615_serum_NGlycP_1hDIA_rep3.mzML	1473.77	1412.82	60.9497	EEQFJSTFR	EEQFJSTFR	(N(F)(N(H(N)(H(N))(H(N)))))	F(1)H(3)N(5)	5	3	935.717	163251000	1205271288	1.18255e-09	0.0064305	sp|P01859|IGHG2_HUMAN	176	FALSE
20200615_serum_NGlycP_1hDIA_rep1.mzML	1462.21	1405.92	56.2866	EEQFJSTFR	EEQFJSTFR	(N(F)(N(H(N)(H(N))(H(N)))))	F(1)H(3)N(5)	5	2	1403.07	126374000	858835657	-2.22045e-16	0.00984466	sp|P01859|IGHG2_HUMAN	176	FALSE
20200615_serum_NGlycP_1hDIA_rep2.mzML	1472.75	1409.58	63.1681	EEQFJSTFR	EEQFJSTFR	(N(F)(N(H(N)(H(N))(H(N)))))	F(1)H(3)N(5)	5	2	1403.07	134192000	811388147	-1.17329e-18	0.00986497	sp|P01859|IGHG2_HUMAN	176	FALSE
20200615_serum_NGlycP_1hDIA_rep1.mzML	1410.12	1389.3	20.8184	EEQFJSTFR	EEQFJSTFR	(N(F)(N(H(H(H(H)))(H(N(H))))))	F(1)H(6)N(3)	5	3	962.383	51914700	678094	0.004141	0.00247325	sp|P01859|IGHG2_HUMAN	176	FALSE
20200615_serum_NGlycP_1hDIA_rep3.mzML	1414.42	1395.38	19.0357	EEQFJSTFR	EEQFJSTFR	(N(F)(N(H(H(H(H)))(H(N(H))))))	F(1)H(6)N(3)	5	3	962.383	63220300	733477	0.00493645	0.00408196	sp|P01859|IGHG2_HUMAN	176	FALSE
20200615_serum_NGlycP_1hDIA_rep1.mzML	1410.12	1524.21	-114.093	EEQFJSTFR	EEQFJSTFR	(N(F)(N(H(H(N(H)))(H(N(F))))))	F(2)H(4)N(4)	5	3	970.727	57882500	6.79139e+06	0.00309442	0.00179567	sp|P01859|IGHG2_HUMAN	176	FALSE
20200615_serum_NGlycP_1hDIA_rep3.mzML	1414.42	1531.2	-116.777	EEQFJSTFR	EEQFJSTFR	(N(F)(N(H(H(H))(H(N)(N(F))))))	F(2)H(4)N(4)	5	3	970.727	70154500	7.13065e+06	0.00404231	0.00253414	sp|P01859|IGHG2_HUMAN	176	FALSE
20200615_serum_NGlycP_1hDIA_rep1.mzML	1450.1	1524.21	-74.1068	EEQFJSTFR	EEQFJSTFR	(N(F)(N(H(N)(H(H))(H(N(F))))))	F(2)H(4)N(4)	5	2	1455.59	19372700	2965496	2.11494e-09	0.00857665	sp|P01859|IGHG2_HUMAN	176	FALSE
20200615_serum_NGlycP_1hDIA_rep1.mzML	1453.31	1415.5	37.8077	EEQFJSTFR	EEQFJSTFR	(N(F)(N(H(N)(H(N))(H(N(H))))))	F(1)H(4)N(5)	5	3	989.734	58714600	483614381	0.000164761	0.00604377	sp|P01859|IGHG2_HUMAN	176	FALSE
20200615_serum_NGlycP_1hDIA_rep2.mzML	1460.61	1420.15	40.4568	EEQFJSTFR	EEQFJSTFR	(N(F)(N(H(N)(H(N))(H(N(H))))))	F(1)H(4)N(5)	5	3	989.734	85329800	656759795	0.00175552	0.00565208	sp|P01859|IGHG2_HUMAN	176	FALSE
20200615_serum_NGlycP_1hDIA_rep3.mzML	1461.92	1422.35	39.5681	EEQFJSTFR	EEQFJSTFR	(N(F)(N(H(N)(H(N))(H(N(H))))))	F(1)H(4)N(5)	5	3	989.734	79989100	7.10708e+08	0.0001184	0.00549013	sp|P01859|IGHG2_HUMAN	176	FALSE
20200615_serum_NGlycP_1hDIA_rep3.mzML	1460.13	1422.35	37.7793	EEQFJSTFR	EEQFJSTFR	(N(F)(N(H(N)(H(N))(H(N(H))))))	F(1)H(4)N(5)	5	2	1484.1	29948300	2.97871e+08	-2.22045e-16	0.00483022	sp|P01859|IGHG2_HUMAN	176	FALSE
20200615_serum_NGlycP_1hDIA_rep1.mzML	1755.31	1747.75	7.56328	EEQFJSTFR	EEQFJSTFR	(N(F)(N(H(H(N))(H(N(H(A)))))))	A(1)F(1)H(4)N(4)	5	3	1019.07	75534500	4.18727e+08	0.00138431	0.00419726	sp|P01859|IGHG2_HUMAN	176	FALSE
20200615_serum_NGlycP_1hDIA_rep2.mzML	1757.74	1748.79	8.94638	EEQFJSTFR	EEQFJSTFR	(N(F)(N(H(H(N))(H(N(H(A)))))))	A(1)F(1)H(4)N(4)	5	3	1019.07	68758200	3.63848e+08	0.0011295	0.00669086	sp|P01859|IGHG2_HUMAN	176	FALSE
20200615_serum_NGlycP_1hDIA_rep3.mzML	1758.96	1747.98	10.9834	EEQFJSTFR	EEQFJSTFR	(N(F)(N(H(H(N))(H(N(H(A)))))))	A(1)F(1)H(4)N(4)	5	3	1019.07	66688900	5.30312e+08	0.00646321	0.0027195	sp|P01859|IGHG2_HUMAN	176	FALSE
20200615_serum_NGlycP_1hDIA_rep1.mzML	1686.59	1747.75	-61.1591	EEQFJSTFR	EEQFJSTFR	(N(F)(N(H(H(N))(H(N(H(A)))))))	A(1)F(1)H(4)N(4)	5	2	1528.11	590266	7.88619e+06	0.00642356	0.00649234	sp|P01859|IGHG2_HUMAN	176	FALSE
20200615_serum_NGlycP_1hDIA_rep2.mzML	1692.71	1748.79	-56.0846	EEQFJSTFR	EEQFJSTFR	(N(F)(N(H(H(N))(H(N(H(A)))))))	A(1)F(1)H(4)N(4)	5	2	1528.11	541324	7.47549e+06	0.0040353	0.0075998	sp|P01859|IGHG2_HUMAN	176	FALSE
20200615_serum_NGlycP_1hDIA_rep3.mzML	1759.87	1747.97	11.8994	EEQFJSTFR	EEQFJSTFR	(N(F)(N(H(H(N))(H(N(H(A)))))))	A(1)F(1)H(4)N(4)	5	2	1528.11	26741400	3.76349e+08	3.45438e-08	0.0016823	sp|P01859|IGHG2_HUMAN	176	FALSE
20200615_serum_NGlycP_1hDIA_rep2.mzML	1448.56	1416.29	32.2656	EEQFJSTFR	EEQFJSTFR	(N(F)(N(H(N)(H(N(H)))(H(N(H))))))	F(1)H(5)N(5)	5	3	1043.75	8024780	8.35395e+07	0.00234769	0.00769475	sp|P01859|IGHG2_HUMAN	176	FALSE
20200615_serum_NGlycP_1hDIA_rep2.mzML	1450.01	1416.3	33.7105	EEQFJSTFR	EEQFJSTFR	(N(F)(N(H(N)(H(N(H)))(H(N(H))))))	F(1)H(5)N(5)	5	2	1565.12	16958700	2.69002e+07	0.00208326	0.00908529	sp|P01859|IGHG2_HUMAN	176	FALSE
20200615_serum_NGlycP_1hDIA_rep3.mzML	1476.56	1418.76	57.8023	EEQFJSTFR	EEQFJSTFR	(N(F)(N(H(N)(H(N(H)))(H(N(H))))))	F(1)H(5)N(5)	5	2	1565.12	2472510	574637	0.000105191	0.00722269	sp|P01859|IGHG2_HUMAN	176	FALSE
20200615_serum_NGlycP_1hDIA_rep1.mzML	1390.38	1389.53	0.853372	EEQFJSTFR	EEQFJSTFR	(N(F)(N(H(H(N(H)))(H(H(N(H)))))))	F(1)H(6)N(4)	5	3	1030.08	5240900	1.26087e+07	0.00786388	0.00806071	sp|P01859|IGHG2_HUMAN	176	FALSE
20200615_serum_NGlycP_1hDIA_rep3.mzML	1394.09	1395.62	-1.53097	EEQFJSTFR	EEQFJSTFR	(N(F)(N(H(H(N(H)))(H(H(N(H)))))))	F(1)H(6)N(4)	5	3	1030.08	6008280	1.62454e+07	0.00905119	0.00587886	sp|P01859|IGHG2_HUMAN	176	FALSE
20200615_serum_NGlycP_1hDIA_rep2.mzML	1732.81	1760.2	-27.395	EEQFJSTFR	EEQFJSTFR	(N(F)(N(H(H(N(H)))(H(N(H(A)))))))	A(1)F(1)H(5)N(4)	5	3	1073.09	84674000	6.51167e+08	0.00220945	0.00461953	sp|P01859|IGHG2_HUMAN	176	FALSE
20200615_serum_NGlycP_1hDIA_rep3.mzML	1735.53	1759.08	-23.5517	EEQFJSTFR	EEQFJSTFR	(N(F)(N(H(H(N(H)))(H(N(H(A)))))))	A(1)F(1)H(5)N(4)	5	2	1609.13	20344200	3.71337e+08	4.2112e-06	0.00928386	sp|P01859|IGHG2_HUMAN	176	FALSE
20200615_serum_NGlycP_1hDIA_rep3.mzML	1674.19	1538.78	135.408	EEQFJSTFR	EEQFJSTFR	(N(F)(N(H(H(N(H)))(H(N(H(H)(F)))))))	F(2)H(6)N(4)	5	3	1078.76	2124830	2.62424e+06	0.00488068	0.00978386	sp|P01859|IGHG2_HUMAN	176	FALSE
20200615_serum_NGlycP_1hDIA_rep3.mzML	1737.53	1765.74	-28.2093	EEQFJSTFR	EEQFJSTFR	(N(F)(N(H(N)(H(N(H)))(H(N(H(A)))))))	A(1)F(1)H(5)N(5)	5	3	1140.78	980926	1.61459e+07	0.00784187	0.00444987	sp|P01859|IGHG2_HUMAN	176	FALSE
20200615_serum_NGlycP_1hDIA_rep3.mzML	1737.53	1724.78	12.7468	EEQFJSTFR	EEQFJSTFR	(N(F)(N(H(H(N(H(A))))(H(N(H(F)))))))	A(1)F(2)H(5)N(4)	5	3	1121.78	1204300	959724	0.00136619	0.00412577	sp|P01859|IGHG2_HUMAN	176	FALSE
20200615_serum_NGlycP_1hDIA_rep1.mzML	1400.21	1412.39	-12.1782	EEQFJSTFR	EEQFJSTFR	(N(F)(N(H(H)(H(N)))))	F(1)H(3)N(3)	5	2	1199.99	1879640	3.41142e+06	1.37133e-11	0.00972321	sp|P01859|IGHG2_HUMAN	176	FALSE
20200615_serum_NGlycP_1hDIA_rep3.mzML	1442.7	1403.01	39.6863	EEQFJSTFR	EEQFJSTFR	(N(F)(N(H(H)(H(N(H))))))	F(1)H(4)N(3)	5	2	1281.02	2964980	2.32524e+07	0.00517122	0.00919377	sp|P01859|IGHG2_HUMAN	176	FALSE
20200615_serum_NGlycP_1hDIA_rep2.mzML	1419.95	1414.26	5.68601	EEQFJSTFR	EEQFJSTFR	(N(N(H(H(N))(H(N(H))))))	H(4)N(4)	5	2	1309.53	2837970	3.28825e+07	5.60739e-05	0.00891003	sp|P01859|IGHG2_HUMAN	176	FALSE
20200615_serum_NGlycP_1hDIA_rep1.mzML	1334.81	1391.06	-56.2514	EEQFJSTFR	EEQFJSTFR	(N(F)(N(H(H(N))(H(N(H))))))	F(1)H(4)N(4)	5	2	1382.56	1412690	2.19465e+07	6.00715e-05	0.00754475	sp|P01859|IGHG2_HUMAN	176	FALSE
20200615_serum_NGlycP_1hDIA_rep2.mzML	1763.9	1792.62	-28.7205	EEQFJSTFR	EEQFJSTFR	(N(F)(N(H(H)(H(N(H(A)))))))	A(1)F(1)H(4)N(3)	5	2	1426.57	1790570	2.50957e+07	0.00431516	0.00933534	sp|P01859|IGHG2_HUMAN	176	FALSE
20200615_serum_NGlycP_1hDIA_rep2.mzML	1147.87	1097.71	50.1581	EEQFJSTYR	EEQFJSTYR	(N(F)(N(H(H(N))(H(N)))))	F(1)H(3)N(4)	5	3	873.355	33465200	2.421e+08	8.71696e-05	0.00451548	sp|P01861|IGHG4_HUMAN	177	FALSE
20200615_serum_NGlycP_1hDIA_rep3.mzML	1153.21	1096.58	56.6263	EEQFJSTYR	EEQFJSTYR	(N(F)(N(H(H(N))(H(N)))))	F(1)H(3)N(4)	5	3	873.355	36650300	2.4719e+08	8.88529e-05	0.00611225	sp|P01861|IGHG4_HUMAN	177	FALSE
20200615_serum_NGlycP_1hDIA_rep2.mzML	1149.86	1097.72	52.1435	EEQFJSTYR	EEQFJSTYR	(N(F)(N(H(H(N))(H(N)))))	F(1)H(3)N(4)	5	2	1309.53	79571800	8.8694e+08	2.90366e-08	0.00745248	sp|P01861|IGHG4_HUMAN	177	FALSE
20200615_serum_NGlycP_1hDIA_rep2.mzML	1141.89	1080.44	61.4518	EEQFJSTYR	EEQFJSTYR	(N(F)(N(H(H(N))(H(N(H))))))	F(1)H(4)N(4)	5	3	927.373	19943700	3.39972e+08	0.00337078	0.00723846	sp|P01861|IGHG4_HUMAN	177	FALSE
20200615_serum_NGlycP_1hDIA_rep3.mzML	1177.8	1148.29	29.5107	EEQFJSTYR	EEQFJSTYR	(N(F)(N(H(N)(H(N))(H(N)))))	F(1)H(3)N(5)	5	3	941.048	31317600	217635298	0.00039633	0.000527218	sp|P01861|IGHG4_HUMAN	177	FALSE
20200615_serum_NGlycP_1hDIA_rep3.mzML	1177.8	1120.31	57.4851	EEQFJSTYR	EEQFJSTYR	(N(N(H(N)(H(N))(H(N(H))))))	H(4)N(5)	5	3	946.38	23031900	9017280	0.000398135	0.00120195	sp|P01861|IGHG4_HUMAN	177	FALSE
20200615_serum_NGlycP_1hDIA_rep2.mzML	1163.35	1133.85	29.503	EEQFJSTYR	EEQFJSTYR	(N(F)(N(H(N)(H(N))(H(N(H))))))	F(1)H(4)N(5)	5	3	995.066	23523100	1.90343e+08	0.00200086	0.00698765	sp|P01861|IGHG4_HUMAN	177	FALSE
20200615_serum_NGlycP_1hDIA_rep1.mzML	1137.24	1079.3	57.9425	EEQFJSTYR	EEQFJSTYR	(N(F)(N(H(G)(H(H(H))))))	F(1)G(1)H(4)N(2)	5	2	1341.02	9671470	147434	0.00688331	0.00551549	sp|P01861|IGHG4_HUMAN	177	TRUE
20200615_serum_NGlycP_1hDIA_rep1.mzML	1106.52	1072.54	33.9792	EEQFJSTYR	EEQFJSTYR	(N(F)(N(H(H(N(H)))(H(N(H))))))	F(1)H(5)N(4)	5	2	1471.58	4447440	65496891	1.35734e-08	0.00929673	sp|P01861|IGHG4_HUMAN	177	FALSE
20200615_serum_NGlycP_1hDIA_rep3.mzML	1153.21	1122.25	30.96	EEQYJSTFR	EEQYJSTFR	(N(F)(N(H(H(N))(H(N)))))	F(1)H(3)N(4)	5	3	873.355	35442200	2.47094e+08	8.8012e-05	0.00817749	sp|P01860|IGHG3_HUMAN	227	FALSE
20200615_serum_NGlycP_1hDIA_rep2.mzML	1141.89	1098.6	43.2907	EEQYJSTFR	EEQYJSTFR	(N(F)(N(H(H(N))(H(N(H))))))	F(1)H(4)N(4)	5	3	927.373	19606100	3.39972e+08	0.00778678	0.00613544	sp|P01860|IGHG3_HUMAN	227	FALSE
20200615_serum_NGlycP_1hDIA_rep3.mzML	1177.8	1183.57	-5.77267	EEQYJSTFR	EEQYJSTFR	(N(F)(N(H(N)(H(N))(H(N)))))	F(1)H(3)N(5)	5	3	941.048	32143700	2.29216e+08	0.00116593	0.000744946	sp|P01860|IGHG3_HUMAN	227	FALSE
20200615_serum_NGlycP_1hDIA_rep3.mzML	1177.8	1155.96	21.8435	EEQYJSTFR	EEQYJSTFR	(N(N(H(N)(H(N))(H(N(H))))))	H(4)N(5)	5	3	946.38	23452200	9112634	0.000399939	0.00219004	sp|P01860|IGHG3_HUMAN	227	FALSE
20200615_serum_NGlycP_1hDIA_rep3.mzML	1177.8	1090.54	87.2635	EEQYJSTFR	EEQYJSTFR	(N(N(H(H(N(H)))(H(N(H))))))	H(5)N(4)	5	3	932.704	19872800	1.18769e+06	0.00666174	0.00462704	sp|P01860|IGHG3_HUMAN	227	FALSE
20200615_serum_NGlycP_1hDIA_rep3.mzML	1177.8	1122.43	55.3697	EEQYJSTFR	EEQYJSTFR	(N(F)(N(H(G)(H(H(H(H)))))))	F(1)G(1)H(5)N(2)	5	3	948.368	27682700	462483	0.00917039	0.0052672	sp|P01860|IGHG3_HUMAN	227	TRUE
20200615_serum_NGlycP_1hDIA_rep2.mzML	1163.35	1164.75	-1.39935	EEQYJSTFR	EEQYJSTFR	(N(F)(N(H(N)(H(N))(H(N(H))))))	F(1)H(4)N(5)	5	3	995.066	23505100	1.90343e+08	0.00232108	0.00446432	sp|P01860|IGHG3_HUMAN	227	FALSE
20200615_serum_NGlycP_1hDIA_rep2.mzML	1163.35	1094.18	69.1665	EEQYJSTFR	EEQYJSTFR	(N(F)(N(H(N)(H(H))(H(N(H))))))	F(1)H(5)N(4)	5	3	981.39	18675000	4.60761e+06	0.00261725	0.00630316	sp|P01860|IGHG3_HUMAN	227	FALSE
20200615_serum_NGlycP_1hDIA_rep1.mzML	914.38	947.773	-33.3929	EEQYJSTYR	EEQYJSTYR	(N(N(H(H(N))(H(N)))))	H(3)N(4)	5	3	830.001	7337530	49222380	0.000144147	0.00423161	sp|P0DOX5|IGG1_HUMAN/sp|P01857|IGHG1_HUMAN	299/180	FALSE
20200615_serum_NGlycP_1hDIA_rep3.mzML	914.263	949.131	-34.8682	EEQYJSTYR	EEQYJSTYR	(N(N(H(H(N))(H(N)))))	H(3)N(4)	5	3	830.001	8081970	5.87747e+07	0.000148765	0.00330072	sp|P0DOX5|IGG1_HUMAN/sp|P01857|IGHG1_HUMAN	299/180	FALSE
20200615_serum_NGlycP_1hDIA_rep1.mzML	938.156	957.911	-19.7553	EEQYJSTYR	EEQYJSTYR	(N(F)(N(H(H(N))(H(N)))))	F(1)H(3)N(4)	5	3	878.687	47323600	4.15363e+08	0.0034573	0.00310131	sp|P0DOX5|IGG1_HUMAN/sp|P01857|IGHG1_HUMAN	299/180	FALSE
20200615_serum_NGlycP_1hDIA_rep2.mzML	919.138	958.188	-39.05	EEQYJSTYR	EEQYJSTYR	(N(F)(N(H(H(N))(H(N)))))	F(1)H(3)N(4)	5	3	878.687	2679630	2.32773e+07	0.000271918	0.00181956	sp|P0DOX5|IGG1_HUMAN/sp|P01857|IGHG1_HUMAN	299/180	FALSE
20200615_serum_NGlycP_1hDIA_rep1.mzML	938.592	957.912	-19.3197	EEQYJSTYR	EEQYJSTYR	(N(F)(N(H(H(N))(H(N)))))	F(1)H(3)N(4)	5	2	1317.53	110301000	1110134440	-2.22045e-16	0.00675504	sp|P0DOX5|IGG1_HUMAN/sp|P01857|IGHG1_HUMAN	299/180	FALSE
20200615_serum_NGlycP_1hDIA_rep1.mzML	908.492	920.603	-12.1108	EEQYJSTYR	EEQYJSTYR	(N(N(H(H(N))(H(N(H))))))	H(4)N(4)	5	3	884.018	30659200	1.75401e+08	2.81616e-05	0.00571271	sp|P0DOX5|IGG1_HUMAN/sp|P01857|IGHG1_HUMAN	299/180	FALSE
20200615_serum_NGlycP_1hDIA_rep3.mzML	909.508	922.141	-12.6331	EEQYJSTYR	EEQYJSTYR	(N(N(H(N)(H(H))(H(N)))))	H(4)N(4)	5	3	884.018	31203600	170765661	7.35195e-08	0.00741471	sp|P0DOX5|IGG1_HUMAN/sp|P01857|IGHG1_HUMAN	299/180	FALSE
20200615_serum_NGlycP_1hDIA_rep1.mzML	909.181	920.602	-11.4213	EEQYJSTYR	EEQYJSTYR	(N(N(H(H(N))(H(N(H))))))	H(4)N(4)	5	2	1325.52	42589300	409172874	1.04841e-06	0.005704	sp|P0DOX5|IGG1_HUMAN/sp|P01857|IGHG1_HUMAN	299/180	FALSE
20200615_serum_NGlycP_1hDIA_rep3.mzML	910.053	922.141	-12.0879	EEQYJSTYR	EEQYJSTYR	(N(N(H(H(N))(H(N(H))))))	H(4)N(4)	5	2	1325.52	42298100	3.4604e+08	2.31108e-08	0.00785326	sp|P0DOX5|IGG1_HUMAN/sp|P01857|IGHG1_HUMAN	299/180	FALSE
20200615_serum_NGlycP_1hDIA_rep1.mzML	938.7	995.034	-56.3344	EEQYJSTYR	EEQYJSTYR	(N(F)(N(H(H(H))(H)(G))))	F(1)G(1)H(4)N(2)	5	3	899.682	36955800	57972.8	0.000910261	0.00799678	sp|P0DOX5|IGG1_HUMAN/sp|P01857|IGHG1_HUMAN	299/180	TRUE
20200615_serum_NGlycP_1hDIA_rep1.mzML	957.486	980.541	-23.0554	EEQYJSTYR	EEQYJSTYR	(N(F)(N(H(N)(H(N))(H(N)))))	F(1)H(3)N(5)	5	3	946.38	16477300	9.58541e+07	1.43737e-05	0.00123549	sp|P0DOX5|IGG1_HUMAN/sp|P01857|IGHG1_HUMAN	299/180	FALSE
20200615_serum_NGlycP_1hDIA_rep2.mzML	956.381	982.787	-26.4063	EEQYJSTYR	EEQYJSTYR	(N(F)(N(H(N)(H(N))(H(N)))))	F(1)H(3)N(5)	5	3	946.38	16457300	9.53739e+07	5.8053e-05	0.00129083	sp|P0DOX5|IGG1_HUMAN/sp|P01857|IGHG1_HUMAN	299/180	FALSE
20200615_serum_NGlycP_1hDIA_rep1.mzML	952.019	980.541	-28.5223	EEQYJSTYR	EEQYJSTYR	(N(F)(N(H(N)(H(N))(H(N)))))	F(1)H(3)N(5)	5	2	1419.07	25857800	149775745	8.55474e-16	0.00492025	sp|P0DOX5|IGG1_HUMAN/sp|P01857|IGHG1_HUMAN	299/180	FALSE
20200615_serum_NGlycP_1hDIA_rep1.mzML	957.486	939.534	17.9518	EEQYJSTYR	EEQYJSTYR	(N(F)(N(H(H)(N)(H(N(H))))))	F(1)H(4)N(4)	5	3	932.704	13744300	9.06833e+06	6.9211e-05	0.00330644	sp|P0DOX5|IGG1_HUMAN/sp|P01857|IGHG1_HUMAN	299/180	FALSE
20200615_serum_NGlycP_1hDIA_rep2.mzML	956.381	938.7	17.6813	EEQYJSTYR	EEQYJSTYR	(N(F)(N(H(H)(N)(H(N(H))))))	F(1)H(4)N(4)	5	3	932.704	13356200	1.30605e+07	0.000200082	0.00287886	sp|P0DOX5|IGG1_HUMAN/sp|P01857|IGHG1_HUMAN	299/180	FALSE
20200615_serum_NGlycP_1hDIA_rep1.mzML	881.056	939.534	-58.4781	EEQYJSTYR	EEQYJSTYR	(N(F)(N(H(H(N))(H(N(H))))))	F(1)H(4)N(4)	5	2	1398.55	1613520	2.65635e+07	0.00020913	0.00049518	sp|P0DOX5|IGG1_HUMAN/sp|P01857|IGHG1_HUMAN	299/180	FALSE
20200615_serum_NGlycP_1hDIA_rep2.mzML	875.357	938.7	-63.3432	EEQYJSTYR	EEQYJSTYR	(N(F)(N(H(H(N))(H(N(H))))))	F(1)H(4)N(4)	5	2	1398.55	1101450	2.10509e+07	0.00345105	0.00319182	sp|P0DOX5|IGG1_HUMAN/sp|P01857|IGHG1_HUMAN	299/180	FALSE
20200615_serum_NGlycP_1hDIA_rep2.mzML	875.364	941.977	-66.6132	EEQYJSTYR	EEQYJSTYR	(N(N(H(N)(H(N))(H(N(H))))))	H(4)N(5)	5	3	951.712	849842	108798	0.00211106	0.00212108	sp|P0DOX5|IGG1_HUMAN/sp|P01857|IGHG1_HUMAN	299/180	FALSE
20200615_serum_NGlycP_1hDIA_rep2.mzML	875.364	905.625	-30.2613	EEQYJSTYR	EEQYJSTYR	(N(N(H(H(N(H)))(H(N(H))))))	H(5)N(4)	5	3	938.036	931200	778357	0.00218046	0.000417095	sp|P0DOX5|IGG1_HUMAN/sp|P01857|IGHG1_HUMAN	299/180	FALSE
20200615_serum_NGlycP_1hDIA_rep1.mzML	881.056	907.613	-26.5566	EEQYJSTYR	EEQYJSTYR	(N(N(H(H(N(H)))(H(N(H))))))	H(5)N(4)	5	2	1406.55	939563	1.96552e+06	0.00021706	0.00168424	sp|P0DOX5|IGG1_HUMAN/sp|P01857|IGHG1_HUMAN	299/180	FALSE
20200615_serum_NGlycP_1hDIA_rep1.mzML	954.984	941.263	13.7214	EEQYJSTYR	EEQYJSTYR	(N(F)(N(H(N)(H(H))(H(N(H))))))	F(1)H(5)N(4)	5	3	986.722	7201110	5.12679e+06	5.28197e-05	0.00314788	sp|P0DOX5|IGG1_HUMAN/sp|P01857|IGHG1_HUMAN	299/180	FALSE
20200615_serum_NGlycP_1hDIA_rep2.mzML	953.841	940.53	13.311	EEQYJSTYR	EEQYJSTYR	(N(F)(N(H(N)(H(H))(H(N(H))))))	F(1)H(5)N(4)	5	3	986.722	11809500	1.68088e+07	0.000149956	0.00703951	sp|P0DOX5|IGG1_HUMAN/sp|P01857|IGHG1_HUMAN	299/180	FALSE
20200615_serum_NGlycP_1hDIA_rep1.mzML	891.419	941.263	-49.8439	EEQYJSTYR	EEQYJSTYR	(N(F)(N(H(H(N(H)))(H(N(H))))))	F(1)H(5)N(4)	5	2	1479.58	2021470	2.86143e+07	3.83396e-07	0.00471052	sp|P0DOX5|IGG1_HUMAN/sp|P01857|IGHG1_HUMAN	299/180	FALSE
20200615_serum_NGlycP_1hDIA_rep1.mzML	954.984	1096.83	-141.848	EEQYJSTYR	EEQYJSTYR	(N(F)(N(H(H)(N)(H(N(H)(F))))))	F(2)H(4)N(4)	5	3	981.39	7616350	362371	1.89323e-05	0.00511215	sp|P0DOX5|IGG1_HUMAN/sp|P01857|IGHG1_HUMAN	299/180	FALSE
20200615_serum_NGlycP_1hDIA_rep1.mzML	952.026	965.346	-13.3198	EEQYJSTYR	EEQYJSTYR	(N(F)(N(H(N)(H(N))(H(N(H))))))	F(1)H(4)N(5)	5	3	1000.4	42932400	3.90297e+08	8.66535e-06	0.00881235	sp|P0DOX5|IGG1_HUMAN/sp|P01857|IGHG1_HUMAN	299/180	FALSE
20200615_serum_NGlycP_1hDIA_rep3.mzML	949.905	968.236	-18.3313	EEQYJSTYR	EEQYJSTYR	(N(F)(N(H(N)(H(N))(H(N(H))))))	F(1)H(4)N(5)	5	3	1000.4	47098500	4.55616e+08	1.7788e-09	0.00554518	sp|P0DOX5|IGG1_HUMAN/sp|P01857|IGHG1_HUMAN	299/180	FALSE
20200615_serum_NGlycP_1hDIA_rep1.mzML	952.163	965.346	-13.1826	EEQYJSTYR	EEQYJSTYR	(N(F)(N(H(N)(H(N))(H(N(H))))))	F(1)H(4)N(5)	5	2	1500.09	21584200	1.744e+08	1.72801e-14	0.00514448	sp|P0DOX5|IGG1_HUMAN/sp|P01857|IGHG1_HUMAN	299/180	FALSE
20200615_serum_NGlycP_1hDIA_rep2.mzML	952.253	966.22	-13.9666	EEQYJSTYR	EEQYJSTYR	(N(F)(N(H(N)(H(N))(H(N(H))))))	F(1)H(4)N(5)	5	2	1500.09	22165400	1.80968e+08	3.93788e-14	0.00172508	sp|P0DOX5|IGG1_HUMAN/sp|P01857|IGHG1_HUMAN	299/180	FALSE
20200615_serum_NGlycP_1hDIA_rep3.mzML	951.315	968.237	-16.9216	EEQYJSTYR	EEQYJSTYR	(N(F)(N(H(N)(H(N))(H(N(H))))))	F(1)H(4)N(5)	5	2	1500.09	22405900	2.20287e+08	8.30227e-13	0.00518112	sp|P0DOX5|IGG1_HUMAN/sp|P01857|IGHG1_HUMAN	299/180	FALSE
20200615_serum_NGlycP_1hDIA_rep2.mzML	1123	1179.5	-56.5014	EEQYJSTYR	EEQYJSTYR	(N(F)(N(H(H(N))(H(N(H(A)))))))	A(1)F(1)H(4)N(4)	5	3	1029.74	5244910	299289	0.00296197	0.00509198	sp|P0DOX5|IGG1_HUMAN/sp|P01857|IGHG1_HUMAN	299/180	FALSE
20200615_serum_NGlycP_1hDIA_rep3.mzML	1124.9	1183.71	-58.8077	EEQYJSTYR	EEQYJSTYR	(N(F)(N(H(H(N))(H(N(H(A)))))))	A(1)F(1)H(4)N(4)	5	3	1029.74	4869180	202406	0.0070263	0.00137611	sp|P0DOX5|IGG1_HUMAN/sp|P01857|IGHG1_HUMAN	299/180	FALSE
20200615_serum_NGlycP_1hDIA_rep1.mzML	1111.84	1109.11	2.73122	EEQYJSTYR	EEQYJSTYR	(N(F)(N(H(H(N(H)))(H(N(H(F)))))))	F(2)H(5)N(4)	5	3	1035.41	4322180	4.03939e+06	0.00647312	0.000545266	sp|P0DOX5|IGG1_HUMAN/sp|P01857|IGHG1_HUMAN	299/180	FALSE
20200615_serum_NGlycP_1hDIA_rep2.mzML	1123	1119.94	3.05588	EEQYJSTYR	EEQYJSTYR	(N(F)(N(H(H(N(H)))(H(N(H(F)))))))	F(2)H(5)N(4)	5	3	1035.41	5437100	1.77544e+07	0.00365641	0.0064828	sp|P0DOX5|IGG1_HUMAN/sp|P01857|IGHG1_HUMAN	299/180	FALSE
20200615_serum_NGlycP_1hDIA_rep3.mzML	1124.9	1118.9	5.99528	EEQYJSTYR	EEQYJSTYR	(N(F)(N(H(H(N(H)))(H(N(H(F)))))))	F(2)H(5)N(4)	5	3	1035.41	5030080	2.8376e+07	5.7969e-06	0.000857711	sp|P0DOX5|IGG1_HUMAN/sp|P01857|IGHG1_HUMAN	299/180	FALSE
20200615_serum_NGlycP_1hDIA_rep3.mzML	1126.61	1118.91	7.69992	EEQYJSTYR	EEQYJSTYR	(N(F)(N(H(H(H))(H(N(F))(N(H))))))	F(2)H(5)N(4)	5	2	1552.61	3582820	3.30561e+07	2.70351e-08	0.00804325	sp|P0DOX5|IGG1_HUMAN/sp|P01857|IGHG1_HUMAN	299/180	FALSE
20200615_serum_NGlycP_1hDIA_rep1.mzML	949.94	959.435	-9.49468	EEQYJSTYR	EEQYJSTYR	(N(F)(N(H(N)(H(N(H)))(H(N(H))))))	F(1)H(5)N(5)	5	3	1054.42	10511400	7.67495e+07	0.00129363	0.00667611	sp|P0DOX5|IGG1_HUMAN/sp|P01857|IGHG1_HUMAN	299/180	FALSE
20200615_serum_NGlycP_1hDIA_rep2.mzML	949.587	959.822	-10.2351	EEQYJSTYR	EEQYJSTYR	(N(F)(N(H(N)(H(N(H)))(H(N(H))))))	F(1)H(5)N(5)	5	3	1054.42	10063800	7.43795e+07	0.000186181	0.00815406	sp|P0DOX5|IGG1_HUMAN/sp|P01857|IGHG1_HUMAN	299/180	FALSE
20200615_serum_NGlycP_1hDIA_rep3.mzML	948.41	961.673	-13.2635	EEQYJSTYR	EEQYJSTYR	(N(F)(N(H(N)(H(N(H)))(H(N(H))))))	F(1)H(5)N(5)	5	3	1054.42	10308600	8.70708e+07	0.00219285	0.00688018	sp|P0DOX5|IGG1_HUMAN/sp|P01857|IGHG1_HUMAN	299/180	FALSE
20200615_serum_NGlycP_1hDIA_rep3.mzML	959.46	961.674	-2.21395	EEQYJSTYR	EEQYJSTYR	(N(F)(N(H(N)(H(N(H)))(H(N(H))))))	F(1)H(5)N(5)	5	2	1581.12	370282	422486	0.000742077	0.00313685	sp|P0DOX5|IGG1_HUMAN/sp|P01857|IGHG1_HUMAN	299/180	FALSE
20200615_serum_NGlycP_1hDIA_rep1.mzML	1096.12	1095.87	0.248167	EEQYJSTYR	EEQYJSTYR	(N(F)(N(H(H(N(H)(F)))(H(N(H(H)))))))	F(2)H(6)N(4)	5	3	1089.43	11396600	1.39625e+08	0.00217221	1.40681e-05	sp|P0DOX5|IGG1_HUMAN/sp|P01857|IGHG1_HUMAN	299/180	FALSE
20200615_serum_NGlycP_1hDIA_rep1.mzML	1170.99	1202.62	-31.6288	EEQYJSTYR	EEQYJSTYR	(N(F)(N(H(N)(H(N))(H(N(H(A)))))))	A(1)F(1)H(4)N(5)	5	3	1097.43	3115700	3.46007e+07	1.85171e-05	0.00108831	sp|P0DOX5|IGG1_HUMAN/sp|P01857|IGHG1_HUMAN	299/180	FALSE
20200615_serum_NGlycP_1hDIA_rep3.mzML	1176.37	1207.45	-31.077	EEQYJSTYR	EEQYJSTYR	(N(F)(N(H(N)(H(N))(H(N(H(A)))))))	A(1)F(1)H(4)N(5)	5	3	1097.43	3481090	4.22906e+07	1.08241e-06	0.00178772	sp|P0DOX5|IGG1_HUMAN/sp|P01857|IGHG1_HUMAN	299/180	FALSE
20200615_serum_NGlycP_1hDIA_rep3.mzML	972.193	981.009	-8.81624	EEQYJSTYR	EEQYJSTYR	(N(N(H(N)(H(N))(H(N)))))	H(3)N(5)	5	2	1346.04	1650400	2.65832e+07	2.86741e-07	0.00397502	sp|P0DOX5|IGG1_HUMAN/sp|P01857|IGHG1_HUMAN	299/180	FALSE
20200615_serum_NGlycP_1hDIA_rep1.mzML	2659.97	2731.41	-71.4438	EGYSJISYIVVNHQGISSR	EGYSJISYIVVNHQGISSR	(N(N(H(N)(H(H))(H(N(H(A(A))))))))	A(2)H(5)N(4)	5	4	1082.71	1363450	6.97013e+06	0.00193921	0.00170364	sp|P49908|SEPP1_HUMAN	83	FALSE
20200615_serum_NGlycP_1hDIA_rep2.mzML	2662.24	2732.5	-70.2592	EGYSJISYIVVNHQGISSR	EGYSJISYIVVNHQGISSR	(N(N(H(H(N(H(A))))(H(N(H(A)))))))	A(2)H(5)N(4)	5	4	1082.71	1051590	6.28389e+06	0.00724487	0.00119533	sp|P49908|SEPP1_HUMAN	83	FALSE
20200615_serum_NGlycP_1hDIA_rep3.mzML	2658.01	2726.62	-68.607	EGYSJISYIVVNHQGISSR	EGYSJISYIVVNHQGISSR	(N(N(H(N)(H(H))(H(N(H(A(A))))))))	A(2)H(5)N(4)	5	4	1082.71	1050410	5.97116e+06	0.00294584	0.00423506	sp|P49908|SEPP1_HUMAN	83	FALSE
20200615_serum_NGlycP_1hDIA_rep1.mzML	2661.36	2731.41	-70.0496	EGYSJISYIVVNHQGISSR	EGYSJISYIVVNHQGISSR	(N(N(H(N)(H(H))(H(N(H(A(A))))))))	A(2)H(5)N(4)	5	3	1443.28	697430	1.34993e+07	0.00609399	0.00234167	sp|P49908|SEPP1_HUMAN	83	FALSE
20200615_serum_NGlycP_1hDIA_rep2.mzML	2662.87	2732.5	-69.6316	EGYSJISYIVVNHQGISSR	EGYSJISYIVVNHQGISSR	(N(N(H(H(N(H(A))))(H(N(H(A)))))))	A(2)H(5)N(4)	5	3	1443.28	830347	1.28109e+07	0.00137525	0.000141147	sp|P49908|SEPP1_HUMAN	83	FALSE
20200615_serum_NGlycP_1hDIA_rep3.mzML	2655.68	2726.61	-70.9291	EGYSJISYIVVNHQGISSR	EGYSJISYIVVNHQGISSR	(N(N(H(H(N(H(A))))(H(N(H(A)))))))	A(2)H(5)N(4)	5	3	1443.28	778776	1.23901e+07	0.00342001	0.000181504	sp|P49908|SEPP1_HUMAN	83	FALSE
20200615_serum_NGlycP_1hDIA_rep1.mzML	2065.33	2083.35	-18.0154	EHEGAIYPDJTTDFQR	EHEGAIYPDJTTDFQR	(N(N(H(H(N(H(A))))(H(N(H(A)))))))	A(2)H(5)N(4)	10	4	1025.16	7939120	3.47961e+07	0.000769929	0.00455601	sp|P00450|CERU_HUMAN	138	FALSE
20200615_serum_NGlycP_1hDIA_rep2.mzML	2068.15	2088.66	-20.5135	EHEGAIYPDJTTDFQR	EHEGAIYPDJTTDFQR	(N(N(H(H(N(H(A))))(H(N(H(A)))))))	A(2)H(5)N(4)	10	4	1025.16	9533290	2.1957e+07	0.000946276	0.0051283	sp|P00450|CERU_HUMAN	138	FALSE
20200615_serum_NGlycP_1hDIA_rep1.mzML	2366.84	2439.84	-72.9954	EHEGAIYPDJTTDFQR	EHEGAIYPDJTTDFQR	(N(N(H(H(N(F)(H(A))))(H(N(H(A)))(N(H(A)))))))	A(3)F(1)H(6)N(5)	10	4	1225.73	1740620	8.48828e+06	0.00895646	0.0012372	sp|P00450|CERU_HUMAN	138	FALSE
20200615_serum_NGlycP_1hDIA_rep1.mzML	2064.06	2079.66	-15.5955	EHEGAIYPDJTTDFQR	EHEGAIYPDJTTDFQR	(N(N(H(H(N(H(A))))(H(N(H))(N(H(A)))))))	A(2)H(6)N(5)	10	3	1488.25	1307980	2.36238e+06	0.00112672	0.00308497	sp|P00450|CERU_HUMAN	138	FALSE
20200615_serum_NGlycP_1hDIA_rep2.mzML	2067.42	2084.83	-17.4136	EHEGAIYPDJTTDFQR	EHEGAIYPDJTTDFQR	(N(N(H(H(N(H(A))))(H(N(H))(N(H(A)))))))	A(2)H(6)N(5)	10	3	1488.25	1670970	4.10745e+06	7.13719e-05	0.00586566	sp|P00450|CERU_HUMAN	138	FALSE
20200615_serum_NGlycP_1hDIA_rep3.mzML	2064.27	2083.17	-18.9045	EHEGAIYPDJTTDFQR	EHEGAIYPDJTTDFQR	(N(N(H(H(N(H(A))))(H(N(H))(N(H(A)))))))	A(2)H(6)N(5)	10	3	1488.25	1671720	3.6796e+06	0.00400043	0.00506783	sp|P00450|CERU_HUMAN	138	FALSE
20200615_serum_NGlycP_1hDIA_rep1.mzML	2062.08	2103.05	-40.9743	EHEGAIYPDJTTDFQR	EHEGAIYPDJTTDFQR	(N(F)(N(H(H(N(H)(F)))(H(N(H(A)))(N(H(A)))))))	A(2)F(2)H(6)N(5)	10	3	1585.63	779513	463693	0.00572431	0.00536567	sp|P00450|CERU_HUMAN	138	FALSE
20200615_serum_NGlycP_1hDIA_rep1.mzML	2384.86	2481.02	-96.1604	EHEGAIYPDJTTDFQR	EHEGAIYPDJTTDFQR	(N(N(H(H(N(H(A))))(H(N(H(A)))(N(H(A)))))))	A(3)H(6)N(5)	10	3	1585.29	1507980	2.1477e+07	0.00171683	0.00276021	sp|P00450|CERU_HUMAN	138	FALSE
20200615_serum_NGlycP_1hDIA_rep2.mzML	2386.45	2483.24	-96.7884	EHEGAIYPDJTTDFQR	EHEGAIYPDJTTDFQR	(N(N(H(H(N(H(A))))(H(N(H(A)))(N(H(A)))))))	A(3)H(6)N(5)	10	3	1585.29	1809280	2.4785e+07	0.00170626	0.00311493	sp|P00450|CERU_HUMAN	138	FALSE
20200615_serum_NGlycP_1hDIA_rep3.mzML	2389.06	2481.68	-92.6157	EHEGAIYPDJTTDFQR	EHEGAIYPDJTTDFQR	(N(N(H(H(N(H(A))))(H(N(H(A)))(N(H(A)))))))	A(3)H(6)N(5)	10	3	1585.29	1784520	2.24439e+07	0.00171331	0.00775683	sp|P00450|CERU_HUMAN	138	FALSE
20200615_serum_NGlycP_1hDIA_rep2.mzML	1044.47	1044.69	-0.220291	EJGTISR	EJGTISR	(N(N(H(H(N(H(A))))(H(N(H(A)))))))	A(2)H(5)N(4)	2	3	994.392	10528200	9.02492e+07	0.00012035	0.00280916	sp|P02763|A1AG1_HUMAN	103	FALSE
20200615_serum_NGlycP_1hDIA_rep2.mzML	1668.46	1641.3	27.1582	EJISDPTSPLR	EJISDPTSPLR	(N(N(H(N)(H(N))(H(N(H))))))	H(4)N(5)	2	3	964.747	1417900	7.22889e+06	1.61256e-09	0.000381291	sp|P01591|IGJ_HUMAN	71	FALSE
20200615_serum_NGlycP_1hDIA_rep3.mzML	1669.26	1640.99	28.2712	EJISDPTSPLR	EJISDPTSPLR	(N(N(H(N)(H(N))(H(N(H))))))	H(4)N(5)	2	3	964.747	1549900	8.42478e+06	1.473e-08	0.00131908	sp|P01591|IGJ_HUMAN	71	FALSE
20200615_serum_NGlycP_1hDIA_rep2.mzML	1986.62	1940.41	46.2091	EJISDPTSPLR	EJISDPTSPLR	(N(F)(N(H(H(H)(H))(H(N(H)(F))))))	F(2)H(6)N(3)	2	3	1034.77	9061020	543218	0.000762825	0.00171336	sp|P01591|IGJ_HUMAN	71	FALSE
20200615_serum_NGlycP_1hDIA_rep1.mzML	1951.32	2045.49	-94.1691	EJISDPTSPLR	EJISDPTSPLR	(N(N(H(N)(H(N))(H(N(H(A)))))))	A(1)H(4)N(5)	2	3	1061.78	20541400	144368	0.00553689	0.00798519	sp|P01591|IGJ_HUMAN	71	FALSE
20200615_serum_NGlycP_1hDIA_rep3.mzML	1959.46	1997.16	-37.6981	EJISDPTSPLR	EJISDPTSPLR	(N(N(H(H(N(H)))(H(N(H(A)))))))	A(1)H(5)N(4)	2	3	1048.1	20847200	1.62129e+08	0.00519628	0.00100817	sp|P01591|IGJ_HUMAN	71	FALSE
20200615_serum_NGlycP_1hDIA_rep1.mzML	1950.52	1990.36	-39.8369	EJISDPTSPLR	EJISDPTSPLR	(N(N(H(H(N(H)))(H(N(H(A)))))))	A(1)H(5)N(4)	2	2	1571.65	2441380	2.89929e+07	4.41977e-05	0.0045523	sp|P01591|IGJ_HUMAN	71	FALSE
20200615_serum_NGlycP_1hDIA_rep2.mzML	1958.19	1997.81	-39.6163	EJISDPTSPLR	EJISDPTSPLR	(N(N(H(H(N(H)))(H(N(H(A)))))))	A(1)H(5)N(4)	2	2	1571.65	2514670	3.23834e+07	0.00012441	0.00990559	sp|P01591|IGJ_HUMAN	71	FALSE
20200615_serum_NGlycP_1hDIA_rep1.mzML	1951.32	1885.81	65.5136	EJISDPTSPLR	EJISDPTSPLR	(N(N(H(H(H))(H(N(H))(N(H)(F))))))	F(1)H(6)N(4)	2	3	1053.77	20320900	4.99682e+06	0.00552819	0.000862189	sp|P01591|IGJ_HUMAN	71	FALSE
20200615_serum_NGlycP_1hDIA_rep2.mzML	1959	1891.58	67.4238	EJISDPTSPLR	EJISDPTSPLR	(N(F)(N(H(H(H))(H(N(H))(N(H))))))	F(1)H(6)N(4)	2	3	1053.77	19760700	4.85798e+06	0.0066318	0.00269924	sp|P01591|IGJ_HUMAN	71	FALSE
20200615_serum_NGlycP_1hDIA_rep3.mzML	1959.46	1893.47	65.9888	EJISDPTSPLR	EJISDPTSPLR	(N(F)(N(H(H(H))(H(N(H))(N(H))))))	F(1)H(6)N(4)	2	3	1053.77	19876400	4.41006e+06	0.00256909	0.000914263	sp|P01591|IGJ_HUMAN	71	FALSE
20200615_serum_NGlycP_1hDIA_rep1.mzML	1953.32	2006.04	-52.7158	EJISDPTSPLR	EJISDPTSPLR	(N(F)(N(H(N)(H(H))(H(N(H(A)))))))	A(1)F(1)H(5)N(4)	2	3	1096.79	7552990	3.8224e+07	0.0037825	0.00221938	sp|P01591|IGJ_HUMAN	71	FALSE
20200615_serum_NGlycP_1hDIA_rep2.mzML	1960.87	2012.53	-51.6629	EJISDPTSPLR	EJISDPTSPLR	(N(F)(N(H(N)(H(H))(H(N(H(A)))))))	A(1)F(1)H(5)N(4)	2	3	1096.79	8322630	4.07397e+07	0.00257868	0.00276278	sp|P01591|IGJ_HUMAN	71	FALSE
20200615_serum_NGlycP_1hDIA_rep3.mzML	1961.92	2012.14	-50.2208	EJISDPTSPLR	EJISDPTSPLR	(N(F)(N(H(H(N(H)))(H(N(H(A)))))))	A(1)F(1)H(5)N(4)	2	3	1096.79	6965420	4.57364e+07	0.00943555	0.00167842	sp|P01591|IGJ_HUMAN	71	FALSE
20200615_serum_NGlycP_1hDIA_rep1.mzML	2334.24	2343.64	-9.39788	EJISDPTSPLR	EJISDPTSPLR	(N(N(H(H(N(H(A))))(H(N(H(A)))))))	A(2)H(5)N(4)	2	3	1145.13	15582300	1.22674e+08	0.000168526	0.000260172	sp|P01591|IGJ_HUMAN	71	FALSE
20200615_serum_NGlycP_1hDIA_rep2.mzML	2339.19	2344.57	-5.38223	EJISDPTSPLR	EJISDPTSPLR	(N(N(H(H(N(H(A))))(H(N(H(A)))))))	A(2)H(5)N(4)	2	3	1145.13	17090000	1.25618e+08	0.000167271	0.000560593	sp|P01591|IGJ_HUMAN	71	FALSE
20200615_serum_NGlycP_1hDIA_rep3.mzML	2338.15	2344.73	-6.57561	EJISDPTSPLR	EJISDPTSPLR	(N(N(H(H(N(H(A))))(H(N(H(A)))))))	A(2)H(5)N(4)	2	3	1145.13	17599500	1.37704e+08	0.00234323	0.000677136	sp|P01591|IGJ_HUMAN	71	FALSE
20200615_serum_NGlycP_1hDIA_rep1.mzML	2319.95	2309.02	10.9263	EJISDPTSPLR	EJISDPTSPLR	(N(F)(N(H(H(N(H(A))))(H(N(H(A)))))))	A(2)F(1)H(5)N(4)	2	3	1193.82	5570490	50901829	0.00103706	0.000653889	sp|P01591|IGJ_HUMAN	71	FALSE
20200615_serum_NGlycP_1hDIA_rep3.mzML	2324.26	2310.2	14.0616	EJISDPTSPLR	EJISDPTSPLR	(N(F)(N(H(H(N(H(A))))(H(N(H(A)))))))	A(2)F(1)H(5)N(4)	2	3	1193.82	5525260	4.82289e+07	0.00260273	0.00159885	sp|P01591|IGJ_HUMAN	71	FALSE
20200615_serum_NGlycP_1hDIA_rep1.mzML	1976.87	2038.35	-61.4772	EJISDPTSPLR	EJISDPTSPLR	(N(F)(N(H(H(H))(H(N(H(A)))))))	A(1)F(1)H(5)N(3)	2	2	1543.14	1493550	1.57973e+07	0.000830516	0.00189972	sp|P01591|IGJ_HUMAN	71	FALSE
20200615_serum_NGlycP_1hDIA_rep1.mzML	2828.03	2880.02	-51.991	EJLTAPGSDSAVFFEQGTTR	EJLTAPGSDSAVFFEQGTTR	(N(N(H(H(N(H)))(H(N(H(A)))))))	A(1)H(5)N(4)	2	4	1010.92	1297430	2.15859e+06	0.00921845	0.00753386	sp|P00450|CERU_HUMAN	397	FALSE
20200615_serum_NGlycP_1hDIA_rep2.mzML	2830.55	2883.12	-52.5741	EJLTAPGSDSAVFFEQGTTR	EJLTAPGSDSAVFFEQGTTR	(N(N(H(H(N(H)))(H(N(H(A)))))))	A(1)H(5)N(4)	2	4	1010.92	1429290	2.00589e+06	0.00399346	0.00521381	sp|P00450|CERU_HUMAN	397	FALSE
20200615_serum_NGlycP_1hDIA_rep3.mzML	2825.13	2875.46	-50.3342	EJLTAPGSDSAVFFEQGTTR	EJLTAPGSDSAVFFEQGTTR	(N(N(H(H(N(H)))(H(N(H(A)))))))	A(1)H(5)N(4)	2	4	1010.92	1624020	2530090	0.00438883	0.00338475	sp|P00450|CERU_HUMAN	397	FALSE
20200615_serum_NGlycP_1hDIA_rep1.mzML	2828.03	2810.82	17.2081	EJLTAPGSDSAVFFEQGTTR	EJLTAPGSDSAVFFEQGTTR	(N(N(H(H(H))(H(N(H))(N(H)(F))))))	F(1)H(6)N(4)	2	4	1015.18	1290160	3.19654e+06	0.00984156	0.00221037	sp|P00450|CERU_HUMAN	397	FALSE
20200615_serum_NGlycP_1hDIA_rep2.mzML	2830.55	2812.32	18.2276	EJLTAPGSDSAVFFEQGTTR	EJLTAPGSDSAVFFEQGTTR	(N(N(H(H(H))(H(N(H))(N(H)(F))))))	F(1)H(6)N(4)	2	4	1015.18	1412700	3.13449e+06	0.00865342	0.00155584	sp|P00450|CERU_HUMAN	397	FALSE
20200615_serum_NGlycP_1hDIA_rep3.mzML	2825.13	2807.54	17.5889	EJLTAPGSDSAVFFEQGTTR	EJLTAPGSDSAVFFEQGTTR	(N(N(H(H(H))(H(N(H))(N(H)(F))))))	F(1)H(6)N(4)	2	4	1015.18	1650950	2.52594e+06	0.00162968	0.00110253	sp|P00450|CERU_HUMAN	397	FALSE
20200615_serum_NGlycP_1hDIA_rep3.mzML	2824.63	2807.55	17.0808	EJLTAPGSDSAVFFEQGTTR	EJLTAPGSDSAVFFEQGTTR	(N(N(H(H(H))(H(N(H))(N(H)(F))))))	F(1)H(6)N(4)	2	3	1353.24	2366840	2.40654e+06	0.00470091	0.00167258	sp|P00450|CERU_HUMAN	397	FALSE
20200615_serum_NGlycP_1hDIA_rep1.mzML	3238.63	3267.34	-28.7126	EJLTAPGSDSAVFFEQGTTR	EJLTAPGSDSAVFFEQGTTR	(N(N(H(H(N(H(H))))(H(N(F)(H(A)))))))	A(1)F(1)H(6)N(4)	2	4	1087.95	4009510	3452391	0.00570631	0.00598096	sp|P00450|CERU_HUMAN	397	FALSE
20200615_serum_NGlycP_1hDIA_rep2.mzML	3235.89	3269.32	-33.4322	EJLTAPGSDSAVFFEQGTTR	EJLTAPGSDSAVFFEQGTTR	(N(F)(N(H(H(N(H(H))))(H(N(H(A)))))))	A(1)F(1)H(6)N(4)	2	4	1087.95	3475350	4.78323e+06	0.00770993	0.00301241	sp|P00450|CERU_HUMAN	397	FALSE
20200615_serum_NGlycP_1hDIA_rep1.mzML	3238.2	3267.35	-29.1468	EJLTAPGSDSAVFFEQGTTR	EJLTAPGSDSAVFFEQGTTR	(N(N(H(H(N(H(H))))(H(N(F)(H(A)))))))	A(1)F(1)H(6)N(4)	2	3	1450.27	1327920	4.00266e+06	0.00621842	0.00409881	sp|P00450|CERU_HUMAN	397	FALSE
20200615_serum_NGlycP_1hDIA_rep2.mzML	3241.46	3269.32	-27.8618	EJLTAPGSDSAVFFEQGTTR	EJLTAPGSDSAVFFEQGTTR	(N(N(H(H(N(H(H))))(H(N(F)(H(A)))))))	A(1)F(1)H(6)N(4)	2	3	1450.27	1549110	5.33364e+06	0.00808626	0.000640129	sp|P00450|CERU_HUMAN	397	FALSE
20200615_serum_NGlycP_1hDIA_rep3.mzML	3236.91	3262.13	-25.2157	EJLTAPGSDSAVFFEQGTTR	EJLTAPGSDSAVFFEQGTTR	(N(N(H(H(N(H(H))))(H(N(F)(H(A)))))))	A(1)F(1)H(6)N(4)	2	3	1450.27	1290220	1.7217e+06	0.00235661	0.00216975	sp|P00450|CERU_HUMAN	397	FALSE
20200615_serum_NGlycP_1hDIA_rep1.mzML	3238.63	3265.52	-26.8891	EJLTAPGSDSAVFFEQGTTR	EJLTAPGSDSAVFFEQGTTR	(N(N(H(H(N(H(A))))(H(N(H(A)))))))	A(2)H(5)N(4)	2	4	1083.7	4095150	1.00712e+07	0.00107191	0.00814822	sp|P00450|CERU_HUMAN	397	FALSE
20200615_serum_NGlycP_1hDIA_rep1.mzML	3238.2	3265.52	-27.3233	EJLTAPGSDSAVFFEQGTTR	EJLTAPGSDSAVFFEQGTTR	(N(N(H(H(N(H(A))))(H(N(H(A)))))))	A(2)H(5)N(4)	2	3	1444.6	1327920	2.09637e+07	0.00686298	0.00902838	sp|P00450|CERU_HUMAN	397	FALSE
20200615_serum_NGlycP_1hDIA_rep2.mzML	3241.46	3267.51	-26.0505	EJLTAPGSDSAVFFEQGTTR	EJLTAPGSDSAVFFEQGTTR	(N(N(H(H(N(H(A))))(H(N(H(A)))))))	A(2)H(5)N(4)	2	3	1444.6	1549110	3.01018e+07	0.00809743	0.00256093	sp|P00450|CERU_HUMAN	397	FALSE
20200615_serum_NGlycP_1hDIA_rep3.mzML	3236.91	3260.06	-23.1547	EJLTAPGSDSAVFFEQGTTR	EJLTAPGSDSAVFFEQGTTR	(N(N(H(H(N(H(A))))(H(N(H(A)))))))	A(2)H(5)N(4)	2	3	1444.6	1290220	2.01839e+07	0.00236108	0.00517704	sp|P00450|CERU_HUMAN	397	FALSE
20200615_serum_NGlycP_1hDIA_rep1.mzML	1822.12	1818.97	3.14581	ELHHLQEQJVSNAFLDK	ELHHLQEQJVSNAFLDK	(N(N(H(H(N(H)))(H(N(H(A)))))))	A(1)H(5)N(4)	9	4	984.676	3414240	1.36965e+07	0.00899181	0.00140834	sp|P00450|CERU_HUMAN	762	FALSE
20200615_serum_NGlycP_1hDIA_rep2.mzML	1829.7	1819.67	10.0313	ELHHLQEQJVSNAFLDK	ELHHLQEQJVSNAFLDK	(N(N(H(H(N(H)))(H(N(H(A)))))))	A(1)H(5)N(4)	9	4	984.676	3257590	1.3105e+07	0.00556312	0.0016472	sp|P00450|CERU_HUMAN	762	FALSE
20200615_serum_NGlycP_1hDIA_rep1.mzML	1822	1818.98	3.02336	ELHHLQEQJVSNAFLDK	ELHHLQEQJVSNAFLDK	(N(N(H(H(H))(H(N)(N(H(A)))))))	A(1)H(5)N(4)	9	3	1312.57	3336560	3.63406e+07	0.00530542	0.00117109	sp|P00450|CERU_HUMAN	762	FALSE
20200615_serum_NGlycP_1hDIA_rep3.mzML	1825.37	1819.5	5.86761	ELHHLQEQJVSNAFLDK	ELHHLQEQJVSNAFLDK	(N(N(H(H(H))(H(N)(N(H(A)))))))	A(1)H(5)N(4)	9	3	1312.57	4279540	3.90624e+07	0.00247487	0.004045	sp|P00450|CERU_HUMAN	762	FALSE
20200615_serum_NGlycP_1hDIA_rep1.mzML	1812.35	1820.48	-8.12877	ELHHLQEQJVSNAFLDK	ELHHLQEQJVSNAFLDK	(N(F)(N(H(H(N(H)))(H(N(H(A)))))))	A(1)F(1)H(5)N(4)	9	4	1021.19	719526	5.18621e+06	0.00154974	5.98261e-05	sp|P00450|CERU_HUMAN	762	FALSE
20200615_serum_NGlycP_1hDIA_rep3.mzML	1817.5	1821.07	-3.57489	ELHHLQEQJVSNAFLDK	ELHHLQEQJVSNAFLDK	(N(F)(N(H(H(N(H)))(H(N(H(A)))))))	A(1)F(1)H(5)N(4)	9	4	1021.19	939898	4.74627e+06	0.00139037	0.000102864	sp|P00450|CERU_HUMAN	762	FALSE
20200615_serum_NGlycP_1hDIA_rep1.mzML	2070.36	2089.75	-19.3922	ELHHLQEQJVSNAFLDK	ELHHLQEQJVSNAFLDK	(N(N(H(H(N(H(A))))(H(N(H(A)))))))	A(2)H(5)N(4)	9	4	1057.45	30613800	1.47876e+08	0.00032723	0.00475661	sp|P00450|CERU_HUMAN	762	FALSE
20200615_serum_NGlycP_1hDIA_rep3.mzML	2094.22	2093.85	0.374254	ELHHLQEQJVSNAFLDK	ELHHLQEQJVSNAFLDK	(N(N(H(H(N(H(A))))(H(N(H(A)))))))	A(2)H(5)N(4)	9	4	1057.45	2794450	1.30462e+07	0.00739476	0.00239383	sp|P00450|CERU_HUMAN	762	FALSE
20200615_serum_NGlycP_1hDIA_rep1.mzML	2070.84	2089.75	-18.9135	ELHHLQEQJVSNAFLDK	ELHHLQEQJVSNAFLDK	(N(N(H(H(N(H(A))))(H(N(H(A)))))))	A(2)H(5)N(4)	9	3	1409.6	17084300	1.96834e+08	0.000142997	0.00188305	sp|P00450|CERU_HUMAN	762	FALSE
20200615_serum_NGlycP_1hDIA_rep2.mzML	2098.54	2095.33	3.2068	ELHHLQEQJVSNAFLDK	ELHHLQEQJVSNAFLDK	(N(N(H(H(N(H(A))))(H(N(H(A)))))))	A(2)H(5)N(4)	9	3	1409.6	1778810	2.43627e+07	0.00139341	0.0022904	sp|P00450|CERU_HUMAN	762	FALSE
20200615_serum_NGlycP_1hDIA_rep3.mzML	2071.77	2093.84	-22.0715	ELHHLQEQJVSNAFLDK	ELHHLQEQJVSNAFLDK	(N(N(H(H(N(H(A))))(H(N(H(A)))))))	A(2)H(5)N(4)	9	3	1409.6	18326400	209054484	0.000767558	0.00247569	sp|P00450|CERU_HUMAN	762	FALSE
20200615_serum_NGlycP_1hDIA_rep2.mzML	2056.56	2087.54	-30.9847	ELHHLQEQJVSNAFLDK	ELHHLQEQJVSNAFLDK	(N(F)(N(H(N)(H(H))(H(N(H(A(A))))))))	A(2)F(1)H(5)N(4)	9	4	1093.96	5351730	5.42206e+07	0.00119439	0.00305247	sp|P00450|CERU_HUMAN	762	FALSE
20200615_serum_NGlycP_1hDIA_rep3.mzML	2050.69	2085.9	-35.21	ELHHLQEQJVSNAFLDK	ELHHLQEQJVSNAFLDK	(N(F)(N(H(N)(H(H))(H(N(H(A(A))))))))	A(2)F(1)H(5)N(4)	9	4	1093.96	5641900	6.1829e+07	0.000755793	0.00161616	sp|P00450|CERU_HUMAN	762	FALSE
20200615_serum_NGlycP_1hDIA_rep1.mzML	2076.41	2082.27	-5.85687	ELHHLQEQJVSNAFLDK	ELHHLQEQJVSNAFLDK	(N(N(H(H(N(H(A))))(H(N(F)(H(A)))))))	A(2)F(1)H(5)N(4)	9	3	1458.28	764469	8.50777e+06	0.00395198	0.000480664	sp|P00450|CERU_HUMAN	762	FALSE
20200615_serum_NGlycP_1hDIA_rep2.mzML	2077.74	2087.54	-9.79823	ELHHLQEQJVSNAFLDK	ELHHLQEQJVSNAFLDK	(N(N(H(H(N(H(A))))(H(N(F)(H(A)))))))	A(2)F(1)H(5)N(4)	9	3	1458.28	1726040	1.26584e+07	0.00411966	0.000354611	sp|P00450|CERU_HUMAN	762	FALSE
20200615_serum_NGlycP_1hDIA_rep3.mzML	2077.99	2085.9	-7.90848	ELHHLQEQJVSNAFLDK	ELHHLQEQJVSNAFLDK	(N(N(H(H(N(H(A))))(H(N(F)(H(A)))))))	A(2)F(1)H(5)N(4)	9	3	1458.28	1631720	10029529	0.00938724	0.00060787	sp|P00450|CERU_HUMAN	762	FALSE
20200615_serum_NGlycP_1hDIA_rep1.mzML	2313.74	2304.02	9.71741	ELHHLQEQJVSNAFLDK	ELHHLQEQJVSNAFLDK	(N(N(H(N)(H(H)(H))(H(N(H(A)))(N(F)(H(A)))))))	A(2)F(1)H(7)N(5)	9	4	1225.76	2239800	814538	0.00541593	0.00458954	sp|P00450|CERU_HUMAN	762	FALSE
20200615_serum_NGlycP_1hDIA_rep1.mzML	2313.74	2321.33	-7.59397	ELHHLQEQJVSNAFLDK	ELHHLQEQJVSNAFLDK	(N(N(H(H(N(H(A))))(H(N(H(A)))(N(H(A)))))))	A(3)H(6)N(5)	9	4	1221.51	2322290	2.10472e+07	0.00450962	0.00108205	sp|P00450|CERU_HUMAN	762	FALSE
20200615_serum_NGlycP_1hDIA_rep1.mzML	2327	2321.33	5.67021	ELHHLQEQJVSNAFLDK	ELHHLQEQJVSNAFLDK	(N(N(H(H(N(H(A))))(H(N(H(A)))(N(H(A)))))))	A(3)H(6)N(5)	9	3	1628.34	2656320	4.46104e+07	0.00499246	4.35757e-05	sp|P00450|CERU_HUMAN	762	FALSE
20200615_serum_NGlycP_1hDIA_rep2.mzML	2329.87	2323.88	5.9881	ELHHLQEQJVSNAFLDK	ELHHLQEQJVSNAFLDK	(N(N(H(H(N(H(A))))(H(N(H(A)))(N(H(A)))))))	A(3)H(6)N(5)	9	3	1628.34	3221850	4.44814e+07	0.00497649	0.00272458	sp|P00450|CERU_HUMAN	762	FALSE
20200615_serum_NGlycP_1hDIA_rep1.mzML	2321.05	2336.42	-15.3705	ELHHLQEQJVSNAFLDK	ELHHLQEQJVSNAFLDK	(N(N(H(N)(H(H)(H))(H(N(F)(H(A)))(N(F)(H(A)))))))	A(2)F(2)H(7)N(5)	9	4	1262.27	9802580	8.26212e+06	0.00599042	0.00581743	sp|P00450|CERU_HUMAN	762	FALSE
20200615_serum_NGlycP_1hDIA_rep2.mzML	2324.13	2337.86	-13.7272	ELHHLQEQJVSNAFLDK	ELHHLQEQJVSNAFLDK	(N(N(H(N)(H(H)(H))(H(N(F)(H(A)))(N(F)(H(A)))))))	A(2)F(2)H(7)N(5)	9	4	1262.27	8754760	7588321	0.008447	0.00749036	sp|P00450|CERU_HUMAN	762	FALSE
20200615_serum_NGlycP_1hDIA_rep3.mzML	2323.48	2337.72	-14.2428	ELHHLQEQJVSNAFLDK	ELHHLQEQJVSNAFLDK	(N(F)(N(H(N)(H(H)(H))(H(N(H(A)))(N(F)(H(A)))))))	A(2)F(2)H(7)N(5)	9	4	1262.27	9712630	9.10212e+06	0.00861862	0.00453385	sp|P00450|CERU_HUMAN	762	FALSE
20200615_serum_NGlycP_1hDIA_rep1.mzML	2321.05	2300.85	20.1967	ELHHLQEQJVSNAFLDK	ELHHLQEQJVSNAFLDK	(N(F)(N(H(H(N(F)(H(A))))(H(N(H)(F))(N(H(A)))))))	A(2)F(3)H(6)N(5)	9	4	1258.28	10282600	9.38654e+07	0.000997909	0.00624247	sp|P00450|CERU_HUMAN	762	FALSE
20200615_serum_NGlycP_1hDIA_rep2.mzML	2324.13	2303.96	20.1661	ELHHLQEQJVSNAFLDK	ELHHLQEQJVSNAFLDK	(N(F)(N(H(H(N(F)(H(A))))(H(N(H)(F))(N(H(A)))))))	A(2)F(3)H(6)N(5)	9	4	1258.28	9291520	8.22618e+07	0.00263679	0.00883661	sp|P00450|CERU_HUMAN	762	FALSE
20200615_serum_NGlycP_1hDIA_rep3.mzML	2323.48	2301.84	21.6384	ELHHLQEQJVSNAFLDK	ELHHLQEQJVSNAFLDK	(N(F)(N(H(H(N(F)(H(A))))(H(N(H)(F))(N(H(A)))))))	A(2)F(3)H(6)N(5)	9	4	1258.28	9932880	8.76388e+07	0.00225595	0.00834917	sp|P00450|CERU_HUMAN	762	FALSE
20200615_serum_NGlycP_1hDIA_rep1.mzML	2321.05	2305.65	15.399	ELHHLQEQJVSNAFLDK	ELHHLQEQJVSNAFLDK	(N(N(H(H(N(F)(H(A))))(H(N(H(A)))(N(H(A)))))))	A(3)F(1)H(6)N(5)	9	4	1258.02	10118800	81325118	0.00222201	0.00179964	sp|P00450|CERU_HUMAN	762	FALSE
20200615_serum_NGlycP_1hDIA_rep2.mzML	2324.13	2308.63	15.499	ELHHLQEQJVSNAFLDK	ELHHLQEQJVSNAFLDK	(N(N(H(H(N(F)(H(A))))(H(N(H(A)))(N(H(A)))))))	A(3)F(1)H(6)N(5)	9	4	1258.02	9161760	7.34239e+07	0.00159574	0.00294927	sp|P00450|CERU_HUMAN	762	FALSE
20200615_serum_NGlycP_1hDIA_rep3.mzML	2323.48	2306.74	16.7404	ELHHLQEQJVSNAFLDK	ELHHLQEQJVSNAFLDK	(N(N(H(H(N(F)(H(A))))(H(N(H(A)))(N(H(A)))))))	A(3)F(1)H(6)N(5)	9	4	1258.02	9828300	7.43835e+07	0.00635472	0.00221262	sp|P00450|CERU_HUMAN	762	FALSE
20200615_serum_NGlycP_1hDIA_rep3.mzML	2073.79	2074.82	-1.02915	ELHHLQEQJVSNAFLDK	ELHHLQEQJVSNAFLDK	(N(N(H(H(N(H(A))))(H(N(H))(N(H(A)))))))	A(2)H(6)N(5)	9	3	1531.31	662665	3.20461e+06	0.00868822	0.00135635	sp|P00450|CERU_HUMAN	762	FALSE
20200615_serum_NGlycP_1hDIA_rep1.mzML	1308.86	1368.39	-59.5344	EWDJTTTECR	EWDJTTTEC[160]R	(N(N(H(H(N(H)))(H(N(H(A)))))))	A(1)H(5)N(4)	4	3	1075.74	1184250	1.09929e+07	0.00210708	0.000977444	sp|P20851|C4BPB_HUMAN	71	FALSE
20200615_serum_NGlycP_1hDIA_rep2.mzML	1305.51	1369.03	-63.5197	EWDJTTTECR	EWDJTTTEC[160]R	(N(N(H(H(N(H)))(H(N(H(A)))))))	A(1)H(5)N(4)	4	3	1075.74	1225640	1.01289e+07	0.00331623	0.000556402	sp|P20851|C4BPB_HUMAN	71	FALSE
20200615_serum_NGlycP_1hDIA_rep3.mzML	1312.82	1372.47	-59.6477	EWDJTTTECR	EWDJTTTEC[160]R	(N(N(H(H(N(H)))(H(N(H(A)))))))	A(1)H(5)N(4)	4	3	1075.74	1297780	4.8713e+06	0.000410859	0.000331894	sp|P20851|C4BPB_HUMAN	71	FALSE
20200615_serum_NGlycP_1hDIA_rep2.mzML	2302.83	2334.78	-31.9458	FJDTEVLQR	FJDTEVLQR	(N(N(H(H(N(H(A))))(H(N(H(A)))))))	A(2)H(5)N(4)	2	3	1109.45	2093530	1.59103e+07	0.00453261	0.00471818	sp|P43251|BTD_HUMAN	150	FALSE
20200615_serum_NGlycP_1hDIA_rep1.mzML	3287.13	3274.01	13.121	FJLTETSEAEIHQSFQHLLR	FJLTETSEAEIHQSFQHLLR	(N(N(H(H(N(H(A))))(H(N(H(A)))(N(H(A)))))))	A(3)H(6)N(5)	2	5	1053.04	1860250	7.04889e+06	0.0012524	0.000485926	sp|P01011|AACT_HUMAN	106	FALSE
20200615_serum_NGlycP_1hDIA_rep2.mzML	3288.42	3276.13	12.2911	FJLTETSEAEIHQSFQHLLR	FJLTETSEAEIHQSFQHLLR	(N(N(H(H(N(H(A))))(H(N(H(A)))(N(H(A)))))))	A(3)H(6)N(5)	2	5	1053.04	2487290	1.10348e+07	0.00124654	0.000590587	sp|P01011|AACT_HUMAN	106	FALSE
20200615_serum_NGlycP_1hDIA_rep3.mzML	3286.76	3270.13	16.6337	FJLTETSEAEIHQSFQHLLR	FJLTETSEAEIHQSFQHLLR	(N(N(H(H(N(H(A))))(H(N(H(A)))(N(H(A)))))))	A(3)H(6)N(5)	2	5	1053.04	2254860	8.79302e+06	0.00124947	0.0015428	sp|P01011|AACT_HUMAN	106	FALSE
20200615_serum_NGlycP_1hDIA_rep3.mzML	3286.9	3270.12	16.7806	FJLTETSEAEIHQSFQHLLR	FJLTETSEAEIHQSFQHLLR	(N(N(H(H(N(H(A))))(H(N(H(A)))(N(H(A)))))))	A(3)H(6)N(5)	2	4	1316.05	1306830	21613473	0.00389049	9.65024e-05	sp|P01011|AACT_HUMAN	106	FALSE
20200615_serum_NGlycP_1hDIA_rep1.mzML	3227.15	3220.79	6.35647	FJLTETSEAEIHQSFQHLLR	FJLTETSEAEIHQSFQHLLR	(N(N(H(H(N(H(A))))(H(N(H(A)))))))	A(2)H(5)N(4)	2	4	1152	1614020	1.87306e+07	0.00454027	0.000137589	sp|P01011|AACT_HUMAN	106	FALSE
20200615_serum_NGlycP_1hDIA_rep2.mzML	3228.72	3222.49	6.23095	FJLTETSEAEIHQSFQHLLR	FJLTETSEAEIHQSFQHLLR	(N(N(H(H(N(H(A))))(H(N(H(A)))))))	A(2)H(5)N(4)	2	4	1152	2525600	3.0459e+07	0.000704432	0.000619191	sp|P01011|AACT_HUMAN	106	FALSE
20200615_serum_NGlycP_1hDIA_rep3.mzML	3224.49	3212.37	12.1163	FJLTETSEAEIHQSFQHLLR	FJLTETSEAEIHQSFQHLLR	(N(N(H(H(N(H(A))))(H(N(H(A)))))))	A(2)H(5)N(4)	2	4	1152	1976090	1.81489e+07	0.000691288	0.000276892	sp|P01011|AACT_HUMAN	106	FALSE
20200615_serum_NGlycP_1hDIA_rep1.mzML	3227.15	3255.08	-27.9272	FJLTETSEAEIHQSFQHLLR	FJLTETSEAEIHQSFQHLLR	(N(N(H(H(N(H)(F))(N(H(A))))(H(N(H(A)))(N(H(A)))))))	A(3)F(1)H(7)N(6)	2	5	1155.28	1614020	565990	0.0028037	7.7226e-05	sp|P01011|AACT_HUMAN	106	FALSE
20200615_serum_NGlycP_1hDIA_rep2.mzML	3228.72	3256.92	-28.2039	FJLTETSEAEIHQSFQHLLR	FJLTETSEAEIHQSFQHLLR	(N(N(H(H(N(H)(F))(N(H(A))))(H(N(H(A)))(N(H(A)))))))	A(3)F(1)H(7)N(6)	2	5	1155.28	2505910	255927	0.000706613	0.000434915	sp|P01011|AACT_HUMAN	106	FALSE
20200615_serum_NGlycP_1hDIA_rep3.mzML	3346.78	3368.71	-21.9293	FJLTETSEAEIHQSFQHLLR	FJLTETSEAEIHQSFQHLLR	(N(N(H(H(N(H))(N(F)(H(H))))(H(N(F)(H(A)))(N(F)(H(A)))))))	A(2)F(3)H(8)N(6)	2	5	1187.9	968312	3.30105e+06	0.00707807	0.000205931	sp|P01011|AACT_HUMAN	106	FALSE
20200615_serum_NGlycP_1hDIA_rep2.mzML	3349.31	3275.82	73.4889	FJLTETSEAEIHQSFQHLLR	FJLTETSEAEIHQSFQHLLR	(N(N(H(H(N(H(H)))(N(H(A))))(H(N(H(A)))(N(F)(H(A)))))))	A(3)F(1)H(8)N(6)	2	5	1187.69	836208	2.30005e+06	0.00215985	0.000127624	sp|P01011|AACT_HUMAN	106	FALSE
20200615_serum_NGlycP_1hDIA_rep3.mzML	3346.78	3269.77	77.0145	FJLTETSEAEIHQSFQHLLR	FJLTETSEAEIHQSFQHLLR	(N(N(H(H(N(H(H)))(N(H(A))))(H(N(H(A)))(N(F)(H(A)))))))	A(3)F(1)H(8)N(6)	2	5	1187.69	977173	2.2587e+06	0.00215575	0.000233694	sp|P01011|AACT_HUMAN	106	FALSE
20200615_serum_NGlycP_1hDIA_rep2.mzML	3349.31	3444.4	-95.0943	FJLTETSEAEIHQSFQHLLR	FJLTETSEAEIHQSFQHLLR	(N(N(H(H(N(H(A)))(N(H(A))))(H(N(H(A)))(N(H(A)))))))	A(4)H(7)N(6)	2	5	1184.29	783454	2.75991e+06	0.00419115	0.000192673	sp|P01011|AACT_HUMAN	106	FALSE
20200615_serum_NGlycP_1hDIA_rep1.mzML	2932.78	3055.04	-122.257	FLJDTMAVYEAK	FLJDTMAVYEAK	(N(N(H(H(N(H(A))))(H(N(H(A)))))))	A(2)H(5)N(4)	3	3	1202.82	761913	9475477	0.000547905	0.000403138	sp|P29622|KAIN_HUMAN	157	FALSE
20200615_serum_NGlycP_1hDIA_rep2.mzML	2936.89	3055.16	-118.268	FLJDTMAVYEAK	FLJDTMAVYEAK	(N(N(H(H(N(H(A))))(H(N(H(A)))))))	A(2)H(5)N(4)	3	3	1202.82	721528	1.45286e+07	0.00391097	0.000107869	sp|P29622|KAIN_HUMAN	157	FALSE
20200615_serum_NGlycP_1hDIA_rep3.mzML	2933.13	3049.23	-116.097	FLJDTMAVYEAK	FLJDTMAVYEAK	(N(N(H(H(N(H(A))))(H(N(H(A)))))))	A(2)H(5)N(4)	3	3	1202.82	876984	14196651	0.000614675	5.32915e-05	sp|P29622|KAIN_HUMAN	157	FALSE
20200615_serum_NGlycP_1hDIA_rep1.mzML	1349.96	1386.85	-36.8893	FLNJGTCTAEGK	FLNJGTC[160]TAEGK	(N(N(H(H(N(H)))(H(N(H(A)))))))	A(1)H(5)N(4)	4	3	1075.76	2860770	3.49566e+07	0.00239713	0.000954472	sp|P05156|CFAI_HUMAN	103	FALSE
20200615_serum_NGlycP_1hDIA_rep2.mzML	1346.91	1389.08	-42.1741	FLNJGTCTAEGK	FLNJGTC[160]TAEGK	(N(N(H(H(N(H)))(H(N(H(A)))))))	A(1)H(5)N(4)	4	3	1075.76	4678650	4.2141e+07	0.00238808	0.0038047	sp|P05156|CFAI_HUMAN	103	FALSE
20200615_serum_NGlycP_1hDIA_rep3.mzML	1349.53	1392.75	-43.2166	FLNJGTCTAEGK	FLNJGTC[160]TAEGK	(N(N(H(H(N(H)))(H(N(H(A)))))))	A(1)H(5)N(4)	4	3	1075.76	5554160	54394806	0.00923049	0.0034934	sp|P05156|CFAI_HUMAN	103	FALSE
20200615_serum_NGlycP_1hDIA_rep1.mzML	1665.02	1693.74	-28.7172	FLNJGTCTAEGK	FLNJGTC[160]TAEGK	(N(N(H(H(N(H(A))))(H(N(H(A)))))))	A(2)H(5)N(4)	4	3	1172.8	10893600	1.00228e+08	0.00203991	0.0015075	sp|P05156|CFAI_HUMAN	103	FALSE
20200615_serum_NGlycP_1hDIA_rep2.mzML	1671.3	1698.79	-27.4922	FLNJGTCTAEGK	FLNJGTC[160]TAEGK	(N(N(H(H(N(H(A))))(H(N(H(A)))))))	A(2)H(5)N(4)	4	3	1172.8	10862300	1.06721e+08	0.000349468	0.00122533	sp|P05156|CFAI_HUMAN	103	FALSE
20200615_serum_NGlycP_1hDIA_rep3.mzML	1710.93	1698.99	11.9421	FLNJGTCTAEGK	FLNJGTC[160]TAEGK	(N(N(H(H(N(H(A))))(H(N(H(A)))))))	A(2)H(5)N(4)	4	3	1172.8	1331600	1.62005e+07	0.000882504	0.00345073	sp|P05156|CFAI_HUMAN	103	FALSE
20200615_serum_NGlycP_1hDIA_rep1.mzML	1978.56	1863.26	115.298	FSDGLESJSSTQFEVK	FSDGLESJSSTQFEVK	(N(N(H(H(H))(H(H(H(H)))))))	H(7)N(2)	8	3	1105.79	3305760	5.43682e+06	0.00851514	0.00319731	sp|P0C0L4|CO4A_HUMAN/sp|P0C0L5|CO4B_HUMAN	226/226	FALSE
20200615_serum_NGlycP_1hDIA_rep3.mzML	1982.51	1869.34	113.169	FSDGLESJSSTQFEVK	FSDGLESJSSTQFEVK	(N(N(H(H(H))(H(H(H(H)))))))	H(7)N(2)	8	3	1105.79	3233690	7633398	0.000721923	0.00344467	sp|P0C0L4|CO4A_HUMAN/sp|P0C0L5|CO4B_HUMAN	226/226	FALSE
20200615_serum_NGlycP_1hDIA_rep1.mzML	1964.63	1887.22	77.411	FSDGLESJSSTQFEVK	FSDGLESJSSTQFEVK	(N(N(H(H(H))(H(H)(H)(H(H))))))	H(8)N(2)	8	3	1159.8	11421000	3.08166e+07	0.0027267	0.00163357	sp|P0C0L4|CO4A_HUMAN/sp|P0C0L5|CO4B_HUMAN	226/226	FALSE
20200615_serum_NGlycP_1hDIA_rep3.mzML	1971.16	1894.95	76.2093	FSDGLESJSSTQFEVK	FSDGLESJSSTQFEVK	(N(N(H(H(H))(H(H)(H)(H(H))))))	H(8)N(2)	8	3	1159.8	10772400	3.66859e+07	0.00842427	0.00297284	sp|P0C0L4|CO4A_HUMAN/sp|P0C0L5|CO4B_HUMAN	226/226	FALSE
20200615_serum_NGlycP_1hDIA_rep2.mzML	1964.86	1853.29	111.568	FSDGLESJSSTQFEVK	FSDGLESJSSTQFEVK	(N(N(H(H(H(H)))(H(H)(H(H(H)))))))	H(9)N(2)	8	3	1213.82	9273080	1.1162e+08	0.000106125	0.00411904	sp|P0C0L4|CO4A_HUMAN/sp|P0C0L5|CO4B_HUMAN	226/226	FALSE
20200615_serum_NGlycP_1hDIA_rep3.mzML	1964.57	1854.57	110.002	FSDGLESJSSTQFEVK	FSDGLESJSSTQFEVK	(N(N(H(H(H(H)))(H(H)(H(H(H)))))))	H(9)N(2)	8	3	1213.82	10507700	119796730	0.000109851	0.00331789	sp|P0C0L4|CO4A_HUMAN/sp|P0C0L5|CO4B_HUMAN	226/226	FALSE
20200615_serum_NGlycP_1hDIA_rep1.mzML	1949.82	1855.82	93.9965	FSDGLESJSSTQFEVK	FSDGLESJSSTQFEVK	(N(N(H(H(H(H(H))))(H(H)(H(H(H)))))))	H(10)N(2)	8	3	1267.84	4751390	1.13751e+07	2.12218e-08	0.00521791	sp|P0C0L4|CO4A_HUMAN/sp|P0C0L5|CO4B_HUMAN	226/226	FALSE
20200615_serum_NGlycP_1hDIA_rep2.mzML	1956.49	1859.22	97.269	FSDGLESJSSTQFEVK	FSDGLESJSSTQFEVK	(N(N(H(H(H(H(H))))(H(H)(H(H(H)))))))	H(10)N(2)	8	3	1267.84	5115340	13051817	6.75968e-06	0.00907898	sp|P0C0L4|CO4A_HUMAN/sp|P0C0L5|CO4B_HUMAN	226/226	FALSE
20200615_serum_NGlycP_1hDIA_rep1.mzML	3411.16	3429.19	-18.0257	GFGVAIVGJYTAALPTEAALR	GFGVAIVGJYTAALPTEAALR	(N(N(H(H(N(H(A))))(H(N(H(A)))))))	A(2)H(5)N(4)	9	4	1074.73	752714	5.92402e+06	0.00131775	0.000309144	sp|Q96PD5|PGRP2_HUMAN	485	FALSE
20200615_serum_NGlycP_1hDIA_rep2.mzML	3411.32	3430.71	-19.3891	GFGVAIVGJYTAALPTEAALR	GFGVAIVGJYTAALPTEAALR	(N(N(H(H(N(H(A))))(H(N(H(A)))))))	A(2)H(5)N(4)	9	4	1074.73	1073510	4.64686e+06	0.00131474	7.25258e-05	sp|Q96PD5|PGRP2_HUMAN	485	FALSE
20200615_serum_NGlycP_1hDIA_rep1.mzML	3412.49	3429.19	-16.6987	GFGVAIVGJYTAALPTEAALR	GFGVAIVGJYTAALPTEAALR	(N(N(H(H(N(H(A))))(H(N(H(A)))))))	A(2)H(5)N(4)	9	3	1432.64	1145490	1.60568e+07	0.00104504	0.000195768	sp|Q96PD5|PGRP2_HUMAN	485	FALSE
20200615_serum_NGlycP_1hDIA_rep3.mzML	3410.83	3428.43	-17.5988	GFGVAIVGJYTAALPTEAALR	GFGVAIVGJYTAALPTEAALR	(N(N(H(H(N(H(A))))(H(N(H(A)))))))	A(2)H(5)N(4)	9	3	1432.64	701459	1.00555e+07	0.00105038	0.000178473	sp|Q96PD5|PGRP2_HUMAN	485	FALSE
20200615_serum_NGlycP_1hDIA_rep1.mzML	818.326	798.27	20.056	GHVJITR	GHVJITR	(N(N(H(H(N(H)))(H(N(H(A)))))))	A(1)H(5)N(4)	4	3	904.045	4826350	3.04066e+07	0.000157308	0.000773212	sp|P00734|THRB_HUMAN	121	FALSE
20200615_serum_NGlycP_1hDIA_rep3.mzML	1010.18	995.551	14.6293	GHVJITR	GHVJITR	(N(N(H(H(N(H(A))))(H(N(F)(H(A)))))))	A(2)F(1)H(5)N(4)	4	3	1049.76	5355660	1.51478e+07	0.00889788	0.00412914	sp|P00734|THRB_HUMAN	121	FALSE
20200615_serum_NGlycP_1hDIA_rep3.mzML	1010.18	1040.37	-30.1942	GHVJITR	GHVJITR	(N(N(H(H(H))(H(N(H(A)))(N(H(A)))))))	A(2)H(6)N(4)	4	3	1055.09	5094490	2.50337e+06	0.00893291	0.00262192	sp|P00734|THRB_HUMAN	121	FALSE
20200615_serum_NGlycP_1hDIA_rep2.mzML	1350.59	1402.52	-51.934	GICJSSDVR	GIC[160]JSSDVR	(N(N(H(H(N(H(A))))(H(N(H(A)))))))	A(2)H(5)N(4)	4	3	1071.41	2777530	2.84536e+07	0.000257365	0.00468754	sp|O75882|ATRN_HUMAN	300	FALSE
20200615_serum_NGlycP_1hDIA_rep2.mzML	2669.48	2635.98	33.5043	GLTFQQJASSMCVPDQDTAIR	GLTFQQJASSMC[160]VPDQDTAIR	(N(F)(N(H(N)(H(H))(H(N)(N(H(A)))))))	A(1)F(1)H(5)N(5)	7	4	1151.23	960075	1.48505e+06	0.00276234	0.00901578	sp|P01871|IGHM_HUMAN/sp|P0DOX6|IGM_HUMAN	209/332	FALSE
20200615_serum_NGlycP_1hDIA_rep1.mzML	2363.78	2333.41	30.3722	GLTFQQJASSMCVPDQDTAIR	GLTFQQJASSMC[160]VPDQDTAIR	(N(F)(N(H(H(N))(H(N(H(H)))))))	F(1)H(5)N(4)	7	3	1369.91	588173	788053	0.00933898	0.00278338	sp|P01871|IGHM_HUMAN/sp|P0DOX6|IGM_HUMAN	209/332	FALSE
20200615_serum_NGlycP_1hDIA_rep3.mzML	2337.99	2432.86	-94.8693	GLTFQQJASSMCVPDQDTAIR	GLTFQQJASSM[147]C[160]VPDQDTAIR	(N(F)(N(H(H(N))(H(N)(N(H)(A))))))	A(1)F(1)H(4)N(5)	7	4	1114.71	1655090	1.30461e+06	0.00141774	0.00878205	sp|P01871|IGHM_HUMAN/sp|P0DOX6|IGM_HUMAN	209/332	FALSE
20200615_serum_NGlycP_1hDIA_rep1.mzML	2330.35	2314.82	15.5348	GLTFQQJASSMCVPDQDTAIR	GLTFQQJASSM[147]C[160]VPDQDTAIR	(N(F)(N(H(N)(H(N(H)))(H(N(H(A)))))))	A(1)F(1)H(5)N(5)	7	4	1155.23	2926200	5.83469e+06	0.0096183	0.00469136	sp|P01871|IGHM_HUMAN/sp|P0DOX6|IGM_HUMAN	209/332	FALSE
20200615_serum_NGlycP_1hDIA_rep2.mzML	2330.93	2317.54	13.3924	GLTFQQJASSMCVPDQDTAIR	GLTFQQJASSM[147]C[160]VPDQDTAIR	(N(F)(N(H(N)(H(N(H)))(H(N(H(A)))))))	A(1)F(1)H(5)N(5)	7	4	1155.23	4528690	5.63447e+06	0.001495	0.00194577	sp|P01871|IGHM_HUMAN/sp|P0DOX6|IGM_HUMAN	209/332	FALSE
20200615_serum_NGlycP_1hDIA_rep3.mzML	2332.91	2316.09	16.8187	GLTFQQJASSMCVPDQDTAIR	GLTFQQJASSM[147]C[160]VPDQDTAIR	(N(F)(N(H(N)(H(N(H)))(H(N(H(A)))))))	A(1)F(1)H(5)N(5)	7	4	1155.23	3436520	6.35105e+06	0.00440369	0.00789312	sp|P01871|IGHM_HUMAN/sp|P0DOX6|IGM_HUMAN	209/332	FALSE
20200615_serum_NGlycP_1hDIA_rep2.mzML	2330.93	2274.03	56.903	GLTFQQJASSMCVPDQDTAIR	GLTFQQJASSM[147]C[160]VPDQDTAIR	(N(F)(N(H(H(N(H)))(H(N(H(N(H)(F))))))))	F(2)H(6)N(5)	7	4	1159.48	4205010	7.28261e+06	0.00421288	0.00936759	sp|P01871|IGHM_HUMAN/sp|P0DOX6|IGM_HUMAN	209/332	FALSE
20200615_serum_NGlycP_1hDIA_rep2.mzML	1501.5	1476.6	24.8977	GTAJTTTAGVPCQR	GTAJTTTAGVPC[160]QR	(N(N(H(H(N(H(A))))(H(N(H(A)))))))	A(2)H(5)N(4)	4	3	1213.49	1123170	2.49312e+07	0.000651737	0.00680483	sp|P26927|HGFL_HUMAN	296	FALSE
20200615_serum_NGlycP_1hDIA_rep3.mzML	1502.48	1477.58	24.8969	GTAJTTTAGVPCQR	GTAJTTTAGVPC[160]QR	(N(N(H(H(N(H(A))))(H(N(H(A)))))))	A(2)H(5)N(4)	4	3	1213.49	1208160	2.04931e+07	0.000765191	0.00863698	sp|P26927|HGFL_HUMAN	296	FALSE
20200615_serum_NGlycP_1hDIA_rep1.mzML	2069.67	2130.47	-60.7986	GVNFJVSK	GVNFJVSK	(N(N(H(H(N(H(A))))(H(N(H(A)))))))	A(2)H(5)N(4)	5	3	1023.75	3434330	4.7083e+07	0.000303478	0.00625182	sp|P03952|KLKB1_HUMAN	127	FALSE
20200615_serum_NGlycP_1hDIA_rep1.mzML	2069.58	2130.47	-60.8908	GVNFJVSK	GVNFJVSK	(N(N(H(H(N(H(A))))(H(N(H(A)))))))	A(2)H(5)N(4)	5	2	1535.12	857017	8.87517e+06	3.07658e-06	0.00346895	sp|P03952|KLKB1_HUMAN	127	FALSE
20200615_serum_NGlycP_1hDIA_rep2.mzML	1661.81	1639.27	22.538	GVNFJVSK	GVNFJVSK	(N(N(H(H(N(H)))(H(N(H(A)))))))	A(1)H(5)N(4)	5	2	1389.57	2149150	2.99685e+07	0.00158909	0.00761089	sp|P03952|KLKB1_HUMAN	127	FALSE
20200615_serum_NGlycP_1hDIA_rep1.mzML	2408.11	2395.33	12.7818	HAJWTLTPLK	HAJWTLTPLK	(N(N(H(N)(H(H))(H(N(H(A(A))))))))	A(2)H(5)N(4)	3	4	847.11	3094900	1.01592e+07	0.0002293	0.000626217	sp|P27169|PON1_HUMAN	253	FALSE
20200615_serum_NGlycP_1hDIA_rep2.mzML	2409.84	2396.59	13.2521	HAJWTLTPLK	HAJWTLTPLK	(N(N(H(H(N(H(A))))(H(N(H(A)))))))	A(2)H(5)N(4)	3	4	847.11	3598910	8378294	0.000286839	0.000427192	sp|P27169|PON1_HUMAN	253	FALSE
20200615_serum_NGlycP_1hDIA_rep3.mzML	2410.78	2397.21	13.5671	HAJWTLTPLK	HAJWTLTPLK	(N(N(H(H(N(H(A))))(H(N(H(A)))))))	A(2)H(5)N(4)	3	4	847.11	2617160	9157775	0.00773183	0.00836108	sp|P27169|PON1_HUMAN	253	FALSE
20200615_serum_NGlycP_1hDIA_rep1.mzML	2407.85	2395.32	12.5261	HAJWTLTPLK	HAJWTLTPLK	(N(N(H(N)(H(H))(H(N(H(A(A))))))))	A(2)H(5)N(4)	3	3	1129.14	45307000	3.38249e+08	0.000282333	0.00137072	sp|P27169|PON1_HUMAN	253	FALSE
20200615_serum_NGlycP_1hDIA_rep2.mzML	2410.21	2396.58	13.6302	HAJWTLTPLK	HAJWTLTPLK	(N(N(H(H(N(H(A))))(H(N(H(A)))))))	A(2)H(5)N(4)	3	3	1129.14	54981100	3.78929e+08	0.000173594	0.00107268	sp|P27169|PON1_HUMAN	253	FALSE
20200615_serum_NGlycP_1hDIA_rep3.mzML	2410.88	2397.21	13.6727	HAJWTLTPLK	HAJWTLTPLK	(N(N(H(H(N(H(A))))(H(N(H(A)))))))	A(2)H(5)N(4)	3	3	1129.14	44184200	3.32731e+08	0.000172329	0.00166674	sp|P27169|PON1_HUMAN	253	FALSE
20200615_serum_NGlycP_1hDIA_rep1.mzML	2052.38	2057.82	-5.4376	HAJWTLTPLK	HAJWTLTPLK	(N(N(H(H)(H(N(H(A)))))))	A(1)H(4)N(3)	3	3	910.402	10148200	4.40258e+07	0.00154651	0.00209935	sp|P27169|PON1_HUMAN	253	FALSE
20200615_serum_NGlycP_1hDIA_rep2.mzML	2056.61	2062.41	-5.80184	HAJWTLTPLK	HAJWTLTPLK	(N(N(H(H)(H(N(H(A)))))))	A(1)H(4)N(3)	3	3	910.402	9723500	4.31027e+07	0.00146064	0.00768353	sp|P27169|PON1_HUMAN	253	FALSE
20200615_serum_NGlycP_1hDIA_rep3.mzML	2053.32	2060.78	-7.4593	HAJWTLTPLK	HAJWTLTPLK	(N(N(H(H)(H(N(H(A)))))))	A(1)H(4)N(3)	3	3	910.402	10240900	4.78807e+07	0.00161939	0.00155956	sp|P27169|PON1_HUMAN	253	FALSE
20200615_serum_NGlycP_1hDIA_rep1.mzML	2051.76	2057.82	-6.05612	HAJWTLTPLK	HAJWTLTPLK	(N(N(H(H)(H(N(H(A)))))))	A(1)H(4)N(3)	3	2	1365.1	1215060	1.27021e+07	0.00414812	0.00078301	sp|P27169|PON1_HUMAN	253	FALSE
20200615_serum_NGlycP_1hDIA_rep2.mzML	2056.66	2062.41	-5.75117	HAJWTLTPLK	HAJWTLTPLK	(N(N(H(H)(H(N(H(A)))))))	A(1)H(4)N(3)	3	2	1365.1	1479490	1.55541e+07	4.66959e-06	0.00298862	sp|P27169|PON1_HUMAN	253	FALSE
20200615_serum_NGlycP_1hDIA_rep3.mzML	2053.69	2060.78	-7.0917	HAJWTLTPLK	HAJWTLTPLK	(N(N(H(H)(H(N(H(A)))))))	A(1)H(4)N(3)	3	2	1365.1	1520480	1.57644e+07	4.55445e-06	9.75841e-05	sp|P27169|PON1_HUMAN	253	FALSE
20200615_serum_NGlycP_1hDIA_rep1.mzML	2031.79	2042.64	-10.8504	HAJWTLTPLK	HAJWTLTPLK	(N(N(H(H(H))(H(N(H(A)))))))	A(1)H(5)N(3)	3	3	964.42	10042600	5.77796e+07	0.00152389	0.00178181	sp|P27169|PON1_HUMAN	253	FALSE
20200615_serum_NGlycP_1hDIA_rep2.mzML	2036.52	2047.35	-10.8327	HAJWTLTPLK	HAJWTLTPLK	(N(N(H(H(H))(H(N(H(A)))))))	A(1)H(5)N(3)	3	3	964.42	12433700	6.35505e+07	0.00372918	0.00384359	sp|P27169|PON1_HUMAN	253	FALSE
20200615_serum_NGlycP_1hDIA_rep3.mzML	2037.3	2046.34	-9.04364	HAJWTLTPLK	HAJWTLTPLK	(N(N(H(H(H))(H(N(H(A)))))))	A(1)H(5)N(3)	3	3	964.42	12319400	6.93592e+07	0.00235214	0.00163163	sp|P27169|PON1_HUMAN	253	FALSE
20200615_serum_NGlycP_1hDIA_rep3.mzML	2036.32	2046.35	-10.0297	HAJWTLTPLK	HAJWTLTPLK	(N(N(H(H(H))(H(N(H(A)))))))	A(1)H(5)N(3)	3	2	1446.13	1884820	2.04547e+07	4.78723e-06	0.00324454	sp|P27169|PON1_HUMAN	253	FALSE
20200615_serum_NGlycP_1hDIA_rep2.mzML	2042.72	2053.86	-11.1448	HAJWTLTPLK	HAJWTLTPLK	(N(N(H(H(N))(H(N(H(A)))))))	A(1)H(4)N(4)	3	3	978.095	3485340	1.37262e+07	0.00175906	0.00551126	sp|P27169|PON1_HUMAN	253	FALSE
20200615_serum_NGlycP_1hDIA_rep1.mzML	2011.74	2022.92	-11.1818	HAJWTLTPLK	HAJWTLTPLK	(N(N(H(H(H(H)))(H(N(H(A)))))))	A(1)H(6)N(3)	3	3	1018.44	4044620	2.07899e+07	0.00240165	0.000822856	sp|P27169|PON1_HUMAN	253	FALSE
20200615_serum_NGlycP_1hDIA_rep2.mzML	2017.04	2028.52	-11.4786	HAJWTLTPLK	HAJWTLTPLK	(N(N(H(H(H(H)))(H(N(H(A)))))))	A(1)H(6)N(3)	3	3	1018.44	4015200	2.39191e+07	0.0056973	0.0027808	sp|P27169|PON1_HUMAN	253	FALSE
20200615_serum_NGlycP_1hDIA_rep3.mzML	2019.05	2027.89	-8.84258	HAJWTLTPLK	HAJWTLTPLK	(N(N(H(N)(H(H))(H(N(H(A)))))))	A(1)H(5)N(4)	3	3	1032.11	17080400	115792093	0.00543302	0.00327255	sp|P27169|PON1_HUMAN	253	FALSE
20200615_serum_NGlycP_1hDIA_rep1.mzML	2015.35	2022.92	-7.56977	HAJWTLTPLK	HAJWTLTPLK	(N(N(H(H(N(H)))(H(N(H(A)))))))	A(1)H(5)N(4)	3	2	1547.67	886930	2.09601e+07	0.000507652	0.00696702	sp|P27169|PON1_HUMAN	253	FALSE
20200615_serum_NGlycP_1hDIA_rep1.mzML	2407.85	2394.38	13.4683	HAJWTLTPLK	HAJWTLTPLK	(N(F)(N(H(N)(H(H)(H))(H(N(H(A)))))))	A(1)F(1)H(6)N(4)	3	3	1134.82	37248100	5.08208e+06	0.00229044	0.000854741	sp|P27169|PON1_HUMAN	253	FALSE
20200615_serum_NGlycP_1hDIA_rep2.mzML	2410.21	2395.56	14.6508	HAJWTLTPLK	HAJWTLTPLK	(N(N(H(H(N(H(H))))(H(N(F)(H(A)))))))	A(1)F(1)H(6)N(4)	3	3	1134.82	45103300	5.89614e+06	0.00310565	0.00106954	sp|P27169|PON1_HUMAN	253	FALSE
20200615_serum_NGlycP_1hDIA_rep3.mzML	2410.88	2396.19	14.6937	HAJWTLTPLK	HAJWTLTPLK	(N(N(H(H(N(H(H))))(H(N(F)(H(A)))))))	A(1)F(1)H(6)N(4)	3	3	1134.82	35927100	3.47203e+06	0.00346986	0.00135277	sp|P27169|PON1_HUMAN	253	FALSE
20200615_serum_NGlycP_1hDIA_rep1.mzML	1405.6	1462.41	-56.8122	HEEGHMLJCTCFGQGR	HEEGHMLJC[160]TC[160]FGQGR	(N(N(H(H(N(H)))(H(N(H(A)))))))	A(1)H(5)N(4)	8	4	962.372	3268330	3.32997e+07	0.0029405	0.00050313	sp|P02751|FINC_HUMAN	542	FALSE
20200615_serum_NGlycP_1hDIA_rep1.mzML	1406.3	1462.41	-56.1128	HEEGHMLJCTCFGQGR	HEEGHMLJC[160]TC[160]FGQGR	(N(N(H(H(N(H)))(H(N(H(A)))))))	A(1)H(5)N(4)	8	3	1282.83	3950780	4.74955e+07	0.00280888	0.00351491	sp|P02751|FINC_HUMAN	542	FALSE
20200615_serum_NGlycP_1hDIA_rep2.mzML	1411.07	1470.56	-59.4859	HEEGHMLJCTCFGQGR	HEEGHMLJC[160]TC[160]FGQGR	(N(N(H(H(N(H)))(H(N(H(A)))))))	A(1)H(5)N(4)	8	3	1282.83	3550720	4.01488e+07	1.61887e-05	0.00503172	sp|P02751|FINC_HUMAN	542	FALSE
20200615_serum_NGlycP_1hDIA_rep3.mzML	1413.56	1471.48	-57.917	HEEGHMLJCTCFGQGR	HEEGHMLJC[160]TC[160]FGQGR	(N(N(H(H(N(H)))(H(N(H(A)))))))	A(1)H(5)N(4)	8	3	1282.83	3483320	4.85751e+07	5.41141e-05	0.00678987	sp|P02751|FINC_HUMAN	542	FALSE
20200615_serum_NGlycP_1hDIA_rep1.mzML	1626.38	1651.44	-25.0618	HEEGHMLJCTCFGQGR	HEEGHMLJC[160]TC[160]FGQGR	(N(N(H(H(N(H(A))))(H(N(H(A)))))))	A(2)H(5)N(4)	8	4	1035.15	5989490	3.77434e+07	0.000664875	0.00263427	sp|P02751|FINC_HUMAN	542	FALSE
20200615_serum_NGlycP_1hDIA_rep2.mzML	1628.67	1656.42	-27.7501	HEEGHMLJCTCFGQGR	HEEGHMLJC[160]TC[160]FGQGR	(N(N(H(H(N(H(A))))(H(N(H(A)))))))	A(2)H(5)N(4)	8	4	1035.15	6600040	4.0471e+07	0.000226555	0.00159312	sp|P02751|FINC_HUMAN	542	FALSE
20200615_serum_NGlycP_1hDIA_rep3.mzML	1629.16	1656.29	-27.1343	HEEGHMLJCTCFGQGR	HEEGHMLJC[160]TC[160]FGQGR	(N(N(H(H(N(H(A))))(H(N(H(A)))))))	A(2)H(5)N(4)	8	4	1035.15	8221040	5.18374e+07	0.000280837	0.00292571	sp|P02751|FINC_HUMAN	542	FALSE
20200615_serum_NGlycP_1hDIA_rep1.mzML	1626.52	1651.44	-24.918	HEEGHMLJCTCFGQGR	HEEGHMLJC[160]TC[160]FGQGR	(N(N(H(N)(H(H))(H(N(H(A(A))))))))	A(2)H(5)N(4)	8	3	1379.86	10785600	1.34416e+08	0.000421894	0.00750121	sp|P02751|FINC_HUMAN	542	FALSE
20200615_serum_NGlycP_1hDIA_rep3.mzML	1194.45	1288.02	-93.568	HEEGHMLJCTCFGQGR	HEEGHMLJC[160]TC[160]FGQGR	(N(F)(N(H(H(N(H)))(H(N(H))))))	F(1)H(5)N(4)	8	3	1234.48	172559	1.66502e+06	0.00387684	0.00861889	sp|P02751|FINC_HUMAN	542	FALSE
20200615_serum_NGlycP_1hDIA_rep1.mzML	2749.68	2721.23	28.4505	HGIQYFNJNTQHSSLFMLNEVK	HGIQYFNJNTQHSSLFMLNEVK	(N(N(H(H(N(H(A))))(H(N(H(A)))))))	A(2)H(5)N(4)	8	4	1207.26	7327090	6.63913e+07	0.00129662	0.00160268	sp|P01042|KNG1_HUMAN	169	FALSE
20200615_serum_NGlycP_1hDIA_rep2.mzML	2748.37	2722.13	26.2413	HGIQYFNJNTQHSSLFMLNEVK	HGIQYFNJNTQHSSLFMLNEVK	(N(N(H(H(N(H(A))))(H(N(H(A)))))))	A(2)H(5)N(4)	8	4	1207.26	5775310	7.35912e+07	0.000493718	0.00336704	sp|P01042|KNG1_HUMAN	169	FALSE
20200615_serum_NGlycP_1hDIA_rep3.mzML	2741.52	2715.82	25.697	HGIQYFNJNTQHSSLFMLNEVK	HGIQYFNJNTQHSSLFMLNEVK	(N(N(H(H(N(H(A))))(H(N(H(A)))))))	A(2)H(5)N(4)	8	4	1207.26	6042940	5.94221e+07	0.000669266	0.00422128	sp|P01042|KNG1_HUMAN	169	FALSE
20200615_serum_NGlycP_1hDIA_rep2.mzML	2749.01	2722.13	26.8803	HGIQYFNJNTQHSSLFMLNEVK	HGIQYFNJNTQHSSLFMLNEVK	(N(N(H(H(N(H(A))))(H(N(H(A)))))))	A(2)H(5)N(4)	8	3	1609.35	787710	2.58707e+07	0.00819808	0.00401495	sp|P01042|KNG1_HUMAN	169	FALSE
20200615_serum_NGlycP_1hDIA_rep1.mzML	693.352	685.717	7.63517	HJFSHCCSK	HJFSHC[160]C[160]SK	(N(N(H(H(N(H(A))))(H(N(H(A)))))))	A(2)H(5)N(4)	2	4	846.065	3273760	13561276	0.00149182	0.0020347	sp|P43652|AFAM_HUMAN	109	FALSE
20200615_serum_NGlycP_1hDIA_rep2.mzML	690.548	683.606	6.94197	HJFSHCCSK	HJFSHC[160]C[160]SK	(N(N(H(H(N(H(A))))(H(N(H(A)))))))	A(2)H(5)N(4)	2	4	846.065	2754760	1.19076e+07	0.00220529	0.000124171	sp|P43652|AFAM_HUMAN	109	FALSE
20200615_serum_NGlycP_1hDIA_rep3.mzML	688.289	680.422	7.86697	HJFSHCCSK	HJFSHC[160]C[160]SK	(N(N(H(H(N(H(A))))(H(N(H(A)))))))	A(2)H(5)N(4)	2	4	846.065	3341390	1.06743e+07	0.000192466	0.00520153	sp|P43652|AFAM_HUMAN	109	FALSE
20200615_serum_NGlycP_1hDIA_rep1.mzML	693.254	685.717	7.53653	HJFSHCCSK	HJFSHC[160]C[160]SK	(N(N(H(N)(H(H))(H(N(H(A(A))))))))	A(2)H(5)N(4)	2	3	1127.75	32718600	2.66524e+08	0.000656108	0.00215857	sp|P43652|AFAM_HUMAN	109	FALSE
20200615_serum_NGlycP_1hDIA_rep2.mzML	690.52	683.607	6.91341	HJFSHCCSK	HJFSHC[160]C[160]SK	(N(N(H(H(N(H(A))))(H(N(H(A)))))))	A(2)H(5)N(4)	2	3	1127.75	36705200	2.36327e+08	0.000125457	0.000787249	sp|P43652|AFAM_HUMAN	109	FALSE
20200615_serum_NGlycP_1hDIA_rep3.mzML	688.168	680.422	7.74598	HJFSHCCSK	HJFSHC[160]C[160]SK	(N(N(H(H(N(H(A))))(H(N(H(A)))))))	A(2)H(5)N(4)	2	3	1127.75	27455400	235791766	0.000171062	0.00317812	sp|P43652|AFAM_HUMAN	109	FALSE
20200615_serum_NGlycP_1hDIA_rep2.mzML	604.204	691.109	-86.9054	HJFSHCCSK	HJFSHC[160]C[160]SK	(N(N(H(H(N(H)))(H(N(H(A)))))))	A(1)H(5)N(4)	2	3	1030.72	2225830	1.25416e+07	1.69342e-05	0.00124571	sp|P43652|AFAM_HUMAN	109	FALSE
20200615_serum_NGlycP_1hDIA_rep3.mzML	606.542	687.969	-81.4266	HJFSHCCSK	HJFSHC[160]C[160]SK	(N(N(H(H(N(H)))(H(N(H(A)))))))	A(1)H(5)N(4)	2	3	1030.72	1689060	6.2398e+06	0.000467997	0.00244655	sp|P43652|AFAM_HUMAN	109	FALSE
20200615_serum_NGlycP_1hDIA_rep1.mzML	693.266	683.269	9.997	HJFSHCCSK	HJFSHC[160]C[160]SK	(N(N(H(H(N(H(A))))(H(N(F)(H(A)))))))	A(2)F(1)H(5)N(4)	2	3	1176.44	1732520	5.69345e+06	0.00247021	0.000893595	sp|P43652|AFAM_HUMAN	109	FALSE
20200615_serum_NGlycP_1hDIA_rep3.mzML	687.795	677.978	9.81713	HJFSHCCSK	HJFSHC[160]C[160]SK	(N(N(H(H(N(H(A))))(H(N(F)(H(A)))))))	A(2)F(1)H(5)N(4)	2	3	1176.44	1429560	2.77123e+06	0.000987627	0.00436799	sp|P43652|AFAM_HUMAN	109	FALSE
20200615_serum_NGlycP_1hDIA_rep3.mzML	825.403	697.899	127.504	HJSTGCLR	HJSTGC[160]LR	(N(N(H(H(N(H(A))))(H(N(H))(N(H))))))	A(1)H(6)N(5)	2	4	806.567	2573170	27432.8	0.000385451	0.00532882	sp|P10909|CLUS_HUMAN	291	FALSE
20200615_serum_NGlycP_1hDIA_rep1.mzML	822.742	809.481	13.2611	HJSTGCLR	HJSTGC[160]LR	(N(N(H(H(N(H(A))))(H(N(H(A)))))))	A(2)H(5)N(4)	2	4	788.058	2375710	2.55457e+06	0.00131172	0.002539	sp|P10909|CLUS_HUMAN	291	FALSE
20200615_serum_NGlycP_1hDIA_rep2.mzML	822.87	810.271	12.5992	HJSTGCLR	HJSTGC[160]LR	(N(N(H(H(N(H(A))))(H(N(H(A)))))))	A(2)H(5)N(4)	2	4	788.058	1872390	3.32844e+06	0.00756815	0.00525078	sp|P10909|CLUS_HUMAN	291	FALSE
20200615_serum_NGlycP_1hDIA_rep3.mzML	825.403	811.629	13.7738	HJSTGCLR	HJSTGC[160]LR	(N(N(H(H(N(H(A))))(H(N(H(A)))))))	A(2)H(5)N(4)	2	4	788.058	2573170	2626974	0.000383635	0.00511618	sp|P10909|CLUS_HUMAN	291	FALSE
20200615_serum_NGlycP_1hDIA_rep1.mzML	822.349	809.48	12.8687	HJSTGCLR	HJSTGC[160]LR	(N(N(H(H(N(H(A))))(H(N(H(A)))))))	A(2)H(5)N(4)	2	3	1050.41	107979000	4.07557e+08	0.000292858	0.00294403	sp|P10909|CLUS_HUMAN	291	FALSE
20200615_serum_NGlycP_1hDIA_rep2.mzML	822.571	810.271	12.3	HJSTGCLR	HJSTGC[160]LR	(N(N(H(N)(H(H))(H(N(H(A(A))))))))	A(2)H(5)N(4)	2	3	1050.41	109628000	3.65628e+08	0.00174493	0.00203898	sp|P10909|CLUS_HUMAN	291	FALSE
20200615_serum_NGlycP_1hDIA_rep3.mzML	825.05	811.629	13.4211	HJSTGCLR	HJSTGC[160]LR	(N(N(H(N)(H(H))(H(N(H(A(A))))))))	A(2)H(5)N(4)	2	3	1050.41	103103000	6.02613e+08	0.00108002	0.00193739	sp|P10909|CLUS_HUMAN	291	FALSE
20200615_serum_NGlycP_1hDIA_rep1.mzML	816.61	809.481	7.12885	HJSTGCLR	HJSTGC[160]LR	(N(N(H(H(N(H(A))))(H(N(H(A)))))))	A(2)H(5)N(4)	2	2	1575.11	12427400	8.19645e+07	4.39169e-07	0.00643525	sp|P10909|CLUS_HUMAN	291	FALSE
20200615_serum_NGlycP_1hDIA_rep2.mzML	686.708	674.851	11.8573	HJSTGCLR	HJSTGC[160]LR	(N(N(H(H(N(H)))(H(N(H(A)))))))	A(1)H(5)N(4)	2	3	953.376	25575900	8.67558e+07	0.000892527	0.00713334	sp|P10909|CLUS_HUMAN	291	FALSE
20200615_serum_NGlycP_1hDIA_rep1.mzML	692.116	676.896	15.2203	HJSTGCLR	HJSTGC[160]LR	(N(N(H(H(N(H)))(H(N(H(A)))))))	A(1)H(5)N(4)	2	2	1429.56	4375880	2.69219e+07	2.67236e-05	0.00389905	sp|P10909|CLUS_HUMAN	291	FALSE
20200615_serum_NGlycP_1hDIA_rep2.mzML	686.859	674.851	12.0083	HJSTGCLR	HJSTGC[160]LR	(N(N(H(H(N(H)))(H(N(H(A)))))))	A(1)H(5)N(4)	2	2	1429.56	4380070	20193746	6.14363e-05	0.0011438	sp|P10909|CLUS_HUMAN	291	FALSE
20200615_serum_NGlycP_1hDIA_rep3.mzML	686.101	671.614	14.4872	HJSTGCLR	HJSTGC[160]LR	(N(N(H(H(N(H)))(H(N(H(A)))))))	A(1)H(5)N(4)	2	2	1429.56	4456190	1.76892e+07	0.000464077	0.00456716	sp|P10909|CLUS_HUMAN	291	FALSE
20200615_serum_NGlycP_1hDIA_rep3.mzML	829.562	815.57	13.9918	HJSTGCLR	HJSTGC[160]LR	(N(N(H(H(H))(H(N(H(A)))(N(H(A)))))))	A(2)H(6)N(4)	2	3	1104.43	5996280	2.80749e+06	0.00618938	0.00525488	sp|P10909|CLUS_HUMAN	291	FALSE
20200615_serum_NGlycP_1hDIA_rep1.mzML	798.609	753.567	45.0418	HJSTGCLR	HJSTGC[160]LR	(N(N(H(N)(H(H)(H))(H(N(H)(F))(N(H(A)))))))	A(1)F(1)H(7)N(5)	2	3	1177.79	8850930	3.26578e+06	0.00231669	0.00201126	sp|P10909|CLUS_HUMAN	291	FALSE
20200615_serum_NGlycP_1hDIA_rep3.mzML	798.473	753.307	45.1661	HJSTGCLR	HJSTGC[160]LR	(N(N(H(N)(H(H)(H))(H(N(H)(F))(N(H(A)))))))	A(1)F(1)H(7)N(5)	2	3	1177.79	11153600	5237892	0.00307753	0.00475275	sp|P10909|CLUS_HUMAN	291	FALSE
20200615_serum_NGlycP_1hDIA_rep1.mzML	830.502	794.154	36.3476	HJSTGCLR	HJSTGC[160]LR	(N(N(H(H(N(H(A))))(H(N(H))(N(H(A)))))))	A(2)H(6)N(5)	2	3	1172.12	11216600	2.08753e+07	0.00148866	0.00153536	sp|P10909|CLUS_HUMAN	291	FALSE
20200615_serum_NGlycP_1hDIA_rep2.mzML	775.727	795.096	-19.3687	HJSTGCLR	HJSTGC[160]LR	(N(N(H(H(N(H(A))))(H(N(H))(N(H(A)))))))	A(2)H(6)N(5)	2	3	1172.12	3537140	1.11107e+07	0.0012436	0.00818921	sp|P10909|CLUS_HUMAN	291	FALSE
20200615_serum_NGlycP_1hDIA_rep3.mzML	798.473	795.37	3.1033	HJSTGCLR	HJSTGC[160]LR	(N(N(H(H(N(H(A))))(H(N(H))(N(H(A)))))))	A(2)H(6)N(5)	2	3	1172.12	11965100	4.33666e+07	0.000412697	0.00265664	sp|P10909|CLUS_HUMAN	291	FALSE
20200615_serum_NGlycP_1hDIA_rep2.mzML	669.969	681.815	-11.8457	HJSTGCLR	HJSTGC[160]LR	(N(N(H(H(N(H))(N(H)))(H(N(H))(N(H(A)))))))	A(1)H(7)N(6)	2	3	1196.8	2027460	6.89392e+06	0.00388366	0.00275509	sp|P10909|CLUS_HUMAN	291	FALSE
20200615_serum_NGlycP_1hDIA_rep3.mzML	681.946	678.62	3.32574	HJSTGCLR	HJSTGC[160]LR	(N(N(H(H(N(H))(N(H)))(H(N(H))(N(H(A)))))))	A(1)H(7)N(6)	2	3	1196.8	2077620	8.91652e+06	0.00265164	0.00353028	sp|P10909|CLUS_HUMAN	291	FALSE
20200615_serum_NGlycP_1hDIA_rep1.mzML	795.373	790.134	5.23935	HJSTGCLR	HJSTGC[160]LR	(N(N(H(H(N(F)(H(A))))(H(N(H))(N(H(A)))))))	A(2)F(1)H(6)N(5)	2	3	1220.8	2049180	1.44068e+06	0.00658194	0.00147277	sp|P10909|CLUS_HUMAN	291	FALSE
20200615_serum_NGlycP_1hDIA_rep3.mzML	791.27	791.119	0.150705	HJSTGCLR	HJSTGC[160]LR	(N(N(H(H(N(F)(H(A))))(H(N(H))(N(H(A)))))))	A(2)F(1)H(6)N(5)	2	3	1220.8	2173460	1.44947e+06	0.00107461	0.00247081	sp|P10909|CLUS_HUMAN	291	FALSE
20200615_serum_NGlycP_1hDIA_rep2.mzML	1002.6	1065.03	-62.4318	HJSTGCLR	HJSTGC[160]LR	(N(N(H(H(N(H(A))))(H(N(H(A)))(N(H(A)))))))	A(3)H(6)N(5)	2	3	1269.15	3734840	1.05934e+07	0.000610357	0.000474078	sp|P10909|CLUS_HUMAN	291	FALSE
20200615_serum_NGlycP_1hDIA_rep1.mzML	589.35	653.788	-64.4376	HSHNJNSSDLHPHK	HSHNJNSSDLHPHK	(N(N(H(H(N(H(A))))(H(N(H(A)))))))	A(2)H(5)N(4)	5	4	957.883	9767380	5.16027e+07	0.00577858	0.00225592	sp|P04196|HRG_HUMAN	344	FALSE
20200615_serum_NGlycP_1hDIA_rep2.mzML	594.073	651.889	-57.8156	HSHNJNSSDLHPHK	HSHNJNSSDLHPHK	(N(N(H(H(N(H(A))))(H(N(H(A)))))))	A(2)H(5)N(4)	5	4	957.883	9104190	5.63372e+07	0.00105307	0.00441766	sp|P04196|HRG_HUMAN	344	FALSE
20200615_serum_NGlycP_1hDIA_rep3.mzML	591.843	648.611	-56.7683	HSHNJNSSDLHPHK	HSHNJNSSDLHPHK	(N(N(H(H(N(H(A))))(H(N(H(A)))))))	A(2)H(5)N(4)	5	4	957.883	8872530	5.81035e+07	0.00463945	0.0004767	sp|P04196|HRG_HUMAN	344	FALSE
20200615_serum_NGlycP_1hDIA_rep1.mzML	589.672	653.788	-64.1157	HSHNJNSSDLHPHK	HSHNJNSSDLHPHK	(N(N(H(H(N(H(A))))(H(N(H(A)))))))	A(2)H(5)N(4)	5	3	1276.84	15664700	1.14508e+08	8.878e-06	0.00411567	sp|P04196|HRG_HUMAN	344	FALSE
20200615_serum_NGlycP_1hDIA_rep2.mzML	594.121	651.889	-57.7676	HSHNJNSSDLHPHK	HSHNJNSSDLHPHK	(N(N(H(H(N(H(A))))(H(N(H(A)))))))	A(2)H(5)N(4)	5	3	1276.84	15352600	1.36664e+08	3.50472e-06	0.00181557	sp|P04196|HRG_HUMAN	344	FALSE
20200615_serum_NGlycP_1hDIA_rep3.mzML	590.681	648.611	-57.9303	HSHNJNSSDLHPHK	HSHNJNSSDLHPHK	(N(N(H(H(N(H(A))))(H(N(H(A)))))))	A(2)H(5)N(4)	5	3	1276.84	14186600	1.38923e+08	1.94647e-06	0.00751753	sp|P04196|HRG_HUMAN	344	FALSE
20200615_serum_NGlycP_1hDIA_rep1.mzML	585.942	700.308	-114.366	HSHNJNSSDLHPHK	HSHNJNSSDLHPHK	(N(F)(N(H(H(N(H(A))))(H(N(H(A)))))))	A(2)F(1)H(5)N(4)	5	4	994.397	3258450	1.26055e+07	0.00685281	0.000366076	sp|P04196|HRG_HUMAN	344	FALSE
20200615_serum_NGlycP_1hDIA_rep2.mzML	615.303	698.462	-83.1588	HSHNJNSSDLHPHK	HSHNJNSSDLHPHK	(N(F)(N(H(H(N(H(A))))(H(N(H(A)))))))	A(2)F(1)H(5)N(4)	5	4	994.397	2279320	9.80939e+06	0.00434442	0.00175241	sp|P04196|HRG_HUMAN	344	FALSE
20200615_serum_NGlycP_1hDIA_rep1.mzML	598.09	700.307	-102.217	HSHNJNSSDLHPHK	HSHNJNSSDLHPHK	(N(F)(N(H(H(N(H(A))))(H(N(H(A)))))))	A(2)F(1)H(5)N(4)	5	3	1325.53	4734360	2.80862e+07	5.87196e-05	0.00420069	sp|P04196|HRG_HUMAN	344	FALSE
20200615_serum_NGlycP_1hDIA_rep2.mzML	603.166	698.463	-95.2968	HSHNJNSSDLHPHK	HSHNJNSSDLHPHK	(N(F)(N(H(H(N(H(A))))(H(N(H(A)))))))	A(2)F(1)H(5)N(4)	5	3	1325.53	3869200	2.38087e+07	0.000177378	0.00128734	sp|P04196|HRG_HUMAN	344	FALSE
20200615_serum_NGlycP_1hDIA_rep3.mzML	601.527	695.25	-93.7225	HSHNJNSSDLHPHK	HSHNJNSSDLHPHK	(N(F)(N(H(H(N(H(A))))(H(N(H(A)))))))	A(2)F(1)H(5)N(4)	5	3	1325.53	3772640	2.038e+07	0.00151096	0.000701771	sp|P04196|HRG_HUMAN	344	FALSE
20200615_serum_NGlycP_1hDIA_rep1.mzML	578.623	694.017	-115.394	HSHNJNSSDLHPHK	HSHNJNSSDLHPHK	(N(N(H(H(N(H)))(H(N(H(A)))))))	A(1)H(5)N(4)	5	3	1179.81	1801500	9.19901e+06	3.90582e-05	0.0003483	sp|P04196|HRG_HUMAN	344	FALSE
20200615_serum_NGlycP_1hDIA_rep2.mzML	579.643	691.838	-112.195	HSHNJNSSDLHPHK	HSHNJNSSDLHPHK	(N(N(H(H(N(H)))(H(N(H(A)))))))	A(1)H(5)N(4)	5	3	1179.81	1896630	1.14323e+07	2.3119e-05	0.00434324	sp|P04196|HRG_HUMAN	344	FALSE
20200615_serum_NGlycP_1hDIA_rep2.mzML	1087.82	1051.69	36.131	HYTJSSQDVTVPCR	HYTJSSQDVTVPC[160]R	(N(F)(N(H(N)(H(N(H)))(H(N(H))))))	F(1)H(5)N(5)	4	4	909.623	814426	3.26001e+06	0.00352051	5.8466e-05	sp|P01877|IGHA2_HUMAN/sp|P0DOX2|IGA2_HUMAN	92/207	FALSE
20200615_serum_NGlycP_1hDIA_rep3.mzML	1086.05	1050.88	35.1659	HYTJSSQDVTVPCR	HYTJSSQDVTVPC[160]R	(N(F)(N(H(N)(H(N(H)))(H(N(H))))))	F(1)H(5)N(5)	4	4	909.623	695717	3.30649e+06	0.00127571	0.00144234	sp|P01877|IGHA2_HUMAN/sp|P0DOX2|IGA2_HUMAN	92/207	FALSE
20200615_serum_NGlycP_1hDIA_rep1.mzML	1066.13	1042.62	23.5083	HYTJSSQDVTVPCR	HYTJSSQDVTVPC[160]R	(N(F)(N(H(N)(H(N(H)))(H(N(H))))))	F(1)H(5)N(5)	4	3	1212.49	6957050	6.28668e+07	0.00090265	0.00520971	sp|P01877|IGHA2_HUMAN/sp|P0DOX2|IGA2_HUMAN	92/207	FALSE
20200615_serum_NGlycP_1hDIA_rep2.mzML	1088.62	1051.68	36.9382	HYTJSSQDVTVPCR	HYTJSSQDVTVPC[160]R	(N(F)(N(H(N)(H(N(H)))(H(N(H))))))	F(1)H(5)N(5)	4	3	1212.49	5528950	72870100	0.000112653	0.00180362	sp|P01877|IGHA2_HUMAN/sp|P0DOX2|IGA2_HUMAN	92/207	FALSE
20200615_serum_NGlycP_1hDIA_rep3.mzML	1086.06	1050.89	35.1727	HYTJSSQDVTVPCR	HYTJSSQDVTVPC[160]R	(N(F)(N(H(N)(H(N(H)))(H(N(H))))))	F(1)H(5)N(5)	4	3	1212.49	8384870	7.05189e+07	0.000153599	0.00147638	sp|P01877|IGHA2_HUMAN/sp|P0DOX2|IGA2_HUMAN	92/207	FALSE
20200615_serum_NGlycP_1hDIA_rep3.mzML	1252.04	1306.76	-54.7223	HYTJSSQDVTVPCR	HYTJSSQDVTVPC[160]R	(N(F)(N(H(N)(H(N))(H(N(H(A)))))))	A(1)F(1)H(4)N(5)	4	4	941.883	1900980	36848.6	0.00807508	0.00203257	sp|P01877|IGHA2_HUMAN/sp|P0DOX2|IGA2_HUMAN	92/207	FALSE
20200615_serum_NGlycP_1hDIA_rep1.mzML	1245.42	1041.87	203.547	HYTJSSQDVTVPCR	HYTJSSQDVTVPC[160]R	(N(F)(N(H(N(H))(H(N(H)))(H(N(H))))))	F(1)H(6)N(5)	4	4	950.136	1910590	30331.5	0.000276352	0.000541097	sp|P01877|IGHA2_HUMAN/sp|P0DOX2|IGA2_HUMAN	92/207	FALSE
20200615_serum_NGlycP_1hDIA_rep1.mzML	1258.23	1315.06	-56.829	HYTJSSQDVTVPCR	HYTJSSQDVTVPC[160]R	(N(F)(N(H(N)(H(N(H)))(H(N(H(A)))))))	A(1)F(1)H(5)N(5)	4	4	982.396	4374520	1.23884e+07	0.00120301	0.00393524	sp|P01877|IGHA2_HUMAN/sp|P0DOX2|IGA2_HUMAN	92/207	FALSE
20200615_serum_NGlycP_1hDIA_rep2.mzML	1260.1	1314.8	-54.7038	HYTJSSQDVTVPCR	HYTJSSQDVTVPC[160]R	(N(F)(N(H(N)(H(N(H)))(H(N(H(A)))))))	A(1)F(1)H(5)N(5)	4	4	982.396	4067340	1.1536e+07	0.00620871	0.00382409	sp|P01877|IGHA2_HUMAN/sp|P0DOX2|IGA2_HUMAN	92/207	FALSE
20200615_serum_NGlycP_1hDIA_rep3.mzML	1266.5	1314.83	-48.3273	HYTJSSQDVTVPCR	HYTJSSQDVTVPC[160]R	(N(F)(N(H(N)(H(N(H)))(H(N(H(A)))))))	A(1)F(1)H(5)N(5)	4	4	982.396	4619510	1.40474e+07	0.00373583	0.00338771	sp|P01877|IGHA2_HUMAN/sp|P0DOX2|IGA2_HUMAN	92/207	FALSE
20200615_serum_NGlycP_1hDIA_rep1.mzML	1258.91	1315.06	-56.1548	HYTJSSQDVTVPCR	HYTJSSQDVTVPC[160]R	(N(F)(N(H(N)(H(N(H)))(H(N(H(A)))))))	A(1)F(1)H(5)N(5)	4	3	1309.53	8370490	74188524	7.50704e-05	0.00430099	sp|P01877|IGHA2_HUMAN/sp|P0DOX2|IGA2_HUMAN	92/207	FALSE
20200615_serum_NGlycP_1hDIA_rep2.mzML	1260.75	1314.8	-54.0539	HYTJSSQDVTVPCR	HYTJSSQDVTVPC[160]R	(N(F)(N(H(N)(H(N(H)))(H(N(H(A)))))))	A(1)F(1)H(5)N(5)	4	3	1309.53	8344180	1.31393e+08	4.10433e-06	0.00224217	sp|P01877|IGHA2_HUMAN/sp|P0DOX2|IGA2_HUMAN	92/207	FALSE
20200615_serum_NGlycP_1hDIA_rep3.mzML	1266.88	1314.83	-47.9468	HYTJSSQDVTVPCR	HYTJSSQDVTVPC[160]R	(N(F)(N(H(N)(H(N(H)))(H(N(H(A)))))))	A(1)F(1)H(5)N(5)	4	3	1309.53	6669250	1.43533e+08	0.000847783	0.00293095	sp|P01877|IGHA2_HUMAN/sp|P0DOX2|IGA2_HUMAN	92/207	FALSE
20200615_serum_NGlycP_1hDIA_rep1.mzML	1258.23	1323.6	-65.3667	HYTJSSQDVTVPCR	HYTJSSQDVTVPC[160]R	(N(F)(N(H(N)(H(H))(H(N(H))(N(H)(F))))))	F(2)H(6)N(5)	4	4	986.65	3703000	741289	0.000438904	0.00755569	sp|P01877|IGHA2_HUMAN/sp|P0DOX2|IGA2_HUMAN	92/207	FALSE
20200615_serum_NGlycP_1hDIA_rep2.mzML	1477.27	1462.51	14.7559	HYTJSSQDVTVPCR	HYTJSSQDVTVPC[160]R	(N(F)(N(H(H(N(H(A))))(H(N(H(A)))))))	A(2)F(1)H(5)N(4)	4	4	1004.4	1964790	10035631	0.00195447	0.000214101	sp|P01877|IGHA2_HUMAN/sp|P0DOX2|IGA2_HUMAN	92/207	FALSE
20200615_serum_NGlycP_1hDIA_rep3.mzML	1477.07	1463.28	13.7883	HYTJSSQDVTVPCR	HYTJSSQDVTVPC[160]R	(N(F)(N(H(H(N(H(A))))(H(N(H(A)))))))	A(2)F(1)H(5)N(4)	4	4	1004.4	2675150	1.65354e+07	0.00195065	0.000579178	sp|P01877|IGHA2_HUMAN/sp|P0DOX2|IGA2_HUMAN	92/207	FALSE
20200615_serum_NGlycP_1hDIA_rep1.mzML	1465.59	1454.63	10.9621	HYTJSSQDVTVPCR	HYTJSSQDVTVPC[160]R	(N(F)(N(H(H(N(H(A))))(H(N(H(A)))))))	A(2)F(1)H(5)N(4)	4	3	1338.86	4374180	4.77013e+07	0.000758126	0.00160459	sp|P01877|IGHA2_HUMAN/sp|P0DOX2|IGA2_HUMAN	92/207	FALSE
20200615_serum_NGlycP_1hDIA_rep2.mzML	1477.69	1462.52	15.1745	HYTJSSQDVTVPCR	HYTJSSQDVTVPC[160]R	(N(F)(N(H(H(N(H(A))))(H(N(H(A)))))))	A(2)F(1)H(5)N(4)	4	3	1338.86	4271510	4.37711e+07	0.000219741	0.000185576	sp|P01877|IGHA2_HUMAN/sp|P0DOX2|IGA2_HUMAN	92/207	FALSE
20200615_serum_NGlycP_1hDIA_rep3.mzML	1477.75	1463.28	14.4656	HYTJSSQDVTVPCR	HYTJSSQDVTVPC[160]R	(N(F)(N(H(H(N(H(A))))(H(N(H(A)))))))	A(2)F(1)H(5)N(4)	4	3	1338.86	4651080	5.65173e+07	0.000222458	0.000484614	sp|P01877|IGHA2_HUMAN/sp|P0DOX2|IGA2_HUMAN	92/207	FALSE
20200615_serum_NGlycP_1hDIA_rep1.mzML	1474.39	1455.07	19.3165	HYTJSSQDVTVPCR	HYTJSSQDVTVPC[160]R	(N(F)(N(H(N)(H(N(H(A))))(H(N(H(A)))))))	A(2)F(1)H(5)N(5)	4	4	1055.17	4633300	1.94306e+07	0.00082317	0.00113427	sp|P01877|IGHA2_HUMAN/sp|P0DOX2|IGA2_HUMAN	92/207	FALSE
20200615_serum_NGlycP_1hDIA_rep2.mzML	1485.16	1462.97	22.1899	HYTJSSQDVTVPCR	HYTJSSQDVTVPC[160]R	(N(F)(N(H(N)(H(N(H(A))))(H(N(H(A)))))))	A(2)F(1)H(5)N(5)	4	4	1055.17	4618890	1.77501e+07	0.0026319	0.000360976	sp|P01877|IGHA2_HUMAN/sp|P0DOX2|IGA2_HUMAN	92/207	FALSE
20200615_serum_NGlycP_1hDIA_rep3.mzML	1485.95	1463.75	22.2028	HYTJSSQDVTVPCR	HYTJSSQDVTVPC[160]R	(N(F)(N(H(N)(H(N(H(A))))(H(N(H(A)))))))	A(2)F(1)H(5)N(5)	4	4	1055.17	5295470	1.75336e+07	0.000982483	0.00185206	sp|P01877|IGHA2_HUMAN/sp|P0DOX2|IGA2_HUMAN	92/207	FALSE
20200615_serum_NGlycP_1hDIA_rep1.mzML	1475.57	1455.08	20.4929	HYTJSSQDVTVPCR	HYTJSSQDVTVPC[160]R	(N(F)(N(H(N)(H(N(H(A))))(H(N(H(A)))))))	A(2)F(1)H(5)N(5)	4	3	1406.56	2465450	5.59459e+07	0.00985411	0.000325858	sp|P01877|IGHA2_HUMAN/sp|P0DOX2|IGA2_HUMAN	92/207	FALSE
20200615_serum_NGlycP_1hDIA_rep2.mzML	1484.86	1462.98	21.8825	HYTJSSQDVTVPCR	HYTJSSQDVTVPC[160]R	(N(F)(N(H(N)(H(N(H(A))))(H(N(H(A)))))))	A(2)F(1)H(5)N(5)	4	3	1406.56	2902870	3.97195e+07	0.00919438	0.00251469	sp|P01877|IGHA2_HUMAN/sp|P0DOX2|IGA2_HUMAN	92/207	FALSE
20200615_serum_NGlycP_1hDIA_rep3.mzML	1485.33	1463.75	21.5806	HYTJSSQDVTVPCR	HYTJSSQDVTVPC[160]R	(N(F)(N(H(N)(H(N(H(A))))(H(N(H(A)))))))	A(2)F(1)H(5)N(5)	4	3	1406.56	3072650	5.28167e+07	0.00326249	0.00616329	sp|P01877|IGHA2_HUMAN/sp|P0DOX2|IGA2_HUMAN	92/207	FALSE
20200615_serum_NGlycP_1hDIA_rep1.mzML	1070.42	1041.87	28.5543	HYTJSSQDVTVPCR	HYTJSSQDVTVPC[160]R	(N(F)(N(H(N)(H(N))(H(N(H))))))	F(1)H(4)N(5)	4	3	1158.48	4647900	2.75618e+07	1.29585e-05	0.00534931	sp|P01877|IGHA2_HUMAN/sp|P0DOX2|IGA2_HUMAN	92/207	FALSE
20200615_serum_NGlycP_1hDIA_rep2.mzML	1093.46	1050.87	42.5904	HYTJSSQDVTVPCR	HYTJSSQDVTVPC[160]R	(N(F)(N(H(N)(H(N))(H(N(H))))))	F(1)H(4)N(5)	4	3	1158.48	4166110	2.55306e+07	6.70706e-05	0.00156514	sp|P01877|IGHA2_HUMAN/sp|P0DOX2|IGA2_HUMAN	92/207	FALSE
20200615_serum_NGlycP_1hDIA_rep3.mzML	1092.12	1050.09	42.0265	HYTJSSQDVTVPCR	HYTJSSQDVTVPC[160]R	(N(F)(N(H(N)(H(N))(H(N(H))))))	F(1)H(4)N(5)	4	3	1158.48	4184530	1.7636e+07	1.06388e-05	0.00127163	sp|P01877|IGHA2_HUMAN/sp|P0DOX2|IGA2_HUMAN	92/207	FALSE
20200615_serum_NGlycP_1hDIA_rep1.mzML	1043.41	1039.08	4.33337	HYTJSSQDVTVPCR	HYTJSSQDVTVPC[160]R	(N(F)(N(H(H(N(H)))(H(N(H))))))	F(1)H(5)N(4)	4	3	1144.8	808749	5.8154e+06	1.20458e-05	0.00201764	sp|P01877|IGHA2_HUMAN/sp|P0DOX2|IGA2_HUMAN	92/207	FALSE
20200615_serum_NGlycP_1hDIA_rep2.mzML	1058.61	1047.85	10.7581	HYTJSSQDVTVPCR	HYTJSSQDVTVPC[160]R	(N(F)(N(H(H(N(H)))(H(N(H))))))	F(1)H(5)N(4)	4	3	1144.8	721250	5.00108e+06	0.00031113	0.00205185	sp|P01877|IGHA2_HUMAN/sp|P0DOX2|IGA2_HUMAN	92/207	FALSE
20200615_serum_NGlycP_1hDIA_rep3.mzML	1255.92	1047.19	208.726	HYTJSSQDVTVPCR	HYTJSSQDVTVPC[160]R	(N(F)(N(H(H(N(H)))(H(N(H))))))	F(1)H(5)N(4)	4	3	1144.8	465648	642862	0.00052564	0.000478026	sp|P01877|IGHA2_HUMAN/sp|P0DOX2|IGA2_HUMAN	92/207	FALSE
20200615_serum_NGlycP_1hDIA_rep1.mzML	1271.99	1303.43	-31.4382	HYTJSSQDVTVPCR	HYTJSSQDVTVPC[160]R	(N(F)(N(H(N)(H(N))(H(N(H(A)))))))	A(1)F(1)H(4)N(5)	4	3	1255.51	1003520	4.59729e+06	0.0059253	0.00275765	sp|P01877|IGHA2_HUMAN/sp|P0DOX2|IGA2_HUMAN	92/207	FALSE
20200615_serum_NGlycP_1hDIA_rep1.mzML	1245.25	1312.7	-67.4499	HYTJSSQDVTVPCR	HYTJSSQDVTVPC[160]R	(N(F)(N(H(H(N(H)))(H(N(H(A)))))))	A(1)F(1)H(5)N(4)	4	3	1241.83	21997700	8.67931e+07	2.73298e-07	0.00447157	sp|P01877|IGHA2_HUMAN/sp|P0DOX2|IGA2_HUMAN	92/207	FALSE
20200615_serum_NGlycP_1hDIA_rep2.mzML	1243.52	1312.39	-68.8697	HYTJSSQDVTVPCR	HYTJSSQDVTVPC[160]R	(N(F)(N(H(H(N(H)))(H(N(H(A)))))))	A(1)F(1)H(5)N(4)	4	3	1241.83	22975900	1.58061e+08	2.05938e-05	0.00620044	sp|P01877|IGHA2_HUMAN/sp|P0DOX2|IGA2_HUMAN	92/207	FALSE
20200615_serum_NGlycP_1hDIA_rep3.mzML	1266.88	1307.11	-40.2288	HYTJSSQDVTVPCR	HYTJSSQDVTVPC[160]R	(N(F)(N(H(H(N(H(A))))(H(N(H(F)))))))	A(1)F(2)H(5)N(4)	4	3	1290.52	5338600	1.01687e+06	0.00408437	0.00581306	sp|P01877|IGHA2_HUMAN/sp|P0DOX2|IGA2_HUMAN	92/207	FALSE
20200615_serum_NGlycP_1hDIA_rep1.mzML	1465.59	1440.35	25.2446	HYTJSSQDVTVPCR	HYTJSSQDVTVPC[160]R	(N(F)(N(H(H(N(H(H))))(H(N(F)(H(A)))))))	A(1)F(2)H(6)N(4)	4	3	1344.54	4085970	1.74684e+06	0.00313963	0.00199002	sp|P01877|IGHA2_HUMAN/sp|P0DOX2|IGA2_HUMAN	92/207	FALSE
20200615_serum_NGlycP_1hDIA_rep2.mzML	1477.69	1446.87	30.8207	HYTJSSQDVTVPCR	HYTJSSQDVTVPC[160]R	(N(F)(N(H(H(N(H(H))))(H(N(F)(H(A)))))))	A(1)F(2)H(6)N(4)	4	3	1344.54	4024060	1.1128e+06	0.000354762	0.000186575	sp|P01877|IGHA2_HUMAN/sp|P0DOX2|IGA2_HUMAN	92/207	FALSE
20200615_serum_NGlycP_1hDIA_rep3.mzML	1477.75	1448.14	29.6068	HYTJSSQDVTVPCR	HYTJSSQDVTVPC[160]R	(N(F)(N(H(H(N(H(H))))(H(N(F)(H(A)))))))	A(1)F(2)H(6)N(4)	4	3	1344.54	4316360	1.14643e+06	0.000363685	0.000330685	sp|P01877|IGHA2_HUMAN/sp|P0DOX2|IGA2_HUMAN	92/207	FALSE
20200615_serum_NGlycP_1hDIA_rep2.mzML	1478.63	1288.87	189.759	HYTJSSQDVTVPCR	HYTJSSQDVTVPC[160]R	(N(F)(N(H(N)(H(H))(H(N(H))(N(H(A)))))))	A(1)F(1)H(6)N(5)	4	3	1363.54	573949	2.32708e+06	0.000370942	0.00443553	sp|P01877|IGHA2_HUMAN/sp|P0DOX2|IGA2_HUMAN	92/207	FALSE
20200615_serum_NGlycP_1hDIA_rep1.mzML	3260.37	3256.46	3.90897	ICDLLVANNHFAHFFAPQJLTNMNK	IC[160]DLLVANNHFAHFFAPQJLTNMNK	(N(N(H(H)(H(N(H)(F))(N(F)(H(A)))))))	A(1)F(2)H(5)N(4)	19	5	1027.85	2471800	1.05044e+07	0.0015595	0.00201551	sp|P19827|ITIH1_HUMAN	285	FALSE
20200615_serum_NGlycP_1hDIA_rep2.mzML	3259.68	3258.35	1.33258	ICDLLVANNHFAHFFAPQJLTNMNK	IC[160]DLLVANNHFAHFFAPQJLTNMNK	(N(N(H(H)(H(N(H)(F))(N(F)(H(A)))))))	A(1)F(2)H(5)N(4)	19	5	1027.85	2673540	8622258	0.000595566	0.0017017	sp|P19827|ITIH1_HUMAN	285	FALSE
20200615_serum_NGlycP_1hDIA_rep3.mzML	3257.13	3249.76	7.3729	ICDLLVANNHFAHFFAPQJLTNMNK	IC[160]DLLVANNHFAHFFAPQJLTNMNK	(N(N(H(H)(H(N(H)(F))(N(F)(H(A)))))))	A(1)F(2)H(5)N(4)	19	5	1027.85	2916530	9428194	0.000589308	0.00289962	sp|P19827|ITIH1_HUMAN	285	FALSE
20200615_serum_NGlycP_1hDIA_rep1.mzML	3260.37	3220.41	39.9555	ICDLLVANNHFAHFFAPQJLTNMNK	IC[160]DLLVANNHFAHFFAPQJLTNMNK	(N(N(H(H(N(H(A))))(H(N(H(A)))))))	A(2)H(5)N(4)	19	5	1027.65	2494810	1.08537e+07	0.000587227	0.000629007	sp|P19827|ITIH1_HUMAN	285	FALSE
20200615_serum_NGlycP_1hDIA_rep2.mzML	3259.68	3222.11	37.5671	ICDLLVANNHFAHFFAPQJLTNMNK	IC[160]DLLVANNHFAHFFAPQJLTNMNK	(N(N(H(H(N(H(A))))(H(N(H(A)))))))	A(2)H(5)N(4)	19	5	1027.65	2674930	8.84369e+06	0.000597662	0.0016297	sp|P19827|ITIH1_HUMAN	285	FALSE
20200615_serum_NGlycP_1hDIA_rep3.mzML	3257.13	3212.02	45.1137	ICDLLVANNHFAHFFAPQJLTNMNK	IC[160]DLLVANNHFAHFFAPQJLTNMNK	(N(N(H(H(N(H(A))))(H(N(H(A)))))))	A(2)H(5)N(4)	19	5	1027.65	2916530	1.14968e+07	0.000591387	0.00182559	sp|P19827|ITIH1_HUMAN	285	FALSE
20200615_serum_NGlycP_1hDIA_rep2.mzML	3259.47	3222.12	37.3542	ICDLLVANNHFAHFFAPQJLTNMNK	IC[160]DLLVANNHFAHFFAPQJLTNMNK	(N(N(H(H(N(H(A))))(H(N(H(A)))))))	A(2)H(5)N(4)	19	4	1284.3	3910610	66824857	0.00452494	0.000528591	sp|P19827|ITIH1_HUMAN	285	FALSE
20200615_serum_NGlycP_1hDIA_rep1.mzML	1531.81	1472.74	59.074	IDSTGJVTNELR	IDSTGJVTNELR	(N(N(H(H)(H(H(H))))))	H(5)N(2)	6	3	845.699	2890530	4.2784e+06	3.27056e-05	0.000336856	sp|O75882|ATRN_HUMAN	416	FALSE
20200615_serum_NGlycP_1hDIA_rep2.mzML	1537.17	1481.33	55.8383	IDSTGJVTNELR	IDSTGJVTNELR	(N(N(H(H)(H(H(H))))))	H(5)N(2)	6	3	845.699	3454910	5.71765e+06	3.32249e-05	0.000160835	sp|O75882|ATRN_HUMAN	416	FALSE
20200615_serum_NGlycP_1hDIA_rep3.mzML	1537.28	1482.36	54.9209	IDSTGJVTNELR	IDSTGJVTNELR	(N(N(H(H)(H(H(H))))))	H(5)N(2)	6	3	845.699	3003130	4582181	3.27056e-05	6.624e-05	sp|O75882|ATRN_HUMAN	416	FALSE
20200615_serum_NGlycP_1hDIA_rep1.mzML	1516.25	1463.52	52.7303	IDSTGJVTNELR	IDSTGJVTNELR	(N(N(H(H(H))(H(H(H))))))	H(6)N(2)	6	3	899.717	642921	5.69105e+06	0.00305512	0.00206045	sp|O75882|ATRN_HUMAN	416	FALSE
20200615_serum_NGlycP_1hDIA_rep1.mzML	1503.29	1491.91	11.3768	IDSTGJVTNELR	IDSTGJVTNELR	(N(N(H(H(H)(H))(H(H)(H)))))	H(7)N(2)	6	3	953.734	3668490	3.23054e+06	0.00015115	0.000193698	sp|O75882|ATRN_HUMAN	416	FALSE
20200615_serum_NGlycP_1hDIA_rep2.mzML	1510.75	1499.89	10.8581	IDSTGJVTNELR	IDSTGJVTNELR	(N(N(H(H(H)(H))(H(H)(H)))))	H(7)N(2)	6	3	953.734	4118570	3.68595e+06	6.21261e-05	0.000911323	sp|O75882|ATRN_HUMAN	416	FALSE
20200615_serum_NGlycP_1hDIA_rep3.mzML	1510.26	1500.56	9.6962	IDSTGJVTNELR	IDSTGJVTNELR	(N(N(H(H(H)(H))(H(H)(H)))))	H(7)N(2)	6	3	953.734	3247500	3.48734e+06	0.000306521	0.000350822	sp|O75882|ATRN_HUMAN	416	FALSE
20200615_serum_NGlycP_1hDIA_rep3.mzML	1510.26	1483.28	26.9826	IDSTGJVTNELR	IDSTGJVTNELR	(N(N(H(H(H))(G)(H(N)))))	G(1)H(4)N(3)	6	3	961.738	2982150	87288.5	0.0018977	0.00024233	sp|O75882|ATRN_HUMAN	416	TRUE
20200615_serum_NGlycP_1hDIA_rep1.mzML	1489.19	1471.15	18.0381	IDSTGJVTNELR	IDSTGJVTNELR	(N(N(H(H(H(H)))(H(H)(H)(H)))))	H(8)N(2)	6	3	1007.75	4200650	4.2464e+06	0.00048576	0.000557795	sp|O75882|ATRN_HUMAN	416	FALSE
20200615_serum_NGlycP_1hDIA_rep2.mzML	1500.32	1479.67	20.6457	IDSTGJVTNELR	IDSTGJVTNELR	(N(N(H(H(H(H)))(H(H)(H)(H)))))	H(8)N(2)	6	3	1007.75	4787800	4.3383e+06	0.000320584	0.000424665	sp|O75882|ATRN_HUMAN	416	FALSE
20200615_serum_NGlycP_1hDIA_rep3.mzML	1499.52	1480.69	18.8269	IDSTGJVTNELR	IDSTGJVTNELR	(N(N(H(H(H(H)))(H(H)(H)(H)))))	H(8)N(2)	6	3	1007.75	4462230	4.09302e+06	0.000335644	0.000282834	sp|O75882|ATRN_HUMAN	416	FALSE
20200615_serum_NGlycP_1hDIA_rep1.mzML	1485.3	1467.3	17.9959	IDSTGJVTNELR	IDSTGJVTNELR	(N(N(H(H(H(H(H))))(H(H(H(H)))))))	H(9)N(2)	6	3	1061.77	2689420	2.30679e+06	0.00435912	0.0036514	sp|O75882|ATRN_HUMAN	416	FALSE
20200615_serum_NGlycP_1hDIA_rep2.mzML	1493.73	1475.65	18.0751	IDSTGJVTNELR	IDSTGJVTNELR	(N(N(H(H(H(H(H))))(H(H(H(H)))))))	H(9)N(2)	6	3	1061.77	2518030	2.28121e+06	0.000178637	0.00179765	sp|O75882|ATRN_HUMAN	416	FALSE
20200615_serum_NGlycP_1hDIA_rep3.mzML	1493.77	1476.63	17.1398	IDSTGJVTNELR	IDSTGJVTNELR	(N(N(H(H(H(H(H))))(H(H(H(H)))))))	H(9)N(2)	6	3	1061.77	3241100	1.5987e+06	0.00104237	0.00241525	sp|O75882|ATRN_HUMAN	416	FALSE
20200615_serum_NGlycP_1hDIA_rep1.mzML	1531.98	1495.55	36.4288	IDSTGJVTNELR	IDSTGJVTNELR	(N(N(H(H)(H(H)(H)))))	H(5)N(2)	6	2	1268.04	4050350	2.6001e+07	2.55093e-10	0.000182524	sp|O75882|ATRN_HUMAN	416	FALSE
20200615_serum_NGlycP_1hDIA_rep2.mzML	1537.14	1503.33	33.8084	IDSTGJVTNELR	IDSTGJVTNELR	(N(N(H(H)(H(H)(H)))))	H(5)N(2)	6	2	1268.04	4168570	3.05293e+07	2.97321e-10	0.000463708	sp|O75882|ATRN_HUMAN	416	FALSE
20200615_serum_NGlycP_1hDIA_rep3.mzML	1537.53	1503.91	33.6187	IDSTGJVTNELR	IDSTGJVTNELR	(N(N(H(H)(H(H)(H)))))	H(5)N(2)	6	2	1268.04	4596050	3.15538e+07	3.39447e-10	0.000173369	sp|O75882|ATRN_HUMAN	416	FALSE
20200615_serum_NGlycP_1hDIA_rep1.mzML	1517.35	1486.01	31.3381	IDSTGJVTNELR	IDSTGJVTNELR	(N(N(H(H(H))(H(H)(H)))))	H(6)N(2)	6	2	1349.07	3028530	1.64082e+07	1.39864e-07	0.00046761	sp|O75882|ATRN_HUMAN	416	FALSE
20200615_serum_NGlycP_1hDIA_rep2.mzML	1521.24	1494.32	26.9209	IDSTGJVTNELR	IDSTGJVTNELR	(N(N(H(H(H))(H(H)(H)))))	H(6)N(2)	6	2	1349.07	3311180	2.0263e+07	9.5638e-08	0.000139979	sp|O75882|ATRN_HUMAN	416	FALSE
20200615_serum_NGlycP_1hDIA_rep3.mzML	1523.1	1495.14	27.955	IDSTGJVTNELR	IDSTGJVTNELR	(N(N(H(H(H))(H(H)(H)))))	H(6)N(2)	6	2	1349.07	3198790	1.95228e+07	1.02388e-07	0.000144587	sp|O75882|ATRN_HUMAN	416	FALSE
20200615_serum_NGlycP_1hDIA_rep1.mzML	1499.64	1487.05	12.5929	IDSTGJVTNELR	IDSTGJVTNELR	(N(N(H(H(H))(H(H)(H)(H)))))	H(7)N(2)	6	2	1430.1	1501620	8.42077e+06	0.00165041	0.00115017	sp|O75882|ATRN_HUMAN	416	FALSE
20200615_serum_NGlycP_1hDIA_rep3.mzML	1506.29	1496.1	10.1883	IDSTGJVTNELR	IDSTGJVTNELR	(N(N(H(H(H))(H(H)(H)(H)))))	H(7)N(2)	6	2	1430.1	1428150	8.56694e+06	2.06995e-06	0.00471435	sp|O75882|ATRN_HUMAN	416	FALSE
20200615_serum_NGlycP_1hDIA_rep1.mzML	1490.89	1474.67	16.2168	IDSTGJVTNELR	IDSTGJVTNELR	(N(N(H(H(H(H)))(H(H)(H(H))))))	H(8)N(2)	6	2	1511.12	515579	6.71611e+06	6.11973e-09	0.000254951	sp|O75882|ATRN_HUMAN	416	FALSE
20200615_serum_NGlycP_1hDIA_rep2.mzML	1500.24	1483.35	16.8907	IDSTGJVTNELR	IDSTGJVTNELR	(N(N(H(H(H(H)))(H(H)(H(H))))))	H(8)N(2)	6	2	1511.12	618287	8.23136e+06	1.78129e-06	0.000532753	sp|O75882|ATRN_HUMAN	416	FALSE
20200615_serum_NGlycP_1hDIA_rep3.mzML	1499.9	1484.4	15.5048	IDSTGJVTNELR	IDSTGJVTNELR	(N(N(H(H(H(H)))(H(H)(H(H))))))	H(8)N(2)	6	2	1511.12	444747	7.05e+06	4.76473e-08	0.000392936	sp|O75882|ATRN_HUMAN	416	FALSE
20200615_serum_NGlycP_1hDIA_rep1.mzML	3023.44	3064.6	-41.1579	INNDFNYEFYJSTWSYVK	INNDFNYEFYJSTWSYVK	(N(N(H(H(H))(H(H)))))	H(5)N(2)	11	3	1174.15	666393	1.36394e+06	0.00393141	0.000950002	sp|P10643|CO7_HUMAN	202	FALSE
20200615_serum_NGlycP_1hDIA_rep3.mzML	3009.82	3058.95	-49.1309	INNDFNYEFYJSTWSYVK	INNDFNYEFYJSTWSYVK	(N(N(H(H(H))(H(H)))))	H(5)N(2)	11	3	1174.15	702338	959270	0.00814215	0.00425233	sp|P10643|CO7_HUMAN	202	FALSE
20200615_serum_NGlycP_1hDIA_rep1.mzML	1855.63	1844.13	11.4984	IPCSQPPQIEHGTIJSSR	IPC[160]SQPPQIEHGTIJSSR	(N(N(H(H(N(H(A))))(H(N(H(A)))))))	A(2)H(5)N(4)	15	5	845.958	2270010	5.471e+06	0.00166078	0.00132085	sp|P08603|CFAH_HUMAN	882	FALSE
20200615_serum_NGlycP_1hDIA_rep2.mzML	1858.23	1846.24	11.9887	IPCSQPPQIEHGTIJSSR	IPC[160]SQPPQIEHGTIJSSR	(N(N(H(H(N(H(A))))(H(N(H(A)))))))	A(2)H(5)N(4)	15	5	845.958	1854070	4443276	0.00166771	0.00105555	sp|P08603|CFAH_HUMAN	882	FALSE
20200615_serum_NGlycP_1hDIA_rep3.mzML	1858.61	1847.26	11.3535	IPCSQPPQIEHGTIJSSR	IPC[160]SQPPQIEHGTIJSSR	(N(N(H(H(N(H(A))))(H(N(H(A)))))))	A(2)H(5)N(4)	15	5	845.958	2338630	8.14238e+06	0.00166424	0.00169781	sp|P08603|CFAH_HUMAN	882	FALSE
20200615_serum_NGlycP_1hDIA_rep1.mzML	1878.13	1844.13	33.9992	IPCSQPPQIEHGTIJSSR	IPC[160]SQPPQIEHGTIJSSR	(N(N(H(H(N(H(A))))(H(N(H(A)))))))	A(2)H(5)N(4)	15	4	1057.2	2214300	9.19051e+06	0.000634251	0.0062705	sp|P08603|CFAH_HUMAN	882	FALSE
20200615_serum_NGlycP_1hDIA_rep2.mzML	1882.34	1846.24	36.0971	IPCSQPPQIEHGTIJSSR	IPC[160]SQPPQIEHGTIJSSR	(N(N(H(H(N(H(A))))(H(N(H(A)))))))	A(2)H(5)N(4)	15	4	1057.2	6057150	1.80389e+07	0.00999291	0.00821861	sp|P08603|CFAH_HUMAN	882	FALSE
20200615_serum_NGlycP_1hDIA_rep1.mzML	1855.39	1844.13	11.2559	IPCSQPPQIEHGTIJSSR	IPC[160]SQPPQIEHGTIJSSR	(N(N(H(H(N(H(A))))(H(N(H(A)))))))	A(2)H(5)N(4)	15	3	1409.26	39823000	5.17292e+08	0.00303845	0.00357964	sp|P08603|CFAH_HUMAN	882	FALSE
20200615_serum_NGlycP_1hDIA_rep3.mzML	1884.21	1847.25	36.9576	IPCSQPPQIEHGTIJSSR	IPC[160]SQPPQIEHGTIJSSR	(N(N(H(H(N(H(A))))(H(N(H(A)))))))	A(2)H(5)N(4)	15	3	1409.26	2491650	3.94857e+07	0.00011937	0.00705512	sp|P08603|CFAH_HUMAN	882	FALSE
20200615_serum_NGlycP_1hDIA_rep2.mzML	1632.51	1647.59	-15.0831	IPCSQPPQIEHGTIJSSR	IPC[160]SQPPQIEHGTIJSSR	(N(N(H(H(N(H)))(H(N(H(A)))))))	A(1)H(5)N(4)	15	4	984.421	4933630	3.0284e+07	0.00435176	0.00373057	sp|P08603|CFAH_HUMAN	882	FALSE
20200615_serum_NGlycP_1hDIA_rep3.mzML	1631.64	1647.43	-15.7933	IPCSQPPQIEHGTIJSSR	IPC[160]SQPPQIEHGTIJSSR	(N(N(H(H(N(H)))(H(N(H(A)))))))	A(1)H(5)N(4)	15	4	984.421	4728660	3.67306e+07	0.00989182	0.00548169	sp|P08603|CFAH_HUMAN	882	FALSE
20200615_serum_NGlycP_1hDIA_rep1.mzML	1628.79	1642.67	-13.8773	IPCSQPPQIEHGTIJSSR	IPC[160]SQPPQIEHGTIJSSR	(N(N(H(H(N(H)))(H(N(H(A)))))))	A(1)H(5)N(4)	15	3	1312.23	9262560	1.15686e+08	0.000100562	0.00240331	sp|P08603|CFAH_HUMAN	882	FALSE
20200615_serum_NGlycP_1hDIA_rep2.mzML	1632.21	1647.59	-15.3751	IPCSQPPQIEHGTIJSSR	IPC[160]SQPPQIEHGTIJSSR	(N(N(H(H(N(H)))(H(N(H(A)))))))	A(1)H(5)N(4)	15	3	1312.23	10837300	1.11547e+08	1.52713e-06	0.00196049	sp|P08603|CFAH_HUMAN	882	FALSE
20200615_serum_NGlycP_1hDIA_rep3.mzML	1630.94	1647.43	-16.4912	IPCSQPPQIEHGTIJSSR	IPC[160]SQPPQIEHGTIJSSR	(N(N(H(H(N(H)))(H(N(H(A)))))))	A(1)H(5)N(4)	15	3	1312.23	11782800	1.4279e+08	2.56724e-09	0.00359512	sp|P08603|CFAH_HUMAN	882	FALSE
20200615_serum_NGlycP_1hDIA_rep2.mzML	1632.51	1658.2	-25.6944	IPCSQPPQIEHGTIJSSR	IPC[160]SQPPQIEHGTIJSSR	(N(N(H(H(H))(H(N(H))(N(H)(F))))))	F(1)H(6)N(4)	15	4	988.675	4829980	2.29571e+06	0.00508109	0.00350569	sp|P08603|CFAH_HUMAN	882	FALSE
20200615_serum_NGlycP_1hDIA_rep3.mzML	1631.64	1658.06	-26.4193	IPCSQPPQIEHGTIJSSR	IPC[160]SQPPQIEHGTIJSSR	(N(N(H(H(H))(H(N(H))(N(H)(F))))))	F(1)H(6)N(4)	15	4	988.675	4707920	2.88259e+06	0.00608454	0.0028659	sp|P08603|CFAH_HUMAN	882	FALSE
20200615_serum_NGlycP_1hDIA_rep1.mzML	1886.95	1811.37	75.583	IPCSQPPQIEHGTIJSSR	IPC[160]SQPPQIEHGTIJSSR	(N(F)(N(H(H(N(H(H))))(H(N(F)(H(A)))))))	A(1)F(2)H(6)N(4)	15	4	1097.96	499201	2.01047e+06	0.00464711	0.00829562	sp|P08603|CFAH_HUMAN	882	FALSE
20200615_serum_NGlycP_1hDIA_rep2.mzML	1892.4	1812.09	80.3055	IPCSQPPQIEHGTIJSSR	IPC[160]SQPPQIEHGTIJSSR	(N(F)(N(H(H(N(H(H))))(H(N(F)(H(A)))))))	A(1)F(2)H(6)N(4)	15	4	1097.96	682965	1.57753e+06	0.00942346	0.000986655	sp|P08603|CFAH_HUMAN	882	FALSE
20200615_serum_NGlycP_1hDIA_rep1.mzML	1635.64	1660.94	-25.3039	IPCSQPPQIEHGTIJSSR	IPC[160]SQPPQIEHGTIJSSR	(N(F)(N(H(H(N(H)))(H(N(H(A)))))))	A(1)F(1)H(5)N(4)	15	3	1360.91	1545800	2.77807e+07	0.00343856	0.00235351	sp|P08603|CFAH_HUMAN	882	FALSE
20200615_serum_NGlycP_1hDIA_rep2.mzML	1644.15	1666.05	-21.9023	IPCSQPPQIEHGTIJSSR	IPC[160]SQPPQIEHGTIJSSR	(N(F)(N(H(H(N(H)))(H(N(H(A)))))))	A(1)F(1)H(5)N(4)	15	3	1360.91	1457950	2.13281e+07	5.34669e-05	0.00110888	sp|P08603|CFAH_HUMAN	882	FALSE
20200615_serum_NGlycP_1hDIA_rep3.mzML	1634.24	1665.85	-31.6147	IPCSQPPQIEHGTIJSSR	IPC[160]SQPPQIEHGTIJSSR	(N(F)(N(H(H(N(H)))(H(N(H(A)))))))	A(1)F(1)H(5)N(4)	15	3	1360.91	1356230	1.88493e+07	0.00311127	0.000157629	sp|P08603|CFAH_HUMAN	882	FALSE
20200615_serum_NGlycP_1hDIA_rep2.mzML	1632.77	1663.94	-31.1738	IPCSQPPQIEHGTIJSSR	IPC[160]SQPPQIEHGTIJSSR	(N(N(H(H(H))(H(N(H))(N(H(A)))))))	A(1)H(6)N(4)	15	3	1366.24	1220640	446292	0.00292449	0.000159777	sp|P08603|CFAH_HUMAN	882	FALSE
20200615_serum_NGlycP_1hDIA_rep1.mzML	1884.58	1833.52	51.055	IPCSQPPQIEHGTIJSSR	IPC[160]SQPPQIEHGTIJSSR	(N(F)(N(H(H(N(H(A))))(H(N(H(A)))))))	A(2)F(1)H(5)N(4)	15	3	1457.94	746310	1.70524e+07	0.000509643	0.00114538	sp|P08603|CFAH_HUMAN	882	FALSE
20200615_serum_NGlycP_1hDIA_rep2.mzML	1886.87	1834.45	52.4209	IPCSQPPQIEHGTIJSSR	IPC[160]SQPPQIEHGTIJSSR	(N(F)(N(H(H(N(H(A))))(H(N(H(A)))))))	A(2)F(1)H(5)N(4)	15	3	1457.94	911336	1.82994e+07	0.00105576	0.000121007	sp|P08603|CFAH_HUMAN	882	FALSE
20200615_serum_NGlycP_1hDIA_rep2.mzML	1594.37	1596.84	-2.474	ISEEJETTCYMGK	ISEEJETTC[160]YMGK	(N(N(H(H(H))(H(N(H))(N(H)(F))))))	F(1)H(6)N(4)	5	3	1164.79	3839480	1.38886e+07	0.00768804	0.00268665	sp|P08603|CFAH_HUMAN	911	FALSE
20200615_serum_NGlycP_1hDIA_rep1.mzML	1605.42	1589.46	15.9584	ISEEJETTCYMGK	ISEEJETTC[160]YMGK	(N(F)(N(H(H(H))(H(N(H))(N(F)(H))))))	F(2)H(6)N(4)	5	3	1213.47	262532	2.08237e+06	0.00584247	0.00658841	sp|P08603|CFAH_HUMAN	911	FALSE
20200615_serum_NGlycP_1hDIA_rep1.mzML	1892.53	1838.49	54.037	ISEEJETTCYMGK	ISEEJETTC[160]YMGK	(N(N(H(H(N(H(A))))(H(N(H(A)))))))	A(2)H(5)N(4)	5	3	1256.15	11138000	1.43257e+08	0.00230792	0.00235587	sp|P08603|CFAH_HUMAN	911	FALSE
20200615_serum_NGlycP_1hDIA_rep2.mzML	1896.96	1632.04	264.919	ISEEJETTCYMGK	ISEEJETTC[160]YMGK	(N(N(H(H(N(H(A))))(H(N(H))(N(H))))))	A(1)H(6)N(5)	5	3	1280.82	1073880	225054	0.000608217	0.009544	sp|P08603|CFAH_HUMAN	911	FALSE
20200615_serum_NGlycP_1hDIA_rep1.mzML	2740.4	2696.99	43.4078	ITYSIVQTJCSK	ITYSIVQTJC[160]SK	(N(N(H(H(N(F)(H(A))))(H(N(H(A)))(N(H(A)))))))	A(3)F(1)H(6)N(5)	9	4	1105.95	800366	2.56596e+06	0.00372252	0.00957025	sp|P01042|KNG1_HUMAN	205	FALSE
20200615_serum_NGlycP_1hDIA_rep2.mzML	2742.27	2697.19	45.0807	ITYSIVQTJCSK	ITYSIVQTJC[160]SK	(N(N(H(H(N(F)(H(A))))(H(N(H(A)))(N(H(A)))))))	A(3)F(1)H(6)N(5)	9	4	1105.95	696114	2.91293e+06	9.32596e-05	0.00206261	sp|P01042|KNG1_HUMAN	205	FALSE
20200615_serum_NGlycP_1hDIA_rep1.mzML	2740.84	2696.99	43.846	ITYSIVQTJCSK	ITYSIVQTJC[160]SK	(N(N(H(H(N(F)(H(A))))(H(N(H(A)))(N(H(A)))))))	A(3)F(1)H(6)N(5)	9	3	1474.26	1295330	1.65449e+07	0.000972178	0.000675776	sp|P01042|KNG1_HUMAN	205	FALSE
20200615_serum_NGlycP_1hDIA_rep2.mzML	2745.89	2697.19	48.6999	ITYSIVQTJCSK	ITYSIVQTJC[160]SK	(N(N(H(H(N(F)(H(A))))(H(N(H(A)))(N(H(A)))))))	A(3)F(1)H(6)N(5)	9	3	1474.26	1199720	14313370	0.00112117	0.00477595	sp|P01042|KNG1_HUMAN	205	FALSE
20200615_serum_NGlycP_1hDIA_rep3.mzML	2742.67	2690.81	51.8587	ITYSIVQTJCSK	ITYSIVQTJC[160]SK	(N(N(H(H(N(F)(H(A))))(H(N(H(A)))(N(H(A)))))))	A(3)F(1)H(6)N(5)	9	3	1474.26	1345130	1.18067e+07	0.00153358	0.00138328	sp|P01042|KNG1_HUMAN	205	FALSE
20200615_serum_NGlycP_1hDIA_rep1.mzML	2322.79	2319.99	2.79753	ITYSIVQTJCSK	ITYSIVQTJC[160]SK	(N(N(H(H(N(H(A))))(H(N(H(A)))))))	A(2)H(5)N(4)	9	3	1206.83	8146890	8.36628e+07	0.000416369	0.00620976	sp|P01042|KNG1_HUMAN	205	FALSE
20200615_serum_NGlycP_1hDIA_rep3.mzML	2325.72	2321.39	4.328	ITYSIVQTJCSK	ITYSIVQTJC[160]SK	(N(N(H(H(N(H(A))))(H(N(H(A)))))))	A(2)H(5)N(4)	9	3	1206.83	8203280	8.02932e+07	0.000784338	0.00968301	sp|P01042|KNG1_HUMAN	205	FALSE
20200615_serum_NGlycP_1hDIA_rep1.mzML	2719.84	2613.43	106.411	ITYSIVQTJCSK	ITYSIVQTJC[160]SK	(N(N(H(N)(H(H)(H))(H(N(H(A)))(N(F)(H(A)))))))	A(2)F(1)H(7)N(5)	9	3	1431.24	1118980	26684319	0.0010108	0.000631791	sp|P01042|KNG1_HUMAN	205	FALSE
20200615_serum_NGlycP_1hDIA_rep3.mzML	2759.51	2612.14	147.37	ITYSIVQTJCSK	ITYSIVQTJC[160]SK	(N(N(H(N)(H(H)(H))(H(N(H(A)))(N(F)(H(A)))))))	A(2)F(1)H(7)N(5)	9	3	1431.24	2308670	3.39651e+07	0.00738395	0.000947011	sp|P01042|KNG1_HUMAN	205	FALSE
20200615_serum_NGlycP_1hDIA_rep1.mzML	2719.84	2779.81	-59.9732	ITYSIVQTJCSK	ITYSIVQTJC[160]SK	(N(N(H(H(N(H(A))))(H(N(H(A)))(N(H(A)))))))	A(3)H(6)N(5)	9	3	1425.57	1138760	1.35654e+07	0.00100822	0.00174265	sp|P01042|KNG1_HUMAN	205	FALSE
20200615_serum_NGlycP_1hDIA_rep2.mzML	2724.02	2780.26	-56.2434	ITYSIVQTJCSK	ITYSIVQTJC[160]SK	(N(N(H(H(N(H(A))))(H(N(H(A)))(N(H(A)))))))	A(3)H(6)N(5)	9	3	1425.57	711985	1.04131e+07	0.00805275	0.00160652	sp|P01042|KNG1_HUMAN	205	FALSE
20200615_serum_NGlycP_1hDIA_rep3.mzML	2759.51	2776.83	-17.3186	ITYSIVQTJCSK	ITYSIVQTJC[160]SK	(N(N(H(H(N(H(A))))(H(N(H(A)))(N(H(A)))))))	A(3)H(6)N(5)	9	3	1425.57	2470430	1.90992e+07	0.00223461	0.00139044	sp|P01042|KNG1_HUMAN	205	FALSE
20200615_serum_NGlycP_1hDIA_rep1.mzML	2740.84	2846.18	-105.336	ITYSIVQTJCSK	ITYSIVQTJC[160]SK	(N(N(H(N)(H(H)(H))(H(N(F)(H(A)))(N(F)(H(A)))))))	A(2)F(2)H(7)N(5)	9	3	1479.93	1147340	22673176	0.000969599	0.000376184	sp|P01042|KNG1_HUMAN	205	FALSE
20200615_serum_NGlycP_1hDIA_rep2.mzML	2745.89	2847.71	-101.819	ITYSIVQTJCSK	ITYSIVQTJC[160]SK	(N(F)(N(H(N)(H(H)(H))(H(N(H(A)))(N(F)(H(A)))))))	A(2)F(2)H(7)N(5)	9	3	1479.93	1092960	2.3033e+07	0.00185693	0.000985121	sp|P01042|KNG1_HUMAN	205	FALSE
20200615_serum_NGlycP_1hDIA_rep3.mzML	2742.67	2841.61	-98.9435	ITYSIVQTJCSK	ITYSIVQTJC[160]SK	(N(F)(N(H(N)(H(H)(H))(H(N(H(A)))(N(F)(H(A)))))))	A(2)F(2)H(7)N(5)	9	3	1479.93	1227150	2.2328e+07	0.00221364	0.000223767	sp|P01042|KNG1_HUMAN	205	FALSE
20200615_serum_NGlycP_1hDIA_rep1.mzML	605.789	764.558	-158.769	JASQAK	JASQAK	(N(N(H(H(N(H(A))))(H(N(H(A)))))))	A(2)H(5)N(4)	1	3	941.703	1174970	6.70275e+06	0.00554559	0.00408871	sp|Q9UK55|ZPI_HUMAN	197	FALSE
20200615_serum_NGlycP_1hDIA_rep2.mzML	1488.19	1540.43	-52.2447	JCCNTENPPGCYR	JC[160]C[160]NTENPPGC[160]YR	(N(N(H(H(N(H(A))))(H(N(H(A)))))))	A(2)H(5)N(4)	1	3	1282.8	4276600	6.30106e+07	0.00729805	0.00239857	sp|P43652|AFAM_HUMAN	383	FALSE
20200615_serum_NGlycP_1hDIA_rep3.mzML	1490.2	1539.69	-49.4949	JCCNTENPPGCYR	JC[160]C[160]NTENPPGC[160]YR	(N(N(H(H(N(H(A))))(H(N(H(A)))))))	A(2)H(5)N(4)	1	3	1282.8	4999160	7.53447e+07	0.00411258	0.0023962	sp|P43652|AFAM_HUMAN	383	FALSE
20200615_serum_NGlycP_1hDIA_rep3.mzML	1490.33	1536.09	-45.7592	JCCNTENPPGCYR	JC[160]C[160]NTENPPGC[160]YR	(N(N(H(H(N(H(H))))(H(N(F)(H(A)))))))	A(1)F(1)H(6)N(4)	1	3	1288.47	3739700	7.18261e+06	0.00484922	0.0059053	sp|P43652|AFAM_HUMAN	383	FALSE
20200615_serum_NGlycP_1hDIA_rep3.mzML	3034.51	2987.87	46.6397	JGSLFAFR	JGSLFAFR	(N(N(H(H(N(H(A))))(H(N(H(A)))))))	A(2)H(5)N(4)	1	3	1039.42	43297800	2.95036e+08	0.00380918	0.00561771	sp|P04004|VTNC_HUMAN	169	FALSE
20200615_serum_NGlycP_1hDIA_rep2.mzML	873.871	857.376	16.4949	JGTAVCATNR	JGTAVC[160]ATNR	(N(N(H(H(N(H)))(H(N(H(A)))))))	A(1)H(5)N(4)	1	3	993.062	11200700	8.66834e+07	0.00216395	0.00354569	sp|P05156|CFAI_HUMAN	70	FALSE
20200615_serum_NGlycP_1hDIA_rep2.mzML	873.721	857.376	16.3446	JGTAVCATNR	JGTAVC[160]ATNR	(N(N(H(H(N(H)))(H(N(H(A)))))))	A(1)H(5)N(4)	1	2	1489.09	1364580	1.48638e+07	1.33083e-05	0.00339663	sp|P05156|CFAI_HUMAN	70	FALSE
20200615_serum_NGlycP_1hDIA_rep3.mzML	877.355	858.563	18.7917	JGTAVCATNR	JGTAVC[160]ATNR	(N(N(H(H(N(H)))(H(N(H(A)))))))	A(1)H(5)N(4)	1	2	1489.09	1465430	1.73085e+07	1.81067e-05	0.000869695	sp|P05156|CFAI_HUMAN	70	FALSE
20200615_serum_NGlycP_1hDIA_rep1.mzML	1101.35	1116.6	-15.2514	JGTAVCATNR	JGTAVC[160]ATNR	(N(N(H(H(N(H(A))))(H(N(H(A)))))))	A(2)H(5)N(4)	1	3	1090.09	11922700	1.39168e+08	0.00117441	0.000729475	sp|P05156|CFAI_HUMAN	70	FALSE
20200615_serum_NGlycP_1hDIA_rep2.mzML	1115.48	1126.09	-10.6147	JGTAVCATNR	JGTAVC[160]ATNR	(N(N(H(H(N(H(A))))(H(N(H(A)))))))	A(2)H(5)N(4)	1	3	1090.09	10759300	1.24919e+08	0.000477827	0.00222391	sp|P05156|CFAI_HUMAN	70	FALSE
20200615_serum_NGlycP_1hDIA_rep3.mzML	1114.68	1125.91	-11.2258	JGTAVCATNR	JGTAVC[160]ATNR	(N(N(H(H(N(H(A))))(H(N(H(A)))))))	A(2)H(5)N(4)	1	3	1090.09	11263600	134207156	0.000107058	0.00060215	sp|P05156|CFAI_HUMAN	70	FALSE
20200615_serum_NGlycP_1hDIA_rep1.mzML	1589.48	1527.84	61.6442	JGTLVAFR	JGTLVAFR	(N(N(H(H)(H(H(H))))))	H(5)N(2)	1	2	1047.46	7598350	1.85815e+07	5.57703e-07	0.00573448	sp|Q92954|PRG4_HUMAN	1159	FALSE
20200615_serum_NGlycP_1hDIA_rep2.mzML	1596.85	1534.88	61.9668	JGTLVAFR	JGTLVAFR	(N(N(H(H)(H(H(H))))))	H(5)N(2)	1	2	1047.46	6979160	2.14542e+07	1.34737e-06	0.00566072	sp|Q92954|PRG4_HUMAN	1159	FALSE
20200615_serum_NGlycP_1hDIA_rep3.mzML	1594.02	1534.69	59.3305	JGTLVAFR	JGTLVAFR	(N(N(H(H)(H(H(H))))))	H(5)N(2)	1	2	1047.46	7316690	1.97248e+07	1.43554e-06	0.00470668	sp|Q92954|PRG4_HUMAN	1159	FALSE
20200615_serum_NGlycP_1hDIA_rep1.mzML	1548.78	1531.14	17.6397	JHSCEPCQTLAVR	JHSC[160]EPC[160]QTLAVR	(N(N(H(H(N(H(A))))(H(N(H(A)))))))	A(2)H(5)N(4)	1	4	944.875	2074230	1.34752e+07	0.00343236	0.00200913	sp|P00748|FA12_HUMAN	433	FALSE
20200615_serum_NGlycP_1hDIA_rep2.mzML	1556.29	1538.22	18.072	JHSCEPCQTLAVR	JHSC[160]EPC[160]QTLAVR	(N(N(H(H(N(H(A))))(H(N(H(A)))))))	A(2)H(5)N(4)	1	4	944.875	2595600	1.29132e+07	0.00574234	0.00129783	sp|P00748|FA12_HUMAN	433	FALSE
20200615_serum_NGlycP_1hDIA_rep3.mzML	1552.82	1537.74	15.0754	JHSCEPCQTLAVR	JHSC[160]EPC[160]QTLAVR	(N(N(H(H(N(H(A))))(H(N(H(A)))))))	A(2)H(5)N(4)	1	4	944.875	2670000	1.44351e+07	0.00286621	0.000582033	sp|P00748|FA12_HUMAN	433	FALSE
20200615_serum_NGlycP_1hDIA_rep1.mzML	1549.46	1531.14	18.3156	JHSCEPCQTLAVR	JHSC[160]EPC[160]QTLAVR	(N(N(H(H(N(H(A))))(H(N(H(A)))))))	A(2)H(5)N(4)	1	3	1259.5	12580400	1.25791e+08	4.24602e-05	0.00143697	sp|P00748|FA12_HUMAN	433	FALSE
20200615_serum_NGlycP_1hDIA_rep2.mzML	1556.11	1538.22	17.893	JHSCEPCQTLAVR	JHSC[160]EPC[160]QTLAVR	(N(N(H(H(N(H(A))))(H(N(H(A)))))))	A(2)H(5)N(4)	1	3	1259.5	12479800	119115597	3.16697e-05	0.00173288	sp|P00748|FA12_HUMAN	433	FALSE
20200615_serum_NGlycP_1hDIA_rep3.mzML	1553.41	1537.75	15.6572	JHSCEPCQTLAVR	JHSC[160]EPC[160]QTLAVR	(N(N(H(H(N(H(A))))(H(N(H(A)))))))	A(2)H(5)N(4)	1	3	1259.5	13497400	151364177	0.00028985	0.000674412	sp|P00748|FA12_HUMAN	433	FALSE
20200615_serum_NGlycP_1hDIA_rep1.mzML	2127.44	2210.2	-82.7639	JHSCSEGQISIFR	JHSC[160]SEGQISIFR	(N(N(H(H(N(H(A))))(H(N(H(A)))))))	A(2)H(5)N(4)	1	4	935.625	993898	4.46502e+06	0.00964279	0.0029126	sp|O75882|ATRN_HUMAN	731	FALSE
20200615_serum_NGlycP_1hDIA_rep3.mzML	2132.26	2212.2	-79.936	JHSCSEGQISIFR	JHSC[160]SEGQISIFR	(N(N(H(H(N(H(A))))(H(N(H(A)))))))	A(2)H(5)N(4)	1	4	935.625	934166	6.28235e+06	0.00641369	0.00013138	sp|O75882|ATRN_HUMAN	731	FALSE
20200615_serum_NGlycP_1hDIA_rep2.mzML	2134.55	2214.45	-79.8964	JHSCSEGQISIFR	JHSC[160]SEGQISIFR	(N(N(H(H(N(H(A))))(H(N(H(A)))))))	A(2)H(5)N(4)	1	3	1247.16	5120240	5.48954e+07	0.000184924	0.00188097	sp|O75882|ATRN_HUMAN	731	FALSE
20200615_serum_NGlycP_1hDIA_rep3.mzML	2131.88	2212.2	-80.3169	JHSCSEGQISIFR	JHSC[160]SEGQISIFR	(N(N(H(H(N(H(A))))(H(N(H(A)))))))	A(2)H(5)N(4)	1	3	1247.16	5151110	4.76306e+07	0.00218872	0.00500774	sp|O75882|ATRN_HUMAN	731	FALSE
20200615_serum_NGlycP_1hDIA_rep1.mzML	3394.88	3408.21	-13.3337	JISDGFDGIPDNVDAALALPAHSYSGR	JISDGFDGIPDNVDAALALPAHSYSGR	(N(N(H(H(N(H(A))))(H(N(H(N(H(N(H(N(H))))))))))))	A(1)H(8)N(7)	1	5	1157.09	998908	308082	0.00125824	0.00116949	sp|P04004|VTNC_HUMAN	242	FALSE
20200615_serum_NGlycP_1hDIA_rep3.mzML	3393.64	3406.37	-12.7317	JISDGFDGIPDNVDAALALPAHSYSGR	JISDGFDGIPDNVDAALALPAHSYSGR	(N(N(H(H(N(H(A))))(H(N(H(N(H(N(H(N(H))))))))))))	A(1)H(8)N(7)	1	5	1157.09	1139020	2.52231e+06	0.00429323	0.00647327	sp|P04004|VTNC_HUMAN	242	FALSE
20200615_serum_NGlycP_1hDIA_rep1.mzML	3328.44	3317.69	10.7495	JISDGFDGIPDNVDAALALPAHSYSGR	JISDGFDGIPDNVDAALALPAHSYSGR	(N(N(H(H(N(H(A))))(H(N(H(A)))))))	A(2)H(5)N(4)	1	4	1245.03	1845330	1.17891e+07	0.00146374	0.0088855	sp|P04004|VTNC_HUMAN	242	FALSE
20200615_serum_NGlycP_1hDIA_rep2.mzML	3330.45	3320.03	10.4173	JISDGFDGIPDNVDAALALPAHSYSGR	JISDGFDGIPDNVDAALALPAHSYSGR	(N(N(H(H(N(H(A))))(H(N(H(A)))))))	A(2)H(5)N(4)	1	4	1245.03	2551910	1.80122e+07	0.00619904	0.00998709	sp|P04004|VTNC_HUMAN	242	FALSE
20200615_serum_NGlycP_1hDIA_rep1.mzML	3252.96	3213.83	39.1344	JLSMPLLPADFHK	JLSMPLLPADFHK	(N(N(H(H(N(H(A))))(H(N(H(A)))))))	A(2)H(5)N(4)	1	4	922.643	7045570	2.12991e+07	0.00193161	0.000521792	sp|P05546|HEP2_HUMAN	49	FALSE
20200615_serum_NGlycP_1hDIA_rep2.mzML	3255.95	3215.5	40.449	JLSMPLLPADFHK	JLSMPLLPADFHK	(N(N(H(H(N(H(A))))(H(N(H(A)))))))	A(2)H(5)N(4)	1	4	922.643	6455390	1.5734e+07	0.00135107	0.00122199	sp|P05546|HEP2_HUMAN	49	FALSE
20200615_serum_NGlycP_1hDIA_rep3.mzML	3250.66	3205.65	45.0092	JLSMPLLPADFHK	JLSMPLLPADFHK	(N(N(H(H(N(H(A))))(H(N(H(A)))))))	A(2)H(5)N(4)	1	4	922.643	7741340	3.63943e+07	0.00134803	0.000682581	sp|P05546|HEP2_HUMAN	49	FALSE
20200615_serum_NGlycP_1hDIA_rep1.mzML	3253.01	3213.82	39.1857	JLSMPLLPADFHK	JLSMPLLPADFHK	(N(N(H(H(N(H(A))))(H(N(H(A)))))))	A(2)H(5)N(4)	1	3	1229.85	11878600	9.28086e+07	9.78251e-05	0.000736467	sp|P05546|HEP2_HUMAN	49	FALSE
20200615_serum_NGlycP_1hDIA_rep2.mzML	3255.99	3215.5	40.4939	JLSMPLLPADFHK	JLSMPLLPADFHK	(N(N(H(H(N(H(A))))(H(N(H(A)))))))	A(2)H(5)N(4)	1	3	1229.85	10617200	9.75659e+07	9.50884e-05	0.00189138	sp|P05546|HEP2_HUMAN	49	FALSE
20200615_serum_NGlycP_1hDIA_rep3.mzML	3251.06	3205.65	45.4104	JLSMPLLPADFHK	JLSMPLLPADFHK	(N(N(H(H(N(H(A))))(H(N(H(A)))))))	A(2)H(5)N(4)	1	3	1229.85	12370400	1.02215e+08	9.8736e-05	0.000437526	sp|P05546|HEP2_HUMAN	49	FALSE
20200615_serum_NGlycP_1hDIA_rep1.mzML	2864.29	2836.06	28.2284	JLSMPLLPADFHK	JLSMPLLPADFHK	(N(N(H(H(N(H)))(H(N(H(A)))))))	A(1)H(5)N(4)	1	3	1132.82	3133480	2.16787e+07	0.00201642	0.00985143	sp|P05546|HEP2_HUMAN	49	FALSE
20200615_serum_NGlycP_1hDIA_rep2.mzML	2864.37	2837.9	26.4652	JLSMPLLPADFHK	JLSMPLLPADFHK	(N(N(H(H(N(H)))(H(N(H(A)))))))	A(1)H(5)N(4)	1	3	1132.82	3078600	2.48592e+07	0.00418394	0.00340854	sp|P05546|HEP2_HUMAN	49	FALSE
20200615_serum_NGlycP_1hDIA_rep2.mzML	870.228	870.657	-0.428807	JLTATK	JLTATK	(N(F)(N(H(N)(H(N(H)))(H(N(H(A)))))))	A(1)F(1)H(5)N(5)	1	3	970.734	1348720	1.33921e+07	0.000223819	0.00304173	sp|Q96RV3|PCX1_HUMAN	1091	FALSE
20200615_serum_NGlycP_1hDIA_rep3.mzML	873.603	872.789	0.814194	JLTATK	JLTATK	(N(F)(N(H(N)(H(H))(H(N)(N(H(A)))))))	A(1)F(1)H(5)N(5)	1	3	970.734	1611510	1.81086e+07	0.000527654	0.00433971	sp|Q96RV3|PCX1_HUMAN	1091	FALSE
20200615_serum_NGlycP_1hDIA_rep1.mzML	738.573	740.136	-1.5635	JNSDISSTR	JNSDISSTR	(N(F)(N(H(N)(H(N(H)))(H(N(H))))))	F(1)H(5)N(5)	1	3	989.064	1040370	6.88349e+06	0.00200475	0.00381115	sp|P01871|IGHM_HUMAN	46	FALSE
20200615_serum_NGlycP_1hDIA_rep2.mzML	746.192	743.278	2.91391	JNSDISSTR	JNSDISSTR	(N(F)(N(H(N)(H(H)(H))(H(N)(N)))))	F(1)H(5)N(5)	1	3	989.064	1166620	6.12345e+06	0.00108545	0.00125253	sp|P01871|IGHM_HUMAN	46	FALSE
20200615_serum_NGlycP_1hDIA_rep3.mzML	739.637	738.721	0.915603	JNSDISSTR	JNSDISSTR	(N(F)(N(H(N)(H(H)(H))(H(N)(N)))))	F(1)H(5)N(5)	1	3	989.064	848123	5.82873e+06	0.00230355	0.000850314	sp|P01871|IGHM_HUMAN	46	FALSE
20200615_serum_NGlycP_1hDIA_rep2.mzML	847.204	844.016	3.18789	JNSDISSTR	JNSDISSTR	(N(F)(N(H(N)(H(N(H)))(H(N(H(H)))))))	F(1)H(6)N(5)	1	3	1043.08	10545000	3.0471e+06	0.000202654	0.00227431	sp|P01871|IGHM_HUMAN	46	FALSE
20200615_serum_NGlycP_1hDIA_rep3.mzML	845.658	844.716	0.941577	JNSDISSTR	JNSDISSTR	(N(F)(N(H(N)(H(N(H)))(H(N(H(H)))))))	F(1)H(6)N(5)	1	3	1043.08	10082200	2.31391e+06	0.000107989	0.00315064	sp|P01871|IGHM_HUMAN	46	FALSE
20200615_serum_NGlycP_1hDIA_rep2.mzML	847.204	861.097	-13.893	JNSDISSTR	JNSDISSTR	(N(F)(N(H(N)(H(H)(H))(H(N(H)(F))))))	F(2)H(6)N(4)	1	3	1024.07	12132800	6.64705e+06	0.000917867	0.0016181	sp|P01871|IGHM_HUMAN	46	FALSE
20200615_serum_NGlycP_1hDIA_rep3.mzML	845.658	862.563	-16.9048	JNSDISSTR	JNSDISSTR	(N(F)(N(H(N)(H(H)(H))(H(N(H)(F))))))	F(2)H(6)N(4)	1	3	1024.07	11436700	5.69243e+06	0.0023123	0.00222847	sp|P01871|IGHM_HUMAN	46	FALSE
20200615_serum_NGlycP_1hDIA_rep2.mzML	864.631	851.857	12.7736	JNSDISSTR	JNSDISSTR	(N(F)(N(H(N)(H(N(H)))(H(N(H(A)))))))	A(1)F(1)H(5)N(5)	1	3	1086.1	13416600	5.55508e+07	0.00106922	0.000524494	sp|P01871|IGHM_HUMAN	46	FALSE
20200615_serum_NGlycP_1hDIA_rep3.mzML	868.153	852.706	15.4473	JNSDISSTR	JNSDISSTR	(N(F)(N(H(N)(H(N(H)))(H(N(H(A)))))))	A(1)F(1)H(5)N(5)	1	3	1086.1	16276600	6.64891e+07	0.00111012	0.000670335	sp|P01871|IGHM_HUMAN	46	FALSE
20200615_serum_NGlycP_1hDIA_rep1.mzML	867.699	853.01	14.6895	JNSDISSTR	JNSDISSTR	(N(F)(N(H(N)(H(N(H)))(H(N(H(A)))))))	A(1)F(1)H(5)N(5)	1	2	1628.64	903428	6.20073e+06	0.00381589	0.00854056	sp|P01871|IGHM_HUMAN	46	FALSE
20200615_serum_NGlycP_1hDIA_rep1.mzML	1043.91	1038.23	5.67786	JNSDISSTR	JNSDISSTR	(N(F)(N(H(H(N(H(A))))(H(N(H(A)))))))	A(2)F(1)H(5)N(4)	1	3	1115.43	821379	2.18029e+07	0.0043814	0.00367654	sp|P01871|IGHM_HUMAN	46	FALSE
20200615_serum_NGlycP_1hDIA_rep3.mzML	1054.29	1046.3	7.98846	JNSDISSTR	JNSDISSTR	(N(F)(N(H(N)(H(H))(H(N(H(A(A))))))))	A(2)F(1)H(5)N(4)	1	3	1115.43	768544	2.38554e+07	0.00273177	0.00462328	sp|P01871|IGHM_HUMAN	46	FALSE
20200615_serum_NGlycP_1hDIA_rep1.mzML	672.273	680.3	-8.02673	JNSDISSTR	JNSDISSTR	(N(N(H(H(H))(H(H)))))	H(5)N(2)	1	2	1105.44	4701930	2.14489e+07	1.16544e-07	0.00570836	sp|P01871|IGHM_HUMAN	46	FALSE
20200615_serum_NGlycP_1hDIA_rep2.mzML	671.571	678.229	-6.65791	JNSDISSTR	JNSDISSTR	(N(N(H(H(H))(H(H)))))	H(5)N(2)	1	2	1105.44	4345840	1.8047e+07	2.605e-07	0.00323336	sp|P01871|IGHM_HUMAN	46	FALSE
20200615_serum_NGlycP_1hDIA_rep3.mzML	668.513	675.012	-6.49898	JNSDISSTR	JNSDISSTR	(N(N(H(H(H))(H(H)))))	H(5)N(2)	1	2	1105.44	3627550	7.92309e+06	7.15434e-07	0.00245381	sp|P01871|IGHM_HUMAN	46	FALSE
20200615_serum_NGlycP_1hDIA_rep1.mzML	675.108	674.293	0.81517	JNSDISSTR	JNSDISSTR	(N(N(H(H(H))(H(H)(H)))))	H(6)N(2)	1	2	1186.47	3226280	1.1725e+07	4.01679e-07	0.00190596	sp|P01871|IGHM_HUMAN	46	FALSE
20200615_serum_NGlycP_1hDIA_rep2.mzML	673.157	672.267	0.890487	JNSDISSTR	JNSDISSTR	(N(N(H(H(H))(H(H)(H)))))	H(6)N(2)	1	2	1186.47	2961840	1.29213e+07	0.000251641	0.00204112	sp|P01871|IGHM_HUMAN	46	FALSE
20200615_serum_NGlycP_1hDIA_rep3.mzML	670.442	669.015	1.42667	JNSDISSTR	JNSDISSTR	(N(N(H(H(H))(H(H)(H)))))	H(6)N(2)	1	2	1186.47	1653940	5.15432e+06	5.73887e-05	0.00197526	sp|P01871|IGHM_HUMAN	46	FALSE
20200615_serum_NGlycP_1hDIA_rep1.mzML	842.465	919.049	-76.5844	JNSDISSTR	JNSDISSTR	(N(F)(N(H(H)(H(N(H(A)))))))	A(1)F(1)H(4)N(3)	1	2	1344.53	1419980	1.56514e+07	0.000719703	0.000194713	sp|P01871|IGHM_HUMAN	46	FALSE
20200615_serum_NGlycP_1hDIA_rep3.mzML	842.908	735.843	107.065	JNSDISSTR	JNSDISSTR	(N(F)(N(H(H)(G)(H(N(H))))))	F(1)G(1)H(4)N(3)	1	2	1352.53	1115380	39565.4	0.00661186	0.00278853	sp|P01871|IGHM_HUMAN	46	TRUE
20200615_serum_NGlycP_1hDIA_rep1.mzML	844.245	839.994	4.25051	JNSDISSTR	JNSDISSTR	(N(F)(N(H(H(N(H)))(H(N(H(A)))))))	A(1)F(1)H(5)N(4)	1	2	1527.1	1883590	2.69416e+07	7.58179e-05	0.000938016	sp|P01871|IGHM_HUMAN	46	FALSE
20200615_serum_NGlycP_1hDIA_rep2.mzML	2349.11	2324.09	25.0236	JTTCQDLQIEVTVK	JTTC[160]QDLQIEVTVK	(N(N(H(H(H))(H(N(H))(N(H)(F))))))	F(1)H(6)N(4)	1	3	1193.84	957272	909274	0.00459372	0.00194368	sp|P0C0L4|CO4A_HUMAN/sp|P0C0L5|CO4B_HUMAN	1391/1391	FALSE
20200615_serum_NGlycP_1hDIA_rep1.mzML	1050.46	884.904	165.556	JVTAEQAR	JVTAEQAR	(N(N(H(H)(H(N(H(A)))(N(H(A)))))))	A(2)H(5)N(4)	1	3	1031.75	18014500	1.79133e+08	0.00480997	0.00638309	sp|P00748|FA12_HUMAN	249	FALSE
20200615_serum_NGlycP_1hDIA_rep2.mzML	1059.78	883.418	176.362	JVTAEQAR	JVTAEQAR	(N(N(H(H)(H(N(H(A)))(N(H(A)))))))	A(2)H(5)N(4)	1	3	1031.75	20430900	1.49578e+08	0.000187438	0.0022036	sp|P00748|FA12_HUMAN	249	FALSE
20200615_serum_NGlycP_1hDIA_rep3.mzML	1059.73	886.191	173.539	JVTAEQAR	JVTAEQAR	(N(N(H(H)(H(N(H(A)))(N(H(A)))))))	A(2)H(5)N(4)	1	3	1031.75	16805200	9.41966e+07	0.000572668	0.00514853	sp|P00748|FA12_HUMAN	249	FALSE
20200615_serum_NGlycP_1hDIA_rep1.mzML	1050.09	884.912	165.178	JVTAEQAR	JVTAEQAR	(N(N(H(H(N(H(A))))(H(N(H(A)))))))	A(2)H(5)N(4)	1	2	1547.12	1953430	2.04993e+07	0.00189024	0.00601677	sp|P00748|FA12_HUMAN	249	FALSE
20200615_serum_NGlycP_1hDIA_rep2.mzML	1058.43	883.418	175.012	JVTAEQAR	JVTAEQAR	(N(N(H(H(N(H(A))))(H(N(H(A)))))))	A(2)H(5)N(4)	1	2	1547.12	1403630	1.73695e+07	8.4566e-06	0.00649712	sp|P00748|FA12_HUMAN	249	FALSE
20200615_serum_NGlycP_1hDIA_rep3.mzML	2169.64	2181.55	-11.9063	JVTFWGR	JVTFWGR	(N(F)(N(H(H(N(H)))(H(N(H(A)))))))	A(1)F(1)H(5)N(4)	1	3	980.399	2162980	2.03111e+07	0.00161257	0.00765549	sp|P27918|PROP_HUMAN	428	FALSE
20200615_serum_NGlycP_1hDIA_rep1.mzML	1854.07	1762.48	91.5912	JYTLTGR	JYTLTGR	(N(F)(N(H(H(N(H(A))))(H(N(H(A)))))))	A(2)F(1)H(5)N(4)	1	3	1059.09	10452400	1.70597e+07	0.0099044	0.00944566	sp|P10643|CO7_HUMAN	754	FALSE
20200615_serum_NGlycP_1hDIA_rep1.mzML	819.054	853.131	-34.0773	KKEDALJETR	KKEDALJETR	(N(N(H(H(N(H(A))))(H(N(H(A)))))))	A(2)H(5)N(4)	7	4	852.857	1951790	4.86826e+06	3.74326e-05	0.00302571	sp|P10909|CLUS_HUMAN	86	FALSE
20200615_serum_NGlycP_1hDIA_rep2.mzML	818.591	851.971	-33.3802	KKEDALJETR	KKEDALJETR	(N(N(H(H(N(H(A))))(H(N(H(A)))))))	A(2)H(5)N(4)	7	4	852.857	1788900	4.40371e+06	0.00109088	0.00258036	sp|P10909|CLUS_HUMAN	86	FALSE
20200615_serum_NGlycP_1hDIA_rep3.mzML	823.185	852.825	-29.6399	KKEDALJETR	KKEDALJETR	(N(N(H(H(N(H(A))))(H(N(H(A)))))))	A(2)H(5)N(4)	7	4	852.857	1721520	6.00294e+06	0.000207828	0.00195418	sp|P10909|CLUS_HUMAN	86	FALSE
20200615_serum_NGlycP_1hDIA_rep1.mzML	818.247	853.131	-34.8841	KKEDALJETR	KKEDALJETR	(N(N(H(H(N(H(A))))(H(N(H(A)))))))	A(2)H(5)N(4)	7	3	1136.81	8929240	7.24563e+07	1.15332e-06	0.000881683	sp|P10909|CLUS_HUMAN	86	FALSE
20200615_serum_NGlycP_1hDIA_rep2.mzML	818.821	851.971	-33.1504	KKEDALJETR	KKEDALJETR	(N(N(H(H(N(H(A))))(H(N(H(A)))))))	A(2)H(5)N(4)	7	3	1136.81	8553710	55800638	1.14728e-05	0.00151679	sp|P10909|CLUS_HUMAN	86	FALSE
20200615_serum_NGlycP_1hDIA_rep3.mzML	823.987	852.825	-28.8377	KKEDALJETR	KKEDALJETR	(N(N(H(H(N(H(A))))(H(N(H(A)))))))	A(2)H(5)N(4)	7	3	1136.81	10344200	6.2674e+07	0.000318995	0.00563054	sp|P10909|CLUS_HUMAN	86	FALSE
20200615_serum_NGlycP_1hDIA_rep2.mzML	1003.88	1033.69	-29.8134	KKEDALJETR	KKEDALJETR	(N(N(H(H(N(H(A))))(H(N(H(A)))(N(H(A)))))))	A(3)H(6)N(5)	7	4	1016.91	3728330	2.44313e+07	0.00328635	2.96427e-05	sp|P10909|CLUS_HUMAN	86	FALSE
20200615_serum_NGlycP_1hDIA_rep3.mzML	1000.4	1033.59	-33.1908	KKEDALJETR	KKEDALJETR	(N(N(H(H(N(H(A))))(H(N(H(A)))(N(H(A)))))))	A(3)H(6)N(5)	7	4	1016.91	3441810	2.50519e+07	0.00094368	0.00236298	sp|P10909|CLUS_HUMAN	86	FALSE
20200615_serum_NGlycP_1hDIA_rep1.mzML	992.899	1026.12	-33.2178	KKEDALJETR	KKEDALJETR	(N(N(H(N(H(A)))(H(N(H(A))))(H(N(H(A)))))))	A(3)H(6)N(5)	7	3	1355.55	16599500	1.64529e+08	6.42408e-05	0.00492815	sp|P10909|CLUS_HUMAN	86	FALSE
20200615_serum_NGlycP_1hDIA_rep3.mzML	1000.53	1033.59	-33.0638	KKEDALJETR	KKEDALJETR	(N(N(H(H(N(H(A))))(H(N(H(A)))(N(H(A)))))))	A(3)H(6)N(5)	7	3	1355.55	16127100	156234984	2.57772e-05	0.0049242	sp|P10909|CLUS_HUMAN	86	FALSE
20200615_serum_NGlycP_1hDIA_rep1.mzML	877.791	851.497	26.294	KKEDALJETR	KKEDALJETR	(N(F)(N(H(H(N(H(A))))(H(N(H(A)))))))	A(2)F(1)H(5)N(4)	7	3	1185.49	644451	5.16795e+06	6.0934e-06	0.00510408	sp|P10909|CLUS_HUMAN	86	FALSE
20200615_serum_NGlycP_1hDIA_rep3.mzML	882.773	851.266	31.5072	KKEDALJETR	KKEDALJETR	(N(F)(N(H(H(N(H(A))))(H(N(H(A)))))))	A(2)F(1)H(5)N(4)	7	3	1185.49	746534	5.73925e+06	0.0028979	0.00886104	sp|P10909|CLUS_HUMAN	86	FALSE
20200615_serum_NGlycP_1hDIA_rep1.mzML	849.928	862.648	-12.7198	KKEDALJETR	KKEDALJETR	(N(N(H(H(N(H(A))))(H(N(H))(N(H(A)))))))	A(2)H(6)N(5)	7	3	1258.52	498406	6.32059e+06	0.00185324	0.00149461	sp|P10909|CLUS_HUMAN	86	FALSE
20200615_serum_NGlycP_1hDIA_rep2.mzML	851.321	861.518	-10.1969	KKEDALJETR	KKEDALJETR	(N(N(H(H(N(H(A))))(H(N(H))(N(H(A)))))))	A(2)H(6)N(5)	7	3	1258.52	623612	8.15076e+06	0.000751171	0.00523845	sp|P10909|CLUS_HUMAN	86	FALSE
20200615_serum_NGlycP_1hDIA_rep1.mzML	984.946	1031.37	-46.4268	KKEDALJETR	KKEDALJETR	(N(N(H(H(N(F)(H(A))))(H(N(H(A)))(N(H(A)))))))	A(3)F(1)H(6)N(5)	7	3	1404.24	3598290	6.12207e+07	0.00606562	0.000363541	sp|P10909|CLUS_HUMAN	86	FALSE
20200615_serum_NGlycP_1hDIA_rep2.mzML	986.2	1039.51	-53.3066	KKEDALJETR	KKEDALJETR	(N(N(H(H(N(F)(H(A))))(H(N(H(A)))(N(H(A)))))))	A(3)F(1)H(6)N(5)	7	3	1404.24	4834330	6.53768e+07	0.000135149	0.000951494	sp|P10909|CLUS_HUMAN	86	FALSE
20200615_serum_NGlycP_1hDIA_rep3.mzML	991.503	1039.15	-47.6456	KKEDALJETR	KKEDALJETR	(N(N(H(H(N(F)(H(A))))(H(N(H(A)))(N(H(A)))))))	A(3)F(1)H(6)N(5)	7	3	1404.24	4348640	7.71419e+07	4.07486e-05	6.87893e-05	sp|P10909|CLUS_HUMAN	86	FALSE
20200615_serum_NGlycP_1hDIA_rep1.mzML	1617.92	1635.64	-17.7212	KLHINHNJLTESVGPLPK	KLHINHNJLTESVGPLPK	(N(F)(N(H(H(N(H)))(H(N(H(A)))))))	A(1)F(1)H(5)N(4)	8	4	1018.47	1056700	7.65004e+06	0.00901543	8.69374e-05	sp|P51884|LUM_HUMAN	127	FALSE
20200615_serum_NGlycP_1hDIA_rep2.mzML	2294.24	2262.09	32.1549	KVCQDCPLLAPLJDTR	KVC[160]QDC[160]PLLAPLJDTR	(N(N(H(H(H))(H(N(H))(N(H)(F))))))	F(1)H(6)N(4)	13	3	1277.55	2023300	5.15458e+06	0.00785288	0.00522612	sp|P02765|FETUA_HUMAN	156	FALSE
20200615_serum_NGlycP_1hDIA_rep1.mzML	2672.61	2592.18	80.4295	KVCQDCPLLAPLJDTR	KVC[160]QDC[160]PLLAPLJDTR	(N(N(H(H(N(H(H))))(H(N(F)(H(A)))))))	A(1)F(1)H(6)N(4)	13	3	1374.58	7478000	1.90598e+06	0.00927871	0.00793326	sp|P02765|FETUA_HUMAN	156	FALSE
20200615_serum_NGlycP_1hDIA_rep1.mzML	2520.23	2570.74	-50.5133	LAGKPTHVJVSVVMAEVDGTCY	LAGKPTHVJVSVVMAEVDGTC[160]Y	(N(F)(N(H(N)(H(N))(H(N(H))))))	F(1)H(4)N(5)	9	4	1039.96	2198430	1.30944e+07	0.00023067	0.00105709	sp|P01876|IGHA1_HUMAN	340	FALSE
20200615_serum_NGlycP_1hDIA_rep2.mzML	2528.46	2575.95	-47.4917	LAGKPTHVJVSVVMAEVDGTCY	LAGKPTHVJVSVVMAEVDGTC[160]Y	(N(F)(N(H(N)(H(N))(H(N(H))))))	F(1)H(4)N(5)	9	4	1039.96	2302180	1.44773e+07	0.000760458	0.00148364	sp|P01876|IGHA1_HUMAN	340	FALSE
20200615_serum_NGlycP_1hDIA_rep1.mzML	2519.65	2570.75	-51.0978	LAGKPTHVJVSVVMAEVDGTCY	LAGKPTHVJVSVVMAEVDGTC[160]Y	(N(F)(N(H(N)(H(N))(H(N(H))))))	F(1)H(4)N(5)	9	3	1386.27	1653030	3.8438e+07	0.000739828	0.00187268	sp|P01876|IGHA1_HUMAN	340	FALSE
20200615_serum_NGlycP_1hDIA_rep3.mzML	2520.29	2570.9	-50.6127	LAGKPTHVJVSVVMAEVDGTCY	LAGKPTHVJVSVVMAEVDGTC[160]Y	(N(F)(N(H(N)(H(N))(H(N(H))))))	F(1)H(4)N(5)	9	3	1386.27	1653630	4.39502e+07	0.00339534	0.000255999	sp|P01876|IGHA1_HUMAN	340	FALSE
20200615_serum_NGlycP_1hDIA_rep1.mzML	2520.23	2547.67	-27.4351	LAGKPTHVJVSVVMAEVDGTCY	LAGKPTHVJVSVVMAEVDGTC[160]Y	(N(F)(N(H(N)(H(N))(H(H)(H)))))	F(1)H(5)N(4)	9	4	1029.7	2069230	1.6418e+06	0.00192403	0.00173093	sp|P01876|IGHA1_HUMAN	340	FALSE
20200615_serum_NGlycP_1hDIA_rep2.mzML	2528.46	2553.36	-24.8962	LAGKPTHVJVSVVMAEVDGTCY	LAGKPTHVJVSVVMAEVDGTC[160]Y	(N(F)(N(H(N)(H(N))(H(H)(H)))))	F(1)H(5)N(4)	9	4	1029.7	2249080	1.52807e+06	0.00189397	0.00274237	sp|P01876|IGHA1_HUMAN	340	FALSE
20200615_serum_NGlycP_1hDIA_rep3.mzML	2521.17	2548.08	-26.9068	LAGKPTHVJVSVVMAEVDGTCY	LAGKPTHVJVSVVMAEVDGTC[160]Y	(N(F)(N(H(H(N(H)))(H(N(H))))))	F(1)H(5)N(4)	9	4	1029.7	1872580	1.36787e+06	0.000511638	0.00335824	sp|P01876|IGHA1_HUMAN	340	FALSE
20200615_serum_NGlycP_1hDIA_rep1.mzML	2516.2	2564.83	-48.6273	LAGKPTHVJVSVVMAEVDGTCY	LAGKPTHVJVSVVMAEVDGTC[160]Y	(N(F)(N(H(N)(H(N(H)))(H(N(H))))))	F(1)H(5)N(5)	9	4	1080.47	1845440	1.73804e+07	0.00107732	0.000570528	sp|P01876|IGHA1_HUMAN	340	FALSE
20200615_serum_NGlycP_1hDIA_rep2.mzML	2521.93	2570.25	-48.3245	LAGKPTHVJVSVVMAEVDGTCY	LAGKPTHVJVSVVMAEVDGTC[160]Y	(N(F)(N(H(N)(H(N(H)))(H(N(H))))))	F(1)H(5)N(5)	9	4	1080.47	1717950	1.91449e+07	0.00228178	0.0015763	sp|P01876|IGHA1_HUMAN	340	FALSE
20200615_serum_NGlycP_1hDIA_rep3.mzML	2514.8	2565.05	-50.2542	LAGKPTHVJVSVVMAEVDGTCY	LAGKPTHVJVSVVMAEVDGTC[160]Y	(N(F)(N(H(N)(H(N(H)))(H(N(H))))))	F(1)H(5)N(5)	9	4	1080.47	2455390	1.71927e+07	0.00366296	0.00158937	sp|P01876|IGHA1_HUMAN	340	FALSE
20200615_serum_NGlycP_1hDIA_rep2.mzML	2781.82	2748.08	33.7409	LAGKPTHVJVSVVMAEVDGTCY	LAGKPTHVJVSVVMAEVDGTC[160]Y	(N(F)(N(H(H(N(H(A))))(H(N(H(F)))))))	A(1)F(2)H(5)N(4)	9	4	1138.99	970968	3.41739e+06	0.00638415	0.00116145	sp|P01876|IGHA1_HUMAN	340	FALSE
20200615_serum_NGlycP_1hDIA_rep1.mzML	2776.73	2750.25	26.4842	LAGKPTHVJVSVVMAEVDGTCY	LAGKPTHVJVSVVMAEVDGTC[160]Y	(N(F)(N(H(N)(H(N(H)))(H(N(H(A)))))))	A(1)F(1)H(5)N(5)	9	4	1153.24	5903810	4.67297e+07	0.00207139	0.00280658	sp|P01876|IGHA1_HUMAN	340	FALSE
20200615_serum_NGlycP_1hDIA_rep2.mzML	2777.14	2751.57	25.5719	LAGKPTHVJVSVVMAEVDGTCY	LAGKPTHVJVSVVMAEVDGTC[160]Y	(N(F)(N(H(N)(H(N(H)))(H(N(H(A)))))))	A(1)F(1)H(5)N(5)	9	4	1153.24	6124090	42003214	0.00364332	0.00158563	sp|P01876|IGHA1_HUMAN	340	FALSE
20200615_serum_NGlycP_1hDIA_rep3.mzML	2773.54	2746.49	27.0514	LAGKPTHVJVSVVMAEVDGTCY	LAGKPTHVJVSVVMAEVDGTC[160]Y	(N(F)(N(H(N)(H(N(H)))(H(N(H(A)))))))	A(1)F(1)H(5)N(5)	9	4	1153.24	6545450	4.20471e+07	0.00213115	0.00358273	sp|P01876|IGHA1_HUMAN	340	FALSE
20200615_serum_NGlycP_1hDIA_rep1.mzML	2777.27	2750.24	27.0291	LAGKPTHVJVSVVMAEVDGTCY	LAGKPTHVJVSVVMAEVDGTC[160]Y	(N(F)(N(H(N)(H(N(H)))(H(N(H(A)))))))	A(1)F(1)H(5)N(5)	9	3	1537.32	1179280	3.85984e+07	0.00797469	0.00388597	sp|P01876|IGHA1_HUMAN	340	FALSE
20200615_serum_NGlycP_1hDIA_rep3.mzML	2774.55	2746.48	28.0653	LAGKPTHVJVSVVMAEVDGTCY	LAGKPTHVJVSVVMAEVDGTC[160]Y	(N(F)(N(H(N)(H(N(H)))(H(N(H(A)))))))	A(1)F(1)H(5)N(5)	9	3	1537.32	1222510	3.19586e+07	0.00133589	0.0029074	sp|P01876|IGHA1_HUMAN	340	FALSE
20200615_serum_NGlycP_1hDIA_rep2.mzML	2777.14	2658.63	118.506	LAGKPTHVJVSVVMAEVDGTCY	LAGKPTHVJVSVVMAEVDGTC[160]Y	(N(F)(N(H(N)(H(H))(H(N(H))(N(H)(F))))))	F(2)H(6)N(5)	9	4	1157.5	5793900	1.04756e+07	0.000735327	0.00336999	sp|P01876|IGHA1_HUMAN	340	FALSE
20200615_serum_NGlycP_1hDIA_rep3.mzML	2773.54	2652.84	120.701	LAGKPTHVJVSVVMAEVDGTCY	LAGKPTHVJVSVVMAEVDGTC[160]Y	(N(F)(N(H(N)(H(H))(H(N(H))(N(H)(F))))))	F(2)H(6)N(5)	9	4	1157.5	5825670	8.6941e+06	0.00741639	0.0072808	sp|P01876|IGHA1_HUMAN	340	FALSE
20200615_serum_NGlycP_1hDIA_rep2.mzML	2777.14	2653.29	123.848	LAGKPTHVJVSVVMAEVDGTCY	LAGKPTHVJVSVVMAEVDGTC[160]Y	(N(F)(N(H(N)(H(N(H(F))))(H(N(H(F)))))))	F(3)H(5)N(5)	9	4	1153.5	6154680	3.33738e+07	0.00150774	0.00237009	sp|P01876|IGHA1_HUMAN	340	FALSE
20200615_serum_NGlycP_1hDIA_rep2.mzML	3131.96	3011.8	120.156	LAGKPTHVJVSVVMAEVDGTCY	LAGKPTHVJVSVVMAEVDGTC[160]Y	(N(F)(N(H(H(N(H(H))))(H(N(F)(H(A)))))))	A(1)F(2)H(6)N(4)	9	4	1179.5	1504920	1.18721e+06	0.00721326	0.00490055	sp|P01876|IGHA1_HUMAN	340	FALSE
20200615_serum_NGlycP_1hDIA_rep1.mzML	3102.33	3010.86	91.4717	LAGKPTHVJVSVVMAEVDGTCY	LAGKPTHVJVSVVMAEVDGTC[160]Y	(N(F)(N(H(H(N(H(H))))(H(N(F)(H(A)))))))	A(1)F(2)H(6)N(4)	9	3	1572.33	2734140	2.01899e+06	0.000636436	0.00152423	sp|P01876|IGHA1_HUMAN	340	FALSE
20200615_serum_NGlycP_1hDIA_rep2.mzML	3102.77	3011.8	90.97	LAGKPTHVJVSVVMAEVDGTCY	LAGKPTHVJVSVVMAEVDGTC[160]Y	(N(F)(N(H(H(N(H(H))))(H(N(F)(H(A)))))))	A(1)F(2)H(6)N(4)	9	3	1572.33	2754230	3.48438e+06	0.0017769	0.000759072	sp|P01876|IGHA1_HUMAN	340	FALSE
20200615_serum_NGlycP_1hDIA_rep3.mzML	3094.19	3005.04	89.1488	LAGKPTHVJVSVVMAEVDGTCY	LAGKPTHVJVSVVMAEVDGTC[160]Y	(N(F)(N(H(H(N(H(H))))(H(N(F)(H(A)))))))	A(1)F(2)H(6)N(4)	9	3	1572.33	2545870	1.88704e+06	0.005213	0.000369839	sp|P01876|IGHA1_HUMAN	340	FALSE
20200615_serum_NGlycP_1hDIA_rep1.mzML	2528.22	2558.83	-30.6117	LAGKPTHVJVSVVMAEVDGTCY	LAGKPTHVJVSVVMAEVDGTC[160]Y	(N(N(H(H)(H(H)(H)))))	H(5)N(2)	9	3	1188.53	19538200	1.65221e+08	0.00262213	0.00977711	sp|P01876|IGHA1_HUMAN	340	FALSE
20200615_serum_NGlycP_1hDIA_rep2.mzML	2536.27	2564.45	-28.1783	LAGKPTHVJVSVVMAEVDGTCY	LAGKPTHVJVSVVMAEVDGTC[160]Y	(N(N(H(H)(H(H)(H)))))	H(5)N(2)	9	3	1188.53	24481800	1.60893e+08	0.00151419	0.00553245	sp|P01876|IGHA1_HUMAN	340	FALSE
20200615_serum_NGlycP_1hDIA_rep1.mzML	3105.76	3133.36	-27.5993	LAGKPTHVJVSVVMAEVDGTCY	LAGKPTHVJVSVVMAEVDGTC[160]Y	(N(F)(N(H(N)(H(N(H(A))))(H(N(H(A)))))))	A(2)F(1)H(5)N(5)	9	4	1226.02	8011690	9.77027e+07	0.00545886	0.00149645	sp|P01876|IGHA1_HUMAN	340	FALSE
20200615_serum_NGlycP_1hDIA_rep2.mzML	3105.26	3134.86	-29.5986	LAGKPTHVJVSVVMAEVDGTCY	LAGKPTHVJVSVVMAEVDGTC[160]Y	(N(F)(N(H(N)(H(N(H(A))))(H(N(H(A)))))))	A(2)F(1)H(5)N(5)	9	4	1226.02	8808720	1.04797e+08	0.00137827	0.00226052	sp|P01876|IGHA1_HUMAN	340	FALSE
20200615_serum_NGlycP_1hDIA_rep3.mzML	3098.45	3127.13	-28.6759	LAGKPTHVJVSVVMAEVDGTCY	LAGKPTHVJVSVVMAEVDGTC[160]Y	(N(F)(N(H(N)(H(N(H(A))))(H(N(H(A)))))))	A(2)F(1)H(5)N(5)	9	4	1226.02	9196640	8.79031e+07	0.00915848	0.00879417	sp|P01876|IGHA1_HUMAN	340	FALSE
20200615_serum_NGlycP_1hDIA_rep2.mzML	3105.19	3134.85	-29.663	LAGKPTHVJVSVVMAEVDGTCY	LAGKPTHVJVSVVMAEVDGTC[160]Y	(N(F)(N(H(N)(H(N(H(A))))(H(N(H(A)))))))	A(2)F(1)H(5)N(5)	9	3	1634.36	1146480	4.97138e+07	0.00458611	0.000656652	sp|P01876|IGHA1_HUMAN	340	FALSE
20200615_serum_NGlycP_1hDIA_rep1.mzML	2520.73	2558.94	-38.2068	LAGKPTHVJVSVVMAEVDGTCY	LAGKPTHVJVSVVMAEVDGTC[160]Y	(N(N(H(H(N))(H(H)(H)))))	H(5)N(3)	9	3	1256.22	3598340	1.12407e+06	0.00351417	0.00556646	sp|P01876|IGHA1_HUMAN	340	FALSE
20200615_serum_NGlycP_1hDIA_rep2.mzML	2528.85	2564.57	-35.7151	LAGKPTHVJVSVVMAEVDGTCY	LAGKPTHVJVSVVMAEVDGTC[160]Y	(N(N(H(H(N))(H(H)(H)))))	H(5)N(3)	9	3	1256.22	4886150	2.05152e+06	0.00146683	0.00320835	sp|P01876|IGHA1_HUMAN	340	FALSE
20200615_serum_NGlycP_1hDIA_rep1.mzML	2520.73	2544.91	-24.1838	LAGKPTHVJVSVVMAEVDGTCY	LAGKPTHVJVSVVMAEVDGTC[160]Y	(N(N(H(H(H))(H(H)(H)))))	H(6)N(2)	9	3	1242.54	3990800	3.81492e+07	0.000381818	0.00752842	sp|P01876|IGHA1_HUMAN	340	FALSE
20200615_serum_NGlycP_1hDIA_rep2.mzML	2528.85	2550.51	-21.6573	LAGKPTHVJVSVVMAEVDGTCY	LAGKPTHVJVSVVMAEVDGTC[160]Y	(N(N(H(H(H))(H(H)(H)))))	H(6)N(2)	9	3	1242.54	5209720	4.80336e+07	0.000724141	0.00736641	sp|P01876|IGHA1_HUMAN	340	FALSE
20200615_serum_NGlycP_1hDIA_rep2.mzML	2522.22	2554.86	-32.6422	LAGKPTHVJVSVVMAEVDGTCY	LAGKPTHVJVSVVMAEVDGTC[160]Y	(N(N(H(H(H)(H))(H(H(H))))))	H(7)N(2)	9	3	1296.56	2041830	2.0192e+07	0.00424931	0.00135456	sp|P01876|IGHA1_HUMAN	340	FALSE
20200615_serum_NGlycP_1hDIA_rep3.mzML	2513.07	2549.56	-36.4927	LAGKPTHVJVSVVMAEVDGTCY	LAGKPTHVJVSVVMAEVDGTC[160]Y	(N(N(H(H(H)(H))(H(H(H))))))	H(7)N(2)	9	3	1296.56	1927580	1.40048e+07	0.0077978	0.00527131	sp|P01876|IGHA1_HUMAN	340	FALSE
20200615_serum_NGlycP_1hDIA_rep2.mzML	2779.71	2734.97	44.7374	LAGKPTHVJVSVVMAEVDGTCY	LAGKPTHVJVSVVMAEVDGTC[160]Y	(N(F)(N(H(H(N(H)(F)))(H(N(H)(F))))))	F(3)H(5)N(4)	9	3	1469.97	1948300	67133972	0.00338302	0.00304708	sp|P01876|IGHA1_HUMAN	340	FALSE
20200615_serum_NGlycP_1hDIA_rep3.mzML	2774.55	2673.56	100.99	LAGKPTHVJVSVVMAEVDGTCY	LAGKPTHVJVSVVMAEVDGTC[160]Y	(N(F)(N(H(N)(H(N(H(F))))(H(N(H(F)))))))	F(3)H(5)N(5)	9	3	1537.66	1190710	3.23572e+07	0.0023926	0.0038566	sp|P01876|IGHA1_HUMAN	340	FALSE
20200615_serum_NGlycP_1hDIA_rep1.mzML	3102.33	3117.04	-14.7146	LAGKPTHVJVSVVMAEVDGTCY	LAGKPTHVJVSVVMAEVDGTC[160]Y	(N(F)(N(H(H(N(H(A))))(H(N(H(A)))))))	A(2)F(1)H(5)N(4)	9	3	1566.66	2735390	77425379	0.00120014	0.00110094	sp|P01876|IGHA1_HUMAN	340	FALSE
20200615_serum_NGlycP_1hDIA_rep2.mzML	3102.77	3118.55	-15.7766	LAGKPTHVJVSVVMAEVDGTCY	LAGKPTHVJVSVVMAEVDGTC[160]Y	(N(F)(N(H(H(N(H(A))))(H(N(H(A)))))))	A(2)F(1)H(5)N(4)	9	3	1566.66	2776230	1.04575e+08	0.00128764	0.000406955	sp|P01876|IGHA1_HUMAN	340	FALSE
20200615_serum_NGlycP_1hDIA_rep3.mzML	3094.19	3110.96	-16.7686	LAGKPTHVJVSVVMAEVDGTCY	LAGKPTHVJVSVVMAEVDGTC[160]Y	(N(F)(N(H(H(N(H(A))))(H(N(H(A)))))))	A(2)F(1)H(5)N(4)	9	3	1566.66	2581960	7.46371e+07	0.00398651	0.00032109	sp|P01876|IGHA1_HUMAN	340	FALSE
20200615_serum_NGlycP_1hDIA_rep3.mzML	2831.05	2968.19	-137.139	LAJLTQGEDQYYLR	LAJLTQGEDQYYLR	(N(N(H(H(N(H(A))))(H(N(H(A)))))))	A(2)H(5)N(4)	3	4	972.907	1110800	1.27378e+07	0.00281407	0.00199215	sp|P10909|CLUS_HUMAN	374	FALSE
20200615_serum_NGlycP_1hDIA_rep1.mzML	2874.89	2973.52	-98.6338	LAJLTQGEDQYYLR	LAJLTQGEDQYYLR	(N(N(H(H(N(H(A))))(H(N(H(A)))))))	A(2)H(5)N(4)	3	3	1296.87	3172830	2.51566e+07	0.000198808	0.00117269	sp|P10909|CLUS_HUMAN	374	FALSE
20200615_serum_NGlycP_1hDIA_rep2.mzML	2835.28	2977.23	-141.947	LAJLTQGEDQYYLR	LAJLTQGEDQYYLR	(N(N(H(H(N(H(A))))(H(N(H(A)))))))	A(2)H(5)N(4)	3	3	1296.87	14260800	1.29985e+08	0.000197534	0.00219231	sp|P10909|CLUS_HUMAN	374	FALSE
20200615_serum_NGlycP_1hDIA_rep3.mzML	2830.98	2968.19	-137.214	LAJLTQGEDQYYLR	LAJLTQGEDQYYLR	(N(N(H(H(N(H(A))))(H(N(H(A)))))))	A(2)H(5)N(4)	3	3	1296.87	13808400	1.27359e+08	0.0033769	0.000945515	sp|P10909|CLUS_HUMAN	374	FALSE
20200615_serum_NGlycP_1hDIA_rep1.mzML	2832.98	2702.68	130.297	LAJLTQGEDQYYLR	LAJLTQGEDQYYLR	(N(N(H(H(N(H(H))))(H(N(F)(H(A)))))))	A(1)F(1)H(6)N(4)	3	3	1302.55	15194600	4.40693e+07	0.00295659	0.00555368	sp|P10909|CLUS_HUMAN	374	FALSE
20200615_serum_NGlycP_1hDIA_rep2.mzML	2835.28	2703.05	132.233	LAJLTQGEDQYYLR	LAJLTQGEDQYYLR	(N(N(H(H(N(H(H))))(H(N(F)(H(A)))))))	A(1)F(1)H(6)N(4)	3	3	1302.55	14136700	4.52956e+07	0.00214755	0.00260962	sp|P10909|CLUS_HUMAN	374	FALSE
20200615_serum_NGlycP_1hDIA_rep3.mzML	2830.98	2696.65	134.33	LAJLTQGEDQYYLR	LAJLTQGEDQYYLR	(N(N(H(H(N(H(H))))(H(N(F)(H(A)))))))	A(1)F(1)H(6)N(4)	3	3	1302.55	13674400	3.13778e+07	0.00368932	0.00192061	sp|P10909|CLUS_HUMAN	374	FALSE
20200615_serum_NGlycP_1hDIA_rep1.mzML	2792.64	2823.63	-30.9881	LAJLTQGEDQYYLR	LAJLTQGEDQYYLR	(N(F)(N(H(H(H))(H(N(H)(F))(N(H(A)))))))	A(1)F(2)H(6)N(4)	3	3	1351.23	303793	186325	0.00089001	2.36781e-05	sp|P10909|CLUS_HUMAN	374	FALSE
20200615_serum_NGlycP_1hDIA_rep2.mzML	2851.19	2825.28	25.9083	LAJLTQGEDQYYLR	LAJLTQGEDQYYLR	(N(N(H(H(H))(H(N(H)(F))(N(F)(H(A)))))))	A(1)F(2)H(6)N(4)	3	3	1351.23	794667	2.96627e+06	0.0044943	0.000113879	sp|P10909|CLUS_HUMAN	374	FALSE
20200615_serum_NGlycP_1hDIA_rep3.mzML	2855.26	2820.15	35.1079	LAJLTQGEDQYYLR	LAJLTQGEDQYYLR	(N(N(H(H(H))(H(N(H)(F))(N(F)(H(A)))))))	A(1)F(2)H(6)N(4)	3	3	1351.23	529315	1.59104e+06	0.00598106	0.000230411	sp|P10909|CLUS_HUMAN	374	FALSE
20200615_serum_NGlycP_1hDIA_rep1.mzML	2792.64	2739.95	52.6858	LAJLTQGEDQYYLR	LAJLTQGEDQYYLR	(N(F)(N(H(N)(H(H))(H(N(H(A(A))))))))	A(2)F(1)H(5)N(4)	3	3	1345.56	321171	4.53993e+06	0.00152065	3.59816e-05	sp|P10909|CLUS_HUMAN	374	FALSE
20200615_serum_NGlycP_1hDIA_rep2.mzML	2851.19	2741.19	110.003	LAJLTQGEDQYYLR	LAJLTQGEDQYYLR	(N(N(H(H(N(H(A))))(H(N(F)(H(A)))))))	A(2)F(1)H(5)N(4)	3	3	1345.56	809998	1.37155e+07	0.00137223	0.000106889	sp|P10909|CLUS_HUMAN	374	FALSE
20200615_serum_NGlycP_1hDIA_rep3.mzML	2855.26	2735.64	119.617	LAJLTQGEDQYYLR	LAJLTQGEDQYYLR	(N(N(H(H(N(H(A))))(H(N(F)(H(A)))))))	A(2)F(1)H(5)N(4)	3	3	1345.56	592971	7.03659e+06	0.000746599	9.54368e-05	sp|P10909|CLUS_HUMAN	374	FALSE
20200615_serum_NGlycP_1hDIA_rep1.mzML	2855.55	2988.48	-132.926	LAJLTQGEDQYYLR	LAJLTQGEDQYYLR	(N(N(H(H(N(H(A))))(H(N(H(H)(A)))))))	A(2)H(6)N(4)	3	3	1350.89	468074	639356	0.00282962	0.000694888	sp|P10909|CLUS_HUMAN	374	FALSE
20200615_serum_NGlycP_1hDIA_rep2.mzML	2851.19	2991.06	-139.867	LAJLTQGEDQYYLR	LAJLTQGEDQYYLR	(N(N(H(H(N(H(A))))(H(N(H(H)(A)))))))	A(2)H(6)N(4)	3	3	1350.89	788431	1.22457e+06	0.0097168	0.000278069	sp|P10909|CLUS_HUMAN	374	FALSE
20200615_serum_NGlycP_1hDIA_rep3.mzML	2855.26	2982.83	-127.568	LAJLTQGEDQYYLR	LAJLTQGEDQYYLR	(N(N(H(H(N(H(A))))(H(N(H(H)(A)))))))	A(2)H(6)N(4)	3	3	1350.89	592971	500700	0.00181302	8.2748e-05	sp|P10909|CLUS_HUMAN	374	FALSE
20200615_serum_NGlycP_1hDIA_rep2.mzML	3338.56	3346.51	-7.94858	LDAPTNLQFVJETDSTVLVR	LDAPTNLQFVJETDSTVLVR	(N(N(H(H(N(H(A))))(H(N(H(A)))))))	A(2)H(5)N(4)	11	4	1109.99	1164450	4.0768e+06	0.00929078	0.00051643	sp|P02751|FINC_HUMAN	1007	FALSE
20200615_serum_NGlycP_1hDIA_rep3.mzML	3334.01	3341.65	-7.63983	LDAPTNLQFVJETDSTVLVR	LDAPTNLQFVJETDSTVLVR	(N(N(H(H(N(H(A))))(H(N(H(A)))))))	A(2)H(5)N(4)	11	4	1109.99	976491	3.06556e+06	0.0085723	0.00259982	sp|P02751|FINC_HUMAN	1007	FALSE
20200615_serum_NGlycP_1hDIA_rep2.mzML	3472.3	3452.03	20.2705	LGACJDTLQQLMEVFK	LGAC[160]JDTLQQLMEVFK	(N(N(H(H(N(H(A))))(H(N(H(A)))))))	A(2)H(5)N(4)	5	3	1357.9	652554	1.39536e+07	0.00442607	0.000612125	sp|P01008|ANT3_HUMAN	128	FALSE
20200615_serum_NGlycP_1hDIA_rep3.mzML	3473.12	3450.64	22.4768	LGACJDTLQQLMEVFK	LGAC[160]JDTLQQLMEVFK	(N(N(H(H(N(H(A))))(H(N(H(A)))))))	A(2)H(5)N(4)	5	3	1357.9	706660	18440837	0.00119727	0.000832886	sp|P01008|ANT3_HUMAN	128	FALSE
20200615_serum_NGlycP_1hDIA_rep1.mzML	1743.47	1720.15	23.3227	LGJWSAMPSCK	LGJWSAMPSC[160]K	(N(N(H(H(N(H)))(H(N(H))))))	H(5)N(4)	3	3	958.387	398096	2.02436e+06	0.00211903	0.000162924	sp|P02749|APOH_HUMAN	253	FALSE
20200615_serum_NGlycP_1hDIA_rep2.mzML	1747.46	1723.4	24.0551	LGJWSAMPSCK	LGJWSAMPSC[160]K	(N(N(H(H(N(H)))(H(N(H))))))	H(5)N(4)	3	3	958.387	387180	2.06561e+06	0.00162624	8.38116e-05	sp|P02749|APOH_HUMAN	253	FALSE
20200615_serum_NGlycP_1hDIA_rep3.mzML	1747.43	1723.63	23.8035	LGJWSAMPSCK	LGJWSAMPSC[160]K	(N(N(H(H(N(H)))(H(N(H))))))	H(5)N(4)	3	3	958.387	593638	3.07771e+06	0.000263143	0.000207949	sp|P02749|APOH_HUMAN	253	FALSE
20200615_serum_NGlycP_1hDIA_rep3.mzML	2093.17	2132.51	-39.3351	LGJWSAMPSCK	LGJWSAMPSC[160]K	(N(N(H(H(N(H)))(H(N(H(A)))))))	A(1)H(5)N(4)	3	3	1055.42	15653900	9.06825e+07	0.00192026	0.00342351	sp|P02749|APOH_HUMAN	253	FALSE
20200615_serum_NGlycP_1hDIA_rep2.mzML	2094.25	2134.12	-39.8747	LGJWSAMPSCK	LGJWSAMPSC[160]K	(N(N(H(H(N(H)))(H(N(H(A)))))))	A(1)H(5)N(4)	3	2	1582.62	1509860	1.9186e+07	0.000450509	0.00173484	sp|P02749|APOH_HUMAN	253	FALSE
20200615_serum_NGlycP_1hDIA_rep1.mzML	2090.49	2098.99	-8.50409	LGJWSAMPSCK	LGJWSAMPSC[160]K	(N(N(H(H(H))(H(N(H))(N(H)(F))))))	F(1)H(6)N(4)	3	3	1061.09	8652850	2.05215e+06	0.000322238	0.00158376	sp|P02749|APOH_HUMAN	253	FALSE
20200615_serum_NGlycP_1hDIA_rep2.mzML	2095.23	2104.47	-9.24009	LGJWSAMPSCK	LGJWSAMPSC[160]K	(N(N(H(H(H))(H(N(H))(N(H)(F))))))	F(1)H(6)N(4)	3	3	1061.09	13680800	2.71772e+06	0.00184956	0.00202617	sp|P02749|APOH_HUMAN	253	FALSE
20200615_serum_NGlycP_1hDIA_rep3.mzML	2093.17	2103.15	-9.98243	LGJWSAMPSCK	LGJWSAMPSC[160]K	(N(N(H(H(H))(H(N(H))(N(H)(F))))))	F(1)H(6)N(4)	3	3	1061.09	15522700	4.16986e+06	0.00087009	0.00372098	sp|P02749|APOH_HUMAN	253	FALSE
20200615_serum_NGlycP_1hDIA_rep1.mzML	2498.78	2544.93	-46.1514	LGJWSAMPSCK	LGJWSAMPSC[160]K	(N(N(H(H(N(H(H))))(H(N(F)(H(A)))))))	A(1)F(1)H(6)N(4)	3	3	1158.12	39526100	2.19867e+07	0.00209912	0.00306057	sp|P02749|APOH_HUMAN	253	FALSE
20200615_serum_NGlycP_1hDIA_rep2.mzML	2503.73	2550.52	-46.7866	LGJWSAMPSCK	LGJWSAMPSC[160]K	(N(N(H(H(N(H(H))))(H(N(F)(H(A)))))))	A(1)F(1)H(6)N(4)	3	3	1158.12	46606100	3.55652e+07	0.00255956	0.00303906	sp|P02749|APOH_HUMAN	253	FALSE
20200615_serum_NGlycP_1hDIA_rep3.mzML	2501.8	2545.29	-43.4922	LGJWSAMPSCK	LGJWSAMPSC[160]K	(N(N(H(H(N(H(H))))(H(N(F)(H(A)))))))	A(1)F(1)H(6)N(4)	3	3	1158.12	36096800	2.29897e+07	0.00259308	0.00326975	sp|P02749|APOH_HUMAN	253	FALSE
20200615_serum_NGlycP_1hDIA_rep1.mzML	2498.78	2581.42	-82.6359	LGJWSAMPSCK	LGJWSAMPSC[160]K	(N(N(H(H(N(H(A))))(H(N(H(A)))))))	A(2)H(5)N(4)	3	3	1152.45	40247700	3.26204e+08	0.000176118	0.00221713	sp|P02749|APOH_HUMAN	253	FALSE
20200615_serum_NGlycP_1hDIA_rep2.mzML	2503.73	2586.31	-82.5836	LGJWSAMPSCK	LGJWSAMPSC[160]K	(N(N(H(H(N(H(A))))(H(N(H(A)))))))	A(2)H(5)N(4)	3	3	1152.45	47700900	3.56288e+08	0.000179895	0.0029939	sp|P02749|APOH_HUMAN	253	FALSE
20200615_serum_NGlycP_1hDIA_rep3.mzML	2546.56	2581.27	-34.7096	LGJWSAMPSCK	LGJWSAMPSC[160]K	(N(N(H(H(N(H(A))))(H(N(H(A)))))))	A(2)H(5)N(4)	3	3	1152.45	4131390	2.78275e+07	0.00225167	0.00166479	sp|P02749|APOH_HUMAN	253	FALSE
20200615_serum_NGlycP_1hDIA_rep3.mzML	2040.54	2118.04	-77.5024	LGJWSAMPSCK	LGJWSAM[147]PSC[160]K	(N(N(H(H(N(H(A))))(H(N(H(A)))))))	A(2)H(5)N(4)	3	3	1157.78	2610470	2.1716e+07	0.00662182	0.00169587	sp|P02749|APOH_HUMAN	253	FALSE
20200615_serum_NGlycP_1hDIA_rep2.mzML	2125.57	2120.19	5.37722	LGTSLSSGHVLMJGTLK	LGTSLSSGHVLMJGTLK	(N(N(H(H(N(H)))(H(N(H(A)))))))	A(1)H(5)N(4)	13	3	1210.2	2044960	1.94198e+07	0.00180211	0.00725959	sp|P80108|PHLD_HUMAN	659	FALSE
20200615_serum_NGlycP_1hDIA_rep3.mzML	2122.9	2118.63	4.27482	LGTSLSSGHVLMJGTLK	LGTSLSSGHVLMJGTLK	(N(N(H(H(N(H)))(H(N(H(A)))))))	A(1)H(5)N(4)	13	3	1210.2	2414160	2.43394e+07	0.0049045	0.00306328	sp|P80108|PHLD_HUMAN	659	FALSE
20200615_serum_NGlycP_1hDIA_rep3.mzML	2438.02	2378.45	59.5686	LGTSLSSGHVLMJGTLK	LGTSLSSGHVLMJGTLK	(N(N(H(H(N(H(A))))(H(N(H(A)))))))	A(2)H(5)N(4)	13	3	1307.23	1076590	1.16379e+07	0.00639399	0.00426619	sp|P80108|PHLD_HUMAN	659	FALSE
20200615_serum_NGlycP_1hDIA_rep1.mzML	1634.62	1624.48	10.1397	LHINHNJLTESVGPLPK	LHINHNJLTESVGPLPK	(N(F)(N(H(H(N(H)))(H(N(H))))))	F(1)H(5)N(4)	7	4	913.669	650345	2.79261e+06	0.00110184	0.000105907	sp|P51884|LUM_HUMAN	127	FALSE
20200615_serum_NGlycP_1hDIA_rep1.mzML	1842.31	1817.8	24.5113	LHINHNJLTESVGPLPK	LHINHNJLTESVGPLPK	(N(F)(N(H(H(N(H)))(H(N(H(A)))))))	A(1)F(1)H(5)N(4)	7	3	1314.92	834984	1.50024e+07	0.0038294	0.00115499	sp|P51884|LUM_HUMAN	127	FALSE
20200615_serum_NGlycP_1hDIA_rep3.mzML	1840.79	1818.28	22.5127	LHINHNJLTESVGPLPK	LHINHNJLTESVGPLPK	(N(F)(N(H(H(N(H)))(H(N(H(A)))))))	A(1)F(1)H(5)N(4)	7	3	1314.92	1067090	1.3477e+07	0.000786766	7.00552e-05	sp|P51884|LUM_HUMAN	127	FALSE
20200615_serum_NGlycP_1hDIA_rep2.mzML	1158.38	1219.95	-61.5652	LISJCSK	LISJC[160]SK	(N(N(H(H(N(H(A))))(H(N(H(A)))))))	A(2)H(5)N(4)	4	2	1513.6	3121740	1.83116e+07	0.000361894	0.00687006	sp|P05156|CFAI_HUMAN	494	FALSE
20200615_serum_NGlycP_1hDIA_rep2.mzML	2781.75	2789.83	-8.07935	LNAENJATFYFK	LNAENJATFYFK	(N(N(H(H(N(H(A))))(H(N(H(A)))))))	A(2)H(5)N(4)	6	3	1212.83	3711750	74561561	0.00113228	0.00392863	sp|P01042|KNG1_HUMAN	294	FALSE
20200615_serum_NGlycP_1hDIA_rep2.mzML	2757.88	2823.22	-65.3374	LNAENJATFYFK	LNAENJATFYFK	(N(F)(N(H(H(N(H(A))))(H(N(H(A)))))))	A(2)F(1)H(5)N(4)	6	3	1261.51	402712	1.59108e+07	0.00286094	0.000250702	sp|P01042|KNG1_HUMAN	294	FALSE
20200615_serum_NGlycP_1hDIA_rep2.mzML	2758.4	2881.12	-122.716	LNAENJATFYFK	LNAENJATFYFK	(N(F)(N(H(H(N(H(H))))(H(N(F)(H(A)))))))	A(1)F(2)H(6)N(4)	6	3	1267.18	630866	941730	0.00152712	6.4931e-05	sp|P01042|KNG1_HUMAN	294	FALSE
20200615_serum_NGlycP_1hDIA_rep3.mzML	2753.32	2873.49	-120.173	LNAENJATFYFK	LNAENJATFYFK	(N(F)(N(H(H(N(H(H))))(H(N(F)(H(A)))))))	A(1)F(2)H(6)N(4)	6	3	1267.18	607872	1.06986e+06	0.00330427	0.000218358	sp|P01042|KNG1_HUMAN	294	FALSE
20200615_serum_NGlycP_1hDIA_rep3.mzML	3248.28	3211.19	37.0946	LPTQJITFQTESSVAEQEAEFQSPK	LPTQJITFQTESSVAEQEAEFQSPK	(N(N(H(H(N(H(A))))(H(N(H(A)))))))	A(2)H(5)N(4)	5	4	1254.29	1688120	7.96504e+06	0.00142998	8.16678e-05	sp|Q14624|ITIH4_HUMAN	517	FALSE
20200615_serum_NGlycP_1hDIA_rep1.mzML	1734.44	1644.26	90.1763	LQNNENJISCVER	LQNNENJISC[160]VER	(N(N(H(H(N(H(A))))(H(N(H(A)))))))	A(2)H(5)N(4)	7	3	1265.51	2078820	1.73588e+07	0.00273683	0.0014602	sp|P36980|FHR2_HUMAN/sp|Q03591|FHR1_HUMAN	126/126	FALSE
20200615_serum_NGlycP_1hDIA_rep2.mzML	1737.2	1649.12	88.0815	LQNNENJISCVER	LQNNENJISC[160]VER	(N(N(H(H(N(H(A))))(H(N(H(A)))))))	A(2)H(5)N(4)	7	3	1265.51	2144580	1.7792e+07	0.00329829	0.00134561	sp|P36980|FHR2_HUMAN/sp|Q03591|FHR1_HUMAN	126/126	FALSE
20200615_serum_NGlycP_1hDIA_rep3.mzML	1740.66	1649	91.6594	LQNNENJISCVER	LQNNENJISC[160]VER	(N(N(H(H(N(H(A))))(H(N(H(A)))))))	A(2)H(5)N(4)	7	3	1265.51	2263880	2.23633e+07	0.000283832	0.000500476	sp|P36980|FHR2_HUMAN/sp|Q03591|FHR1_HUMAN	126/126	FALSE
20200615_serum_NGlycP_1hDIA_rep1.mzML	2102.38	2158.19	-55.813	LSDLSIJSTECLHVHCR	LSDLSIJSTEC[160]LHVHC[160]R	(N(N(H(H(N(H)(F)))(H(N(F)(H(A)))))))	A(1)F(2)H(5)N(4)	7	4	1062.44	7967170	3.25675e+07	0.00674174	0.00196683	sp|P05156|CFAI_HUMAN	177	FALSE
20200615_serum_NGlycP_1hDIA_rep2.mzML	2110.53	2163.75	-53.2163	LSDLSIJSTECLHVHCR	LSDLSIJSTEC[160]LHVHC[160]R	(N(N(H(H(N(H)(F)))(H(N(F)(H(A)))))))	A(1)F(2)H(5)N(4)	7	4	1062.44	8370220	1.97255e+07	0.0040283	0.000347032	sp|P05156|CFAI_HUMAN	177	FALSE
20200615_serum_NGlycP_1hDIA_rep3.mzML	2102.33	2161.81	-59.4815	LSDLSIJSTECLHVHCR	LSDLSIJSTEC[160]LHVHC[160]R	(N(N(H(H(N(H)(F)))(H(N(F)(H(A)))))))	A(1)F(2)H(5)N(4)	7	4	1062.44	9573430	6.78972e+07	0.00251226	0.00215413	sp|P05156|CFAI_HUMAN	177	FALSE
20200615_serum_NGlycP_1hDIA_rep1.mzML	2101.95	2158.19	-56.2439	LSDLSIJSTECLHVHCR	LSDLSIJSTEC[160]LHVHC[160]R	(N(N(H(H(N(H)(F)))(H(N(F)(H(A)))))))	A(1)F(2)H(5)N(4)	7	3	1416.26	3234970	4.91134e+07	0.000469961	0.00111524	sp|P05156|CFAI_HUMAN	177	FALSE
20200615_serum_NGlycP_1hDIA_rep2.mzML	2108.39	2163.75	-55.3562	LSDLSIJSTECLHVHCR	LSDLSIJSTEC[160]LHVHC[160]R	(N(N(H(H(N(H)(F)))(H(N(F)(H(A)))))))	A(1)F(2)H(5)N(4)	7	3	1416.26	3458310	5.284e+07	0.000726363	0.00210801	sp|P05156|CFAI_HUMAN	177	FALSE
20200615_serum_NGlycP_1hDIA_rep3.mzML	2102.67	2161.82	-59.1453	LSDLSIJSTECLHVHCR	LSDLSIJSTEC[160]LHVHC[160]R	(N(N(H(H(N(H)(F)))(H(N(F)(H(A)))))))	A(1)F(2)H(5)N(4)	7	3	1416.26	3677850	5.63014e+07	0.000433172	0.000825715	sp|P05156|CFAI_HUMAN	177	FALSE
20200615_serum_NGlycP_1hDIA_rep2.mzML	2110.53	2159.75	-49.221	LSDLSIJSTECLHVHCR	LSDLSIJSTEC[160]LHVHC[160]R	(N(N(H(H(N(H(A))))(H(N(H(A)))))))	A(2)H(5)N(4)	7	4	1062.19	8370220	4.08806e+07	0.00679202	0.000271089	sp|P05156|CFAI_HUMAN	177	FALSE
20200615_serum_NGlycP_1hDIA_rep3.mzML	2102.33	2157.92	-55.5856	LSDLSIJSTECLHVHCR	LSDLSIJSTEC[160]LHVHC[160]R	(N(N(H(H(N(H(A))))(H(N(H(A)))))))	A(2)H(5)N(4)	7	4	1062.19	9591740	5.87152e+07	0.00115748	0.00219456	sp|P05156|CFAI_HUMAN	177	FALSE
20200615_serum_NGlycP_1hDIA_rep1.mzML	2101.95	2154.12	-52.17	LSDLSIJSTECLHVHCR	LSDLSIJSTEC[160]LHVHC[160]R	(N(N(H(H(N(H(A))))(H(N(H(A)))))))	A(2)H(5)N(4)	7	3	1415.92	3431990	4.21067e+07	0.000147607	0.00115661	sp|P05156|CFAI_HUMAN	177	FALSE
20200615_serum_NGlycP_1hDIA_rep2.mzML	2108.39	2159.75	-51.3609	LSDLSIJSTECLHVHCR	LSDLSIJSTEC[160]LHVHC[160]R	(N(N(H(H(N(H(A))))(H(N(H(A)))))))	A(2)H(5)N(4)	7	3	1415.92	3684690	4.72288e+07	0.000103325	0.00250496	sp|P05156|CFAI_HUMAN	177	FALSE
20200615_serum_NGlycP_1hDIA_rep3.mzML	2102.67	2157.92	-55.2494	LSDLSIJSTECLHVHCR	LSDLSIJSTEC[160]LHVHC[160]R	(N(N(H(H(N(H(A))))(H(N(H(A)))))))	A(2)H(5)N(4)	7	3	1415.92	3814220	5.30532e+07	0.000431262	0.00098052	sp|P05156|CFAI_HUMAN	177	FALSE
20200615_serum_NGlycP_1hDIA_rep1.mzML	2096.44	2130.47	-34.0259	LSDLSIJSTECLHVHCR	LSDLSIJSTEC[160]LHVHC[160]R	(N(F)(N(H(H(N(H(A))))(H(N(H(A)))))))	A(2)F(1)H(5)N(4)	7	4	1098.7	996475	1.03177e+07	0.00168166	0.000539701	sp|P05156|CFAI_HUMAN	177	FALSE
20200615_serum_NGlycP_1hDIA_rep2.mzML	2102.72	2136.4	-33.6793	LSDLSIJSTECLHVHCR	LSDLSIJSTEC[160]LHVHC[160]R	(N(F)(N(H(H(N(H(A))))(H(N(H(A)))))))	A(2)F(1)H(5)N(4)	7	4	1098.7	1171840	8.94807e+06	0.00164695	0.000154342	sp|P05156|CFAI_HUMAN	177	FALSE
20200615_serum_NGlycP_1hDIA_rep3.mzML	2094.41	2134.79	-40.3825	LSDLSIJSTECLHVHCR	LSDLSIJSTEC[160]LHVHC[160]R	(N(F)(N(H(H(N(H(A))))(H(N(H(A)))))))	A(2)F(1)H(5)N(4)	7	4	1098.7	1575130	8.05239e+06	0.00238356	0.000418351	sp|P05156|CFAI_HUMAN	177	FALSE
20200615_serum_NGlycP_1hDIA_rep2.mzML	2113.75	2136.41	-22.6558	LSDLSIJSTECLHVHCR	LSDLSIJSTEC[160]LHVHC[160]R	(N(F)(N(H(H(N(H(A))))(H(N(H(A)))))))	A(2)F(1)H(5)N(4)	7	3	1464.6	439284	4.8963e+06	0.00795244	3.87675e-05	sp|P05156|CFAI_HUMAN	177	FALSE
20200615_serum_NGlycP_1hDIA_rep3.mzML	3318.07	3322.43	-4.35765	LSLHRPALEDLLLGSEAJLTCTLTGLR	LSLHRPALEDLLLGSEAJLTC[160]TLTGLR	(N(N(H(H(N(H)))(H(N(H(A)))))))	A(1)H(5)N(4)	18	6	813.719	638415	424286	0.00524656	0.000747788	sp|P01877|IGHA2_HUMAN/sp|P0DOX2|IGA2_HUMAN/sp|P01876|IGHA1_HUMAN	131/246/144	FALSE
20200615_serum_NGlycP_1hDIA_rep1.mzML	3321.06	3324.66	-3.60025	LSLHRPALEDLLLGSEAJLTCTLTGLR	LSLHRPALEDLLLGSEAJLTC[160]TLTGLR	(N(N(H(H(N(H)))(H(N(H(A)))))))	A(1)H(5)N(4)	18	5	976.261	2085920	5.89818e+06	0.00170979	0.0022858	sp|P01877|IGHA2_HUMAN/sp|P0DOX2|IGA2_HUMAN/sp|P01876|IGHA1_HUMAN	131/246/144	FALSE
20200615_serum_NGlycP_1hDIA_rep2.mzML	3322.3	3327.11	-4.81381	LSLHRPALEDLLLGSEAJLTCTLTGLR	LSLHRPALEDLLLGSEAJLTC[160]TLTGLR	(N(N(H(H(N(H)))(H(N(H(A)))))))	A(1)H(5)N(4)	18	5	976.261	2250010	8.2178e+06	0.00172035	0.000941025	sp|P01877|IGHA2_HUMAN/sp|P0DOX2|IGA2_HUMAN/sp|P01876|IGHA1_HUMAN	131/246/144	FALSE
[truncated: 609 more rows]

## Sheet: Serum_PredExt5k
Run	RT	AssayRT	DeltaRT	Sequence	FullPeptideName	GlycanStruct	GlycanComposition	GlycanSite	Charge	PrecursorMZ	Intensity	PrecursorIntensity	GlycoformQValue	PeakGroupQValue	ProteinName	ProteinGlycoSite	Entrapment
[truncated: 1,836 more rows]

[truncated: 6 more sheets: Serum_PredExt7k, Serum_PredExt10k, Serum_PredLib_2, Serum_PredExt5k_2, Serum_PredExt7k_2, Serum_PredExt10k_2]
