# Supplementary material for: Prediction of glycopeptide fragment mass spectra by deep learning
Source: Nat Commun. 2024 Mar 19;15:2448. doi: 10.1038/s41467-024-46771-1 (PMC10951270; doi:10.1038/s41467-024-46771-1)
Supplement: Supplementary file 13 — Supplementary Data 10 [file 41467_2024_46771_MOESM13_ESM.xlsx]

## Sheet: Description
Supplementary Data 10. DIA results of the mixed-organism dataset using predicted spectral libraries.
Results using the experimental library (DDALib) are available in Supplementary Data 16 of the publication of GproDIA:
Nat Commun 12, 6073 (2021). https://doi.org/10.1038/s41467-021-26246-3
PredMS2	Generated from glycopeptides in DDALib, with predicted fragment intensities and the original iRT values in DDALib
PredLib	Generated from glycopeptides in DDALib, with predicted fragment intensities and iRT values
PredExt	Generated from glycopeptide lists collected from our previous study, with predicted fragment intensities and iRT values
PeakGroups	Results at the peak group level
Precursors	Quantification matrix at the precursor level
Site-Glycans	Quantification matrix at the site-specific glycan level
Glycosites	Quantification matrix at the protein glycosite level

## Sheet: PredMS2 PeakGroups
Run	RT	AssayRT	DeltaRT	Sequence	FullPeptideName	GlycanStruct	GlycanComposition	GlycanSite	Charge	PrecursorMZ	Intensity	PrecursorIntensity	ProteinName	ProteinGlycoSite	GlobalGlycopeptideQValue
20200727_serum_yeast_10_12_rep1.mzML	2897.12	2854.31	42.8081	AALAAFNAQNJGSNFQLEEISR	AALAAFNAQNJGSNFQLEEISR	(N(N(H(H(N(H(A))))(H(N(H(A)))))))	A(2)H(5)N(4)	11	4	1143.24	4850380	2.33492e+08	sp|P02765|FETUA_HUMAN	176	0.00209076
20200727_serum_yeast_10_12_rep2.mzML	2935.14	2859.59	75.5469	AALAAFNAQNJGSNFQLEEISR	AALAAFNAQNJGSNFQLEEISR	(N(N(H(H(N(H(A))))(H(N(H(A)))))))	A(2)H(5)N(4)	11	4	1143.24	394064	2.13687e+07	sp|P02765|FETUA_HUMAN	176	0.00209076
20200727_serum_yeast_10_12_rep3.mzML	2908.97	2865.49	43.4833	AALAAFNAQNJGSNFQLEEISR	AALAAFNAQNJGSNFQLEEISR	(N(N(H(H(N(H(A))))(H(N(H(A)))))))	A(2)H(5)N(4)	11	4	1143.24	5092170	2.23532e+08	sp|P02765|FETUA_HUMAN	176	0.00209076
20200727_serum_yeast_10_15_rep1.mzML	2928.15	2880.78	47.3674	AALAAFNAQNJGSNFQLEEISR	AALAAFNAQNJGSNFQLEEISR	(N(N(H(H(N(H(A))))(H(N(H(A)))))))	A(2)H(5)N(4)	11	4	1143.24	6291140	224102355	sp|P02765|FETUA_HUMAN	176	0.00209076
20200727_serum_yeast_10_15_rep3.mzML	2932.81	2887.68	45.1293	AALAAFNAQNJGSNFQLEEISR	AALAAFNAQNJGSNFQLEEISR	(N(N(H(H(N(H(A))))(H(N(H(A)))))))	A(2)H(5)N(4)	11	4	1143.24	507994	3.05948e+07	sp|P02765|FETUA_HUMAN	176	0.00209076
20200727_serum_yeast_10_15_rep4.mzML	2944.84	2897.78	47.064	AALAAFNAQNJGSNFQLEEISR	AALAAFNAQNJGSNFQLEEISR	(N(N(H(H(N(H(A))))(H(N(H(A)))))))	A(2)H(5)N(4)	11	4	1143.24	1353340	6.08409e+07	sp|P02765|FETUA_HUMAN	176	0.00209076
20200727_serum_yeast_1_1_rep2.mzML	2876.19	2836.37	39.8168	AALAAFNAQNJGSNFQLEEISR	AALAAFNAQNJGSNFQLEEISR	(N(N(H(H(N(H(A))))(H(N(H(A)))))))	A(2)H(5)N(4)	11	4	1143.24	4374740	196145639	sp|P02765|FETUA_HUMAN	176	0.00209076
20200727_serum_yeast_1_1_rep3.mzML	2883.63	2838.57	45.0592	AALAAFNAQNJGSNFQLEEISR	AALAAFNAQNJGSNFQLEEISR	(N(N(H(H(N(H(A))))(H(N(H(A)))))))	A(2)H(5)N(4)	11	4	1143.24	4057790	2.03193e+08	sp|P02765|FETUA_HUMAN	176	0.00209076
20200727_serum_yeast_1_1_rep4.mzML	2935.35	2855.94	79.4081	AALAAFNAQNJGSNFQLEEISR	AALAAFNAQNJGSNFQLEEISR	(N(N(H(H(N(H(A))))(H(N(H(A)))))))	A(2)H(5)N(4)	11	4	1143.24	775145	3.15981e+07	sp|P02765|FETUA_HUMAN	176	0.00209076
20200727_serum_yeast_10_12_rep1.mzML	2897.16	2777.02	120.144	AALAAFNAQNJGSNFQLEEISR	AALAAFNAQNJGSNFQLEEISR	(N(F)(N(H(H(N(H(F))))(H(N(H(H)(F)))))))	F(3)H(6)N(4)	11	4	1147.75	15106800	23231692	sp|P02765|FETUA_HUMAN	176	0.00566596
20200727_serum_yeast_10_12_rep2.mzML	2933.95	2781.3	152.645	AALAAFNAQNJGSNFQLEEISR	AALAAFNAQNJGSNFQLEEISR	(N(F)(N(H(H(N(H(F))))(H(N(H(H)(F)))))))	F(3)H(6)N(4)	11	4	1147.75	2323480	6.06226e+06	sp|P02765|FETUA_HUMAN	176	0.00566596
20200727_serum_yeast_10_12_rep3.mzML	2947.82	2784.72	163.101	AALAAFNAQNJGSNFQLEEISR	AALAAFNAQNJGSNFQLEEISR	(N(F)(N(H(H(N(H(F))))(H(N(H(H)(F)))))))	F(3)H(6)N(4)	11	4	1147.75	2099870	6.61286e+06	sp|P02765|FETUA_HUMAN	176	0.00566596
20200727_serum_yeast_10_15_rep1.mzML	2961.42	2798.88	162.537	AALAAFNAQNJGSNFQLEEISR	AALAAFNAQNJGSNFQLEEISR	(N(F)(N(H(H(N(H(F))))(H(N(H(H)(F)))))))	F(3)H(6)N(4)	11	4	1147.75	1939900	7.10258e+06	sp|P02765|FETUA_HUMAN	176	0.00566596
20200727_serum_yeast_10_15_rep3.mzML	2930.91	2805.58	125.326	AALAAFNAQNJGSNFQLEEISR	AALAAFNAQNJGSNFQLEEISR	(N(F)(N(H(H(N(H(F))))(H(N(H(H)(F)))))))	F(3)H(6)N(4)	11	4	1147.75	4502590	3.66567e+06	sp|P02765|FETUA_HUMAN	176	0.00566596
20200727_serum_yeast_10_15_rep4.mzML	2979.88	2814.03	165.848	AALAAFNAQNJGSNFQLEEISR	AALAAFNAQNJGSNFQLEEISR	(N(F)(N(H(H(N(H(F))))(H(N(H(H)(F)))))))	F(3)H(6)N(4)	11	4	1147.75	629435	1.49899e+06	sp|P02765|FETUA_HUMAN	176	0.00566596
20200727_serum_yeast_1_1_rep2.mzML	2908.09	2751.86	156.231	AALAAFNAQNJGSNFQLEEISR	AALAAFNAQNJGSNFQLEEISR	(N(F)(N(H(H(N(H(F))))(H(N(H(H)(F)))))))	F(3)H(6)N(4)	11	4	1147.75	2369310	8.20294e+06	sp|P02765|FETUA_HUMAN	176	0.00566596
20200727_serum_yeast_1_1_rep3.mzML	2883.7	2754.66	129.038	AALAAFNAQNJGSNFQLEEISR	AALAAFNAQNJGSNFQLEEISR	(N(F)(N(H(H(N(H(F))))(H(N(H(H)(F)))))))	F(3)H(6)N(4)	11	4	1147.75	18827200	31976061	sp|P02765|FETUA_HUMAN	176	0.00566596
20200727_serum_yeast_1_1_rep4.mzML	2934.92	2770.15	164.772	AALAAFNAQNJGSNFQLEEISR	AALAAFNAQNJGSNFQLEEISR	(N(F)(N(H(H(N(H(F))))(H(N(H(H)(F)))))))	F(3)H(6)N(4)	11	4	1147.75	3408860	8.61877e+06	sp|P02765|FETUA_HUMAN	176	0.00566596
20200727_serum_yeast_10_12_rep1.mzML	2897.16	2829.89	67.2724	AALAAFNAQNJGSNFQLEEISR	AALAAFNAQNJGSNFQLEEISR	(N(N(H(H(N(H(H))))(H(N(F)(H(A)))))))	A(1)F(1)H(6)N(4)	11	4	1147.49	16401700	1.5149e+07	sp|P02765|FETUA_HUMAN	176	0.0018235
20200727_serum_yeast_10_12_rep2.mzML	2933.95	2834.82	99.1307	AALAAFNAQNJGSNFQLEEISR	AALAAFNAQNJGSNFQLEEISR	(N(N(H(H(N(H(H))))(H(N(F)(H(A)))))))	A(1)F(1)H(6)N(4)	11	4	1147.49	2412660	4.14005e+06	sp|P02765|FETUA_HUMAN	176	0.0018235
20200727_serum_yeast_10_12_rep3.mzML	2947.82	2839.49	108.327	AALAAFNAQNJGSNFQLEEISR	AALAAFNAQNJGSNFQLEEISR	(N(N(H(H(N(H(H))))(H(N(F)(H(A)))))))	A(1)F(1)H(6)N(4)	11	4	1147.49	2186260	4.34448e+06	sp|P02765|FETUA_HUMAN	176	0.0018235
20200727_serum_yeast_10_15_rep1.mzML	2961.42	2854.55	106.866	AALAAFNAQNJGSNFQLEEISR	AALAAFNAQNJGSNFQLEEISR	(N(N(H(H(N(H(H))))(H(N(F)(H(A)))))))	A(1)F(1)H(6)N(4)	11	4	1147.49	2105860	1.9808e+06	sp|P02765|FETUA_HUMAN	176	0.0018235
20200727_serum_yeast_10_15_rep3.mzML	2930.91	2859.97	70.9407	AALAAFNAQNJGSNFQLEEISR	AALAAFNAQNJGSNFQLEEISR	(N(N(H(H(N(H(H))))(H(N(F)(H(A)))))))	A(1)F(1)H(6)N(4)	11	4	1147.49	4778360	2.74951e+06	sp|P02765|FETUA_HUMAN	176	0.0018235
20200727_serum_yeast_10_15_rep4.mzML	2979.88	2872.97	106.913	AALAAFNAQNJGSNFQLEEISR	AALAAFNAQNJGSNFQLEEISR	(N(N(H(H(N(H(H))))(H(N(F)(H(A)))))))	A(1)F(1)H(6)N(4)	11	4	1147.49	667563	518934	sp|P02765|FETUA_HUMAN	176	0.0018235
20200727_serum_yeast_1_1_rep2.mzML	2876.21	2810.39	65.8199	AALAAFNAQNJGSNFQLEEISR	AALAAFNAQNJGSNFQLEEISR	(N(N(H(H(N(H(H))))(H(N(F)(H(A)))))))	A(1)F(1)H(6)N(4)	11	4	1147.49	17901700	1.59e+07	sp|P02765|FETUA_HUMAN	176	0.0018235
20200727_serum_yeast_1_1_rep3.mzML	2883.7	2811.31	72.3894	AALAAFNAQNJGSNFQLEEISR	AALAAFNAQNJGSNFQLEEISR	(N(N(H(H(N(H(H))))(H(N(F)(H(A)))))))	A(1)F(1)H(6)N(4)	11	4	1147.49	20505700	1.83406e+07	sp|P02765|FETUA_HUMAN	176	0.0018235
20200727_serum_yeast_1_1_rep4.mzML	2934.92	2831.06	103.858	AALAAFNAQNJGSNFQLEEISR	AALAAFNAQNJGSNFQLEEISR	(N(N(H(H(N(H(H))))(H(N(F)(H(A)))))))	A(1)F(1)H(6)N(4)	11	4	1147.49	3630330	3.95543e+06	sp|P02765|FETUA_HUMAN	176	0.0018235
20200727_serum_yeast_10_12_rep1.mzML	2599.5	2676.35	-76.8492	AALAAFNAQNJGSNFQLEEISR	AALAAFNAQNJGSNFQLEEISR	(N(N(H(H(H))(H(N(H))(N(H)(F))))))	F(1)H(6)N(4)	11	3	1432.62	1943110	8.82383e+06	sp|P02765|FETUA_HUMAN	176	0.000581901
20200727_serum_yeast_10_12_rep3.mzML	2609.22	2678.98	-69.7578	AALAAFNAQNJGSNFQLEEISR	AALAAFNAQNJGSNFQLEEISR	(N(N(H(H(H))(H(N(H))(N(H)(F))))))	F(1)H(6)N(4)	11	3	1432.62	1545900	6.58689e+06	sp|P02765|FETUA_HUMAN	176	0.000581901
20200727_serum_yeast_10_15_rep1.mzML	2609.69	2681.18	-71.4862	AALAAFNAQNJGSNFQLEEISR	AALAAFNAQNJGSNFQLEEISR	(N(N(H(H(H))(H(N(H))(N(H)(F))))))	F(1)H(6)N(4)	11	3	1432.62	1535560	3.88492e+06	sp|P02765|FETUA_HUMAN	176	0.000581901
20200727_serum_yeast_10_15_rep4.mzML	2630.58	2704.85	-74.2675	AALAAFNAQNJGSNFQLEEISR	AALAAFNAQNJGSNFQLEEISR	(N(N(H(H(H))(H(N(H))(N(H)(F))))))	F(1)H(6)N(4)	11	3	1432.62	1476610	6.54761e+06	sp|P02765|FETUA_HUMAN	176	0.000581901
20200727_serum_yeast_1_1_rep2.mzML	2580.7	2652.53	-71.8264	AALAAFNAQNJGSNFQLEEISR	AALAAFNAQNJGSNFQLEEISR	(N(N(H(H(H))(H(N(H))(N(H)(F))))))	F(1)H(6)N(4)	11	3	1432.62	2065540	2.14914e+07	sp|P02765|FETUA_HUMAN	176	0.000581901
20200727_serum_yeast_1_1_rep3.mzML	2581.88	2656	-74.1174	AALAAFNAQNJGSNFQLEEISR	AALAAFNAQNJGSNFQLEEISR	(N(N(H(H(H))(H(N(H))(N(H)(F))))))	F(1)H(6)N(4)	11	3	1432.62	2049580	1.82271e+07	sp|P02765|FETUA_HUMAN	176	0.000581901
20200727_serum_yeast_1_1_rep4.mzML	2588.5	2660.72	-72.2235	AALAAFNAQNJGSNFQLEEISR	AALAAFNAQNJGSNFQLEEISR	(N(N(H(H(H))(H(N(H))(N(H)(F))))))	F(1)H(6)N(4)	11	3	1432.62	1863780	1.56307e+07	sp|P02765|FETUA_HUMAN	176	0.000581901
20200727_serum_yeast_10_12_rep2.mzML	2245.71	2269.38	-23.6702	ADGTVNQIEGEATPVJLTEPAK	ADGTVNQIEGEATPVJLTEPAK	(N(F)(N(H(H(N(H)))(H(N(H(H)(F)))))))	F(2)H(6)N(4)	16	4	1083.47	306252	856097	sp|P05090|APOD_HUMAN	98	0.000345414
20200727_serum_yeast_1_1_rep2.mzML	2221.47	2240.2	-18.727	ADGTVNQIEGEATPVJLTEPAK	ADGTVNQIEGEATPVJLTEPAK	(N(F)(N(H(H(N(H)))(H(N(H(H)(F)))))))	F(2)H(6)N(4)	16	4	1083.47	491777	922081	sp|P05090|APOD_HUMAN	98	0.000345414
20200727_serum_yeast_10_12_rep1.mzML	2233.94	2257.98	-24.0438	ADGTVNQIEGEATPVJLTEPAK	ADGTVNQIEGEATPVJLTEPAK	(N(F)(N(H(H(N(H)))(H(N(H(H)(F)))))))	F(2)H(6)N(4)	16	3	1444.29	2063810	3.33407e+07	sp|P05090|APOD_HUMAN	98	0.000345414
20200727_serum_yeast_10_12_rep2.mzML	2245.95	2271.06	-25.1062	ADGTVNQIEGEATPVJLTEPAK	ADGTVNQIEGEATPVJLTEPAK	(N(F)(N(H(H(N(H)))(H(N(H(H)(F)))))))	F(2)H(6)N(4)	16	3	1444.29	1550250	1.89931e+07	sp|P05090|APOD_HUMAN	98	0.000345414
20200727_serum_yeast_10_12_rep3.mzML	2238.63	2266.21	-27.5761	ADGTVNQIEGEATPVJLTEPAK	ADGTVNQIEGEATPVJLTEPAK	(N(F)(N(H(H(N(H)))(H(N(H(H)(F)))))))	F(2)H(6)N(4)	16	3	1444.29	1581890	26802560	sp|P05090|APOD_HUMAN	98	0.000345414
20200727_serum_yeast_10_15_rep1.mzML	2268.66	2301.39	-32.7314	ADGTVNQIEGEATPVJLTEPAK	ADGTVNQIEGEATPVJLTEPAK	(N(F)(N(H(H(N(H)))(H(N(H(H)(F)))))))	F(2)H(6)N(4)	16	3	1444.29	1667140	23091124	sp|P05090|APOD_HUMAN	98	0.000345414
20200727_serum_yeast_10_15_rep3.mzML	2265.56	2301.51	-35.9456	ADGTVNQIEGEATPVJLTEPAK	ADGTVNQIEGEATPVJLTEPAK	(N(F)(N(H(H(N(H)))(H(N(H(H)(F)))))))	F(2)H(6)N(4)	16	3	1444.29	1594320	2.0398e+07	sp|P05090|APOD_HUMAN	98	0.000345414
20200727_serum_yeast_10_15_rep4.mzML	2279.4	2321.13	-41.7318	ADGTVNQIEGEATPVJLTEPAK	ADGTVNQIEGEATPVJLTEPAK	(N(F)(N(H(H(N(H)))(H(N(H(H)(F)))))))	F(2)H(6)N(4)	16	3	1444.29	1524180	2.20135e+07	sp|P05090|APOD_HUMAN	98	0.000345414
20200727_serum_yeast_1_1_rep2.mzML	2221.2	2241.8	-20.5975	ADGTVNQIEGEATPVJLTEPAK	ADGTVNQIEGEATPVJLTEPAK	(N(F)(N(H(H(N(H)))(H(N(H(H)(F)))))))	F(2)H(6)N(4)	16	3	1444.29	2162660	2.13373e+07	sp|P05090|APOD_HUMAN	98	0.000345414
20200727_serum_yeast_1_1_rep3.mzML	2226.73	2253.39	-26.6612	ADGTVNQIEGEATPVJLTEPAK	ADGTVNQIEGEATPVJLTEPAK	(N(F)(N(H(H(N(H)))(H(N(H(H)(F)))))))	F(2)H(6)N(4)	16	3	1444.29	2326970	37995672	sp|P05090|APOD_HUMAN	98	0.000345414
20200727_serum_yeast_1_1_rep4.mzML	2245.75	2266.39	-20.6436	ADGTVNQIEGEATPVJLTEPAK	ADGTVNQIEGEATPVJLTEPAK	(N(F)(N(H(H(N(H)))(H(N(H(H)(F)))))))	F(2)H(6)N(4)	16	3	1444.29	2146150	3.31554e+07	sp|P05090|APOD_HUMAN	98	0.000345414
20200727_serum_yeast_10_12_rep1.mzML	1997.61	2006.37	-8.76187	ADGTVNQIEGEATPVJLTEPAK	ADGTVNQIEGEATPVJLTEPAK	(N(F)(N(H(H)(H(N(H))(N(H))))))	F(1)H(5)N(4)	16	3	1341.59	976551	1.46791e+07	sp|P05090|APOD_HUMAN	98	0.000423137
20200727_serum_yeast_10_12_rep2.mzML	2012.63	2204.15	-191.517	ADGTVNQIEGEATPVJLTEPAK	ADGTVNQIEGEATPVJLTEPAK	(N(F)(N(H(H)(H(N(H))(N(H))))))	F(1)H(5)N(4)	16	3	1341.59	673516	1.35786e+07	sp|P05090|APOD_HUMAN	98	0.000423137
20200727_serum_yeast_10_12_rep3.mzML	2010.48	2028.75	-18.2689	ADGTVNQIEGEATPVJLTEPAK	ADGTVNQIEGEATPVJLTEPAK	(N(F)(N(H(H)(H(N(H))(N(H))))))	F(1)H(5)N(4)	16	3	1341.59	818254	1.54181e+07	sp|P05090|APOD_HUMAN	98	0.000423137
20200727_serum_yeast_10_15_rep1.mzML	2007	2210.08	-203.079	ADGTVNQIEGEATPVJLTEPAK	ADGTVNQIEGEATPVJLTEPAK	(N(F)(N(H(H)(H(N(H))(N(H))))))	F(1)H(5)N(4)	16	3	1341.59	822799	1.16624e+07	sp|P05090|APOD_HUMAN	98	0.000423137
20200727_serum_yeast_10_15_rep3.mzML	2047.49	2216.75	-169.26	ADGTVNQIEGEATPVJLTEPAK	ADGTVNQIEGEATPVJLTEPAK	(N(F)(N(H(H)(H(N(H))(N(H))))))	F(1)H(5)N(4)	16	3	1341.59	672580	1.23803e+07	sp|P05090|APOD_HUMAN	98	0.000423137
20200727_serum_yeast_10_15_rep4.mzML	2030.36	2050.55	-20.1893	ADGTVNQIEGEATPVJLTEPAK	ADGTVNQIEGEATPVJLTEPAK	(N(F)(N(H(H)(H(N(H))(N(H))))))	F(1)H(5)N(4)	16	3	1341.59	630022	9.09574e+06	sp|P05090|APOD_HUMAN	98	0.000423137
20200727_serum_yeast_1_1_rep2.mzML	1976.62	2153.54	-176.92	ADGTVNQIEGEATPVJLTEPAK	ADGTVNQIEGEATPVJLTEPAK	(N(F)(N(H(H)(H(N(H))(N(H))))))	F(1)H(5)N(4)	16	3	1341.59	965734	1.68813e+07	sp|P05090|APOD_HUMAN	98	0.000423137
20200727_serum_yeast_1_1_rep3.mzML	1988.64	2025.83	-37.1857	ADGTVNQIEGEATPVJLTEPAK	ADGTVNQIEGEATPVJLTEPAK	(N(F)(N(H(H)(H(N(H))(N(H))))))	F(1)H(5)N(4)	16	3	1341.59	911656	1.53613e+07	sp|P05090|APOD_HUMAN	98	0.000423137
20200727_serum_yeast_10_12_rep1.mzML	2251.36	2320.46	-69.1038	ADGTVNQIEGEATPVJLTEPAK	ADGTVNQIEGEATPVJLTEPAK	(N(N(H(H(H))(H(N(H))(N(H)(F))))))	F(1)H(6)N(4)	16	3	1395.61	1064850	5.85814e+06	sp|P05090|APOD_HUMAN	98	0.00142692
20200727_serum_yeast_10_12_rep2.mzML	2258.11	2323.29	-65.1761	ADGTVNQIEGEATPVJLTEPAK	ADGTVNQIEGEATPVJLTEPAK	(N(N(H(H(H))(H(N(H))(N(H)(F))))))	F(1)H(6)N(4)	16	3	1395.61	937779	5.33983e+06	sp|P05090|APOD_HUMAN	98	0.00142692
20200727_serum_yeast_10_15_rep4.mzML	2298.43	2375.51	-77.082	ADGTVNQIEGEATPVJLTEPAK	ADGTVNQIEGEATPVJLTEPAK	(N(N(H(H(H))(H(N(H))(N(H)(F))))))	F(1)H(6)N(4)	16	3	1395.61	788487	7.0111e+06	sp|P05090|APOD_HUMAN	98	0.00142692
20200727_serum_yeast_1_1_rep2.mzML	2239.91	2304.96	-65.0469	ADGTVNQIEGEATPVJLTEPAK	ADGTVNQIEGEATPVJLTEPAK	(N(N(H(H(H))(H(N(H))(N(H)(F))))))	F(1)H(6)N(4)	16	3	1395.61	747345	5.80472e+06	sp|P05090|APOD_HUMAN	98	0.00142692
20200727_serum_yeast_1_1_rep3.mzML	2245.7	2314	-68.2964	ADGTVNQIEGEATPVJLTEPAK	ADGTVNQIEGEATPVJLTEPAK	(N(N(H(H(H))(H(N(H))(N(H)(F))))))	F(1)H(6)N(4)	16	3	1395.61	1059860	5.00547e+06	sp|P05090|APOD_HUMAN	98	0.00142692
20200727_serum_yeast_10_12_rep1.mzML	2233.94	2290.66	-56.7216	ADGTVNQIEGEATPVJLTEPAK	ADGTVNQIEGEATPVJLTEPAK	(N(F)(N(H(H(N(H)))(H(N(H(A)))))))	A(1)F(1)H(5)N(4)	16	3	1438.62	2047880	2.98257e+07	sp|P05090|APOD_HUMAN	98	0.000617006
20200727_serum_yeast_10_12_rep2.mzML	2245.95	2300.66	-54.7105	ADGTVNQIEGEATPVJLTEPAK	ADGTVNQIEGEATPVJLTEPAK	(N(F)(N(H(H(N(H)))(H(N(H(A)))))))	A(1)F(1)H(5)N(4)	16	3	1438.62	1509060	3.16466e+07	sp|P05090|APOD_HUMAN	98	0.000617006
20200727_serum_yeast_10_12_rep3.mzML	2238.63	2294.61	-55.9818	ADGTVNQIEGEATPVJLTEPAK	ADGTVNQIEGEATPVJLTEPAK	(N(F)(N(H(H(N(H)))(H(N(H(A)))))))	A(1)F(1)H(5)N(4)	16	3	1438.62	1610340	6.20229e+07	sp|P05090|APOD_HUMAN	98	0.000617006
20200727_serum_yeast_10_15_rep1.mzML	2268.66	2329.93	-61.2664	ADGTVNQIEGEATPVJLTEPAK	ADGTVNQIEGEATPVJLTEPAK	(N(F)(N(H(H(N(H)))(H(N(H(A)))))))	A(1)F(1)H(5)N(4)	16	3	1438.62	1657410	5.41735e+07	sp|P05090|APOD_HUMAN	98	0.000617006
20200727_serum_yeast_10_15_rep3.mzML	2265.56	2328.23	-62.6705	ADGTVNQIEGEATPVJLTEPAK	ADGTVNQIEGEATPVJLTEPAK	(N(F)(N(H(H(N(H)))(H(N(H(A)))))))	A(1)F(1)H(5)N(4)	16	3	1438.62	1580400	4.69316e+07	sp|P05090|APOD_HUMAN	98	0.000617006
20200727_serum_yeast_10_15_rep4.mzML	2279.4	2351.3	-71.8999	ADGTVNQIEGEATPVJLTEPAK	ADGTVNQIEGEATPVJLTEPAK	(N(F)(N(H(H(N(H)))(H(N(H(A)))))))	A(1)F(1)H(5)N(4)	16	3	1438.62	1518910	61359681	sp|P05090|APOD_HUMAN	98	0.000617006
20200727_serum_yeast_1_1_rep2.mzML	2221.2	2274.19	-52.9864	ADGTVNQIEGEATPVJLTEPAK	ADGTVNQIEGEATPVJLTEPAK	(N(F)(N(H(H(N(H)))(H(N(H(A)))))))	A(1)F(1)H(5)N(4)	16	3	1438.62	2172740	2.46542e+07	sp|P05090|APOD_HUMAN	98	0.000617006
20200727_serum_yeast_1_1_rep3.mzML	2226.73	2283.51	-56.7829	ADGTVNQIEGEATPVJLTEPAK	ADGTVNQIEGEATPVJLTEPAK	(N(F)(N(H(H(N(H)))(H(N(H(A)))))))	A(1)F(1)H(5)N(4)	16	3	1438.62	2342440	2.76932e+07	sp|P05090|APOD_HUMAN	98	0.000617006
20200727_serum_yeast_1_1_rep4.mzML	2245.75	2298.48	-52.7292	ADGTVNQIEGEATPVJLTEPAK	ADGTVNQIEGEATPVJLTEPAK	(N(F)(N(H(H(N(H)))(H(N(H(A)))))))	A(1)F(1)H(5)N(4)	16	3	1438.62	2176830	3.93951e+07	sp|P05090|APOD_HUMAN	98	0.000617006
20200727_serum_yeast_10_12_rep1.mzML	2526.21	2669.06	-142.85	ADGTVNQIEGEATPVJLTEPAK	ADGTVNQIEGEATPVJLTEPAK	(N(F)(N(H(H(N(H(H))))(H(N(F)(H(A)))))))	A(1)F(2)H(6)N(4)	16	3	1541.33	435933	6.41155e+06	sp|P05090|APOD_HUMAN	98	0.000313409
20200727_serum_yeast_10_12_rep2.mzML	2529.95	2671.72	-141.77	ADGTVNQIEGEATPVJLTEPAK	ADGTVNQIEGEATPVJLTEPAK	(N(F)(N(H(H(N(H(H))))(H(N(F)(H(A)))))))	A(1)F(2)H(6)N(4)	16	3	1541.33	496990	3.79006e+06	sp|P05090|APOD_HUMAN	98	0.000313409
20200727_serum_yeast_10_15_rep3.mzML	2553.98	2704.47	-150.493	ADGTVNQIEGEATPVJLTEPAK	ADGTVNQIEGEATPVJLTEPAK	(N(F)(N(H(H(N(H(H))))(H(N(F)(H(A)))))))	A(1)F(2)H(6)N(4)	16	3	1541.33	358731	3.31009e+06	sp|P05090|APOD_HUMAN	98	0.000313409
20200727_serum_yeast_1_1_rep2.mzML	2538.82	2645.6	-106.781	ADGTVNQIEGEATPVJLTEPAK	ADGTVNQIEGEATPVJLTEPAK	(N(F)(N(H(H(N(H(H))))(H(N(F)(H(A)))))))	A(1)F(2)H(6)N(4)	16	3	1541.33	359286	5.64563e+06	sp|P05090|APOD_HUMAN	98	0.000313409
20200727_serum_yeast_10_15_rep3.mzML	3333.11	3303.21	29.9008	ADTHDEILEGLNFJLTEIPEAQIHEGFQELLR	ADTHDEILEGLNFJLTEIPEAQIHEGFQELLR	(N(N(H(H(N(H(A))))(H(N(H(A)))))))	A(2)H(5)N(4)	14	5	1180.13	722285	795127	sp|P01009|A1AT_HUMAN	107	2.33066e-05
20200727_serum_yeast_10_12_rep2.mzML	3320.59	3256.75	63.8432	ADTHDEILEGLNFJLTEIPEAQIHEGFQELLR	ADTHDEILEGLNFJLTEIPEAQIHEGFQELLR	(N(N(H(H(N(H(A))))(H(N(H(A)))))))	A(2)H(5)N(4)	14	4	1474.9	1753940	4.22147e+07	sp|P01009|A1AT_HUMAN	107	2.33066e-05
20200727_serum_yeast_10_12_rep3.mzML	3326.01	3255.64	70.3696	ADTHDEILEGLNFJLTEIPEAQIHEGFQELLR	ADTHDEILEGLNFJLTEIPEAQIHEGFQELLR	(N(N(H(H(N(H(A))))(H(N(H(A)))))))	A(2)H(5)N(4)	14	4	1474.9	2400160	57118866	sp|P01009|A1AT_HUMAN	107	2.33066e-05
20200727_serum_yeast_10_15_rep1.mzML	3319.04	3253.84	65.204	ADTHDEILEGLNFJLTEIPEAQIHEGFQELLR	ADTHDEILEGLNFJLTEIPEAQIHEGFQELLR	(N(N(H(H(N(H(A))))(H(N(H(A)))))))	A(2)H(5)N(4)	14	4	1474.9	2787610	6.46602e+07	sp|P01009|A1AT_HUMAN	107	2.33066e-05
20200727_serum_yeast_10_15_rep3.mzML	3335.07	3264.86	70.2074	ADTHDEILEGLNFJLTEIPEAQIHEGFQELLR	ADTHDEILEGLNFJLTEIPEAQIHEGFQELLR	(N(N(H(H(N(H(A))))(H(N(H(A)))))))	A(2)H(5)N(4)	14	4	1474.9	1841300	1.71526e+07	sp|P01009|A1AT_HUMAN	107	2.33066e-05
20200727_serum_yeast_10_15_rep4.mzML	3331.65	3262.76	68.8853	ADTHDEILEGLNFJLTEIPEAQIHEGFQELLR	ADTHDEILEGLNFJLTEIPEAQIHEGFQELLR	(N(N(H(H(N(H(A))))(H(N(H(A)))))))	A(2)H(5)N(4)	14	4	1474.9	2753190	56065572	sp|P01009|A1AT_HUMAN	107	2.33066e-05
20200727_serum_yeast_1_1_rep2.mzML	3317.55	3252.37	65.1821	ADTHDEILEGLNFJLTEIPEAQIHEGFQELLR	ADTHDEILEGLNFJLTEIPEAQIHEGFQELLR	(N(N(H(H(N(H(A))))(H(N(H(A)))))))	A(2)H(5)N(4)	14	4	1474.9	2300180	4.7963e+07	sp|P01009|A1AT_HUMAN	107	2.33066e-05
20200727_serum_yeast_1_1_rep4.mzML	3320.73	3254.45	66.2774	ADTHDEILEGLNFJLTEIPEAQIHEGFQELLR	ADTHDEILEGLNFJLTEIPEAQIHEGFQELLR	(N(N(H(H(N(H(A))))(H(N(H(A)))))))	A(2)H(5)N(4)	14	4	1474.9	2191330	4.69529e+07	sp|P01009|A1AT_HUMAN	107	2.33066e-05
20200727_serum_yeast_10_12_rep1.mzML	3282.71	3075.17	207.544	ADTHDEILEGLNFJLTEIPEAQIHEGFQELLR	ADTHDEILEGLNFJLTEIPEAQIHEGFQELLR	(N(N(H(H(N(H)))(H(N(H(A)))))))	A(1)H(5)N(4)	14	4	1402.13	681018	1.58451e+07	sp|P01009|A1AT_HUMAN	107	0.00666526
20200727_serum_yeast_10_12_rep3.mzML	3282.3	3068.69	213.61	ADTHDEILEGLNFJLTEIPEAQIHEGFQELLR	ADTHDEILEGLNFJLTEIPEAQIHEGFQELLR	(N(N(H(H(N(H)))(H(N(H(A)))))))	A(1)H(5)N(4)	14	4	1402.13	586155	1.26943e+07	sp|P01009|A1AT_HUMAN	107	0.00666526
20200727_serum_yeast_10_15_rep1.mzML	3284.73	3076.88	207.855	ADTHDEILEGLNFJLTEIPEAQIHEGFQELLR	ADTHDEILEGLNFJLTEIPEAQIHEGFQELLR	(N(N(H(H(N(H)))(H(N(H(A)))))))	A(1)H(5)N(4)	14	4	1402.13	892323	1.6834e+07	sp|P01009|A1AT_HUMAN	107	0.00666526
20200727_serum_yeast_10_15_rep4.mzML	3287.67	3101.42	186.249	ADTHDEILEGLNFJLTEIPEAQIHEGFQELLR	ADTHDEILEGLNFJLTEIPEAQIHEGFQELLR	(N(N(H(H(N(H)))(H(N(H(A)))))))	A(1)H(5)N(4)	14	4	1402.13	511305	8.83382e+06	sp|P01009|A1AT_HUMAN	107	0.00666526
20200727_serum_yeast_1_1_rep2.mzML	3277.06	3069.72	207.345	ADTHDEILEGLNFJLTEIPEAQIHEGFQELLR	ADTHDEILEGLNFJLTEIPEAQIHEGFQELLR	(N(N(H(H(N(H)))(H(N(H(A)))))))	A(1)H(5)N(4)	14	4	1402.13	582548	9.18249e+06	sp|P01009|A1AT_HUMAN	107	0.00666526
20200727_serum_yeast_10_12_rep1.mzML	3324.48	3280.65	43.8346	ADTHDEILEGLNFJLTEIPEAQIHEGFQELLR	ADTHDEILEGLNFJLTEIPEAQIHEGFQELLR	(N(F)(N(H(H(N(H(A))))(H(N(H(A)))))))	A(2)F(1)H(5)N(4)	14	4	1511.42	254474	4.08029e+06	sp|P01009|A1AT_HUMAN	107	0.000140435
20200727_serum_yeast_10_15_rep1.mzML	2374.48	2140.53	233.955	AEPILJISNAGPWSR	AEPILJISNAGPWSR	(N(N(H(H(H(H(H))))(H(H)(H(H(H)))))))	H(10)N(2)	6	3	1217.85	4789620	1.7542e+07	sp|P00724|INV2_YEAST	356	0.00958998
20200727_serum_yeast_10_12_rep1.mzML	2324.54	2032.16	292.382	AEPILJISNAGPWSR	AEPILJISNAGPWSR	(N(N(H(H(H(H(H))))(H(H)(H(H(H(H))))))))	H(11)N(2)	6	3	1271.87	6367070	2.09311e+07	sp|P00724|INV2_YEAST	356	0.00588157
20200727_serum_yeast_10_12_rep3.mzML	2334.77	2052.19	282.581	AEPILJISNAGPWSR	AEPILJISNAGPWSR	(N(N(H(H(H(H(H))))(H(H)(H(H(H(H))))))))	H(11)N(2)	6	3	1271.87	8261360	2.93467e+07	sp|P00724|INV2_YEAST	356	0.00588157
20200727_serum_yeast_10_15_rep1.mzML	2364.88	2119.35	245.53	AEPILJISNAGPWSR	AEPILJISNAGPWSR	(N(N(H(H(H(H(H))))(H(H)(H(H(H(H))))))))	H(11)N(2)	6	3	1271.87	9115270	3.48438e+07	sp|P00724|INV2_YEAST	356	0.00588157
20200727_serum_yeast_10_12_rep1.mzML	2303.92	2011.7	292.223	AEPILJISNAGPWSR	AEPILJISNAGPWSR	(N(N(H(H(H(H(H))))(H(H(H(H)))(H(H(H)))))))	H(12)N(2)	6	3	1325.88	990355	3.47303e+06	sp|P00724|INV2_YEAST	356	0.00197554
20200727_serum_yeast_10_12_rep2.mzML	2319.2	2190.89	128.314	AEPILJISNAGPWSR	AEPILJISNAGPWSR	(N(N(H(H(H(H(H))))(H(H(H(H)))(H(H(H)))))))	H(12)N(2)	6	3	1325.88	3108830	9.86946e+06	sp|P00724|INV2_YEAST	356	0.00197554
20200727_serum_yeast_1_1_rep2.mzML	2298.79	2141.05	157.745	AEPILJISNAGPWSR	AEPILJISNAGPWSR	(N(N(H(H(H(H(H))))(H(H(H(H)))(H(H(H)))))))	H(12)N(2)	6	3	1325.88	3231090	1.21358e+07	sp|P00724|INV2_YEAST	356	0.00197554
20200727_serum_yeast_1_1_rep3.mzML	2304.53	2027.88	276.646	AEPILJISNAGPWSR	AEPILJISNAGPWSR	(N(N(H(H(H(H(H))))(H(H(H(H)))(H(H(H)))))))	H(12)N(2)	6	3	1325.88	3440150	8.79981e+06	sp|P00724|INV2_YEAST	356	0.00197554
20200727_serum_yeast_10_12_rep1.mzML	1678.47	1705.25	-26.7783	AFGSNPJLTK	AFGSNPJLTK	(N(N(H(H(N(H(A))))(H(N(H(A)))))))	A(2)H(5)N(4)	7	3	1085.11	1013310	2.03764e+07	sp|P22792|CPN2_HUMAN	74	0.00352348
20200727_serum_yeast_10_12_rep2.mzML	1692.13	1716.48	-24.346	AFGSNPJLTK	AFGSNPJLTK	(N(N(H(N)(H(H))(H(N(H(A(A))))))))	A(2)H(5)N(4)	7	3	1085.11	1059170	1.81246e+07	sp|P22792|CPN2_HUMAN	74	0.00352348
20200727_serum_yeast_10_12_rep3.mzML	1682.95	1713.73	-30.7783	AFGSNPJLTK	AFGSNPJLTK	(N(N(H(H(N(H(A))))(H(N(H(A)))))))	A(2)H(5)N(4)	7	3	1085.11	1437240	24970273	sp|P22792|CPN2_HUMAN	74	0.00352348
20200727_serum_yeast_10_15_rep1.mzML	1696.22	1722.95	-26.7289	AFGSNPJLTK	AFGSNPJLTK	(N(N(H(H(N(H(A))))(H(N(H(A)))))))	A(2)H(5)N(4)	7	3	1085.11	1058300	2.07715e+07	sp|P22792|CPN2_HUMAN	74	0.00352348
20200727_serum_yeast_10_15_rep3.mzML	1701.35	1730.33	-28.9809	AFGSNPJLTK	AFGSNPJLTK	(N(N(H(H(N(H(A))))(H(N(H(A)))))))	A(2)H(5)N(4)	7	3	1085.11	1090020	1.98084e+07	sp|P22792|CPN2_HUMAN	74	0.00352348
20200727_serum_yeast_10_15_rep4.mzML	1707.99	1741.71	-33.7204	AFGSNPJLTK	AFGSNPJLTK	(N(N(H(H(N(H(A))))(H(N(H(A)))))))	A(2)H(5)N(4)	7	3	1085.11	1008490	1.91503e+07	sp|P22792|CPN2_HUMAN	74	0.00352348
20200727_serum_yeast_1_1_rep2.mzML	1668.02	1691.5	-23.4758	AFGSNPJLTK	AFGSNPJLTK	(N(N(H(H(N(H(A))))(H(N(H(A)))))))	A(2)H(5)N(4)	7	3	1085.11	988140	2.1272e+07	sp|P22792|CPN2_HUMAN	74	0.00352348
20200727_serum_yeast_1_1_rep3.mzML	1676.87	1703.25	-26.3762	AFGSNPJLTK	AFGSNPJLTK	(N(N(H(H(N(H(A))))(H(N(H(A)))))))	A(2)H(5)N(4)	7	3	1085.11	1145870	2.10578e+07	sp|P22792|CPN2_HUMAN	74	0.00352348
20200727_serum_yeast_1_1_rep4.mzML	1681.9	1712.68	-30.7831	AFGSNPJLTK	AFGSNPJLTK	(N(N(H(H(N(H(A))))(H(N(H(A)))))))	A(2)H(5)N(4)	7	3	1085.11	1450480	3.11605e+07	sp|P22792|CPN2_HUMAN	74	0.00352348
20200727_serum_yeast_10_12_rep1.mzML	2942.83	2892.92	49.9093	AGLQAFFQVQECJK	AGLQAFFQVQEC[160]JK	(N(N(H(H(N(H(A))))(H(N(H(A)))))))	A(2)H(5)N(4)	13	4	961.896	3298640	4.47779e+07	sp|P00450|CERU_HUMAN	358	8.59872e-05
20200727_serum_yeast_10_12_rep2.mzML	2948.61	2899.38	49.2303	AGLQAFFQVQECJK	AGLQAFFQVQEC[160]JK	(N(N(H(H(N(H(A))))(H(N(H(A)))))))	A(2)H(5)N(4)	13	4	961.896	3219680	4.99252e+07	sp|P00450|CERU_HUMAN	358	8.59872e-05
20200727_serum_yeast_10_12_rep3.mzML	2963.6	2907.79	55.806	AGLQAFFQVQECJK	AGLQAFFQVQEC[160]JK	(N(N(H(H(N(H(A))))(H(N(H(A)))))))	A(2)H(5)N(4)	13	4	961.896	1727700	3.06557e+07	sp|P00450|CERU_HUMAN	358	8.59872e-05
20200727_serum_yeast_10_15_rep1.mzML	2975.55	2922.38	53.1702	AGLQAFFQVQECJK	AGLQAFFQVQEC[160]JK	(N(N(H(H(N(H(A))))(H(N(H(A)))))))	A(2)H(5)N(4)	13	4	961.896	3590610	66423025	sp|P00450|CERU_HUMAN	358	8.59872e-05
20200727_serum_yeast_1_1_rep2.mzML	2917.89	2881.74	36.1535	AGLQAFFQVQECJK	AGLQAFFQVQEC[160]JK	(N(N(H(H(N(H(A))))(H(N(H(A)))))))	A(2)H(5)N(4)	13	4	961.896	4850090	7.06335e+07	sp|P00450|CERU_HUMAN	358	8.59872e-05
20200727_serum_yeast_1_1_rep3.mzML	2926.98	2881.07	45.9092	AGLQAFFQVQECJK	AGLQAFFQVQEC[160]JK	(N(N(H(H(N(H(A))))(H(N(H(A)))))))	A(2)H(5)N(4)	13	4	961.896	3675930	4.69505e+07	sp|P00450|CERU_HUMAN	358	8.59872e-05
20200727_serum_yeast_1_1_rep4.mzML	2947.05	2896.83	50.2225	AGLQAFFQVQECJK	AGLQAFFQVQEC[160]JK	(N(N(H(H(N(H(A))))(H(N(H(A)))))))	A(2)H(5)N(4)	13	4	961.896	6254580	8.61081e+07	sp|P00450|CERU_HUMAN	358	8.59872e-05
20200727_serum_yeast_10_12_rep1.mzML	2985.43	2835.51	149.917	AGLQAFFQVQECJK	AGLQAFFQVQEC[160]JK	(N(N(H(H(N(H(A))))(H(N(H(A)))))))	A(2)H(5)N(4)	13	3	1282.19	659065	2.93682e+07	sp|P00450|CERU_HUMAN	358	8.59872e-05
20200727_serum_yeast_10_12_rep2.mzML	2948.48	2840.52	107.956	AGLQAFFQVQECJK	AGLQAFFQVQEC[160]JK	(N(N(H(H(N(H(A))))(H(N(H(A)))))))	A(2)H(5)N(4)	13	3	1282.19	13129000	5.60897e+08	sp|P00450|CERU_HUMAN	358	8.59872e-05
20200727_serum_yeast_10_12_rep3.mzML	2962.56	2845.3	117.263	AGLQAFFQVQECJK	AGLQAFFQVQEC[160]JK	(N(N(H(H(N(H(A))))(H(N(H(A)))))))	A(2)H(5)N(4)	13	3	1282.19	13990500	5.24531e+08	sp|P00450|CERU_HUMAN	358	8.59872e-05
20200727_serum_yeast_10_15_rep1.mzML	2975.95	2860.45	115.502	AGLQAFFQVQECJK	AGLQAFFQVQEC[160]JK	(N(N(H(H(N(H(A))))(H(N(H(A)))))))	A(2)H(5)N(4)	13	3	1282.19	14168700	5.85347e+08	sp|P00450|CERU_HUMAN	358	8.59872e-05
20200727_serum_yeast_10_15_rep3.mzML	2987.55	2865.81	121.744	AGLQAFFQVQECJK	AGLQAFFQVQEC[160]JK	(N(N(H(H(N(H(A))))(H(N(H(A)))))))	A(2)H(5)N(4)	13	3	1282.19	9303950	348108118	sp|P00450|CERU_HUMAN	358	8.59872e-05
20200727_serum_yeast_10_15_rep4.mzML	2999.74	2879.61	120.133	AGLQAFFQVQECJK	AGLQAFFQVQEC[160]JK	(N(N(H(H(N(H(A))))(H(N(H(A)))))))	A(2)H(5)N(4)	13	3	1282.19	12248100	4.14328e+08	sp|P00450|CERU_HUMAN	358	8.59872e-05
20200727_serum_yeast_1_1_rep2.mzML	2917.71	2817.26	100.448	AGLQAFFQVQECJK	AGLQAFFQVQEC[160]JK	(N(N(H(H(N(H(A))))(H(N(H(A)))))))	A(2)H(5)N(4)	13	3	1282.19	18718500	7.01531e+08	sp|P00450|CERU_HUMAN	358	8.59872e-05
20200727_serum_yeast_1_1_rep3.mzML	2970.63	2817.71	152.921	AGLQAFFQVQECJK	AGLQAFFQVQEC[160]JK	(N(N(H(H(N(H(A))))(H(N(H(A)))))))	A(2)H(5)N(4)	13	3	1282.19	625980	3.37421e+07	sp|P00450|CERU_HUMAN	358	8.59872e-05
20200727_serum_yeast_1_1_rep4.mzML	2946.39	2837.81	108.578	AGLQAFFQVQECJK	AGLQAFFQVQEC[160]JK	(N(N(H(H(N(H(A))))(H(N(H(A)))))))	A(2)H(5)N(4)	13	3	1282.19	14964900	5.76256e+08	sp|P00450|CERU_HUMAN	358	8.59872e-05
20200727_serum_yeast_10_12_rep1.mzML	2985.43	2818.87	166.562	AGLQAFFQVQECJK	AGLQAFFQVQEC[160]JK	(N(N(H(H(N(H(H))))(H(N(F)(H(A)))))))	A(1)F(1)H(6)N(4)	13	3	1287.86	641236	1.77537e+06	sp|P00450|CERU_HUMAN	358	0.000244088
20200727_serum_yeast_10_12_rep2.mzML	2948.48	2823.66	124.823	AGLQAFFQVQECJK	AGLQAFFQVQEC[160]JK	(N(N(H(H(N(H(H))))(H(N(F)(H(A)))))))	A(1)F(1)H(6)N(4)	13	3	1287.86	12951900	4.01974e+07	sp|P00450|CERU_HUMAN	358	0.000244088
20200727_serum_yeast_10_12_rep3.mzML	2962.56	2828.26	134.302	AGLQAFFQVQECJK	AGLQAFFQVQEC[160]JK	(N(N(H(H(N(H(H))))(H(N(F)(H(A)))))))	A(1)F(1)H(6)N(4)	13	3	1287.86	13575200	3.34103e+07	sp|P00450|CERU_HUMAN	358	0.000244088
20200727_serum_yeast_10_15_rep1.mzML	2975.95	2843.13	132.821	AGLQAFFQVQECJK	AGLQAFFQVQEC[160]JK	(N(N(H(H(N(H(H))))(H(N(F)(H(A)))))))	A(1)F(1)H(6)N(4)	13	3	1287.86	13921200	2.30321e+07	sp|P00450|CERU_HUMAN	358	0.000244088
20200727_serum_yeast_10_15_rep3.mzML	2987.55	2849	138.548	AGLQAFFQVQECJK	AGLQAFFQVQEC[160]JK	(N(N(H(H(N(H(H))))(H(N(F)(H(A)))))))	A(1)F(1)H(6)N(4)	13	3	1287.86	9108690	2.62976e+07	sp|P00450|CERU_HUMAN	358	0.000244088
20200727_serum_yeast_10_15_rep4.mzML	2999.74	2858.19	141.545	AGLQAFFQVQECJK	AGLQAFFQVQEC[160]JK	(N(N(H(H(N(H(H))))(H(N(F)(H(A)))))))	A(1)F(1)H(6)N(4)	13	3	1287.86	11932900	26718669	sp|P00450|CERU_HUMAN	358	0.000244088
20200727_serum_yeast_1_1_rep2.mzML	2917.71	2794.92	122.789	AGLQAFFQVQECJK	AGLQAFFQVQEC[160]JK	(N(N(H(H(N(H(H))))(H(N(F)(H(A)))))))	A(1)F(1)H(6)N(4)	13	3	1287.86	18481200	57870728	sp|P00450|CERU_HUMAN	358	0.000244088
20200727_serum_yeast_1_1_rep3.mzML	2926.48	2798.73	127.75	AGLQAFFQVQECJK	AGLQAFFQVQEC[160]JK	(N(N(H(H(N(H(H))))(H(N(F)(H(A)))))))	A(1)F(1)H(6)N(4)	13	3	1287.86	16999000	6.59e+07	sp|P00450|CERU_HUMAN	358	0.000244088
20200727_serum_yeast_1_1_rep4.mzML	2946.39	2816.03	130.355	AGLQAFFQVQECJK	AGLQAFFQVQEC[160]JK	(N(N(H(H(N(H(H))))(H(N(F)(H(A)))))))	A(1)F(1)H(6)N(4)	13	3	1287.86	14811500	3.34738e+07	sp|P00450|CERU_HUMAN	358	0.000244088
20200727_serum_yeast_10_12_rep1.mzML	1604.64	1470.64	134	AHHLJYTLVPFDGR	AHHLJYTLVPFDGR	(N(N(H(H(H(H(H))))(H(H)(H(H(H(H))))))))	H(11)N(2)	5	4	957.899	1370360	1.13446e+07	sp|P37302|APE3_YEAST	427	0.000407095
20200727_serum_yeast_10_12_rep2.mzML	1619.88	1469.62	150.259	AHHLJYTLVPFDGR	AHHLJYTLVPFDGR	(N(N(H(H(H(H(H))))(H(H)(H(H(H(H))))))))	H(11)N(2)	5	4	957.899	1654490	1.28131e+07	sp|P37302|APE3_YEAST	427	0.000407095
20200727_serum_yeast_10_12_rep3.mzML	1599.09	1469.25	129.841	AHHLJYTLVPFDGR	AHHLJYTLVPFDGR	(N(N(H(H(H(H(H))))(H(H)(H(H(H(H))))))))	H(11)N(2)	5	4	957.899	1477360	1.18147e+07	sp|P37302|APE3_YEAST	427	0.000407095
20200727_serum_yeast_10_15_rep1.mzML	1634.21	1462.02	172.195	AHHLJYTLVPFDGR	AHHLJYTLVPFDGR	(N(N(H(H(H(H(H))))(H(H)(H(H(H(H))))))))	H(11)N(2)	5	4	957.899	1824870	9.16288e+06	sp|P37302|APE3_YEAST	427	0.000407095
20200727_serum_yeast_10_15_rep3.mzML	1638.41	1501.89	136.516	AHHLJYTLVPFDGR	AHHLJYTLVPFDGR	(N(N(H(H(H(H(H))))(H(H)(H(H(H(H))))))))	H(11)N(2)	5	4	957.899	1467890	14152257	sp|P37302|APE3_YEAST	427	0.000407095
20200727_serum_yeast_10_15_rep4.mzML	1645.59	1468.18	177.413	AHHLJYTLVPFDGR	AHHLJYTLVPFDGR	(N(N(H(H(H(H(H))))(H(H)(H(H(H(H))))))))	H(11)N(2)	5	4	957.899	987680	7.2851e+06	sp|P37302|APE3_YEAST	427	0.000407095
20200727_serum_yeast_1_1_rep2.mzML	1588.69	1437.76	150.932	AHHLJYTLVPFDGR	AHHLJYTLVPFDGR	(N(N(H(H(H(H(H))))(H(H)(H(H(H(H))))))))	H(11)N(2)	5	4	957.899	1403470	1.25397e+07	sp|P37302|APE3_YEAST	427	0.000407095
20200727_serum_yeast_1_1_rep3.mzML	1597.7	1449.75	147.95	AHHLJYTLVPFDGR	AHHLJYTLVPFDGR	(N(N(H(H(H(H(H))))(H(H)(H(H(H(H))))))))	H(11)N(2)	5	4	957.899	1095090	9.65655e+06	sp|P37302|APE3_YEAST	427	0.000407095
20200727_serum_yeast_1_1_rep4.mzML	1589.36	1441.31	148.05	AHHLJYTLVPFDGR	AHHLJYTLVPFDGR	(N(N(H(H(H(H(H))))(H(H)(H(H(H(H))))))))	H(11)N(2)	5	4	957.899	1098960	9549507	sp|P37302|APE3_YEAST	427	0.000407095
20200727_serum_yeast_10_12_rep1.mzML	1604.79	1469.09	135.697	AHHLJYTLVPFDGR	AHHLJYTLVPFDGR	(N(N(H(H(H(H(H))))(H(H)(H(H(H(H))))))))	H(11)N(2)	5	3	1276.86	1404170	1.78634e+07	sp|P37302|APE3_YEAST	427	0.000407095
20200727_serum_yeast_10_12_rep2.mzML	1621.12	1467.94	153.175	AHHLJYTLVPFDGR	AHHLJYTLVPFDGR	(N(N(H(H(H(H(H))))(H(H)(H(H(H(H))))))))	H(11)N(2)	5	3	1276.86	1805670	2.12854e+07	sp|P37302|APE3_YEAST	427	0.000407095
20200727_serum_yeast_10_12_rep3.mzML	1599.94	1467.82	132.119	AHHLJYTLVPFDGR	AHHLJYTLVPFDGR	(N(N(H(H(H(H(H))))(H(H)(H(H(H(H))))))))	H(11)N(2)	5	3	1276.86	1417780	1.79521e+07	sp|P37302|APE3_YEAST	427	0.000407095
20200727_serum_yeast_10_15_rep1.mzML	1633.66	1460.22	173.438	AHHLJYTLVPFDGR	AHHLJYTLVPFDGR	(N(N(H(H(H(H(H))))(H(H)(H(H(H(H))))))))	H(11)N(2)	5	3	1276.86	2186020	2.43739e+07	sp|P37302|APE3_YEAST	427	0.000407095
20200727_serum_yeast_10_15_rep3.mzML	1638.13	1500.11	138.02	AHHLJYTLVPFDGR	AHHLJYTLVPFDGR	(N(N(H(H(H(H(H))))(H(H)(H(H(H(H))))))))	H(11)N(2)	5	3	1276.86	1551500	1.75292e+07	sp|P37302|APE3_YEAST	427	0.000407095
20200727_serum_yeast_10_15_rep4.mzML	1644.74	1466.81	177.926	AHHLJYTLVPFDGR	AHHLJYTLVPFDGR	(N(N(H(H(H(H(H))))(H(H)(H(H(H(H))))))))	H(11)N(2)	5	3	1276.86	2473870	2.60128e+07	sp|P37302|APE3_YEAST	427	0.000407095
20200727_serum_yeast_1_1_rep2.mzML	1588.58	1435.61	152.972	AHHLJYTLVPFDGR	AHHLJYTLVPFDGR	(N(N(H(H(H(H(H))))(H(H)(H(H(H(H))))))))	H(11)N(2)	5	3	1276.86	1929320	2.29383e+07	sp|P37302|APE3_YEAST	427	0.000407095
20200727_serum_yeast_1_1_rep3.mzML	1598.9	1447.79	151.106	AHHLJYTLVPFDGR	AHHLJYTLVPFDGR	(N(N(H(H(H(H(H))))(H(H)(H(H(H(H))))))))	H(11)N(2)	5	3	1276.86	1992600	2.5752e+07	sp|P37302|APE3_YEAST	427	0.000407095
20200727_serum_yeast_1_1_rep4.mzML	1590.19	1439.67	150.521	AHHLJYTLVPFDGR	AHHLJYTLVPFDGR	(N(N(H(H(H(H(H))))(H(H)(H(H(H(H))))))))	H(11)N(2)	5	3	1276.86	2147630	2.50872e+07	sp|P37302|APE3_YEAST	427	0.000407095
20200727_serum_yeast_10_12_rep1.mzML	1596.89	1458.08	138.815	AHHLJYTLVPFDGR	AHHLJYTLVPFDGR	(N(N(H(H(H(H(H))))(H(H(H(H)))(H(H(H)))))))	H(12)N(2)	5	4	998.412	2351130	1.72098e+07	sp|P37302|APE3_YEAST	427	0.000569235
20200727_serum_yeast_10_12_rep2.mzML	1610.94	1455.83	155.112	AHHLJYTLVPFDGR	AHHLJYTLVPFDGR	(N(N(H(H(H(H(H))))(H(H(H(H)))(H(H(H)))))))	H(12)N(2)	5	4	998.412	2132880	1.76519e+07	sp|P37302|APE3_YEAST	427	0.000569235
20200727_serum_yeast_10_12_rep3.mzML	1591.35	1457.12	134.233	AHHLJYTLVPFDGR	AHHLJYTLVPFDGR	(N(N(H(H(H(H(H))))(H(H(H(H)))(H(H(H)))))))	H(12)N(2)	5	4	998.412	2266290	1.93324e+07	sp|P37302|APE3_YEAST	427	0.000569235
20200727_serum_yeast_10_15_rep1.mzML	1625.08	1447.66	177.42	AHHLJYTLVPFDGR	AHHLJYTLVPFDGR	(N(N(H(H(H(H(H))))(H(H(H(H)))(H(H(H)))))))	H(12)N(2)	5	4	998.412	1998030	1.44855e+07	sp|P37302|APE3_YEAST	427	0.000569235
20200727_serum_yeast_10_15_rep3.mzML	1631.73	1485.95	145.779	AHHLJYTLVPFDGR	AHHLJYTLVPFDGR	(N(N(H(H(H(H(H))))(H(H(H(H)))(H(H(H)))))))	H(12)N(2)	5	4	998.412	2212200	1.89864e+07	sp|P37302|APE3_YEAST	427	0.000569235
20200727_serum_yeast_10_15_rep4.mzML	1631.81	1457.37	174.437	AHHLJYTLVPFDGR	AHHLJYTLVPFDGR	(N(N(H(H(H(H(H))))(H(H(H(H)))(H(H(H)))))))	H(12)N(2)	5	4	998.412	1855600	1.06892e+07	sp|P37302|APE3_YEAST	427	0.000569235
20200727_serum_yeast_1_1_rep3.mzML	1585.45	1433.63	151.815	AHHLJYTLVPFDGR	AHHLJYTLVPFDGR	(N(N(H(H(H(H(H))))(H(H(H(H)))(H(H(H)))))))	H(12)N(2)	5	4	998.412	2107240	1.29348e+07	sp|P37302|APE3_YEAST	427	0.000569235
20200727_serum_yeast_1_1_rep4.mzML	1571.7	1428.69	143.005	AHHLJYTLVPFDGR	AHHLJYTLVPFDGR	(N(N(H(H(H(H(H))))(H(H(H(H)))(H(H(H)))))))	H(12)N(2)	5	4	998.412	1753710	1.29436e+07	sp|P37302|APE3_YEAST	427	0.000569235
20200727_serum_yeast_10_12_rep1.mzML	1596.86	1439.89	156.973	AHHLJYTLVPFDGR	AHHLJYTLVPFDGR	(N(N(H(H(H(H(H))))(H(H(H(H)))(H(H(H)))))))	H(12)N(2)	5	3	1330.88	1647720	2.09209e+07	sp|P37302|APE3_YEAST	427	0.000569235
20200727_serum_yeast_10_12_rep2.mzML	1611.29	1438.41	172.878	AHHLJYTLVPFDGR	AHHLJYTLVPFDGR	(N(N(H(H(H(H(H))))(H(H(H(H)))(H(H(H)))))))	H(12)N(2)	5	3	1330.88	1649200	2.1856e+07	sp|P37302|APE3_YEAST	427	0.000569235
20200727_serum_yeast_10_12_rep3.mzML	1591.23	1437.17	154.059	AHHLJYTLVPFDGR	AHHLJYTLVPFDGR	(N(N(H(H(H(H(H))))(H(H(H(H)))(H(H(H)))))))	H(12)N(2)	5	3	1330.88	1815960	2.82552e+07	sp|P37302|APE3_YEAST	427	0.000569235
20200727_serum_yeast_10_15_rep1.mzML	1623.98	1424.94	199.042	AHHLJYTLVPFDGR	AHHLJYTLVPFDGR	(N(N(H(H(H(H(H))))(H(H(H(H)))(H(H(H)))))))	H(12)N(2)	5	3	1330.88	2383680	3.34485e+07	sp|P37302|APE3_YEAST	427	0.000569235
20200727_serum_yeast_10_15_rep3.mzML	1630.77	1458.09	172.684	AHHLJYTLVPFDGR	AHHLJYTLVPFDGR	(N(N(H(H(H(H(H))))(H(H(H(H)))(H(H(H)))))))	H(12)N(2)	5	3	1330.88	1650110	23939344	sp|P37302|APE3_YEAST	427	0.000569235
20200727_serum_yeast_10_15_rep4.mzML	1632.26	1441.7	190.556	AHHLJYTLVPFDGR	AHHLJYTLVPFDGR	(N(N(H(H(H(H(H))))(H(H(H(H)))(H(H(H)))))))	H(12)N(2)	5	3	1330.88	2592760	3.55985e+07	sp|P37302|APE3_YEAST	427	0.000569235
20200727_serum_yeast_1_1_rep2.mzML	1577.13	1398.35	178.781	AHHLJYTLVPFDGR	AHHLJYTLVPFDGR	(N(N(H(H(H(H(H))))(H(H(H(H)))(H(H(H)))))))	H(12)N(2)	5	3	1330.88	1859040	2.11401e+07	sp|P37302|APE3_YEAST	427	0.000569235
20200727_serum_yeast_1_1_rep3.mzML	1585.49	1411.96	173.529	AHHLJYTLVPFDGR	AHHLJYTLVPFDGR	(N(N(H(H(H(H(H))))(H(H(H(H)))(H(H(H)))))))	H(12)N(2)	5	3	1330.88	1891870	2.51482e+07	sp|P37302|APE3_YEAST	427	0.000569235
20200727_serum_yeast_1_1_rep4.mzML	1572.3	1409.43	162.873	AHHLJYTLVPFDGR	AHHLJYTLVPFDGR	(N(N(H(H(H(H(H))))(H(H(H(H)))(H(H(H)))))))	H(12)N(2)	5	3	1330.88	2214600	2.62223e+07	sp|P37302|APE3_YEAST	427	0.000569235
20200727_serum_yeast_10_12_rep1.mzML	1591	1451.72	139.28	AHHLJYTLVPFDGR	AHHLJYTLVPFDGR	(N(N(H(H(H(H(H))))(H(H(H(H(H(H(H(H)))))))))))	H(13)N(2)	5	4	1038.93	1012640	9.42907e+06	sp|P37302|APE3_YEAST	427	0.000344127
20200727_serum_yeast_10_12_rep2.mzML	1601.94	1448.82	153.118	AHHLJYTLVPFDGR	AHHLJYTLVPFDGR	(N(N(H(H(H(H(H))))(H(H(H(H(H(H(H(H)))))))))))	H(13)N(2)	5	4	1038.93	1227650	1.0859e+07	sp|P37302|APE3_YEAST	427	0.000344127
20200727_serum_yeast_10_12_rep3.mzML	1583.92	1450.49	133.431	AHHLJYTLVPFDGR	AHHLJYTLVPFDGR	(N(N(H(H(H(H(H))))(H(H(H(H(H(H(H(H)))))))))))	H(13)N(2)	5	4	1038.93	1200840	7.66891e+06	sp|P37302|APE3_YEAST	427	0.000344127
20200727_serum_yeast_10_15_rep3.mzML	1624.79	1476.72	148.073	AHHLJYTLVPFDGR	AHHLJYTLVPFDGR	(N(N(H(H(H(H(H))))(H(H(H(H(H(H(H(H)))))))))))	H(13)N(2)	5	4	1038.93	1152280	8.82598e+06	sp|P37302|APE3_YEAST	427	0.000344127
20200727_serum_yeast_1_1_rep2.mzML	1567.73	1412.57	155.161	AHHLJYTLVPFDGR	AHHLJYTLVPFDGR	(N(N(H(H(H(H(H))))(H(H(H(H(H(H(H(H)))))))))))	H(13)N(2)	5	4	1038.93	862423	7.90662e+06	sp|P37302|APE3_YEAST	427	0.000344127
20200727_serum_yeast_1_1_rep3.mzML	1575.57	1425.41	150.157	AHHLJYTLVPFDGR	AHHLJYTLVPFDGR	(N(N(H(H(H(H(H))))(H(H(H(H(H(H(H(H)))))))))))	H(13)N(2)	5	4	1038.93	938420	9.96289e+06	sp|P37302|APE3_YEAST	427	0.000344127
20200727_serum_yeast_1_1_rep4.mzML	1560.37	1423.12	137.247	AHHLJYTLVPFDGR	AHHLJYTLVPFDGR	(N(N(H(H(H(H(H))))(H(H(H(H(H(H(H(H)))))))))))	H(13)N(2)	5	4	1038.93	672577	8.2125e+06	sp|P37302|APE3_YEAST	427	0.000344127
20200727_serum_yeast_10_12_rep1.mzML	1590.87	1445.14	145.727	AHHLJYTLVPFDGR	AHHLJYTLVPFDGR	(N(N(H(H(H(H(H))))(H(H(H(H(H(H(H(H)))))))))))	H(13)N(2)	5	3	1384.9	1144240	1.21903e+07	sp|P37302|APE3_YEAST	427	0.000344127
20200727_serum_yeast_10_12_rep2.mzML	1602.56	1443.03	159.525	AHHLJYTLVPFDGR	AHHLJYTLVPFDGR	(N(N(H(H(H(H(H))))(H(H(H(H(H(H(H(H)))))))))))	H(13)N(2)	5	3	1384.9	1241400	1.49269e+07	sp|P37302|APE3_YEAST	427	0.000344127
20200727_serum_yeast_10_15_rep1.mzML	1612.39	1432.12	180.265	AHHLJYTLVPFDGR	AHHLJYTLVPFDGR	(N(N(H(H(H(H(H))))(H(H(H(H(H(H(H(H)))))))))))	H(13)N(2)	5	3	1384.9	1619690	1.6141e+07	sp|P37302|APE3_YEAST	427	0.000344127
20200727_serum_yeast_10_15_rep3.mzML	1625.23	1466.61	158.617	AHHLJYTLVPFDGR	AHHLJYTLVPFDGR	(N(N(H(H(H(H(H))))(H(H(H(H(H(H(H(H)))))))))))	H(13)N(2)	5	3	1384.9	1613790	1.54563e+07	sp|P37302|APE3_YEAST	427	0.000344127
20200727_serum_yeast_1_1_rep3.mzML	1576.75	1418.06	158.692	AHHLJYTLVPFDGR	AHHLJYTLVPFDGR	(N(N(H(H(H(H(H))))(H(H(H(H(H(H(H(H)))))))))))	H(13)N(2)	5	3	1384.9	1550010	15275891	sp|P37302|APE3_YEAST	427	0.000344127
20200727_serum_yeast_1_1_rep4.mzML	1561.74	1415.69	146.047	AHHLJYTLVPFDGR	AHHLJYTLVPFDGR	(N(N(H(H(H(H(H))))(H(H(H(H(H(H(H(H)))))))))))	H(13)N(2)	5	3	1384.9	1432240	1.53625e+07	sp|P37302|APE3_YEAST	427	0.000344127
20200727_serum_yeast_1_1_rep2.mzML	2264.1	2279.38	-15.2816	AIHNTJYTSLVEFYAPWCGHCK	AIHNTJYTSLVEFYAPWC[160]GHC[160]K	(N(N(H(H(H(H)))(H(H)(H)(H)))))	H(8)N(2)	6	4	1093.45	176904	2.11349e+06	sp|Q12404|MPD1_YEAST	47	0.000341536
20200727_serum_yeast_1_1_rep3.mzML	2276.92	2288.52	-11.6033	AIHNTJYTSLVEFYAPWCGHCK	AIHNTJYTSLVEFYAPWC[160]GHC[160]K	(N(N(H(H(H(H)))(H(H)(H)(H)))))	H(8)N(2)	6	4	1093.45	154012	2.20563e+06	sp|Q12404|MPD1_YEAST	47	0.000341536
20200727_serum_yeast_1_1_rep4.mzML	2293.3	2302.95	-9.64959	AIHNTJYTSLVEFYAPWCGHCK	AIHNTJYTSLVEFYAPWC[160]GHC[160]K	(N(N(H(H(H(H)))(H(H)(H)(H)))))	H(8)N(2)	6	4	1093.45	173310	2.56862e+06	sp|Q12404|MPD1_YEAST	47	0.000341536
20200727_serum_yeast_10_12_rep1.mzML	596.68	523.278	73.402	AJGSIQK	AJGSIQK	(N(N(H(H(H(H(H))))(H(H)(H(H(H)))))))	H(10)N(2)	2	2	1372.54	676258	2.12683e+06	sp|Q12672|RL21B_YEAST/sp|Q02753|RL21A_YEAST	45/45	0.00207764
20200727_serum_yeast_10_12_rep2.mzML	598.792	520.754	78.0376	AJGSIQK	AJGSIQK	(N(N(H(H(H(H(H))))(H(H)(H(H(H)))))))	H(10)N(2)	2	2	1372.54	683029	1.92256e+06	sp|Q12672|RL21B_YEAST/sp|Q02753|RL21A_YEAST	45/45	0.00207764
20200727_serum_yeast_10_12_rep3.mzML	592.387	524.482	67.9054	AJGSIQK	AJGSIQK	(N(N(H(H(H(H(H))))(H(H)(H(H(H)))))))	H(10)N(2)	2	2	1372.54	694490	1.64371e+06	sp|Q12672|RL21B_YEAST/sp|Q02753|RL21A_YEAST	45/45	0.00207764
20200727_serum_yeast_10_15_rep1.mzML	598.789	526.634	72.1553	AJGSIQK	AJGSIQK	(N(N(H(H(H(H(H))))(H(H)(H(H(H)))))))	H(10)N(2)	2	2	1372.54	1115560	3.34582e+06	sp|Q12672|RL21B_YEAST/sp|Q02753|RL21A_YEAST	45/45	0.00207764
20200727_serum_yeast_10_15_rep3.mzML	598.519	520.507	78.0122	AJGSIQK	AJGSIQK	(N(N(H(H(H(H(H))))(H(H)(H(H(H)))))))	H(10)N(2)	2	2	1372.54	984841	2.92427e+06	sp|Q12672|RL21B_YEAST/sp|Q02753|RL21A_YEAST	45/45	0.00207764
20200727_serum_yeast_10_15_rep4.mzML	597.745	521.859	75.8863	AJGSIQK	AJGSIQK	(N(N(H(H(H(H(H))))(H(H)(H(H(H)))))))	H(10)N(2)	2	2	1372.54	998845	590726	sp|Q12672|RL21B_YEAST/sp|Q02753|RL21A_YEAST	45/45	0.00207764
20200727_serum_yeast_1_1_rep3.mzML	596.268	536.393	59.8754	AJGSIQK	AJGSIQK	(N(N(H(H(H(H(H))))(H(H)(H(H(H)))))))	H(10)N(2)	2	2	1372.54	982249	4.59191e+06	sp|Q12672|RL21B_YEAST/sp|Q02753|RL21A_YEAST	45/45	0.00207764
20200727_serum_yeast_1_1_rep4.mzML	598.204	548.951	49.2534	AJGSIQK	AJGSIQK	(N(N(H(H(H(H(H))))(H(H)(H(H(H)))))))	H(10)N(2)	2	2	1372.54	989072	4.04126e+06	sp|Q12672|RL21B_YEAST/sp|Q02753|RL21A_YEAST	45/45	0.00207764
20200727_serum_yeast_10_12_rep2.mzML	608.892	636.087	-27.1955	AJISHK	AJISHK	(N(N(H(H(N(H)))(H(N(H(A)))))))	A(1)H(5)N(4)	2	3	861.686	656214	7203498	sp|P01031|CO5_HUMAN	741	0.000355885
20200727_serum_yeast_1_1_rep2.mzML	604.336	629.126	-24.7905	AJISHK	AJISHK	(N(N(H(H(N(H)))(H(N(H(A)))))))	A(1)H(5)N(4)	2	3	861.686	783104	9.49517e+06	sp|P01031|CO5_HUMAN	741	0.000355885
20200727_serum_yeast_1_1_rep4.mzML	631.291	638.284	-6.99276	AJISHK	AJISHK	(N(N(H(H(N(H)))(H(N(H(A)))))))	A(1)H(5)N(4)	2	3	861.686	841156	7.43488e+06	sp|P01031|CO5_HUMAN	741	0.000355885
20200727_serum_yeast_10_12_rep1.mzML	664.236	684.23	-19.9939	AJISHK	AJISHK	(N(N(H(H(N(H(A))))(H(N(H(A)))))))	A(2)H(5)N(4)	2	3	958.718	10743400	1.05776e+08	sp|P01031|CO5_HUMAN	741	0.000457361
20200727_serum_yeast_10_12_rep2.mzML	675.156	694.474	-19.3176	AJISHK	AJISHK	(N(N(H(H(N(H(A))))(H(N(H(A)))))))	A(2)H(5)N(4)	2	3	958.718	10186200	1.15561e+08	sp|P01031|CO5_HUMAN	741	0.000457361
20200727_serum_yeast_10_12_rep3.mzML	665.755	684.223	-18.4683	AJISHK	AJISHK	(N(N(H(H(N(H(A))))(H(N(H(A)))))))	A(2)H(5)N(4)	2	3	958.718	10108400	1.13438e+08	sp|P01031|CO5_HUMAN	741	0.000457361
20200727_serum_yeast_10_15_rep1.mzML	688.219	699.32	-11.1006	AJISHK	AJISHK	(N(N(H(H(N(H(A))))(H(N(H(A)))))))	A(2)H(5)N(4)	2	3	958.718	7415740	7.87499e+07	sp|P01031|CO5_HUMAN	741	0.000457361
20200727_serum_yeast_10_15_rep3.mzML	677.104	702.087	-24.9825	AJISHK	AJISHK	(N(N(H(N)(H(H))(H(N(H(A(A))))))))	A(2)H(5)N(4)	2	3	958.718	5738530	7.45797e+07	sp|P01031|CO5_HUMAN	741	0.000457361
20200727_serum_yeast_10_15_rep4.mzML	706.502	713.53	-7.0277	AJISHK	AJISHK	(N(N(H(H(N(H(A))))(H(N(H(A)))))))	A(2)H(5)N(4)	2	3	958.718	6375390	7.4061e+07	sp|P01031|CO5_HUMAN	741	0.000457361
20200727_serum_yeast_1_1_rep2.mzML	660.878	677.666	-16.7881	AJISHK	AJISHK	(N(N(H(H(N(H(A))))(H(N(H(A)))))))	A(2)H(5)N(4)	2	3	958.718	6882470	1.20026e+08	sp|P01031|CO5_HUMAN	741	0.000457361
20200727_serum_yeast_1_1_rep3.mzML	676.35	690.472	-14.1217	AJISHK	AJISHK	(N(N(H(H(N(H(A))))(H(N(H(A)))))))	A(2)H(5)N(4)	2	3	958.718	12896600	1.33339e+08	sp|P01031|CO5_HUMAN	741	0.000457361
20200727_serum_yeast_1_1_rep4.mzML	669.228	682.802	-13.5739	AJISHK	AJISHK	(N(N(H(H(N(H(A))))(H(N(H(A)))))))	A(2)H(5)N(4)	2	3	958.718	13844400	1.43403e+08	sp|P01031|CO5_HUMAN	741	0.000457361
20200727_serum_yeast_10_12_rep1.mzML	664.554	679.852	-15.2983	AJISHK	AJISHK	(N(N(H(H(N(H(A))))(H(N(H(A)))))))	A(2)H(5)N(4)	2	2	1437.57	2458830	2.48692e+07	sp|P01031|CO5_HUMAN	741	0.000457361
20200727_serum_yeast_10_12_rep2.mzML	675.016	689.668	-14.652	AJISHK	AJISHK	(N(N(H(H(N(H(A))))(H(N(H(A)))))))	A(2)H(5)N(4)	2	2	1437.57	2518040	2.06777e+07	sp|P01031|CO5_HUMAN	741	0.000457361
20200727_serum_yeast_10_12_rep3.mzML	665.957	679.754	-13.7965	AJISHK	AJISHK	(N(N(H(H(N(H(A))))(H(N(H(A)))))))	A(2)H(5)N(4)	2	2	1437.57	2185370	2.48011e+07	sp|P01031|CO5_HUMAN	741	0.000457361
20200727_serum_yeast_10_15_rep1.mzML	688.313	695.62	-7.30737	AJISHK	AJISHK	(N(N(H(H(N(H(A))))(H(N(H(A)))))))	A(2)H(5)N(4)	2	2	1437.57	2175420	1.7668e+07	sp|P01031|CO5_HUMAN	741	0.000457361
20200727_serum_yeast_10_15_rep3.mzML	676.183	697.303	-21.1201	AJISHK	AJISHK	(N(N(H(H(N(H(A))))(H(N(H(A)))))))	A(2)H(5)N(4)	2	2	1437.57	1182010	2.09473e+07	sp|P01031|CO5_HUMAN	741	0.000457361
20200727_serum_yeast_10_15_rep4.mzML	705.905	709.653	-3.748	AJISHK	AJISHK	(N(N(H(H(N(H(A))))(H(N(H(A)))))))	A(2)H(5)N(4)	2	2	1437.57	1842130	1.82588e+07	sp|P01031|CO5_HUMAN	741	0.000457361
20200727_serum_yeast_1_1_rep2.mzML	660.224	674.014	-13.7902	AJISHK	AJISHK	(N(N(H(H(N(H(A))))(H(N(H(A)))))))	A(2)H(5)N(4)	2	2	1437.57	2781910	2.55537e+07	sp|P01031|CO5_HUMAN	741	0.000457361
20200727_serum_yeast_1_1_rep3.mzML	676.904	687.204	-10.2998	AJISHK	AJISHK	(N(N(H(H(N(H(A))))(H(N(H(A)))))))	A(2)H(5)N(4)	2	2	1437.57	2294280	2.82853e+07	sp|P01031|CO5_HUMAN	741	0.000457361
20200727_serum_yeast_1_1_rep4.mzML	669.341	679.547	-10.2059	AJISHK	AJISHK	(N(N(H(H(N(H(A))))(H(N(H(A)))))))	A(2)H(5)N(4)	2	2	1437.57	2613190	2.41448e+07	sp|P01031|CO5_HUMAN	741	0.000457361
20200727_serum_yeast_10_12_rep1.mzML	676.244	699.472	-23.2278	AJISHK	AJISHK	(N(F)(N(H(N)(H(H))(H(N(H(A(A))))))))	A(2)F(1)H(5)N(4)	2	3	1007.4	687403	1.07348e+07	sp|P01031|CO5_HUMAN	741	4.89527e-05
20200727_serum_yeast_10_12_rep2.mzML	693.772	711.408	-17.6363	AJISHK	AJISHK	(N(F)(N(H(N)(H(H))(H(N(H(A(A))))))))	A(2)F(1)H(5)N(4)	2	3	1007.4	870816	1.1481e+07	sp|P01031|CO5_HUMAN	741	4.89527e-05
20200727_serum_yeast_10_12_rep3.mzML	674.608	699.786	-25.1785	AJISHK	AJISHK	(N(F)(N(H(H(N(H(A))))(H(N(H(A)))))))	A(2)F(1)H(5)N(4)	2	3	1007.4	864057	1.12727e+07	sp|P01031|CO5_HUMAN	741	4.89527e-05
20200727_serum_yeast_10_15_rep1.mzML	694.559	712.339	-17.7804	AJISHK	AJISHK	(N(N(H(H(N(H(A))))(H(N(F)(H(A)))))))	A(2)F(1)H(5)N(4)	2	3	1007.4	646377	8.48951e+06	sp|P01031|CO5_HUMAN	741	4.89527e-05
20200727_serum_yeast_10_15_rep3.mzML	697.312	718.669	-21.3575	AJISHK	AJISHK	(N(F)(N(H(N)(H(H))(H(N(H(A(A))))))))	A(2)F(1)H(5)N(4)	2	3	1007.4	338243	7.88946e+06	sp|P01031|CO5_HUMAN	741	4.89527e-05
20200727_serum_yeast_10_15_rep4.mzML	710.69	727.23	-16.5396	AJISHK	AJISHK	(N(F)(N(H(N)(H(H))(H(N(H(A(A))))))))	A(2)F(1)H(5)N(4)	2	3	1007.4	499635	7.25698e+06	sp|P01031|CO5_HUMAN	741	4.89527e-05
20200727_serum_yeast_1_1_rep2.mzML	667.518	690.501	-22.9827	AJISHK	AJISHK	(N(F)(N(H(N)(H(H))(H(N(H(A(A))))))))	A(2)F(1)H(5)N(4)	2	3	1007.4	1186510	1.26081e+07	sp|P01031|CO5_HUMAN	741	4.89527e-05
20200727_serum_yeast_1_1_rep3.mzML	685.419	702.017	-16.5976	AJISHK	AJISHK	(N(F)(N(H(N)(H(H))(H(N(H(A(A))))))))	A(2)F(1)H(5)N(4)	2	3	1007.4	929683	9.99581e+06	sp|P01031|CO5_HUMAN	741	4.89527e-05
20200727_serum_yeast_1_1_rep4.mzML	675.626	696.885	-21.2587	AJISHK	AJISHK	(N(F)(N(H(N)(H(H))(H(N(H(A(A))))))))	A(2)F(1)H(5)N(4)	2	3	1007.4	915786	1.17794e+07	sp|P01031|CO5_HUMAN	741	4.89527e-05
20200727_serum_yeast_10_12_rep1.mzML	803.734	853.526	-49.7923	AJISHK	AJISHK	(N(N(H(H(N(H(A))))(H(N(H(A)))(N(H(A)))))))	A(3)H(6)N(5)	2	3	1177.46	794636	8.71603e+06	sp|P01031|CO5_HUMAN	741	0.000477338
20200727_serum_yeast_10_12_rep2.mzML	801.224	851.127	-49.9032	AJISHK	AJISHK	(N(N(H(H(N(H(A))))(H(N(H(A)))(N(H(A)))))))	A(3)H(6)N(5)	2	3	1177.46	825547	9.88328e+06	sp|P01031|CO5_HUMAN	741	0.000477338
20200727_serum_yeast_10_12_rep3.mzML	803.451	843.93	-40.4788	AJISHK	AJISHK	(N(N(H(H(N(H(A))))(H(N(H(A)))(N(H(A)))))))	A(3)H(6)N(5)	2	3	1177.46	634591	6.13965e+06	sp|P01031|CO5_HUMAN	741	0.000477338
20200727_serum_yeast_10_15_rep1.mzML	792.333	834.561	-42.2282	AJISHK	AJISHK	(N(N(H(H(N(H(A))))(H(N(H(A)))(N(H(A)))))))	A(3)H(6)N(5)	2	3	1177.46	794215	7.67235e+06	sp|P01031|CO5_HUMAN	741	0.000477338
20200727_serum_yeast_10_15_rep4.mzML	815.365	871.093	-55.7278	AJISHK	AJISHK	(N(N(H(H(N(H(A))))(H(N(H(A)))(N(H(A)))))))	A(3)H(6)N(5)	2	3	1177.46	614845	7.61008e+06	sp|P01031|CO5_HUMAN	741	0.000477338
20200727_serum_yeast_1_1_rep3.mzML	762.408	816.744	-54.3362	AJISHK	AJISHK	(N(N(H(H(N(H(A))))(H(N(H(A)))(N(H(A)))))))	A(3)H(6)N(5)	2	3	1177.46	908943	1.14941e+07	sp|P01031|CO5_HUMAN	741	0.000477338
20200727_serum_yeast_1_1_rep4.mzML	774.336	828.85	-54.5143	AJISHK	AJISHK	(N(N(H(H(N(H(A))))(H(N(H(A)))(N(H(A)))))))	A(3)H(6)N(5)	2	3	1177.46	1198240	1.41736e+07	sp|P01031|CO5_HUMAN	741	0.000477338
20200727_serum_yeast_10_12_rep1.mzML	2683.86	2681.55	2.31355	ALPQPQJVTSLLGCTH	ALPQPQJVTSLLGC[160]TH	(N(N(H(H(H))(H(N(H))(N(H)(F))))))	F(1)H(6)N(4)	7	4	917.398	1523580	1.34485e+06	sp|P02790|HEMO_HUMAN	453	0.00035189
20200727_serum_yeast_10_12_rep2.mzML	2684.81	2685.63	-0.81528	ALPQPQJVTSLLGCTH	ALPQPQJVTSLLGC[160]TH	(N(N(H(H(H))(H(N(H))(N(H)(F))))))	F(1)H(6)N(4)	7	4	917.398	1623520	861995	sp|P02790|HEMO_HUMAN	453	0.00035189
20200727_serum_yeast_10_12_rep3.mzML	2684.39	2685.4	-1.00505	ALPQPQJVTSLLGCTH	ALPQPQJVTSLLGC[160]TH	(N(N(H(H(H))(H(N(H))(N(H)(F))))))	F(1)H(6)N(4)	7	4	917.398	1315280	832005	sp|P02790|HEMO_HUMAN	453	0.00035189
20200727_serum_yeast_10_15_rep1.mzML	2684.77	2688.22	-3.44662	ALPQPQJVTSLLGCTH	ALPQPQJVTSLLGC[160]TH	(N(N(H(H(H))(H(N(H))(N(H)(F))))))	F(1)H(6)N(4)	7	4	917.398	994189	974320	sp|P02790|HEMO_HUMAN	453	0.00035189
20200727_serum_yeast_1_1_rep2.mzML	2663.96	2657.55	6.41492	ALPQPQJVTSLLGCTH	ALPQPQJVTSLLGC[160]TH	(N(N(H(H(H))(H(N(H))(N(H)(F))))))	F(1)H(6)N(4)	7	4	917.398	1156870	361255	sp|P02790|HEMO_HUMAN	453	0.00035189
20200727_serum_yeast_1_1_rep3.mzML	2665.59	2660.41	5.18278	ALPQPQJVTSLLGCTH	ALPQPQJVTSLLGC[160]TH	(N(N(H(H(H))(H(N(H))(N(H)(F))))))	F(1)H(6)N(4)	7	4	917.398	1654680	1.47496e+06	sp|P02790|HEMO_HUMAN	453	0.00035189
20200727_serum_yeast_1_1_rep4.mzML	2668.27	2665.98	2.29116	ALPQPQJVTSLLGCTH	ALPQPQJVTSLLGC[160]TH	(N(N(H(H(H))(H(N(H))(N(H)(F))))))	F(1)H(6)N(4)	7	4	917.398	2097740	2.12607e+06	sp|P02790|HEMO_HUMAN	453	0.00035189
20200727_serum_yeast_10_12_rep1.mzML	2683.86	2752.83	-68.9679	ALPQPQJVTSLLGCTH	ALPQPQJVTSLLGC[160]TH	(N(N(H(H(N(H)))(H(N(H(A)))))))	A(1)H(5)N(4)	7	4	913.145	1571200	1.9196e+07	sp|P02790|HEMO_HUMAN	453	0.000836332
20200727_serum_yeast_10_12_rep2.mzML	2684.81	2756.82	-72.0076	ALPQPQJVTSLLGCTH	ALPQPQJVTSLLGC[160]TH	(N(N(H(H(N(H)))(H(N(H(A)))))))	A(1)H(5)N(4)	7	4	913.145	1660340	1.36877e+07	sp|P02790|HEMO_HUMAN	453	0.000836332
20200727_serum_yeast_10_12_rep3.mzML	2684.39	2759.27	-74.8805	ALPQPQJVTSLLGCTH	ALPQPQJVTSLLGC[160]TH	(N(N(H(H(N(H)))(H(N(H(A)))))))	A(1)H(5)N(4)	7	4	913.145	1366130	9.5818e+06	sp|P02790|HEMO_HUMAN	453	0.000836332
20200727_serum_yeast_10_15_rep1.mzML	2684.77	2773.19	-88.4233	ALPQPQJVTSLLGCTH	ALPQPQJVTSLLGC[160]TH	(N(N(H(H(N(H)))(H(N(H(A)))))))	A(1)H(5)N(4)	7	4	913.145	1018220	1.3143e+07	sp|P02790|HEMO_HUMAN	453	0.000836332
20200727_serum_yeast_1_1_rep2.mzML	2663.96	2726.1	-62.1383	ALPQPQJVTSLLGCTH	ALPQPQJVTSLLGC[160]TH	(N(N(H(H(N(H)))(H(N(H(A)))))))	A(1)H(5)N(4)	7	4	913.145	1194900	3.58735e+06	sp|P02790|HEMO_HUMAN	453	0.000836332
20200727_serum_yeast_1_1_rep3.mzML	2665.59	2730.21	-64.6194	ALPQPQJVTSLLGCTH	ALPQPQJVTSLLGC[160]TH	(N(N(H(H(N(H)))(H(N(H(A)))))))	A(1)H(5)N(4)	7	4	913.145	1692580	1.71226e+07	sp|P02790|HEMO_HUMAN	453	0.000836332
20200727_serum_yeast_1_1_rep4.mzML	2668.27	2742.45	-74.1802	ALPQPQJVTSLLGCTH	ALPQPQJVTSLLGC[160]TH	(N(N(H(H(N(H)))(H(N(H(A)))))))	A(1)H(5)N(4)	7	4	913.145	2164390	18996786	sp|P02790|HEMO_HUMAN	453	0.000836332
20200727_serum_yeast_10_12_rep2.mzML	2686.18	2745.89	-59.7074	ALPQPQJVTSLLGCTH	ALPQPQJVTSLLGC[160]TH	(N(N(H(H(N(H)))(H(N(H(A)))))))	A(1)H(5)N(4)	7	3	1217.19	26542600	5.22173e+08	sp|P02790|HEMO_HUMAN	453	0.000836332
20200727_serum_yeast_10_12_rep3.mzML	2684.2	2747.97	-63.7693	ALPQPQJVTSLLGCTH	ALPQPQJVTSLLGC[160]TH	(N(N(H(H(N(H)))(H(N(H(A)))))))	A(1)H(5)N(4)	7	3	1217.19	30956200	6.33713e+08	sp|P02790|HEMO_HUMAN	453	0.000836332
20200727_serum_yeast_10_15_rep1.mzML	2685.87	2760.67	-74.7955	ALPQPQJVTSLLGCTH	ALPQPQJVTSLLGC[160]TH	(N(N(H(H(N(H)))(H(N(H(A)))))))	A(1)H(5)N(4)	7	3	1217.19	29589300	5.71897e+08	sp|P02790|HEMO_HUMAN	453	0.000836332
20200727_serum_yeast_10_15_rep3.mzML	2711.91	2774.16	-62.2468	ALPQPQJVTSLLGCTH	ALPQPQJVTSLLGC[160]TH	(N(N(H(H(N(H)))(H(N(H(A)))))))	A(1)H(5)N(4)	7	3	1217.19	23603400	4.20591e+08	sp|P02790|HEMO_HUMAN	453	0.000836332
20200727_serum_yeast_10_15_rep4.mzML	2701.05	2778.51	-77.4598	ALPQPQJVTSLLGCTH	ALPQPQJVTSLLGC[160]TH	(N(N(H(H(N(H)))(H(N(H(A)))))))	A(1)H(5)N(4)	7	3	1217.19	30623500	5.57925e+08	sp|P02790|HEMO_HUMAN	453	0.000836332
20200727_serum_yeast_1_1_rep2.mzML	2665.97	2715.47	-49.4972	ALPQPQJVTSLLGCTH	ALPQPQJVTSLLGC[160]TH	(N(N(H(H(N(H)))(H(N(H(A)))))))	A(1)H(5)N(4)	7	3	1217.19	27553000	6.15071e+08	sp|P02790|HEMO_HUMAN	453	0.000836332
20200727_serum_yeast_1_1_rep3.mzML	2663.63	2719.16	-55.5271	ALPQPQJVTSLLGCTH	ALPQPQJVTSLLGC[160]TH	(N(N(H(H(N(H)))(H(N(H(A)))))))	A(1)H(5)N(4)	7	3	1217.19	26232400	5.53053e+08	sp|P02790|HEMO_HUMAN	453	0.000836332
20200727_serum_yeast_1_1_rep4.mzML	2667.59	2730.65	-63.0583	ALPQPQJVTSLLGCTH	ALPQPQJVTSLLGC[160]TH	(N(N(H(H(N(H)))(H(N(H(A)))))))	A(1)H(5)N(4)	7	3	1217.19	28016400	643250480	sp|P02790|HEMO_HUMAN	453	0.000836332
20200727_serum_yeast_10_12_rep1.mzML	3043.26	3011.14	32.1168	ALPQPQJVTSLLGCTH	ALPQPQJVTSLLGC[160]TH	(N(N(H(H(N(H(A))))(H(N(H(A)))))))	A(2)H(5)N(4)	7	3	1314.22	78300700	2.21877e+09	sp|P02790|HEMO_HUMAN	453	0.000589226
20200727_serum_yeast_10_12_rep2.mzML	3086.62	3003.22	83.4032	ALPQPQJVTSLLGCTH	ALPQPQJVTSLLGC[160]TH	(N(N(H(H(N(H(A))))(H(N(H(A)))))))	A(2)H(5)N(4)	7	3	1314.22	20413700	472151811	sp|P02790|HEMO_HUMAN	453	0.000589226
20200727_serum_yeast_10_12_rep3.mzML	3081.83	3003.49	78.3367	ALPQPQJVTSLLGCTH	ALPQPQJVTSLLGC[160]TH	(N(N(H(H(N(H(A))))(H(N(H(A)))))))	A(2)H(5)N(4)	7	3	1314.22	1740210	2.38822e+07	sp|P02790|HEMO_HUMAN	453	0.000589226
20200727_serum_yeast_10_15_rep1.mzML	3067.14	3017.31	49.8303	ALPQPQJVTSLLGCTH	ALPQPQJVTSLLGC[160]TH	(N(N(H(H(N(H(A))))(H(N(H(A)))))))	A(2)H(5)N(4)	7	3	1314.22	60854100	1.60937e+09	sp|P02790|HEMO_HUMAN	453	0.000589226
20200727_serum_yeast_10_15_rep3.mzML	3075.52	3046.37	29.153	ALPQPQJVTSLLGCTH	ALPQPQJVTSLLGC[160]TH	(N(N(H(H(N(H(A))))(H(N(H(A)))))))	A(2)H(5)N(4)	7	3	1314.22	78787200	2216874252	sp|P02790|HEMO_HUMAN	453	0.000589226
20200727_serum_yeast_10_15_rep4.mzML	3133.88	3046.7	87.1792	ALPQPQJVTSLLGCTH	ALPQPQJVTSLLGC[160]TH	(N(N(H(H(N(H(A))))(H(N(H(A)))))))	A(2)H(5)N(4)	7	3	1314.22	13497000	2.76674e+08	sp|P02790|HEMO_HUMAN	453	0.000589226
20200727_serum_yeast_1_1_rep2.mzML	3026.1	3010.08	16.0244	ALPQPQJVTSLLGCTH	ALPQPQJVTSLLGC[160]TH	(N(N(H(H(N(H(A))))(H(N(H(A)))))))	A(2)H(5)N(4)	7	3	1314.22	89084900	1.98178e+09	sp|P02790|HEMO_HUMAN	453	0.000589226
20200727_serum_yeast_1_1_rep3.mzML	3030.7	3001.43	29.2656	ALPQPQJVTSLLGCTH	ALPQPQJVTSLLGC[160]TH	(N(N(H(H(N(H(A))))(H(N(H(A)))))))	A(2)H(5)N(4)	7	3	1314.22	76863300	1.8385e+09	sp|P02790|HEMO_HUMAN	453	0.000589226
20200727_serum_yeast_1_1_rep4.mzML	3085.99	3005.13	80.8631	ALPQPQJVTSLLGCTH	ALPQPQJVTSLLGC[160]TH	(N(N(H(H(N(H(A))))(H(N(H(A)))))))	A(2)H(5)N(4)	7	3	1314.22	19016200	3.88441e+08	sp|P02790|HEMO_HUMAN	453	0.000589226
20200727_serum_yeast_10_12_rep1.mzML	2359.99	2376.32	-16.3252	ALPQPQJVTSLLGCTH	ALPQPQJVTSLLGC[160]TH	(N(N(H(H(N(H)))(H(N(H))))))	H(5)N(4)	7	3	1120.16	1061930	1.51336e+07	sp|P02790|HEMO_HUMAN	453	0.000558325
20200727_serum_yeast_10_12_rep2.mzML	2362.35	2376.8	-14.447	ALPQPQJVTSLLGCTH	ALPQPQJVTSLLGC[160]TH	(N(N(H(H(N(H)))(H(N(H))))))	H(5)N(4)	7	3	1120.16	1069860	1.32661e+07	sp|P02790|HEMO_HUMAN	453	0.000558325
20200727_serum_yeast_10_12_rep3.mzML	2372.24	2389.11	-16.8708	ALPQPQJVTSLLGCTH	ALPQPQJVTSLLGC[160]TH	(N(N(H(H(N(H)))(H(N(H))))))	H(5)N(4)	7	3	1120.16	1103360	1.70858e+07	sp|P02790|HEMO_HUMAN	453	0.000558325
20200727_serum_yeast_10_15_rep1.mzML	2400.31	2414.26	-13.9487	ALPQPQJVTSLLGCTH	ALPQPQJVTSLLGC[160]TH	(N(N(H(H(N(H)))(H(N(H))))))	H(5)N(4)	7	3	1120.16	1061430	1.56789e+07	sp|P02790|HEMO_HUMAN	453	0.000558325
20200727_serum_yeast_10_15_rep3.mzML	2391.68	2418.21	-26.5293	ALPQPQJVTSLLGCTH	ALPQPQJVTSLLGC[160]TH	(N(N(H(H(N(H)))(H(N(H))))))	H(5)N(4)	7	3	1120.16	1402620	1.65351e+07	sp|P02790|HEMO_HUMAN	453	0.000558325
20200727_serum_yeast_10_15_rep4.mzML	2412.73	2429.68	-16.9519	ALPQPQJVTSLLGCTH	ALPQPQJVTSLLGC[160]TH	(N(N(H(H(N(H)))(H(N(H))))))	H(5)N(4)	7	3	1120.16	1025100	1.30689e+07	sp|P02790|HEMO_HUMAN	453	0.000558325
20200727_serum_yeast_1_1_rep2.mzML	2352.56	2364.88	-12.3243	ALPQPQJVTSLLGCTH	ALPQPQJVTSLLGC[160]TH	(N(N(H(H(N(H)))(H(N(H))))))	H(5)N(4)	7	3	1120.16	1067640	1.58232e+07	sp|P02790|HEMO_HUMAN	453	0.000558325
20200727_serum_yeast_1_1_rep3.mzML	2357.77	2372.58	-14.8119	ALPQPQJVTSLLGCTH	ALPQPQJVTSLLGC[160]TH	(N(N(H(H(N(H)))(H(N(H))))))	H(5)N(4)	7	3	1120.16	1489170	1.92993e+07	sp|P02790|HEMO_HUMAN	453	0.000558325
20200727_serum_yeast_1_1_rep4.mzML	2369.32	2381.19	-11.8705	ALPQPQJVTSLLGCTH	ALPQPQJVTSLLGC[160]TH	(N(N(H(H(N(H)))(H(N(H))))))	H(5)N(4)	7	3	1120.16	1196790	1.97145e+07	sp|P02790|HEMO_HUMAN	453	0.000558325
20200727_serum_yeast_10_12_rep1.mzML	2670.94	2730.12	-59.1814	ALPQPQJVTSLLGCTH	ALPQPQJVTSLLGC[160]TH	(N(N(H(H(H))(H(N(H)(F))(N(H)(F))))))	F(2)H(6)N(4)	7	3	1271.55	894341	1.32108e+07	sp|P02790|HEMO_HUMAN	453	0.000306038
20200727_serum_yeast_10_12_rep2.mzML	2672.67	2734.28	-61.6147	ALPQPQJVTSLLGCTH	ALPQPQJVTSLLGC[160]TH	(N(N(H(H(H))(H(N(H)(F))(N(H)(F))))))	F(2)H(6)N(4)	7	3	1271.55	1193340	1.39598e+07	sp|P02790|HEMO_HUMAN	453	0.000306038
20200727_serum_yeast_10_12_rep3.mzML	2670.82	2736.16	-65.3413	ALPQPQJVTSLLGCTH	ALPQPQJVTSLLGC[160]TH	(N(N(H(H(H))(H(N(H)(F))(N(H)(F))))))	F(2)H(6)N(4)	7	3	1271.55	906525	1.13345e+07	sp|P02790|HEMO_HUMAN	453	0.000306038
20200727_serum_yeast_10_15_rep1.mzML	2672.81	2749.06	-76.2494	ALPQPQJVTSLLGCTH	ALPQPQJVTSLLGC[160]TH	(N(N(H(H(H))(H(N(H)(F))(N(H)(F))))))	F(2)H(6)N(4)	7	3	1271.55	1229540	1.11748e+07	sp|P02790|HEMO_HUMAN	453	0.000306038
20200727_serum_yeast_10_15_rep3.mzML	2702.15	2764.47	-62.3233	ALPQPQJVTSLLGCTH	ALPQPQJVTSLLGC[160]TH	(N(N(H(H(H))(H(N(H)(F))(N(H)(F))))))	F(2)H(6)N(4)	7	3	1271.55	717544	5.89726e+06	sp|P02790|HEMO_HUMAN	453	0.000306038
20200727_serum_yeast_10_15_rep4.mzML	2689.23	2766.87	-77.6397	ALPQPQJVTSLLGCTH	ALPQPQJVTSLLGC[160]TH	(N(N(H(H(H))(H(N(H)(F))(N(H)(F))))))	F(2)H(6)N(4)	7	3	1271.55	856808	8.31928e+06	sp|P02790|HEMO_HUMAN	453	0.000306038
20200727_serum_yeast_1_1_rep2.mzML	2650.05	2704.26	-54.2058	ALPQPQJVTSLLGCTH	ALPQPQJVTSLLGC[160]TH	(N(N(H(H(H))(H(N(H)(F))(N(H)(F))))))	F(2)H(6)N(4)	7	3	1271.55	1218690	1.0164e+07	sp|P02790|HEMO_HUMAN	453	0.000306038
20200727_serum_yeast_1_1_rep3.mzML	2652.77	2707.33	-54.5563	ALPQPQJVTSLLGCTH	ALPQPQJVTSLLGC[160]TH	(N(N(H(H(H))(H(N(H)(F))(N(H)(F))))))	F(2)H(6)N(4)	7	3	1271.55	988861	1.08547e+07	sp|P02790|HEMO_HUMAN	453	0.000306038
20200727_serum_yeast_1_1_rep4.mzML	2654.41	2718.17	-63.7576	ALPQPQJVTSLLGCTH	ALPQPQJVTSLLGC[160]TH	(N(N(H(H(H))(H(N(H)(F))(N(H)(F))))))	F(2)H(6)N(4)	7	3	1271.55	1132950	1.19541e+07	sp|P02790|HEMO_HUMAN	453	0.000306038
20200727_serum_yeast_10_12_rep3.mzML	2670.82	2733.27	-62.4468	ALPQPQJVTSLLGCTH	ALPQPQJVTSLLGC[160]TH	(N(N(H(H(N(H(H))))(H(N(H(A)))))))	A(1)H(6)N(4)	7	3	1271.21	996864	1.0304e+07	sp|P02790|HEMO_HUMAN	453	0.000241855
20200727_serum_yeast_10_15_rep1.mzML	2672.81	2746.33	-73.524	ALPQPQJVTSLLGCTH	ALPQPQJVTSLLGC[160]TH	(N(N(H(H(N(H(H))))(H(N(H(A)))))))	A(1)H(6)N(4)	7	3	1271.21	1343190	6998200	sp|P02790|HEMO_HUMAN	453	0.000241855
20200727_serum_yeast_10_15_rep3.mzML	2702.15	2762.03	-59.8833	ALPQPQJVTSLLGCTH	ALPQPQJVTSLLGC[160]TH	(N(N(H(H(N(H(H))))(H(N(H(A)))))))	A(1)H(6)N(4)	7	3	1271.21	751763	5.82898e+06	sp|P02790|HEMO_HUMAN	453	0.000241855
20200727_serum_yeast_10_15_rep4.mzML	2689.23	2764.25	-75.019	ALPQPQJVTSLLGCTH	ALPQPQJVTSLLGC[160]TH	(N(N(H(H(N(H(H))))(H(N(H(A)))))))	A(1)H(6)N(4)	7	3	1271.21	879797	6.0918e+06	sp|P02790|HEMO_HUMAN	453	0.000241855
20200727_serum_yeast_1_1_rep2.mzML	2650.05	2701.46	-51.4097	ALPQPQJVTSLLGCTH	ALPQPQJVTSLLGC[160]TH	(N(N(H(H(N(H(H))))(H(N(H(A)))))))	A(1)H(6)N(4)	7	3	1271.21	1232660	4014916	sp|P02790|HEMO_HUMAN	453	0.000241855
20200727_serum_yeast_1_1_rep4.mzML	2654.41	2715.06	-60.6485	ALPQPQJVTSLLGCTH	ALPQPQJVTSLLGC[160]TH	(N(N(H(H(H))(H(N(H))(N(H(A)))))))	A(1)H(6)N(4)	7	3	1271.21	1254590	8.18719e+06	sp|P02790|HEMO_HUMAN	453	0.000241855
20200727_serum_yeast_10_12_rep1.mzML	2670.94	2731.04	-60.0992	ALPQPQJVTSLLGCTH	ALPQPQJVTSLLGC[160]TH	(N(N(H(H(N(H)(F)))(H(N(H(A)))))))	A(1)F(1)H(5)N(4)	7	3	1265.88	943267	1.92279e+07	sp|P02790|HEMO_HUMAN	453	0.000228392
20200727_serum_yeast_10_12_rep2.mzML	2672.67	2735.21	-62.5403	ALPQPQJVTSLLGCTH	ALPQPQJVTSLLGC[160]TH	(N(N(H(H(N(H)(F)))(H(N(H(A)))))))	A(1)F(1)H(5)N(4)	7	3	1265.88	1263910	1.96458e+07	sp|P02790|HEMO_HUMAN	453	0.000228392
20200727_serum_yeast_10_12_rep3.mzML	2670.82	2737.1	-66.2764	ALPQPQJVTSLLGCTH	ALPQPQJVTSLLGC[160]TH	(N(N(H(H(H))(H(N(F))(N(H(A)))))))	A(1)F(1)H(5)N(4)	7	3	1265.88	988554	1.96842e+07	sp|P02790|HEMO_HUMAN	453	0.000228392
20200727_serum_yeast_10_15_rep1.mzML	2672.81	2749.93	-77.1159	ALPQPQJVTSLLGCTH	ALPQPQJVTSLLGC[160]TH	(N(N(H(H(H))(H(N(F))(N(H(A)))))))	A(1)F(1)H(5)N(4)	7	3	1265.88	1364240	1.98413e+07	sp|P02790|HEMO_HUMAN	453	0.000228392
20200727_serum_yeast_10_15_rep3.mzML	2702.15	2765.26	-63.1062	ALPQPQJVTSLLGCTH	ALPQPQJVTSLLGC[160]TH	(N(N(H(H(N(H)(F)))(H(N(H(A)))))))	A(1)F(1)H(5)N(4)	7	3	1265.88	759647	9.78981e+06	sp|P02790|HEMO_HUMAN	453	0.000228392
20200727_serum_yeast_10_15_rep4.mzML	2689.23	2767.73	-78.4968	ALPQPQJVTSLLGCTH	ALPQPQJVTSLLGC[160]TH	(N(N(H(H(N(H)(F)))(H(N(H(A)))))))	A(1)F(1)H(5)N(4)	7	3	1265.88	902010	1.40177e+07	sp|P02790|HEMO_HUMAN	453	0.000228392
20200727_serum_yeast_1_1_rep2.mzML	2650.05	2705.16	-55.106	ALPQPQJVTSLLGCTH	ALPQPQJVTSLLGC[160]TH	(N(N(H(H(N(H)(F)))(H(N(H(A)))))))	A(1)F(1)H(5)N(4)	7	3	1265.88	1249670	1.65167e+07	sp|P02790|HEMO_HUMAN	453	0.000228392
20200727_serum_yeast_1_1_rep4.mzML	2654.41	2719.17	-64.758	ALPQPQJVTSLLGCTH	ALPQPQJVTSLLGC[160]TH	(N(N(H(H(H))(H(N(F))(N(H(A)))))))	A(1)F(1)H(5)N(4)	7	3	1265.88	1254570	2.33676e+07	sp|P02790|HEMO_HUMAN	453	0.000228392
20200727_serum_yeast_10_12_rep1.mzML	3070.99	2854.04	216.946	ALPQPQJVTSLLGCTH	ALPQPQJVTSLLGC[160]TH	(N(N(H(H(N(H(A))))(H(N(F)(H(A)))))))	A(2)F(1)H(5)N(4)	7	3	1362.91	1914770	36174177	sp|P02790|HEMO_HUMAN	453	0.00165893
20200727_serum_yeast_10_12_rep2.mzML	3070.45	2859.32	211.129	ALPQPQJVTSLLGCTH	ALPQPQJVTSLLGC[160]TH	(N(N(H(H(N(H(A))))(H(N(F)(H(A)))))))	A(2)F(1)H(5)N(4)	7	3	1362.91	2020150	4.2321e+07	sp|P02790|HEMO_HUMAN	453	0.00165893
20200727_serum_yeast_10_12_rep3.mzML	3009.17	2865.2	143.969	ALPQPQJVTSLLGCTH	ALPQPQJVTSLLGC[160]TH	(N(F)(N(H(N)(H(H))(H(N(H(A(A))))))))	A(2)F(1)H(5)N(4)	7	3	1362.91	972068	3.12848e+07	sp|P02790|HEMO_HUMAN	453	0.00165893
20200727_serum_yeast_10_15_rep1.mzML	3024.59	2880.49	144.099	ALPQPQJVTSLLGCTH	ALPQPQJVTSLLGC[160]TH	(N(F)(N(H(N)(H(H))(H(N(H(A(A))))))))	A(2)F(1)H(5)N(4)	7	3	1362.91	889413	2.61661e+07	sp|P02790|HEMO_HUMAN	453	0.00165893
20200727_serum_yeast_10_15_rep3.mzML	3096.39	2887.37	209.021	ALPQPQJVTSLLGCTH	ALPQPQJVTSLLGC[160]TH	(N(N(H(H(N(H(A))))(H(N(F)(H(A)))))))	A(2)F(1)H(5)N(4)	7	3	1362.91	2147050	3.83746e+07	sp|P02790|HEMO_HUMAN	453	0.00165893
20200727_serum_yeast_10_15_rep4.mzML	3114.92	2897.47	217.452	ALPQPQJVTSLLGCTH	ALPQPQJVTSLLGC[160]TH	(N(F)(N(H(N)(H(H))(H(N(H(A(A))))))))	A(2)F(1)H(5)N(4)	7	3	1362.91	2125750	4.12013e+07	sp|P02790|HEMO_HUMAN	453	0.00165893
20200727_serum_yeast_1_1_rep2.mzML	2979.33	2836.04	143.287	ALPQPQJVTSLLGCTH	ALPQPQJVTSLLGC[160]TH	(N(F)(N(H(N)(H(H))(H(N(H(A(A))))))))	A(2)F(1)H(5)N(4)	7	3	1362.91	1045070	3.42494e+07	sp|P02790|HEMO_HUMAN	453	0.00165893
20200727_serum_yeast_1_1_rep3.mzML	3056.6	2838.28	218.321	ALPQPQJVTSLLGCTH	ALPQPQJVTSLLGC[160]TH	(N(N(H(H(N(H(A))))(H(N(F)(H(A)))))))	A(2)F(1)H(5)N(4)	7	3	1362.91	2310130	4.10296e+07	sp|P02790|HEMO_HUMAN	453	0.00165893
20200727_serum_yeast_1_1_rep4.mzML	3001.91	2855.64	146.272	ALPQPQJVTSLLGCTH	ALPQPQJVTSLLGC[160]TH	(N(N(H(H(N(H(A))))(H(N(F)(H(A)))))))	A(2)F(1)H(5)N(4)	7	3	1362.91	976978	3.29968e+07	sp|P02790|HEMO_HUMAN	453	0.00165893
20200727_serum_yeast_10_12_rep1.mzML	3311.58	3309.26	2.3248	ALPQPQJVTSLLGCTH	ALPQPQJVTSLLGC[160]TH	(N(N(H(H(N(H(A))))(H(N(H(A)))(N(H(A)))))))	A(3)H(6)N(5)	7	3	1532.96	1136420	1.97283e+07	sp|P02790|HEMO_HUMAN	453	1.92621e-05
20200727_serum_yeast_10_12_rep2.mzML	3308.3	3305.7	2.6016	ALPQPQJVTSLLGCTH	ALPQPQJVTSLLGC[160]TH	(N(N(H(H(N(H(A))))(H(N(H(A)))(N(H(A)))))))	A(3)H(6)N(5)	7	3	1532.96	726670	1.12103e+07	sp|P02790|HEMO_HUMAN	453	1.92621e-05
20200727_serum_yeast_10_15_rep3.mzML	3322.63	3318.38	4.25066	ALPQPQJVTSLLGCTH	ALPQPQJVTSLLGC[160]TH	(N(N(H(H(N(H(A))))(H(N(H(A)))(N(H(A)))))))	A(3)H(6)N(5)	7	3	1532.96	1207090	2.09885e+07	sp|P02790|HEMO_HUMAN	453	1.92621e-05
20200727_serum_yeast_10_15_rep4.mzML	3319.24	3315.79	3.45449	ALPQPQJVTSLLGCTH	ALPQPQJVTSLLGC[160]TH	(N(N(H(H(N(H(A))))(H(N(H(A)))(N(H(A)))))))	A(3)H(6)N(5)	7	3	1532.96	697323	1.42061e+07	sp|P02790|HEMO_HUMAN	453	1.92621e-05
20200727_serum_yeast_1_1_rep2.mzML	3300.97	3301.93	-0.957639	ALPQPQJVTSLLGCTH	ALPQPQJVTSLLGC[160]TH	(N(N(H(H(N(H(A))))(H(N(H(A)))(N(H(A)))))))	A(3)H(6)N(5)	7	3	1532.96	1573030	3.0179e+07	sp|P02790|HEMO_HUMAN	453	1.92621e-05
20200727_serum_yeast_10_12_rep1.mzML	3311.58	3276.58	35.0003	ALPQPQJVTSLLGCTH	ALPQPQJVTSLLGC[160]TH	(N(N(H(N)(H(H)(H))(H(N(H(A)))(N(F)(H(A)))))))	A(2)F(1)H(7)N(5)	7	3	1538.64	1075340	12575553	sp|P02790|HEMO_HUMAN	453	4.32055e-05
20200727_serum_yeast_10_12_rep2.mzML	3308.3	3276.11	32.1946	ALPQPQJVTSLLGCTH	ALPQPQJVTSLLGC[160]TH	(N(N(H(N)(H(H)(H))(H(N(H(A)))(N(F)(H(A)))))))	A(2)F(1)H(7)N(5)	7	3	1538.64	693274	11310920	sp|P02790|HEMO_HUMAN	453	4.32055e-05
20200727_serum_yeast_10_15_rep3.mzML	3322.63	3288.19	34.4436	ALPQPQJVTSLLGCTH	ALPQPQJVTSLLGC[160]TH	(N(N(H(N)(H(H)(H))(H(N(H(A)))(N(F)(H(A)))))))	A(2)F(1)H(7)N(5)	7	3	1538.64	1125580	1.57977e+07	sp|P02790|HEMO_HUMAN	453	4.32055e-05
20200727_serum_yeast_10_15_rep4.mzML	3319.24	3284.46	34.7833	ALPQPQJVTSLLGCTH	ALPQPQJVTSLLGC[160]TH	(N(N(H(N)(H(H)(H))(H(N(H(A)))(N(F)(H(A)))))))	A(2)F(1)H(7)N(5)	7	3	1538.64	596092	8.9339e+06	sp|P02790|HEMO_HUMAN	453	4.32055e-05
20200727_serum_yeast_1_1_rep2.mzML	3300.97	3269.87	31.0978	ALPQPQJVTSLLGCTH	ALPQPQJVTSLLGC[160]TH	(N(N(H(N)(H(H)(H))(H(N(H(A)))(N(F)(H(A)))))))	A(2)F(1)H(7)N(5)	7	3	1538.64	1467460	2.77665e+07	sp|P02790|HEMO_HUMAN	453	4.32055e-05
20200727_serum_yeast_10_12_rep1.mzML	3311.87	3305.58	6.28958	ALPQPQJVTSLLGCTH	ALPQPQJVTSLLGC[160]TH	(N(N(H(H(N(F)(H(A))))(H(N(H(A)))(N(H(A)))))))	A(3)F(1)H(6)N(5)	7	3	1581.65	375305	9.99735e+06	sp|P02790|HEMO_HUMAN	453	0.000235116
20200727_serum_yeast_10_15_rep1.mzML	3311.76	3303.8	7.96099	ALPQPQJVTSLLGCTH	ALPQPQJVTSLLGC[160]TH	(N(N(H(H(N(F)(H(A))))(H(N(H(A)))(N(H(A)))))))	A(3)F(1)H(6)N(5)	7	3	1581.65	215765	4.14435e+06	sp|P02790|HEMO_HUMAN	453	0.000235116
20200727_serum_yeast_10_15_rep3.mzML	3321.62	3315.01	6.61132	ALPQPQJVTSLLGCTH	ALPQPQJVTSLLGC[160]TH	(N(N(H(H(N(F)(H(A))))(H(N(H(A)))(N(H(A)))))))	A(3)F(1)H(6)N(5)	7	3	1581.65	413858	8.37522e+06	sp|P02790|HEMO_HUMAN	453	0.000235116
20200727_serum_yeast_1_1_rep2.mzML	3301.39	3298.32	3.06629	ALPQPQJVTSLLGCTH	ALPQPQJVTSLLGC[160]TH	(N(N(H(H(N(F)(H(A))))(H(N(H(A)))(N(H(A)))))))	A(3)F(1)H(6)N(5)	7	3	1581.65	337100	8.16422e+06	sp|P02790|HEMO_HUMAN	453	0.000235116
20200727_serum_yeast_1_1_rep3.mzML	3302.95	3297.38	5.57459	ALPQPQJVTSLLGCTH	ALPQPQJVTSLLGC[160]TH	(N(N(H(H(N(F)(H(A))))(H(N(H(A)))(N(H(A)))))))	A(3)F(1)H(6)N(5)	7	3	1581.65	345642	7.76387e+06	sp|P02790|HEMO_HUMAN	453	0.000235116
20200727_serum_yeast_1_1_rep4.mzML	3304.96	3299.12	5.84297	ALPQPQJVTSLLGCTH	ALPQPQJVTSLLGC[160]TH	(N(N(H(H(N(F)(H(A))))(H(N(H(A)))(N(H(A)))))))	A(3)F(1)H(6)N(5)	7	3	1581.65	350156	1.06337e+07	sp|P02790|HEMO_HUMAN	453	0.000235116
20200727_serum_yeast_10_15_rep3.mzML	2239.21	2196	43.2134	AMLSGAGMLAAMDJR	AMLSGAGMLAAMDJR	(N(N(H(H(H(H(H))))(H(H)(H(H(H(H))))))))	H(11)N(2)	14	3	1233.15	902095	3.92814e+06	sp|P39105|PLB1_YEAST	123	0.00634549
20200727_serum_yeast_10_12_rep3.mzML	3274.3	3117.57	156.725	AQLLQGLGFJLTER	AQLLQGLGFJLTER	(N(N(H(H(N(H(A))))(H(N(H(A)))))))	A(2)H(5)N(4)	10	3	1255.55	1080590	3.1197e+07	sp|P08185|CBG_HUMAN	96	0.00136922
20200727_serum_yeast_10_15_rep1.mzML	3275.8	3123.31	152.486	AQLLQGLGFJLTER	AQLLQGLGFJLTER	(N(N(H(H(N(H(A))))(H(N(H(A)))))))	A(2)H(5)N(4)	10	3	1255.55	1386950	27942817	sp|P08185|CBG_HUMAN	96	0.00136922
20200727_serum_yeast_10_15_rep3.mzML	3283.36	3146.6	136.764	AQLLQGLGFJLTER	AQLLQGLGFJLTER	(N(N(H(H(N(H(A))))(H(N(H(A)))))))	A(2)H(5)N(4)	10	3	1255.55	975184	2.35071e+07	sp|P08185|CBG_HUMAN	96	0.00136922
20200727_serum_yeast_1_1_rep2.mzML	3264.81	3118.17	146.643	AQLLQGLGFJLTER	AQLLQGLGFJLTER	(N(N(H(H(N(H(A))))(H(N(H(A)))))))	A(2)H(5)N(4)	10	3	1255.55	1108730	35060205	sp|P08185|CBG_HUMAN	96	0.00136922
20200727_serum_yeast_1_1_rep3.mzML	3265.72	3112.31	153.413	AQLLQGLGFJLTER	AQLLQGLGFJLTER	(N(N(H(H(N(H(A))))(H(N(H(A)))))))	A(2)H(5)N(4)	10	3	1255.55	1450920	33557167	sp|P08185|CBG_HUMAN	96	0.00136922
20200727_serum_yeast_1_1_rep4.mzML	3269.26	3116.85	152.411	AQLLQGLGFJLTER	AQLLQGLGFJLTER	(N(N(H(H(N(H(A))))(H(N(H(A)))))))	A(2)H(5)N(4)	10	3	1255.55	918387	2.52721e+07	sp|P08185|CBG_HUMAN	96	0.00136922
20200727_serum_yeast_10_12_rep1.mzML	3458.6	3321.05	137.549	AVJITSENLIDDVVSLIR	AVJITSENLIDDVVSLIR	(N(N(H(H(N(H(A))))(H(N(H(A)))))))	A(2)H(5)N(4)	3	3	1392.62	960308	1.31907e+07	sp|P02748|CO9_HUMAN	415	0.00646677
20200727_serum_yeast_10_12_rep2.mzML	3456.55	3316.85	139.696	AVJITSENLIDDVVSLIR	AVJITSENLIDDVVSLIR	(N(N(H(H(N(H(A))))(H(N(H(A)))))))	A(2)H(5)N(4)	3	3	1392.62	931058	1.57948e+07	sp|P02748|CO9_HUMAN	415	0.00646677
20200727_serum_yeast_10_12_rep3.mzML	3461.1	3321.68	139.417	AVJITSENLIDDVVSLIR	AVJITSENLIDDVVSLIR	(N(N(H(H(N(H(A))))(H(N(H(A)))))))	A(2)H(5)N(4)	3	3	1392.62	859112	15829474	sp|P02748|CO9_HUMAN	415	0.00646677
20200727_serum_yeast_10_15_rep1.mzML	3462.78	3317.53	145.252	AVJITSENLIDDVVSLIR	AVJITSENLIDDVVSLIR	(N(N(H(H(N(H(A))))(H(N(H(A)))))))	A(2)H(5)N(4)	3	3	1392.62	897222	1.75651e+07	sp|P02748|CO9_HUMAN	415	0.00646677
20200727_serum_yeast_10_15_rep3.mzML	3459.2	3329.63	129.565	AVJITSENLIDDVVSLIR	AVJITSENLIDDVVSLIR	(N(N(H(H(N(H(A))))(H(N(H(A)))))))	A(2)H(5)N(4)	3	3	1392.62	523466	1.12192e+07	sp|P02748|CO9_HUMAN	415	0.00646677
20200727_serum_yeast_10_15_rep4.mzML	3459.37	3326.66	132.705	AVJITSENLIDDVVSLIR	AVJITSENLIDDVVSLIR	(N(N(H(H(N(H(A))))(H(N(H(A)))))))	A(2)H(5)N(4)	3	3	1392.62	864987	1.68793e+07	sp|P02748|CO9_HUMAN	415	0.00646677
20200727_serum_yeast_1_1_rep2.mzML	3456.54	3313.58	142.958	AVJITSENLIDDVVSLIR	AVJITSENLIDDVVSLIR	(N(N(H(H(N(H(A))))(H(N(H(A)))))))	A(2)H(5)N(4)	3	3	1392.62	594929	1.06099e+07	sp|P02748|CO9_HUMAN	415	0.00646677
20200727_serum_yeast_1_1_rep3.mzML	3453.69	3312.28	141.41	AVJITSENLIDDVVSLIR	AVJITSENLIDDVVSLIR	(N(N(H(H(N(H(A))))(H(N(H(A)))))))	A(2)H(5)N(4)	3	3	1392.62	458156	8672264	sp|P02748|CO9_HUMAN	415	0.00646677
20200727_serum_yeast_10_12_rep1.mzML	3458.6	3343.55	115.045	AVJITSENLIDDVVSLIR	AVJITSENLIDDVVSLIR	(N(N(H(H(N(H(H))))(H(N(F)(H(A)))))))	A(1)F(1)H(6)N(4)	3	3	1398.29	946372	4.25644e+06	sp|P02748|CO9_HUMAN	415	0.00988348
20200727_serum_yeast_10_12_rep2.mzML	3456.55	3338.21	118.344	AVJITSENLIDDVVSLIR	AVJITSENLIDDVVSLIR	(N(N(H(H(N(H(H))))(H(N(F)(H(A)))))))	A(1)F(1)H(6)N(4)	3	3	1398.29	923003	4.47782e+06	sp|P02748|CO9_HUMAN	415	0.00988348
20200727_serum_yeast_10_12_rep3.mzML	3461.1	3344.61	116.489	AVJITSENLIDDVVSLIR	AVJITSENLIDDVVSLIR	(N(N(H(H(N(H(H))))(H(N(F)(H(A)))))))	A(1)F(1)H(6)N(4)	3	3	1398.29	853821	4.62197e+06	sp|P02748|CO9_HUMAN	415	0.00988348
20200727_serum_yeast_10_15_rep1.mzML	3462.78	3338.22	124.556	AVJITSENLIDDVVSLIR	AVJITSENLIDDVVSLIR	(N(N(H(H(N(H(H))))(H(N(F)(H(A)))))))	A(1)F(1)H(6)N(4)	3	3	1398.29	890341	5.12809e+06	sp|P02748|CO9_HUMAN	415	0.00988348
20200727_serum_yeast_10_15_rep3.mzML	3459.2	3350.35	108.852	AVJITSENLIDDVVSLIR	AVJITSENLIDDVVSLIR	(N(N(H(H(N(H(H))))(H(N(F)(H(A)))))))	A(1)F(1)H(6)N(4)	3	3	1398.29	523466	2.06157e+06	sp|P02748|CO9_HUMAN	415	0.00988348
20200727_serum_yeast_10_15_rep4.mzML	3459.37	3346.74	112.625	AVJITSENLIDDVVSLIR	AVJITSENLIDDVVSLIR	(N(N(H(H(N(H(H))))(H(N(F)(H(A)))))))	A(1)F(1)H(6)N(4)	3	3	1398.29	850278	4.11059e+06	sp|P02748|CO9_HUMAN	415	0.00988348
20200727_serum_yeast_1_1_rep2.mzML	3456.54	3335.87	120.666	AVJITSENLIDDVVSLIR	AVJITSENLIDDVVSLIR	(N(N(H(H(N(H(H))))(H(N(F)(H(A)))))))	A(1)F(1)H(6)N(4)	3	3	1398.29	594929	3.09128e+06	sp|P02748|CO9_HUMAN	415	0.00988348
20200727_serum_yeast_1_1_rep3.mzML	3453.69	3333.36	120.33	AVJITSENLIDDVVSLIR	AVJITSENLIDDVVSLIR	(N(N(H(H(N(H(H))))(H(N(F)(H(A)))))))	A(1)F(1)H(6)N(4)	3	3	1398.29	451675	3.05683e+06	sp|P02748|CO9_HUMAN	415	0.00988348
20200727_serum_yeast_10_12_rep2.mzML	2385.86	2412.42	-26.5585	CGLVPVLAENYJK	C[160]GLVPVLAENYJK	(N(N(H(H(N(H)))(H(N(H(A)))))))	A(1)H(5)N(4)	12	4	848.363	2215020	5658220	sp|P02787|TRFE_HUMAN	432	0.00782765
20200727_serum_yeast_10_12_rep3.mzML	2396.14	2429.94	-33.8016	CGLVPVLAENYJK	C[160]GLVPVLAENYJK	(N(N(H(H(N(H)))(H(N(H(A)))))))	A(1)H(5)N(4)	12	4	848.363	4787220	9.81618e+06	sp|P02787|TRFE_HUMAN	432	0.00782765
20200727_serum_yeast_10_15_rep1.mzML	2424.8	2461.83	-37.0343	CGLVPVLAENYJK	C[160]GLVPVLAENYJK	(N(N(H(H(N(H)))(H(N(H(A)))))))	A(1)H(5)N(4)	12	4	848.363	2210960	12258905	sp|P02787|TRFE_HUMAN	432	0.00782765
20200727_serum_yeast_1_1_rep2.mzML	2373.16	2399.4	-26.2446	CGLVPVLAENYJK	C[160]GLVPVLAENYJK	(N(N(H(H(H))(H(N)(N(H(A)))))))	A(1)H(5)N(4)	12	4	848.363	1830570	2.50425e+06	sp|P02787|TRFE_HUMAN	432	0.00782765
20200727_serum_yeast_1_1_rep4.mzML	2390.51	2418.72	-28.2142	CGLVPVLAENYJK	C[160]GLVPVLAENYJK	(N(N(H(H(N(H)))(H(N(H(A)))))))	A(1)H(5)N(4)	12	4	848.363	2761660	5.93287e+06	sp|P02787|TRFE_HUMAN	432	0.00782765
20200727_serum_yeast_10_12_rep1.mzML	2385.02	2388.27	-3.25139	CGLVPVLAENYJK	C[160]GLVPVLAENYJK	(N(N(H(H(N(H)))(H(N(H(A)))))))	A(1)H(5)N(4)	12	3	1130.81	40275200	4.84811e+08	sp|P02787|TRFE_HUMAN	432	0.00782765
20200727_serum_yeast_10_12_rep2.mzML	2387.72	2386.97	0.748122	CGLVPVLAENYJK	C[160]GLVPVLAENYJK	(N(N(H(H(N(H)))(H(N(H(A)))))))	A(1)H(5)N(4)	12	3	1130.81	37587200	4.65893e+08	sp|P02787|TRFE_HUMAN	432	0.00782765
20200727_serum_yeast_10_12_rep3.mzML	2397.96	2403.33	-5.36991	CGLVPVLAENYJK	C[160]GLVPVLAENYJK	(N(N(H(H(N(H)))(H(N(H(A)))))))	A(1)H(5)N(4)	12	3	1130.81	39531500	5.27949e+08	sp|P02787|TRFE_HUMAN	432	0.00782765
20200727_serum_yeast_10_15_rep1.mzML	2423.03	2429.22	-6.18539	CGLVPVLAENYJK	C[160]GLVPVLAENYJK	(N(N(H(H(N(H)))(H(N(H(A)))))))	A(1)H(5)N(4)	12	3	1130.81	35111800	4.45165e+08	sp|P02787|TRFE_HUMAN	432	0.00782765
20200727_serum_yeast_10_15_rep3.mzML	2421.17	2436.45	-15.2772	CGLVPVLAENYJK	C[160]GLVPVLAENYJK	(N(N(H(H(N(H)))(H(N(H(A)))))))	A(1)H(5)N(4)	12	3	1130.81	36246500	4.26663e+08	sp|P02787|TRFE_HUMAN	432	0.00782765
20200727_serum_yeast_10_15_rep4.mzML	2435.5	2445.73	-10.2337	CGLVPVLAENYJK	C[160]GLVPVLAENYJK	(N(N(H(H(N(H)))(H(N(H(A)))))))	A(1)H(5)N(4)	12	3	1130.81	36055800	440300665	sp|P02787|TRFE_HUMAN	432	0.00782765
20200727_serum_yeast_1_1_rep2.mzML	2374.86	2376.14	-1.2824	CGLVPVLAENYJK	C[160]GLVPVLAENYJK	(N(N(H(H(N(H)))(H(N(H(A)))))))	A(1)H(5)N(4)	12	3	1130.81	38536800	4.73242e+08	sp|P02787|TRFE_HUMAN	432	0.00782765
20200727_serum_yeast_1_1_rep3.mzML	2382.12	2384.49	-2.36848	CGLVPVLAENYJK	C[160]GLVPVLAENYJK	(N(N(H(H(N(H)))(H(N(H(A)))))))	A(1)H(5)N(4)	12	3	1130.81	42435300	5.11986e+08	sp|P02787|TRFE_HUMAN	432	0.00782765
20200727_serum_yeast_1_1_rep4.mzML	2393.25	2393.39	-0.135695	CGLVPVLAENYJK	C[160]GLVPVLAENYJK	(N(N(H(H(N(H)))(H(N(H(A)))))))	A(1)H(5)N(4)	12	3	1130.81	34675100	5.01999e+08	sp|P02787|TRFE_HUMAN	432	0.00782765
20200727_serum_yeast_10_12_rep1.mzML	2779.37	2755.91	23.4645	CGLVPVLAENYJK	C[160]GLVPVLAENYJK	(N(N(H(H(N(H(A))))(H(N(H(A)))))))	A(2)H(5)N(4)	12	4	921.136	26065500	2.00146e+08	sp|P02787|TRFE_HUMAN	432	0.000524865
20200727_serum_yeast_10_12_rep2.mzML	2822.32	2759.86	62.4631	CGLVPVLAENYJK	C[160]GLVPVLAENYJK	(N(N(H(H(N(H(A))))(H(N(H(A)))))))	A(2)H(5)N(4)	12	4	921.136	4886430	2.76745e+07	sp|P02787|TRFE_HUMAN	432	0.000524865
20200727_serum_yeast_10_12_rep3.mzML	2824.95	2762.42	62.5273	CGLVPVLAENYJK	C[160]GLVPVLAENYJK	(N(N(H(H(N(H(A))))(H(N(H(A)))))))	A(2)H(5)N(4)	12	4	921.136	3963720	1.17886e+07	sp|P02787|TRFE_HUMAN	432	0.000524865
20200727_serum_yeast_10_15_rep1.mzML	2792.52	2776.72	15.7991	CGLVPVLAENYJK	C[160]GLVPVLAENYJK	(N(N(H(H(N(H(A))))(H(N(H(A)))))))	A(2)H(5)N(4)	12	4	921.136	15656100	3.6377e+07	sp|P02787|TRFE_HUMAN	432	0.000524865
20200727_serum_yeast_10_15_rep3.mzML	2806.99	2785.85	21.135	CGLVPVLAENYJK	C[160]GLVPVLAENYJK	(N(N(H(H(N(H(A))))(H(N(H(A)))))))	A(2)H(5)N(4)	12	4	921.136	2073390	12300055	sp|P02787|TRFE_HUMAN	432	0.000524865
20200727_serum_yeast_10_15_rep4.mzML	2808.2	2794.07	14.1268	CGLVPVLAENYJK	C[160]GLVPVLAENYJK	(N(N(H(H(N(H(A))))(H(N(H(A)))))))	A(2)H(5)N(4)	12	4	921.136	3558350	1.51851e+07	sp|P02787|TRFE_HUMAN	432	0.000524865
20200727_serum_yeast_1_1_rep2.mzML	2757.35	2729.12	28.2295	CGLVPVLAENYJK	C[160]GLVPVLAENYJK	(N(N(H(H(N(H(A))))(H(N(H(A)))))))	A(2)H(5)N(4)	12	4	921.136	9848970	4.79184e+07	sp|P02787|TRFE_HUMAN	432	0.000524865
20200727_serum_yeast_1_1_rep3.mzML	2760.4	2733.27	27.1298	CGLVPVLAENYJK	C[160]GLVPVLAENYJK	(N(N(H(H(N(H(A))))(H(N(H(A)))))))	A(2)H(5)N(4)	12	4	921.136	37705000	2.55936e+08	sp|P02787|TRFE_HUMAN	432	0.000524865
20200727_serum_yeast_1_1_rep4.mzML	2769.62	2745.77	23.8499	CGLVPVLAENYJK	C[160]GLVPVLAENYJK	(N(N(H(H(N(H(A))))(H(N(H(A)))))))	A(2)H(5)N(4)	12	4	921.136	34956100	1.96296e+08	sp|P02787|TRFE_HUMAN	432	0.000524865
20200727_serum_yeast_10_12_rep1.mzML	2779.87	2754.83	25.0397	CGLVPVLAENYJK	C[160]GLVPVLAENYJK	(N(N(H(N)(H(H))(H(N(H(A(A))))))))	A(2)H(5)N(4)	12	3	1227.85	62316800	1.20766e+09	sp|P02787|TRFE_HUMAN	432	0.000524865
20200727_serum_yeast_10_12_rep2.mzML	2783.52	2758.79	24.7264	CGLVPVLAENYJK	C[160]GLVPVLAENYJK	(N(N(H(N)(H(H))(H(N(H(A(A))))))))	A(2)H(5)N(4)	12	3	1227.85	61279700	1.14429e+09	sp|P02787|TRFE_HUMAN	432	0.000524865
20200727_serum_yeast_10_12_rep3.mzML	2786.31	2761.32	24.9871	CGLVPVLAENYJK	C[160]GLVPVLAENYJK	(N(N(H(N)(H(H))(H(N(H(A(A))))))))	A(2)H(5)N(4)	12	3	1227.85	65963900	1.4199e+09	sp|P02787|TRFE_HUMAN	432	0.000524865
20200727_serum_yeast_10_15_rep1.mzML	2835.61	2775.49	60.1183	CGLVPVLAENYJK	C[160]GLVPVLAENYJK	(N(N(H(H(N(H(A))))(H(N(H(A)))))))	A(2)H(5)N(4)	12	3	1227.85	15311200	2.43257e+08	sp|P02787|TRFE_HUMAN	432	0.000524865
20200727_serum_yeast_10_15_rep3.mzML	2806.38	2784.95	21.4335	CGLVPVLAENYJK	C[160]GLVPVLAENYJK	(N(N(H(N)(H(H))(H(N(H(A(A))))))))	A(2)H(5)N(4)	12	3	1227.85	53624100	9.66665e+08	sp|P02787|TRFE_HUMAN	432	0.000524865
20200727_serum_yeast_1_1_rep2.mzML	2757.47	2728.07	29.4043	CGLVPVLAENYJK	C[160]GLVPVLAENYJK	(N(N(H(H(N(H(A))))(H(N(H(A)))))))	A(2)H(5)N(4)	12	3	1227.85	71397800	1.7963e+09	sp|P02787|TRFE_HUMAN	432	0.000524865
20200727_serum_yeast_1_1_rep4.mzML	2814.44	2744.61	69.8325	CGLVPVLAENYJK	C[160]GLVPVLAENYJK	(N(N(H(H(N(H(A))))(H(N(H(A)))))))	A(2)H(5)N(4)	12	3	1227.85	19004500	3.38994e+08	sp|P02787|TRFE_HUMAN	432	0.000524865
20200727_serum_yeast_10_12_rep1.mzML	2779.37	2756.55	22.8168	CGLVPVLAENYJK	C[160]GLVPVLAENYJK	(N(N(H(H(N(H(H))))(H(N(F)(H(A)))))))	A(1)F(1)H(6)N(4)	12	4	925.39	25597800	6.43826e+06	sp|P02787|TRFE_HUMAN	432	0.000902599
20200727_serum_yeast_10_12_rep2.mzML	2822.32	2760.5	61.8202	CGLVPVLAENYJK	C[160]GLVPVLAENYJK	(N(N(H(H(N(H(H))))(H(N(F)(H(A)))))))	A(1)F(1)H(6)N(4)	12	4	925.39	4830620	906323	sp|P02787|TRFE_HUMAN	432	0.000902599
20200727_serum_yeast_10_12_rep3.mzML	2824.95	2763.09	61.8589	CGLVPVLAENYJK	C[160]GLVPVLAENYJK	(N(N(H(H(N(H(H))))(H(N(F)(H(A)))))))	A(1)F(1)H(6)N(4)	12	4	925.39	3913660	587753	sp|P02787|TRFE_HUMAN	432	0.000902599
20200727_serum_yeast_10_15_rep1.mzML	2792.52	2777.46	15.0627	CGLVPVLAENYJK	C[160]GLVPVLAENYJK	(N(N(H(H(N(H(H))))(H(N(F)(H(A)))))))	A(1)F(1)H(6)N(4)	12	4	925.39	15314600	1.27876e+06	sp|P02787|TRFE_HUMAN	432	0.000902599
20200727_serum_yeast_10_15_rep4.mzML	2808.2	2794.77	13.4326	CGLVPVLAENYJK	C[160]GLVPVLAENYJK	(N(N(H(H(N(H(H))))(H(N(F)(H(A)))))))	A(1)F(1)H(6)N(4)	12	4	925.39	3522140	66767.6	sp|P02787|TRFE_HUMAN	432	0.000902599
20200727_serum_yeast_1_1_rep2.mzML	2757.35	2729.77	27.5833	CGLVPVLAENYJK	C[160]GLVPVLAENYJK	(N(N(H(H(N(H(H))))(H(N(F)(H(A)))))))	A(1)F(1)H(6)N(4)	12	4	925.39	9764800	1.18866e+06	sp|P02787|TRFE_HUMAN	432	0.000902599
20200727_serum_yeast_1_1_rep3.mzML	2760.4	2733.92	26.484	CGLVPVLAENYJK	C[160]GLVPVLAENYJK	(N(N(H(H(N(H(H))))(H(N(F)(H(A)))))))	A(1)F(1)H(6)N(4)	12	4	925.39	37174200	13746583	sp|P02787|TRFE_HUMAN	432	0.000902599
20200727_serum_yeast_1_1_rep4.mzML	2769.62	2746.48	23.1422	CGLVPVLAENYJK	C[160]GLVPVLAENYJK	(N(N(H(H(N(H(H))))(H(N(F)(H(A)))))))	A(1)F(1)H(6)N(4)	12	4	925.39	34473800	4.7838e+06	sp|P02787|TRFE_HUMAN	432	0.000902599
20200727_serum_yeast_10_12_rep1.mzML	2779.87	2784.6	-4.7335	CGLVPVLAENYJK	C[160]GLVPVLAENYJK	(N(N(H(H(N(H(H))))(H(N(F)(H(A)))))))	A(1)F(1)H(6)N(4)	12	3	1233.52	61556900	3.49398e+07	sp|P02787|TRFE_HUMAN	432	0.000902599
20200727_serum_yeast_10_12_rep3.mzML	2786.31	2792.71	-6.40392	CGLVPVLAENYJK	C[160]GLVPVLAENYJK	(N(N(H(H(N(H(H))))(H(N(F)(H(A)))))))	A(1)F(1)H(6)N(4)	12	3	1233.52	65322300	4.32965e+07	sp|P02787|TRFE_HUMAN	432	0.000902599
20200727_serum_yeast_10_15_rep1.mzML	2835.61	2806.3	29.3068	CGLVPVLAENYJK	C[160]GLVPVLAENYJK	(N(N(H(H(N(H(H))))(H(N(F)(H(A)))))))	A(1)F(1)H(6)N(4)	12	3	1233.52	15133100	9.61065e+06	sp|P02787|TRFE_HUMAN	432	0.000902599
20200727_serum_yeast_10_15_rep3.mzML	2806.38	2812.62	-6.23507	CGLVPVLAENYJK	C[160]GLVPVLAENYJK	(N(N(H(H(N(H(H))))(H(N(F)(H(A)))))))	A(1)F(1)H(6)N(4)	12	3	1233.52	52752800	3.8548e+07	sp|P02787|TRFE_HUMAN	432	0.000902599
20200727_serum_yeast_10_15_rep4.mzML	2807.46	2821.56	-14.1039	CGLVPVLAENYJK	C[160]GLVPVLAENYJK	(N(N(H(H(N(H(H))))(H(N(F)(H(A)))))))	A(1)F(1)H(6)N(4)	12	3	1233.52	60969800	4.07191e+07	sp|P02787|TRFE_HUMAN	432	0.000902599
20200727_serum_yeast_1_1_rep2.mzML	2741.38	2759.84	-18.4616	CGLVPVLAENYJK	C[160]GLVPVLAENYJK	(N(N(H(H(N(H(H))))(H(N(F)(H(A)))))))	A(1)F(1)H(6)N(4)	12	3	1233.52	1060250	913338	sp|P02787|TRFE_HUMAN	432	0.000902599
20200727_serum_yeast_1_1_rep3.mzML	2760.99	2762.38	-1.39377	CGLVPVLAENYJK	C[160]GLVPVLAENYJK	(N(N(H(H(N(H(H))))(H(N(F)(H(A)))))))	A(1)F(1)H(6)N(4)	12	3	1233.52	82205300	65002952	sp|P02787|TRFE_HUMAN	432	0.000902599
20200727_serum_yeast_1_1_rep4.mzML	2771.6	2778.76	-7.16363	CGLVPVLAENYJK	C[160]GLVPVLAENYJK	(N(N(H(H(N(H(H))))(H(N(F)(H(A)))))))	A(1)F(1)H(6)N(4)	12	3	1233.52	72058000	3.72885e+07	sp|P02787|TRFE_HUMAN	432	0.000902599
20200727_serum_yeast_10_12_rep1.mzML	2799.42	2797.69	1.72834	CGLVPVLAENYJK	C[160]GLVPVLAENYJK	(N(F)(N(H(N)(H(H))(H(N(H(A(A))))))))	A(2)F(1)H(5)N(4)	12	4	957.651	1388780	8.90769e+06	sp|P02787|TRFE_HUMAN	432	0.00129746
20200727_serum_yeast_10_12_rep2.mzML	2803.41	2802.2	1.20685	CGLVPVLAENYJK	C[160]GLVPVLAENYJK	(N(N(H(H(N(H(A))))(H(N(F)(H(A)))))))	A(2)F(1)H(5)N(4)	12	4	957.651	1459530	8005580	sp|P02787|TRFE_HUMAN	432	0.00129746
20200727_serum_yeast_10_12_rep3.mzML	2807.26	2806.38	0.875445	CGLVPVLAENYJK	C[160]GLVPVLAENYJK	(N(N(H(H(N(H(A))))(H(N(F)(H(A)))))))	A(2)F(1)H(5)N(4)	12	4	957.651	852836	6.63979e+06	sp|P02787|TRFE_HUMAN	432	0.00129746
20200727_serum_yeast_1_1_rep3.mzML	2781.19	2774.94	6.24896	CGLVPVLAENYJK	C[160]GLVPVLAENYJK	(N(N(H(H(N(H(A))))(H(N(F)(H(A)))))))	A(2)F(1)H(5)N(4)	12	4	957.651	1712960	1.05168e+07	sp|P02787|TRFE_HUMAN	432	0.00129746
20200727_serum_yeast_1_1_rep4.mzML	2794.82	2795.09	-0.266171	CGLVPVLAENYJK	C[160]GLVPVLAENYJK	(N(F)(N(H(N)(H(H))(H(N(H(A(A))))))))	A(2)F(1)H(5)N(4)	12	4	957.651	1566880	8.39824e+06	sp|P02787|TRFE_HUMAN	432	0.00129746
20200727_serum_yeast_10_12_rep1.mzML	2799.11	2799.32	-0.214237	CGLVPVLAENYJK	C[160]GLVPVLAENYJK	(N(F)(N(H(N)(H(H))(H(N(H(A(A))))))))	A(2)F(1)H(5)N(4)	12	3	1276.53	3839150	70961102	sp|P02787|TRFE_HUMAN	432	0.00129746
20200727_serum_yeast_10_12_rep2.mzML	2803.87	2803.86	0.00863541	CGLVPVLAENYJK	C[160]GLVPVLAENYJK	(N(N(H(H(N(H(A))))(H(N(F)(H(A)))))))	A(2)F(1)H(5)N(4)	12	3	1276.53	3285770	6.25033e+07	sp|P02787|TRFE_HUMAN	432	0.00129746
20200727_serum_yeast_10_12_rep3.mzML	2806.94	2808.16	-1.22406	CGLVPVLAENYJK	C[160]GLVPVLAENYJK	(N(N(H(H(N(H(A))))(H(N(F)(H(A)))))))	A(2)F(1)H(5)N(4)	12	3	1276.53	3800510	6.84159e+07	sp|P02787|TRFE_HUMAN	432	0.00129746
20200727_serum_yeast_10_15_rep1.mzML	2816.6	2822.56	-5.95975	CGLVPVLAENYJK	C[160]GLVPVLAENYJK	(N(F)(N(H(N)(H(H))(H(N(H(A(A))))))))	A(2)F(1)H(5)N(4)	12	3	1276.53	3043210	5.99693e+07	sp|P02787|TRFE_HUMAN	432	0.00129746
20200727_serum_yeast_10_15_rep3.mzML	2825.6	2829.18	-3.57749	CGLVPVLAENYJK	C[160]GLVPVLAENYJK	(N(N(H(H(N(H(A))))(H(N(F)(H(A)))))))	A(2)F(1)H(5)N(4)	12	3	1276.53	2840970	4.06761e+07	sp|P02787|TRFE_HUMAN	432	0.00129746
20200727_serum_yeast_10_15_rep4.mzML	2830.28	2839.19	-8.90656	CGLVPVLAENYJK	C[160]GLVPVLAENYJK	(N(N(H(H(N(H(A))))(H(N(F)(H(A)))))))	A(2)F(1)H(5)N(4)	12	3	1276.53	2982510	5.81022e+07	sp|P02787|TRFE_HUMAN	432	0.00129746
20200727_serum_yeast_1_1_rep2.mzML	2779.7	2776.41	3.2911	CGLVPVLAENYJK	C[160]GLVPVLAENYJK	(N(N(H(H(N(H(A))))(H(N(F)(H(A)))))))	A(2)F(1)H(5)N(4)	12	3	1276.53	3995100	7.19729e+07	sp|P02787|TRFE_HUMAN	432	0.00129746
20200727_serum_yeast_1_1_rep3.mzML	2780.47	2776.63	3.8384	CGLVPVLAENYJK	C[160]GLVPVLAENYJK	(N(N(H(H(N(H(A))))(H(N(F)(H(A)))))))	A(2)F(1)H(5)N(4)	12	3	1276.53	4029330	6.19547e+07	sp|P02787|TRFE_HUMAN	432	0.00129746
20200727_serum_yeast_1_1_rep4.mzML	2794.65	2796.85	-2.20415	CGLVPVLAENYJK	C[160]GLVPVLAENYJK	(N(F)(N(H(N)(H(H))(H(N(H(A(A))))))))	A(2)F(1)H(5)N(4)	12	3	1276.53	3832830	68375543	sp|P02787|TRFE_HUMAN	432	0.00129746
20200727_serum_yeast_10_12_rep1.mzML	2070.89	2019.62	51.2735	CGLVPVLAENYJK	C[160]GLVPVLAENYJK	(N(N(H(H(N(H)))(H(N(H))))))	H(5)N(4)	12	3	1033.78	1656750	1.64468e+07	sp|P02787|TRFE_HUMAN	432	0.000299822
20200727_serum_yeast_10_12_rep2.mzML	2082.43	2170.97	-88.545	CGLVPVLAENYJK	C[160]GLVPVLAENYJK	(N(N(H(H(N(H)))(H(N(H))))))	H(5)N(4)	12	3	1033.78	1901140	1.8294e+07	sp|P02787|TRFE_HUMAN	432	0.000299822
20200727_serum_yeast_10_12_rep3.mzML	2092.41	2040.75	51.6569	CGLVPVLAENYJK	C[160]GLVPVLAENYJK	(N(N(H(H(N(H)))(H(N(H))))))	H(5)N(4)	12	3	1033.78	1448160	16452962	sp|P02787|TRFE_HUMAN	432	0.000299822
20200727_serum_yeast_10_15_rep1.mzML	2082.82	2171.09	-88.2735	CGLVPVLAENYJK	C[160]GLVPVLAENYJK	(N(N(H(H(N(H)))(H(N(H))))))	H(5)N(4)	12	3	1033.78	2057410	1.79317e+07	sp|P02787|TRFE_HUMAN	432	0.000299822
20200727_serum_yeast_10_15_rep3.mzML	2126.04	2185.42	-59.3804	CGLVPVLAENYJK	C[160]GLVPVLAENYJK	(N(N(H(H(N(H)))(H(N(H))))))	H(5)N(4)	12	3	1033.78	1457230	1.40871e+07	sp|P02787|TRFE_HUMAN	432	0.000299822
20200727_serum_yeast_10_15_rep4.mzML	2101.55	2062.37	39.1815	CGLVPVLAENYJK	C[160]GLVPVLAENYJK	(N(N(H(H(N(H)))(H(N(H))))))	H(5)N(4)	12	3	1033.78	1712540	1.34786e+07	sp|P02787|TRFE_HUMAN	432	0.000299822
20200727_serum_yeast_1_1_rep2.mzML	2060.39	2115	-54.6121	CGLVPVLAENYJK	C[160]GLVPVLAENYJK	(N(N(H(N)(H(H))(H(N(H))))))	H(5)N(4)	12	3	1033.78	1985080	1.75236e+07	sp|P02787|TRFE_HUMAN	432	0.000299822
20200727_serum_yeast_1_1_rep3.mzML	2076.29	2029.28	47.0095	CGLVPVLAENYJK	C[160]GLVPVLAENYJK	(N(N(H(H(N(H)))(H(N(H))))))	H(5)N(4)	12	3	1033.78	1943700	1.65166e+07	sp|P02787|TRFE_HUMAN	432	0.000299822
20200727_serum_yeast_1_1_rep4.mzML	2063.01	2007.53	55.4836	CGLVPVLAENYJK	C[160]GLVPVLAENYJK	(N(N(H(H(N(H)))(H(N(H))))))	H(5)N(4)	12	3	1033.78	1910160	16819188	sp|P02787|TRFE_HUMAN	432	0.000299822
20200727_serum_yeast_10_12_rep1.mzML	2070.89	2048.44	22.4482	CGLVPVLAENYJK	C[160]GLVPVLAENYJK	(N(N(H(N)(H(N))(H(N(H))))))	H(4)N(5)	12	3	1047.46	1551170	309102	sp|P02787|TRFE_HUMAN	432	0.00221665
20200727_serum_yeast_10_12_rep2.mzML	2082.43	2057.13	25.2977	CGLVPVLAENYJK	C[160]GLVPVLAENYJK	(N(N(H(N)(H(N))(H(N(H))))))	H(4)N(5)	12	3	1047.46	1757940	208724	sp|P02787|TRFE_HUMAN	432	0.00221665
20200727_serum_yeast_10_15_rep1.mzML	2082.82	2067.08	15.7383	CGLVPVLAENYJK	C[160]GLVPVLAENYJK	(N(N(H(N)(H(N))(H(N(H))))))	H(4)N(5)	12	3	1047.46	1930710	73982	sp|P02787|TRFE_HUMAN	432	0.00221665
20200727_serum_yeast_10_15_rep3.mzML	2126.04	2103.38	22.6593	CGLVPVLAENYJK	C[160]GLVPVLAENYJK	(N(N(H(N)(H(N))(H(N(H))))))	H(4)N(5)	12	3	1047.46	1389330	378271	sp|P02787|TRFE_HUMAN	432	0.00221665
20200727_serum_yeast_1_1_rep2.mzML	2060.39	2029.76	30.6344	CGLVPVLAENYJK	C[160]GLVPVLAENYJK	(N(N(H(N)(H(N))(H(N(H))))))	H(4)N(5)	12	3	1047.46	1871530	139415	sp|P02787|TRFE_HUMAN	432	0.00221665
20200727_serum_yeast_1_1_rep3.mzML	2076.29	2039.52	36.7714	CGLVPVLAENYJK	C[160]GLVPVLAENYJK	(N(N(H(N)(H(N))(H(N(H))))))	H(4)N(5)	12	3	1047.46	1844010	202406	sp|P02787|TRFE_HUMAN	432	0.00221665
20200727_serum_yeast_10_12_rep1.mzML	2367.37	2373.55	-6.18414	CGLVPVLAENYJK	C[160]GLVPVLAENYJK	(N(N(H(H(N(H(H))))(H(N(H(A)))))))	A(1)H(6)N(4)	12	3	1184.83	2084830	1.05866e+07	sp|P02787|TRFE_HUMAN	432	0.00714336
20200727_serum_yeast_10_12_rep3.mzML	2377.21	2385.78	-8.57031	CGLVPVLAENYJK	C[160]GLVPVLAENYJK	(N(N(H(H(N(H(H))))(H(N(H(A)))))))	A(1)H(6)N(4)	12	3	1184.83	2297410	1.25237e+07	sp|P02787|TRFE_HUMAN	432	0.00714336
20200727_serum_yeast_10_15_rep4.mzML	2417.67	2426.01	-8.33615	CGLVPVLAENYJK	C[160]GLVPVLAENYJK	(N(N(H(H(N(H(H))))(H(N(H(A)))))))	A(1)H(6)N(4)	12	3	1184.83	1277770	8.75556e+06	sp|P02787|TRFE_HUMAN	432	0.00714336
20200727_serum_yeast_10_12_rep1.mzML	2367.37	2370.68	-3.31278	CGLVPVLAENYJK	C[160]GLVPVLAENYJK	(N(N(H(H(H))(H(N(F))(N(H(A)))))))	A(1)F(1)H(5)N(4)	12	3	1179.5	2087510	2.064e+07	sp|P02787|TRFE_HUMAN	432	0.00115791
20200727_serum_yeast_10_12_rep2.mzML	2371.1	2372.21	-1.11429	CGLVPVLAENYJK	C[160]GLVPVLAENYJK	(N(N(H(H(N(H)(F)))(H(N(H(A)))))))	A(1)F(1)H(5)N(4)	12	3	1179.5	1987440	1.9415e+07	sp|P02787|TRFE_HUMAN	432	0.00115791
20200727_serum_yeast_10_12_rep3.mzML	2377.21	2382.35	-5.1424	CGLVPVLAENYJK	C[160]GLVPVLAENYJK	(N(N(H(H(N(H)(F)))(H(N(H(A)))))))	A(1)F(1)H(5)N(4)	12	3	1179.5	2304480	2.26033e+07	sp|P02787|TRFE_HUMAN	432	0.00115791
20200727_serum_yeast_10_15_rep3.mzML	2399.94	2409.57	-9.63065	CGLVPVLAENYJK	C[160]GLVPVLAENYJK	(N(N(H(H(H))(H(N(F))(N(H(A)))))))	A(1)F(1)H(5)N(4)	12	3	1179.5	1601000	1.75461e+07	sp|P02787|TRFE_HUMAN	432	0.00115791
20200727_serum_yeast_10_15_rep4.mzML	2417.67	2422.22	-4.55057	CGLVPVLAENYJK	C[160]GLVPVLAENYJK	(N(N(H(H(N(H)(F)))(H(N(H(A)))))))	A(1)F(1)H(5)N(4)	12	3	1179.5	1296120	1.51326e+07	sp|P02787|TRFE_HUMAN	432	0.00115791
20200727_serum_yeast_1_1_rep2.mzML	2356.28	2359.58	-3.30009	CGLVPVLAENYJK	C[160]GLVPVLAENYJK	(N(N(H(H(N(H)(F)))(H(N(H(A)))))))	A(1)F(1)H(5)N(4)	12	3	1179.5	2320500	2.26913e+07	sp|P02787|TRFE_HUMAN	432	0.00115791
20200727_serum_yeast_1_1_rep3.mzML	2361.94	2366.97	-5.03012	CGLVPVLAENYJK	C[160]GLVPVLAENYJK	(N(N(H(H(H))(H(N(F))(N(H(A)))))))	A(1)F(1)H(5)N(4)	12	3	1179.5	2686480	2.87115e+07	sp|P02787|TRFE_HUMAN	432	0.00115791
20200727_serum_yeast_1_1_rep4.mzML	2375.47	2375.44	0.0335611	CGLVPVLAENYJK	C[160]GLVPVLAENYJK	(N(N(H(H(H))(H(N(F))(N(H(A)))))))	A(1)F(1)H(5)N(4)	12	3	1179.5	2361750	2.74741e+07	sp|P02787|TRFE_HUMAN	432	0.00115791
20200727_serum_yeast_10_12_rep1.mzML	2346.81	2344.91	1.89686	CGLVPVLAENYJK	C[160]GLVPVLAENYJK	(N(N(H(H(N(H(A))))(H(N(H))(N(H))))))	A(1)H(6)N(5)	12	3	1252.53	3810400	7.10099e+07	sp|P02787|TRFE_HUMAN	432	0.000426046
20200727_serum_yeast_10_12_rep2.mzML	2351.86	2346.53	5.32801	CGLVPVLAENYJK	C[160]GLVPVLAENYJK	(N(N(H(H(N(H(A))))(H(N(H))(N(H))))))	A(1)H(6)N(5)	12	3	1252.53	3576480	7.51472e+07	sp|P02787|TRFE_HUMAN	432	0.000426046
20200727_serum_yeast_10_12_rep3.mzML	2355.72	2352.46	3.26429	CGLVPVLAENYJK	C[160]GLVPVLAENYJK	(N(N(H(H(N(H(A))))(H(N(H))(N(H))))))	A(1)H(6)N(5)	12	3	1252.53	4129650	100266690	sp|P02787|TRFE_HUMAN	432	0.000426046
20200727_serum_yeast_10_15_rep1.mzML	2381.55	2379.8	1.74635	CGLVPVLAENYJK	C[160]GLVPVLAENYJK	(N(N(H(H(N(H(A))))(H(N(H))(N(H))))))	A(1)H(6)N(5)	12	3	1252.53	3743400	102067366	sp|P02787|TRFE_HUMAN	432	0.000426046
20200727_serum_yeast_10_15_rep3.mzML	2376.11	2377.09	-0.980162	CGLVPVLAENYJK	C[160]GLVPVLAENYJK	(N(N(H(H(N(H(A))))(H(N(H))(N(H))))))	A(1)H(6)N(5)	12	3	1252.53	3614500	95563178	sp|P02787|TRFE_HUMAN	432	0.000426046
20200727_serum_yeast_10_15_rep4.mzML	2397.61	2395.72	1.89391	CGLVPVLAENYJK	C[160]GLVPVLAENYJK	(N(N(H(H(N(H(A))))(H(N(H))(N(H))))))	A(1)H(6)N(5)	12	3	1252.53	2831320	71863269	sp|P02787|TRFE_HUMAN	432	0.000426046
20200727_serum_yeast_1_1_rep2.mzML	2333.92	2332.18	1.74233	CGLVPVLAENYJK	C[160]GLVPVLAENYJK	(N(N(H(H(N(H(A))))(H(N(H))(N(H))))))	A(1)H(6)N(5)	12	3	1252.53	4037150	8.01326e+07	sp|P02787|TRFE_HUMAN	432	0.000426046
20200727_serum_yeast_1_1_rep3.mzML	2341.32	2340.15	1.1734	CGLVPVLAENYJK	C[160]GLVPVLAENYJK	(N(N(H(H(N(H(A))))(H(N(H))(N(H))))))	A(1)H(6)N(5)	12	3	1252.53	4176860	7.89995e+07	sp|P02787|TRFE_HUMAN	432	0.000426046
20200727_serum_yeast_1_1_rep4.mzML	2354.19	2349.28	4.90967	CGLVPVLAENYJK	C[160]GLVPVLAENYJK	(N(N(H(H(N(H(A))))(H(N(H))(N(H))))))	A(1)H(6)N(5)	12	3	1252.53	4062380	73203964	sp|P02787|TRFE_HUMAN	432	0.000426046
20200727_serum_yeast_10_12_rep1.mzML	2346.81	2345.59	1.22415	CGLVPVLAENYJK	C[160]GLVPVLAENYJK	(N(N(H(N)(H(N(H(H))))(H(N(F)(H(H)))))))	F(1)H(7)N(5)	12	3	1258.2	3969570	1.81684e+07	sp|P02787|TRFE_HUMAN	432	0.000272113
20200727_serum_yeast_10_12_rep2.mzML	2351.86	2347.15	4.71306	CGLVPVLAENYJK	C[160]GLVPVLAENYJK	(N(N(H(N)(H(N(H(H))))(H(N(F)(H(H)))))))	F(1)H(7)N(5)	12	3	1258.2	3617290	2.17674e+07	sp|P02787|TRFE_HUMAN	432	0.000272113
20200727_serum_yeast_10_12_rep3.mzML	2355.72	2353.27	2.44669	CGLVPVLAENYJK	C[160]GLVPVLAENYJK	(N(N(H(N)(H(N(H(H))))(H(N(F)(H(H)))))))	F(1)H(7)N(5)	12	3	1258.2	4160200	2.3737e+07	sp|P02787|TRFE_HUMAN	432	0.000272113
20200727_serum_yeast_10_15_rep1.mzML	2381.55	2380.44	1.11121	CGLVPVLAENYJK	C[160]GLVPVLAENYJK	(N(N(H(N)(H(N(H(H))))(H(N(F)(H(H)))))))	F(1)H(7)N(5)	12	3	1258.2	3850410	2.1388e+07	sp|P02787|TRFE_HUMAN	432	0.000272113
20200727_serum_yeast_10_15_rep3.mzML	2376.11	2377.92	-1.80595	CGLVPVLAENYJK	C[160]GLVPVLAENYJK	(N(N(H(N)(H(N(H(H))))(H(N(F)(H(H)))))))	F(1)H(7)N(5)	12	3	1258.2	3653520	2.54888e+07	sp|P02787|TRFE_HUMAN	432	0.000272113
20200727_serum_yeast_10_15_rep4.mzML	2397.61	2396.32	1.28872	CGLVPVLAENYJK	C[160]GLVPVLAENYJK	(N(N(H(N)(H(N(H(H))))(H(N(F)(H(H)))))))	F(1)H(7)N(5)	12	3	1258.2	2832430	1.38461e+07	sp|P02787|TRFE_HUMAN	432	0.000272113
20200727_serum_yeast_1_1_rep2.mzML	2333.92	2332.94	0.982019	CGLVPVLAENYJK	C[160]GLVPVLAENYJK	(N(N(H(N)(H(N(H(H))))(H(N(F)(H(H)))))))	F(1)H(7)N(5)	12	3	1258.2	4062290	1.79491e+07	sp|P02787|TRFE_HUMAN	432	0.000272113
20200727_serum_yeast_1_1_rep3.mzML	2341.32	2340.86	0.458031	CGLVPVLAENYJK	C[160]GLVPVLAENYJK	(N(N(H(N)(H(N(H(H))))(H(N(F)(H(H)))))))	F(1)H(7)N(5)	12	3	1258.2	4114500	2.67063e+07	sp|P02787|TRFE_HUMAN	432	0.000272113
20200727_serum_yeast_1_1_rep4.mzML	2354.19	2349.96	4.23448	CGLVPVLAENYJK	C[160]GLVPVLAENYJK	(N(N(H(N)(H(N(H(H))))(H(N(F)(H(H)))))))	F(1)H(7)N(5)	12	3	1258.2	4182240	1.92482e+07	sp|P02787|TRFE_HUMAN	432	0.000272113
20200727_serum_yeast_10_12_rep1.mzML	2799.11	2798.91	0.196628	CGLVPVLAENYJK	C[160]GLVPVLAENYJK	(N(F)(N(H(H(H))(H(N(H)(F))(N(H(A)))))))	A(1)F(2)H(6)N(4)	12	3	1282.2	3818630	6.97961e+06	sp|P02787|TRFE_HUMAN	432	0.00140603
20200727_serum_yeast_10_12_rep2.mzML	2803.87	2803.45	0.42377	CGLVPVLAENYJK	C[160]GLVPVLAENYJK	(N(N(H(H(H))(H(N(H)(F))(N(F)(H(A)))))))	A(1)F(2)H(6)N(4)	12	3	1282.2	3245780	6.12356e+06	sp|P02787|TRFE_HUMAN	432	0.00140603
20200727_serum_yeast_10_12_rep3.mzML	2806.94	2807.72	-0.780292	CGLVPVLAENYJK	C[160]GLVPVLAENYJK	(N(N(H(H(H))(H(N(H)(F))(N(F)(H(A)))))))	A(1)F(2)H(6)N(4)	12	3	1282.2	3585990	6.54259e+06	sp|P02787|TRFE_HUMAN	432	0.00140603
20200727_serum_yeast_10_15_rep1.mzML	2816.6	2822.09	-5.48731	CGLVPVLAENYJK	C[160]GLVPVLAENYJK	(N(F)(N(H(H(H))(H(N(H)(F))(N(H(A)))))))	A(1)F(2)H(6)N(4)	12	3	1282.2	2994380	6.8319e+06	sp|P02787|TRFE_HUMAN	432	0.00140603
20200727_serum_yeast_10_15_rep3.mzML	2825.6	2828.71	-3.10722	CGLVPVLAENYJK	C[160]GLVPVLAENYJK	(N(N(H(H(H))(H(N(H)(F))(N(F)(H(A)))))))	A(1)F(2)H(6)N(4)	12	3	1282.2	2663960	5.81048e+06	sp|P02787|TRFE_HUMAN	432	0.00140603
20200727_serum_yeast_10_15_rep4.mzML	2830.28	2838.75	-8.47406	CGLVPVLAENYJK	C[160]GLVPVLAENYJK	(N(N(H(H(H))(H(N(H)(F))(N(F)(H(A)))))))	A(1)F(2)H(6)N(4)	12	3	1282.2	2812910	6.08428e+06	sp|P02787|TRFE_HUMAN	432	0.00140603
20200727_serum_yeast_1_1_rep2.mzML	2779.7	2776.02	3.68293	CGLVPVLAENYJK	C[160]GLVPVLAENYJK	(N(N(H(H(H))(H(N(H)(F))(N(F)(H(A)))))))	A(1)F(2)H(6)N(4)	12	3	1282.2	3983300	7.94133e+06	sp|P02787|TRFE_HUMAN	432	0.00140603
20200727_serum_yeast_1_1_rep3.mzML	2780.47	2776.2	4.2686	CGLVPVLAENYJK	C[160]GLVPVLAENYJK	(N(N(H(H(H))(H(N(H)(F))(N(F)(H(A)))))))	A(1)F(2)H(6)N(4)	12	3	1282.2	3985620	7709842	sp|P02787|TRFE_HUMAN	432	0.00140603
20200727_serum_yeast_1_1_rep4.mzML	2794.65	2796.43	-1.77663	CGLVPVLAENYJK	C[160]GLVPVLAENYJK	(N(F)(N(H(H(H))(H(N(H)(F))(N(H(A)))))))	A(1)F(2)H(6)N(4)	12	3	1282.2	3729100	6604691	sp|P02787|TRFE_HUMAN	432	0.00140603
20200727_serum_yeast_10_12_rep1.mzML	2780.65	2790.59	-9.93819	CGLVPVLAENYJK	C[160]GLVPVLAENYJK	(N(N(H(H(N(H))(N(H(A))))(H(N(H))(N(H(A)))))))	A(2)H(7)N(6)	12	3	1471.27	3674970	23961.8	sp|P02787|TRFE_HUMAN	432	0.000192647
20200727_serum_yeast_10_12_rep2.mzML	2783.69	2795.06	-11.3715	CGLVPVLAENYJK	C[160]GLVPVLAENYJK	(N(N(H(H(N(H))(N(H(A))))(H(N(H))(N(H(A)))))))	A(2)H(7)N(6)	12	3	1471.27	4151140	135497	sp|P02787|TRFE_HUMAN	432	0.000192647
20200727_serum_yeast_10_12_rep3.mzML	2787.22	2798.6	-11.3833	CGLVPVLAENYJK	C[160]GLVPVLAENYJK	(N(N(H(H(N(H))(N(H(A))))(H(N(H))(N(H(A)))))))	A(2)H(7)N(6)	12	3	1471.27	3545240	477859	sp|P02787|TRFE_HUMAN	432	0.000192647
20200727_serum_yeast_10_15_rep1.mzML	2792.96	2812.22	-19.2598	CGLVPVLAENYJK	C[160]GLVPVLAENYJK	(N(N(H(H(N(H))(N(H(A))))(H(N(H))(N(H(A)))))))	A(2)H(7)N(6)	12	3	1471.27	2105600	197470	sp|P02787|TRFE_HUMAN	432	0.000192647
20200727_serum_yeast_10_15_rep3.mzML	2805.88	2818.63	-12.7478	CGLVPVLAENYJK	C[160]GLVPVLAENYJK	(N(N(H(H(N(H))(N(H(A))))(H(N(H))(N(H(A)))))))	A(2)H(7)N(6)	12	3	1471.27	1124280	16070.4	sp|P02787|TRFE_HUMAN	432	0.000192647
20200727_serum_yeast_10_15_rep4.mzML	2806.92	2828.26	-21.3367	CGLVPVLAENYJK	C[160]GLVPVLAENYJK	(N(N(H(H(N(H))(N(H(A))))(H(N(H))(N(H(A)))))))	A(2)H(7)N(6)	12	3	1471.27	1518180	139135	sp|P02787|TRFE_HUMAN	432	0.000192647
20200727_serum_yeast_1_1_rep3.mzML	2761.3	2768.19	-6.88703	CGLVPVLAENYJK	C[160]GLVPVLAENYJK	(N(N(H(H(N(H))(N(H(A))))(H(N(H))(N(H(A)))))))	A(2)H(7)N(6)	12	3	1471.27	6836700	536986	sp|P02787|TRFE_HUMAN	432	0.000192647
20200727_serum_yeast_1_1_rep4.mzML	2772.15	2785.94	-13.793	CGLVPVLAENYJK	C[160]GLVPVLAENYJK	(N(N(H(H(N(H))(N(H(A))))(H(N(H))(N(H(A)))))))	A(2)H(7)N(6)	12	3	1471.27	3247360	192275	sp|P02787|TRFE_HUMAN	432	0.000192647
20200727_serum_yeast_10_12_rep1.mzML	1413.75	1445.3	-31.5474	CIJQSICEK	C[160]IJQSIC[160]EK	(N(N(H(H(N(H(A))))(H(N(H(A)))))))	A(2)H(5)N(4)	3	3	1119.44	363997	1.66106e+07	sp|O75882|ATRN_HUMAN	1073	0.000462379
20200727_serum_yeast_1_1_rep2.mzML	1373.7	1404.97	-31.2728	CIJQSICEK	C[160]IJQSIC[160]EK	(N(N(H(H(N(H(A))))(H(N(H(A)))))))	A(2)H(5)N(4)	3	3	1119.44	456158	1.89977e+07	sp|O75882|ATRN_HUMAN	1073	0.000462379
20200727_serum_yeast_1_1_rep4.mzML	1395.59	1415.89	-20.3014	CIJQSICEK	C[160]IJQSIC[160]EK	(N(N(H(H(N(H(A))))(H(N(H(A)))))))	A(2)H(5)N(4)	3	3	1119.44	314419	1.56398e+07	sp|O75882|ATRN_HUMAN	1073	0.000462379
20200727_serum_yeast_1_1_rep3.mzML	1384.3	1358.32	25.9812	CJDTIPEDYETHQLR	C[160]JDTIPEDYETHQLR	(N(N(H(H(H(H)))(H(H)(H(H)(H))))))	H(9)N(2)	2	3	1252.49	573859	1.4721e+07	sp|P49747|COMP_HUMAN	742	0.00319423
20200727_serum_yeast_1_1_rep4.mzML	1383.71	1366.98	16.7269	CJDTIPEDYETHQLR	C[160]JDTIPEDYETHQLR	(N(N(H(H(H(H)))(H(H)(H(H)(H))))))	H(9)N(2)	2	3	1252.49	286407	1.3054e+07	sp|P49747|COMP_HUMAN	742	0.00319423
20200727_serum_yeast_10_12_rep1.mzML	3387.89	3273.81	114.077	CSDGWSFDATTLDDJGTMLFFK	C[160]SDGWSFDATTLDDJGTMLFFK	(N(N(H(H(N(H(A))))(H(N(H(A)))))))	A(2)H(5)N(4)	15	3	1578.29	2636400	7.55947e+07	sp|P02790|HEMO_HUMAN	64	3.53652e-05
20200727_serum_yeast_10_12_rep2.mzML	3379.79	3272.81	106.981	CSDGWSFDATTLDDJGTMLFFK	C[160]SDGWSFDATTLDDJGTMLFFK	(N(N(H(H(N(H(A))))(H(N(H(A)))))))	A(2)H(5)N(4)	15	3	1578.29	1963620	6.99799e+07	sp|P02790|HEMO_HUMAN	64	3.53652e-05
20200727_serum_yeast_10_12_rep3.mzML	3390.12	3275	115.117	CSDGWSFDATTLDDJGTMLFFK	C[160]SDGWSFDATTLDDJGTMLFFK	(N(N(H(H(N(H(A))))(H(N(H(A)))))))	A(2)H(5)N(4)	15	3	1578.29	2697660	1.08426e+08	sp|P02790|HEMO_HUMAN	64	3.53652e-05
20200727_serum_yeast_10_15_rep1.mzML	3386.4	3273.97	112.428	CSDGWSFDATTLDDJGTMLFFK	C[160]SDGWSFDATTLDDJGTMLFFK	(N(N(H(H(N(H(A))))(H(N(H(A)))))))	A(2)H(5)N(4)	15	3	1578.29	2437480	8.05935e+07	sp|P02790|HEMO_HUMAN	64	3.53652e-05
20200727_serum_yeast_10_15_rep3.mzML	3391.46	3284.12	107.339	CSDGWSFDATTLDDJGTMLFFK	C[160]SDGWSFDATTLDDJGTMLFFK	(N(N(H(H(N(H(A))))(H(N(H(A)))))))	A(2)H(5)N(4)	15	3	1578.29	1797150	7.53841e+07	sp|P02790|HEMO_HUMAN	64	3.53652e-05
20200727_serum_yeast_10_15_rep4.mzML	3386.1	3280.87	105.234	CSDGWSFDATTLDDJGTMLFFK	C[160]SDGWSFDATTLDDJGTMLFFK	(N(N(H(H(N(H(A))))(H(N(H(A)))))))	A(2)H(5)N(4)	15	3	1578.29	2131770	9.4553e+07	sp|P02790|HEMO_HUMAN	64	3.53652e-05
20200727_serum_yeast_1_1_rep2.mzML	3376.82	3266.84	109.976	CSDGWSFDATTLDDJGTMLFFK	C[160]SDGWSFDATTLDDJGTMLFFK	(N(N(H(H(N(H(A))))(H(N(H(A)))))))	A(2)H(5)N(4)	15	3	1578.29	2654690	9.95444e+07	sp|P02790|HEMO_HUMAN	64	3.53652e-05
20200727_serum_yeast_1_1_rep3.mzML	3376.16	3266.46	109.697	CSDGWSFDATTLDDJGTMLFFK	C[160]SDGWSFDATTLDDJGTMLFFK	(N(N(H(H(N(H(A))))(H(N(H(A)))))))	A(2)H(5)N(4)	15	3	1578.29	2195690	6.41744e+07	sp|P02790|HEMO_HUMAN	64	3.53652e-05
20200727_serum_yeast_1_1_rep4.mzML	3377.67	3270	107.667	CSDGWSFDATTLDDJGTMLFFK	C[160]SDGWSFDATTLDDJGTMLFFK	(N(N(H(H(N(H(A))))(H(N(H(A)))))))	A(2)H(5)N(4)	15	3	1578.29	2470480	9.90781e+07	sp|P02790|HEMO_HUMAN	64	3.53652e-05
20200727_serum_yeast_10_12_rep1.mzML	3296.73	3107.02	189.714	CSDGWSFDATTLDDJGTMLFFK	C[160]SDGWSFDATTLDDJGTMLFFK	(N(N(H(H(H))(H(N(H))(N(H)(F))))))	F(1)H(6)N(4)	15	3	1486.93	439436	5.5304e+06	sp|P02790|HEMO_HUMAN	64	0.00379586
20200727_serum_yeast_10_15_rep3.mzML	3304.58	3132.54	172.04	CSDGWSFDATTLDDJGTMLFFK	C[160]SDGWSFDATTLDDJGTMLFFK	(N(N(H(H(H))(H(N(H))(N(H)(F))))))	F(1)H(6)N(4)	15	3	1486.93	695487	7.32924e+06	sp|P02790|HEMO_HUMAN	64	0.00379586
20200727_serum_yeast_10_15_rep4.mzML	3302.92	3130.17	172.754	CSDGWSFDATTLDDJGTMLFFK	C[160]SDGWSFDATTLDDJGTMLFFK	(N(N(H(H(H))(H(N(H))(N(H)(F))))))	F(1)H(6)N(4)	15	3	1486.93	637831	1.03537e+07	sp|P02790|HEMO_HUMAN	64	0.00379586
20200727_serum_yeast_1_1_rep2.mzML	3286.56	3100.84	185.722	CSDGWSFDATTLDDJGTMLFFK	C[160]SDGWSFDATTLDDJGTMLFFK	(N(N(H(H(H))(H(N(H))(N(H)(F))))))	F(1)H(6)N(4)	15	3	1486.93	719208	1.12074e+07	sp|P02790|HEMO_HUMAN	64	0.00379586
20200727_serum_yeast_10_12_rep1.mzML	3296.73	3194.17	102.56	CSDGWSFDATTLDDJGTMLFFK	C[160]SDGWSFDATTLDDJGTMLFFK	(N(N(H(H(N(H)))(H(N(H(A)))))))	A(1)H(5)N(4)	15	3	1481.26	439436	1.03338e+07	sp|P02790|HEMO_HUMAN	64	0.00121757
20200727_serum_yeast_10_15_rep3.mzML	3304.58	3196.91	107.668	CSDGWSFDATTLDDJGTMLFFK	C[160]SDGWSFDATTLDDJGTMLFFK	(N(N(H(H(N(H)))(H(N(H(A)))))))	A(1)H(5)N(4)	15	3	1481.26	695487	1.61988e+07	sp|P02790|HEMO_HUMAN	64	0.00121757
20200727_serum_yeast_10_15_rep4.mzML	3302.92	3199.46	103.463	CSDGWSFDATTLDDJGTMLFFK	C[160]SDGWSFDATTLDDJGTMLFFK	(N(N(H(H(N(H)))(H(N(H(A)))))))	A(1)H(5)N(4)	15	3	1481.26	637831	1.81508e+07	sp|P02790|HEMO_HUMAN	64	0.00121757
20200727_serum_yeast_1_1_rep2.mzML	3286.56	3185.27	101.294	CSDGWSFDATTLDDJGTMLFFK	C[160]SDGWSFDATTLDDJGTMLFFK	(N(N(H(H(N(H)))(H(N(H(A)))))))	A(1)H(5)N(4)	15	3	1481.26	719208	1.61983e+07	sp|P02790|HEMO_HUMAN	64	0.00121757
20200727_serum_yeast_1_1_rep3.mzML	3288.35	3178.99	109.362	CSDGWSFDATTLDDJGTMLFFK	C[160]SDGWSFDATTLDDJGTMLFFK	(N(N(H(H(N(H)))(H(N(H(A)))))))	A(1)H(5)N(4)	15	3	1481.26	456849	1.34784e+07	sp|P02790|HEMO_HUMAN	64	0.00121757
20200727_serum_yeast_10_12_rep1.mzML	1587.29	1625.91	-38.6167	DFVJASSK	DFVJASSK	(N(N(H(H(N(H(A))))(H(N(H(A)))))))	A(2)H(5)N(4)	4	3	1024.74	5701700	9.98833e+07	sp|P05546|HEP2_HUMAN	188	0.00808966
20200727_serum_yeast_10_12_rep2.mzML	1593.34	1640.51	-47.1682	DFVJASSK	DFVJASSK	(N(N(H(H(N(H(A))))(H(N(H(A)))))))	A(2)H(5)N(4)	4	3	1024.74	6362100	1.06842e+08	sp|P05546|HEP2_HUMAN	188	0.00808966
20200727_serum_yeast_10_12_rep3.mzML	1586.99	1636.54	-49.551	DFVJASSK	DFVJASSK	(N(N(H(H(N(H(A))))(H(N(H(A)))))))	A(2)H(5)N(4)	4	3	1024.74	6926810	1.22229e+08	sp|P05546|HEP2_HUMAN	188	0.00808966
20200727_serum_yeast_10_15_rep1.mzML	1594.97	1647.6	-52.6321	DFVJASSK	DFVJASSK	(N(N(H(H(N(H(A))))(H(N(H(A)))))))	A(2)H(5)N(4)	4	3	1024.74	6422630	1.00159e+08	sp|P05546|HEP2_HUMAN	188	0.00808966
20200727_serum_yeast_10_15_rep3.mzML	1619.54	1648.06	-28.5214	DFVJASSK	DFVJASSK	(N(N(H(H(N(H(A))))(H(N(H(A)))))))	A(2)H(5)N(4)	4	3	1024.74	4329080	5.2592e+07	sp|P05546|HEP2_HUMAN	188	0.00808966
20200727_serum_yeast_10_15_rep4.mzML	1604.29	1659.27	-54.9808	DFVJASSK	DFVJASSK	(N(N(H(H(N(H(A))))(H(N(H(A)))))))	A(2)H(5)N(4)	4	3	1024.74	5699740	9.47964e+07	sp|P05546|HEP2_HUMAN	188	0.00808966
20200727_serum_yeast_1_1_rep2.mzML	1562.37	1617.29	-54.9156	DFVJASSK	DFVJASSK	(N(N(H(H(N(H(A))))(H(N(H(A)))))))	A(2)H(5)N(4)	4	3	1024.74	7677110	1.22298e+08	sp|P05546|HEP2_HUMAN	188	0.00808966
20200727_serum_yeast_1_1_rep3.mzML	1570.24	1626.69	-56.4504	DFVJASSK	DFVJASSK	(N(N(H(H(N(H(A))))(H(N(H(A)))))))	A(2)H(5)N(4)	4	3	1024.74	6868900	9.68139e+07	sp|P05546|HEP2_HUMAN	188	0.00808966
20200727_serum_yeast_1_1_rep4.mzML	1564.81	1632.66	-67.8459	DFVJASSK	DFVJASSK	(N(N(H(H(N(H(A))))(H(N(H(A)))))))	A(2)H(5)N(4)	4	3	1024.74	10119800	1.6317e+08	sp|P05546|HEP2_HUMAN	188	0.00808966
20200727_serum_yeast_10_12_rep1.mzML	1587.65	1623.1	-35.4464	DFVJASSK	DFVJASSK	(N(N(H(H(N(H(A))))(H(N(H(A)))))))	A(2)H(5)N(4)	4	2	1536.6	852254	2.45157e+07	sp|P05546|HEP2_HUMAN	188	0.00808966
20200727_serum_yeast_10_12_rep2.mzML	1593.68	1636.97	-43.2861	DFVJASSK	DFVJASSK	(N(N(H(H(N(H(A))))(H(N(H(A)))))))	A(2)H(5)N(4)	4	2	1536.6	1046100	2.45539e+07	sp|P05546|HEP2_HUMAN	188	0.00808966
20200727_serum_yeast_10_12_rep3.mzML	1587.38	1633.42	-46.0435	DFVJASSK	DFVJASSK	(N(N(H(H(N(H(A))))(H(N(H(A)))))))	A(2)H(5)N(4)	4	2	1536.6	1511810	3.22133e+07	sp|P05546|HEP2_HUMAN	188	0.00808966
20200727_serum_yeast_10_15_rep1.mzML	1595.05	1642.98	-47.9306	DFVJASSK	DFVJASSK	(N(N(H(H(N(H(A))))(H(N(H(A)))))))	A(2)H(5)N(4)	4	2	1536.6	1482840	2.8398e+07	sp|P05546|HEP2_HUMAN	188	0.00808966
20200727_serum_yeast_10_15_rep4.mzML	1604.16	1654.93	-50.7704	DFVJASSK	DFVJASSK	(N(N(H(H(N(H(A))))(H(N(H(A)))))))	A(2)H(5)N(4)	4	2	1536.6	1319280	2.62145e+07	sp|P05546|HEP2_HUMAN	188	0.00808966
20200727_serum_yeast_1_1_rep2.mzML	1562.72	1613.22	-50.4986	DFVJASSK	DFVJASSK	(N(N(H(H(N(H(A))))(H(N(H(A)))))))	A(2)H(5)N(4)	4	2	1536.6	1490710	3.24435e+07	sp|P05546|HEP2_HUMAN	188	0.00808966
20200727_serum_yeast_1_1_rep3.mzML	1570.43	1623.21	-52.7768	DFVJASSK	DFVJASSK	(N(N(H(H(N(H(A))))(H(N(H(A)))))))	A(2)H(5)N(4)	4	2	1536.6	1288710	3.39924e+07	sp|P05546|HEP2_HUMAN	188	0.00808966
20200727_serum_yeast_1_1_rep4.mzML	1564.89	1628.48	-63.595	DFVJASSK	DFVJASSK	(N(N(H(H(N(H(A))))(H(N(H(A)))))))	A(2)H(5)N(4)	4	2	1536.6	2528450	4.69969e+07	sp|P05546|HEP2_HUMAN	188	0.00808966
20200727_serum_yeast_10_12_rep1.mzML	1485.91	1509.81	-23.8962	DIENFJSTQK	DIENFJSTQK	(N(N(H(H(H))(H(N(H))(N(H)(F))))))	F(1)H(6)N(4)	6	3	1042.76	745964	3.27073e+06	sp|P43652|AFAM_HUMAN	33	0.00190208
20200727_serum_yeast_10_12_rep2.mzML	1484.9	1508.63	-23.7346	DIENFJSTQK	DIENFJSTQK	(N(N(H(H(H))(H(N(H))(N(H)(F))))))	F(1)H(6)N(4)	6	3	1042.76	791978	3.21304e+06	sp|P43652|AFAM_HUMAN	33	0.00190208
20200727_serum_yeast_10_12_rep3.mzML	1488.01	1506.07	-18.0638	DIENFJSTQK	DIENFJSTQK	(N(F)(N(H(H(H))(H(N(H))(N(H))))))	F(1)H(6)N(4)	6	3	1042.76	665019	3.2326e+06	sp|P43652|AFAM_HUMAN	33	0.00190208
20200727_serum_yeast_10_15_rep1.mzML	1478.84	1503.77	-24.9252	DIENFJSTQK	DIENFJSTQK	(N(F)(N(H(H(H))(H(N(H))(N(H))))))	F(1)H(6)N(4)	6	3	1042.76	752651	2765526	sp|P43652|AFAM_HUMAN	33	0.00190208
20200727_serum_yeast_10_15_rep3.mzML	1518.86	1538.84	-19.9773	DIENFJSTQK	DIENFJSTQK	(N(N(H(H(H))(H(N(H))(N(H)(F))))))	F(1)H(6)N(4)	6	3	1042.76	530612	2.71827e+06	sp|P43652|AFAM_HUMAN	33	0.00190208
20200727_serum_yeast_10_15_rep4.mzML	1489.67	1506.58	-16.9129	DIENFJSTQK	DIENFJSTQK	(N(N(H(H(H))(H(N(H))(N(H)(F))))))	F(1)H(6)N(4)	6	3	1042.76	737351	3.07975e+06	sp|P43652|AFAM_HUMAN	33	0.00190208
20200727_serum_yeast_1_1_rep2.mzML	1455.55	1487.43	-31.8847	DIENFJSTQK	DIENFJSTQK	(N(N(H(H(H))(H(N(H))(N(H)(F))))))	F(1)H(6)N(4)	6	3	1042.76	879560	3.72434e+06	sp|P43652|AFAM_HUMAN	33	0.00190208
20200727_serum_yeast_1_1_rep4.mzML	1459.54	1481.43	-21.8866	DIENFJSTQK	DIENFJSTQK	(N(N(H(H(H))(H(N(H))(N(H)(F))))))	F(1)H(6)N(4)	6	3	1042.76	819395	3.07174e+06	sp|P43652|AFAM_HUMAN	33	0.00190208
20200727_serum_yeast_10_12_rep1.mzML	1485.91	1493.41	-7.4992	DIENFJSTQK	DIENFJSTQK	(N(N(H(H(H))(H(N)(N(H(A)))))))	A(1)H(5)N(4)	6	3	1037.08	736672	1.57243e+07	sp|P43652|AFAM_HUMAN	33	0.00261826
20200727_serum_yeast_10_12_rep2.mzML	1484.9	1492.72	-7.82246	DIENFJSTQK	DIENFJSTQK	(N(N(H(H(N(H)))(H(N(H(A)))))))	A(1)H(5)N(4)	6	3	1037.08	802963	1.56852e+07	sp|P43652|AFAM_HUMAN	33	0.00261826
20200727_serum_yeast_10_15_rep3.mzML	1518.86	1524.32	-5.459	DIENFJSTQK	DIENFJSTQK	(N(N(H(H(N(H)))(H(N(H(A)))))))	A(1)H(5)N(4)	6	3	1037.08	521190	1.10127e+07	sp|P43652|AFAM_HUMAN	33	0.00261826
20200727_serum_yeast_10_15_rep4.mzML	1489.67	1489.97	-0.303534	DIENFJSTQK	DIENFJSTQK	(N(N(H(H(N(H)))(H(N(H(A)))))))	A(1)H(5)N(4)	6	3	1037.08	760910	1.34729e+07	sp|P43652|AFAM_HUMAN	33	0.00261826
20200727_serum_yeast_1_1_rep2.mzML	1455.55	1467.9	-12.3511	DIENFJSTQK	DIENFJSTQK	(N(N(H(H(N(H)))(H(N(H(A)))))))	A(1)H(5)N(4)	6	3	1037.08	888958	16153362	sp|P43652|AFAM_HUMAN	33	0.00261826
20200727_serum_yeast_1_1_rep3.mzML	1465.41	1475.64	-10.2268	DIENFJSTQK	DIENFJSTQK	(N(N(H(H(N(H)))(H(N(H(A)))))))	A(1)H(5)N(4)	6	3	1037.08	794642	1.46033e+07	sp|P43652|AFAM_HUMAN	33	0.00261826
20200727_serum_yeast_1_1_rep4.mzML	1459.54	1465.03	-5.48743	DIENFJSTQK	DIENFJSTQK	(N(N(H(H(N(H)))(H(N(H(A)))))))	A(1)H(5)N(4)	6	3	1037.08	818605	1.4936e+07	sp|P43652|AFAM_HUMAN	33	0.00261826
20200727_serum_yeast_10_12_rep1.mzML	1752.97	1816.05	-63.0809	DIENFJSTQK	DIENFJSTQK	(N(N(H(H(N(H(A))))(H(N(H(A)))))))	A(2)H(5)N(4)	6	3	1134.12	6717690	1.26355e+08	sp|P43652|AFAM_HUMAN	33	0.0043735
20200727_serum_yeast_10_12_rep2.mzML	1763.43	1820.88	-57.4536	DIENFJSTQK	DIENFJSTQK	(N(N(H(H(N(H(A))))(H(N(H(A)))))))	A(2)H(5)N(4)	6	3	1134.12	7432380	1.28364e+08	sp|P43652|AFAM_HUMAN	33	0.0043735
20200727_serum_yeast_10_12_rep3.mzML	1762.67	1841.17	-78.5041	DIENFJSTQK	DIENFJSTQK	(N(N(H(H(N(H(A))))(H(N(H(A)))))))	A(2)H(5)N(4)	6	3	1134.12	8173700	1.50041e+08	sp|P43652|AFAM_HUMAN	33	0.0043735
20200727_serum_yeast_10_15_rep1.mzML	1776.82	1853.01	-76.1931	DIENFJSTQK	DIENFJSTQK	(N(N(H(H(N(H(A))))(H(N(H(A)))))))	A(2)H(5)N(4)	6	3	1134.12	7014960	1.09748e+08	sp|P43652|AFAM_HUMAN	33	0.0043735
20200727_serum_yeast_10_15_rep3.mzML	1786.33	1866.1	-79.7714	DIENFJSTQK	DIENFJSTQK	(N(N(H(H(N(H(A))))(H(N(H(A)))))))	A(2)H(5)N(4)	6	3	1134.12	6562900	1.00712e+08	sp|P43652|AFAM_HUMAN	33	0.0043735
20200727_serum_yeast_10_15_rep4.mzML	1799.02	1874.49	-75.4705	DIENFJSTQK	DIENFJSTQK	(N(N(H(H(N(H(A))))(H(N(H(A)))))))	A(2)H(5)N(4)	6	3	1134.12	5424750	103617705	sp|P43652|AFAM_HUMAN	33	0.0043735
20200727_serum_yeast_1_1_rep2.mzML	1735.38	1797.2	-61.8153	DIENFJSTQK	DIENFJSTQK	(N(N(H(H(N(H(A))))(H(N(H(A)))))))	A(2)H(5)N(4)	6	3	1134.12	5746040	1.15365e+08	sp|P43652|AFAM_HUMAN	33	0.0043735
20200727_serum_yeast_1_1_rep3.mzML	1750.93	1814.68	-63.7458	DIENFJSTQK	DIENFJSTQK	(N(N(H(H(N(H(A))))(H(N(H(A)))))))	A(2)H(5)N(4)	6	3	1134.12	6054750	1.14934e+08	sp|P43652|AFAM_HUMAN	33	0.0043735
20200727_serum_yeast_1_1_rep4.mzML	1763.32	1828.31	-64.987	DIENFJSTQK	DIENFJSTQK	(N(N(H(H(N(H(A))))(H(N(H(A)))))))	A(2)H(5)N(4)	6	3	1134.12	4988320	1.0636e+08	sp|P43652|AFAM_HUMAN	33	0.0043735
20200727_serum_yeast_10_12_rep1.mzML	1752.97	1830.21	-77.2389	DIENFJSTQK	DIENFJSTQK	(N(N(H(H(N(H(H))))(H(N(F)(H(A)))))))	A(1)F(1)H(6)N(4)	6	3	1139.79	6666390	3.81515e+06	sp|P43652|AFAM_HUMAN	33	0.00147041
20200727_serum_yeast_10_12_rep2.mzML	1763.43	1833.51	-70.075	DIENFJSTQK	DIENFJSTQK	(N(N(H(H(N(H(H))))(H(N(F)(H(A)))))))	A(1)F(1)H(6)N(4)	6	3	1139.79	7403800	9.84508e+06	sp|P43652|AFAM_HUMAN	33	0.00147041
20200727_serum_yeast_10_12_rep3.mzML	1762.67	1855.62	-92.9481	DIENFJSTQK	DIENFJSTQK	(N(N(H(H(N(H(H))))(H(N(F)(H(A)))))))	A(1)F(1)H(6)N(4)	6	3	1139.79	8150990	1.53419e+07	sp|P43652|AFAM_HUMAN	33	0.00147041
20200727_serum_yeast_10_15_rep1.mzML	1776.82	1865.94	-89.1243	DIENFJSTQK	DIENFJSTQK	(N(F)(N(H(H(N(H(H))))(H(N(H(A)))))))	A(1)F(1)H(6)N(4)	6	3	1139.79	6974250	8.81791e+06	sp|P43652|AFAM_HUMAN	33	0.00147041
20200727_serum_yeast_10_15_rep3.mzML	1786.33	1883.36	-97.029	DIENFJSTQK	DIENFJSTQK	(N(N(H(H(N(H(H))))(H(N(F)(H(A)))))))	A(1)F(1)H(6)N(4)	6	3	1139.79	6501830	9.14151e+06	sp|P43652|AFAM_HUMAN	33	0.00147041
20200727_serum_yeast_10_15_rep4.mzML	1799.02	1889.51	-90.4864	DIENFJSTQK	DIENFJSTQK	(N(N(H(H(N(H(H))))(H(N(F)(H(A)))))))	A(1)F(1)H(6)N(4)	6	3	1139.79	5412910	9.28713e+06	sp|P43652|AFAM_HUMAN	33	0.00147041
20200727_serum_yeast_1_1_rep2.mzML	1735.38	1807.5	-72.1236	DIENFJSTQK	DIENFJSTQK	(N(N(H(H(N(H(H))))(H(N(F)(H(A)))))))	A(1)F(1)H(6)N(4)	6	3	1139.79	5708040	8.92382e+06	sp|P43652|AFAM_HUMAN	33	0.00147041
20200727_serum_yeast_1_1_rep3.mzML	1750.93	1825.67	-74.7429	DIENFJSTQK	DIENFJSTQK	(N(F)(N(H(H(H))(H(N(H))(N(H(A)))))))	A(1)F(1)H(6)N(4)	6	3	1139.79	5996610	8.47072e+06	sp|P43652|AFAM_HUMAN	33	0.00147041
20200727_serum_yeast_1_1_rep4.mzML	1763.32	1838.02	-74.7016	DIENFJSTQK	DIENFJSTQK	(N(N(H(H(N(H(H))))(H(N(F)(H(A)))))))	A(1)F(1)H(6)N(4)	6	3	1139.79	4988320	7.97639e+06	sp|P43652|AFAM_HUMAN	33	0.00147041
20200727_serum_yeast_10_12_rep1.mzML	1095.85	1087.28	8.5713	DITNJESCTCEVGDR	DITNJESC[160]TC[160]EVGDR	(N(N(H(H(H))(H(H(H(H(H(H(H))))))))))	H(10)N(2)	5	3	1266.14	932364	2.02474e+07	sp|P46992|YJR1_YEAST	51	0.000342833
20200727_serum_yeast_10_12_rep2.mzML	1109.33	1105.06	4.26761	DITNJESCTCEVGDR	DITNJESC[160]TC[160]EVGDR	(N(N(H(H(H))(H(H(H(H(H(H(H))))))))))	H(10)N(2)	5	3	1266.14	986565	11684621	sp|P46992|YJR1_YEAST	51	0.000342833
20200727_serum_yeast_10_12_rep3.mzML	1093.21	1078.77	14.4427	DITNJESCTCEVGDR	DITNJESC[160]TC[160]EVGDR	(N(N(H(H(H))(H(H(H(H(H(H(H))))))))))	H(10)N(2)	5	3	1266.14	1164030	8716669	sp|P46992|YJR1_YEAST	51	0.000342833
20200727_serum_yeast_10_15_rep1.mzML	1111.07	1086.31	24.7611	DITNJESCTCEVGDR	DITNJESC[160]TC[160]EVGDR	(N(N(H(H(H))(H(H(H(H(H(H(H))))))))))	H(10)N(2)	5	3	1266.14	1147310	6.9357e+06	sp|P46992|YJR1_YEAST	51	0.000342833
20200727_serum_yeast_10_15_rep3.mzML	1107.7	1102.14	5.55714	DITNJESCTCEVGDR	DITNJESC[160]TC[160]EVGDR	(N(N(H(H(H))(H(H(H(H(H(H(H))))))))))	H(10)N(2)	5	3	1266.14	540750	1.9896e+07	sp|P46992|YJR1_YEAST	51	0.000342833
20200727_serum_yeast_10_15_rep4.mzML	1107.16	1070.88	36.2795	DITNJESCTCEVGDR	DITNJESC[160]TC[160]EVGDR	(N(N(H(H(H))(H(H(H(H(H(H(H))))))))))	H(10)N(2)	5	3	1266.14	1400950	8.54434e+06	sp|P46992|YJR1_YEAST	51	0.000342833
20200727_serum_yeast_1_1_rep2.mzML	1062.78	1067	-4.21538	DITNJESCTCEVGDR	DITNJESC[160]TC[160]EVGDR	(N(N(H(H(H))(H(H(H(H(H(H(H))))))))))	H(10)N(2)	5	3	1266.14	1102220	1.47725e+07	sp|P46992|YJR1_YEAST	51	0.000342833
20200727_serum_yeast_1_1_rep3.mzML	1089.34	1095.11	-5.77144	DITNJESCTCEVGDR	DITNJESC[160]TC[160]EVGDR	(N(N(H(H(H))(H(H(H(H(H(H(H))))))))))	H(10)N(2)	5	3	1266.14	849361	6.66661e+06	sp|P46992|YJR1_YEAST	51	0.000342833
20200727_serum_yeast_1_1_rep4.mzML	1106.29	1094.31	11.9783	DITNJESCTCEVGDR	DITNJESC[160]TC[160]EVGDR	(N(N(H(H(H))(H(H(H(H(H(H(H))))))))))	H(10)N(2)	5	3	1266.14	1143010	7.60883e+06	sp|P46992|YJR1_YEAST	51	0.000342833
20200727_serum_yeast_10_12_rep1.mzML	2980.49	2794.03	186.464	DKICDLLVANNHFAHFFAPQJLTNMNK	DKIC[160]DLLVANNHFAHFFAPQJLTNMNK	(N(N(H(H(N(H(A))))(H(N(H(A)))))))	A(2)H(5)N(4)	21	5	1076.27	1723080	2.47627e+07	sp|P19827|ITIH1_HUMAN	285	0.000519737
20200727_serum_yeast_10_12_rep2.mzML	2977.3	2798.52	178.784	DKICDLLVANNHFAHFFAPQJLTNMNK	DKIC[160]DLLVANNHFAHFFAPQJLTNMNK	(N(N(H(H(N(H(A))))(H(N(H(A)))))))	A(2)H(5)N(4)	21	5	1076.27	1525470	1.67447e+07	sp|P19827|ITIH1_HUMAN	285	0.000519737
20200727_serum_yeast_10_12_rep3.mzML	2995.93	2802.34	193.59	DKICDLLVANNHFAHFFAPQJLTNMNK	DKIC[160]DLLVANNHFAHFFAPQJLTNMNK	(N(N(H(H(N(H(A))))(H(N(H(A)))))))	A(2)H(5)N(4)	21	5	1076.27	1522290	1.6526e+07	sp|P19827|ITIH1_HUMAN	285	0.000519737
20200727_serum_yeast_10_15_rep1.mzML	3010.59	2816.26	194.325	DKICDLLVANNHFAHFFAPQJLTNMNK	DKIC[160]DLLVANNHFAHFFAPQJLTNMNK	(N(N(H(H(N(H(A))))(H(N(H(A)))))))	A(2)H(5)N(4)	21	5	1076.27	1737910	2.67188e+07	sp|P19827|ITIH1_HUMAN	285	0.000519737
20200727_serum_yeast_10_15_rep3.mzML	3020.31	2822.8	197.512	DKICDLLVANNHFAHFFAPQJLTNMNK	DKIC[160]DLLVANNHFAHFFAPQJLTNMNK	(N(N(H(H(N(H(A))))(H(N(H(A)))))))	A(2)H(5)N(4)	21	5	1076.27	616324	5.32184e+06	sp|P19827|ITIH1_HUMAN	285	0.000519737
20200727_serum_yeast_10_15_rep4.mzML	3046.71	2832.85	213.863	DKICDLLVANNHFAHFFAPQJLTNMNK	DKIC[160]DLLVANNHFAHFFAPQJLTNMNK	(N(N(H(H(N(H(A))))(H(N(H(A)))))))	A(2)H(5)N(4)	21	5	1076.27	867527	7.50312e+06	sp|P19827|ITIH1_HUMAN	285	0.000519737
20200727_serum_yeast_1_1_rep2.mzML	2955.55	2770.67	184.881	DKICDLLVANNHFAHFFAPQJLTNMNK	DKIC[160]DLLVANNHFAHFFAPQJLTNMNK	(N(N(H(H(N(H(A))))(H(N(H(A)))))))	A(2)H(5)N(4)	21	5	1076.27	2518560	3.38002e+07	sp|P19827|ITIH1_HUMAN	285	0.000519737
20200727_serum_yeast_1_1_rep3.mzML	2969.25	2771.36	197.885	DKICDLLVANNHFAHFFAPQJLTNMNK	DKIC[160]DLLVANNHFAHFFAPQJLTNMNK	(N(N(H(H(N(H(A))))(H(N(H(A)))))))	A(2)H(5)N(4)	21	5	1076.27	1920130	2.44779e+07	sp|P19827|ITIH1_HUMAN	285	0.000519737
20200727_serum_yeast_1_1_rep4.mzML	2982.15	2790.58	191.569	DKICDLLVANNHFAHFFAPQJLTNMNK	DKIC[160]DLLVANNHFAHFFAPQJLTNMNK	(N(N(H(H(N(H(A))))(H(N(H(A)))))))	A(2)H(5)N(4)	21	5	1076.27	2952280	4.64004e+07	sp|P19827|ITIH1_HUMAN	285	0.000519737
20200727_serum_yeast_10_12_rep1.mzML	2091.2	2179.56	-88.3608	DLTQEMEVHAEKLKWLJR	DLTQEM[147]EVHAEKLKWLJR	(N(N(H(H(H))(H(H(H))))))	H(6)N(2)	17	3	1212.21	95346600	1.86267e+09	sp|P46939|UTRO_HUMAN	2140	0.000596525
20200727_serum_yeast_10_12_rep2.mzML	2114.75	2197.88	-83.1324	DLTQEMEVHAEKLKWLJR	DLTQEM[147]EVHAEKLKWLJR	(N(N(H(H(H))(H(H(H))))))	H(6)N(2)	17	3	1212.21	90443000	3.36421e+09	sp|P46939|UTRO_HUMAN	2140	0.000596525
20200727_serum_yeast_10_12_rep3.mzML	2115.39	2197.5	-82.1104	DLTQEMEVHAEKLKWLJR	DLTQEM[147]EVHAEKLKWLJR	(N(N(H(H(H))(H(H(H))))))	H(6)N(2)	17	3	1212.21	77781900	2.69598e+09	sp|P46939|UTRO_HUMAN	2140	0.000596525
20200727_serum_yeast_10_15_rep1.mzML	2122.73	2215.86	-93.1317	DLTQEMEVHAEKLKWLJR	DLTQEM[147]EVHAEKLKWLJR	(N(N(H(H(H))(H(H(H))))))	H(6)N(2)	17	3	1212.21	87163200	1.35467e+09	sp|P46939|UTRO_HUMAN	2140	0.000596525
20200727_serum_yeast_10_15_rep3.mzML	2148.46	2233.43	-84.9742	DLTQEMEVHAEKLKWLJR	DLTQEM[147]EVHAEKLKWLJR	(N(N(H(H(H))(H(H(H))))))	H(6)N(2)	17	3	1212.21	55717400	9.12384e+08	sp|P46939|UTRO_HUMAN	2140	0.000596525
20200727_serum_yeast_10_12_rep1.mzML	2181.9	2074.37	107.53	DNYWIEYETJTTHPWR	DNYWIEYETJTTHPWR	(N(N(H(H(H(H)))(H(H)(H(H))))))	H(8)N(2)	10	3	1276.51	1376250	1.61e+07	sp|P40533|TED1_YEAST	266	0.000372197
20200727_serum_yeast_10_12_rep2.mzML	2203.19	2091.76	111.434	DNYWIEYETJTTHPWR	DNYWIEYETJTTHPWR	(N(N(H(H(H(H)))(H(H)(H(H))))))	H(8)N(2)	10	3	1276.51	1152320	1.46104e+07	sp|P40533|TED1_YEAST	266	0.000372197
20200727_serum_yeast_10_12_rep3.mzML	2201.57	2098.22	103.345	DNYWIEYETJTTHPWR	DNYWIEYETJTTHPWR	(N(N(H(H(H(H)))(H(H)(H(H))))))	H(8)N(2)	10	3	1276.51	1268260	18864924	sp|P40533|TED1_YEAST	266	0.000372197
20200727_serum_yeast_10_15_rep1.mzML	2225.77	2097.86	127.914	DNYWIEYETJTTHPWR	DNYWIEYETJTTHPWR	(N(N(H(H(H(H)))(H(H)(H(H))))))	H(8)N(2)	10	3	1276.51	1330170	1.53656e+07	sp|P40533|TED1_YEAST	266	0.000372197
20200727_serum_yeast_10_15_rep3.mzML	2234.56	2130.63	103.926	DNYWIEYETJTTHPWR	DNYWIEYETJTTHPWR	(N(N(H(H(H(H)))(H(H)(H(H))))))	H(8)N(2)	10	3	1276.51	1104220	1.72284e+07	sp|P40533|TED1_YEAST	266	0.000372197
20200727_serum_yeast_10_15_rep4.mzML	2244.96	2112.58	132.384	DNYWIEYETJTTHPWR	DNYWIEYETJTTHPWR	(N(N(H(H(H(H)))(H(H)(H(H))))))	H(8)N(2)	10	3	1276.51	1177110	1.45035e+07	sp|P40533|TED1_YEAST	266	0.000372197
20200727_serum_yeast_1_1_rep4.mzML	2183.01	2070.76	112.254	DNYWIEYETJTTHPWR	DNYWIEYETJTTHPWR	(N(N(H(H(H(H)))(H(H)(H(H))))))	H(8)N(2)	10	3	1276.51	1520660	2.01914e+07	sp|P40533|TED1_YEAST	266	0.000372197
20200727_serum_yeast_10_12_rep1.mzML	2535.95	2646.9	-110.949	DQCIVDDITYNVJDTFHK	DQC[160]IVDDITYNVJDTFHK	(N(N(H(H(N(H)))(H(N(H(A)))))))	A(1)H(5)N(4)	13	4	1028.42	495213	1.35563e+07	sp|P02751|FINC_HUMAN	528	0.000165703
20200727_serum_yeast_10_12_rep3.mzML	2550.15	2649.61	-99.456	DQCIVDDITYNVJDTFHK	DQC[160]IVDDITYNVJDTFHK	(N(N(H(H(N(H)))(H(N(H(A)))))))	A(1)H(5)N(4)	13	4	1028.42	512732	7.21341e+06	sp|P02751|FINC_HUMAN	528	0.000165703
20200727_serum_yeast_10_15_rep1.mzML	2551.96	2646.47	-94.5127	DQCIVDDITYNVJDTFHK	DQC[160]IVDDITYNVJDTFHK	(N(N(H(H(N(H)))(H(N(H(A)))))))	A(1)H(5)N(4)	13	4	1028.42	729482	3.21676e+06	sp|P02751|FINC_HUMAN	528	0.000165703
20200727_serum_yeast_10_15_rep4.mzML	2573.32	2674.56	-101.238	DQCIVDDITYNVJDTFHK	DQC[160]IVDDITYNVJDTFHK	(N(N(H(H(N(H)))(H(N(H(A)))))))	A(1)H(5)N(4)	13	4	1028.42	275766	3.23539e+06	sp|P02751|FINC_HUMAN	528	0.000165703
20200727_serum_yeast_1_1_rep3.mzML	2522.14	2629.37	-107.228	DQCIVDDITYNVJDTFHK	DQC[160]IVDDITYNVJDTFHK	(N(N(H(H(N(H)))(H(N(H(A)))))))	A(1)H(5)N(4)	13	4	1028.42	869007	7.12886e+06	sp|P02751|FINC_HUMAN	528	0.000165703
20200727_serum_yeast_1_1_rep4.mzML	2527.09	2630.26	-103.174	DQCIVDDITYNVJDTFHK	DQC[160]IVDDITYNVJDTFHK	(N(N(H(H(N(H)))(H(N(H(A)))))))	A(1)H(5)N(4)	13	4	1028.42	940126	9.48155e+06	sp|P02751|FINC_HUMAN	528	0.000165703
20200727_serum_yeast_10_12_rep1.mzML	2538.34	2643.24	-104.901	DQCIVDDITYNVJDTFHK	DQC[160]IVDDITYNVJDTFHK	(N(N(H(H(N(H)))(H(N(H(A)))))))	A(1)H(5)N(4)	13	3	1370.89	2149180	6.09249e+07	sp|P02751|FINC_HUMAN	528	0.000165703
20200727_serum_yeast_10_12_rep2.mzML	2544	2644.86	-100.857	DQCIVDDITYNVJDTFHK	DQC[160]IVDDITYNVJDTFHK	(N(N(H(H(N(H)))(H(N(H(A)))))))	A(1)H(5)N(4)	13	3	1370.89	2435160	6.67678e+07	sp|P02751|FINC_HUMAN	528	0.000165703
20200727_serum_yeast_10_12_rep3.mzML	2549.83	2645.86	-96.0291	DQCIVDDITYNVJDTFHK	DQC[160]IVDDITYNVJDTFHK	(N(N(H(H(N(H)))(H(N(H(A)))))))	A(1)H(5)N(4)	13	3	1370.89	2684750	8.81635e+07	sp|P02751|FINC_HUMAN	528	0.000165703
20200727_serum_yeast_10_15_rep1.mzML	2551.72	2642.38	-90.6556	DQCIVDDITYNVJDTFHK	DQC[160]IVDDITYNVJDTFHK	(N(N(H(H(N(H)))(H(N(H(A)))))))	A(1)H(5)N(4)	13	3	1370.89	2121190	5.83702e+07	sp|P02751|FINC_HUMAN	528	0.000165703
20200727_serum_yeast_10_15_rep3.mzML	2572.73	2679.29	-106.557	DQCIVDDITYNVJDTFHK	DQC[160]IVDDITYNVJDTFHK	(N(N(H(H(N(H)))(H(N(H(A)))))))	A(1)H(5)N(4)	13	3	1370.89	2410130	7.3413e+07	sp|P02751|FINC_HUMAN	528	0.000165703
20200727_serum_yeast_10_15_rep4.mzML	2576.6	2670.8	-94.1966	DQCIVDDITYNVJDTFHK	DQC[160]IVDDITYNVJDTFHK	(N(N(H(H(N(H)))(H(N(H(A)))))))	A(1)H(5)N(4)	13	3	1370.89	2229690	5.82361e+07	sp|P02751|FINC_HUMAN	528	0.000165703
20200727_serum_yeast_1_1_rep2.mzML	2516.8	2620.72	-103.923	DQCIVDDITYNVJDTFHK	DQC[160]IVDDITYNVJDTFHK	(N(N(H(H(N(H)))(H(N(H(A)))))))	A(1)H(5)N(4)	13	3	1370.89	2653160	6.44741e+07	sp|P02751|FINC_HUMAN	528	0.000165703
20200727_serum_yeast_1_1_rep3.mzML	2522.58	2625.97	-103.393	DQCIVDDITYNVJDTFHK	DQC[160]IVDDITYNVJDTFHK	(N(N(H(H(N(H)))(H(N(H(A)))))))	A(1)H(5)N(4)	13	3	1370.89	2570690	1.00617e+08	sp|P02751|FINC_HUMAN	528	0.000165703
20200727_serum_yeast_1_1_rep4.mzML	2526.55	2626.34	-99.7917	DQCIVDDITYNVJDTFHK	DQC[160]IVDDITYNVJDTFHK	(N(N(H(H(N(H)))(H(N(H(A)))))))	A(1)H(5)N(4)	13	3	1370.89	2583250	9.21461e+07	sp|P02751|FINC_HUMAN	528	0.000165703
20200727_serum_yeast_10_12_rep1.mzML	2803.73	2785.81	17.9224	DQCIVDDITYNVJDTFHK	DQC[160]IVDDITYNVJDTFHK	(N(N(H(H(N(H(A))))(H(N(H(A)))))))	A(2)H(5)N(4)	13	4	1101.2	2868230	3.91942e+07	sp|P02751|FINC_HUMAN	528	0.00137329
20200727_serum_yeast_10_12_rep2.mzML	2808.33	2790.26	18.075	DQCIVDDITYNVJDTFHK	DQC[160]IVDDITYNVJDTFHK	(N(N(H(H(N(H(A))))(H(N(H(A)))))))	A(2)H(5)N(4)	13	4	1101.2	2843790	3.50328e+07	sp|P02751|FINC_HUMAN	528	0.00137329
20200727_serum_yeast_10_12_rep3.mzML	2814.92	2793.87	21.0457	DQCIVDDITYNVJDTFHK	DQC[160]IVDDITYNVJDTFHK	(N(N(H(H(N(H(A))))(H(N(H(A)))))))	A(2)H(5)N(4)	13	4	1101.2	2433450	2.33034e+07	sp|P02751|FINC_HUMAN	528	0.00137329
20200727_serum_yeast_10_15_rep1.mzML	2827.42	2807.4	20.0191	DQCIVDDITYNVJDTFHK	DQC[160]IVDDITYNVJDTFHK	(N(N(H(H(N(H(A))))(H(N(H(A)))))))	A(2)H(5)N(4)	13	4	1101.2	2113440	2.46738e+07	sp|P02751|FINC_HUMAN	528	0.00137329
20200727_serum_yeast_10_15_rep3.mzML	2833.73	2813.71	20.0206	DQCIVDDITYNVJDTFHK	DQC[160]IVDDITYNVJDTFHK	(N(N(H(H(N(H(A))))(H(N(H(A)))))))	A(2)H(5)N(4)	13	4	1101.2	498790	6.1678e+06	sp|P02751|FINC_HUMAN	528	0.00137329
20200727_serum_yeast_10_15_rep4.mzML	2843.74	2822.78	20.9602	DQCIVDDITYNVJDTFHK	DQC[160]IVDDITYNVJDTFHK	(N(N(H(H(N(H(A))))(H(N(H(A)))))))	A(2)H(5)N(4)	13	4	1101.2	535231	5.71167e+06	sp|P02751|FINC_HUMAN	528	0.00137329
20200727_serum_yeast_1_1_rep2.mzML	2779.68	2761.06	18.6166	DQCIVDDITYNVJDTFHK	DQC[160]IVDDITYNVJDTFHK	(N(N(H(H(N(H(A))))(H(N(H(A)))))))	A(2)H(5)N(4)	13	4	1101.2	1297980	2.17189e+07	sp|P02751|FINC_HUMAN	528	0.00137329
20200727_serum_yeast_1_1_rep3.mzML	2781.61	2763.58	18.0305	DQCIVDDITYNVJDTFHK	DQC[160]IVDDITYNVJDTFHK	(N(N(H(H(N(H(A))))(H(N(H(A)))))))	A(2)H(5)N(4)	13	4	1101.2	2704640	3.2984e+07	sp|P02751|FINC_HUMAN	528	0.00137329
20200727_serum_yeast_1_1_rep4.mzML	2802.21	2780.1	22.1126	DQCIVDDITYNVJDTFHK	DQC[160]IVDDITYNVJDTFHK	(N(N(H(H(N(H(A))))(H(N(H(A)))))))	A(2)H(5)N(4)	13	4	1101.2	2482370	4.14898e+07	sp|P02751|FINC_HUMAN	528	0.00137329
20200727_serum_yeast_10_12_rep1.mzML	2803.75	2785.25	18.4983	DQCIVDDITYNVJDTFHK	DQC[160]IVDDITYNVJDTFHK	(N(N(H(H(N(H(A))))(H(N(H(A)))))))	A(2)H(5)N(4)	13	3	1467.92	3041200	1.04963e+08	sp|P02751|FINC_HUMAN	528	0.00137329
20200727_serum_yeast_10_12_rep2.mzML	2808.26	2789.7	18.5579	DQCIVDDITYNVJDTFHK	DQC[160]IVDDITYNVJDTFHK	(N(N(H(H(N(H(A))))(H(N(H(A)))))))	A(2)H(5)N(4)	13	3	1467.92	2923470	9.51248e+07	sp|P02751|FINC_HUMAN	528	0.00137329
20200727_serum_yeast_10_12_rep3.mzML	2814.41	2793.35	21.0644	DQCIVDDITYNVJDTFHK	DQC[160]IVDDITYNVJDTFHK	(N(N(H(H(N(H(A))))(H(N(H(A)))))))	A(2)H(5)N(4)	13	3	1467.92	2299870	9.76633e+07	sp|P02751|FINC_HUMAN	528	0.00137329
20200727_serum_yeast_10_15_rep1.mzML	2827.04	2806.9	20.1432	DQCIVDDITYNVJDTFHK	DQC[160]IVDDITYNVJDTFHK	(N(N(H(H(N(H(A))))(H(N(H(A)))))))	A(2)H(5)N(4)	13	3	1467.92	2712030	9.76523e+07	sp|P02751|FINC_HUMAN	528	0.00137329
20200727_serum_yeast_10_15_rep3.mzML	2834.36	2813.2	21.1552	DQCIVDDITYNVJDTFHK	DQC[160]IVDDITYNVJDTFHK	(N(N(H(H(N(H(A))))(H(N(H(A)))))))	A(2)H(5)N(4)	13	3	1467.92	3231580	9.7391e+07	sp|P02751|FINC_HUMAN	528	0.00137329
20200727_serum_yeast_10_15_rep4.mzML	2843.83	2822.22	21.6137	DQCIVDDITYNVJDTFHK	DQC[160]IVDDITYNVJDTFHK	(N(N(H(H(N(H(A))))(H(N(H(A)))))))	A(2)H(5)N(4)	13	3	1467.92	2611720	8.4012e+07	sp|P02751|FINC_HUMAN	528	0.00137329
20200727_serum_yeast_1_1_rep2.mzML	2780	2760.5	19.499	DQCIVDDITYNVJDTFHK	DQC[160]IVDDITYNVJDTFHK	(N(N(H(H(N(H(A))))(H(N(H(A)))))))	A(2)H(5)N(4)	13	3	1467.92	3298560	1.15139e+08	sp|P02751|FINC_HUMAN	528	0.00137329
20200727_serum_yeast_1_1_rep3.mzML	2781.51	2763.03	18.4765	DQCIVDDITYNVJDTFHK	DQC[160]IVDDITYNVJDTFHK	(N(N(H(H(N(H(A))))(H(N(H(A)))))))	A(2)H(5)N(4)	13	3	1467.92	3034210	8.86007e+07	sp|P02751|FINC_HUMAN	528	0.00137329
20200727_serum_yeast_1_1_rep4.mzML	2802.14	2779.48	22.6596	DQCIVDDITYNVJDTFHK	DQC[160]IVDDITYNVJDTFHK	(N(N(H(H(N(H(A))))(H(N(H(A)))))))	A(2)H(5)N(4)	13	3	1467.92	2567330	1.04429e+08	sp|P02751|FINC_HUMAN	528	0.00137329
20200727_serum_yeast_10_12_rep1.mzML	1856.8	1627.55	229.251	EASGLSDJETEWLK	EASGLSDJETEWLK	(N(N(H(H(H(H)))(H(H(H(H)))))))	H(8)N(2)	8	2	1641.16	1797250	4.19564e+07	sp|P39105|PLB1_YEAST	52	0.000796115
20200727_serum_yeast_10_12_rep2.mzML	1859.72	1642.63	217.093	EASGLSDJETEWLK	EASGLSDJETEWLK	(N(N(H(H(H(H)))(H(H(H(H)))))))	H(8)N(2)	8	2	1641.16	1882900	3.86435e+07	sp|P39105|PLB1_YEAST	52	0.000796115
20200727_serum_yeast_10_12_rep3.mzML	1885.97	1638.43	247.536	EASGLSDJETEWLK	EASGLSDJETEWLK	(N(N(H(H(H(H)))(H(H(H(H)))))))	H(8)N(2)	8	2	1641.16	1660060	3.4351e+07	sp|P39105|PLB1_YEAST	52	0.000796115
20200727_serum_yeast_10_15_rep1.mzML	1890.81	1650.42	240.394	EASGLSDJETEWLK	EASGLSDJETEWLK	(N(N(H(H(H(H)))(H(H(H(H)))))))	H(8)N(2)	8	2	1641.16	1735760	41807050	sp|P39105|PLB1_YEAST	52	0.000796115
20200727_serum_yeast_10_15_rep3.mzML	1927.38	1650.08	277.305	EASGLSDJETEWLK	EASGLSDJETEWLK	(N(N(H(H(H(H)))(H(H(H(H)))))))	H(8)N(2)	8	2	1641.16	1879070	3.87476e+07	sp|P39105|PLB1_YEAST	52	0.000796115
20200727_serum_yeast_10_15_rep4.mzML	1923.95	1661.91	262.043	EASGLSDJETEWLK	EASGLSDJETEWLK	(N(N(H(H(H(H)))(H(H(H(H)))))))	H(8)N(2)	8	2	1641.16	1680000	3.67194e+07	sp|P39105|PLB1_YEAST	52	0.000796115
20200727_serum_yeast_1_1_rep2.mzML	1827.96	1619.75	208.206	EASGLSDJETEWLK	EASGLSDJETEWLK	(N(N(H(H(H(H)))(H(H(H(H)))))))	H(8)N(2)	8	2	1641.16	1155410	2.72514e+07	sp|P39105|PLB1_YEAST	52	0.000796115
20200727_serum_yeast_1_1_rep3.mzML	1848.51	1628.81	219.698	EASGLSDJETEWLK	EASGLSDJETEWLK	(N(N(H(H(H(H)))(H(H(H(H)))))))	H(8)N(2)	8	2	1641.16	1592340	3.25394e+07	sp|P39105|PLB1_YEAST	52	0.000796115
20200727_serum_yeast_1_1_rep4.mzML	1861.17	1635.18	225.992	EASGLSDJETEWLK	EASGLSDJETEWLK	(N(N(H(H(H(H)))(H(H(H(H)))))))	H(8)N(2)	8	2	1641.16	1420860	3.0523e+07	sp|P39105|PLB1_YEAST	52	0.000796115
20200727_serum_yeast_10_12_rep1.mzML	1342.17	1335.15	7.01508	EEQFJSTFR	EEQFJSTFR	(N(F)(N(H(H(N))(H(N)))))	F(1)H(3)N(4)	5	3	868.024	22783300	1.8831e+08	sp|P01859|IGHG2_HUMAN	176	0.00658927
20200727_serum_yeast_10_12_rep2.mzML	1326.18	1316.5	9.67649	EEQFJSTFR	EEQFJSTFR	(N(F)(N(H(H(N))(H(N)))))	F(1)H(3)N(4)	5	3	868.024	17533000	2.00508e+08	sp|P01859|IGHG2_HUMAN	176	0.00658927
20200727_serum_yeast_10_12_rep3.mzML	1303.44	1348.12	-44.6795	EEQFJSTFR	EEQFJSTFR	(N(F)(N(H(H(N))(H(N)))))	F(1)H(3)N(4)	5	3	868.024	809566	6.12758e+06	sp|P01859|IGHG2_HUMAN	176	0.00658927
20200727_serum_yeast_10_15_rep1.mzML	1340.99	1333.95	7.04199	EEQFJSTFR	EEQFJSTFR	(N(F)(N(H(H(N))(H(N)))))	F(1)H(3)N(4)	5	3	868.024	13495000	1.52628e+08	sp|P01859|IGHG2_HUMAN	176	0.00658927
20200727_serum_yeast_10_15_rep3.mzML	1375.73	1367.78	7.95444	EEQFJSTFR	EEQFJSTFR	(N(F)(N(H(H(N))(H(N)))))	F(1)H(3)N(4)	5	3	868.024	10259100	174625443	sp|P01859|IGHG2_HUMAN	176	0.00658927
20200727_serum_yeast_10_15_rep4.mzML	1374.09	1367.15	6.93828	EEQFJSTFR	EEQFJSTFR	(N(F)(N(H(H(N))(H(N)))))	F(1)H(3)N(4)	5	3	868.024	13243600	1.05181e+08	sp|P01859|IGHG2_HUMAN	176	0.00658927
20200727_serum_yeast_1_1_rep2.mzML	1298.15	1292.55	5.60138	EEQFJSTFR	EEQFJSTFR	(N(F)(N(H(H)(H(N)(N)))))	F(1)H(3)N(4)	5	3	868.024	29280400	2.82368e+08	sp|P01859|IGHG2_HUMAN	176	0.00658927
20200727_serum_yeast_1_1_rep3.mzML	1314.02	1307.42	6.60441	EEQFJSTFR	EEQFJSTFR	(N(F)(N(H(H(N))(H(N)))))	F(1)H(3)N(4)	5	3	868.024	50226100	407357895	sp|P01859|IGHG2_HUMAN	176	0.00658927
20200727_serum_yeast_1_1_rep4.mzML	1336.35	1329.57	6.77998	EEQFJSTFR	EEQFJSTFR	(N(F)(N(H(H(N))(H(N)))))	F(1)H(3)N(4)	5	3	868.024	34688400	384037481	sp|P01859|IGHG2_HUMAN	176	0.00658927
20200727_serum_yeast_10_12_rep1.mzML	1343.41	1342.04	1.37076	EEQFJSTFR	EEQFJSTFR	(N(F)(N(H(H(N))(H(N)))))	F(1)H(3)N(4)	5	2	1301.53	93798800	1728034386	sp|P01859|IGHG2_HUMAN	176	0.00658927
20200727_serum_yeast_10_12_rep2.mzML	1326.33	1325.33	0.999394	EEQFJSTFR	EEQFJSTFR	(N(F)(N(H(H(N))(H(N)))))	F(1)H(3)N(4)	5	2	1301.53	112006000	1994238330	sp|P01859|IGHG2_HUMAN	176	0.00658927
20200727_serum_yeast_10_12_rep3.mzML	1355.71	1354.3	1.41038	EEQFJSTFR	EEQFJSTFR	(N(F)(N(H(H(N))(H(N)))))	F(1)H(3)N(4)	5	2	1301.53	96998600	1695562114	sp|P01859|IGHG2_HUMAN	176	0.00658927
20200727_serum_yeast_10_15_rep1.mzML	1341.53	1338.53	3.0003	EEQFJSTFR	EEQFJSTFR	(N(F)(N(H(H(N))(H(N)))))	F(1)H(3)N(4)	5	2	1301.53	64930800	1269082730	sp|P01859|IGHG2_HUMAN	176	0.00658927
20200727_serum_yeast_10_15_rep3.mzML	1375.14	1373.69	1.44554	EEQFJSTFR	EEQFJSTFR	(N(F)(N(H(H(N))(H(N)))))	F(1)H(3)N(4)	5	2	1301.53	67851300	7.91209e+08	sp|P01859|IGHG2_HUMAN	176	0.00658927
20200727_serum_yeast_10_15_rep4.mzML	1337	1371.05	-34.0533	EEQFJSTFR	EEQFJSTFR	(N(F)(N(H(H(N))(H(N)))))	F(1)H(3)N(4)	5	2	1301.53	1479210	2.83667e+07	sp|P01859|IGHG2_HUMAN	176	0.00658927
20200727_serum_yeast_1_1_rep2.mzML	1298.6	1297.9	0.704691	EEQFJSTFR	EEQFJSTFR	(N(F)(N(H(H(N))(H(N)))))	F(1)H(3)N(4)	5	2	1301.53	102776000	1593221592	sp|P01859|IGHG2_HUMAN	176	0.00658927
20200727_serum_yeast_1_1_rep3.mzML	1314.8	1314.18	0.615951	EEQFJSTFR	EEQFJSTFR	(N(F)(N(H(H(N))(H(N)))))	F(1)H(3)N(4)	5	2	1301.53	130729000	2081258154	sp|P01859|IGHG2_HUMAN	176	0.00658927
20200727_serum_yeast_1_1_rep4.mzML	1337.11	1334.76	2.35388	EEQFJSTFR	EEQFJSTFR	(N(F)(N(H(H(N))(H(N)))))	F(1)H(3)N(4)	5	2	1301.53	88574400	1529899407	sp|P01859|IGHG2_HUMAN	176	0.00658927
20200727_serum_yeast_10_12_rep1.mzML	1325.85	1313.12	12.731	EEQFJSTFR	EEQFJSTFR	(N(F)(N(H(H(N))(H(H)(H)))))	F(1)H(5)N(3)	5	3	908.366	78023500	679348	sp|P01859|IGHG2_HUMAN	176	0.00489587
20200727_serum_yeast_10_12_rep2.mzML	1306.47	1292.53	13.9373	EEQFJSTFR	EEQFJSTFR	(N(F)(N(H(H(N))(H(H)(H)))))	F(1)H(5)N(3)	5	3	908.366	64556400	1.4376e+06	sp|P01859|IGHG2_HUMAN	176	0.00489587
20200727_serum_yeast_10_12_rep3.mzML	1338.62	1328.47	10.1507	EEQFJSTFR	EEQFJSTFR	(N(F)(N(H(H(N))(H(H)(H)))))	F(1)H(5)N(3)	5	3	908.366	74630100	773444	sp|P01859|IGHG2_HUMAN	176	0.00489587
20200727_serum_yeast_10_15_rep1.mzML	1328.55	1318.52	10.028	EEQFJSTFR	EEQFJSTFR	(N(F)(N(H(H(N))(H(H)(H)))))	F(1)H(5)N(3)	5	3	908.366	48572300	689673	sp|P01859|IGHG2_HUMAN	176	0.00489587
20200727_serum_yeast_10_15_rep4.mzML	1362.41	1355.29	7.12087	EEQFJSTFR	EEQFJSTFR	(N(F)(N(H(H(N))(H(H)(H)))))	F(1)H(5)N(3)	5	3	908.366	51791000	890605	sp|P01859|IGHG2_HUMAN	176	0.00489587
20200727_serum_yeast_1_1_rep2.mzML	1284.15	1277.92	6.23062	EEQFJSTFR	EEQFJSTFR	(N(F)(N(H(H(N))(H(H)(H)))))	F(1)H(5)N(3)	5	3	908.366	71462200	1.37989e+06	sp|P01859|IGHG2_HUMAN	176	0.00489587
20200727_serum_yeast_1_1_rep3.mzML	1297.95	1286.7	11.246	EEQFJSTFR	EEQFJSTFR	(N(F)(N(H(H(N))(H(H)(H)))))	F(1)H(5)N(3)	5	3	908.366	117142000	1.68205e+06	sp|P01859|IGHG2_HUMAN	176	0.00489587
20200727_serum_yeast_1_1_rep4.mzML	1323.26	1312.84	10.4193	EEQFJSTFR	EEQFJSTFR	(N(F(H))(N(H(H)(H(N(H))))))	F(1)H(5)N(3)	5	3	908.366	107918000	1.80102e+06	sp|P01859|IGHG2_HUMAN	176	0.00489587
20200727_serum_yeast_10_12_rep3.mzML	1339.22	1328.31	10.9137	EEQFJSTFR	EEQFJSTFR	(N(F)(N(H(H(N))(H(H)(H)))))	F(1)H(5)N(3)	5	2	1362.04	73946600	6.38946e+06	sp|P01859|IGHG2_HUMAN	176	0.00489587
20200727_serum_yeast_10_15_rep1.mzML	1328.99	1318.4	10.5865	EEQFJSTFR	EEQFJSTFR	(N(F)(N(H(H(N))(H(H)(H)))))	F(1)H(5)N(3)	5	2	1362.04	55439900	5.34691e+06	sp|P01859|IGHG2_HUMAN	176	0.00489587
20200727_serum_yeast_10_15_rep3.mzML	1312.47	1348.62	-36.1533	EEQFJSTFR	EEQFJSTFR	(N(F)(N(H(H(N))(H(H)(H)))))	F(1)H(5)N(3)	5	2	1362.04	611807	54418	sp|P01859|IGHG2_HUMAN	176	0.00489587
20200727_serum_yeast_10_15_rep4.mzML	1363.42	1355.17	8.25426	EEQFJSTFR	EEQFJSTFR	(N(F)(N(H(H(N))(H(H)(H)))))	F(1)H(5)N(3)	5	2	1362.04	51304000	5.64076e+06	sp|P01859|IGHG2_HUMAN	176	0.00489587
20200727_serum_yeast_1_1_rep4.mzML	1324.14	1312.7	11.4425	EEQFJSTFR	EEQFJSTFR	(N(F)(N(H(H(N))(H(H)(H)))))	F(1)H(5)N(3)	5	2	1362.04	65672000	6.37501e+06	sp|P01859|IGHG2_HUMAN	176	0.00489587
20200727_serum_yeast_10_12_rep2.mzML	1260.33	1300.41	-40.0805	EEQFJSTFR	EEQFJSTFR	(N(F)(N(H(H(N))(H(N(H))))))	F(1)H(4)N(4)	5	3	922.041	1589750	2.49972e+07	sp|P01859|IGHG2_HUMAN	176	0.000591057
20200727_serum_yeast_10_12_rep3.mzML	1338.62	1334.91	3.70558	EEQFJSTFR	EEQFJSTFR	(N(F)(N(H(H(N))(H(N(H))))))	F(1)H(4)N(4)	5	3	922.041	75641900	1.25458e+09	sp|P01859|IGHG2_HUMAN	176	0.000591057
20200727_serum_yeast_10_15_rep1.mzML	1328.55	1323.65	4.89583	EEQFJSTFR	EEQFJSTFR	(N(F)(N(H(H(N))(H(N(H))))))	F(1)H(4)N(4)	5	3	922.041	49124700	1.043e+09	sp|P01859|IGHG2_HUMAN	176	0.000591057
20200727_serum_yeast_10_15_rep3.mzML	1361.32	1355.02	6.29759	EEQFJSTFR	EEQFJSTFR	(N(F)(N(H(N)(H(H))(H(N)))))	F(1)H(4)N(4)	5	3	922.041	55811800	1.10575e+09	sp|P01859|IGHG2_HUMAN	176	0.000591057
20200727_serum_yeast_10_15_rep4.mzML	1362.41	1359.71	2.70126	EEQFJSTFR	EEQFJSTFR	(N(F)(N(H(H(N))(H(N(H))))))	F(1)H(4)N(4)	5	3	922.041	52416900	9.07217e+08	sp|P01859|IGHG2_HUMAN	176	0.000591057
20200727_serum_yeast_1_1_rep2.mzML	1284.15	1282.68	1.467	EEQFJSTFR	EEQFJSTFR	(N(F)(N(H(H(H))(H(N)(N)))))	F(1)H(4)N(4)	5	3	922.041	73490000	1.4184e+09	sp|P01859|IGHG2_HUMAN	176	0.000591057
20200727_serum_yeast_1_1_rep3.mzML	1297.95	1293.48	4.47244	EEQFJSTFR	EEQFJSTFR	(N(F)(N(H(H(N))(H(N(H))))))	F(1)H(4)N(4)	5	3	922.041	118876000	1.66002e+09	sp|P01859|IGHG2_HUMAN	176	0.000591057
20200727_serum_yeast_1_1_rep4.mzML	1323.26	1318.3	4.9642	EEQFJSTFR	EEQFJSTFR	(N(F)(N(H(H(N))(H(N(H))))))	F(1)H(4)N(4)	5	3	922.041	109138000	2.03033e+09	sp|P01859|IGHG2_HUMAN	176	0.000591057
20200727_serum_yeast_10_12_rep1.mzML	1326.82	1303.68	23.1393	EEQFJSTFR	EEQFJSTFR	(N(F)(N(H(H(N))(H(N(H))))))	F(1)H(4)N(4)	5	2	1382.56	91708800	3735436800	sp|P01859|IGHG2_HUMAN	176	0.000591057
20200727_serum_yeast_10_12_rep2.mzML	1307.62	1284.66	22.9613	EEQFJSTFR	EEQFJSTFR	(N(F)(N(H(H(N))(H(N(H))))))	F(1)H(4)N(4)	5	2	1382.56	89869400	3701615332	sp|P01859|IGHG2_HUMAN	176	0.000591057
20200727_serum_yeast_10_12_rep3.mzML	1339.22	1320.42	18.8021	EEQFJSTFR	EEQFJSTFR	(N(F)(N(H(H(N))(H(N(H))))))	F(1)H(4)N(4)	5	2	1382.56	88591100	3579650824	sp|P01859|IGHG2_HUMAN	176	0.000591057
20200727_serum_yeast_10_15_rep1.mzML	1280.05	1312.59	-32.5405	EEQFJSTFR	EEQFJSTFR	(N(F)(N(H(H(N))(H(N(H))))))	F(1)H(4)N(4)	5	2	1382.56	1046250	5.15685e+07	sp|P01859|IGHG2_HUMAN	176	0.000591057
20200727_serum_yeast_10_15_rep3.mzML	1360.16	1342.1	18.0561	EEQFJSTFR	EEQFJSTFR	(N(F)(N(H(H(N))(H(N(H))))))	F(1)H(4)N(4)	5	2	1382.56	40006800	1932661628	sp|P01859|IGHG2_HUMAN	176	0.000591057
20200727_serum_yeast_10_15_rep4.mzML	1363.42	1349.55	13.8687	EEQFJSTFR	EEQFJSTFR	(N(F)(N(H(H(N))(H(N(H))))))	F(1)H(4)N(4)	5	2	1382.56	61242100	2574821758	sp|P01859|IGHG2_HUMAN	176	0.000591057
20200727_serum_yeast_1_1_rep2.mzML	1284.15	1270.86	13.2934	EEQFJSTFR	EEQFJSTFR	(N(F)(N(H(H(N))(H(N(H))))))	F(1)H(4)N(4)	5	2	1382.56	82932100	3098622196	sp|P01859|IGHG2_HUMAN	176	0.000591057
20200727_serum_yeast_1_1_rep3.mzML	1298.68	1277.59	21.0909	EEQFJSTFR	EEQFJSTFR	(N(F)(N(H(H(N))(H(N(H))))))	F(1)H(4)N(4)	5	2	1382.56	85229400	3219061164	sp|P01859|IGHG2_HUMAN	176	0.000591057
20200727_serum_yeast_1_1_rep4.mzML	1324.14	1305.02	19.1176	EEQFJSTFR	EEQFJSTFR	(N(F)(N(H(H(H))(H(N)(N)))))	F(1)H(4)N(4)	5	2	1382.56	74453700	3150045456	sp|P01859|IGHG2_HUMAN	176	0.000591057
20200727_serum_yeast_10_12_rep1.mzML	1357.81	1347.76	10.0496	EEQFJSTFR	EEQFJSTFR	(N(F)(N(H(N)(H(N))(H(N)))))	F(1)H(3)N(5)	5	3	935.717	47642400	7.51774e+08	sp|P01859|IGHG2_HUMAN	176	0.00242249
20200727_serum_yeast_10_12_rep2.mzML	1345.61	1335.64	9.9661	EEQFJSTFR	EEQFJSTFR	(N(F)(N(H(N)(H(N))(H(N)))))	F(1)H(3)N(5)	5	3	935.717	44187000	6.41444e+08	sp|P01859|IGHG2_HUMAN	176	0.00242249
20200727_serum_yeast_10_12_rep3.mzML	1370.79	1359.52	11.2674	EEQFJSTFR	EEQFJSTFR	(N(F)(N(H(N)(H(N))(H(N)))))	F(1)H(3)N(5)	5	3	935.717	47284500	601448493	sp|P01859|IGHG2_HUMAN	176	0.00242249
20200727_serum_yeast_10_15_rep1.mzML	1352.26	1343.42	8.84267	EEQFJSTFR	EEQFJSTFR	(N(F)(N(H(N)(H(N))(H(N)))))	F(1)H(3)N(5)	5	3	935.717	38520100	4.9961e+08	sp|P01859|IGHG2_HUMAN	176	0.00242249
20200727_serum_yeast_10_15_rep3.mzML	1389.36	1378.58	10.7801	EEQFJSTFR	EEQFJSTFR	(N(F)(N(H(N)(H(N))(H(N)))))	F(1)H(3)N(5)	5	3	935.717	40137500	344319320	sp|P01859|IGHG2_HUMAN	176	0.00242249
20200727_serum_yeast_10_15_rep4.mzML	1384.39	1376.25	8.1431	EEQFJSTFR	EEQFJSTFR	(N(F)(N(H(N)(H(N))(H(N)))))	F(1)H(3)N(5)	5	3	935.717	36085800	4.52808e+08	sp|P01859|IGHG2_HUMAN	176	0.00242249
20200727_serum_yeast_1_1_rep2.mzML	1312.9	1304	8.89875	EEQFJSTFR	EEQFJSTFR	(N(F)(N(H(N)(H(N))(H(N)))))	F(1)H(3)N(5)	5	3	935.717	63149700	7.44319e+08	sp|P01859|IGHG2_HUMAN	176	0.00242249
20200727_serum_yeast_1_1_rep3.mzML	1334.33	1320.45	13.8764	EEQFJSTFR	EEQFJSTFR	(N(F)(N(H(N)(H(N))(H(N)))))	F(1)H(3)N(5)	5	3	935.717	67953700	8.42658e+08	sp|P01859|IGHG2_HUMAN	176	0.00242249
20200727_serum_yeast_1_1_rep4.mzML	1349.57	1338.95	10.6168	EEQFJSTFR	EEQFJSTFR	(N(F)(N(H(N)(H(N))(H(N)))))	F(1)H(3)N(5)	5	3	935.717	58299600	8.19426e+08	sp|P01859|IGHG2_HUMAN	176	0.00242249
20200727_serum_yeast_10_12_rep1.mzML	1353.42	1347.84	5.57638	EEQFJSTFR	EEQFJSTFR	(N(F)(N(H(N)(H(N))(H(N)))))	F(1)H(3)N(5)	5	2	1403.07	54453400	7.44428e+08	sp|P01859|IGHG2_HUMAN	176	0.00242249
20200727_serum_yeast_10_12_rep2.mzML	1345.43	1335.78	9.65115	EEQFJSTFR	EEQFJSTFR	(N(F)(N(H(N)(H(N))(H(N)))))	F(1)H(3)N(5)	5	2	1403.07	64293700	8.40113e+08	sp|P01859|IGHG2_HUMAN	176	0.00242249
20200727_serum_yeast_10_12_rep3.mzML	1367.41	1359.6	7.81479	EEQFJSTFR	EEQFJSTFR	(N(F)(N(H(N)(H(N))(H(N)))))	F(1)H(3)N(5)	5	2	1403.07	53869600	6.7649e+08	sp|P01859|IGHG2_HUMAN	176	0.00242249
20200727_serum_yeast_10_15_rep1.mzML	1345.38	1343.48	1.89928	EEQFJSTFR	EEQFJSTFR	(N(F)(N(H(N)(H(N))(H(N)))))	F(1)H(3)N(5)	5	2	1403.07	50014500	605360598	sp|P01859|IGHG2_HUMAN	176	0.00242249
20200727_serum_yeast_10_15_rep3.mzML	1389.46	1378.65	10.8141	EEQFJSTFR	EEQFJSTFR	(N(F)(N(H(N)(H(N))(H(N)))))	F(1)H(3)N(5)	5	2	1403.07	37562900	458404680	sp|P01859|IGHG2_HUMAN	176	0.00242249
20200727_serum_yeast_10_15_rep4.mzML	1377.17	1376.31	0.85885	EEQFJSTFR	EEQFJSTFR	(N(F)(N(H(N)(H(N))(H(N)))))	F(1)H(3)N(5)	5	2	1403.07	43041100	6.35141e+08	sp|P01859|IGHG2_HUMAN	176	0.00242249
20200727_serum_yeast_1_1_rep2.mzML	1309.91	1304.08	5.8322	EEQFJSTFR	EEQFJSTFR	(N(F)(N(H(N)(H(N))(H(N)))))	F(1)H(3)N(5)	5	2	1403.07	63596800	856656276	sp|P01859|IGHG2_HUMAN	176	0.00242249
20200727_serum_yeast_1_1_rep3.mzML	1334.29	1320.54	13.7548	EEQFJSTFR	EEQFJSTFR	(N(F)(N(H(N)(H(N))(H(N)))))	F(1)H(3)N(5)	5	2	1403.07	61331800	823164638	sp|P01859|IGHG2_HUMAN	176	0.00242249
20200727_serum_yeast_1_1_rep4.mzML	1346.69	1339.02	7.67467	EEQFJSTFR	EEQFJSTFR	(N(F)(N(H(N)(H(N))(H(N)))))	F(1)H(3)N(5)	5	2	1403.07	53621200	701155515	sp|P01859|IGHG2_HUMAN	176	0.00242249
20200727_serum_yeast_10_12_rep1.mzML	1309.19	1309.97	-0.77629	EEQFJSTFR	EEQFJSTFR	(N(F)(N(H(H(H(H)))(H(N(H))))))	F(1)H(6)N(3)	5	3	962.383	16279500	498214	sp|P01859|IGHG2_HUMAN	176	0.00046737
20200727_serum_yeast_10_12_rep3.mzML	1322.9	1325.77	-2.86791	EEQFJSTFR	EEQFJSTFR	(N(F)(N(H(H(H(H)))(H(N(H))))))	F(1)H(6)N(3)	5	3	962.383	17633100	294263	sp|P01859|IGHG2_HUMAN	176	0.00046737
20200727_serum_yeast_10_15_rep1.mzML	1314.69	1316.6	-1.91438	EEQFJSTFR	EEQFJSTFR	(N(F)(N(H(H(H(H)))(H(N(H))))))	F(1)H(6)N(3)	5	3	962.383	14833900	322193	sp|P01859|IGHG2_HUMAN	176	0.00046737
20200727_serum_yeast_10_15_rep3.mzML	1348.41	1346.52	1.89013	EEQFJSTFR	EEQFJSTFR	(N(F)(N(H(H(H(H)))(H(N(H))))))	F(1)H(6)N(3)	5	3	962.383	12953300	714471	sp|P01859|IGHG2_HUMAN	176	0.00046737
20200727_serum_yeast_10_15_rep4.mzML	1352.96	1353.35	-0.385265	EEQFJSTFR	EEQFJSTFR	(N(F)(N(H(H(H(H)))(H(N(H))))))	F(1)H(6)N(3)	5	3	962.383	10361100	180965	sp|P01859|IGHG2_HUMAN	176	0.00046737
20200727_serum_yeast_1_1_rep2.mzML	1270.61	1275.58	-4.96676	EEQFJSTFR	EEQFJSTFR	(N(F)(N(H(H(H(H)))(H(N(H))))))	F(1)H(6)N(3)	5	3	962.383	13410700	254335	sp|P01859|IGHG2_HUMAN	176	0.00046737
20200727_serum_yeast_1_1_rep3.mzML	1283.66	1283.66	-0.00421898	EEQFJSTFR	EEQFJSTFR	(N(F)(N(H(H(H(H)))(H(N(H))))))	F(1)H(6)N(3)	5	3	962.383	16587400	647882	sp|P01859|IGHG2_HUMAN	176	0.00046737
20200727_serum_yeast_1_1_rep4.mzML	1309.88	1310.24	-0.360738	EEQFJSTFR	EEQFJSTFR	(N(F)(N(H(H(H(H)))(H(N(H))))))	F(1)H(6)N(3)	5	3	962.383	21551100	1.55832e+06	sp|P01859|IGHG2_HUMAN	176	0.00046737
20200727_serum_yeast_10_12_rep1.mzML	1309.19	1277.71	31.4801	EEQFJSTFR	EEQFJSTFR	(N(F)(N(H(H(N(H)))(H(N(F))))))	F(2)H(4)N(4)	5	3	970.727	17837800	5.11597e+06	sp|P01859|IGHG2_HUMAN	176	0.000150511
20200727_serum_yeast_10_12_rep2.mzML	1291.73	1263.03	28.7039	EEQFJSTFR	EEQFJSTFR	(N(F)(N(H(H(N(H)))(H(N(F))))))	F(2)H(4)N(4)	5	3	970.727	11321200	4080222	sp|P01859|IGHG2_HUMAN	176	0.000150511
20200727_serum_yeast_10_12_rep3.mzML	1322.9	1296.8	26.096	EEQFJSTFR	EEQFJSTFR	(N(F)(N(H(H(N(H)))(H(N(F))))))	F(2)H(4)N(4)	5	3	970.727	19626300	4.90601e+06	sp|P01859|IGHG2_HUMAN	176	0.000150511
20200727_serum_yeast_10_15_rep1.mzML	1314.69	1293.21	21.4838	EEQFJSTFR	EEQFJSTFR	(N(F)(N(H(H(N(H)))(H(N(F))))))	F(2)H(4)N(4)	5	3	970.727	16391800	4.20563e+06	sp|P01859|IGHG2_HUMAN	176	0.000150511
20200727_serum_yeast_10_15_rep3.mzML	1348.41	1320.41	28.0031	EEQFJSTFR	EEQFJSTFR	(N(F)(N(H(H(H))(H(N)(N(F))))))	F(2)H(4)N(4)	5	3	970.727	14786600	2.27126e+06	sp|P01859|IGHG2_HUMAN	176	0.000150511
20200727_serum_yeast_10_15_rep4.mzML	1352.96	1330.04	22.9231	EEQFJSTFR	EEQFJSTFR	(N(F)(N(H(H(N(H)))(H(N(F))))))	F(2)H(4)N(4)	5	3	970.727	11304300	2.83469e+06	sp|P01859|IGHG2_HUMAN	176	0.000150511
20200727_serum_yeast_1_1_rep2.mzML	1270.61	1251.25	19.3608	EEQFJSTFR	EEQFJSTFR	(N(F)(N(H(H(H))(H(N)(N(F))))))	F(2)H(4)N(4)	5	3	970.727	14725000	4.60875e+06	sp|P01859|IGHG2_HUMAN	176	0.000150511
20200727_serum_yeast_1_1_rep3.mzML	1283.66	1253.11	30.5457	EEQFJSTFR	EEQFJSTFR	(N(F)(N(H(H(N(H)))(H(N(F))))))	F(2)H(4)N(4)	5	3	970.727	18988500	5.90421e+06	sp|P01859|IGHG2_HUMAN	176	0.000150511
20200727_serum_yeast_1_1_rep4.mzML	1309.88	1282.95	26.9326	EEQFJSTFR	EEQFJSTFR	(N(F)(N(H(H(N(H)))(H(N(F))))))	F(2)H(4)N(4)	5	3	970.727	23837100	7.95548e+06	sp|P01859|IGHG2_HUMAN	176	0.000150511
20200727_serum_yeast_10_12_rep1.mzML	1316.48	1273.64	42.843	EEQFJSTFR	EEQFJSTFR	(N(F)(N(H(H(N(H)))(H(N(F))))))	F(2)H(4)N(4)	5	2	1455.59	1544370	4.02606e+06	sp|P01859|IGHG2_HUMAN	176	0.000150511
20200727_serum_yeast_10_12_rep2.mzML	1318.68	1259.61	59.0735	EEQFJSTFR	EEQFJSTFR	(N(F)(N(H(H(H))(H(N)(N(F))))))	F(2)H(4)N(4)	5	2	1455.59	6200430	2.83138e+06	sp|P01859|IGHG2_HUMAN	176	0.000150511
20200727_serum_yeast_10_12_rep3.mzML	1354.18	1292.32	61.8633	EEQFJSTFR	EEQFJSTFR	(N(F)(N(H(H(N(H)))(H(N(F))))))	F(2)H(4)N(4)	5	2	1455.59	6967360	1.4255e+06	sp|P01859|IGHG2_HUMAN	176	0.000150511
20200727_serum_yeast_10_15_rep1.mzML	1340.63	1290.31	50.3183	EEQFJSTFR	EEQFJSTFR	(N(F)(N(H(H(N(H)))(H(N(F))))))	F(2)H(4)N(4)	5	2	1455.59	6705650	1.15766e+06	sp|P01859|IGHG2_HUMAN	176	0.000150511
20200727_serum_yeast_10_15_rep3.mzML	1370.99	1315.16	55.8253	EEQFJSTFR	EEQFJSTFR	(N(F)(N(H(N)(H(H))(H(N(F))))))	F(2)H(4)N(4)	5	2	1455.59	3509970	324799	sp|P01859|IGHG2_HUMAN	176	0.000150511
20200727_serum_yeast_10_15_rep4.mzML	1373.65	1326.39	47.258	EEQFJSTFR	EEQFJSTFR	(N(F)(N(H(H(N(H)))(H(N(F))))))	F(2)H(4)N(4)	5	2	1455.59	8132890	1.4741e+06	sp|P01859|IGHG2_HUMAN	176	0.000150511
20200727_serum_yeast_1_1_rep2.mzML	1272.04	1248.1	23.9388	EEQFJSTFR	EEQFJSTFR	(N(F)(N(H(H(N(H)))(H(N(F))))))	F(2)H(4)N(4)	5	2	1455.59	1539570	8.86377e+06	sp|P01859|IGHG2_HUMAN	176	0.000150511
20200727_serum_yeast_1_1_rep3.mzML	1308.29	1249.63	58.6578	EEQFJSTFR	EEQFJSTFR	(N(F)(N(H(N)(H(H))(H(N(F))))))	F(2)H(4)N(4)	5	2	1455.59	7793620	2.90044e+06	sp|P01859|IGHG2_HUMAN	176	0.000150511
20200727_serum_yeast_1_1_rep4.mzML	1336.95	1279.19	57.7641	EEQFJSTFR	EEQFJSTFR	(N(F)(N(H(H(N(H))(N(H)(F))))))	F(2)H(4)N(4)	5	2	1455.59	8485660	2.83597e+06	sp|P01859|IGHG2_HUMAN	176	0.000150511
20200727_serum_yeast_10_12_rep1.mzML	1308.57	1278.97	29.5999	EEQFJSTFR	EEQFJSTFR	(N(F)(N(H(H(N(H)))(H(N(H))))))	F(1)H(5)N(4)	5	3	976.059	47025900	9.67826e+08	sp|P01859|IGHG2_HUMAN	176	0.00410773
20200727_serum_yeast_10_12_rep2.mzML	1290.68	1264.09	26.5893	EEQFJSTFR	EEQFJSTFR	(N(F)(N(H(H(N(H)))(H(N(H))))))	F(1)H(5)N(4)	5	3	976.059	35907000	738287285	sp|P01859|IGHG2_HUMAN	176	0.00410773
20200727_serum_yeast_10_12_rep3.mzML	1322.55	1298.2	24.3512	EEQFJSTFR	EEQFJSTFR	(N(F)(N(H(H(N(H)))(H(N(H))))))	F(1)H(5)N(4)	5	3	976.059	41918400	9.36472e+08	sp|P01859|IGHG2_HUMAN	176	0.00410773
20200727_serum_yeast_10_15_rep1.mzML	1313.9	1294.1	19.8007	EEQFJSTFR	EEQFJSTFR	(N(F)(N(H(H(N(H)))(H(N(H))))))	F(1)H(5)N(4)	5	3	976.059	41046900	9.08037e+08	sp|P01859|IGHG2_HUMAN	176	0.00410773
20200727_serum_yeast_10_15_rep4.mzML	1350.96	1331.17	19.7914	EEQFJSTFR	EEQFJSTFR	(N(F)(N(H(N)(H(H))(H(N(H))))))	F(1)H(5)N(4)	5	3	976.059	30017700	606723656	sp|P01859|IGHG2_HUMAN	176	0.00410773
20200727_serum_yeast_1_1_rep2.mzML	1232.07	1252.21	-20.1443	EEQFJSTFR	EEQFJSTFR	(N(F)(N(H(H(N(H)))(H(N(H))))))	F(1)H(5)N(4)	5	3	976.059	1192430	2.18018e+07	sp|P01859|IGHG2_HUMAN	176	0.00410773
20200727_serum_yeast_1_1_rep3.mzML	1282.11	1254.2	27.9127	EEQFJSTFR	EEQFJSTFR	(N(F)(N(H(H(N(H)))(H(N(H))))))	F(1)H(5)N(4)	5	3	976.059	57774000	1.24257e+09	sp|P01859|IGHG2_HUMAN	176	0.00410773
20200727_serum_yeast_1_1_rep4.mzML	1309.25	1284.12	25.1332	EEQFJSTFR	EEQFJSTFR	(N(F)(N(H(H(N(H)))(H(N(H))))))	F(1)H(5)N(4)	5	3	976.059	55960000	1.16684e+09	sp|P01859|IGHG2_HUMAN	176	0.00410773
20200727_serum_yeast_10_12_rep1.mzML	1308.83	1299.33	9.5031	EEQFJSTFR	EEQFJSTFR	(N(F)(N(H(H(N(H)))(H(N(H))))))	F(1)H(5)N(4)	5	2	1463.58	51080300	1295210824	sp|P01859|IGHG2_HUMAN	176	0.00410773
20200727_serum_yeast_10_12_rep2.mzML	1291.16	1281.04	10.119	EEQFJSTFR	EEQFJSTFR	(N(F)(N(H(H(N(H)))(H(N(H))))))	F(1)H(5)N(4)	5	2	1463.58	42214800	1210492871	sp|P01859|IGHG2_HUMAN	176	0.00410773
20200727_serum_yeast_10_12_rep3.mzML	1322.86	1316.63	6.22617	EEQFJSTFR	EEQFJSTFR	(N(F)(N(H(H(N(H)))(H(N(H))))))	F(1)H(5)N(4)	5	2	1463.58	51298200	1360345246	sp|P01859|IGHG2_HUMAN	176	0.00410773
20200727_serum_yeast_10_15_rep1.mzML	1314.86	1309.26	5.60212	EEQFJSTFR	EEQFJSTFR	(N(F)(N(H(N)(H(H))(H(N(H))))))	F(1)H(5)N(4)	5	2	1463.58	40881700	1074088947	sp|P01859|IGHG2_HUMAN	176	0.00410773
20200727_serum_yeast_10_15_rep3.mzML	1347.24	1338.85	8.39188	EEQFJSTFR	EEQFJSTFR	(N(F)(N(H(H(N(H)))(H(N(H))))))	F(1)H(5)N(4)	5	2	1463.58	34046100	710672615	sp|P01859|IGHG2_HUMAN	176	0.00410773
20200727_serum_yeast_10_15_rep4.mzML	1353.38	1347.17	6.21007	EEQFJSTFR	EEQFJSTFR	(N(F)(N(H(H(N(H)))(H(N(H))))))	F(1)H(5)N(4)	5	2	1463.58	33762200	914124790	sp|P01859|IGHG2_HUMAN	176	0.00410773
20200727_serum_yeast_1_1_rep2.mzML	1270.16	1267.59	2.57366	EEQFJSTFR	EEQFJSTFR	(N(F)(N(H(H(N(H)))(H(N(H))))))	F(1)H(5)N(4)	5	2	1463.58	48527000	1257189990	sp|P01859|IGHG2_HUMAN	176	0.00410773
20200727_serum_yeast_1_1_rep3.mzML	1307.66	1273.43	34.2314	EEQFJSTFR	EEQFJSTFR	(N(F)(N(H(H(N(H)))(H(N(H))))))	F(1)H(5)N(4)	5	2	1463.58	2226920	8.18725e+06	sp|P01859|IGHG2_HUMAN	176	0.00410773
20200727_serum_yeast_1_1_rep4.mzML	1310.12	1301.39	8.73273	EEQFJSTFR	EEQFJSTFR	(N(F)(N(H(H(N(H)))(H(N(H))))))	F(1)H(5)N(4)	5	2	1463.58	46241600	1190707188	sp|P01859|IGHG2_HUMAN	176	0.00410773
20200727_serum_yeast_10_12_rep1.mzML	1344.79	1342.3	2.4885	EEQFJSTFR	EEQFJSTFR	(N(F)(N(H(N)(H(N))(H(N(H))))))	F(1)H(4)N(5)	5	3	989.734	28944700	4.94035e+08	sp|P01859|IGHG2_HUMAN	176	0.000337651
20200727_serum_yeast_10_12_rep2.mzML	1290.68	1325.83	-35.1522	EEQFJSTFR	EEQFJSTFR	(N(F)(N(H(N)(H(N))(H(N(H))))))	F(1)H(4)N(5)	5	3	989.734	33480600	4.64486e+06	sp|P01859|IGHG2_HUMAN	176	0.000337651
20200727_serum_yeast_10_12_rep3.mzML	1357.85	1354.53	3.31544	EEQFJSTFR	EEQFJSTFR	(N(F)(N(H(N)(H(N))(H(N(H))))))	F(1)H(4)N(5)	5	3	989.734	29908900	5.37745e+08	sp|P01859|IGHG2_HUMAN	176	0.000337651
20200727_serum_yeast_10_15_rep1.mzML	1313.9	1338.76	-24.8582	EEQFJSTFR	EEQFJSTFR	(N(F)(N(H(N)(H(N))(H(N(H))))))	F(1)H(4)N(5)	5	3	989.734	38874200	7.13384e+06	sp|P01859|IGHG2_HUMAN	176	0.000337651
20200727_serum_yeast_10_15_rep4.mzML	1350.96	1371.24	-20.2844	EEQFJSTFR	EEQFJSTFR	(N(F)(N(H(N)(H(H))(H(N)(N)))))	F(1)H(4)N(5)	5	3	989.734	28673900	6.83239e+06	sp|P01859|IGHG2_HUMAN	176	0.000337651
20200727_serum_yeast_1_1_rep2.mzML	1300.18	1298.19	1.99261	EEQFJSTFR	EEQFJSTFR	(N(F)(N(H(N)(H(N))(H(N(H))))))	F(1)H(4)N(5)	5	3	989.734	33765900	5.472e+08	sp|P01859|IGHG2_HUMAN	176	0.000337651
20200727_serum_yeast_1_1_rep3.mzML	1282.11	1314.48	-32.3717	EEQFJSTFR	EEQFJSTFR	(N(F)(N(H(N)(H(N))(H(N(H))))))	F(1)H(4)N(5)	5	3	989.734	54231500	1.1077e+07	sp|P01859|IGHG2_HUMAN	176	0.000337651
20200727_serum_yeast_1_1_rep4.mzML	1309.25	1334.95	-25.6971	EEQFJSTFR	EEQFJSTFR	(N(F)(N(H(N)(H(N))(H(N(H))))))	F(1)H(4)N(5)	5	3	989.734	52561100	9.65385e+06	sp|P01859|IGHG2_HUMAN	176	0.000337651
20200727_serum_yeast_10_12_rep1.mzML	1344.59	1336.3	8.2871	EEQFJSTFR	EEQFJSTFR	(N(F)(N(H(N)(H(N))(H(N(H))))))	F(1)H(4)N(5)	5	2	1484.1	12327100	2.77796e+08	sp|P01859|IGHG2_HUMAN	176	0.000337651
20200727_serum_yeast_10_12_rep2.mzML	1326.11	1317.75	8.35764	EEQFJSTFR	EEQFJSTFR	(N(F)(N(H(N)(H(N))(H(N(H))))))	F(1)H(4)N(5)	5	2	1484.1	14398200	3.16141e+08	sp|P01859|IGHG2_HUMAN	176	0.000337651
20200727_serum_yeast_10_12_rep3.mzML	1356.75	1349.14	7.60815	EEQFJSTFR	EEQFJSTFR	(N(F)(N(H(N)(H(N))(H(N(H))))))	F(1)H(4)N(5)	5	2	1484.1	12980200	286999690	sp|P01859|IGHG2_HUMAN	176	0.000337651
20200727_serum_yeast_10_15_rep1.mzML	1341.32	1334.63	6.69324	EEQFJSTFR	EEQFJSTFR	(N(F)(N(H(N)(H(N))(H(N(H))))))	F(1)H(4)N(5)	5	2	1484.1	8933920	213501042	sp|P01859|IGHG2_HUMAN	176	0.000337651
20200727_serum_yeast_10_15_rep3.mzML	1376.37	1368.76	7.61081	EEQFJSTFR	EEQFJSTFR	(N(F)(N(H(N)(H(N))(H(N(H))))))	F(1)H(4)N(5)	5	2	1484.1	7415850	1.34307e+08	sp|P01859|IGHG2_HUMAN	176	0.000337651
20200727_serum_yeast_10_15_rep4.mzML	1374.09	1367.74	6.35352	EEQFJSTFR	EEQFJSTFR	(N(F)(N(H(N)(H(N))(H(N(H))))))	F(1)H(4)N(5)	5	2	1484.1	9017690	201952751	sp|P01859|IGHG2_HUMAN	176	0.000337651
20200727_serum_yeast_1_1_rep2.mzML	1299.42	1293.32	6.10254	EEQFJSTFR	EEQFJSTFR	(N(F)(N(H(N)(H(N))(H(N(H))))))	F(1)H(4)N(5)	5	2	1484.1	13538600	2.70514e+08	sp|P01859|IGHG2_HUMAN	176	0.000337651
20200727_serum_yeast_1_1_rep3.mzML	1315.19	1308.5	6.69087	EEQFJSTFR	EEQFJSTFR	(N(F)(N(H(N)(H(N))(H(N(H))))))	F(1)H(4)N(5)	5	2	1484.1	15864200	359379348	sp|P01859|IGHG2_HUMAN	176	0.000337651
20200727_serum_yeast_1_1_rep4.mzML	1337.36	1330.44	6.92356	EEQFJSTFR	EEQFJSTFR	(N(F)(N(H(N)(H(N))(H(N(H))))))	F(1)H(4)N(5)	5	2	1484.1	11935500	285649978	sp|P01859|IGHG2_HUMAN	176	0.000337651
20200727_serum_yeast_10_12_rep1.mzML	1599.98	1577.77	22.2149	EEQFJSTFR	EEQFJSTFR	(N(F)(N(H(H(H))(H(N(H(A)))))))	A(1)F(1)H(5)N(3)	5	3	1005.4	25995300	1.77479e+07	sp|P01859|IGHG2_HUMAN	176	6.49825e-05
20200727_serum_yeast_10_12_rep2.mzML	1609.23	1580.88	28.3515	EEQFJSTFR	EEQFJSTFR	(N(F)(N(H(H(H))(H(N(H(A)))))))	A(1)F(1)H(5)N(3)	5	3	1005.4	27227700	1.52085e+07	sp|P01859|IGHG2_HUMAN	176	6.49825e-05
20200727_serum_yeast_10_15_rep1.mzML	1613.36	1581.45	31.9122	EEQFJSTFR	EEQFJSTFR	(N(F)(N(H(H(H))(H(N(H(A)))))))	A(1)F(1)H(5)N(3)	5	3	1005.4	23490400	1.24819e+07	sp|P01859|IGHG2_HUMAN	176	6.49825e-05
20200727_serum_yeast_10_15_rep3.mzML	1633.51	1609.91	23.5972	EEQFJSTFR	EEQFJSTFR	(N(F)(N(H(H(H))(H(N(H(A)))))))	A(1)F(1)H(5)N(3)	5	3	1005.4	19618600	1.52717e+07	sp|P01859|IGHG2_HUMAN	176	6.49825e-05
20200727_serum_yeast_10_15_rep4.mzML	1617.28	1589.92	27.3605	EEQFJSTFR	EEQFJSTFR	(N(F)(N(H(H(H))(H(N(H(A)))))))	A(1)F(1)H(5)N(3)	5	3	1005.4	20593800	1.54167e+07	sp|P01859|IGHG2_HUMAN	176	6.49825e-05
20200727_serum_yeast_1_1_rep2.mzML	1576.96	1551.37	25.5854	EEQFJSTFR	EEQFJSTFR	(N(F)(N(H(H(H))(H(N(H(A)))))))	A(1)F(1)H(5)N(3)	5	3	1005.4	30794500	1.72172e+07	sp|P01859|IGHG2_HUMAN	176	6.49825e-05
20200727_serum_yeast_1_1_rep3.mzML	1586.62	1562.18	24.4415	EEQFJSTFR	EEQFJSTFR	(N(F)(N(H(H(H))(H(N(H(A)))))))	A(1)F(1)H(5)N(3)	5	3	1005.4	33270000	2.14997e+07	sp|P01859|IGHG2_HUMAN	176	6.49825e-05
20200727_serum_yeast_1_1_rep4.mzML	1576.04	1553.34	22.7039	EEQFJSTFR	EEQFJSTFR	(N(F)(N(H(H(H))(H(N(H(A)))))))	A(1)F(1)H(5)N(3)	5	3	1005.4	35403900	2.23864e+07	sp|P01859|IGHG2_HUMAN	176	6.49825e-05
20200727_serum_yeast_10_12_rep1.mzML	1600.05	1579.74	20.3092	EEQFJSTFR	EEQFJSTFR	(N(F)(N(H(H(H))(H(N(H(A)))))))	A(1)F(1)H(5)N(3)	5	2	1507.59	3380800	1.31688e+07	sp|P01859|IGHG2_HUMAN	176	6.49825e-05
20200727_serum_yeast_10_12_rep2.mzML	1609.25	1583.38	25.8736	EEQFJSTFR	EEQFJSTFR	(N(F)(N(H(H(H))(H(N(H(A)))))))	A(1)F(1)H(5)N(3)	5	2	1507.59	3356790	1.34419e+07	sp|P01859|IGHG2_HUMAN	176	6.49825e-05
20200727_serum_yeast_10_12_rep3.mzML	1597.26	1577.55	19.7103	EEQFJSTFR	EEQFJSTFR	(N(F)(N(H(H(H))(H(N(H(A)))))))	A(1)F(1)H(5)N(3)	5	2	1507.59	3812420	1.31631e+07	sp|P01859|IGHG2_HUMAN	176	6.49825e-05
20200727_serum_yeast_10_15_rep1.mzML	1613.21	1584.19	29.021	EEQFJSTFR	EEQFJSTFR	(N(F)(N(H(H(H))(H(N(H(A)))))))	A(1)F(1)H(5)N(3)	5	2	1507.59	2992950	1.15074e+07	sp|P01859|IGHG2_HUMAN	176	6.49825e-05
20200727_serum_yeast_10_15_rep3.mzML	1633.05	1611.49	21.56	EEQFJSTFR	EEQFJSTFR	(N(F)(N(H(H(H))(H(N(H(A)))))))	A(1)F(1)H(5)N(3)	5	2	1507.59	2532940	8.30738e+06	sp|P01859|IGHG2_HUMAN	176	6.49825e-05
20200727_serum_yeast_10_15_rep4.mzML	1617.26	1593.37	23.8936	EEQFJSTFR	EEQFJSTFR	(N(F)(N(H(H(H))(H(N(H(A)))))))	A(1)F(1)H(5)N(3)	5	2	1507.59	3113180	9.77652e+06	sp|P01859|IGHG2_HUMAN	176	6.49825e-05
20200727_serum_yeast_1_1_rep2.mzML	1576.53	1553.61	22.9185	EEQFJSTFR	EEQFJSTFR	(N(F)(N(H(H(H))(H(N(H(A)))))))	A(1)F(1)H(5)N(3)	5	2	1507.59	3982150	1.60016e+07	sp|P01859|IGHG2_HUMAN	176	6.49825e-05
20200727_serum_yeast_1_1_rep3.mzML	1586.6	1564.78	21.8178	EEQFJSTFR	EEQFJSTFR	(N(F)(N(H(H(H))(H(N(H(A)))))))	A(1)F(1)H(5)N(3)	5	2	1507.59	4566280	1.18175e+07	sp|P01859|IGHG2_HUMAN	176	6.49825e-05
20200727_serum_yeast_1_1_rep4.mzML	1576.09	1556.29	19.795	EEQFJSTFR	EEQFJSTFR	(N(F)(N(H(H(H))(H(N(H(A)))))))	A(1)F(1)H(5)N(3)	5	2	1507.59	4511230	1.53234e+07	sp|P01859|IGHG2_HUMAN	176	6.49825e-05
20200727_serum_yeast_10_12_rep1.mzML	1600.57	1599.45	1.115	EEQFJSTFR	EEQFJSTFR	(N(F)(N(H(H(N))(H(N(H(A)))))))	A(1)F(1)H(4)N(4)	5	2	1528.11	15609400	3.37123e+08	sp|P01859|IGHG2_HUMAN	176	0.000765335
20200727_serum_yeast_10_12_rep2.mzML	1609.66	1607	2.66316	EEQFJSTFR	EEQFJSTFR	(N(F)(N(H(H(N))(H(N(H(A)))))))	A(1)F(1)H(4)N(4)	5	2	1528.11	16596800	396877400	sp|P01859|IGHG2_HUMAN	176	0.000765335
20200727_serum_yeast_10_12_rep3.mzML	1597.72	1603.47	-5.75091	EEQFJSTFR	EEQFJSTFR	(N(F)(N(H(H(N))(H(N(H(A)))))))	A(1)F(1)H(4)N(4)	5	2	1528.11	17111700	433115716	sp|P01859|IGHG2_HUMAN	176	0.000765335
20200727_serum_yeast_10_15_rep1.mzML	1613.86	1609.27	4.59438	EEQFJSTFR	EEQFJSTFR	(N(F)(N(H(H(N))(H(N(H(A)))))))	A(1)F(1)H(4)N(4)	5	2	1528.11	14554500	366142607	sp|P01859|IGHG2_HUMAN	176	0.000765335
20200727_serum_yeast_10_15_rep3.mzML	1633.99	1624.53	9.46119	EEQFJSTFR	EEQFJSTFR	(N(F)(N(H(H(N))(H(N(H(A)))))))	A(1)F(1)H(4)N(4)	5	2	1528.11	12188000	2.61988e+08	sp|P01859|IGHG2_HUMAN	176	0.000765335
20200727_serum_yeast_10_15_rep4.mzML	1617.79	1617.28	0.512616	EEQFJSTFR	EEQFJSTFR	(N(F)(N(H(H(N))(H(N(H(A)))))))	A(1)F(1)H(4)N(4)	5	2	1528.11	16673800	3.66756e+08	sp|P01859|IGHG2_HUMAN	176	0.000765335
20200727_serum_yeast_1_1_rep2.mzML	1577.19	1577.35	-0.156918	EEQFJSTFR	EEQFJSTFR	(N(F)(N(H(H(N))(H(N(H(A)))))))	A(1)F(1)H(4)N(4)	5	2	1528.11	17032800	498013114	sp|P01859|IGHG2_HUMAN	176	0.000765335
20200727_serum_yeast_1_1_rep3.mzML	1587.13	1590.3	-3.17176	EEQFJSTFR	EEQFJSTFR	(N(F)(N(H(H(N))(H(N(H(A)))))))	A(1)F(1)H(4)N(4)	5	2	1528.11	21264900	5.56633e+08	sp|P01859|IGHG2_HUMAN	176	0.000765335
20200727_serum_yeast_1_1_rep4.mzML	1576.5	1589.03	-12.5324	EEQFJSTFR	EEQFJSTFR	(N(F)(N(H(H(N))(H(N(H(A)))))))	A(1)F(1)H(4)N(4)	5	2	1528.11	24818800	519751587	sp|P01859|IGHG2_HUMAN	176	0.000765335
20200727_serum_yeast_10_12_rep1.mzML	1332.73	1272.59	60.1374	EEQFJSTFR	EEQFJSTFR	(N(F)(N(H(N)(H(H)(H))(H(N(H))))))	F(1)H(6)N(4)	5	3	1030.08	2715410	3.01605e+06	sp|P01859|IGHG2_HUMAN	176	0.00757696
20200727_serum_yeast_10_12_rep2.mzML	1280.07	1258.73	21.3422	EEQFJSTFR	EEQFJSTFR	(N(F)(N(H(H(N(H)))(H(H(N(H)))))))	F(1)H(6)N(4)	5	3	1030.08	1859400	19759135	sp|P01859|IGHG2_HUMAN	176	0.00757696
20200727_serum_yeast_10_12_rep3.mzML	1311.34	1291.16	20.1789	EEQFJSTFR	EEQFJSTFR	(N(F)(N(H(H(N(H)))(H(H(N(H)))))))	F(1)H(6)N(4)	5	3	1030.08	1890260	1.90459e+07	sp|P01859|IGHG2_HUMAN	176	0.00757696
20200727_serum_yeast_10_15_rep1.mzML	1299.98	1289.55	10.4287	EEQFJSTFR	EEQFJSTFR	(N(F)(N(H(H(N(H)))(H(H(N(H)))))))	F(1)H(6)N(4)	5	3	1030.08	1560430	2.19356e+07	sp|P01859|IGHG2_HUMAN	176	0.00757696
20200727_serum_yeast_10_15_rep3.mzML	1364.47	1313.83	50.644	EEQFJSTFR	EEQFJSTFR	(N(F)(N(H(N)(H(H)(H))(H(N(H))))))	F(1)H(6)N(4)	5	3	1030.08	2288810	1.96481e+06	sp|P01859|IGHG2_HUMAN	176	0.00757696
20200727_serum_yeast_10_15_rep4.mzML	1365.81	1325.45	40.3617	EEQFJSTFR	EEQFJSTFR	(N(F)(N(H(N)(H(H)(H))(H(N(H))))))	F(1)H(6)N(4)	5	3	1030.08	2039640	5.45066e+06	sp|P01859|IGHG2_HUMAN	176	0.00757696
20200727_serum_yeast_1_1_rep2.mzML	1260.76	1247.29	13.4666	EEQFJSTFR	EEQFJSTFR	(N(F)(N(H(H(N(H)))(H(H(N(H)))))))	F(1)H(6)N(4)	5	3	1030.08	2013550	2.02905e+07	sp|P01859|IGHG2_HUMAN	176	0.00757696
20200727_serum_yeast_1_1_rep3.mzML	1270.64	1248.74	21.9006	EEQFJSTFR	EEQFJSTFR	(N(F)(N(H(H(N(H)))(H(H(N(H)))))))	F(1)H(6)N(4)	5	3	1030.08	2546310	12627780	sp|P01859|IGHG2_HUMAN	176	0.00757696
20200727_serum_yeast_1_1_rep4.mzML	1299.48	1278.23	21.2525	EEQFJSTFR	EEQFJSTFR	(N(F)(N(H(H(N(H)))(H(H(N(H)))))))	F(1)H(6)N(4)	5	3	1030.08	2534010	1.39615e+07	sp|P01859|IGHG2_HUMAN	176	0.00757696
20200727_serum_yeast_10_12_rep2.mzML	1280.07	1258.2	21.8701	EEQFJSTFR	EEQFJSTFR	(N(F)(N(H(N)(H(H))(H(N(H)(F))))))	F(2)H(5)N(4)	5	3	1024.74	1870720	6.57133e+07	sp|P01859|IGHG2_HUMAN	176	0.0010567
20200727_serum_yeast_10_12_rep3.mzML	1311.34	1290.47	20.8747	EEQFJSTFR	EEQFJSTFR	(N(F)(N(H(N)(H(H))(H(N(H)(F))))))	F(2)H(5)N(4)	5	3	1024.74	1909490	1.16053e+08	sp|P01859|IGHG2_HUMAN	176	0.0010567
20200727_serum_yeast_10_15_rep1.mzML	1299.98	1289.1	10.8841	EEQFJSTFR	EEQFJSTFR	(N(F)(N(H(N)(H(H))(H(N(H)(F))))))	F(2)H(5)N(4)	5	3	1024.74	1580220	8.32344e+07	sp|P01859|IGHG2_HUMAN	176	0.0010567
20200727_serum_yeast_10_15_rep3.mzML	1338.28	1313.01	25.2726	EEQFJSTFR	EEQFJSTFR	(N(F)(N(H(N)(H(H))(H(N(H)(F))))))	F(2)H(5)N(4)	5	3	1024.74	1441110	3.77945e+07	sp|P01859|IGHG2_HUMAN	176	0.0010567
20200727_serum_yeast_10_15_rep4.mzML	1365.81	1324.88	40.9294	EEQFJSTFR	EEQFJSTFR	(N(F)(N(H(N)(H(H))(H(N(H)(F))))))	F(2)H(5)N(4)	5	3	1024.74	2116550	1.45211e+07	sp|P01859|IGHG2_HUMAN	176	0.0010567
20200727_serum_yeast_1_1_rep2.mzML	1260.76	1246.81	13.9512	EEQFJSTFR	EEQFJSTFR	(N(F)(N(H(N)(H(H))(H(N(H)(F))))))	F(2)H(5)N(4)	5	3	1024.74	2004930	1.40342e+08	sp|P01859|IGHG2_HUMAN	176	0.0010567
20200727_serum_yeast_1_1_rep3.mzML	1270.64	1248.2	22.4376	EEQFJSTFR	EEQFJSTFR	(N(F)(N(H(N)(H(H))(H(N(H)(F))))))	F(2)H(5)N(4)	5	3	1024.74	2594800	1.33649e+08	sp|P01859|IGHG2_HUMAN	176	0.0010567
20200727_serum_yeast_1_1_rep4.mzML	1299.48	1277.65	21.8327	EEQFJSTFR	EEQFJSTFR	(N(F)(N(H(N)(H(H))(H(N(H)(F))))))	F(2)H(5)N(4)	5	3	1024.74	2534820	1.28219e+08	sp|P01859|IGHG2_HUMAN	176	0.0010567
20200727_serum_yeast_10_12_rep1.mzML	1300.68	1269.55	31.1318	EEQFJSTFR	EEQFJSTFR	(N(F)(N(H(N)(H(H))(H(N(H)(F))))))	F(2)H(5)N(4)	5	2	1536.61	1412990	3.88235e+07	sp|P01859|IGHG2_HUMAN	176	0.0010567
20200727_serum_yeast_10_12_rep2.mzML	1289.46	1256.16	33.3045	EEQFJSTFR	EEQFJSTFR	(N(F)(N(H(H(N(H)))(H(N(H(F)))))))	F(2)H(5)N(4)	5	2	1536.61	1212430	3.82316e+07	sp|P01859|IGHG2_HUMAN	176	0.0010567
20200727_serum_yeast_10_12_rep3.mzML	1314.94	1287.78	27.1605	EEQFJSTFR	EEQFJSTFR	(N(F)(N(H(N)(H(H))(H(N(H)(F))))))	F(2)H(5)N(4)	5	2	1536.61	1356100	5.51129e+07	sp|P01859|IGHG2_HUMAN	176	0.0010567
20200727_serum_yeast_10_15_rep1.mzML	1320.82	1287.32	33.4959	EEQFJSTFR	EEQFJSTFR	(N(F)(N(H(H(N(H)))(H(N(H(F)))))))	F(2)H(5)N(4)	5	2	1536.61	1256820	1.35797e+07	sp|P01859|IGHG2_HUMAN	176	0.0010567
20200727_serum_yeast_10_15_rep3.mzML	1342.87	1309.88	32.9862	EEQFJSTFR	EEQFJSTFR	(N(F)(N(H(H(N(H)))(H(N(H(F)))))))	F(2)H(5)N(4)	5	2	1536.61	523958	1.48755e+07	sp|P01859|IGHG2_HUMAN	176	0.0010567
20200727_serum_yeast_10_15_rep4.mzML	1354.3	1322.7	31.5992	EEQFJSTFR	EEQFJSTFR	(N(F)(N(H(H(N(H)))(H(N(H(F)))))))	F(2)H(5)N(4)	5	2	1536.61	1205220	6.29604e+06	sp|P01859|IGHG2_HUMAN	176	0.0010567
20200727_serum_yeast_1_1_rep2.mzML	1269.32	1244.94	24.3831	EEQFJSTFR	EEQFJSTFR	(N(F)(N(H(H(N(H)))(H(N(H(F)))))))	F(2)H(5)N(4)	5	2	1536.61	1567890	5.69302e+07	sp|P01859|IGHG2_HUMAN	176	0.0010567
20200727_serum_yeast_1_1_rep3.mzML	1274.12	1246.13	27.987	EEQFJSTFR	EEQFJSTFR	(N(F)(N(H(H(N(H)))(H(N(H(F)))))))	F(2)H(5)N(4)	5	2	1536.61	1604910	4.83263e+07	sp|P01859|IGHG2_HUMAN	176	0.0010567
20200727_serum_yeast_1_1_rep4.mzML	1314.3	1275.4	38.903	EEQFJSTFR	EEQFJSTFR	(N(F)(N(H(N)(H(H))(H(N(H)(F))))))	F(2)H(5)N(4)	5	2	1536.61	1485260	4.6039e+07	sp|P01859|IGHG2_HUMAN	176	0.0010567
20200727_serum_yeast_10_12_rep1.mzML	1332.73	1332.93	-0.200818	EEQFJSTFR	EEQFJSTFR	(N(F)(N(H(N)(H(N(H)))(H(N(H))))))	F(1)H(5)N(5)	5	3	1043.75	2972320	1.00343e+08	sp|P01859|IGHG2_HUMAN	176	0.00340691
20200727_serum_yeast_10_12_rep2.mzML	1280.07	1314.09	-34.0168	EEQFJSTFR	EEQFJSTFR	(N(F)(N(H(H(H))(H(N)(N(N(H)))))))	F(1)H(5)N(5)	5	3	1043.75	1466730	1.78816e+06	sp|P01859|IGHG2_HUMAN	176	0.00340691
20200727_serum_yeast_10_12_rep3.mzML	1344.64	1346.14	-1.49602	EEQFJSTFR	EEQFJSTFR	(N(F)(N(H(N)(H(N(H)))(H(N(H))))))	F(1)H(5)N(5)	5	3	1043.75	3145100	1.09642e+08	sp|P01859|IGHG2_HUMAN	176	0.00340691
20200727_serum_yeast_10_15_rep1.mzML	1333.11	1332.6	0.512369	EEQFJSTFR	EEQFJSTFR	(N(F)(N(H(N)(H(N(H)))(H(N(H))))))	F(1)H(5)N(5)	5	3	1043.75	2252050	8.19118e+07	sp|P01859|IGHG2_HUMAN	176	0.00340691
20200727_serum_yeast_10_15_rep3.mzML	1364.47	1365.86	-1.39482	EEQFJSTFR	EEQFJSTFR	(N(F)(N(H(N)(H(N(H)))(H(N(H))))))	F(1)H(5)N(5)	5	3	1043.75	2569480	6.22037e+07	sp|P01859|IGHG2_HUMAN	176	0.00340691
20200727_serum_yeast_10_15_rep4.mzML	1365.81	1366.03	-0.217316	EEQFJSTFR	EEQFJSTFR	(N(F)(N(H(N)(H(N(H)))(H(N(H))))))	F(1)H(5)N(5)	5	3	1043.75	2310280	7.80981e+07	sp|P01859|IGHG2_HUMAN	176	0.00340691
20200727_serum_yeast_1_1_rep2.mzML	1288.57	1291.08	-2.50846	EEQFJSTFR	EEQFJSTFR	(N(F)(N(H(N)(H(N(H)))(H(N(H))))))	F(1)H(5)N(5)	5	3	1043.75	3009860	1.11201e+08	sp|P01859|IGHG2_HUMAN	176	0.00340691
20200727_serum_yeast_1_1_rep3.mzML	1302.37	1305.33	-2.95984	EEQFJSTFR	EEQFJSTFR	(N(F)(N(H(N)(H(N(H)))(H(N(H))))))	F(1)H(5)N(5)	5	3	1043.75	3343990	1.3072e+08	sp|P01859|IGHG2_HUMAN	176	0.00340691
20200727_serum_yeast_1_1_rep4.mzML	1327.58	1327.88	-0.300635	EEQFJSTFR	EEQFJSTFR	(N(F)(N(H(N)(H(N(H)))(H(N(H))))))	F(1)H(5)N(5)	5	3	1043.75	3097630	116295493	sp|P01859|IGHG2_HUMAN	176	0.00340691
20200727_serum_yeast_10_12_rep1.mzML	1342.6	1326.35	16.2547	EEQFJSTFR	EEQFJSTFR	(N(F)(N(H(N)(H(N(H)))(H(N(H))))))	F(1)H(5)N(5)	5	2	1565.12	6852780	2.70122e+07	sp|P01859|IGHG2_HUMAN	176	0.00340691
20200727_serum_yeast_10_12_rep2.mzML	1324.04	1306.93	17.1144	EEQFJSTFR	EEQFJSTFR	(N(F)(N(H(N)(H(N(H)))(H(N(H))))))	F(1)H(5)N(5)	5	2	1565.12	4733110	1.82064e+07	sp|P01859|IGHG2_HUMAN	176	0.00340691
20200727_serum_yeast_10_12_rep3.mzML	1353.97	1340.26	13.7086	EEQFJSTFR	EEQFJSTFR	(N(F)(N(H(N)(H(N(H)))(H(N(H))))))	F(1)H(5)N(5)	5	2	1565.12	5406800	3.31888e+07	sp|P01859|IGHG2_HUMAN	176	0.00340691
20200727_serum_yeast_10_15_rep1.mzML	1339.92	1327.89	12.0345	EEQFJSTFR	EEQFJSTFR	(N(F)(N(H(N)(H(N(H)))(H(N(H))))))	F(1)H(5)N(5)	5	2	1565.12	5077130	2.71225e+07	sp|P01859|IGHG2_HUMAN	176	0.00340691
20200727_serum_yeast_10_15_rep3.mzML	1370.01	1360.19	9.81918	EEQFJSTFR	EEQFJSTFR	(N(F)(N(H(N)(H(N(H)))(H(N(H))))))	F(1)H(5)N(5)	5	2	1565.12	4151670	1.40348e+07	sp|P01859|IGHG2_HUMAN	176	0.00340691
20200727_serum_yeast_10_15_rep4.mzML	1370.65	1362.7	7.95426	EEQFJSTFR	EEQFJSTFR	(N(F)(N(H(N)(H(N(H)))(H(N(H))))))	F(1)H(5)N(5)	5	2	1565.12	4208270	2.53124e+07	sp|P01859|IGHG2_HUMAN	176	0.00340691
20200727_serum_yeast_1_1_rep2.mzML	1296.88	1286.7	10.1839	EEQFJSTFR	EEQFJSTFR	(N(F)(N(H(N)(H(N(H)))(H(N(H))))))	F(1)H(5)N(5)	5	2	1565.12	5237330	2.45481e+07	sp|P01859|IGHG2_HUMAN	176	0.00340691
20200727_serum_yeast_1_1_rep3.mzML	1313.14	1299.13	14.006	EEQFJSTFR	EEQFJSTFR	(N(F)(N(H(N)(H(N(H)))(H(N(H))))))	F(1)H(5)N(5)	5	2	1565.12	7635060	3.20186e+07	sp|P01859|IGHG2_HUMAN	176	0.00340691
20200727_serum_yeast_1_1_rep4.mzML	1334.78	1322.87	11.9065	EEQFJSTFR	EEQFJSTFR	(N(F)(N(H(N)(H(N(H)))(H(N(H))))))	F(1)H(5)N(5)	5	2	1565.12	5058190	3.2088e+07	sp|P01859|IGHG2_HUMAN	176	0.00340691
20200727_serum_yeast_10_12_rep1.mzML	1589.29	1585.12	4.16601	EEQFJSTFR	EEQFJSTFR	(N(F)(N(H(H(H(H)))(H(N(H(A)))))))	A(1)F(1)H(6)N(3)	5	3	1059.42	2287200	2.50353e+07	sp|P01859|IGHG2_HUMAN	176	0.00641802
20200727_serum_yeast_10_12_rep2.mzML	1596.6	1589.73	6.86814	EEQFJSTFR	EEQFJSTFR	(N(F)(N(H(H(H(H)))(H(N(H(A)))))))	A(1)F(1)H(6)N(3)	5	3	1059.42	2712930	2.95059e+07	sp|P01859|IGHG2_HUMAN	176	0.00641802
20200727_serum_yeast_10_12_rep3.mzML	1586.55	1584.7	1.84825	EEQFJSTFR	EEQFJSTFR	(N(F)(N(H(H(H(H)))(H(N(H(A)))))))	A(1)F(1)H(6)N(3)	5	3	1059.42	2419580	2.84148e+07	sp|P01859|IGHG2_HUMAN	176	0.00641802
20200727_serum_yeast_10_15_rep1.mzML	1596.37	1591.41	4.96291	EEQFJSTFR	EEQFJSTFR	(N(F)(N(H(H(H(H)))(H(N(H(A)))))))	A(1)F(1)H(6)N(3)	5	3	1059.42	2511320	2.64609e+07	sp|P01859|IGHG2_HUMAN	176	0.00641802
20200727_serum_yeast_10_15_rep4.mzML	1605.11	1600.69	4.41933	EEQFJSTFR	EEQFJSTFR	(N(F)(N(H(H(H(H)))(H(N(H(A)))))))	A(1)F(1)H(6)N(3)	5	3	1059.42	2290000	2.05989e+07	sp|P01859|IGHG2_HUMAN	176	0.00641802
20200727_serum_yeast_1_1_rep2.mzML	1564.49	1559.99	4.49831	EEQFJSTFR	EEQFJSTFR	(N(F)(N(H(H(H(H)))(H(N(H(A)))))))	A(1)F(1)H(6)N(3)	5	3	1059.42	3509130	3.55483e+07	sp|P01859|IGHG2_HUMAN	176	0.00641802
20200727_serum_yeast_1_1_rep3.mzML	1575.56	1571.82	3.74408	EEQFJSTFR	EEQFJSTFR	(N(F)(N(H(H(H(H)))(H(N(H(A)))))))	A(1)F(1)H(6)N(3)	5	3	1059.42	3015970	3.17972e+07	sp|P01859|IGHG2_HUMAN	176	0.00641802
20200727_serum_yeast_1_1_rep4.mzML	1561.84	1565.06	-3.22045	EEQFJSTFR	EEQFJSTFR	(N(F)(N(H(H(H(H)))(H(N(H(A)))))))	A(1)F(1)H(6)N(3)	5	3	1059.42	3344980	3.56486e+07	sp|P01859|IGHG2_HUMAN	176	0.00641802
20200727_serum_yeast_10_12_rep1.mzML	1583.28	1571.98	11.3012	EEQFJSTFR	EEQFJSTFR	(N(F)(N(H(H(N(H)))(H(N(H(A)))))))	A(1)F(1)H(5)N(4)	5	3	1073.09	32779500	9.88785e+08	sp|P01859|IGHG2_HUMAN	176	0.000851937
20200727_serum_yeast_10_12_rep2.mzML	1589.5	1573.26	16.2375	EEQFJSTFR	EEQFJSTFR	(N(F)(N(H(H(N(H)))(H(N(H(A)))))))	A(1)F(1)H(5)N(4)	5	3	1073.09	38113000	9.52288e+08	sp|P01859|IGHG2_HUMAN	176	0.000851937
20200727_serum_yeast_10_12_rep3.mzML	1580	1567.81	12.1911	EEQFJSTFR	EEQFJSTFR	(N(F)(N(H(H(N(H)))(H(N(H(A)))))))	A(1)F(1)H(5)N(4)	5	3	1073.09	32854500	8.39087e+08	sp|P01859|IGHG2_HUMAN	176	0.000851937
20200727_serum_yeast_10_15_rep1.mzML	1590.21	1573.25	16.9577	EEQFJSTFR	EEQFJSTFR	(N(F)(N(H(H(N(H)))(H(N(H(A)))))))	A(1)F(1)H(5)N(4)	5	3	1073.09	38240700	1006820888	sp|P01859|IGHG2_HUMAN	176	0.000851937
20200727_serum_yeast_10_15_rep3.mzML	1617.8	1605.08	12.7151	EEQFJSTFR	EEQFJSTFR	(N(F)(N(H(H(N(H)))(H(N(H(A)))))))	A(1)F(1)H(5)N(4)	5	3	1073.09	26567900	4.915e+08	sp|P01859|IGHG2_HUMAN	176	0.000851937
20200727_serum_yeast_10_15_rep4.mzML	1598.05	1580.54	17.5145	EEQFJSTFR	EEQFJSTFR	(N(F)(N(H(N)(H(H))(H(N(H(A)))))))	A(1)F(1)H(5)N(4)	5	3	1073.09	30085600	7.14636e+08	sp|P01859|IGHG2_HUMAN	176	0.000851937
20200727_serum_yeast_1_1_rep2.mzML	1557.9	1545.01	12.8873	EEQFJSTFR	EEQFJSTFR	(N(F)(N(H(N)(H(H))(H(N(H(A)))))))	A(1)F(1)H(5)N(4)	5	3	1073.09	41473600	1.11403e+09	sp|P01859|IGHG2_HUMAN	176	0.000851937
20200727_serum_yeast_1_1_rep3.mzML	1566.87	1554.48	12.3893	EEQFJSTFR	EEQFJSTFR	(N(F)(N(H(H(N(H)))(H(N(H(A)))))))	A(1)F(1)H(5)N(4)	5	3	1073.09	40451900	1.00145e+09	sp|P01859|IGHG2_HUMAN	176	0.000851937
20200727_serum_yeast_1_1_rep4.mzML	1554.44	1545.17	9.27452	EEQFJSTFR	EEQFJSTFR	(N(F)(N(H(H(N(H)))(H(N(H(A)))))))	A(1)F(1)H(5)N(4)	5	3	1073.09	41463500	1.04449e+09	sp|P01859|IGHG2_HUMAN	176	0.000851937
20200727_serum_yeast_10_12_rep1.mzML	1583.63	1581.85	1.78037	EEQFJSTFR	EEQFJSTFR	(N(F)(N(H(H(N(H)))(H(N(H(A)))))))	A(1)F(1)H(5)N(4)	5	2	1609.13	10730100	344907258	sp|P01859|IGHG2_HUMAN	176	0.000851937
20200727_serum_yeast_10_12_rep2.mzML	1589.73	1585.93	3.80102	EEQFJSTFR	EEQFJSTFR	(N(F)(N(H(H(N(H)))(H(N(H(A)))))))	A(1)F(1)H(5)N(4)	5	2	1609.13	12419800	3.49776e+08	sp|P01859|IGHG2_HUMAN	176	0.000851937
20200727_serum_yeast_10_12_rep3.mzML	1580.23	1580.31	-0.0758782	EEQFJSTFR	EEQFJSTFR	(N(F)(N(H(H(N(H)))(H(N(H(A)))))))	A(1)F(1)H(5)N(4)	5	2	1609.13	10236300	302931840	sp|P01859|IGHG2_HUMAN	176	0.000851937
20200727_serum_yeast_10_15_rep1.mzML	1590.46	1587.05	3.4117	EEQFJSTFR	EEQFJSTFR	(N(F)(N(H(H(N(H)))(H(N(H(A)))))))	A(1)F(1)H(5)N(4)	5	2	1609.13	15025500	358076122	sp|P01859|IGHG2_HUMAN	176	0.000851937
20200727_serum_yeast_10_15_rep3.mzML	1619.7	1613.1	6.60176	EEQFJSTFR	EEQFJSTFR	(N(F)(N(H(H(N(H)))(H(N(H(A)))))))	A(1)F(1)H(5)N(4)	5	2	1609.13	5561870	1.63357e+08	sp|P01859|IGHG2_HUMAN	176	0.000851937
20200727_serum_yeast_10_15_rep4.mzML	1598.26	1596.66	1.59738	EEQFJSTFR	EEQFJSTFR	(N(F)(N(H(H(N(H)))(H(N(H(A)))))))	A(1)F(1)H(5)N(4)	5	2	1609.13	11075800	295110579	sp|P01859|IGHG2_HUMAN	176	0.000851937
20200727_serum_yeast_1_1_rep2.mzML	1558.2	1556.06	2.13623	EEQFJSTFR	EEQFJSTFR	(N(F)(N(H(H(N(H)))(H(N(H(A)))))))	A(1)F(1)H(5)N(4)	5	2	1609.13	18377800	4.4778e+08	sp|P01859|IGHG2_HUMAN	176	0.000851937
20200727_serum_yeast_1_1_rep3.mzML	1567.33	1567.54	-0.209334	EEQFJSTFR	EEQFJSTFR	(N(F)(N(H(H(N(H)))(H(N(H(A)))))))	A(1)F(1)H(5)N(4)	5	2	1609.13	14410900	4.11949e+08	sp|P01859|IGHG2_HUMAN	176	0.000851937
20200727_serum_yeast_1_1_rep4.mzML	1554.87	1559.61	-4.73931	EEQFJSTFR	EEQFJSTFR	(N(F)(N(H(H(N(H)))(H(N(H(A)))))))	A(1)F(1)H(5)N(4)	5	2	1609.13	16777500	413128591	sp|P01859|IGHG2_HUMAN	176	0.000851937
20200727_serum_yeast_10_12_rep1.mzML	1583.28	1567.64	15.6435	EEQFJSTFR	EEQFJSTFR	(N(F)(N(H(H(N(H)))(H(N(H(H)(F)))))))	F(2)H(6)N(4)	5	3	1078.76	31323700	2.70817e+06	sp|P01859|IGHG2_HUMAN	176	0.00188993
20200727_serum_yeast_10_12_rep2.mzML	1589.5	1567.92	21.5829	EEQFJSTFR	EEQFJSTFR	(N(F)(N(H(H(N(H)))(H(N(H(H)(F)))))))	F(2)H(6)N(4)	5	3	1078.76	36201300	4.98275e+06	sp|P01859|IGHG2_HUMAN	176	0.00188993
20200727_serum_yeast_10_12_rep3.mzML	1580	1562.66	17.3355	EEQFJSTFR	EEQFJSTFR	(N(F)(N(H(H(N(H)))(H(N(H(H)(F)))))))	F(2)H(6)N(4)	5	3	1078.76	31215700	3.6141e+06	sp|P01859|IGHG2_HUMAN	176	0.00188993
20200727_serum_yeast_10_15_rep1.mzML	1590.21	1567.4	22.8118	EEQFJSTFR	EEQFJSTFR	(N(F)(N(H(H(N(H)))(H(N(H(H)(F)))))))	F(2)H(6)N(4)	5	3	1078.76	36338100	3.66122e+06	sp|P01859|IGHG2_HUMAN	176	0.00188993
20200727_serum_yeast_10_15_rep3.mzML	1617.8	1601.09	16.7109	EEQFJSTFR	EEQFJSTFR	(N(F)(N(H(H(N(H)))(H(N(H(H)(F)))))))	F(2)H(6)N(4)	5	3	1078.76	25265100	4.3005e+06	sp|P01859|IGHG2_HUMAN	176	0.00188993
20200727_serum_yeast_10_15_rep4.mzML	1598.05	1574.26	23.7904	EEQFJSTFR	EEQFJSTFR	(N(F)(N(H(H(H))(H(N(H))(N(H)(F))))))	F(2)H(6)N(4)	5	3	1078.76	28532300	5.80707e+06	sp|P01859|IGHG2_HUMAN	176	0.00188993
20200727_serum_yeast_1_1_rep2.mzML	1557.9	1540.66	17.2443	EEQFJSTFR	EEQFJSTFR	(N(F)(N(H(H(H))(H(N(H))(N(H)(F))))))	F(2)H(6)N(4)	5	3	1078.76	39405600	1.05116e+07	sp|P01859|IGHG2_HUMAN	176	0.00188993
20200727_serum_yeast_1_1_rep3.mzML	1566.87	1549.13	17.7358	EEQFJSTFR	EEQFJSTFR	(N(F)(N(H(H(N(H)))(H(N(H(H)(F)))))))	F(2)H(6)N(4)	5	3	1078.76	38281500	9154906	sp|P01859|IGHG2_HUMAN	176	0.00188993
20200727_serum_yeast_1_1_rep4.mzML	1554.44	1539.45	14.9932	EEQFJSTFR	EEQFJSTFR	(N(F)(N(H(H(N(H)))(H(N(H(H)(F)))))))	F(2)H(6)N(4)	5	3	1078.76	39054500	5817537	sp|P01859|IGHG2_HUMAN	176	0.00188993
20200727_serum_yeast_10_12_rep1.mzML	1583.28	1601.34	-18.0647	EEQFJSTFR	EEQFJSTFR	(N(F)(N(H(N)(H(N))(H(N(H(A)))))))	A(1)F(1)H(4)N(5)	5	3	1086.77	30096200	2.30464e+06	sp|P01859|IGHG2_HUMAN	176	0.00205138
20200727_serum_yeast_10_12_rep2.mzML	1589.5	1609.41	-19.9106	EEQFJSTFR	EEQFJSTFR	(N(F)(N(H(N)(H(N))(H(N(H(A)))))))	A(1)F(1)H(4)N(5)	5	3	1086.77	35207900	840521	sp|P01859|IGHG2_HUMAN	176	0.00205138
20200727_serum_yeast_10_12_rep3.mzML	1580	1606.02	-26.0158	EEQFJSTFR	EEQFJSTFR	(N(F)(N(H(N)(H(N))(H(N(H(A)))))))	A(1)F(1)H(4)N(5)	5	3	1086.77	30401600	2.05587e+06	sp|P01859|IGHG2_HUMAN	176	0.00205138
20200727_serum_yeast_10_15_rep1.mzML	1590.21	1611.47	-21.2648	EEQFJSTFR	EEQFJSTFR	(N(F)(N(H(N)(H(N))(H(N(H(A)))))))	A(1)F(1)H(4)N(5)	5	3	1086.77	35702700	858455	sp|P01859|IGHG2_HUMAN	176	0.00205138
20200727_serum_yeast_10_15_rep3.mzML	1617.8	1625.56	-7.76429	EEQFJSTFR	EEQFJSTFR	(N(F)(N(H(N)(H(N))(H(N(H(A)))))))	A(1)F(1)H(4)N(5)	5	3	1086.77	24168300	4.25834e+06	sp|P01859|IGHG2_HUMAN	176	0.00205138
20200727_serum_yeast_10_15_rep4.mzML	1598.05	1620.37	-22.3237	EEQFJSTFR	EEQFJSTFR	(N(F)(N(H(N)(H(N))(H(N(H(A)))))))	A(1)F(1)H(4)N(5)	5	3	1086.77	27296000	540199	sp|P01859|IGHG2_HUMAN	176	0.00205138
20200727_serum_yeast_1_1_rep3.mzML	1566.87	1592.99	-26.1224	EEQFJSTFR	EEQFJSTFR	(N(F)(N(H(N)(H(N))(H(N(H(A)))))))	A(1)F(1)H(4)N(5)	5	3	1086.77	37221300	1.49756e+06	sp|P01859|IGHG2_HUMAN	176	0.00205138
20200727_serum_yeast_1_1_rep4.mzML	1554.44	1592.35	-37.9066	EEQFJSTFR	EEQFJSTFR	(N(F)(N(H(N)(H(N))(H(N(H(A)))))))	A(1)F(1)H(4)N(5)	5	3	1086.77	37672400	1.0438e+06	sp|P01859|IGHG2_HUMAN	176	0.00205138
20200727_serum_yeast_10_12_rep1.mzML	1315.26	1301.77	13.4852	EEQFJSTFR	EEQFJSTFR	(N(F)(N(H(H)(H(N(F)(H(F)))))))	F(3)H(4)N(3)	5	2	1427.08	8376090	1.20722e+07	sp|P01859|IGHG2_HUMAN	176	0.000632433
20200727_serum_yeast_10_12_rep2.mzML	1296.53	1283.07	13.4551	EEQFJSTFR	EEQFJSTFR	(N(F)(N(H(H)(H(N(F)(H(F)))))))	F(3)H(4)N(3)	5	2	1427.08	8199750	1.02735e+07	sp|P01859|IGHG2_HUMAN	176	0.000632433
20200727_serum_yeast_10_12_rep3.mzML	1329.37	1318.78	10.5873	EEQFJSTFR	EEQFJSTFR	(N(F)(N(H(H)(H(N(F)(H(F)))))))	F(3)H(4)N(3)	5	2	1427.08	9128970	9.60922e+06	sp|P01859|IGHG2_HUMAN	176	0.000632433
20200727_serum_yeast_10_15_rep1.mzML	1348.23	1311.12	37.1098	EEQFJSTFR	EEQFJSTFR	(N(F)(N(H(H)(H(N(F)(H(F)))))))	F(3)H(4)N(3)	5	2	1427.08	5414770	379610	sp|P01859|IGHG2_HUMAN	176	0.000632433
20200727_serum_yeast_10_15_rep3.mzML	1355.9	1340.72	15.1782	EEQFJSTFR	EEQFJSTFR	(N(F)(N(H(H)(H(N(F)(H(F)))))))	F(3)H(4)N(3)	5	2	1427.08	5125220	5.968e+06	sp|P01859|IGHG2_HUMAN	176	0.000632433
20200727_serum_yeast_10_15_rep4.mzML	1359.05	1348.47	10.5772	EEQFJSTFR	EEQFJSTFR	(N(F)(N(H(H)(H(N(F)(H(F)))))))	F(3)H(4)N(3)	5	2	1427.08	6695260	3.84665e+06	sp|P01859|IGHG2_HUMAN	176	0.000632433
20200727_serum_yeast_1_1_rep2.mzML	1275.77	1269.44	6.3323	EEQFJSTFR	EEQFJSTFR	(N(F)(N(H(H)(H(N(F)(H(F)))))))	F(3)H(4)N(3)	5	2	1427.08	8716270	1.52153e+07	sp|P01859|IGHG2_HUMAN	176	0.000632433
20200727_serum_yeast_1_1_rep3.mzML	1289.68	1275.77	13.9087	EEQFJSTFR	EEQFJSTFR	(N(F)(N(H(H)(H(N(F)(H(F)))))))	F(3)H(4)N(3)	5	2	1427.08	7923460	8.53794e+06	sp|P01859|IGHG2_HUMAN	176	0.000632433
20200727_serum_yeast_1_1_rep4.mzML	1316.67	1303.44	13.2251	EEQFJSTFR	EEQFJSTFR	(N(F)(N(H(H)(H(N(F)(H(F)))))))	F(3)H(4)N(3)	5	2	1427.08	7520140	4.48505e+06	sp|P01859|IGHG2_HUMAN	176	0.000632433
20200727_serum_yeast_1_1_rep3.mzML	1334.02	1315.81	18.2139	EEQFJSTFR	EEQFJSTFR	(N(N(H(N)(H(N))(H(N(H))))))	H(4)N(5)	5	2	1411.07	6619960	5.33852e+06	sp|P01859|IGHG2_HUMAN	176	0.000862389
20200727_serum_yeast_10_12_rep1.mzML	1076.7	1060.41	16.2869	EEQFJSTYR	EEQFJSTYR	(N(F)(N(H(H(N))(H(N)))))	F(1)H(3)N(4)	5	3	873.355	24242500	2.44117e+08	sp|P01861|IGHG4_HUMAN	177	0.00154305
20200727_serum_yeast_10_12_rep2.mzML	1091.47	1074.36	17.1087	EEQFJSTYR	EEQFJSTYR	(N(F)(N(H(H(N))(H(N)))))	F(1)H(3)N(4)	5	3	873.355	25215000	2.34825e+08	sp|P01861|IGHG4_HUMAN	177	0.00154305
20200727_serum_yeast_10_12_rep3.mzML	1072.42	1056.2	16.2171	EEQFJSTYR	EEQFJSTYR	(N(F)(N(H(H(N))(H(N)))))	F(1)H(3)N(4)	5	3	873.355	15481000	1.66423e+08	sp|P01861|IGHG4_HUMAN	177	0.00154305
20200727_serum_yeast_10_15_rep1.mzML	1083.85	1063.46	20.3888	EEQFJSTYR	EEQFJSTYR	(N(F)(N(H(H(N))(H(N)))))	F(1)H(3)N(4)	5	3	873.355	19786900	2.65666e+08	sp|P01861|IGHG4_HUMAN	177	0.00154305
20200727_serum_yeast_10_15_rep3.mzML	1087.59	1073.29	14.2987	EEQFJSTYR	EEQFJSTYR	(N(F)(N(H(H(N))(H(N)))))	F(1)H(3)N(4)	5	3	873.355	13577200	1.05514e+08	sp|P01861|IGHG4_HUMAN	177	0.00154305
20200727_serum_yeast_10_15_rep4.mzML	1077.11	1056.49	20.6175	EEQFJSTYR	EEQFJSTYR	(N(F)(N(H(H(N))(H(N)))))	F(1)H(3)N(4)	5	3	873.355	18052100	1.73148e+08	sp|P01861|IGHG4_HUMAN	177	0.00154305
20200727_serum_yeast_1_1_rep2.mzML	1045.68	1032.08	13.5994	EEQFJSTYR	EEQFJSTYR	(N(F)(N(H(H(N))(H(N)))))	F(1)H(3)N(4)	5	3	873.355	41513400	3.69636e+08	sp|P01861|IGHG4_HUMAN	177	0.00154305
20200727_serum_yeast_1_1_rep3.mzML	1073.04	1054.98	18.0567	EEQFJSTYR	EEQFJSTYR	(N(F)(N(H(H(N))(H(N)))))	F(1)H(3)N(4)	5	3	873.355	30574900	3.3755e+08	sp|P01861|IGHG4_HUMAN	177	0.00154305
20200727_serum_yeast_1_1_rep4.mzML	1081.93	1061.35	20.5829	EEQFJSTYR	EEQFJSTYR	(N(F)(N(H(H(N))(H(N)))))	F(1)H(3)N(4)	5	3	873.355	42450100	3.30957e+08	sp|P01861|IGHG4_HUMAN	177	0.00154305
20200727_serum_yeast_10_12_rep1.mzML	1078.01	1068.14	9.8746	EEQFJSTYR	EEQFJSTYR	(N(F)(N(H(H(N))(H(N)))))	F(1)H(3)N(4)	5	2	1309.53	77425300	1886301797	sp|P01861|IGHG4_HUMAN	177	0.00154305
20200727_serum_yeast_10_12_rep2.mzML	1092.92	1082.79	10.1322	EEQFJSTYR	EEQFJSTYR	(N(F)(N(H(H(N))(H(N)))))	F(1)H(3)N(4)	5	2	1309.53	72318400	1758835761	sp|P01861|IGHG4_HUMAN	177	0.00154305
20200727_serum_yeast_10_12_rep3.mzML	1073.56	1062.67	10.8894	EEQFJSTYR	EEQFJSTYR	(N(F)(N(H(H(N))(H(N)))))	F(1)H(3)N(4)	5	2	1309.53	64127000	1684810435	sp|P01861|IGHG4_HUMAN	177	0.00154305
20200727_serum_yeast_10_15_rep1.mzML	1085.27	1070.29	14.9819	EEQFJSTYR	EEQFJSTYR	(N(F)(N(H(H(N))(H(N)))))	F(1)H(3)N(4)	5	2	1309.53	57799000	1763991005	sp|P01861|IGHG4_HUMAN	177	0.00154305
20200727_serum_yeast_10_15_rep3.mzML	1089.57	1080.53	9.03526	EEQFJSTYR	EEQFJSTYR	(N(F)(N(H(H(N))(H(N)))))	F(1)H(3)N(4)	5	2	1309.53	50968800	1199235238	sp|P01861|IGHG4_HUMAN	177	0.00154305
20200727_serum_yeast_10_15_rep4.mzML	1078.39	1060.54	17.8513	EEQFJSTYR	EEQFJSTYR	(N(F)(N(H(H(N))(H(N)))))	F(1)H(3)N(4)	5	2	1309.53	80142600	2069425970	sp|P01861|IGHG4_HUMAN	177	0.00154305
20200727_serum_yeast_1_1_rep2.mzML	1046.64	1042.89	3.74533	EEQFJSTYR	EEQFJSTYR	(N(F)(N(H(H(N))(H(N)))))	F(1)H(3)N(4)	5	2	1309.53	56805300	1195195211	sp|P01861|IGHG4_HUMAN	177	0.00154305
20200727_serum_yeast_1_1_rep4.mzML	1082.98	1069.76	13.2225	EEQFJSTYR	EEQFJSTYR	(N(F)(N(H(H(N))(H(N)))))	F(1)H(3)N(4)	5	2	1309.53	75652500	1942382713	sp|P01861|IGHG4_HUMAN	177	0.00154305
20200727_serum_yeast_10_12_rep1.mzML	1068.03	1062.83	5.20319	EEQFJSTYR	EEQFJSTYR	(N(F)(N(H(H(N))(H(N(H))))))	F(1)H(4)N(4)	5	3	927.373	18108600	4.10879e+08	sp|P01861|IGHG4_HUMAN	177	0.00517773
20200727_serum_yeast_10_12_rep2.mzML	1082.83	1077.05	5.78391	EEQFJSTYR	EEQFJSTYR	(N(F)(N(H(H(N))(H(N(H))))))	F(1)H(4)N(4)	5	3	927.373	18072700	5.21246e+08	sp|P01861|IGHG4_HUMAN	177	0.00517773
20200727_serum_yeast_10_12_rep3.mzML	1064.66	1058.11	6.54722	EEQFJSTYR	EEQFJSTYR	(N(F)(N(H(H(N))(H(N(H))))))	F(1)H(4)N(4)	5	3	927.373	13296100	3.76472e+08	sp|P01861|IGHG4_HUMAN	177	0.00517773
20200727_serum_yeast_10_15_rep1.mzML	1075.16	1065.52	9.63716	EEQFJSTYR	EEQFJSTYR	(N(F)(N(H(H(N))(H(N(H))))))	F(1)H(4)N(4)	5	3	927.373	15183000	4.12311e+08	sp|P01861|IGHG4_HUMAN	177	0.00517773
20200727_serum_yeast_10_15_rep3.mzML	1081.18	1075.73	5.45235	EEQFJSTYR	EEQFJSTYR	(N(F)(N(H(H(N))(H(N(H))))))	F(1)H(4)N(4)	5	3	927.373	9631520	7.88592e+07	sp|P01861|IGHG4_HUMAN	177	0.00517773
20200727_serum_yeast_10_15_rep4.mzML	1064.89	1057.12	7.77001	EEQFJSTYR	EEQFJSTYR	(N(F)(N(H(H(N))(H(N(H))))))	F(1)H(4)N(4)	5	3	927.373	13567200	3.52174e+08	sp|P01861|IGHG4_HUMAN	177	0.00517773
20200727_serum_yeast_1_1_rep2.mzML	1039.84	1036.04	3.79593	EEQFJSTYR	EEQFJSTYR	(N(F)(N(H(H(N))(H(N(H))))))	F(1)H(4)N(4)	5	3	927.373	21656900	5.12651e+08	sp|P01861|IGHG4_HUMAN	177	0.00517773
20200727_serum_yeast_1_1_rep3.mzML	1065.22	1058.6	6.62018	EEQFJSTYR	EEQFJSTYR	(N(F)(N(H(H(N))(H(N(H))))))	F(1)H(4)N(4)	5	3	927.373	23483300	5.15125e+08	sp|P01861|IGHG4_HUMAN	177	0.00517773
20200727_serum_yeast_1_1_rep4.mzML	1072.2	1063.89	8.31079	EEQFJSTYR	EEQFJSTYR	(N(F)(N(H(H(N))(H(N(H))))))	F(1)H(4)N(4)	5	3	927.373	25846900	6.68406e+08	sp|P01861|IGHG4_HUMAN	177	0.00517773
20200727_serum_yeast_10_12_rep1.mzML	1068.87	1074.66	-5.78716	EEQFJSTYR	EEQFJSTYR	(N(F)(N(H(H(N))(H(N(H))))))	F(1)H(4)N(4)	5	2	1390.56	47127400	991965843	sp|P01861|IGHG4_HUMAN	177	0.00517773
20200727_serum_yeast_10_12_rep2.mzML	1083.62	1089.83	-6.21197	EEQFJSTYR	EEQFJSTYR	(N(F)(N(H(H(N))(H(N(H))))))	F(1)H(4)N(4)	5	2	1390.56	50730100	1029146634	sp|P01861|IGHG4_HUMAN	177	0.00517773
20200727_serum_yeast_10_12_rep3.mzML	1065.92	1068.24	-2.32239	EEQFJSTYR	EEQFJSTYR	(N(F)(N(H(H(N))(H(N(H))))))	F(1)H(4)N(4)	5	2	1390.56	43763900	8.97773e+08	sp|P01861|IGHG4_HUMAN	177	0.00517773
20200727_serum_yeast_10_15_rep1.mzML	1075.39	1076.35	-0.962296	EEQFJSTYR	EEQFJSTYR	(N(F)(N(H(H(N))(H(N(H))))))	F(1)H(4)N(4)	5	2	1390.56	40522600	902287284	sp|P01861|IGHG4_HUMAN	177	0.00517773
20200727_serum_yeast_10_15_rep3.mzML	1083.02	1085.95	-2.93397	EEQFJSTYR	EEQFJSTYR	(N(F)(N(H(H(N))(H(N(H))))))	F(1)H(4)N(4)	5	2	1390.56	22232300	3.54894e+08	sp|P01861|IGHG4_HUMAN	177	0.00517773
20200727_serum_yeast_1_1_rep2.mzML	1040.9	1051.34	-10.4407	EEQFJSTYR	EEQFJSTYR	(N(F)(N(H(H(N))(H(N(H))))))	F(1)H(4)N(4)	5	2	1390.56	37597900	6.62231e+08	sp|P01861|IGHG4_HUMAN	177	0.00517773
20200727_serum_yeast_1_1_rep3.mzML	1065.75	1073.8	-8.04899	EEQFJSTYR	EEQFJSTYR	(N(F)(N(H(H(H))(H(N)(N)))))	F(1)H(4)N(4)	5	2	1390.56	45777400	1017626236	sp|P01861|IGHG4_HUMAN	177	0.00517773
20200727_serum_yeast_1_1_rep4.mzML	1072.21	1076.67	-4.45928	EEQFJSTYR	EEQFJSTYR	(N(F)(N(H(H(N))(H(N(H))))))	F(1)H(4)N(4)	5	2	1390.56	47225800	897331563	sp|P01861|IGHG4_HUMAN	177	0.00517773
20200727_serum_yeast_10_12_rep1.mzML	1092.53	1076.76	15.7676	EEQFJSTYR	EEQFJSTYR	(N(F)(N(H(N)(H(N))(H(N)))))	F(1)H(3)N(5)	5	3	941.048	16443900	290797023	sp|P01861|IGHG4_HUMAN	177	0.00895896
20200727_serum_yeast_10_12_rep2.mzML	1107.7	1091.27	16.4322	EEQFJSTYR	EEQFJSTYR	(N(F)(N(H(N)(H(N))(H(N)))))	F(1)H(3)N(5)	5	3	941.048	19875900	2.95292e+08	sp|P01861|IGHG4_HUMAN	177	0.00895896
20200727_serum_yeast_10_12_rep3.mzML	1088.81	1071.78	17.0347	EEQFJSTYR	EEQFJSTYR	(N(F)(N(H(N)(H(N))(H(N)))))	F(1)H(3)N(5)	5	3	941.048	22446000	325848531	sp|P01861|IGHG4_HUMAN	177	0.00895896
20200727_serum_yeast_10_15_rep1.mzML	1074.25	1079.38	-5.13333	EEQFJSTYR	EEQFJSTYR	(N(F)(N(H(N)(H(N))(H(N)))))	F(1)H(3)N(5)	5	3	941.048	21494300	985385	sp|P01861|IGHG4_HUMAN	177	0.00895896
20200727_serum_yeast_10_15_rep3.mzML	1080.29	1086.27	-5.98408	EEQFJSTYR	EEQFJSTYR	(N(F)(N(H(N)(H(N))(H(N)))))	F(1)H(3)N(5)	5	3	941.048	11744800	310895	sp|P01861|IGHG4_HUMAN	177	0.00895896
20200727_serum_yeast_10_15_rep4.mzML	1063.98	1075.39	-11.4139	EEQFJSTYR	EEQFJSTYR	(N(F)(N(H(N)(H(N))(H(N)))))	F(1)H(3)N(5)	5	3	941.048	20298500	911278	sp|P01861|IGHG4_HUMAN	177	0.00895896
20200727_serum_yeast_1_1_rep2.mzML	1060.68	1045.74	14.942	EEQFJSTYR	EEQFJSTYR	(N(F)(N(H(N)(H(N))(H(N)))))	F(1)H(3)N(5)	5	3	941.048	28463800	4.02469e+08	sp|P01861|IGHG4_HUMAN	177	0.00895896
20200727_serum_yeast_1_1_rep3.mzML	1088.22	1072.4	15.8225	EEQFJSTYR	EEQFJSTYR	(N(F)(N(H(N)(H(N))(H(N)))))	F(1)H(3)N(5)	5	3	941.048	24793200	3.67962e+08	sp|P01861|IGHG4_HUMAN	177	0.00895896
20200727_serum_yeast_1_1_rep4.mzML	1102.27	1080.69	21.5814	EEQFJSTYR	EEQFJSTYR	(N(F)(N(H(N)(H(N))(H(N)))))	F(1)H(3)N(5)	5	3	941.048	31975100	4.35651e+08	sp|P01861|IGHG4_HUMAN	177	0.00895896
20200727_serum_yeast_10_12_rep1.mzML	1093.57	1086.71	6.85588	EEQFJSTYR	EEQFJSTYR	(N(F)(N(H(N)(H(N))(H(N)))))	F(1)H(3)N(5)	5	2	1411.07	16985200	2.36992e+08	sp|P01861|IGHG4_HUMAN	177	0.00895896
20200727_serum_yeast_10_12_rep2.mzML	1107.38	1101.19	6.18512	EEQFJSTYR	EEQFJSTYR	(N(F)(N(H(N)(H(N))(H(N)))))	F(1)H(3)N(5)	5	2	1411.07	17080500	2.60745e+08	sp|P01861|IGHG4_HUMAN	177	0.00895896
20200727_serum_yeast_10_12_rep3.mzML	1088.77	1082.47	6.29521	EEQFJSTYR	EEQFJSTYR	(N(F)(N(H(N)(H(N))(H(N)))))	F(1)H(3)N(5)	5	2	1411.07	21508700	3.07868e+08	sp|P01861|IGHG4_HUMAN	177	0.00895896
20200727_serum_yeast_10_15_rep1.mzML	1105.3	1091.52	13.7797	EEQFJSTYR	EEQFJSTYR	(N(F)(N(H(N)(H(N))(H(N)))))	F(1)H(3)N(5)	5	2	1411.07	15219300	2.10637e+08	sp|P01861|IGHG4_HUMAN	177	0.00895896
20200727_serum_yeast_10_15_rep3.mzML	1106.26	1097.21	9.0522	EEQFJSTYR	EEQFJSTYR	(N(F)(N(H(N)(H(N))(H(N)))))	F(1)H(3)N(5)	5	2	1411.07	10379000	1.71228e+08	sp|P01861|IGHG4_HUMAN	177	0.00895896
20200727_serum_yeast_10_15_rep4.mzML	1104.2	1087.85	16.3458	EEQFJSTYR	EEQFJSTYR	(N(F)(N(H(N)(H(N))(H(N)))))	F(1)H(3)N(5)	5	2	1411.07	20021300	2.9256e+08	sp|P01861|IGHG4_HUMAN	177	0.00895896
20200727_serum_yeast_1_1_rep2.mzML	1059.29	1054.69	4.59924	EEQFJSTYR	EEQFJSTYR	(N(F)(N(H(N)(H(N))(H(N)))))	F(1)H(3)N(5)	5	2	1411.07	18769500	2.40053e+08	sp|P01861|IGHG4_HUMAN	177	0.00895896
20200727_serum_yeast_1_1_rep3.mzML	1087.18	1081.79	5.39485	EEQFJSTYR	EEQFJSTYR	(N(F)(N(H(N)(H(N))(H(N)))))	F(1)H(3)N(5)	5	2	1411.07	17834500	258374460	sp|P01861|IGHG4_HUMAN	177	0.00895896
20200727_serum_yeast_1_1_rep4.mzML	1102.1	1092.94	9.16341	EEQFJSTYR	EEQFJSTYR	(N(F)(N(H(N)(H(N))(H(N)))))	F(1)H(3)N(5)	5	2	1411.07	20102100	3.18953e+08	sp|P01861|IGHG4_HUMAN	177	0.00895896
20200727_serum_yeast_10_12_rep1.mzML	1061.28	1080.48	-19.2034	EEQFJSTYR	EEQFJSTYR	(N(F)(N(H(N)(H(H))(H(N)(N)))))	F(1)H(4)N(5)	5	3	995.066	15201600	3.36667e+06	sp|P01861|IGHG4_HUMAN	177	0.000652259
20200727_serum_yeast_10_12_rep2.mzML	1074.42	1094.97	-20.5537	EEQFJSTYR	EEQFJSTYR	(N(F)(N(H(N)(H(N))(H(N(H))))))	F(1)H(4)N(5)	5	3	995.066	16351900	3.46049e+06	sp|P01861|IGHG4_HUMAN	177	0.000652259
20200727_serum_yeast_10_12_rep3.mzML	1057.67	1075.82	-18.1541	EEQFJSTYR	EEQFJSTYR	(N(F)(N(H(N)(H(N))(H(N(H))))))	F(1)H(4)N(5)	5	3	995.066	13015200	4.55884e+06	sp|P01861|IGHG4_HUMAN	177	0.000652259
20200727_serum_yeast_10_15_rep1.mzML	1096.8	1083.98	12.8198	EEQFJSTYR	EEQFJSTYR	(N(F)(N(H(N)(H(N))(H(N(H))))))	F(1)H(4)N(5)	5	3	995.066	10903700	3.0182e+08	sp|P01861|IGHG4_HUMAN	177	0.000652259
20200727_serum_yeast_10_15_rep3.mzML	1098.87	1090.35	8.51916	EEQFJSTYR	EEQFJSTYR	(N(F)(N(H(N)(H(N))(H(N(H))))))	F(1)H(4)N(5)	5	3	995.066	5910080	1.88382e+08	sp|P01861|IGHG4_HUMAN	177	0.000652259
20200727_serum_yeast_10_15_rep4.mzML	1055.91	1080.11	-24.2	EEQFJSTYR	EEQFJSTYR	(N(F)(N(H(N)(H(H))(H(N)(N)))))	F(1)H(4)N(5)	5	3	995.066	12915600	3.60881e+06	sp|P01861|IGHG4_HUMAN	177	0.000652259
20200727_serum_yeast_1_1_rep2.mzML	1036.18	1049.13	-12.9462	EEQFJSTYR	EEQFJSTYR	(N(F)(N(H(N)(H(N))(H(N(H))))))	F(1)H(4)N(5)	5	3	995.066	20738700	1.07395e+08	sp|P01861|IGHG4_HUMAN	177	0.000652259
20200727_serum_yeast_1_1_rep4.mzML	1094.73	1085.32	9.41361	EEQFJSTYR	EEQFJSTYR	(N(F)(N(H(N)(H(N))(H(N(H))))))	F(1)H(4)N(5)	5	3	995.066	13970700	3.91223e+08	sp|P01861|IGHG4_HUMAN	177	0.000652259
20200727_serum_yeast_10_12_rep1.mzML	1085.45	1072.76	12.695	EEQFJSTYR	EEQFJSTYR	(N(F)(N(H(N)(H(N))(H(N(H))))))	F(1)H(4)N(5)	5	2	1492.1	6703060	1.408e+08	sp|P01861|IGHG4_HUMAN	177	0.000652259
20200727_serum_yeast_10_12_rep2.mzML	1099.27	1087.17	12.1003	EEQFJSTYR	EEQFJSTYR	(N(F)(N(H(N)(H(N))(H(N(H))))))	F(1)H(4)N(5)	5	2	1492.1	7162240	137679213	sp|P01861|IGHG4_HUMAN	177	0.000652259
20200727_serum_yeast_10_12_rep3.mzML	1060.4	1067.79	-7.39014	EEQFJSTYR	EEQFJSTYR	(N(F)(N(H(N)(H(N))(H(N(H))))))	F(1)H(4)N(5)	5	2	1492.1	779993	1.61324e+06	sp|P01861|IGHG4_HUMAN	177	0.000652259
20200727_serum_yeast_10_15_rep1.mzML	1095.13	1075.19	19.9374	EEQFJSTYR	EEQFJSTYR	(N(F)(N(H(N)(H(N))(H(N(H))))))	F(1)H(4)N(5)	5	2	1492.1	6223630	1.14664e+08	sp|P01861|IGHG4_HUMAN	177	0.000652259
20200727_serum_yeast_10_15_rep3.mzML	1096.59	1082.81	13.7803	EEQFJSTYR	EEQFJSTYR	(N(F)(N(H(N)(H(N))(H(N(H))))))	F(1)H(4)N(5)	5	2	1492.1	4238480	7.4557e+07	sp|P01861|IGHG4_HUMAN	177	0.000652259
20200727_serum_yeast_10_15_rep4.mzML	1091.55	1070.56	20.9945	EEQFJSTYR	EEQFJSTYR	(N(F)(N(H(N)(H(N))(H(N(H))))))	F(1)H(4)N(5)	5	2	1492.1	5487910	1.09734e+08	sp|P01861|IGHG4_HUMAN	177	0.000652259
20200727_serum_yeast_1_1_rep2.mzML	1026.91	1042.38	-15.4719	EEQFJSTYR	EEQFJSTYR	(N(F)(N(H(N)(H(N))(H(N(H))))))	F(1)H(4)N(5)	5	2	1492.1	630062	3.0527e+06	sp|P01861|IGHG4_HUMAN	177	0.000652259
20200727_serum_yeast_1_1_rep3.mzML	1079.76	1068.3	11.4614	EEQFJSTYR	EEQFJSTYR	(N(F)(N(H(N)(H(N))(H(N(H))))))	F(1)H(4)N(5)	5	2	1492.1	7045570	1.30035e+08	sp|P01861|IGHG4_HUMAN	177	0.000652259
20200727_serum_yeast_1_1_rep4.mzML	1093.1	1075.86	17.244	EEQFJSTYR	EEQFJSTYR	(N(F)(N(H(N)(H(N))(H(N(H))))))	F(1)H(4)N(5)	5	2	1492.1	8010180	1.50903e+08	sp|P01861|IGHG4_HUMAN	177	0.000652259
20200727_serum_yeast_10_12_rep1.mzML	1300.73	1342.79	-42.0629	EEQFJSTYR	EEQFJSTYR	(N(F)(N(H(H(N))(H(N(H(A)))))))	A(1)F(1)H(4)N(4)	5	3	1024.4	5630970	91382271	sp|P01861|IGHG4_HUMAN	177	0.00346467
20200727_serum_yeast_10_12_rep2.mzML	1284.59	1326.69	-42.1034	EEQFJSTYR	EEQFJSTYR	(N(F)(N(H(H(N))(H(N(H(A)))))))	A(1)F(1)H(4)N(4)	5	3	1024.4	4659090	8.06521e+07	sp|P01861|IGHG4_HUMAN	177	0.00346467
20200727_serum_yeast_10_12_rep3.mzML	1314.87	1354.99	-40.1154	EEQFJSTYR	EEQFJSTYR	(N(F)(N(H(H(N))(H(N(H(A)))))))	A(1)F(1)H(4)N(4)	5	3	1024.4	6016300	1.2321e+08	sp|P01861|IGHG4_HUMAN	177	0.00346467
20200727_serum_yeast_10_15_rep1.mzML	1306.58	1339.17	-32.5895	EEQFJSTYR	EEQFJSTYR	(N(F)(N(H(H(N))(H(N(H(A)))))))	A(1)F(1)H(4)N(4)	5	3	1024.4	5051430	9.52312e+07	sp|P01861|IGHG4_HUMAN	177	0.00346467
20200727_serum_yeast_10_15_rep3.mzML	1341.08	1374.34	-33.2565	EEQFJSTYR	EEQFJSTYR	(N(F)(N(H(H(N))(H(N(H(A)))))))	A(1)F(1)H(4)N(4)	5	3	1024.4	4618160	5.50856e+07	sp|P01861|IGHG4_HUMAN	177	0.00346467
20200727_serum_yeast_10_15_rep4.mzML	1347.25	1371.6	-24.3473	EEQFJSTYR	EEQFJSTYR	(N(F)(N(H(H(N))(H(N(H(A)))))))	A(1)F(1)H(4)N(4)	5	3	1024.4	4421850	7.93041e+07	sp|P01861|IGHG4_HUMAN	177	0.00346467
20200727_serum_yeast_1_1_rep2.mzML	1261.46	1298.7	-37.243	EEQFJSTYR	EEQFJSTYR	(N(F)(N(H(H(N))(H(N(H(A)))))))	A(1)F(1)H(4)N(4)	5	3	1024.4	6542610	1.30265e+08	sp|P01861|IGHG4_HUMAN	177	0.00346467
20200727_serum_yeast_1_1_rep3.mzML	1273.34	1315.01	-41.6668	EEQFJSTYR	EEQFJSTYR	(N(F)(N(H(H(N))(H(N(H(A)))))))	A(1)F(1)H(4)N(4)	5	3	1024.4	7344620	1.31131e+08	sp|P01861|IGHG4_HUMAN	177	0.00346467
20200727_serum_yeast_1_1_rep4.mzML	1301.69	1335.3	-33.61	EEQFJSTYR	EEQFJSTYR	(N(F)(N(H(H(N))(H(N(H(A)))))))	A(1)F(1)H(4)N(4)	5	3	1024.4	7021360	1.29573e+08	sp|P01861|IGHG4_HUMAN	177	0.00346467
20200727_serum_yeast_10_12_rep1.mzML	1302.05	1343.44	-41.3926	EEQFJSTYR	EEQFJSTYR	(N(F)(N(H(H(N))(H(N(H(A)))))))	A(1)F(1)H(4)N(4)	5	2	1536.1	1976860	4.83728e+07	sp|P01861|IGHG4_HUMAN	177	0.00346467
20200727_serum_yeast_10_12_rep3.mzML	1315.69	1355.58	-39.8916	EEQFJSTYR	EEQFJSTYR	(N(F)(N(H(H(N))(H(N(H(A)))))))	A(1)F(1)H(4)N(4)	5	2	1536.1	2072340	6.48475e+07	sp|P01861|IGHG4_HUMAN	177	0.00346467
20200727_serum_yeast_10_15_rep1.mzML	1307.36	1339.72	-32.3623	EEQFJSTYR	EEQFJSTYR	(N(F)(N(H(H(N))(H(N(H(A)))))))	A(1)F(1)H(4)N(4)	5	2	1536.1	1551000	5.0289e+07	sp|P01861|IGHG4_HUMAN	177	0.00346467
20200727_serum_yeast_10_15_rep3.mzML	1341.37	1374.89	-33.5232	EEQFJSTYR	EEQFJSTYR	(N(F)(N(H(H(N))(H(N(H(A)))))))	A(1)F(1)H(4)N(4)	5	2	1536.1	557949	2.99917e+07	sp|P01861|IGHG4_HUMAN	177	0.00346467
20200727_serum_yeast_1_1_rep2.mzML	1259.67	1299.38	-39.7094	EEQFJSTYR	EEQFJSTYR	(N(F)(N(H(H(N))(H(N(H(A)))))))	A(1)F(1)H(4)N(4)	5	2	1536.1	2280070	6.57404e+07	sp|P01861|IGHG4_HUMAN	177	0.00346467
20200727_serum_yeast_1_1_rep3.mzML	1273.29	1315.72	-42.4291	EEQFJSTYR	EEQFJSTYR	(N(F)(N(H(H(N))(H(N(H(A)))))))	A(1)F(1)H(4)N(4)	5	2	1536.1	2221600	5.27271e+07	sp|P01861|IGHG4_HUMAN	177	0.00346467
20200727_serum_yeast_1_1_rep4.mzML	1301.67	1335.78	-34.1101	EEQFJSTYR	EEQFJSTYR	(N(F)(N(H(H(N))(H(N(H(A)))))))	A(1)F(1)H(4)N(4)	5	2	1536.1	2023810	5.18632e+07	sp|P01861|IGHG4_HUMAN	177	0.00346467
20200727_serum_yeast_10_12_rep2.mzML	1272.74	1299.11	-26.3714	EEQFJSTYR	EEQFJSTYR	(N(F)(N(H(H(N(H)))(H(N(H(A)))))))	A(1)F(1)H(5)N(4)	5	3	1078.42	22118200	5.39369e+08	sp|P01861|IGHG4_HUMAN	177	0.000210896
20200727_serum_yeast_10_12_rep3.mzML	1300.62	1333.84	-33.2153	EEQFJSTYR	EEQFJSTYR	(N(F)(N(H(H(N(H)))(H(N(H(A)))))))	A(1)F(1)H(5)N(4)	5	3	1078.42	25596400	593067369	sp|P01861|IGHG4_HUMAN	177	0.000210896
20200727_serum_yeast_10_15_rep1.mzML	1293.04	1322.81	-29.7734	EEQFJSTYR	EEQFJSTYR	(N(F)(N(H(H(H))(H(N)(N(H(A)))))))	A(1)F(1)H(5)N(4)	5	3	1078.42	20854400	5.10122e+08	sp|P01861|IGHG4_HUMAN	177	0.000210896
20200727_serum_yeast_10_15_rep3.mzML	1327.16	1353.99	-26.8339	EEQFJSTYR	EEQFJSTYR	(N(F)(N(H(H(N(H)))(H(N(H(A)))))))	A(1)F(1)H(5)N(4)	5	3	1078.42	10559800	4.10893e+08	sp|P01861|IGHG4_HUMAN	177	0.000210896
20200727_serum_yeast_10_15_rep4.mzML	1336.92	1359.15	-22.2252	EEQFJSTYR	EEQFJSTYR	(N(F)(N(H(H(N(H)))(H(N(H(A)))))))	A(1)F(1)H(5)N(4)	5	3	1078.42	17918600	4.35635e+08	sp|P01861|IGHG4_HUMAN	177	0.000210896
20200727_serum_yeast_1_1_rep2.mzML	1251.57	1281.87	-30.2994	EEQFJSTYR	EEQFJSTYR	(N(F)(N(H(H(N(H)))(H(N(H(A)))))))	A(1)F(1)H(5)N(4)	5	3	1078.42	24551700	5.73311e+08	sp|P01861|IGHG4_HUMAN	177	0.000210896
20200727_serum_yeast_1_1_rep3.mzML	1262.43	1292.33	-29.9019	EEQFJSTYR	EEQFJSTYR	(N(F)(N(H(H(N(H)))(H(N(H(A)))))))	A(1)F(1)H(5)N(4)	5	3	1078.42	26417100	6.48234e+08	sp|P01861|IGHG4_HUMAN	177	0.000210896
20200727_serum_yeast_1_1_rep4.mzML	1289.84	1317.37	-27.5284	EEQFJSTYR	EEQFJSTYR	(N(F)(N(H(H(N(H)))(H(N(H(A)))))))	A(1)F(1)H(5)N(4)	5	3	1078.42	25990800	6.26115e+08	sp|P01861|IGHG4_HUMAN	177	0.000210896
20200727_serum_yeast_10_12_rep1.mzML	1285.29	1321.33	-36.0378	EEQFJSTYR	EEQFJSTYR	(N(F)(N(H(H(N(H)))(H(N(H(A)))))))	A(1)F(1)H(5)N(4)	5	2	1617.13	3597560	123391156	sp|P01861|IGHG4_HUMAN	177	0.000210896
20200727_serum_yeast_10_12_rep2.mzML	1273.28	1301.48	-28.1987	EEQFJSTYR	EEQFJSTYR	(N(F)(N(H(H(N(H)))(H(N(H(A)))))))	A(1)F(1)H(5)N(4)	5	2	1617.13	3966170	1.52825e+08	sp|P01861|IGHG4_HUMAN	177	0.000210896
20200727_serum_yeast_10_12_rep3.mzML	1301.82	1335.8	-33.9823	EEQFJSTYR	EEQFJSTYR	(N(F)(N(H(H(N(H)))(H(N(H(A)))))))	A(1)F(1)H(5)N(4)	5	2	1617.13	3500280	1.42472e+08	sp|P01861|IGHG4_HUMAN	177	0.000210896
20200727_serum_yeast_10_15_rep1.mzML	1293.73	1324.36	-30.627	EEQFJSTYR	EEQFJSTYR	(N(F)(N(H(H(N(H)))(H(N(H(A)))))))	A(1)F(1)H(5)N(4)	5	2	1617.13	3080800	1.21714e+08	sp|P01861|IGHG4_HUMAN	177	0.000210896
20200727_serum_yeast_10_15_rep3.mzML	1327.8	1355.87	-28.0733	EEQFJSTYR	EEQFJSTYR	(N(F)(N(H(H(N(H)))(H(N(H(A)))))))	A(1)F(1)H(5)N(4)	5	2	1617.13	1892980	9.69623e+07	sp|P01861|IGHG4_HUMAN	177	0.000210896
20200727_serum_yeast_10_15_rep4.mzML	1337.27	1360.18	-22.907	EEQFJSTYR	EEQFJSTYR	(N(F)(N(H(H(N(H)))(H(N(H(A)))))))	A(1)F(1)H(5)N(4)	5	2	1617.13	2619600	115584204	sp|P01861|IGHG4_HUMAN	177	0.000210896
20200727_serum_yeast_1_1_rep2.mzML	1252.14	1283.35	-31.209	EEQFJSTYR	EEQFJSTYR	(N(F)(N(H(H(N(H)))(H(N(H(A)))))))	A(1)F(1)H(5)N(4)	5	2	1617.13	4118870	1.56871e+08	sp|P01861|IGHG4_HUMAN	177	0.000210896
20200727_serum_yeast_1_1_rep3.mzML	1263.39	1294.42	-31.0293	EEQFJSTYR	EEQFJSTYR	(N(F)(N(H(H(N(H)))(H(N(H(A)))))))	A(1)F(1)H(5)N(4)	5	2	1617.13	4039850	1.6349e+08	sp|P01861|IGHG4_HUMAN	177	0.000210896
20200727_serum_yeast_1_1_rep4.mzML	1290.25	1319.06	-28.8113	EEQFJSTYR	EEQFJSTYR	(N(F)(N(H(H(N(H)))(H(N(H(A)))))))	A(1)F(1)H(5)N(4)	5	2	1617.13	3971950	1.45938e+08	sp|P01861|IGHG4_HUMAN	177	0.000210896
20200727_serum_yeast_10_12_rep1.mzML	1285.19	1315.99	-30.8006	EEQFJSTYR	EEQFJSTYR	(N(F)(N(H(H(N(H)))(H(N(H(H)(F)))))))	F(2)H(6)N(4)	5	3	1084.09	25731800	3.45557e+06	sp|P01861|IGHG4_HUMAN	177	0.00719773
20200727_serum_yeast_10_12_rep2.mzML	1272.74	1295.63	-22.8899	EEQFJSTYR	EEQFJSTYR	(N(F)(N(H(H(N(H)))(H(N(H(H)(F)))))))	F(2)H(6)N(4)	5	3	1084.09	20467800	3.2456e+06	sp|P01861|IGHG4_HUMAN	177	0.00719773
20200727_serum_yeast_10_12_rep3.mzML	1300.62	1331.04	-30.4205	EEQFJSTYR	EEQFJSTYR	(N(F)(N(H(H(N(H)))(H(N(H(H)(F)))))))	F(2)H(6)N(4)	5	3	1084.09	24031000	1.70571e+06	sp|P01861|IGHG4_HUMAN	177	0.00719773
20200727_serum_yeast_10_15_rep1.mzML	1293.04	1320.58	-27.5399	EEQFJSTYR	EEQFJSTYR	(N(F)(N(H(H(H))(H(N(H))(N(H)(F))))))	F(2)H(6)N(4)	5	3	1084.09	19448900	3.48936e+06	sp|P01861|IGHG4_HUMAN	177	0.00719773
20200727_serum_yeast_10_15_rep3.mzML	1327.16	1351.25	-24.0937	EEQFJSTYR	EEQFJSTYR	(N(F)(N(H(H(N(H)))(H(N(H(H)(F)))))))	F(2)H(6)N(4)	5	3	1084.09	9771340	2.63843e+06	sp|P01861|IGHG4_HUMAN	177	0.00719773
20200727_serum_yeast_10_15_rep4.mzML	1336.92	1357.38	-20.4621	EEQFJSTYR	EEQFJSTYR	(N(F)(N(H(H(N(H)))(H(N(H(H)(F)))))))	F(2)H(6)N(4)	5	3	1084.09	16712700	2.18649e+06	sp|P01861|IGHG4_HUMAN	177	0.00719773
20200727_serum_yeast_1_1_rep2.mzML	1251.57	1279.82	-28.2516	EEQFJSTYR	EEQFJSTYR	(N(F)(N(H(H(N(H)))(H(N(H(H)(F)))))))	F(2)H(6)N(4)	5	3	1084.09	23040100	4.4262e+06	sp|P01861|IGHG4_HUMAN	177	0.00719773
20200727_serum_yeast_1_1_rep3.mzML	1262.43	1289.4	-26.9738	EEQFJSTYR	EEQFJSTYR	(N(F)(N(H(H(N(H)))(H(N(H(H)(F)))))))	F(2)H(6)N(4)	5	3	1084.09	24536700	7.31519e+06	sp|P01861|IGHG4_HUMAN	177	0.00719773
20200727_serum_yeast_1_1_rep4.mzML	1289.84	1315.02	-25.1769	EEQFJSTYR	EEQFJSTYR	(N(F)(N(H(H(N(H)))(H(N(H(H)(F)))))))	F(2)H(6)N(4)	5	3	1084.09	24200200	4.73099e+06	sp|P01861|IGHG4_HUMAN	177	0.00719773
20200727_serum_yeast_10_12_rep1.mzML	1289.52	1330.1	-40.5805	EEQFJSTYR	EEQFJSTYR	(N(F)(N(H(N)(H(N(H)))(H(N(H(A)))))))	A(1)F(1)H(5)N(5)	5	3	1146.12	657089	1.19093e+07	sp|P01861|IGHG4_HUMAN	177	0.000188255
20200727_serum_yeast_10_15_rep1.mzML	1292.6	1330.63	-38.0276	EEQFJSTYR	EEQFJSTYR	(N(F)(N(H(N)(H(N(H)))(H(N(H(A)))))))	A(1)F(1)H(5)N(5)	5	3	1146.12	476446	8.53157e+06	sp|P01861|IGHG4_HUMAN	177	0.000188255
20200727_serum_yeast_1_1_rep2.mzML	1254.66	1289.19	-34.526	EEQFJSTYR	EEQFJSTYR	(N(F)(N(H(N)(H(N(H)))(H(N(H(A)))))))	A(1)F(1)H(5)N(5)	5	3	1146.12	1105150	1.51857e+07	sp|P01861|IGHG4_HUMAN	177	0.000188255
20200727_serum_yeast_1_1_rep4.mzML	1293.42	1325.73	-32.3088	EEQFJSTYR	EEQFJSTYR	(N(F)(N(H(N)(H(N(H)))(H(N(H(A)))))))	A(1)F(1)H(5)N(5)	5	3	1146.12	1104890	2.73975e+07	sp|P01861|IGHG4_HUMAN	177	0.000188255
20200727_serum_yeast_10_12_rep2.mzML	904.363	1092.09	-187.726	EEQFJSTYR	EEQFJSTYR	(N(N(H(H(H))(H(N)(N)))))	H(4)N(4)	5	2	1317.53	16303700	1775148946	sp|P01861|IGHG4_HUMAN	177	0.00116888
20200727_serum_yeast_10_15_rep3.mzML	928.315	1087.69	-159.376	EEQFJSTYR	EEQFJSTYR	(N(N(H(H(H))(H(N)(N)))))	H(4)N(4)	5	2	1317.53	12822000	1002958640	sp|P01861|IGHG4_HUMAN	177	0.00116888
20200727_serum_yeast_10_12_rep1.mzML	1098.19	1074.13	24.0647	EEQFJSTYR	EEQFJSTYR	(N(N(H(N)(H(N))(H(N)))))	H(3)N(5)	5	2	1338.04	710469	8.78091e+06	sp|P01861|IGHG4_HUMAN	177	0.00455725
20200727_serum_yeast_10_12_rep2.mzML	1112.81	1088.59	24.2182	EEQFJSTYR	EEQFJSTYR	(N(N(H(N)(H(N))(H(N)))))	H(3)N(5)	5	2	1338.04	743324	8.65309e+06	sp|P01861|IGHG4_HUMAN	177	0.00455725
20200727_serum_yeast_10_12_rep1.mzML	1067.1	1065.43	1.66658	EEQFJSTYR	EEQFJSTYR	(N(F)(N(H(H)(H(N(F)(H(F)))))))	F(3)H(4)N(3)	5	2	1435.07	7237580	7.59901e+06	sp|P01861|IGHG4_HUMAN	177	0.00202546
20200727_serum_yeast_10_12_rep2.mzML	1081.2	1079.59	1.61306	EEQFJSTYR	EEQFJSTYR	(N(F)(N(H(H)(H(N(F)(H(F)))))))	F(3)H(4)N(3)	5	2	1435.07	5673270	1.11495e+07	sp|P01861|IGHG4_HUMAN	177	0.00202546
20200727_serum_yeast_10_12_rep3.mzML	1064.46	1060.86	3.59505	EEQFJSTYR	EEQFJSTYR	(N(F)(N(H(H)(H(N(F)(H(F)))))))	F(3)H(4)N(3)	5	2	1435.07	6630110	7.80477e+06	sp|P01861|IGHG4_HUMAN	177	0.00202546
20200727_serum_yeast_10_15_rep1.mzML	1072.87	1068.2	4.67464	EEQFJSTYR	EEQFJSTYR	(N(F)(N(H(H)(H(N(F)(H(F)))))))	F(3)H(4)N(3)	5	2	1435.07	4676900	8.7675e+06	sp|P01861|IGHG4_HUMAN	177	0.00202546
20200727_serum_yeast_10_15_rep3.mzML	1081.79	1077.23	4.5558	EEQFJSTYR	EEQFJSTYR	(N(F)(N(H(H)(H(N(F)(H(F)))))))	F(3)H(4)N(3)	5	2	1435.07	1851890	752234	sp|P01861|IGHG4_HUMAN	177	0.00202546
20200727_serum_yeast_10_15_rep4.mzML	1059.46	1061.92	-2.45515	EEQFJSTYR	EEQFJSTYR	(N(F)(N(H(H)(H(N(F)(H(F)))))))	F(3)H(4)N(3)	5	2	1435.07	4193150	5.30913e+06	sp|P01861|IGHG4_HUMAN	177	0.00202546
20200727_serum_yeast_1_1_rep2.mzML	1043.81	1036.54	7.27215	EEQFJSTYR	EEQFJSTYR	(N(F)(N(H(H)(H(N(F)(H(F)))))))	F(3)H(4)N(3)	5	2	1435.07	8342400	6.71913e+06	sp|P01861|IGHG4_HUMAN	177	0.00202546
20200727_serum_yeast_1_1_rep3.mzML	1064.28	1060.53	3.74836	EEQFJSTYR	EEQFJSTYR	(N(F)(N(H(H)(H(N(F)(H(F)))))))	F(3)H(4)N(3)	5	2	1435.07	7146740	1.00322e+07	sp|P01861|IGHG4_HUMAN	177	0.00202546
20200727_serum_yeast_1_1_rep4.mzML	1067.52	1067.2	0.316506	EEQFJSTYR	EEQFJSTYR	(N(F)(N(H(H)(H(N(F)(H(F)))))))	F(3)H(4)N(3)	5	2	1435.07	6544350	1.02398e+07	sp|P01861|IGHG4_HUMAN	177	0.00202546
20200727_serum_yeast_10_12_rep2.mzML	1099.95	1089.32	10.6266	EEQFJSTYR	EEQFJSTYR	(N(F)(N(H(H)(H(N(F))(N(F))))))	F(3)H(3)N(4)	5	2	1455.59	4583750	1.93623e+06	sp|P01861|IGHG4_HUMAN	177	0.00321594
20200727_serum_yeast_10_15_rep1.mzML	1093.52	1077.2	16.3217	EEQFJSTYR	EEQFJSTYR	(N(F)(N(H(H)(H(N(F))(N(F))))))	F(3)H(3)N(4)	5	2	1455.59	3605260	2.54694e+06	sp|P01861|IGHG4_HUMAN	177	0.00321594
20200727_serum_yeast_10_15_rep3.mzML	1081.79	1084.4	-2.61358	EEQFJSTYR	EEQFJSTYR	(N(F)(N(H(H)(H(N(F))(N(F))))))	F(3)H(3)N(4)	5	2	1455.59	2391340	979370	sp|P01861|IGHG4_HUMAN	177	0.00321594
20200727_serum_yeast_1_1_rep2.mzML	1043.81	1044.06	-0.248107	EEQFJSTYR	EEQFJSTYR	(N(F)(N(H(H)(H(N(F))(N(F))))))	F(3)H(3)N(4)	5	2	1455.59	8388800	6.95577e+06	sp|P01861|IGHG4_HUMAN	177	0.00321594
20200727_serum_yeast_1_1_rep4.mzML	1093.78	1078.33	15.4496	EEQFJSTYR	EEQFJSTYR	(N(F)(N(H(H(N(F)))(H(N(F))))))	F(3)H(3)N(4)	5	2	1455.59	5155700	5.02925e+06	sp|P01861|IGHG4_HUMAN	177	0.00321594
20200727_serum_yeast_10_12_rep1.mzML	1320.9	1333.27	-12.3654	EEQYJSTFR	EEQYJSTFR	(N(F)(N(H(H(N))(H(N(H(A)))))))	A(1)F(1)H(4)N(4)	5	3	1024.4	410133	6.56633e+06	sp|P01860|IGHG3_HUMAN	227	0.00378296
20200727_serum_yeast_10_12_rep2.mzML	1284.59	1314.45	-29.8593	EEQYJSTFR	EEQYJSTFR	(N(F)(N(H(H(N))(H(N(H(A)))))))	A(1)F(1)H(4)N(4)	5	3	1024.4	4523080	8.06521e+07	sp|P01860|IGHG3_HUMAN	227	0.00378296
20200727_serum_yeast_10_12_rep3.mzML	1314.87	1346.44	-31.5696	EEQYJSTFR	EEQYJSTFR	(N(F)(N(H(H(N))(H(N(H(A)))))))	A(1)F(1)H(4)N(4)	5	3	1024.4	5853710	1.2321e+08	sp|P01860|IGHG3_HUMAN	227	0.00378296
20200727_serum_yeast_10_15_rep1.mzML	1306.58	1332.81	-26.2302	EEQYJSTFR	EEQYJSTFR	(N(F)(N(H(H(N))(H(N(H(A)))))))	A(1)F(1)H(4)N(4)	5	3	1024.4	4902580	9.52312e+07	sp|P01860|IGHG3_HUMAN	227	0.00378296
20200727_serum_yeast_10_15_rep3.mzML	1341.08	1366.15	-25.0734	EEQYJSTFR	EEQYJSTFR	(N(F)(N(H(H(N))(H(N(H(A)))))))	A(1)F(1)H(4)N(4)	5	3	1024.4	4525900	5.50856e+07	sp|P01860|IGHG3_HUMAN	227	0.00378296
20200727_serum_yeast_10_15_rep4.mzML	1347.25	1366.2	-18.952	EEQYJSTFR	EEQYJSTFR	(N(F)(N(H(H(N))(H(N(H(A)))))))	A(1)F(1)H(4)N(4)	5	3	1024.4	4330450	7.93041e+07	sp|P01860|IGHG3_HUMAN	227	0.00378296
20200727_serum_yeast_1_1_rep3.mzML	1273.34	1305.64	-32.3023	EEQYJSTFR	EEQYJSTFR	(N(F)(N(H(H(N))(H(N(H(A)))))))	A(1)F(1)H(4)N(4)	5	3	1024.4	7482470	1.35769e+08	sp|P01860|IGHG3_HUMAN	227	0.00378296
20200727_serum_yeast_1_1_rep4.mzML	1301.69	1328.13	-26.4411	EEQYJSTFR	EEQYJSTFR	(N(F)(N(H(H(N))(H(N(H(A)))))))	A(1)F(1)H(4)N(4)	5	3	1024.4	6883980	1.29573e+08	sp|P01860|IGHG3_HUMAN	227	0.00378296
20200727_serum_yeast_10_12_rep1.mzML	1302.05	1347.71	-45.6609	EEQYJSTFR	EEQYJSTFR	(N(F)(N(H(H(N))(H(N(H(A)))))))	A(1)F(1)H(4)N(4)	5	2	1536.1	1944330	4.83728e+07	sp|P01860|IGHG3_HUMAN	227	0.00378296
20200727_serum_yeast_10_12_rep3.mzML	1315.69	1359.48	-43.7915	EEQYJSTFR	EEQYJSTFR	(N(F)(N(H(H(N))(H(N(H(A)))))))	A(1)F(1)H(4)N(4)	5	2	1536.1	2048130	6.48475e+07	sp|P01860|IGHG3_HUMAN	227	0.00378296
20200727_serum_yeast_1_1_rep3.mzML	1273.29	1320.4	-47.1062	EEQYJSTFR	EEQYJSTFR	(N(F)(N(H(H(N))(H(N(H(A)))))))	A(1)F(1)H(4)N(4)	5	2	1536.1	2171010	5.27271e+07	sp|P01860|IGHG3_HUMAN	227	0.00378296
20200727_serum_yeast_10_12_rep1.mzML	1285.19	1340.85	-55.6605	EEQYJSTFR	EEQYJSTFR	(N(F)(N(H(H(N(H)))(H(N(H(A)))))))	A(1)F(1)H(5)N(4)	5	3	1078.42	27182000	6.17904e+08	sp|P01860|IGHG3_HUMAN	227	0.000301065
20200727_serum_yeast_10_12_rep2.mzML	1272.74	1322.95	-50.2147	EEQYJSTFR	EEQYJSTFR	(N(F)(N(H(H(N(H)))(H(N(H(A)))))))	A(1)F(1)H(5)N(4)	5	3	1078.42	21668500	5.39369e+08	sp|P01860|IGHG3_HUMAN	227	0.000301065
20200727_serum_yeast_10_12_rep3.mzML	1300.62	1353.21	-52.5888	EEQYJSTFR	EEQYJSTFR	(N(F)(N(H(H(N(H)))(H(N(H(A)))))))	A(1)F(1)H(5)N(4)	5	3	1078.42	25115700	593067369	sp|P01860|IGHG3_HUMAN	227	0.000301065
20200727_serum_yeast_10_15_rep1.mzML	1293.04	1337.43	-44.3878	EEQYJSTFR	EEQYJSTFR	(N(F)(N(H(N)(H(H))(H(N(H(A)))))))	A(1)F(1)H(5)N(4)	5	3	1078.42	21635000	5.49821e+08	sp|P01860|IGHG3_HUMAN	227	0.000301065
20200727_serum_yeast_10_15_rep3.mzML	1327.16	1372.67	-45.5137	EEQYJSTFR	EEQYJSTFR	(N(F)(N(H(H(N(H)))(H(N(H(A)))))))	A(1)F(1)H(5)N(4)	5	3	1078.42	10338700	4.10893e+08	sp|P01860|IGHG3_HUMAN	227	0.000301065
20200727_serum_yeast_10_15_rep4.mzML	1336.92	1370.12	-33.2012	EEQYJSTFR	EEQYJSTFR	(N(F)(N(H(H(N(H)))(H(N(H(A)))))))	A(1)F(1)H(5)N(4)	5	3	1078.42	17686600	4.35635e+08	sp|P01860|IGHG3_HUMAN	227	0.000301065
20200727_serum_yeast_1_1_rep3.mzML	1262.43	1312.83	-50.4012	EEQYJSTFR	EEQYJSTFR	(N(F)(N(H(H(N(H)))(H(N(H(A)))))))	A(1)F(1)H(5)N(4)	5	3	1078.42	26086800	6.48234e+08	sp|P01860|IGHG3_HUMAN	227	0.000301065
20200727_serum_yeast_1_1_rep4.mzML	1289.84	1333.89	-44.0501	EEQYJSTFR	EEQYJSTFR	(N(F)(N(H(H(N(H)))(H(N(H(A)))))))	A(1)F(1)H(5)N(4)	5	3	1078.42	25634600	6.26115e+08	sp|P01860|IGHG3_HUMAN	227	0.000301065
20200727_serum_yeast_10_12_rep1.mzML	1285.29	1326.35	-41.0639	EEQYJSTFR	EEQYJSTFR	(N(F)(N(H(H(N(H)))(H(N(H(A)))))))	A(1)F(1)H(5)N(4)	5	2	1617.13	4006840	1.42763e+08	sp|P01860|IGHG3_HUMAN	227	0.000301065
20200727_serum_yeast_10_12_rep2.mzML	1273.28	1306.94	-33.6603	EEQYJSTFR	EEQYJSTFR	(N(F)(N(H(H(N(H)))(H(N(H(A)))))))	A(1)F(1)H(5)N(4)	5	2	1617.13	3887670	1.52825e+08	sp|P01860|IGHG3_HUMAN	227	0.000301065
20200727_serum_yeast_10_12_rep3.mzML	1301.82	1340.28	-38.461	EEQYJSTFR	EEQYJSTFR	(N(F)(N(H(H(N(H)))(H(N(H(A)))))))	A(1)F(1)H(5)N(4)	5	2	1617.13	3569450	1.48004e+08	sp|P01860|IGHG3_HUMAN	227	0.000301065
20200727_serum_yeast_10_15_rep1.mzML	1293.73	1327.9	-34.1675	EEQYJSTFR	EEQYJSTFR	(N(F)(N(H(H(N(H)))(H(N(H(A)))))))	A(1)F(1)H(5)N(4)	5	2	1617.13	3090070	1.25244e+08	sp|P01860|IGHG3_HUMAN	227	0.000301065
20200727_serum_yeast_10_15_rep3.mzML	1327.8	1360.2	-32.4009	EEQYJSTFR	EEQYJSTFR	(N(F)(N(H(H(N(H)))(H(N(H(A)))))))	A(1)F(1)H(5)N(4)	5	2	1617.13	1784080	9.37017e+07	sp|P01860|IGHG3_HUMAN	227	0.000301065
20200727_serum_yeast_10_15_rep4.mzML	1337.27	1362.71	-25.4421	EEQYJSTFR	EEQYJSTFR	(N(F)(N(H(H(N(H)))(H(N(H(A)))))))	A(1)F(1)H(5)N(4)	5	2	1617.13	2598520	115584204	sp|P01860|IGHG3_HUMAN	227	0.000301065
20200727_serum_yeast_1_1_rep2.mzML	1252.14	1286.7	-34.5603	EEQYJSTFR	EEQYJSTFR	(N(F)(N(H(H(N(H)))(H(N(H(A)))))))	A(1)F(1)H(5)N(4)	5	2	1617.13	4128050	1.56871e+08	sp|P01860|IGHG3_HUMAN	227	0.000301065
20200727_serum_yeast_1_1_rep3.mzML	1263.39	1299.15	-35.7554	EEQYJSTFR	EEQYJSTFR	(N(F)(N(H(H(N(H)))(H(N(H(A)))))))	A(1)F(1)H(5)N(4)	5	2	1617.13	4034380	1.6349e+08	sp|P01860|IGHG3_HUMAN	227	0.000301065
20200727_serum_yeast_1_1_rep4.mzML	1290.25	1322.88	-32.6316	EEQYJSTFR	EEQYJSTFR	(N(F)(N(H(H(N(H)))(H(N(H(A)))))))	A(1)F(1)H(5)N(4)	5	2	1617.13	3930170	1.48248e+08	sp|P01860|IGHG3_HUMAN	227	0.000301065
20200727_serum_yeast_10_12_rep1.mzML	1289.52	1341.08	-51.5632	EEQYJSTFR	EEQYJSTFR	(N(F)(N(H(N)(H(N(H)))(H(N(H(A)))))))	A(1)F(1)H(5)N(5)	5	3	1146.12	623177	1.19093e+07	sp|P01860|IGHG3_HUMAN	227	0.00639383
20200727_serum_yeast_1_1_rep2.mzML	1254.66	1296.73	-42.0748	EEQYJSTFR	EEQYJSTFR	(N(F)(N(H(N)(H(N(H)))(H(N(H(A)))))))	A(1)F(1)H(5)N(5)	5	3	1146.12	1101470	1.51857e+07	sp|P01860|IGHG3_HUMAN	227	0.00639383
20200727_serum_yeast_1_1_rep3.mzML	1275.2	1313.09	-37.8871	EEQYJSTFR	EEQYJSTFR	(N(F)(N(H(N)(H(N(H)))(H(N(H(A)))))))	A(1)F(1)H(5)N(5)	5	3	1146.12	1021200	2.76117e+07	sp|P01860|IGHG3_HUMAN	227	0.00639383
20200727_serum_yeast_10_12_rep1.mzML	899.616	901.141	-1.52501	EEQYJSTYR	EEQYJSTYR	(N(N(H(H(N))(H(N)))))	H(3)N(4)	5	3	830.001	2798890	2.50438e+07	sp|P0DOX5|IGG1_HUMAN/sp|P01857|IGHG1_HUMAN	299/180	0.000168901
20200727_serum_yeast_10_12_rep2.mzML	900.26	899.895	0.364713	EEQYJSTYR	EEQYJSTYR	(N(N(H(H(N))(H(N)))))	H(3)N(4)	5	3	830.001	1724440	2.26292e+07	sp|P0DOX5|IGG1_HUMAN/sp|P01857|IGHG1_HUMAN	299/180	0.000168901
20200727_serum_yeast_10_12_rep3.mzML	882.972	886.095	-3.12301	EEQYJSTYR	EEQYJSTYR	(N(N(H(H(N))(H(N)))))	H(3)N(4)	5	3	830.001	2360000	2.23105e+07	sp|P0DOX5|IGG1_HUMAN/sp|P01857|IGHG1_HUMAN	299/180	0.000168901
20200727_serum_yeast_10_15_rep1.mzML	877.02	878.45	-1.43022	EEQYJSTYR	EEQYJSTYR	(N(N(H(H(N))(H(N)))))	H(3)N(4)	5	3	830.001	964574	1.1081e+07	sp|P0DOX5|IGG1_HUMAN/sp|P01857|IGHG1_HUMAN	299/180	0.000168901
20200727_serum_yeast_10_15_rep3.mzML	926.397	924.418	1.97935	EEQYJSTYR	EEQYJSTYR	(N(N(H(H(N))(H(N)))))	H(3)N(4)	5	3	830.001	958725	1.62121e+07	sp|P0DOX5|IGG1_HUMAN/sp|P01857|IGHG1_HUMAN	299/180	0.000168901
20200727_serum_yeast_10_15_rep4.mzML	920.873	919.417	1.45557	EEQYJSTYR	EEQYJSTYR	(N(N(H(H(N))(H(N)))))	H(3)N(4)	5	3	830.001	674987	7.71202e+06	sp|P0DOX5|IGG1_HUMAN/sp|P01857|IGHG1_HUMAN	299/180	0.000168901
20200727_serum_yeast_1_1_rep2.mzML	874.267	880.155	-5.88814	EEQYJSTYR	EEQYJSTYR	(N(N(H(H(N))(H(N)))))	H(3)N(4)	5	3	830.001	2716250	1.99659e+07	sp|P0DOX5|IGG1_HUMAN/sp|P01857|IGHG1_HUMAN	299/180	0.000168901
20200727_serum_yeast_1_1_rep3.mzML	869.912	874.38	-4.4684	EEQYJSTYR	EEQYJSTYR	(N(N(H(H(N))(H(N)))))	H(3)N(4)	5	3	830.001	2820100	2.57384e+07	sp|P0DOX5|IGG1_HUMAN/sp|P01857|IGHG1_HUMAN	299/180	0.000168901
20200727_serum_yeast_1_1_rep4.mzML	878.511	881.185	-2.67426	EEQYJSTYR	EEQYJSTYR	(N(N(H(H(N))(H(N)))))	H(3)N(4)	5	3	830.001	2703280	2.7119e+07	sp|P0DOX5|IGG1_HUMAN/sp|P01857|IGHG1_HUMAN	299/180	0.000168901
20200727_serum_yeast_10_12_rep1.mzML	899.527	891.696	7.83127	EEQYJSTYR	EEQYJSTYR	(N(N(H(H(N))(H(N)))))	H(3)N(4)	5	2	1244.5	7628720	1.44258e+08	sp|P0DOX5|IGG1_HUMAN/sp|P01857|IGHG1_HUMAN	299/180	0.000168901
20200727_serum_yeast_10_12_rep2.mzML	900.109	891.009	9.10046	EEQYJSTYR	EEQYJSTYR	(N(N(H(H(N))(H(N)))))	H(3)N(4)	5	2	1244.5	6759680	1.1943e+08	sp|P0DOX5|IGG1_HUMAN/sp|P01857|IGHG1_HUMAN	299/180	0.000168901
20200727_serum_yeast_10_12_rep3.mzML	882.752	877.708	5.04359	EEQYJSTYR	EEQYJSTYR	(N(N(H(H(N))(H(N)))))	H(3)N(4)	5	2	1244.5	7456980	1.31092e+08	sp|P0DOX5|IGG1_HUMAN/sp|P01857|IGHG1_HUMAN	299/180	0.000168901
20200727_serum_yeast_10_15_rep1.mzML	877.385	870.723	6.66243	EEQYJSTYR	EEQYJSTYR	(N(N(H(H(N))(H(N)))))	H(3)N(4)	5	2	1244.5	7059470	9.84278e+07	sp|P0DOX5|IGG1_HUMAN/sp|P01857|IGHG1_HUMAN	299/180	0.000168901
20200727_serum_yeast_10_15_rep3.mzML	925.938	915.197	10.741	EEQYJSTYR	EEQYJSTYR	(N(N(H(H(N))(H(N)))))	H(3)N(4)	5	2	1244.5	3397980	8.45979e+07	sp|P0DOX5|IGG1_HUMAN/sp|P01857|IGHG1_HUMAN	299/180	0.000168901
20200727_serum_yeast_10_15_rep4.mzML	921.312	912.005	9.30671	EEQYJSTYR	EEQYJSTYR	(N(N(H(H(N))(H(N)))))	H(3)N(4)	5	2	1244.5	5976170	1.31231e+08	sp|P0DOX5|IGG1_HUMAN/sp|P01857|IGHG1_HUMAN	299/180	0.000168901
20200727_serum_yeast_1_1_rep2.mzML	873.982	868.209	5.77326	EEQYJSTYR	EEQYJSTYR	(N(N(H(H(N))(H(N)))))	H(3)N(4)	5	2	1244.5	8158830	1.43596e+08	sp|P0DOX5|IGG1_HUMAN/sp|P01857|IGHG1_HUMAN	299/180	0.000168901
20200727_serum_yeast_1_1_rep3.mzML	869.171	862.826	6.3446	EEQYJSTYR	EEQYJSTYR	(N(N(H(H(N))(H(N)))))	H(3)N(4)	5	2	1244.5	8267560	1.40008e+08	sp|P0DOX5|IGG1_HUMAN/sp|P01857|IGHG1_HUMAN	299/180	0.000168901
20200727_serum_yeast_1_1_rep4.mzML	879.251	870.966	8.28518	EEQYJSTYR	EEQYJSTYR	(N(N(H(H(N))(H(N)))))	H(3)N(4)	5	2	1244.5	6919570	1.24151e+08	sp|P0DOX5|IGG1_HUMAN/sp|P01857|IGHG1_HUMAN	299/180	0.000168901
20200727_serum_yeast_10_12_rep1.mzML	905.303	911.224	-5.92109	EEQYJSTYR	EEQYJSTYR	(N(F)(N(H(H(N))(H(N)))))	F(1)H(3)N(4)	5	3	878.687	37863600	5.15692e+08	sp|P0DOX5|IGG1_HUMAN/sp|P01857|IGHG1_HUMAN	299/180	0.0011176
20200727_serum_yeast_10_12_rep2.mzML	904.043	908.928	-4.88546	EEQYJSTYR	EEQYJSTYR	(N(F)(N(H(H(N))(H(N)))))	F(1)H(3)N(4)	5	3	878.687	31726900	3.40922e+08	sp|P0DOX5|IGG1_HUMAN/sp|P01857|IGHG1_HUMAN	299/180	0.0011176
20200727_serum_yeast_10_12_rep3.mzML	889.149	895.034	-5.88543	EEQYJSTYR	EEQYJSTYR	(N(F)(N(H(H(N))(H(N)))))	F(1)H(3)N(4)	5	3	878.687	34220100	3.52858e+08	sp|P0DOX5|IGG1_HUMAN/sp|P01857|IGHG1_HUMAN	299/180	0.0011176
20200727_serum_yeast_10_15_rep1.mzML	882.222	886.786	-4.56389	EEQYJSTYR	EEQYJSTYR	(N(F)(N(H(H(N))(H(N)))))	F(1)H(3)N(4)	5	3	878.687	12612700	1.62805e+08	sp|P0DOX5|IGG1_HUMAN/sp|P01857|IGHG1_HUMAN	299/180	0.0011176
20200727_serum_yeast_10_15_rep3.mzML	928.771	933.087	-4.31629	EEQYJSTYR	EEQYJSTYR	(N(F)(N(H(H(N))(H(N)))))	F(1)H(3)N(4)	5	3	878.687	12517600	2.60813e+08	sp|P0DOX5|IGG1_HUMAN/sp|P01857|IGHG1_HUMAN	299/180	0.0011176
20200727_serum_yeast_10_15_rep4.mzML	923.173	926.622	-3.44888	EEQYJSTYR	EEQYJSTYR	(N(F)(N(H(H(N))(H(N)))))	F(1)H(3)N(4)	5	3	878.687	9533000	1.44403e+08	sp|P0DOX5|IGG1_HUMAN/sp|P01857|IGHG1_HUMAN	299/180	0.0011176
20200727_serum_yeast_1_1_rep2.mzML	884.275	892.299	-8.0236	EEQYJSTYR	EEQYJSTYR	(N(F)(N(H(H(N))(H(N)))))	F(1)H(3)N(4)	5	3	878.687	40648100	5.3532e+08	sp|P0DOX5|IGG1_HUMAN/sp|P01857|IGHG1_HUMAN	299/180	0.0011176
20200727_serum_yeast_1_1_rep3.mzML	877.477	886.99	-9.51309	EEQYJSTYR	EEQYJSTYR	(N(F)(N(H(H(N))(H(N)))))	F(1)H(3)N(4)	5	3	878.687	40700600	5.45637e+08	sp|P0DOX5|IGG1_HUMAN/sp|P01857|IGHG1_HUMAN	299/180	0.0011176
20200727_serum_yeast_1_1_rep4.mzML	884.366	893.001	-8.63472	EEQYJSTYR	EEQYJSTYR	(N(F)(N(H(H(N))(H(N)))))	F(1)H(3)N(4)	5	3	878.687	40578800	5.54474e+08	sp|P0DOX5|IGG1_HUMAN/sp|P01857|IGHG1_HUMAN	299/180	0.0011176
20200727_serum_yeast_10_12_rep1.mzML	904.584	927.38	-22.7957	EEQYJSTYR	EEQYJSTYR	(N(F)(N(H(H(N))(H(N)))))	F(1)H(3)N(4)	5	2	1317.53	102404000	1966051308	sp|P0DOX5|IGG1_HUMAN/sp|P01857|IGHG1_HUMAN	299/180	0.0011176
20200727_serum_yeast_10_12_rep2.mzML	903.526	923.21	-19.684	EEQYJSTYR	EEQYJSTYR	(N(F)(N(H(H(N))(H(N)))))	F(1)H(3)N(4)	5	2	1317.53	86845800	1775148946	sp|P0DOX5|IGG1_HUMAN/sp|P01857|IGHG1_HUMAN	299/180	0.0011176
20200727_serum_yeast_10_12_rep3.mzML	888.306	909.446	-21.1402	EEQYJSTYR	EEQYJSTYR	(N(F)(N(H(H(N))(H(N)))))	F(1)H(3)N(4)	5	2	1317.53	92779700	1883644248	sp|P0DOX5|IGG1_HUMAN/sp|P01857|IGHG1_HUMAN	299/180	0.0011176
20200727_serum_yeast_10_15_rep1.mzML	880.932	900.528	-19.596	EEQYJSTYR	EEQYJSTYR	(N(F)(N(H(H(N))(H(N)))))	F(1)H(3)N(4)	5	2	1317.53	81886100	1671235094	sp|P0DOX5|IGG1_HUMAN/sp|P01857|IGHG1_HUMAN	299/180	0.0011176
20200727_serum_yeast_10_15_rep3.mzML	927.544	946.44	-18.8964	EEQYJSTYR	EEQYJSTYR	(N(F)(N(H(H(N))(H(N)))))	F(1)H(3)N(4)	5	2	1317.53	54172600	1002958640	sp|P0DOX5|IGG1_HUMAN/sp|P01857|IGHG1_HUMAN	299/180	0.0011176
20200727_serum_yeast_10_15_rep4.mzML	892.795	937.977	-45.1825	EEQYJSTYR	EEQYJSTYR	(N(F)(N(H(H)(N)(H(N)))))	F(1)H(3)N(4)	5	2	1317.53	490523	1.05492e+07	sp|P0DOX5|IGG1_HUMAN/sp|P01857|IGHG1_HUMAN	299/180	0.0011176
20200727_serum_yeast_1_1_rep2.mzML	885.493	910.781	-25.2882	EEQYJSTYR	EEQYJSTYR	(N(F)(N(H(H(N))(H(N)))))	F(1)H(3)N(4)	5	2	1317.53	116159000	1900153730	sp|P0DOX5|IGG1_HUMAN/sp|P01857|IGHG1_HUMAN	299/180	0.0011176
20200727_serum_yeast_1_1_rep3.mzML	876.798	907.313	-30.5146	EEQYJSTYR	EEQYJSTYR	(N(F)(N(H(H(N))(H(N)))))	F(1)H(3)N(4)	5	2	1317.53	106610000	1818580463	sp|P0DOX5|IGG1_HUMAN/sp|P01857|IGHG1_HUMAN	299/180	0.0011176
20200727_serum_yeast_1_1_rep4.mzML	883.531	913.262	-29.7313	EEQYJSTYR	EEQYJSTYR	(N(F)(N(H(H(N))(H(N)))))	F(1)H(3)N(4)	5	2	1317.53	105605000	1767761704	sp|P0DOX5|IGG1_HUMAN/sp|P01857|IGHG1_HUMAN	299/180	0.0011176
20200727_serum_yeast_10_12_rep1.mzML	885.994	884.551	1.44261	EEQYJSTYR	EEQYJSTYR	(N(N(H(H(N(H))(N(H))))))	H(4)N(4)	5	3	884.018	2370950	3.23804e+07	sp|P0DOX5|IGG1_HUMAN/sp|P01857|IGHG1_HUMAN	299/180	0.001896
20200727_serum_yeast_1_1_rep3.mzML	856.435	853.978	2.45693	EEQYJSTYR	EEQYJSTYR	(N(N(H(H(N))(H(N(H))))))	H(4)N(4)	5	3	884.018	2188980	2.94633e+07	sp|P0DOX5|IGG1_HUMAN/sp|P01857|IGHG1_HUMAN	299/180	0.001896
20200727_serum_yeast_10_15_rep4.mzML	892.795	904.033	-11.2378	EEQYJSTYR	EEQYJSTYR	(N(N(H(H)(N)(H(N(H))))))	H(4)N(4)	5	2	1325.52	383084	949966	sp|P0DOX5|IGG1_HUMAN/sp|P01857|IGHG1_HUMAN	299/180	0.001896
20200727_serum_yeast_10_12_rep1.mzML	885.994	923.753	-37.7586	EEQYJSTYR	EEQYJSTYR	(N(N(H(N)(H(N))(H(N)))))	H(3)N(5)	5	3	897.694	2227300	71643	sp|P0DOX5|IGG1_HUMAN/sp|P01857|IGHG1_HUMAN	299/180	0.00164896
20200727_serum_yeast_1_1_rep3.mzML	856.435	902.804	-46.3689	EEQYJSTYR	EEQYJSTYR	(N(N(H(N)(H(N))(H(N)))))	H(3)N(5)	5	3	897.694	2048080	38583.5	sp|P0DOX5|IGG1_HUMAN/sp|P01857|IGHG1_HUMAN	299/180	0.00164896
20200727_serum_yeast_10_15_rep1.mzML	900.18	912.07	-11.8905	EEQYJSTYR	EEQYJSTYR	(N(N(H(N)(H(N))(H(N)))))	H(3)N(5)	5	2	1346.04	1036450	1.281e+07	sp|P0DOX5|IGG1_HUMAN/sp|P01857|IGHG1_HUMAN	299/180	0.00164896
20200727_serum_yeast_1_1_rep2.mzML	903.974	923.718	-19.744	EEQYJSTYR	EEQYJSTYR	(N(N(H(N)(H(N))(H(N)))))	H(3)N(5)	5	2	1346.04	4049770	4.88897e+07	sp|P0DOX5|IGG1_HUMAN/sp|P01857|IGHG1_HUMAN	299/180	0.00164896
20200727_serum_yeast_1_1_rep3.mzML	897.591	923.017	-25.4262	EEQYJSTYR	EEQYJSTYR	(N(N(H(N)(H(N))(H(N)))))	H(3)N(5)	5	2	1346.04	4933140	6.22165e+07	sp|P0DOX5|IGG1_HUMAN/sp|P01857|IGHG1_HUMAN	299/180	0.00164896
20200727_serum_yeast_1_1_rep4.mzML	903.564	931.106	-27.5419	EEQYJSTYR	EEQYJSTYR	(N(N(H(N)(H(N))(H(N)))))	H(3)N(5)	5	2	1346.04	2865240	2.88558e+07	sp|P0DOX5|IGG1_HUMAN/sp|P01857|IGHG1_HUMAN	299/180	0.00164896
20200727_serum_yeast_10_12_rep1.mzML	895.66	896.41	-0.749718	EEQYJSTYR	EEQYJSTYR	(N(F)(N(H(H(N))(H(N(H))))))	F(1)H(4)N(4)	5	3	932.704	54137700	8.5479e+08	sp|P0DOX5|IGG1_HUMAN/sp|P01857|IGHG1_HUMAN	299/180	0.00468815
20200727_serum_yeast_10_12_rep2.mzML	895.684	895.465	0.218798	EEQYJSTYR	EEQYJSTYR	(N(F)(N(H(H(N))(H(N(H))))))	F(1)H(4)N(4)	5	3	932.704	47184100	701428473	sp|P0DOX5|IGG1_HUMAN/sp|P01857|IGHG1_HUMAN	299/180	0.00468815
20200727_serum_yeast_10_12_rep3.mzML	878.86	881.896	-3.03551	EEQYJSTYR	EEQYJSTYR	(N(F)(N(H(H(N))(H(N(H))))))	F(1)H(4)N(4)	5	3	932.704	53466000	717665668	sp|P0DOX5|IGG1_HUMAN/sp|P01857|IGHG1_HUMAN	299/180	0.00468815
20200727_serum_yeast_10_15_rep1.mzML	871.149	874.577	-3.4281	EEQYJSTYR	EEQYJSTYR	(N(F)(N(H(H(N))(H(N(H))))))	F(1)H(4)N(4)	5	3	932.704	30629800	4.65991e+08	sp|P0DOX5|IGG1_HUMAN/sp|P01857|IGHG1_HUMAN	299/180	0.00468815
20200727_serum_yeast_10_15_rep3.mzML	946.026	919.788	26.2376	EEQYJSTYR	EEQYJSTYR	(N(F)(N(H(H)(N)(H(N(H))))))	F(1)H(4)N(4)	5	3	932.704	10161300	1.03653e+07	sp|P0DOX5|IGG1_HUMAN/sp|P01857|IGHG1_HUMAN	299/180	0.00468815
20200727_serum_yeast_10_15_rep4.mzML	937.904	915.78	22.1244	EEQYJSTYR	EEQYJSTYR	(N(F)(N(H(H)(N)(H(N(H))))))	F(1)H(4)N(4)	5	3	932.704	10551800	4.3466e+06	sp|P0DOX5|IGG1_HUMAN/sp|P01857|IGHG1_HUMAN	299/180	0.00468815
20200727_serum_yeast_1_1_rep2.mzML	840.621	874.168	-33.5465	EEQYJSTYR	EEQYJSTYR	(N(F)(N(H(H(N))(H(N(H))))))	F(1)H(4)N(4)	5	3	932.704	728601	8.40599e+06	sp|P0DOX5|IGG1_HUMAN/sp|P01857|IGHG1_HUMAN	299/180	0.00468815
20200727_serum_yeast_1_1_rep3.mzML	867.141	868.604	-1.46264	EEQYJSTYR	EEQYJSTYR	(N(F)(N(H(H(N))(H(N(H))))))	F(1)H(4)N(4)	5	3	932.704	60098700	8.7941e+08	sp|P0DOX5|IGG1_HUMAN/sp|P01857|IGHG1_HUMAN	299/180	0.00468815
20200727_serum_yeast_1_1_rep4.mzML	875.784	876.079	-0.295368	EEQYJSTYR	EEQYJSTYR	(N(F)(N(H(H(N))(H(N(H))))))	F(1)H(4)N(4)	5	3	932.704	53138200	8.69381e+08	sp|P0DOX5|IGG1_HUMAN/sp|P01857|IGHG1_HUMAN	299/180	0.00468815
20200727_serum_yeast_10_12_rep1.mzML	898.606	900.97	-2.36354	EEQYJSTYR	EEQYJSTYR	(N(F)(N(H(H(N))(H(N(H))))))	F(1)H(4)N(4)	5	2	1398.55	45713800	1241854473	sp|P0DOX5|IGG1_HUMAN/sp|P01857|IGHG1_HUMAN	299/180	0.00468815
20200727_serum_yeast_10_12_rep2.mzML	898.411	899.733	-1.32205	EEQYJSTYR	EEQYJSTYR	(N(F)(N(H(H(N))(H(N(H))))))	F(1)H(4)N(4)	5	2	1398.55	42923000	1017851045	sp|P0DOX5|IGG1_HUMAN/sp|P01857|IGHG1_HUMAN	299/180	0.00468815
20200727_serum_yeast_10_12_rep3.mzML	881.859	885.941	-4.08154	EEQYJSTYR	EEQYJSTYR	(N(F)(N(H(H(N))(H(N(H))))))	F(1)H(4)N(4)	5	2	1398.55	47213200	1174225543	sp|P0DOX5|IGG1_HUMAN/sp|P01857|IGHG1_HUMAN	299/180	0.00468815
20200727_serum_yeast_10_15_rep1.mzML	874.995	878.309	-3.31367	EEQYJSTYR	EEQYJSTYR	(N(F)(N(H(H(N))(H(N(H))))))	F(1)H(4)N(4)	5	2	1398.55	45934900	1006717628	sp|P0DOX5|IGG1_HUMAN/sp|P01857|IGHG1_HUMAN	299/180	0.00468815
20200727_serum_yeast_10_15_rep3.mzML	921.52	924.25	-2.73009	EEQYJSTYR	EEQYJSTYR	(N(F)(N(H(H(N))(H(N(H))))))	F(1)H(4)N(4)	5	2	1398.55	23475500	842189610	sp|P0DOX5|IGG1_HUMAN/sp|P01857|IGHG1_HUMAN	299/180	0.00468815
20200727_serum_yeast_10_15_rep4.mzML	945.417	919.285	26.1324	EEQYJSTYR	EEQYJSTYR	(N(F)(N(H(H(N))(H(N(H))))))	F(1)H(4)N(4)	5	2	1398.55	423237	2.18653e+07	sp|P0DOX5|IGG1_HUMAN/sp|P01857|IGHG1_HUMAN	299/180	0.00468815
20200727_serum_yeast_1_1_rep2.mzML	876.884	879.937	-3.05344	EEQYJSTYR	EEQYJSTYR	(N(F)(N(H(H(N))(H(N(H))))))	F(1)H(4)N(4)	5	2	1398.55	56770100	1311464777	sp|P0DOX5|IGG1_HUMAN/sp|P01857|IGHG1_HUMAN	299/180	0.00468815
20200727_serum_yeast_1_1_rep3.mzML	870.34	874.169	-3.82884	EEQYJSTYR	EEQYJSTYR	(N(F)(N(H(H(N))(H(N(H))))))	F(1)H(4)N(4)	5	2	1398.55	53729000	1255013572	sp|P0DOX5|IGG1_HUMAN/sp|P01857|IGHG1_HUMAN	299/180	0.00468815
20200727_serum_yeast_1_1_rep4.mzML	878.044	880.999	-2.95486	EEQYJSTYR	EEQYJSTYR	(N(F)(N(H(H(N))(H(N(H))))))	F(1)H(4)N(4)	5	2	1398.55	47272700	1027368192	sp|P0DOX5|IGG1_HUMAN/sp|P01857|IGHG1_HUMAN	299/180	0.00468815
20200727_serum_yeast_10_12_rep1.mzML	925.223	918.346	6.87697	EEQYJSTYR	EEQYJSTYR	(N(F)(N(H(N)(H(N))(H(N)))))	F(1)H(3)N(5)	5	3	946.38	20648600	3.296e+08	sp|P0DOX5|IGG1_HUMAN/sp|P01857|IGHG1_HUMAN	299/180	0.00107082
20200727_serum_yeast_10_12_rep2.mzML	922.074	915.131	6.94263	EEQYJSTYR	EEQYJSTYR	(N(F)(N(H(N)(H(N))(H(N)))))	F(1)H(3)N(5)	5	3	946.38	18210500	3.02479e+08	sp|P0DOX5|IGG1_HUMAN/sp|P01857|IGHG1_HUMAN	299/180	0.00107082
20200727_serum_yeast_10_12_rep3.mzML	907.456	901.337	6.11897	EEQYJSTYR	EEQYJSTYR	(N(F)(N(H(N)(H(N))(H(N)))))	F(1)H(3)N(5)	5	3	946.38	20669100	299496278	sp|P0DOX5|IGG1_HUMAN/sp|P01857|IGHG1_HUMAN	299/180	0.00107082
20200727_serum_yeast_10_15_rep1.mzML	899.985	892.691	7.2944	EEQYJSTYR	EEQYJSTYR	(N(F)(N(H(N)(H(N))(H(N)))))	F(1)H(3)N(5)	5	3	946.38	17566100	2.70566e+08	sp|P0DOX5|IGG1_HUMAN/sp|P01857|IGHG1_HUMAN	299/180	0.00107082
20200727_serum_yeast_10_15_rep3.mzML	946.11	938.808	7.30232	EEQYJSTYR	EEQYJSTYR	(N(F)(N(H(N)(H(N))(H(N)))))	F(1)H(3)N(5)	5	3	946.38	12274000	1.21741e+08	sp|P0DOX5|IGG1_HUMAN/sp|P01857|IGHG1_HUMAN	299/180	0.00107082
20200727_serum_yeast_10_15_rep4.mzML	937.904	931.49	6.41388	EEQYJSTYR	EEQYJSTYR	(N(F)(N(H(N)(H(N))(H(N)))))	F(1)H(3)N(5)	5	3	946.38	12751000	1.64479e+08	sp|P0DOX5|IGG1_HUMAN/sp|P01857|IGHG1_HUMAN	299/180	0.00107082
20200727_serum_yeast_1_1_rep2.mzML	910.115	900.663	9.45201	EEQYJSTYR	EEQYJSTYR	(N(F)(N(H(N)(H(N))(H(N)))))	F(1)H(3)N(5)	5	3	946.38	27241700	4.26702e+08	sp|P0DOX5|IGG1_HUMAN/sp|P01857|IGHG1_HUMAN	299/180	0.00107082
20200727_serum_yeast_1_1_rep3.mzML	906.207	895.984	10.2229	EEQYJSTYR	EEQYJSTYR	(N(F)(N(H(N)(H(N))(H(N)))))	F(1)H(3)N(5)	5	3	946.38	32822600	5.12218e+08	sp|P0DOX5|IGG1_HUMAN/sp|P01857|IGHG1_HUMAN	299/180	0.00107082
20200727_serum_yeast_1_1_rep4.mzML	908.22	901.668	6.55248	EEQYJSTYR	EEQYJSTYR	(N(F)(N(H(N)(H(N))(H(N)))))	F(1)H(3)N(5)	5	3	946.38	29067000	4.85724e+08	sp|P0DOX5|IGG1_HUMAN/sp|P01857|IGHG1_HUMAN	299/180	0.00107082
20200727_serum_yeast_10_12_rep1.mzML	926.152	924.818	1.33359	EEQYJSTYR	EEQYJSTYR	(N(F)(N(H(N)(H(N))(H(N)))))	F(1)H(3)N(5)	5	2	1419.07	18681300	2.7109e+08	sp|P0DOX5|IGG1_HUMAN/sp|P01857|IGHG1_HUMAN	299/180	0.00107082
20200727_serum_yeast_10_12_rep2.mzML	921.103	920.832	0.27128	EEQYJSTYR	EEQYJSTYR	(N(F)(N(H(N)(H(N))(H(N)))))	F(1)H(3)N(5)	5	2	1419.07	21579000	3.18362e+08	sp|P0DOX5|IGG1_HUMAN/sp|P01857|IGHG1_HUMAN	299/180	0.00107082
20200727_serum_yeast_10_12_rep3.mzML	907.48	907.103	0.376545	EEQYJSTYR	EEQYJSTYR	(N(F)(N(H(N)(H(N))(H(N)))))	F(1)H(3)N(5)	5	2	1419.07	21387600	2.56799e+08	sp|P0DOX5|IGG1_HUMAN/sp|P01857|IGHG1_HUMAN	299/180	0.00107082
20200727_serum_yeast_10_15_rep1.mzML	900.913	898.175	2.73756	EEQYJSTYR	EEQYJSTYR	(N(F)(N(H(N)(H(N))(H(N)))))	F(1)H(3)N(5)	5	2	1419.07	23557200	3.0301e+08	sp|P0DOX5|IGG1_HUMAN/sp|P01857|IGHG1_HUMAN	299/180	0.00107082
20200727_serum_yeast_10_15_rep3.mzML	944.094	944.116	-0.0217563	EEQYJSTYR	EEQYJSTYR	(N(F)(N(H(N)(H(N))(H(N)))))	F(1)H(3)N(5)	5	2	1419.07	17074400	9.82521e+07	sp|P0DOX5|IGG1_HUMAN/sp|P01857|IGHG1_HUMAN	299/180	0.00107082
20200727_serum_yeast_10_15_rep4.mzML	935.234	936.011	-0.776991	EEQYJSTYR	EEQYJSTYR	(N(F)(N(H(H)(N)(H(N)(N)))))	F(1)H(3)N(5)	5	2	1419.07	23418800	2.55917e+08	sp|P0DOX5|IGG1_HUMAN/sp|P01857|IGHG1_HUMAN	299/180	0.00107082
20200727_serum_yeast_1_1_rep2.mzML	910.105	908.09	2.01486	EEQYJSTYR	EEQYJSTYR	(N(F)(N(H(N)(H(N))(H(N)))))	F(1)H(3)N(5)	5	2	1419.07	24842300	3.32418e+08	sp|P0DOX5|IGG1_HUMAN/sp|P01857|IGHG1_HUMAN	299/180	0.00107082
20200727_serum_yeast_1_1_rep3.mzML	906.719	904.132	2.58654	EEQYJSTYR	EEQYJSTYR	(N(F)(N(H(N)(H(N))(H(N)))))	F(1)H(3)N(5)	5	2	1419.07	28787500	385562876	sp|P0DOX5|IGG1_HUMAN/sp|P01857|IGHG1_HUMAN	299/180	0.00107082
20200727_serum_yeast_1_1_rep4.mzML	908.56	909.754	-1.19408	EEQYJSTYR	EEQYJSTYR	(N(F)(N(H(N)(H(N))(H(N)))))	F(1)H(3)N(5)	5	2	1419.07	25822100	305830421	sp|P0DOX5|IGG1_HUMAN/sp|P01857|IGHG1_HUMAN	299/180	0.00107082
20200727_serum_yeast_10_15_rep1.mzML	869.449	1078.97	-209.523	EEQYJSTYR	EEQYJSTYR	(N(F)(N(H(H)(H(N(H(A)))))))	A(1)F(1)H(4)N(3)	5	2	1442.56	15003500	5.33463e+07	sp|P0DOX5|IGG1_HUMAN/sp|P01857|IGHG1_HUMAN	299/180	0.00293249
20200727_serum_yeast_10_15_rep3.mzML	915.965	1085.91	-169.949	EEQYJSTYR	EEQYJSTYR	(N(F)(N(H(H)(H(N(H(A)))))))	A(1)F(1)H(4)N(3)	5	2	1442.56	2933430	2.51941e+07	sp|P0DOX5|IGG1_HUMAN/sp|P01857|IGHG1_HUMAN	299/180	0.00293249
20200727_serum_yeast_1_1_rep2.mzML	872.533	1045.43	-172.893	EEQYJSTYR	EEQYJSTYR	(N(F)(N(H(H)(H(N(H(A)))))))	A(1)F(1)H(4)N(3)	5	2	1442.56	15191500	2.21154e+07	sp|P0DOX5|IGG1_HUMAN/sp|P01857|IGHG1_HUMAN	299/180	0.00293249
20200727_serum_yeast_10_12_rep1.mzML	892.644	874.667	17.9773	EEQYJSTYR	EEQYJSTYR	(N(F)(N(H(H(N(H)))(H(N(F))))))	F(2)H(4)N(4)	5	3	981.39	23832700	2.15959e+06	sp|P0DOX5|IGG1_HUMAN/sp|P01857|IGHG1_HUMAN	299/180	0.00454178
20200727_serum_yeast_10_12_rep2.mzML	892.447	873.621	18.8263	EEQYJSTYR	EEQYJSTYR	(N(F)(N(H(H(N(H)))(H(N(F))))))	F(2)H(4)N(4)	5	3	981.39	24775000	4.15254e+06	sp|P0DOX5|IGG1_HUMAN/sp|P01857|IGHG1_HUMAN	299/180	0.00454178
20200727_serum_yeast_10_12_rep3.mzML	876.039	862.356	13.6833	EEQYJSTYR	EEQYJSTYR	(N(F)(N(H(H(N(H)))(H(N(F))))))	F(2)H(4)N(4)	5	3	981.39	29142300	3.05092e+06	sp|P0DOX5|IGG1_HUMAN/sp|P01857|IGHG1_HUMAN	299/180	0.00454178
20200727_serum_yeast_10_15_rep1.mzML	867.926	854.92	13.0059	EEQYJSTYR	EEQYJSTYR	(N(F)(N(H(H(N(H)))(H(N(F))))))	F(2)H(4)N(4)	5	3	981.39	22318800	2.42235e+06	sp|P0DOX5|IGG1_HUMAN/sp|P01857|IGHG1_HUMAN	299/180	0.00454178
20200727_serum_yeast_10_15_rep3.mzML	917.204	897.171	20.0331	EEQYJSTYR	EEQYJSTYR	(N(F)(N(H(H(N(H)))(H(N(F))))))	F(2)H(4)N(4)	5	3	981.39	21368500	3.34426e+06	sp|P0DOX5|IGG1_HUMAN/sp|P01857|IGHG1_HUMAN	299/180	0.00454178
20200727_serum_yeast_10_15_rep4.mzML	911.917	894.93	16.9873	EEQYJSTYR	EEQYJSTYR	(N(F)(N(H(H(N(H)))(H(N(F))))))	F(2)H(4)N(4)	5	3	981.39	17983300	3.1352e+06	sp|P0DOX5|IGG1_HUMAN/sp|P01857|IGHG1_HUMAN	299/180	0.00454178
20200727_serum_yeast_1_1_rep2.mzML	871.635	846.155	25.48	EEQYJSTYR	EEQYJSTYR	(N(F)(N(H(H(N(H)))(H(N(F))))))	F(2)H(4)N(4)	5	3	981.39	26687300	2.19211e+06	sp|P0DOX5|IGG1_HUMAN/sp|P01857|IGHG1_HUMAN	299/180	0.00454178
20200727_serum_yeast_1_1_rep3.mzML	864.917	842.207	22.7104	EEQYJSTYR	EEQYJSTYR	(N(F)(N(H(H(H))(H(N)(N(F))))))	F(2)H(4)N(4)	5	3	981.39	27203500	3.12596e+06	sp|P0DOX5|IGG1_HUMAN/sp|P01857|IGHG1_HUMAN	299/180	0.00454178
20200727_serum_yeast_1_1_rep4.mzML	872.528	852.137	20.3912	EEQYJSTYR	EEQYJSTYR	(N(F)(N(H(H(N(H)))(H(N(F))))))	F(2)H(4)N(4)	5	3	981.39	27785700	3.02304e+06	sp|P0DOX5|IGG1_HUMAN/sp|P01857|IGHG1_HUMAN	299/180	0.00454178
20200727_serum_yeast_10_12_rep1.mzML	892.644	891.282	1.36246	EEQYJSTYR	EEQYJSTYR	(N(F)(N(H(H(N(H)))(H(N(H))))))	F(1)H(5)N(4)	5	3	986.722	23673400	5.63189e+08	sp|P0DOX5|IGG1_HUMAN/sp|P01857|IGHG1_HUMAN	299/180	0.000126409
20200727_serum_yeast_10_12_rep2.mzML	892.447	890.611	1.83608	EEQYJSTYR	EEQYJSTYR	(N(F)(N(H(H(N(H)))(H(N(H))))))	F(1)H(5)N(4)	5	3	986.722	24036400	531098428	sp|P0DOX5|IGG1_HUMAN/sp|P01857|IGHG1_HUMAN	299/180	0.000126409
20200727_serum_yeast_10_12_rep3.mzML	876.039	877.336	-1.29668	EEQYJSTYR	EEQYJSTYR	(N(F)(N(H(H(N(H)))(H(N(H))))))	F(1)H(5)N(4)	5	3	986.722	28706300	5.4737e+08	sp|P0DOX5|IGG1_HUMAN/sp|P01857|IGHG1_HUMAN	299/180	0.000126409
20200727_serum_yeast_10_15_rep1.mzML	867.926	870.378	-2.45231	EEQYJSTYR	EEQYJSTYR	(N(F)(N(H(H(N(H)))(H(N(H))))))	F(1)H(5)N(4)	5	3	986.722	21839600	4.82628e+08	sp|P0DOX5|IGG1_HUMAN/sp|P01857|IGHG1_HUMAN	299/180	0.000126409
20200727_serum_yeast_10_15_rep3.mzML	917.204	914.798	2.40613	EEQYJSTYR	EEQYJSTYR	(N(F)(N(H(H(N(H)))(H(N(H))))))	F(1)H(5)N(4)	5	3	986.722	21331800	3.74133e+08	sp|P0DOX5|IGG1_HUMAN/sp|P01857|IGHG1_HUMAN	299/180	0.000126409
20200727_serum_yeast_10_15_rep4.mzML	911.917	911.672	0.245134	EEQYJSTYR	EEQYJSTYR	(N(F)(N(H(H(N(H)))(H(N(H))))))	F(1)H(5)N(4)	5	3	986.722	17747400	3.48055e+08	sp|P0DOX5|IGG1_HUMAN/sp|P01857|IGHG1_HUMAN	299/180	0.000126409
20200727_serum_yeast_1_1_rep2.mzML	871.635	867.687	3.94844	EEQYJSTYR	EEQYJSTYR	(N(F)(N(H(H(N(H)))(H(N(H))))))	F(1)H(5)N(4)	5	3	986.722	26286300	437550265	sp|P0DOX5|IGG1_HUMAN/sp|P01857|IGHG1_HUMAN	299/180	0.000126409
20200727_serum_yeast_1_1_rep3.mzML	864.917	862.315	2.60168	EEQYJSTYR	EEQYJSTYR	(N(F)(N(H(H(H))(H(N)(N(H))))))	F(1)H(5)N(4)	5	3	986.722	26848900	516479367	sp|P0DOX5|IGG1_HUMAN/sp|P01857|IGHG1_HUMAN	299/180	0.000126409
20200727_serum_yeast_1_1_rep4.mzML	872.528	870.513	2.01536	EEQYJSTYR	EEQYJSTYR	(N(F)(N(H(H(N(H)))(H(N(H))))))	F(1)H(5)N(4)	5	3	986.722	27134900	5.03567e+08	sp|P0DOX5|IGG1_HUMAN/sp|P01857|IGHG1_HUMAN	299/180	0.000126409
20200727_serum_yeast_10_12_rep1.mzML	893.059	909.62	-16.5612	EEQYJSTYR	EEQYJSTYR	(N(F)(N(H(H(N(H)))(H(N(H))))))	F(1)H(5)N(4)	5	2	1479.58	8665100	4.68045e+08	sp|P0DOX5|IGG1_HUMAN/sp|P01857|IGHG1_HUMAN	299/180	0.000126409
20200727_serum_yeast_10_12_rep2.mzML	893.055	907.544	-14.4893	EEQYJSTYR	EEQYJSTYR	(N(F)(N(H(H(N(H)))(H(N(H))))))	F(1)H(5)N(4)	5	2	1479.58	8847280	456305396	sp|P0DOX5|IGG1_HUMAN/sp|P01857|IGHG1_HUMAN	299/180	0.000126409
20200727_serum_yeast_10_12_rep3.mzML	875.39	893.61	-18.22	EEQYJSTYR	EEQYJSTYR	(N(F)(N(H(H(N(H)))(H(N(H))))))	F(1)H(5)N(4)	5	2	1479.58	8301790	4.73731e+08	sp|P0DOX5|IGG1_HUMAN/sp|P01857|IGHG1_HUMAN	299/180	0.000126409
20200727_serum_yeast_10_15_rep1.mzML	868.707	885.454	-16.747	EEQYJSTYR	EEQYJSTYR	(N(F)(N(H(H(N(H)))(H(N(H))))))	F(1)H(5)N(4)	5	2	1479.58	12463600	4.95639e+08	sp|P0DOX5|IGG1_HUMAN/sp|P01857|IGHG1_HUMAN	299/180	0.000126409
20200727_serum_yeast_10_15_rep3.mzML	893.932	931.828	-37.8965	EEQYJSTYR	EEQYJSTYR	(N(F)(N(H(H(N(H)))(H(N(H))))))	F(1)H(5)N(4)	5	2	1479.58	2688900	1.42708e+08	sp|P0DOX5|IGG1_HUMAN/sp|P01857|IGHG1_HUMAN	299/180	0.000126409
20200727_serum_yeast_10_15_rep4.mzML	912.366	925.543	-13.1771	EEQYJSTYR	EEQYJSTYR	(N(F)(N(H(H(N(H)))(H(N(H))))))	F(1)H(5)N(4)	5	2	1479.58	10458200	471226319	sp|P0DOX5|IGG1_HUMAN/sp|P01857|IGHG1_HUMAN	299/180	0.000126409
20200727_serum_yeast_1_1_rep2.mzML	871.234	890.431	-19.1972	EEQYJSTYR	EEQYJSTYR	(N(F)(N(H(H(N(H)))(H(N(H))))))	F(1)H(5)N(4)	5	2	1479.58	9752960	472764133	sp|P0DOX5|IGG1_HUMAN/sp|P01857|IGHG1_HUMAN	299/180	0.000126409
20200727_serum_yeast_1_1_rep3.mzML	864.687	884.957	-20.2703	EEQYJSTYR	EEQYJSTYR	(N(F)(N(H(H(N(H)))(H(N(H))))))	F(1)H(5)N(4)	5	2	1479.58	9321890	5.23094e+08	sp|P0DOX5|IGG1_HUMAN/sp|P01857|IGHG1_HUMAN	299/180	0.000126409
20200727_serum_yeast_1_1_rep4.mzML	873.137	891.024	-17.8873	EEQYJSTYR	EEQYJSTYR	(N(F)(N(H(H(N(H)))(H(N(H))))))	F(1)H(5)N(4)	5	2	1479.58	8454900	3.93222e+08	sp|P0DOX5|IGG1_HUMAN/sp|P01857|IGHG1_HUMAN	299/180	0.000126409
20200727_serum_yeast_10_12_rep1.mzML	923.2	922.372	0.827643	EEQYJSTYR	EEQYJSTYR	(N(F)(N(H(N)(H(N))(H(N(H))))))	F(1)H(4)N(5)	5	3	1000.4	20201500	423333507	sp|P0DOX5|IGG1_HUMAN/sp|P01857|IGHG1_HUMAN	299/180	0.00104285
20200727_serum_yeast_10_12_rep2.mzML	918.633	918.628	0.00524623	EEQYJSTYR	EEQYJSTYR	(N(F)(N(H(N)(H(N))(H(N(H))))))	F(1)H(4)N(5)	5	3	1000.4	19734900	4.30044e+08	sp|P0DOX5|IGG1_HUMAN/sp|P01857|IGHG1_HUMAN	299/180	0.00104285
20200727_serum_yeast_10_12_rep3.mzML	905.656	904.901	0.754878	EEQYJSTYR	EEQYJSTYR	(N(F)(N(H(N)(H(N))(H(N(H))))))	F(1)H(4)N(5)	5	3	1000.4	17339800	380750476	sp|P0DOX5|IGG1_HUMAN/sp|P01857|IGHG1_HUMAN	299/180	0.00104285
20200727_serum_yeast_10_15_rep1.mzML	897.415	896.027	1.38803	EEQYJSTYR	EEQYJSTYR	(N(F)(N(H(N)(H(N))(H(N(H))))))	F(1)H(4)N(5)	5	3	1000.4	20044700	3.88448e+08	sp|P0DOX5|IGG1_HUMAN/sp|P01857|IGHG1_HUMAN	299/180	0.00104285
20200727_serum_yeast_10_15_rep3.mzML	940.479	942.019	-1.5403	EEQYJSTYR	EEQYJSTYR	(N(F)(N(H(N)(H(N))(H(N(H))))))	F(1)H(4)N(5)	5	3	1000.4	11569900	8.95604e+07	sp|P0DOX5|IGG1_HUMAN/sp|P01857|IGHG1_HUMAN	299/180	0.00104285
20200727_serum_yeast_10_15_rep4.mzML	932.225	934.228	-2.00271	EEQYJSTYR	EEQYJSTYR	(N(F)(N(H(N)(H(N))(H(N(H))))))	F(1)H(4)N(5)	5	3	1000.4	17179600	340197569	sp|P0DOX5|IGG1_HUMAN/sp|P01857|IGHG1_HUMAN	299/180	0.00104285
20200727_serum_yeast_1_1_rep2.mzML	906.962	905.385	1.57686	EEQYJSTYR	EEQYJSTYR	(N(F)(N(H(N)(H(N))(H(N(H))))))	F(1)H(4)N(5)	5	3	1000.4	28609300	5.28777e+08	sp|P0DOX5|IGG1_HUMAN/sp|P01857|IGHG1_HUMAN	299/180	0.00104285
20200727_serum_yeast_1_1_rep3.mzML	902.324	901.073	1.25072	EEQYJSTYR	EEQYJSTYR	(N(F)(N(H(N)(H(N))(H(N(H))))))	F(1)H(4)N(5)	5	3	1000.4	31036200	6.01914e+08	sp|P0DOX5|IGG1_HUMAN/sp|P01857|IGHG1_HUMAN	299/180	0.00104285
20200727_serum_yeast_1_1_rep4.mzML	904.882	906.577	-1.69451	EEQYJSTYR	EEQYJSTYR	(N(F)(N(H(N)(H(N))(H(N(H))))))	F(1)H(4)N(5)	5	3	1000.4	27551700	561193255	sp|P0DOX5|IGG1_HUMAN/sp|P01857|IGHG1_HUMAN	299/180	0.00104285
20200727_serum_yeast_10_12_rep1.mzML	923.908	936.274	-12.3658	EEQYJSTYR	EEQYJSTYR	(N(F)(N(H(N)(H(N))(H(N(H))))))	F(1)H(4)N(5)	5	2	1500.09	8823090	1.79981e+08	sp|P0DOX5|IGG1_HUMAN/sp|P01857|IGHG1_HUMAN	299/180	0.00104285
20200727_serum_yeast_10_12_rep2.mzML	918.416	931.597	-13.1812	EEQYJSTYR	EEQYJSTYR	(N(F)(N(H(N)(H(N))(H(N(H))))))	F(1)H(4)N(5)	5	2	1500.09	10545200	231207501	sp|P0DOX5|IGG1_HUMAN/sp|P01857|IGHG1_HUMAN	299/180	0.00104285
20200727_serum_yeast_10_12_rep3.mzML	905.961	917.706	-11.7446	EEQYJSTYR	EEQYJSTYR	(N(F)(N(H(N)(H(N))(H(N(H))))))	F(1)H(4)N(5)	5	2	1500.09	10418500	205797888	sp|P0DOX5|IGG1_HUMAN/sp|P01857|IGHG1_HUMAN	299/180	0.00104285
20200727_serum_yeast_10_15_rep1.mzML	898.271	908.807	-10.5364	EEQYJSTYR	EEQYJSTYR	(N(F)(N(H(N)(H(N))(H(N(H))))))	F(1)H(4)N(5)	5	2	1500.09	9941110	2.00835e+08	sp|P0DOX5|IGG1_HUMAN/sp|P01857|IGHG1_HUMAN	299/180	0.00104285
20200727_serum_yeast_10_15_rep3.mzML	942.758	954.811	-12.0532	EEQYJSTYR	EEQYJSTYR	(N(F)(N(H(N)(H(N))(H(N(H))))))	F(1)H(4)N(5)	5	2	1500.09	6673650	2.42169e+07	sp|P0DOX5|IGG1_HUMAN/sp|P01857|IGHG1_HUMAN	299/180	0.00104285
20200727_serum_yeast_10_15_rep4.mzML	934.57	944.908	-10.3378	EEQYJSTYR	EEQYJSTYR	(N(F)(N(H(N)(H(N))(H(N(H))))))	F(1)H(4)N(5)	5	2	1500.09	7852490	1.05156e+08	sp|P0DOX5|IGG1_HUMAN/sp|P01857|IGHG1_HUMAN	299/180	0.00104285
20200727_serum_yeast_1_1_rep2.mzML	907.686	919.91	-12.2241	EEQYJSTYR	EEQYJSTYR	(N(F)(N(H(N)(H(N))(H(N(H))))))	F(1)H(4)N(5)	5	2	1500.09	12877300	244845722	sp|P0DOX5|IGG1_HUMAN/sp|P01857|IGHG1_HUMAN	299/180	0.00104285
20200727_serum_yeast_1_1_rep3.mzML	903.737	918.411	-14.6738	EEQYJSTYR	EEQYJSTYR	(N(F)(N(H(N)(H(N))(H(N(H))))))	F(1)H(4)N(5)	5	2	1500.09	13948200	2.78293e+08	sp|P0DOX5|IGG1_HUMAN/sp|P01857|IGHG1_HUMAN	299/180	0.00104285
20200727_serum_yeast_1_1_rep4.mzML	905.715	925.915	-20.2005	EEQYJSTYR	EEQYJSTYR	(N(F)(N(H(N)(H(N))(H(N(H))))))	F(1)H(4)N(5)	5	2	1500.09	12007200	2.31833e+08	sp|P0DOX5|IGG1_HUMAN/sp|P01857|IGHG1_HUMAN	299/180	0.00104285
20200727_serum_yeast_10_12_rep2.mzML	882.485	871.073	11.4117	EEQYJSTYR	EEQYJSTYR	(N(F)(N(H(H(N(H)))(H(N(H(F)))))))	F(2)H(5)N(4)	5	3	1035.41	752843	5.40756e+06	sp|P0DOX5|IGG1_HUMAN/sp|P01857|IGHG1_HUMAN	299/180	0.00073519
20200727_serum_yeast_10_15_rep3.mzML	907.532	894.461	13.0714	EEQYJSTYR	EEQYJSTYR	(N(F)(N(H(H(H))(H(N(H))(N(F))))))	F(2)H(5)N(4)	5	3	1035.41	698314	6.39585e+06	sp|P0DOX5|IGG1_HUMAN/sp|P01857|IGHG1_HUMAN	299/180	0.00073519
20200727_serum_yeast_10_15_rep4.mzML	902.348	892.03	10.3181	EEQYJSTYR	EEQYJSTYR	(N(F)(N(H(H(N(H)))(H(N(H(F)))))))	F(2)H(5)N(4)	5	3	1035.41	804467	5.61019e+06	sp|P0DOX5|IGG1_HUMAN/sp|P01857|IGHG1_HUMAN	299/180	0.00073519
20200727_serum_yeast_1_1_rep2.mzML	856.676	843.035	13.6412	EEQYJSTYR	EEQYJSTYR	(N(F)(N(H(H(N(H)))(H(N(H(F)))))))	F(2)H(5)N(4)	5	3	1035.41	882173	5.28793e+06	sp|P0DOX5|IGG1_HUMAN/sp|P01857|IGHG1_HUMAN	299/180	0.00073519
20200727_serum_yeast_1_1_rep3.mzML	851.432	839.436	11.9957	EEQYJSTYR	EEQYJSTYR	(N(F)(N(H(H(N(H)))(H(N(H(F)))))))	F(2)H(5)N(4)	5	3	1035.41	828733	7.63199e+06	sp|P0DOX5|IGG1_HUMAN/sp|P01857|IGHG1_HUMAN	299/180	0.00073519
20200727_serum_yeast_1_1_rep4.mzML	863.021	849.503	13.5181	EEQYJSTYR	EEQYJSTYR	(N(F)(N(H(H(N(H)))(H(N(H(F)))))))	F(2)H(5)N(4)	5	3	1035.41	809984	8.85692e+06	sp|P0DOX5|IGG1_HUMAN/sp|P01857|IGHG1_HUMAN	299/180	0.00073519
20200727_serum_yeast_10_12_rep2.mzML	1062.34	872.321	190.019	EEQYJSTYR	EEQYJSTYR	(N(F)(N(H(H(N(H)))(H(N(H(F)))))))	F(2)H(5)N(4)	5	2	1552.61	1620810	3.60987e+07	sp|P0DOX5|IGG1_HUMAN/sp|P01857|IGHG1_HUMAN	299/180	0.00073519
20200727_serum_yeast_10_15_rep4.mzML	1047.81	893.444	154.366	EEQYJSTYR	EEQYJSTYR	(N(F)(N(H(H(H))(H(N(H))(N(F))))))	F(2)H(5)N(4)	5	2	1552.61	1470530	1.71313e+07	sp|P0DOX5|IGG1_HUMAN/sp|P01857|IGHG1_HUMAN	299/180	0.00073519
20200727_serum_yeast_1_1_rep3.mzML	1044.39	840.792	203.598	EEQYJSTYR	EEQYJSTYR	(N(F)(N(H(H(N(H)))(H(N(H(F)))))))	F(2)H(5)N(4)	5	2	1552.61	1411060	2.3515e+07	sp|P0DOX5|IGG1_HUMAN/sp|P01857|IGHG1_HUMAN	299/180	0.00073519
20200727_serum_yeast_10_12_rep1.mzML	1054.4	1074.48	-20.077	EEQYJSTYR	EEQYJSTYR	(N(F)(N(H(H(N))(H(N(H(A)))))))	A(1)F(1)H(4)N(4)	5	3	1029.74	11045300	1.383e+08	sp|P0DOX5|IGG1_HUMAN/sp|P01857|IGHG1_HUMAN	299/180	0.000208598
20200727_serum_yeast_10_12_rep2.mzML	1064.89	1088.95	-24.0564	EEQYJSTYR	EEQYJSTYR	(N(F)(N(H(H(N))(H(N(H(A)))))))	A(1)F(1)H(4)N(4)	5	3	1029.74	12370100	1.58665e+08	sp|P0DOX5|IGG1_HUMAN/sp|P01857|IGHG1_HUMAN	299/180	0.000208598
20200727_serum_yeast_10_12_rep3.mzML	1050.77	1069.4	-18.6332	EEQYJSTYR	EEQYJSTYR	(N(F)(N(H(H(N))(H(N(H(A)))))))	A(1)F(1)H(4)N(4)	5	3	1029.74	10883400	1.40357e+08	sp|P0DOX5|IGG1_HUMAN/sp|P01857|IGHG1_HUMAN	299/180	0.000208598
20200727_serum_yeast_10_15_rep1.mzML	1056.28	1076.81	-20.5309	EEQYJSTYR	EEQYJSTYR	(N(F)(N(H(H(N))(H(N(H(A)))))))	A(1)F(1)H(4)N(4)	5	3	1029.74	10304500	1.276e+08	sp|P0DOX5|IGG1_HUMAN/sp|P01857|IGHG1_HUMAN	299/180	0.000208598
20200727_serum_yeast_10_15_rep3.mzML	1068.4	1084.09	-15.692	EEQYJSTYR	EEQYJSTYR	(N(F)(N(H(H)(H(N)(N(H(A)))))))	A(1)F(1)H(4)N(4)	5	3	1029.74	4816670	4.36332e+07	sp|P0DOX5|IGG1_HUMAN/sp|P01857|IGHG1_HUMAN	299/180	0.000208598
20200727_serum_yeast_10_15_rep4.mzML	1049.9	1072.57	-22.667	EEQYJSTYR	EEQYJSTYR	(N(F)(N(H(H(N))(H(N(H(A)))))))	A(1)F(1)H(4)N(4)	5	3	1029.74	8620090	9.44966e+07	sp|P0DOX5|IGG1_HUMAN/sp|P01857|IGHG1_HUMAN	299/180	0.000208598
20200727_serum_yeast_1_1_rep2.mzML	1027.76	1043.74	-15.9845	EEQYJSTYR	EEQYJSTYR	(N(F)(N(H(H)(H(N)(N(H(A)))))))	A(1)F(1)H(4)N(4)	5	3	1029.74	9367140	1.08462e+08	sp|P0DOX5|IGG1_HUMAN/sp|P01857|IGHG1_HUMAN	299/180	0.000208598
20200727_serum_yeast_1_1_rep3.mzML	1047.21	1070.12	-22.9143	EEQYJSTYR	EEQYJSTYR	(N(F)(N(H(H(N))(H(N(H(A)))))))	A(1)F(1)H(4)N(4)	5	3	1029.74	12303600	1.66351e+08	sp|P0DOX5|IGG1_HUMAN/sp|P01857|IGHG1_HUMAN	299/180	0.000208598
20200727_serum_yeast_1_1_rep4.mzML	1054.5	1077.88	-23.3835	EEQYJSTYR	EEQYJSTYR	(N(F)(N(H(H(N))(H(N(H(A)))))))	A(1)F(1)H(4)N(4)	5	3	1029.74	14085000	1.77596e+08	sp|P0DOX5|IGG1_HUMAN/sp|P01857|IGHG1_HUMAN	299/180	0.000208598
20200727_serum_yeast_10_12_rep1.mzML	1055.12	1072.99	-17.8687	EEQYJSTYR	EEQYJSTYR	(N(F)(N(H(H(N))(H(N(H(A)))))))	A(1)F(1)H(4)N(4)	5	2	1544.1	2390440	6.8079e+07	sp|P0DOX5|IGG1_HUMAN/sp|P01857|IGHG1_HUMAN	299/180	0.000208598
20200727_serum_yeast_10_12_rep2.mzML	1065.55	1087.41	-21.8572	EEQYJSTYR	EEQYJSTYR	(N(F)(N(H(H(N))(H(N(H(A)))))))	A(1)F(1)H(4)N(4)	5	2	1544.1	2347610	7.44074e+07	sp|P0DOX5|IGG1_HUMAN/sp|P01857|IGHG1_HUMAN	299/180	0.000208598
20200727_serum_yeast_10_12_rep3.mzML	1051.66	1068.02	-16.3553	EEQYJSTYR	EEQYJSTYR	(N(F)(N(H(H(N))(H(N(H(A)))))))	A(1)F(1)H(4)N(4)	5	2	1544.1	2114680	7.39572e+07	sp|P0DOX5|IGG1_HUMAN/sp|P01857|IGHG1_HUMAN	299/180	0.000208598
20200727_serum_yeast_10_15_rep3.mzML	1069.89	1082.98	-13.0945	EEQYJSTYR	EEQYJSTYR	(N(F)(N(H(H(N))(H(N(H(A)))))))	A(1)F(1)H(4)N(4)	5	2	1544.1	1040010	2.52944e+07	sp|P0DOX5|IGG1_HUMAN/sp|P01857|IGHG1_HUMAN	299/180	0.000208598
20200727_serum_yeast_10_15_rep4.mzML	1050.07	1070.83	-20.7566	EEQYJSTYR	EEQYJSTYR	(N(F)(N(H(H(N))(H(N(H(A)))))))	A(1)F(1)H(4)N(4)	5	2	1544.1	2036270	5.2165e+07	sp|P0DOX5|IGG1_HUMAN/sp|P01857|IGHG1_HUMAN	299/180	0.000208598
20200727_serum_yeast_1_1_rep2.mzML	1028.09	1042.57	-14.4819	EEQYJSTYR	EEQYJSTYR	(N(F)(N(H(H(N))(H(N(H(A)))))))	A(1)F(1)H(4)N(4)	5	2	1544.1	1748000	4.68656e+07	sp|P0DOX5|IGG1_HUMAN/sp|P01857|IGHG1_HUMAN	299/180	0.000208598
20200727_serum_yeast_1_1_rep3.mzML	1047.89	1068.54	-20.6543	EEQYJSTYR	EEQYJSTYR	(N(F)(N(H(H(N))(H(N(H(A)))))))	A(1)F(1)H(4)N(4)	5	2	1544.1	2261520	7.44276e+07	sp|P0DOX5|IGG1_HUMAN/sp|P01857|IGHG1_HUMAN	299/180	0.000208598
20200727_serum_yeast_1_1_rep4.mzML	1054.63	1076.14	-21.5088	EEQYJSTYR	EEQYJSTYR	(N(F)(N(H(H(N))(H(N(H(A)))))))	A(1)F(1)H(4)N(4)	5	2	1544.1	2540260	9.15541e+07	sp|P0DOX5|IGG1_HUMAN/sp|P01857|IGHG1_HUMAN	299/180	0.000208598
20200727_serum_yeast_10_12_rep1.mzML	920.353	942.869	-22.5158	EEQYJSTYR	EEQYJSTYR	(N(F)(N(H(N)(H(N(H)))(H(N(H))))))	F(1)H(5)N(5)	5	3	1054.42	4134790	1.01112e+08	sp|P0DOX5|IGG1_HUMAN/sp|P01857|IGHG1_HUMAN	299/180	0.00299322
20200727_serum_yeast_10_12_rep2.mzML	914.351	937.755	-23.4042	EEQYJSTYR	EEQYJSTYR	(N(F)(N(H(N)(H(N(H)))(H(N(H))))))	F(1)H(5)N(5)	5	3	1054.42	4777680	9.77264e+07	sp|P0DOX5|IGG1_HUMAN/sp|P01857|IGHG1_HUMAN	299/180	0.00299322
20200727_serum_yeast_10_12_rep3.mzML	902.057	923.875	-21.8184	EEQYJSTYR	EEQYJSTYR	(N(F)(N(H(N)(H(N(H)))(H(N(H))))))	F(1)H(5)N(5)	5	3	1054.42	4170520	9.38296e+07	sp|P0DOX5|IGG1_HUMAN/sp|P01857|IGHG1_HUMAN	299/180	0.00299322
20200727_serum_yeast_10_15_rep1.mzML	894.046	914.741	-20.6954	EEQYJSTYR	EEQYJSTYR	(N(F)(N(H(N)(H(N(H)))(H(N(H))))))	F(1)H(5)N(5)	5	3	1054.42	4403070	9.68206e+07	sp|P0DOX5|IGG1_HUMAN/sp|P01857|IGHG1_HUMAN	299/180	0.00299322
20200727_serum_yeast_10_15_rep3.mzML	937.282	960.979	-23.6967	EEQYJSTYR	EEQYJSTYR	(N(F)(N(H(N)(H(N(H)))(H(N(H))))))	F(1)H(5)N(5)	5	3	1054.42	3957260	4.12087e+07	sp|P0DOX5|IGG1_HUMAN/sp|P01857|IGHG1_HUMAN	299/180	0.00299322
20200727_serum_yeast_10_15_rep4.mzML	929.193	949.838	-20.6452	EEQYJSTYR	EEQYJSTYR	(N(F)(N(H(N)(H(N(H)))(H(N(H))))))	F(1)H(5)N(5)	5	3	1054.42	4085540	9.17106e+07	sp|P0DOX5|IGG1_HUMAN/sp|P01857|IGHG1_HUMAN	299/180	0.00299322
20200727_serum_yeast_1_1_rep2.mzML	905.476	926.88	-21.4037	EEQYJSTYR	EEQYJSTYR	(N(F)(N(H(N)(H(N(H)))(H(N(H))))))	F(1)H(5)N(5)	5	3	1054.42	5628570	115789131	sp|P0DOX5|IGG1_HUMAN/sp|P01857|IGHG1_HUMAN	299/180	0.00299322
20200727_serum_yeast_1_1_rep3.mzML	900.263	926.805	-26.5422	EEQYJSTYR	EEQYJSTYR	(N(F)(N(H(N)(H(N(H)))(H(N(H))))))	F(1)H(5)N(5)	5	3	1054.42	6071430	1.47994e+08	sp|P0DOX5|IGG1_HUMAN/sp|P01857|IGHG1_HUMAN	299/180	0.00299322
20200727_serum_yeast_1_1_rep4.mzML	902.129	935.324	-33.195	EEQYJSTYR	EEQYJSTYR	(N(F)(N(H(N)(H(N(H)))(H(N(H))))))	F(1)H(5)N(5)	5	3	1054.42	5625260	1.35064e+08	sp|P0DOX5|IGG1_HUMAN/sp|P01857|IGHG1_HUMAN	299/180	0.00299322
20200727_serum_yeast_10_12_rep2.mzML	904.166	916.851	-12.6849	EEQYJSTYR	EEQYJSTYR	(N(F)(N(H(N)(H(N(H)))(H(N(H))))))	F(1)H(5)N(5)	5	2	1581.12	4908160	1.47471e+07	sp|P0DOX5|IGG1_HUMAN/sp|P01857|IGHG1_HUMAN	299/180	0.00299322
20200727_serum_yeast_10_12_rep3.mzML	889.021	903.089	-14.0676	EEQYJSTYR	EEQYJSTYR	(N(F)(N(H(N)(H(N(H)))(H(N(H))))))	F(1)H(5)N(5)	5	2	1581.12	5157250	4.38803e+06	sp|P0DOX5|IGG1_HUMAN/sp|P01857|IGHG1_HUMAN	299/180	0.00299322
20200727_serum_yeast_10_15_rep1.mzML	882.1	894.333	-12.2332	EEQYJSTYR	EEQYJSTYR	(N(F)(N(H(N)(H(N(H)))(H(N(H))))))	F(1)H(5)N(5)	5	2	1581.12	4863800	7.17903e+06	sp|P0DOX5|IGG1_HUMAN/sp|P01857|IGHG1_HUMAN	299/180	0.00299322
20200727_serum_yeast_10_15_rep3.mzML	926.216	940.389	-14.1735	EEQYJSTYR	EEQYJSTYR	(N(F)(N(H(N)(H(N(H)))(H(N(H))))))	F(1)H(5)N(5)	5	2	1581.12	3310190	6.88167e+06	sp|P0DOX5|IGG1_HUMAN/sp|P01857|IGHG1_HUMAN	299/180	0.00299322
20200727_serum_yeast_10_15_rep4.mzML	922.532	932.838	-10.306	EEQYJSTYR	EEQYJSTYR	(N(F)(N(H(N)(H(N(H)))(H(N(H))))))	F(1)H(5)N(5)	5	2	1581.12	4918390	1.83715e+07	sp|P0DOX5|IGG1_HUMAN/sp|P01857|IGHG1_HUMAN	299/180	0.00299322
20200727_serum_yeast_1_1_rep2.mzML	908.485	902.976	5.50868	EEQYJSTYR	EEQYJSTYR	(N(F)(N(H(N)(H(N(H)))(H(N(H))))))	F(1)H(5)N(5)	5	2	1581.12	758639	1.39738e+07	sp|P0DOX5|IGG1_HUMAN/sp|P01857|IGHG1_HUMAN	299/180	0.00299322
20200727_serum_yeast_1_1_rep3.mzML	902.149	898.483	3.66646	EEQYJSTYR	EEQYJSTYR	(N(F)(N(H(N)(H(N(H)))(H(N(H))))))	F(1)H(5)N(5)	5	2	1581.12	884484	1.93448e+07	sp|P0DOX5|IGG1_HUMAN/sp|P01857|IGHG1_HUMAN	299/180	0.00299322
20200727_serum_yeast_1_1_rep4.mzML	883.707	904.085	-20.3778	EEQYJSTYR	EEQYJSTYR	(N(F)(N(H(N)(H(N(H)))(H(N(H))))))	F(1)H(5)N(5)	5	2	1581.12	6409480	211239	sp|P0DOX5|IGG1_HUMAN/sp|P01857|IGHG1_HUMAN	299/180	0.00299322
20200727_serum_yeast_10_12_rep1.mzML	1047.8	1066.9	-19.0977	EEQYJSTYR	EEQYJSTYR	(N(F)(N(H(H(N(H)))(H(N(H(A)))))))	A(1)F(1)H(5)N(4)	5	3	1083.75	26599700	5.8142e+08	sp|P0DOX5|IGG1_HUMAN/sp|P01857|IGHG1_HUMAN	299/180	0.00030728
20200727_serum_yeast_10_12_rep2.mzML	1056.44	1081.11	-24.6734	EEQYJSTYR	EEQYJSTYR	(N(F)(N(H(H(N(H)))(H(N(H(A)))))))	A(1)F(1)H(5)N(4)	5	3	1083.75	32925300	7.70097e+08	sp|P0DOX5|IGG1_HUMAN/sp|P01857|IGHG1_HUMAN	299/180	0.00030728
20200727_serum_yeast_10_12_rep3.mzML	1043.24	1062.25	-19.0108	EEQYJSTYR	EEQYJSTYR	(N(F)(N(H(H(N(H)))(H(N(H(A)))))))	A(1)F(1)H(5)N(4)	5	3	1083.75	26401200	6.9788e+08	sp|P0DOX5|IGG1_HUMAN/sp|P01857|IGHG1_HUMAN	299/180	0.00030728
20200727_serum_yeast_10_15_rep1.mzML	1047.28	1069.61	-22.3255	EEQYJSTYR	EEQYJSTYR	(N(F)(N(H(H(N(H)))(H(N(H(A)))))))	A(1)F(1)H(5)N(4)	5	3	1083.75	30844600	6.26414e+08	sp|P0DOX5|IGG1_HUMAN/sp|P01857|IGHG1_HUMAN	299/180	0.00030728
20200727_serum_yeast_10_15_rep3.mzML	1063.12	1078.35	-15.2288	EEQYJSTYR	EEQYJSTYR	(N(F)(N(H(H(N(H)))(H(N(H(A)))))))	A(1)F(1)H(5)N(4)	5	3	1083.75	20122300	1.44479e+08	sp|P0DOX5|IGG1_HUMAN/sp|P01857|IGHG1_HUMAN	299/180	0.00030728
20200727_serum_yeast_10_15_rep4.mzML	1041.25	1063.65	-22.4018	EEQYJSTYR	EEQYJSTYR	(N(F)(N(H(H(N(H)))(H(N(H(A)))))))	A(1)F(1)H(5)N(4)	5	3	1083.75	27637600	3.20588e+08	sp|P0DOX5|IGG1_HUMAN/sp|P01857|IGHG1_HUMAN	299/180	0.00030728
20200727_serum_yeast_1_1_rep2.mzML	1022.9	1037.7	-14.7998	EEQYJSTYR	EEQYJSTYR	(N(F)(N(H(H(N(H)))(H(N(H(A)))))))	A(1)F(1)H(5)N(4)	5	3	1083.75	21149200	5.18526e+08	sp|P0DOX5|IGG1_HUMAN/sp|P01857|IGHG1_HUMAN	299/180	0.00030728
20200727_serum_yeast_1_1_rep3.mzML	1005.91	1062.09	-56.1759	EEQYJSTYR	EEQYJSTYR	(N(F)(N(H(H(N(H)))(H(N(H(A)))))))	A(1)F(1)H(5)N(4)	5	3	1083.75	740178	1.43216e+07	sp|P0DOX5|IGG1_HUMAN/sp|P01857|IGHG1_HUMAN	299/180	0.00030728
20200727_serum_yeast_1_1_rep4.mzML	1046.54	1068.94	-22.4008	EEQYJSTYR	EEQYJSTYR	(N(F)(N(H(H(N(H)))(H(N(H(A)))))))	A(1)F(1)H(5)N(4)	5	3	1083.75	26830300	6.78567e+08	sp|P0DOX5|IGG1_HUMAN/sp|P01857|IGHG1_HUMAN	299/180	0.00030728
20200727_serum_yeast_10_12_rep1.mzML	1047.8	1068.95	-21.1488	EEQYJSTYR	EEQYJSTYR	(N(F)(N(H(H(N(H)))(H(N(H(H)(F)))))))	F(2)H(6)N(4)	5	3	1089.43	24759900	8.02652e+06	sp|P0DOX5|IGG1_HUMAN/sp|P01857|IGHG1_HUMAN	299/180	0.000708132
20200727_serum_yeast_10_12_rep2.mzML	1056.44	1083.23	-26.7942	EEQYJSTYR	EEQYJSTYR	(N(F)(N(H(H(N(H)))(H(N(H(H)(F)))))))	F(2)H(6)N(4)	5	3	1089.43	30749100	9.99286e+06	sp|P0DOX5|IGG1_HUMAN/sp|P01857|IGHG1_HUMAN	299/180	0.000708132
20200727_serum_yeast_10_12_rep3.mzML	1043.24	1064.19	-20.9499	EEQYJSTYR	EEQYJSTYR	(N(F)(N(H(H(N(H)))(H(N(H(H)(F)))))))	F(2)H(6)N(4)	5	3	1089.43	24764000	9.12378e+06	sp|P0DOX5|IGG1_HUMAN/sp|P01857|IGHG1_HUMAN	299/180	0.000708132
20200727_serum_yeast_10_15_rep1.mzML	1047.28	1071.56	-24.2835	EEQYJSTYR	EEQYJSTYR	(N(F)(N(H(H(N(H)))(H(N(H(H)(F)))))))	F(2)H(6)N(4)	5	3	1089.43	28757600	7.80298e+06	sp|P0DOX5|IGG1_HUMAN/sp|P01857|IGHG1_HUMAN	299/180	0.000708132
20200727_serum_yeast_10_15_rep3.mzML	1063.12	1079.91	-16.7886	EEQYJSTYR	EEQYJSTYR	(N(F)(N(H(H(N(H)))(H(N(H(H)(F)))))))	F(2)H(6)N(4)	5	3	1089.43	18833100	3.18108e+06	sp|P0DOX5|IGG1_HUMAN/sp|P01857|IGHG1_HUMAN	299/180	0.000708132
20200727_serum_yeast_10_15_rep4.mzML	1041.25	1066.07	-24.82	EEQYJSTYR	EEQYJSTYR	(N(F)(N(H(H(N(H)))(H(N(H(H)(F)))))))	F(2)H(6)N(4)	5	3	1089.43	25650100	7.6203e+06	sp|P0DOX5|IGG1_HUMAN/sp|P01857|IGHG1_HUMAN	299/180	0.000708132
20200727_serum_yeast_1_1_rep2.mzML	1022.9	1039.34	-16.4377	EEQYJSTYR	EEQYJSTYR	(N(F)(N(H(H(N(H)))(H(N(H(H)(F)))))))	F(2)H(6)N(4)	5	3	1089.43	19885100	5.66783e+07	sp|P0DOX5|IGG1_HUMAN/sp|P01857|IGHG1_HUMAN	299/180	0.000708132
20200727_serum_yeast_1_1_rep3.mzML	1005.91	1064.26	-58.3497	EEQYJSTYR	EEQYJSTYR	(N(F)(N(H(H(N(H)))(H(N(H(H)(F)))))))	F(2)H(6)N(4)	5	3	1089.43	713686	3.3985e+07	sp|P0DOX5|IGG1_HUMAN/sp|P01857|IGHG1_HUMAN	299/180	0.000708132
20200727_serum_yeast_1_1_rep4.mzML	1046.54	1071.36	-24.8232	EEQYJSTYR	EEQYJSTYR	(N(F)(N(H(H(N(H)))(H(N(H(H)(F)))))))	F(2)H(6)N(4)	5	3	1089.43	25304300	9.2962e+06	sp|P0DOX5|IGG1_HUMAN/sp|P01857|IGHG1_HUMAN	299/180	0.000708132
20200727_serum_yeast_10_12_rep2.mzML	1091.3	1108.27	-16.9714	EEQYJSTYR	EEQYJSTYR	(N(F)(N(H(N)(H(N))(H(N(H(A)))))))	A(1)F(1)H(4)N(5)	5	3	1097.43	451073	1.12974e+07	sp|P0DOX5|IGG1_HUMAN/sp|P01857|IGHG1_HUMAN	299/180	0.00124755
20200727_serum_yeast_10_15_rep1.mzML	1048.14	1099.96	-51.8161	EEQYJSTYR	EEQYJSTYR	(N(F)(N(H(N)(H(N))(H(N(H(A)))))))	A(1)F(1)H(4)N(5)	5	3	1097.43	1404580	144269	sp|P0DOX5|IGG1_HUMAN/sp|P01857|IGHG1_HUMAN	299/180	0.00124755
20200727_serum_yeast_10_15_rep3.mzML	1063.28	1104.7	-41.423	EEQYJSTYR	EEQYJSTYR	(N(F)(N(H(N)(H(N))(H(N(H(A)))))))	A(1)F(1)H(4)N(5)	5	3	1097.43	762839	488757	sp|P0DOX5|IGG1_HUMAN/sp|P01857|IGHG1_HUMAN	299/180	0.00124755
20200727_serum_yeast_10_15_rep4.mzML	1078.83	1096.53	-17.7035	EEQYJSTYR	EEQYJSTYR	(N(F)(N(H(H(N))(H(N)(N(H(A)))))))	A(1)F(1)H(4)N(5)	5	3	1097.43	669517	2.02394e+07	sp|P0DOX5|IGG1_HUMAN/sp|P01857|IGHG1_HUMAN	299/180	0.00124755
20200727_serum_yeast_1_1_rep2.mzML	1021.18	1060.93	-39.75	EEQYJSTYR	EEQYJSTYR	(N(F)(N(H(N)(H(N))(H(N(H(A)))))))	A(1)F(1)H(4)N(5)	5	3	1097.43	1062170	5.28227e+06	sp|P0DOX5|IGG1_HUMAN/sp|P01857|IGHG1_HUMAN	299/180	0.00124755
20200727_serum_yeast_1_1_rep3.mzML	1040.39	1088.51	-48.1247	EEQYJSTYR	EEQYJSTYR	(N(F)(N(H(N)(H(N))(H(N(H(A)))))))	A(1)F(1)H(4)N(5)	5	3	1097.43	1340920	796053	sp|P0DOX5|IGG1_HUMAN/sp|P01857|IGHG1_HUMAN	299/180	0.00124755
20200727_serum_yeast_10_12_rep3.mzML	1051.89	1084.96	-33.0677	EEQYJSTYR	EEQYJSTYR	(N(F)(N(H(N)(H(H)(H))(H(N(H))(N(F))))))	F(2)H(6)N(5)	5	3	1157.12	859486	242787	sp|P0DOX5|IGG1_HUMAN/sp|P01857|IGHG1_HUMAN	299/180	0.00577298
20200727_serum_yeast_10_15_rep4.mzML	1050.66	1090.76	-40.0971	EEQYJSTYR	EEQYJSTYR	(N(F)(N(H(N)(H(H))(H(N(H))(N(H)(F))))))	F(2)H(6)N(5)	5	3	1157.12	710766	12816.9	sp|P0DOX5|IGG1_HUMAN/sp|P01857|IGHG1_HUMAN	299/180	0.00577298
20200727_serum_yeast_1_1_rep2.mzML	1031.1	1056.76	-25.661	EEQYJSTYR	EEQYJSTYR	(N(F)(N(H(N)(H(H))(H(N(H))(N(H)(F))))))	F(2)H(6)N(5)	5	3	1157.12	712051	735630	sp|P0DOX5|IGG1_HUMAN/sp|P01857|IGHG1_HUMAN	299/180	0.00577298
20200727_serum_yeast_1_1_rep3.mzML	1048.99	1083.99	-35.0017	EEQYJSTYR	EEQYJSTYR	(N(F)(N(H(N)(H(H))(H(N(H))(N(H)(F))))))	F(2)H(6)N(5)	5	3	1157.12	957151	30807.5	sp|P0DOX5|IGG1_HUMAN/sp|P01857|IGHG1_HUMAN	299/180	0.00577298
20200727_serum_yeast_1_1_rep4.mzML	1056.32	1095.79	-39.4732	EEQYJSTYR	EEQYJSTYR	(N(F)(N(H(N)(H(H))(H(N(H))(N(H)(F))))))	F(2)H(6)N(5)	5	3	1157.12	1027530	861363	sp|P0DOX5|IGG1_HUMAN/sp|P01857|IGHG1_HUMAN	299/180	0.00577298
20200727_serum_yeast_10_12_rep3.mzML	1047.71	1066.46	-18.7538	EEQYJSTYR	EEQYJSTYR	(N(N(H(H(N(H)))(H(N(H(A)))))))	A(1)H(5)N(4)	5	2	1552.1	1061180	2.6263e+07	sp|P0DOX5|IGG1_HUMAN/sp|P01857|IGHG1_HUMAN	299/180	0.000156965
20200727_serum_yeast_10_15_rep1.mzML	1052.69	1073.85	-21.1576	EEQYJSTYR	EEQYJSTYR	(N(N(H(H(N(H)))(H(N(H(A)))))))	A(1)H(5)N(4)	5	2	1552.1	1165740	2.23341e+07	sp|P0DOX5|IGG1_HUMAN/sp|P01857|IGHG1_HUMAN	299/180	0.000156965
20200727_serum_yeast_10_15_rep4.mzML	1047.81	1068.9	-21.0892	EEQYJSTYR	EEQYJSTYR	(N(N(H(H(N(H)))(H(N(H(A)))))))	A(1)H(5)N(4)	5	2	1552.1	1349130	3.50358e+07	sp|P0DOX5|IGG1_HUMAN/sp|P01857|IGHG1_HUMAN	299/180	0.000156965
20200727_serum_yeast_1_1_rep4.mzML	1051.67	1074.2	-22.5334	EEQYJSTYR	EEQYJSTYR	(N(N(H(H(N(H)))(H(N(H(A)))))))	A(1)H(5)N(4)	5	2	1552.1	1236680	2.07504e+07	sp|P0DOX5|IGG1_HUMAN/sp|P01857|IGHG1_HUMAN	299/180	0.000156965
20200727_serum_yeast_10_12_rep1.mzML	1048.37	1065.14	-16.7704	EEQYJSTYR	EEQYJSTYR	(N(F)(N(H(H(N(H)))(H(N(H(A)))))))	A(1)F(1)H(5)N(4)	5	2	1625.13	4234870	1.91479e+08	sp|P0DOX5|IGG1_HUMAN/sp|P01857|IGHG1_HUMAN	299/180	0.000509503
20200727_serum_yeast_10_12_rep2.mzML	1057.34	1079.56	-22.2166	EEQYJSTYR	EEQYJSTYR	(N(F)(N(H(H(N(H)))(H(N(H(A)))))))	A(1)F(1)H(5)N(4)	5	2	1625.13	5794290	2.68113e+08	sp|P0DOX5|IGG1_HUMAN/sp|P01857|IGHG1_HUMAN	299/180	0.000509503
20200727_serum_yeast_10_12_rep3.mzML	1043.99	1060.11	-16.1179	EEQYJSTYR	EEQYJSTYR	(N(F)(N(H(H(N(H)))(H(N(H(A)))))))	A(1)F(1)H(5)N(4)	5	2	1625.13	5572790	2.43014e+08	sp|P0DOX5|IGG1_HUMAN/sp|P01857|IGHG1_HUMAN	299/180	0.000509503
20200727_serum_yeast_10_15_rep1.mzML	1047.7	1067.58	-19.8821	EEQYJSTYR	EEQYJSTYR	(N(F)(N(H(H(N(H)))(H(N(H(A)))))))	A(1)F(1)H(5)N(4)	5	2	1625.13	4316740	1.85923e+08	sp|P0DOX5|IGG1_HUMAN/sp|P01857|IGHG1_HUMAN	299/180	0.000509503
20200727_serum_yeast_10_15_rep4.mzML	1041.81	1058.59	-16.7847	EEQYJSTYR	EEQYJSTYR	(N(F)(N(H(H(N(H)))(H(N(H(A)))))))	A(1)F(1)H(5)N(4)	5	2	1625.13	4627480	1.70654e+08	sp|P0DOX5|IGG1_HUMAN/sp|P01857|IGHG1_HUMAN	299/180	0.000509503
20200727_serum_yeast_1_1_rep2.mzML	1023.24	1039.04	-15.8015	EEQYJSTYR	EEQYJSTYR	(N(F)(N(H(H(N(H)))(H(N(H(A)))))))	A(1)F(1)H(5)N(4)	5	2	1625.13	3110120	1.7557e+08	sp|P0DOX5|IGG1_HUMAN/sp|P01857|IGHG1_HUMAN	299/180	0.000509503
20200727_serum_yeast_1_1_rep3.mzML	1040.54	1061.67	-21.13	EEQYJSTYR	EEQYJSTYR	(N(F)(N(H(H(N(H)))(H(N(H(A)))))))	A(1)F(1)H(5)N(4)	5	2	1625.13	4478840	2.20905e+08	sp|P0DOX5|IGG1_HUMAN/sp|P01857|IGHG1_HUMAN	299/180	0.000509503
20200727_serum_yeast_1_1_rep4.mzML	1047.13	1066.47	-19.3414	EEQYJSTYR	EEQYJSTYR	(N(F)(N(H(H(N(H)))(H(N(H(A)))))))	A(1)F(1)H(5)N(4)	5	2	1625.13	4206950	232694169	sp|P0DOX5|IGG1_HUMAN/sp|P01857|IGHG1_HUMAN	299/180	0.000509503
20200727_serum_yeast_10_12_rep2.mzML	2328.62	2382.06	-53.4435	EGYSJISYIVVNHQGISSR	EGYSJISYIVVNHQGISSR	(N(N(H(H(N(H(A))))(H(N(H(A)))))))	A(2)H(5)N(4)	5	3	1443.28	564678	2.3866e+07	sp|P49908|SEPP1_HUMAN	83	0.000392956
20200727_serum_yeast_10_15_rep3.mzML	2356.3	2427.94	-71.6412	EGYSJISYIVVNHQGISSR	EGYSJISYIVVNHQGISSR	(N(N(H(H(N(H(A))))(H(N(H(A)))))))	A(2)H(5)N(4)	5	3	1443.28	696451	2.12649e+07	sp|P49908|SEPP1_HUMAN	83	0.000392956
20200727_serum_yeast_10_15_rep4.mzML	2381.07	2438.37	-57.3026	EGYSJISYIVVNHQGISSR	EGYSJISYIVVNHQGISSR	(N(N(H(H(N(H(A))))(H(N(H(A)))))))	A(2)H(5)N(4)	5	3	1443.28	476545	2.27423e+07	sp|P49908|SEPP1_HUMAN	83	0.000392956
20200727_serum_yeast_1_1_rep2.mzML	2306.54	2370.92	-64.3824	EGYSJISYIVVNHQGISSR	EGYSJISYIVVNHQGISSR	(N(N(H(H(N(H(A))))(H(N(H(A)))))))	A(2)H(5)N(4)	5	3	1443.28	592042	2.27007e+07	sp|P49908|SEPP1_HUMAN	83	0.000392956
20200727_serum_yeast_1_1_rep3.mzML	2316.51	2378.97	-62.4567	EGYSJISYIVVNHQGISSR	EGYSJISYIVVNHQGISSR	(N(N(H(H(N(H(A))))(H(N(H(A)))))))	A(2)H(5)N(4)	5	3	1443.28	684884	2.81265e+07	sp|P49908|SEPP1_HUMAN	83	0.000392956
20200727_serum_yeast_1_1_rep4.mzML	2329.14	2387.74	-58.5954	EGYSJISYIVVNHQGISSR	EGYSJISYIVVNHQGISSR	(N(N(H(H(N(H(A))))(H(N(H(A)))))))	A(2)H(5)N(4)	5	3	1443.28	642909	2.13519e+07	sp|P49908|SEPP1_HUMAN	83	0.000392956
20200727_serum_yeast_1_1_rep3.mzML	2793.56	2740.29	53.2706	EHEAQSJASLDVFLGHTNVEELMK	EHEAQSJASLDVFLGHTNVEELMK	(N(N(H(H(N(H(A))))(H(N(H(A)))))))	A(2)H(5)N(4)	7	4	1226.52	749872	2.11177e+07	sp|P00736|C1R_HUMAN	514	0.000592881
20200727_serum_yeast_10_12_rep1.mzML	1801.23	1840.32	-39.0915	EHEGAIYPDJTTDFQR	EHEGAIYPDJTTDFQR	(N(N(H(H(N(H(A))))(H(N(H(A)))))))	A(2)H(5)N(4)	10	4	1025.16	2056870	4.22961e+06	sp|P00450|CERU_HUMAN	138	0.000369418
20200727_serum_yeast_10_12_rep2.mzML	1804.32	1842.54	-38.2209	EHEGAIYPDJTTDFQR	EHEGAIYPDJTTDFQR	(N(N(H(H(N(H(A))))(H(N(H(A)))))))	A(2)H(5)N(4)	10	4	1025.16	796705	3.56659e+06	sp|P00450|CERU_HUMAN	138	0.000369418
20200727_serum_yeast_10_12_rep3.mzML	1826.63	1865.76	-39.1348	EHEGAIYPDJTTDFQR	EHEGAIYPDJTTDFQR	(N(N(H(H(N(H(A))))(H(N(H(A)))))))	A(2)H(5)N(4)	10	4	1025.16	1088130	1.80436e+07	sp|P00450|CERU_HUMAN	138	0.000369418
20200727_serum_yeast_10_15_rep1.mzML	1842.03	1874.57	-32.5377	EHEGAIYPDJTTDFQR	EHEGAIYPDJTTDFQR	(N(N(H(H(N(H(A))))(H(N(H(A)))))))	A(2)H(5)N(4)	10	4	1025.16	1067050	1.19049e+07	sp|P00450|CERU_HUMAN	138	0.000369418
20200727_serum_yeast_10_15_rep3.mzML	1848.63	1895.79	-47.1565	EHEGAIYPDJTTDFQR	EHEGAIYPDJTTDFQR	(N(N(H(H(N(H(A))))(H(N(H(A)))))))	A(2)H(5)N(4)	10	4	1025.16	622534	3.22546e+06	sp|P00450|CERU_HUMAN	138	0.000369418
20200727_serum_yeast_10_15_rep4.mzML	1860.64	1899.82	-39.1829	EHEGAIYPDJTTDFQR	EHEGAIYPDJTTDFQR	(N(N(H(H(N(H(A))))(H(N(H(A)))))))	A(2)H(5)N(4)	10	4	1025.16	788292	8.1778e+06	sp|P00450|CERU_HUMAN	138	0.000369418
20200727_serum_yeast_1_1_rep2.mzML	1779.96	1815.16	-35.2039	EHEGAIYPDJTTDFQR	EHEGAIYPDJTTDFQR	(N(N(H(H(N(H(A))))(H(N(H(A)))))))	A(2)H(5)N(4)	10	4	1025.16	934522	9.77959e+06	sp|P00450|CERU_HUMAN	138	0.000369418
20200727_serum_yeast_1_1_rep3.mzML	1800.64	1833.55	-32.9088	EHEGAIYPDJTTDFQR	EHEGAIYPDJTTDFQR	(N(N(H(H(N(H(A))))(H(N(H(A)))))))	A(2)H(5)N(4)	10	4	1025.16	583707	6.72517e+06	sp|P00450|CERU_HUMAN	138	0.000369418
20200727_serum_yeast_1_1_rep4.mzML	1816.32	1844.93	-28.6063	EHEGAIYPDJTTDFQR	EHEGAIYPDJTTDFQR	(N(N(H(H(N(H(A))))(H(N(H(A)))))))	A(2)H(5)N(4)	10	4	1025.16	1650250	1.22811e+07	sp|P00450|CERU_HUMAN	138	0.000369418
20200727_serum_yeast_10_12_rep1.mzML	1799.53	1845.97	-46.4401	EHEGAIYPDJTTDFQR	EHEGAIYPDJTTDFQR	(N(N(H(H(N(H(A))))(H(N(H(A)))))))	A(2)H(5)N(4)	10	3	1366.54	22324000	4.30343e+08	sp|P00450|CERU_HUMAN	138	0.000369418
20200727_serum_yeast_10_12_rep2.mzML	1805.79	1847.58	-41.7855	EHEGAIYPDJTTDFQR	EHEGAIYPDJTTDFQR	(N(N(H(H(N(H(A))))(H(N(H(A)))))))	A(2)H(5)N(4)	10	3	1366.54	21417200	3.88438e+08	sp|P00450|CERU_HUMAN	138	0.000369418
20200727_serum_yeast_10_12_rep3.mzML	1853.95	1871.37	-17.4184	EHEGAIYPDJTTDFQR	EHEGAIYPDJTTDFQR	(N(N(H(H(N(H(A))))(H(N(H(A)))))))	A(2)H(5)N(4)	10	3	1366.54	1054200	2.17531e+07	sp|P00450|CERU_HUMAN	138	0.000369418
20200727_serum_yeast_10_15_rep1.mzML	1841.39	1879.15	-37.7597	EHEGAIYPDJTTDFQR	EHEGAIYPDJTTDFQR	(N(N(H(H(N(H(A))))(H(N(H(A)))))))	A(2)H(5)N(4)	10	3	1366.54	16772500	2.86572e+08	sp|P00450|CERU_HUMAN	138	0.000369418
20200727_serum_yeast_10_15_rep3.mzML	1851.72	1902.72	-50.9963	EHEGAIYPDJTTDFQR	EHEGAIYPDJTTDFQR	(N(N(H(H(N(H(A))))(H(N(H(A)))))))	A(2)H(5)N(4)	10	3	1366.54	20669000	3.88823e+08	sp|P00450|CERU_HUMAN	138	0.000369418
20200727_serum_yeast_10_15_rep4.mzML	1859.98	1905.42	-45.4354	EHEGAIYPDJTTDFQR	EHEGAIYPDJTTDFQR	(N(N(H(H(N(H(A))))(H(N(H(A)))))))	A(2)H(5)N(4)	10	3	1366.54	21433900	3.94117e+08	sp|P00450|CERU_HUMAN	138	0.000369418
20200727_serum_yeast_1_1_rep2.mzML	1779.39	1819.28	-39.8926	EHEGAIYPDJTTDFQR	EHEGAIYPDJTTDFQR	(N(N(H(H(N(H(A))))(H(N(H(A)))))))	A(2)H(5)N(4)	10	3	1366.54	25464400	4.51978e+08	sp|P00450|CERU_HUMAN	138	0.000369418
20200727_serum_yeast_1_1_rep3.mzML	1823.79	1837.92	-14.1326	EHEGAIYPDJTTDFQR	EHEGAIYPDJTTDFQR	(N(N(H(H(N(H(A))))(H(N(H(A)))))))	A(2)H(5)N(4)	10	3	1366.54	891418	1.39635e+07	sp|P00450|CERU_HUMAN	138	0.000369418
20200727_serum_yeast_1_1_rep4.mzML	1815.65	1848.75	-33.0959	EHEGAIYPDJTTDFQR	EHEGAIYPDJTTDFQR	(N(N(H(H(N(H(A))))(H(N(H(A)))))))	A(2)H(5)N(4)	10	3	1366.54	20825200	3.35964e+08	sp|P00450|CERU_HUMAN	138	0.000369418
20200727_serum_yeast_10_12_rep2.mzML	1788.53	1832.02	-43.4878	EHEGAIYPDJTTDFQR	EHEGAIYPDJTTDFQR	(N(F)(N(H(H(N(H(A))))(H(N(H(A)))))))	A(2)F(1)H(5)N(4)	10	4	1061.67	341998	3.14233e+06	sp|P00450|CERU_HUMAN	138	0.00072151
20200727_serum_yeast_10_12_rep3.mzML	1804.79	1853.92	-49.1256	EHEGAIYPDJTTDFQR	EHEGAIYPDJTTDFQR	(N(F)(N(H(H(N(H(A))))(H(N(H(A)))))))	A(2)F(1)H(5)N(4)	10	4	1061.67	925511	6.71746e+06	sp|P00450|CERU_HUMAN	138	0.00072151
20200727_serum_yeast_10_15_rep3.mzML	1829.69	1881.34	-51.6531	EHEGAIYPDJTTDFQR	EHEGAIYPDJTTDFQR	(N(F)(N(H(H(N(H(A))))(H(N(H(A)))))))	A(2)F(1)H(5)N(4)	10	4	1061.67	730833	3.93335e+06	sp|P00450|CERU_HUMAN	138	0.00072151
20200727_serum_yeast_1_1_rep2.mzML	1762.8	1806.18	-43.3832	EHEGAIYPDJTTDFQR	EHEGAIYPDJTTDFQR	(N(F)(N(H(H(N(H(A))))(H(N(H(A)))))))	A(2)F(1)H(5)N(4)	10	4	1061.67	547329	1.0225e+07	sp|P00450|CERU_HUMAN	138	0.00072151
20200727_serum_yeast_1_1_rep3.mzML	1786.24	1824.37	-38.1347	EHEGAIYPDJTTDFQR	EHEGAIYPDJTTDFQR	(N(F)(N(H(H(N(H(A))))(H(N(H(A)))))))	A(2)F(1)H(5)N(4)	10	4	1061.67	479566	1.07043e+07	sp|P00450|CERU_HUMAN	138	0.00072151
20200727_serum_yeast_1_1_rep4.mzML	1799.57	1836.87	-37.3024	EHEGAIYPDJTTDFQR	EHEGAIYPDJTTDFQR	(N(F)(N(H(H(N(H(A))))(H(N(H(A)))))))	A(2)F(1)H(5)N(4)	10	4	1061.67	551420	9.77901e+06	sp|P00450|CERU_HUMAN	138	0.00072151
20200727_serum_yeast_10_12_rep1.mzML	1782.05	1831.49	-49.4357	EHEGAIYPDJTTDFQR	EHEGAIYPDJTTDFQR	(N(F)(N(H(H(N(H(A))))(H(N(H(A)))))))	A(2)F(1)H(5)N(4)	10	3	1415.23	6213230	1.48708e+08	sp|P00450|CERU_HUMAN	138	0.00072151
20200727_serum_yeast_10_12_rep2.mzML	1790.64	1834.64	-44.0009	EHEGAIYPDJTTDFQR	EHEGAIYPDJTTDFQR	(N(F)(N(H(H(N(H(A))))(H(N(H(A)))))))	A(2)F(1)H(5)N(4)	10	3	1415.23	6934440	1.32027e+08	sp|P00450|CERU_HUMAN	138	0.00072151
20200727_serum_yeast_10_12_rep3.mzML	1805.39	1856.93	-51.5409	EHEGAIYPDJTTDFQR	EHEGAIYPDJTTDFQR	(N(F)(N(H(H(N(H(A))))(H(N(H(A)))))))	A(2)F(1)H(5)N(4)	10	3	1415.23	7681460	1.68846e+08	sp|P00450|CERU_HUMAN	138	0.00072151
20200727_serum_yeast_10_15_rep1.mzML	1846.85	1867.14	-20.2852	EHEGAIYPDJTTDFQR	EHEGAIYPDJTTDFQR	(N(F)(N(H(H(N(H(A))))(H(N(H(A)))))))	A(2)F(1)H(5)N(4)	10	3	1415.23	1090660	1.81541e+07	sp|P00450|CERU_HUMAN	138	0.00072151
20200727_serum_yeast_10_15_rep3.mzML	1830.04	1884.92	-54.8831	EHEGAIYPDJTTDFQR	EHEGAIYPDJTTDFQR	(N(F)(N(H(H(N(H(A))))(H(N(H(A)))))))	A(2)F(1)H(5)N(4)	10	3	1415.23	5242620	1.04714e+08	sp|P00450|CERU_HUMAN	138	0.00072151
20200727_serum_yeast_10_15_rep4.mzML	1841.61	1890.88	-49.272	EHEGAIYPDJTTDFQR	EHEGAIYPDJTTDFQR	(N(F)(N(H(H(N(H(A))))(H(N(H(A)))))))	A(2)F(1)H(5)N(4)	10	3	1415.23	4900080	1.19584e+08	sp|P00450|CERU_HUMAN	138	0.00072151
20200727_serum_yeast_1_1_rep2.mzML	1788.39	1808.54	-20.1508	EHEGAIYPDJTTDFQR	EHEGAIYPDJTTDFQR	(N(F)(N(H(N)(H(H))(H(N(H(A(A))))))))	A(2)F(1)H(5)N(4)	10	3	1415.23	1021370	1.81177e+07	sp|P00450|CERU_HUMAN	138	0.00072151
20200727_serum_yeast_1_1_rep3.mzML	1790.69	1826.66	-35.9741	EHEGAIYPDJTTDFQR	EHEGAIYPDJTTDFQR	(N(F)(N(H(H(N(H(A))))(H(N(H(A)))))))	A(2)F(1)H(5)N(4)	10	3	1415.23	6940240	1.45311e+08	sp|P00450|CERU_HUMAN	138	0.00072151
20200727_serum_yeast_1_1_rep4.mzML	1802.17	1838.9	-36.7329	EHEGAIYPDJTTDFQR	EHEGAIYPDJTTDFQR	(N(F)(N(H(H(N(H(A))))(H(N(H(A)))))))	A(2)F(1)H(5)N(4)	10	3	1415.23	7872030	1.88641e+08	sp|P00450|CERU_HUMAN	138	0.00072151
20200727_serum_yeast_10_12_rep2.mzML	2084.71	2181.4	-96.6926	EHEGAIYPDJTTDFQR	EHEGAIYPDJTTDFQR	(N(N(H(H(N(H(A))))(H(N(H(A)))(N(H(A)))))))	A(3)H(6)N(5)	10	3	1585.29	2362860	5.28769e+07	sp|P00450|CERU_HUMAN	138	6.04004e-05
20200727_serum_yeast_10_12_rep3.mzML	2093.52	2182.98	-89.4558	EHEGAIYPDJTTDFQR	EHEGAIYPDJTTDFQR	(N(N(H(H(N(H(A))))(H(N(H(A)))(N(H(A)))))))	A(3)H(6)N(5)	10	3	1585.29	1465040	3.89665e+07	sp|P00450|CERU_HUMAN	138	6.04004e-05
20200727_serum_yeast_10_15_rep1.mzML	2100.43	2196.6	-96.1653	EHEGAIYPDJTTDFQR	EHEGAIYPDJTTDFQR	(N(N(H(H(N(H(A))))(H(N(H(A)))(N(H(A)))))))	A(3)H(6)N(5)	10	3	1585.29	1374180	3.5107e+07	sp|P00450|CERU_HUMAN	138	6.04004e-05
20200727_serum_yeast_10_15_rep4.mzML	2109.52	2213.78	-104.257	EHEGAIYPDJTTDFQR	EHEGAIYPDJTTDFQR	(N(N(H(H(N(H(A))))(H(N(H(A)))(N(H(A)))))))	A(3)H(6)N(5)	10	3	1585.29	1563880	3.54701e+07	sp|P00450|CERU_HUMAN	138	6.04004e-05
20200727_serum_yeast_1_1_rep2.mzML	2051.52	2153.55	-102.026	EHEGAIYPDJTTDFQR	EHEGAIYPDJTTDFQR	(N(N(H(H(N(H(A))))(H(N(H(A)))(N(H(A)))))))	A(3)H(6)N(5)	10	3	1585.29	916607	2.33033e+07	sp|P00450|CERU_HUMAN	138	6.04004e-05
20200727_serum_yeast_1_1_rep3.mzML	2060.01	2159.85	-99.842	EHEGAIYPDJTTDFQR	EHEGAIYPDJTTDFQR	(N(N(H(H(N(H(A))))(H(N(H(A)))(N(H(A)))))))	A(3)H(6)N(5)	10	3	1585.29	1845900	45795524	sp|P00450|CERU_HUMAN	138	6.04004e-05
20200727_serum_yeast_1_1_rep4.mzML	2071.18	2166.81	-95.6334	EHEGAIYPDJTTDFQR	EHEGAIYPDJTTDFQR	(N(N(H(H(N(H(A))))(H(N(H(A)))(N(H(A)))))))	A(3)H(6)N(5)	10	3	1585.29	891558	2.21502e+07	sp|P00450|CERU_HUMAN	138	6.04004e-05
20200727_serum_yeast_10_12_rep1.mzML	2065.35	2173.81	-108.462	EHEGAIYPDJTTDFQR	EHEGAIYPDJTTDFQR	(N(N(H(H(N(F)(H(A))))(H(N(H(A)))(N(H(A)))))))	A(3)F(1)H(6)N(5)	10	4	1225.73	2183140	2.93653e+07	sp|P00450|CERU_HUMAN	138	0.000421675
20200727_serum_yeast_10_12_rep2.mzML	2079.12	2191.97	-112.851	EHEGAIYPDJTTDFQR	EHEGAIYPDJTTDFQR	(N(N(H(H(N(F)(H(A))))(H(N(H(A)))(N(H(A)))))))	A(3)F(1)H(6)N(5)	10	4	1225.73	1885460	2.7494e+07	sp|P00450|CERU_HUMAN	138	0.000421675
20200727_serum_yeast_10_12_rep3.mzML	2088.55	2192.32	-103.773	EHEGAIYPDJTTDFQR	EHEGAIYPDJTTDFQR	(N(N(H(H(N(F)(H(A))))(H(N(H(A)))(N(H(A)))))))	A(3)F(1)H(6)N(5)	10	4	1225.73	1860810	2.86287e+07	sp|P00450|CERU_HUMAN	138	0.000421675
20200727_serum_yeast_10_15_rep1.mzML	2085.59	2208.77	-123.18	EHEGAIYPDJTTDFQR	EHEGAIYPDJTTDFQR	(N(N(H(H(N(F)(H(A))))(H(N(H(A)))(N(H(A)))))))	A(3)F(1)H(6)N(5)	10	4	1225.73	1254080	2.13262e+07	sp|P00450|CERU_HUMAN	138	0.000421675
20200727_serum_yeast_10_15_rep3.mzML	2126.48	2227.43	-100.953	EHEGAIYPDJTTDFQR	EHEGAIYPDJTTDFQR	(N(N(H(H(N(F)(H(A))))(H(N(H(A)))(N(H(A)))))))	A(3)F(1)H(6)N(5)	10	4	1225.73	1273230	2.45202e+07	sp|P00450|CERU_HUMAN	138	0.000421675
20200727_serum_yeast_10_15_rep4.mzML	2105.9	2228.19	-122.288	EHEGAIYPDJTTDFQR	EHEGAIYPDJTTDFQR	(N(N(H(H(N(F)(H(A))))(H(N(H(A)))(N(H(A)))))))	A(3)F(1)H(6)N(5)	10	4	1225.73	973745	1.1024e+07	sp|P00450|CERU_HUMAN	138	0.000421675
20200727_serum_yeast_1_1_rep2.mzML	2045.47	2162.87	-117.402	EHEGAIYPDJTTDFQR	EHEGAIYPDJTTDFQR	(N(N(H(H(N(F)(H(A))))(H(N(H(A)))(N(H(A)))))))	A(3)F(1)H(6)N(5)	10	4	1225.73	2788570	25956901	sp|P00450|CERU_HUMAN	138	0.000421675
20200727_serum_yeast_1_1_rep3.mzML	2054.36	2169.58	-115.219	EHEGAIYPDJTTDFQR	EHEGAIYPDJTTDFQR	(N(N(H(H(N(F)(H(A))))(H(N(H(A)))(N(H(A)))))))	A(3)F(1)H(6)N(5)	10	4	1225.73	2612520	2.89331e+07	sp|P00450|CERU_HUMAN	138	0.000421675
20200727_serum_yeast_1_1_rep4.mzML	2055.69	2177.97	-122.284	EHEGAIYPDJTTDFQR	EHEGAIYPDJTTDFQR	(N(N(H(H(N(F)(H(A))))(H(N(H(A)))(N(H(A)))))))	A(3)F(1)H(6)N(5)	10	4	1225.73	2092330	2.76351e+07	sp|P00450|CERU_HUMAN	138	0.000421675
20200727_serum_yeast_10_12_rep1.mzML	2064.9	2151.79	-86.8859	EHEGAIYPDJTTDFQR	EHEGAIYPDJTTDFQR	(N(F)(N(H(H(N(H(A))))(H(N(H(A)))(N(H(A)))))))	A(3)F(1)H(6)N(5)	10	3	1633.97	2004770	5.42204e+07	sp|P00450|CERU_HUMAN	138	0.000421675
20200727_serum_yeast_10_12_rep2.mzML	2079.26	2169.56	-90.2968	EHEGAIYPDJTTDFQR	EHEGAIYPDJTTDFQR	(N(N(H(H(N(F)(H(A))))(H(N(H(A)))(N(H(A)))))))	A(3)F(1)H(6)N(5)	10	3	1633.97	2117810	5.67177e+07	sp|P00450|CERU_HUMAN	138	0.000421675
20200727_serum_yeast_10_12_rep3.mzML	2088.91	2172.32	-83.414	EHEGAIYPDJTTDFQR	EHEGAIYPDJTTDFQR	(N(F)(N(H(H(N(H(A))))(H(N(H(A)))(N(H(A)))))))	A(3)F(1)H(6)N(5)	10	3	1633.97	1701460	4.89454e+07	sp|P00450|CERU_HUMAN	138	0.000421675
20200727_serum_yeast_10_15_rep1.mzML	2085.01	2183.49	-98.4765	EHEGAIYPDJTTDFQR	EHEGAIYPDJTTDFQR	(N(N(H(H(N(F)(H(A))))(H(N(H(A)))(N(H(A)))))))	A(3)F(1)H(6)N(5)	10	3	1633.97	2283330	5.68598e+07	sp|P00450|CERU_HUMAN	138	0.000421675
20200727_serum_yeast_10_15_rep3.mzML	2126.01	2204.17	-78.1641	EHEGAIYPDJTTDFQR	EHEGAIYPDJTTDFQR	(N(N(H(H(N(F)(H(A))))(H(N(H(A)))(N(H(A)))))))	A(3)F(1)H(6)N(5)	10	3	1633.97	1475630	3.75821e+07	sp|P00450|CERU_HUMAN	138	0.000421675
20200727_serum_yeast_10_15_rep4.mzML	2105.58	2197.78	-92.1976	EHEGAIYPDJTTDFQR	EHEGAIYPDJTTDFQR	(N(N(H(H(N(F)(H(A))))(H(N(H(A)))(N(H(A)))))))	A(3)F(1)H(6)N(5)	10	3	1633.97	1668110	3.86584e+07	sp|P00450|CERU_HUMAN	138	0.000421675
20200727_serum_yeast_1_1_rep2.mzML	2044.94	2143.15	-98.208	EHEGAIYPDJTTDFQR	EHEGAIYPDJTTDFQR	(N(F)(N(H(H(N(H(A))))(H(N(H(A)))(N(H(A)))))))	A(3)F(1)H(6)N(5)	10	3	1633.97	2501940	6.30778e+07	sp|P00450|CERU_HUMAN	138	0.000421675
20200727_serum_yeast_1_1_rep3.mzML	2054.36	2148.82	-94.4599	EHEGAIYPDJTTDFQR	EHEGAIYPDJTTDFQR	(N(F)(N(H(H(N(H(A))))(H(N(H(A)))(N(H(A)))))))	A(3)F(1)H(6)N(5)	10	3	1633.97	2393260	6.1416e+07	sp|P00450|CERU_HUMAN	138	0.000421675
20200727_serum_yeast_1_1_rep4.mzML	2056.29	2153.8	-97.5063	EHEGAIYPDJTTDFQR	EHEGAIYPDJTTDFQR	(N(F)(N(H(H(N(H(A))))(H(N(H(A)))(N(H(A)))))))	A(3)F(1)H(6)N(5)	10	3	1633.97	2420200	6.12308e+07	sp|P00450|CERU_HUMAN	138	0.000421675
20200727_serum_yeast_10_12_rep1.mzML	2065.35	2155.57	-90.2201	EHEGAIYPDJTTDFQR	EHEGAIYPDJTTDFQR	(N(N(H(N)(H(H)(H))(H(N(F)(H(A)))(N(F)(H(A)))))))	A(2)F(2)H(7)N(5)	10	4	1229.98	2164160	3.98307e+06	sp|P00450|CERU_HUMAN	138	0.00180028
20200727_serum_yeast_10_12_rep2.mzML	2079.12	2173.35	-94.229	EHEGAIYPDJTTDFQR	EHEGAIYPDJTTDFQR	(N(N(H(N)(H(H)(H))(H(N(F)(H(A)))(N(F)(H(A)))))))	A(2)F(2)H(7)N(5)	10	4	1229.98	1887100	3.55653e+06	sp|P00450|CERU_HUMAN	138	0.00180028
20200727_serum_yeast_10_12_rep3.mzML	2088.55	2175.76	-87.2149	EHEGAIYPDJTTDFQR	EHEGAIYPDJTTDFQR	(N(N(H(N)(H(H)(H))(H(N(F)(H(A)))(N(F)(H(A)))))))	A(2)F(2)H(7)N(5)	10	4	1229.98	1835020	3.54725e+06	sp|P00450|CERU_HUMAN	138	0.00180028
20200727_serum_yeast_10_15_rep1.mzML	2085.59	2187.66	-102.065	EHEGAIYPDJTTDFQR	EHEGAIYPDJTTDFQR	(N(N(H(N)(H(H)(H))(H(N(F)(H(A)))(N(F)(H(A)))))))	A(2)F(2)H(7)N(5)	10	4	1229.98	1254080	2.1348e+06	sp|P00450|CERU_HUMAN	138	0.00180028
20200727_serum_yeast_10_15_rep3.mzML	2126.48	2208.16	-81.6768	EHEGAIYPDJTTDFQR	EHEGAIYPDJTTDFQR	(N(N(H(N)(H(H)(H))(H(N(F)(H(A)))(N(F)(H(A)))))))	A(2)F(2)H(7)N(5)	10	4	1229.98	1265370	3.24176e+06	sp|P00450|CERU_HUMAN	138	0.00180028
20200727_serum_yeast_10_15_rep4.mzML	2105.9	2202.87	-96.9659	EHEGAIYPDJTTDFQR	EHEGAIYPDJTTDFQR	(N(N(H(N)(H(H)(H))(H(N(F)(H(A)))(N(F)(H(A)))))))	A(2)F(2)H(7)N(5)	10	4	1229.98	976030	1.68574e+06	sp|P00450|CERU_HUMAN	138	0.00180028
20200727_serum_yeast_1_1_rep2.mzML	2045.47	2146.48	-101.006	EHEGAIYPDJTTDFQR	EHEGAIYPDJTTDFQR	(N(N(H(N)(H(H)(H))(H(N(F)(H(A)))(N(F)(H(A)))))))	A(2)F(2)H(7)N(5)	10	4	1229.98	2762180	3.93199e+06	sp|P00450|CERU_HUMAN	138	0.00180028
20200727_serum_yeast_1_1_rep3.mzML	2054.36	2152.39	-98.034	EHEGAIYPDJTTDFQR	EHEGAIYPDJTTDFQR	(N(N(H(N)(H(H)(H))(H(N(F)(H(A)))(N(F)(H(A)))))))	A(2)F(2)H(7)N(5)	10	4	1229.98	2601230	4.2604e+06	sp|P00450|CERU_HUMAN	138	0.00180028
20200727_serum_yeast_1_1_rep4.mzML	2055.69	2158	-102.311	EHEGAIYPDJTTDFQR	EHEGAIYPDJTTDFQR	(N(N(H(N)(H(H)(H))(H(N(F)(H(A)))(N(F)(H(A)))))))	A(2)F(2)H(7)N(5)	10	4	1229.98	2068540	2.77487e+06	sp|P00450|CERU_HUMAN	138	0.00180028
20200727_serum_yeast_10_12_rep1.mzML	1608.09	1644.37	-36.2785	EHEGAIYPDJTTDFQR	EHEGAIYPDJTTDFQR	(N(F)(N(H(H(N(H)))(H(N(H(F)))))))	F(2)H(5)N(4)	10	3	1269.85	3438290	6.5379e+07	sp|P00450|CERU_HUMAN	138	0.00156188
20200727_serum_yeast_10_12_rep2.mzML	1623.01	1662.09	-39.0766	EHEGAIYPDJTTDFQR	EHEGAIYPDJTTDFQR	(N(N(H(H(N(H(F))))(H(N(H(F)))))))	F(2)H(5)N(4)	10	3	1269.85	4072550	7.93407e+07	sp|P00450|CERU_HUMAN	138	0.00156188
20200727_serum_yeast_10_12_rep3.mzML	1605.09	1654.28	-49.1865	EHEGAIYPDJTTDFQR	EHEGAIYPDJTTDFQR	(N(N(H(H(N(H(F))))(H(N(H(F)))))))	F(2)H(5)N(4)	10	3	1269.85	3993910	6.92282e+07	sp|P00450|CERU_HUMAN	138	0.00156188
20200727_serum_yeast_10_15_rep1.mzML	1633.06	1670.51	-37.4542	EHEGAIYPDJTTDFQR	EHEGAIYPDJTTDFQR	(N(N(H(H(N(H(F))))(H(N(H(F)))))))	F(2)H(5)N(4)	10	3	1269.85	3430540	6.65199e+07	sp|P00450|CERU_HUMAN	138	0.00156188
20200727_serum_yeast_10_15_rep4.mzML	1634.6	1682.17	-47.5651	EHEGAIYPDJTTDFQR	EHEGAIYPDJTTDFQR	(N(N(H(H(N(H(F))))(H(N(H(F)))))))	F(2)H(5)N(4)	10	3	1269.85	3488600	5.94597e+07	sp|P00450|CERU_HUMAN	138	0.00156188
20200727_serum_yeast_1_1_rep3.mzML	1605.36	1647.53	-42.1669	EHEGAIYPDJTTDFQR	EHEGAIYPDJTTDFQR	(N(F)(N(H(H(N(H)))(H(N(H(F)))))))	F(2)H(5)N(4)	10	3	1269.85	3610450	8.34399e+07	sp|P00450|CERU_HUMAN	138	0.00156188
20200727_serum_yeast_1_1_rep4.mzML	1596.2	1653.1	-56.8994	EHEGAIYPDJTTDFQR	EHEGAIYPDJTTDFQR	(N(N(H(H(N(H(F))))(H(N(H(F)))))))	F(2)H(5)N(4)	10	3	1269.85	4862010	9.25861e+07	sp|P00450|CERU_HUMAN	138	0.00156188
20200727_serum_yeast_10_12_rep1.mzML	1608.09	1593.07	15.0241	EHEGAIYPDJTTDFQR	EHEGAIYPDJTTDFQR	(N(N(H(H(N(H)))(H(N(H(A)))))))	A(1)H(5)N(4)	10	3	1269.51	3461900	6.50892e+07	sp|P00450|CERU_HUMAN	138	0.00117256
20200727_serum_yeast_10_12_rep2.mzML	1623.01	1598.84	24.1729	EHEGAIYPDJTTDFQR	EHEGAIYPDJTTDFQR	(N(N(H(H(N(H)))(H(N(H(A)))))))	A(1)H(5)N(4)	10	3	1269.51	4073980	7.31692e+07	sp|P00450|CERU_HUMAN	138	0.00117256
20200727_serum_yeast_10_12_rep3.mzML	1605.09	1595.41	9.68015	EHEGAIYPDJTTDFQR	EHEGAIYPDJTTDFQR	(N(N(H(H(N(H)))(H(N(H(A)))))))	A(1)H(5)N(4)	10	3	1269.51	4029070	6.61107e+07	sp|P00450|CERU_HUMAN	138	0.00117256
20200727_serum_yeast_10_15_rep1.mzML	1633.06	1601.87	31.1943	EHEGAIYPDJTTDFQR	EHEGAIYPDJTTDFQR	(N(N(H(H(N(H)))(H(N(H(A)))))))	A(1)H(5)N(4)	10	3	1269.51	3393630	5.96616e+07	sp|P00450|CERU_HUMAN	138	0.00117256
20200727_serum_yeast_10_15_rep3.mzML	1639.57	1621.15	18.4172	EHEGAIYPDJTTDFQR	EHEGAIYPDJTTDFQR	(N(N(H(H(N(H)))(H(N(H(A)))))))	A(1)H(5)N(4)	10	3	1269.51	2420490	5.13667e+07	sp|P00450|CERU_HUMAN	138	0.00117256
20200727_serum_yeast_10_15_rep4.mzML	1634.6	1608.89	25.713	EHEGAIYPDJTTDFQR	EHEGAIYPDJTTDFQR	(N(N(H(H(N(H)))(H(N(H(A)))))))	A(1)H(5)N(4)	10	3	1269.51	3485900	5.64259e+07	sp|P00450|CERU_HUMAN	138	0.00117256
20200727_serum_yeast_1_1_rep2.mzML	1594.05	1569.62	24.427	EHEGAIYPDJTTDFQR	EHEGAIYPDJTTDFQR	(N(N(H(H(N(H)))(H(N(H(A)))))))	A(1)H(5)N(4)	10	3	1269.51	4536440	8.36472e+07	sp|P00450|CERU_HUMAN	138	0.00117256
20200727_serum_yeast_1_1_rep3.mzML	1605.36	1582.15	23.2099	EHEGAIYPDJTTDFQR	EHEGAIYPDJTTDFQR	(N(N(H(H(N(H)))(H(N(H(A)))))))	A(1)H(5)N(4)	10	3	1269.51	3603200	7.83721e+07	sp|P00450|CERU_HUMAN	138	0.00117256
20200727_serum_yeast_1_1_rep4.mzML	1596.2	1578.49	17.713	EHEGAIYPDJTTDFQR	EHEGAIYPDJTTDFQR	(N(N(H(H(N(H)))(H(N(H(A)))))))	A(1)H(5)N(4)	10	3	1269.51	4857920	8.9995e+07	sp|P00450|CERU_HUMAN	138	0.00117256
20200727_serum_yeast_10_12_rep1.mzML	1602.04	1586.8	15.2397	EHEGAIYPDJTTDFQR	EHEGAIYPDJTTDFQR	(N(F)(N(H(H(N(H)))(H(N(H(A)))))))	A(1)F(1)H(5)N(4)	10	3	1318.2	950107	1.90642e+07	sp|P00450|CERU_HUMAN	138	0.00132913
20200727_serum_yeast_10_12_rep2.mzML	1613.69	1591.63	22.0649	EHEGAIYPDJTTDFQR	EHEGAIYPDJTTDFQR	(N(F)(N(H(H(N(H)))(H(N(H(A)))))))	A(1)F(1)H(5)N(4)	10	3	1318.2	902737	2.17478e+07	sp|P00450|CERU_HUMAN	138	0.00132913
20200727_serum_yeast_10_12_rep3.mzML	1597.01	1586.98	10.0309	EHEGAIYPDJTTDFQR	EHEGAIYPDJTTDFQR	(N(F)(N(H(H(N(H)))(H(N(H(A)))))))	A(1)F(1)H(5)N(4)	10	3	1318.2	970754	2.39618e+07	sp|P00450|CERU_HUMAN	138	0.00132913
20200727_serum_yeast_10_15_rep1.mzML	1623.2	1593.6	29.5989	EHEGAIYPDJTTDFQR	EHEGAIYPDJTTDFQR	(N(F)(N(H(H(N(H)))(H(N(H(A)))))))	A(1)F(1)H(5)N(4)	10	3	1318.2	940529	2.20296e+07	sp|P00450|CERU_HUMAN	138	0.00132913
20200727_serum_yeast_10_15_rep4.mzML	1619.93	1602.41	17.5222	EHEGAIYPDJTTDFQR	EHEGAIYPDJTTDFQR	(N(F)(N(H(H(N(H)))(H(N(H(A)))))))	A(1)F(1)H(5)N(4)	10	3	1318.2	937988	1.87506e+07	sp|P00450|CERU_HUMAN	138	0.00132913
20200727_serum_yeast_1_1_rep2.mzML	1583.61	1562.04	21.5734	EHEGAIYPDJTTDFQR	EHEGAIYPDJTTDFQR	(N(F)(N(H(H(N(H)))(H(N(H(A)))))))	A(1)F(1)H(5)N(4)	10	3	1318.2	1229310	2.24547e+07	sp|P00450|CERU_HUMAN	138	0.00132913
20200727_serum_yeast_10_12_rep1.mzML	1798.23	1594.08	204.148	EHEGAIYPDJTTDFQR	EHEGAIYPDJTTDFQR	(N(N(H(H(N(H(A))))(H(N(H))(N(H))))))	A(1)H(6)N(5)	10	3	1391.22	626274	177617	sp|P00450|CERU_HUMAN	138	0.00296274
20200727_serum_yeast_10_12_rep2.mzML	1804.63	1600.1	204.527	EHEGAIYPDJTTDFQR	EHEGAIYPDJTTDFQR	(N(N(H(H(N(H(A))))(H(N(H))(N(H))))))	A(1)H(6)N(5)	10	3	1391.22	564514	960710	sp|P00450|CERU_HUMAN	138	0.00296274
20200727_serum_yeast_10_12_rep3.mzML	1828.12	1596.7	231.416	EHEGAIYPDJTTDFQR	EHEGAIYPDJTTDFQR	(N(N(H(H(N(H(A))))(H(N(H))(N(H))))))	A(1)H(6)N(5)	10	3	1391.22	627685	326195	sp|P00450|CERU_HUMAN	138	0.00296274
20200727_serum_yeast_10_15_rep3.mzML	1853.41	1621.75	231.656	EHEGAIYPDJTTDFQR	EHEGAIYPDJTTDFQR	(N(N(H(H(N(H(A))))(H(N(H))(N(H))))))	A(1)H(6)N(5)	10	3	1391.22	582356	318247	sp|P00450|CERU_HUMAN	138	0.00296274
20200727_serum_yeast_10_15_rep4.mzML	1859.62	1610.01	249.611	EHEGAIYPDJTTDFQR	EHEGAIYPDJTTDFQR	(N(N(H(H(N(H(A))))(H(N(H))(N(H))))))	A(1)H(6)N(5)	10	3	1391.22	467582	575157	sp|P00450|CERU_HUMAN	138	0.00296274
20200727_serum_yeast_10_12_rep1.mzML	1782.05	1603.7	178.35	EHEGAIYPDJTTDFQR	EHEGAIYPDJTTDFQR	(N(F)(N(H(H(H))(H(N(F))(N(F)(H(A)))))))	A(1)F(3)H(5)N(4)	10	3	1415.57	5847400	1.48942e+08	sp|P00450|CERU_HUMAN	138	0.00795655
20200727_serum_yeast_10_12_rep2.mzML	1790.64	1612.4	178.241	EHEGAIYPDJTTDFQR	EHEGAIYPDJTTDFQR	(N(F)(N(H(H(H))(H(N(F))(N(F)(H(A)))))))	A(1)F(3)H(5)N(4)	10	3	1415.57	6505980	1.40591e+08	sp|P00450|CERU_HUMAN	138	0.00795655
20200727_serum_yeast_10_12_rep3.mzML	1805.39	1609.29	196.096	EHEGAIYPDJTTDFQR	EHEGAIYPDJTTDFQR	(N(F)(N(H(H(H))(H(N(F))(N(F)(H(A)))))))	A(1)F(3)H(5)N(4)	10	3	1415.57	7094490	1.80039e+08	sp|P00450|CERU_HUMAN	138	0.00795655
20200727_serum_yeast_10_15_rep1.mzML	1846.85	1614.44	232.41	EHEGAIYPDJTTDFQR	EHEGAIYPDJTTDFQR	(N(F)(N(H(H(H))(H(N(F))(N(F)(H(A)))))))	A(1)F(3)H(5)N(4)	10	3	1415.57	1060880	2.07552e+07	sp|P00450|CERU_HUMAN	138	0.00795655
20200727_serum_yeast_10_15_rep3.mzML	1857.79	1627.03	230.758	EHEGAIYPDJTTDFQR	EHEGAIYPDJTTDFQR	(N(N(H(H(N(F)(H(A))))(H(N(F)(H(F)))))))	A(1)F(3)H(5)N(4)	10	3	1415.57	1289080	1.88315e+07	sp|P00450|CERU_HUMAN	138	0.00795655
20200727_serum_yeast_10_15_rep4.mzML	1841.61	1624.33	217.276	EHEGAIYPDJTTDFQR	EHEGAIYPDJTTDFQR	(N(F)(N(H(H(H))(H(N(F))(N(F)(H(A)))))))	A(1)F(3)H(5)N(4)	10	3	1415.57	4751030	1.21429e+08	sp|P00450|CERU_HUMAN	138	0.00795655
20200727_serum_yeast_1_1_rep2.mzML	1767.48	1582.59	184.89	EHEGAIYPDJTTDFQR	EHEGAIYPDJTTDFQR	(N(F)(N(H(H(H))(H(N(F))(N(F)(H(A)))))))	A(1)F(3)H(5)N(4)	10	3	1415.57	6399020	1.56879e+08	sp|P00450|CERU_HUMAN	138	0.00795655
20200727_serum_yeast_1_1_rep3.mzML	1790.69	1596.55	194.144	EHEGAIYPDJTTDFQR	EHEGAIYPDJTTDFQR	(N(N(H(H(N(F)(H(A))))(H(N(F)(H(F)))))))	A(1)F(3)H(5)N(4)	10	3	1415.57	7113550	1.71128e+08	sp|P00450|CERU_HUMAN	138	0.00795655
20200727_serum_yeast_1_1_rep4.mzML	1802.17	1596.61	205.562	EHEGAIYPDJTTDFQR	EHEGAIYPDJTTDFQR	(N(F)(N(H(H(H))(H(N(F))(N(F)(H(A)))))))	A(1)F(3)H(5)N(4)	10	3	1415.57	7426870	1.9822e+08	sp|P00450|CERU_HUMAN	138	0.00795655
20200727_serum_yeast_10_12_rep1.mzML	1727.56	1754.15	-26.5928	EJISDPTSPLR	EJISDPTSPLR	(N(F)(N(H(H(H)(H))(H(N(H)(F))))))	F(2)H(6)N(3)	2	3	1034.77	4722570	788591	sp|P01591|IGJ_HUMAN	71	0.000362604
20200727_serum_yeast_10_12_rep2.mzML	1746.8	1763.6	-16.7988	EJISDPTSPLR	EJISDPTSPLR	(N(F)(N(H(H(H)(H))(H(N(H)(F))))))	F(2)H(6)N(3)	2	3	1034.77	2189240	476788	sp|P01591|IGJ_HUMAN	71	0.000362604
20200727_serum_yeast_10_12_rep3.mzML	1760.36	1767.28	-6.92463	EJISDPTSPLR	EJISDPTSPLR	(N(F)(N(H(H(H)(H))(H(N(H)(F))))))	F(2)H(6)N(3)	2	3	1034.77	1531950	151131	sp|P01591|IGJ_HUMAN	71	0.000362604
20200727_serum_yeast_10_15_rep1.mzML	1751.24	1779.21	-27.9704	EJISDPTSPLR	EJISDPTSPLR	(N(F)(N(H(H(H)(H))(H(N(H)(F))))))	F(2)H(6)N(3)	2	3	1034.77	4425790	398443	sp|P01591|IGJ_HUMAN	71	0.000362604
20200727_serum_yeast_10_15_rep3.mzML	1776.8	1788.14	-11.3417	EJISDPTSPLR	EJISDPTSPLR	(N(F)(N(H(H(H)(H))(H(N(H)(F))))))	F(2)H(6)N(3)	2	3	1034.77	1439860	22335.5	sp|P01591|IGJ_HUMAN	71	0.000362604
20200727_serum_yeast_1_1_rep3.mzML	1734.17	1756.03	-21.8637	EJISDPTSPLR	EJISDPTSPLR	(N(F)(N(H(H(H)(H))(H(N(H)(F))))))	F(2)H(6)N(3)	2	3	1034.77	4916150	385221	sp|P01591|IGJ_HUMAN	71	0.000362604
20200727_serum_yeast_1_1_rep4.mzML	1770.22	1772.32	-2.09624	EJISDPTSPLR	EJISDPTSPLR	(N(F)(N(H(H(H)(H))(H(N(H)(F))))))	F(2)H(6)N(3)	2	3	1034.77	1291170	100100	sp|P01591|IGJ_HUMAN	71	0.000362604
20200727_serum_yeast_10_12_rep1.mzML	1727.56	1785.04	-57.4761	EJISDPTSPLR	EJISDPTSPLR	(N(F)(N(H(H(H))(H(N(H(A)))))))	A(1)F(1)H(5)N(3)	2	3	1029.1	4636330	6.65409e+06	sp|P01591|IGJ_HUMAN	71	0.000662589
20200727_serum_yeast_10_12_rep2.mzML	1746.8	1792.11	-45.3084	EJISDPTSPLR	EJISDPTSPLR	(N(F)(N(H(H(H))(H(N(H(A)))))))	A(1)F(1)H(5)N(3)	2	3	1029.1	2173700	9.68324e+06	sp|P01591|IGJ_HUMAN	71	0.000662589
20200727_serum_yeast_10_12_rep3.mzML	1760.36	1804.02	-43.6603	EJISDPTSPLR	EJISDPTSPLR	(N(F)(N(H(H(H))(H(N(H(A)))))))	A(1)F(1)H(5)N(3)	2	3	1029.1	1515350	1.05193e+07	sp|P01591|IGJ_HUMAN	71	0.000662589
20200727_serum_yeast_10_15_rep1.mzML	1751.24	1815.25	-64.01	EJISDPTSPLR	EJISDPTSPLR	(N(F)(N(H(H(H))(H(N(H(A)))))))	A(1)F(1)H(5)N(3)	2	3	1029.1	4340490	9.08856e+06	sp|P01591|IGJ_HUMAN	71	0.000662589
20200727_serum_yeast_10_15_rep3.mzML	1776.8	1827.07	-50.2734	EJISDPTSPLR	EJISDPTSPLR	(N(F)(N(H(H(H))(H(N(H(A)))))))	A(1)F(1)H(5)N(3)	2	3	1029.1	1423350	1.20632e+07	sp|P01591|IGJ_HUMAN	71	0.000662589
20200727_serum_yeast_10_15_rep4.mzML	1796.27	1837.41	-41.1366	EJISDPTSPLR	EJISDPTSPLR	(N(F)(N(H(H(H))(H(N(H(A)))))))	A(1)F(1)H(5)N(3)	2	3	1029.1	737331	6.82397e+06	sp|P01591|IGJ_HUMAN	71	0.000662589
20200727_serum_yeast_1_1_rep2.mzML	1744.26	1768.97	-24.7077	EJISDPTSPLR	EJISDPTSPLR	(N(F)(N(H(H(H))(H(N(H(A)))))))	A(1)F(1)H(5)N(3)	2	3	1029.1	1916330	1.38444e+07	sp|P01591|IGJ_HUMAN	71	0.000662589
20200727_serum_yeast_1_1_rep3.mzML	1734.17	1786.78	-52.6136	EJISDPTSPLR	EJISDPTSPLR	(N(F)(N(H(H(H))(H(N(H(A)))))))	A(1)F(1)H(5)N(3)	2	3	1029.1	4834000	1.00957e+07	sp|P01591|IGJ_HUMAN	71	0.000662589
20200727_serum_yeast_1_1_rep4.mzML	1770.22	1803.23	-33.013	EJISDPTSPLR	EJISDPTSPLR	(N(F)(N(H(H(H))(H(N(H(A)))))))	A(1)F(1)H(5)N(3)	2	3	1029.1	1286950	1.05303e+07	sp|P01591|IGJ_HUMAN	71	0.000662589
20200727_serum_yeast_10_12_rep1.mzML	1729	1739.18	-10.1839	EJISDPTSPLR	EJISDPTSPLR	(N(N(H(H(H))(H(N(H))(N(H)(F))))))	F(1)H(6)N(4)	2	3	1053.77	11535400	932538	sp|P01591|IGJ_HUMAN	71	0.001644
20200727_serum_yeast_10_12_rep2.mzML	1742.79	1749.54	-6.75427	EJISDPTSPLR	EJISDPTSPLR	(N(N(H(H(H))(H(N(H))(N(H)(F))))))	F(1)H(6)N(4)	2	3	1053.77	8938240	396009	sp|P01591|IGJ_HUMAN	71	0.001644
20200727_serum_yeast_10_12_rep3.mzML	1738.06	1750.93	-12.8684	EJISDPTSPLR	EJISDPTSPLR	(N(N(H(H(H))(H(N(H))(N(H)(F))))))	F(1)H(6)N(4)	2	3	1053.77	11649200	338284	sp|P01591|IGJ_HUMAN	71	0.001644
20200727_serum_yeast_10_15_rep1.mzML	1752.34	1762	-9.65515	EJISDPTSPLR	EJISDPTSPLR	(N(N(H(H(H))(H(N(H))(N(H)(F))))))	F(1)H(6)N(4)	2	3	1053.77	10244800	701865	sp|P01591|IGJ_HUMAN	71	0.001644
20200727_serum_yeast_10_15_rep3.mzML	1752.25	1770.2	-17.9476	EJISDPTSPLR	EJISDPTSPLR	(N(N(H(H(H))(H(N(H))(N(H)(F))))))	F(1)H(6)N(4)	2	3	1053.77	12930500	2.0171e+06	sp|P01591|IGJ_HUMAN	71	0.001644
20200727_serum_yeast_10_15_rep4.mzML	1772.58	1786.66	-14.0796	EJISDPTSPLR	EJISDPTSPLR	(N(N(H(H(H))(H(N(H))(N(H)(F))))))	F(1)H(6)N(4)	2	3	1053.77	9889050	486010	sp|P01591|IGJ_HUMAN	71	0.001644
20200727_serum_yeast_1_1_rep2.mzML	1722.33	1724.84	-2.51453	EJISDPTSPLR	EJISDPTSPLR	(N(N(H(H(H))(H(N(H))(N(H)(F))))))	F(1)H(6)N(4)	2	3	1053.77	11945700	426494	sp|P01591|IGJ_HUMAN	71	0.001644
20200727_serum_yeast_1_1_rep3.mzML	1735.04	1740.2	-5.162	EJISDPTSPLR	EJISDPTSPLR	(N(N(H(H(H))(H(N(H))(N(H)(F))))))	F(1)H(6)N(4)	2	3	1053.77	11091500	1.20742e+06	sp|P01591|IGJ_HUMAN	71	0.001644
20200727_serum_yeast_1_1_rep4.mzML	1747.92	1755.27	-7.35297	EJISDPTSPLR	EJISDPTSPLR	(N(N(H(H(H))(H(N(H))(N(H)(F))))))	F(1)H(6)N(4)	2	3	1053.77	12947300	943265	sp|P01591|IGJ_HUMAN	71	0.001644
20200727_serum_yeast_10_12_rep1.mzML	1729	1768.38	-39.38	EJISDPTSPLR	EJISDPTSPLR	(N(N(H(H(N(H)))(H(N(H(A)))))))	A(1)H(5)N(4)	2	3	1048.1	12255700	1.69591e+08	sp|P01591|IGJ_HUMAN	71	0.00174601
20200727_serum_yeast_10_12_rep2.mzML	1742.79	1776.9	-34.114	EJISDPTSPLR	EJISDPTSPLR	(N(N(H(H(N(H)))(H(N(H(A)))))))	A(1)H(5)N(4)	2	3	1048.1	9385200	1.34333e+08	sp|P01591|IGJ_HUMAN	71	0.00174601
20200727_serum_yeast_10_12_rep3.mzML	1738.06	1782.92	-44.8623	EJISDPTSPLR	EJISDPTSPLR	(N(N(H(H(N(H)))(H(N(H(A)))))))	A(1)H(5)N(4)	2	3	1048.1	12225700	165940249	sp|P01591|IGJ_HUMAN	71	0.00174601
20200727_serum_yeast_10_15_rep1.mzML	1752.34	1795.84	-43.4992	EJISDPTSPLR	EJISDPTSPLR	(N(N(H(H(N(H)))(H(N(H(A)))))))	A(1)H(5)N(4)	2	3	1048.1	10850600	1.42234e+08	sp|P01591|IGJ_HUMAN	71	0.00174601
20200727_serum_yeast_10_15_rep3.mzML	1752.25	1805.85	-53.5975	EJISDPTSPLR	EJISDPTSPLR	(N(N(H(H(N(H)))(H(N(H(A)))))))	A(1)H(5)N(4)	2	3	1048.1	13550600	1.9157e+08	sp|P01591|IGJ_HUMAN	71	0.00174601
20200727_serum_yeast_10_15_rep4.mzML	1772.58	1818.85	-46.2662	EJISDPTSPLR	EJISDPTSPLR	(N(N(H(H(N(H)))(H(N(H(A)))))))	A(1)H(5)N(4)	2	3	1048.1	10400300	1.55658e+08	sp|P01591|IGJ_HUMAN	71	0.00174601
20200727_serum_yeast_1_1_rep2.mzML	1722.33	1753.95	-31.6202	EJISDPTSPLR	EJISDPTSPLR	(N(N(H(H(N(H)))(H(N(H(A)))))))	A(1)H(5)N(4)	2	3	1048.1	12745800	1.77336e+08	sp|P01591|IGJ_HUMAN	71	0.00174601
20200727_serum_yeast_1_1_rep3.mzML	1735.04	1771.19	-36.1512	EJISDPTSPLR	EJISDPTSPLR	(N(N(H(H(N(H)))(H(N(H(A)))))))	A(1)H(5)N(4)	2	3	1048.1	11720700	1.6389e+08	sp|P01591|IGJ_HUMAN	71	0.00174601
20200727_serum_yeast_1_1_rep4.mzML	1747.92	1786.53	-38.608	EJISDPTSPLR	EJISDPTSPLR	(N(N(H(H(N(H)))(H(N(H(A)))))))	A(1)H(5)N(4)	2	3	1048.1	13763200	1.91923e+08	sp|P01591|IGJ_HUMAN	71	0.00174601
20200727_serum_yeast_10_12_rep1.mzML	1728.9	1767.75	-38.846	EJISDPTSPLR	EJISDPTSPLR	(N(N(H(H(N(H)))(H(N(H(A)))))))	A(1)H(5)N(4)	2	2	1571.65	2406140	5.89844e+07	sp|P01591|IGJ_HUMAN	71	0.00174601
20200727_serum_yeast_10_12_rep3.mzML	1738.35	1782.14	-43.792	EJISDPTSPLR	EJISDPTSPLR	(N(N(H(H(N(H)))(H(N(H(A)))))))	A(1)H(5)N(4)	2	2	1571.65	2394140	5.2087e+07	sp|P01591|IGJ_HUMAN	71	0.00174601
20200727_serum_yeast_10_15_rep3.mzML	1752.74	1805.05	-52.3137	EJISDPTSPLR	EJISDPTSPLR	(N(N(H(H(N(H)))(H(N(H(A)))))))	A(1)H(5)N(4)	2	2	1571.65	2069510	58095076	sp|P01591|IGJ_HUMAN	71	0.00174601
20200727_serum_yeast_10_15_rep4.mzML	1772.65	1818.11	-45.4564	EJISDPTSPLR	EJISDPTSPLR	(N(N(H(H(N(H)))(H(N(H(A)))))))	A(1)H(5)N(4)	2	2	1571.65	1960670	4.26027e+07	sp|P01591|IGJ_HUMAN	71	0.00174601
20200727_serum_yeast_1_1_rep2.mzML	1722.12	1753.34	-31.2163	EJISDPTSPLR	EJISDPTSPLR	(N(N(H(H(N(H)))(H(N(H(A)))))))	A(1)H(5)N(4)	2	2	1571.65	2259170	4.89575e+07	sp|P01591|IGJ_HUMAN	71	0.00174601
20200727_serum_yeast_1_1_rep3.mzML	1735.28	1770.54	-35.2588	EJISDPTSPLR	EJISDPTSPLR	(N(N(H(H(N(H)))(H(N(H(A)))))))	A(1)H(5)N(4)	2	2	1571.65	2562600	5.92553e+07	sp|P01591|IGJ_HUMAN	71	0.00174601
20200727_serum_yeast_1_1_rep4.mzML	1747.82	1785.91	-38.0856	EJISDPTSPLR	EJISDPTSPLR	(N(N(H(H(N(H)))(H(N(H(A)))))))	A(1)H(5)N(4)	2	2	1571.65	2421590	6.09161e+07	sp|P01591|IGJ_HUMAN	71	0.00174601
20200727_serum_yeast_10_12_rep2.mzML	1742.79	1801.24	-58.4502	EJISDPTSPLR	EJISDPTSPLR	(N(N(H(N)(H(N))(H(N(H(A)))))))	A(1)H(4)N(5)	2	3	1061.78	9045550	73329.8	sp|P01591|IGJ_HUMAN	71	0.0026648
20200727_serum_yeast_10_15_rep1.mzML	1752.34	1829.42	-77.0805	EJISDPTSPLR	EJISDPTSPLR	(N(N(H(N)(H(N))(H(N(H(A)))))))	A(1)H(4)N(5)	2	3	1061.78	10441500	220533	sp|P01591|IGJ_HUMAN	71	0.0026648
20200727_serum_yeast_10_15_rep3.mzML	1752.25	1839.82	-87.5727	EJISDPTSPLR	EJISDPTSPLR	(N(N(H(N)(H(N))(H(N(H(A)))))))	A(1)H(4)N(5)	2	3	1061.78	13083300	151508	sp|P01591|IGJ_HUMAN	71	0.0026648
20200727_serum_yeast_10_15_rep4.mzML	1772.58	1850.62	-78.0448	EJISDPTSPLR	EJISDPTSPLR	(N(N(H(N)(H(N))(H(N(H(A)))))))	A(1)H(4)N(5)	2	3	1061.78	10029700	189533	sp|P01591|IGJ_HUMAN	71	0.0026648
20200727_serum_yeast_10_12_rep1.mzML	1728.18	1764.14	-35.9603	EJISDPTSPLR	EJISDPTSPLR	(N(F)(N(H(H(N(H)))(H(N(H(A)))))))	A(1)F(1)H(5)N(4)	2	3	1096.79	3298310	2.717e+07	sp|P01591|IGJ_HUMAN	71	0.00198791
20200727_serum_yeast_10_12_rep2.mzML	1741.5	1772.88	-31.3801	EJISDPTSPLR	EJISDPTSPLR	(N(F)(N(H(H(N(H)))(H(N(H(A)))))))	A(1)F(1)H(5)N(4)	2	3	1096.79	2501790	1.95341e+07	sp|P01591|IGJ_HUMAN	71	0.00198791
20200727_serum_yeast_10_12_rep3.mzML	1737.6	1778.08	-40.4837	EJISDPTSPLR	EJISDPTSPLR	(N(F)(N(H(H(N(H)))(H(N(H(A)))))))	A(1)F(1)H(5)N(4)	2	3	1096.79	3434780	2.75625e+07	sp|P01591|IGJ_HUMAN	71	0.00198791
20200727_serum_yeast_10_15_rep1.mzML	1753.16	1790.88	-37.7248	EJISDPTSPLR	EJISDPTSPLR	(N(F)(N(H(N)(H(H))(H(N(H(A)))))))	A(1)F(1)H(5)N(4)	2	3	1096.79	2770800	1.98272e+07	sp|P01591|IGJ_HUMAN	71	0.00198791
20200727_serum_yeast_10_15_rep3.mzML	1752.32	1800.62	-48.2996	EJISDPTSPLR	EJISDPTSPLR	(N(F)(N(H(H(N(H)))(H(N(H(A)))))))	A(1)F(1)H(5)N(4)	2	3	1096.79	3182410	2.783e+07	sp|P01591|IGJ_HUMAN	71	0.00198791
20200727_serum_yeast_10_15_rep4.mzML	1774.85	1814.14	-39.2922	EJISDPTSPLR	EJISDPTSPLR	(N(F)(N(H(H(N(H)))(H(N(H(A)))))))	A(1)F(1)H(5)N(4)	2	3	1096.79	2555980	1.98996e+07	sp|P01591|IGJ_HUMAN	71	0.00198791
20200727_serum_yeast_1_1_rep2.mzML	1720.6	1749.78	-29.1784	EJISDPTSPLR	EJISDPTSPLR	(N(F)(N(H(H(N(H)))(H(N(H(A)))))))	A(1)F(1)H(5)N(4)	2	3	1096.79	2806340	2.44163e+07	sp|P01591|IGJ_HUMAN	71	0.00198791
20200727_serum_yeast_1_1_rep3.mzML	1736.27	1766.78	-30.5102	EJISDPTSPLR	EJISDPTSPLR	(N(F)(N(H(H(N(H)))(H(N(H(A)))))))	A(1)F(1)H(5)N(4)	2	3	1096.79	2992350	2.40979e+07	sp|P01591|IGJ_HUMAN	71	0.00198791
20200727_serum_yeast_1_1_rep4.mzML	1749.32	1782.53	-33.2145	EJISDPTSPLR	EJISDPTSPLR	(N(F)(N(H(N)(H(H))(H(N(H(A)))))))	A(1)F(1)H(5)N(4)	2	3	1096.79	3401120	2.68832e+07	sp|P01591|IGJ_HUMAN	71	0.00198791
20200727_serum_yeast_10_12_rep1.mzML	1731.03	1769.3	-38.2721	EJISDPTSPLR	EJISDPTSPLR	(N(N(H(H(N(H)(F)))(H(N(H))(N(H))))))	F(1)H(6)N(5)	2	3	1121.47	1587690	2.4787e+06	sp|P01591|IGJ_HUMAN	71	0.00400869
20200727_serum_yeast_10_15_rep1.mzML	1755.04	1796.91	-41.8732	EJISDPTSPLR	EJISDPTSPLR	(N(F)(N(H(N(H))(H(N(H)))(H(N(H))))))	F(1)H(6)N(5)	2	3	1121.47	1371740	1748201	sp|P01591|IGJ_HUMAN	71	0.00400869
20200727_serum_yeast_1_1_rep2.mzML	1724.21	1754.85	-30.6381	EJISDPTSPLR	EJISDPTSPLR	(N(N(H(H(N(H)(F)))(H(N(H))(N(H))))))	F(1)H(6)N(5)	2	3	1121.47	1691860	1.30692e+06	sp|P01591|IGJ_HUMAN	71	0.00400869
20200727_serum_yeast_1_1_rep3.mzML	1737.36	1772.12	-34.7636	EJISDPTSPLR	EJISDPTSPLR	(N(F)(N(H(N(H))(H(N(H)))(H(N(H))))))	F(1)H(6)N(5)	2	3	1121.47	1678300	1.46899e+06	sp|P01591|IGJ_HUMAN	71	0.00400869
20200727_serum_yeast_10_12_rep1.mzML	2048.11	2113.82	-65.7082	EJISDPTSPLR	EJISDPTSPLR	(N(N(H(H(N(H(A))))(H(N(H(A)))))))	A(2)H(5)N(4)	2	3	1145.13	9226850	1.41634e+08	sp|P01591|IGJ_HUMAN	71	0.000878241
20200727_serum_yeast_10_12_rep2.mzML	2059.47	2133.74	-74.2667	EJISDPTSPLR	EJISDPTSPLR	(N(N(H(H(N(H(A))))(H(N(H(A)))))))	A(2)H(5)N(4)	2	3	1145.13	8893220	142901414	sp|P01591|IGJ_HUMAN	71	0.000878241
20200727_serum_yeast_10_12_rep3.mzML	2066.45	2138.27	-71.8175	EJISDPTSPLR	EJISDPTSPLR	(N(N(H(H(N(H(A))))(H(N(H(A)))))))	A(2)H(5)N(4)	2	3	1145.13	9695890	1.47782e+08	sp|P01591|IGJ_HUMAN	71	0.000878241
20200727_serum_yeast_10_15_rep1.mzML	2063.66	2143.58	-79.9212	EJISDPTSPLR	EJISDPTSPLR	(N(N(H(H(N(H(A))))(H(N(H(A)))))))	A(2)H(5)N(4)	2	3	1145.13	7464060	1.16511e+08	sp|P01591|IGJ_HUMAN	71	0.000878241
20200727_serum_yeast_10_15_rep3.mzML	2098.66	2167.53	-68.8688	EJISDPTSPLR	EJISDPTSPLR	(N(N(H(H(N(H(A))))(H(N(H(A)))))))	A(2)H(5)N(4)	2	3	1145.13	7954260	1.0147e+08	sp|P01591|IGJ_HUMAN	71	0.000878241
20200727_serum_yeast_10_15_rep4.mzML	2082.76	2152.75	-69.9937	EJISDPTSPLR	EJISDPTSPLR	(N(N(H(H(N(H(A))))(H(N(H(A)))))))	A(2)H(5)N(4)	2	3	1145.13	7399130	105413638	sp|P01591|IGJ_HUMAN	71	0.000878241
20200727_serum_yeast_1_1_rep2.mzML	2026.66	2112.14	-85.4817	EJISDPTSPLR	EJISDPTSPLR	(N(N(H(H(N(H(A))))(H(N(H(A)))))))	A(2)H(5)N(4)	2	3	1145.13	10033200	152670438	sp|P01591|IGJ_HUMAN	71	0.000878241
20200727_serum_yeast_1_1_rep3.mzML	2037.65	2111.41	-73.7603	EJISDPTSPLR	EJISDPTSPLR	(N(N(H(H(N(H(A))))(H(N(H(A)))))))	A(2)H(5)N(4)	2	3	1145.13	11191100	1.73711e+08	sp|P01591|IGJ_HUMAN	71	0.000878241
20200727_serum_yeast_1_1_rep4.mzML	2036.81	2115.62	-78.8084	EJISDPTSPLR	EJISDPTSPLR	(N(N(H(H(N(H(A))))(H(N(H(A)))))))	A(2)H(5)N(4)	2	3	1145.13	10716000	1.74884e+08	sp|P01591|IGJ_HUMAN	71	0.000878241
20200727_serum_yeast_10_12_rep3.mzML	2824.8	2818.63	6.16792	EJLTAPGSDSAVFFEQGTTR	EJLTAPGSDSAVFFEQGTTR	(N(N(H(H(N(H(A))))(H(N(H(A)))))))	A(2)H(5)N(4)	2	5	867.16	367724	405838	sp|P00450|CERU_HUMAN	397	0.0026836
20200727_serum_yeast_10_15_rep1.mzML	2837.55	2833.33	4.2186	EJLTAPGSDSAVFFEQGTTR	EJLTAPGSDSAVFFEQGTTR	(N(N(H(H(N(H(A))))(H(N(H(A)))))))	A(2)H(5)N(4)	2	5	867.16	517208	1603822	sp|P00450|CERU_HUMAN	397	0.0026836
20200727_serum_yeast_1_1_rep2.mzML	2789.66	2784.08	5.57998	EJLTAPGSDSAVFFEQGTTR	EJLTAPGSDSAVFFEQGTTR	(N(N(H(H(N(H(A))))(H(N(H(A)))))))	A(2)H(5)N(4)	2	5	867.16	465662	282478	sp|P00450|CERU_HUMAN	397	0.0026836
20200727_serum_yeast_10_12_rep1.mzML	2816.42	2826.28	-9.86175	EJLTAPGSDSAVFFEQGTTR	EJLTAPGSDSAVFFEQGTTR	(N(N(H(H(N(H(A))))(H(N(H(A)))))))	A(2)H(5)N(4)	2	4	1083.7	7759130	4.33281e+07	sp|P00450|CERU_HUMAN	397	0.0026836
20200727_serum_yeast_10_12_rep2.mzML	2820.45	2831.17	-10.7226	EJLTAPGSDSAVFFEQGTTR	EJLTAPGSDSAVFFEQGTTR	(N(N(H(H(N(H(A))))(H(N(H(A)))))))	A(2)H(5)N(4)	2	4	1083.7	8817020	5.14031e+07	sp|P00450|CERU_HUMAN	397	0.0026836
20200727_serum_yeast_10_12_rep3.mzML	2824.99	2835.83	-10.8351	EJLTAPGSDSAVFFEQGTTR	EJLTAPGSDSAVFFEQGTTR	(N(N(H(H(N(H(A))))(H(N(H(A)))))))	A(2)H(5)N(4)	2	4	1083.7	4402420	1.68945e+07	sp|P00450|CERU_HUMAN	397	0.0026836
20200727_serum_yeast_10_15_rep1.mzML	2839.28	2850.82	-11.5421	EJLTAPGSDSAVFFEQGTTR	EJLTAPGSDSAVFFEQGTTR	(N(N(H(H(N(H(A))))(H(N(H(A)))))))	A(2)H(5)N(4)	2	4	1083.7	5532110	4.40336e+07	sp|P00450|CERU_HUMAN	397	0.0026836
20200727_serum_yeast_10_15_rep3.mzML	2846.81	2856.42	-9.61109	EJLTAPGSDSAVFFEQGTTR	EJLTAPGSDSAVFFEQGTTR	(N(N(H(H(N(H(A))))(H(N(H(A)))))))	A(2)H(5)N(4)	2	4	1083.7	424280	8.7407e+06	sp|P00450|CERU_HUMAN	397	0.0026836
20200727_serum_yeast_10_15_rep4.mzML	2855.75	2868.37	-12.618	EJLTAPGSDSAVFFEQGTTR	EJLTAPGSDSAVFFEQGTTR	(N(N(H(H(N(H(A))))(H(N(H(A)))))))	A(2)H(5)N(4)	2	4	1083.7	898478	6.30433e+06	sp|P00450|CERU_HUMAN	397	0.0026836
20200727_serum_yeast_1_1_rep2.mzML	2790.83	2805.62	-14.7892	EJLTAPGSDSAVFFEQGTTR	EJLTAPGSDSAVFFEQGTTR	(N(N(H(H(N(H(A))))(H(N(H(A)))))))	A(2)H(5)N(4)	2	4	1083.7	2433350	2.20491e+07	sp|P00450|CERU_HUMAN	397	0.0026836
20200727_serum_yeast_1_1_rep3.mzML	2792.93	2807.2	-14.2684	EJLTAPGSDSAVFFEQGTTR	EJLTAPGSDSAVFFEQGTTR	(N(N(H(H(N(H(A))))(H(N(H(A)))))))	A(2)H(5)N(4)	2	4	1083.7	6989970	4.65947e+07	sp|P00450|CERU_HUMAN	397	0.0026836
20200727_serum_yeast_1_1_rep4.mzML	2812.34	2826.38	-14.0431	EJLTAPGSDSAVFFEQGTTR	EJLTAPGSDSAVFFEQGTTR	(N(N(H(H(N(H(A))))(H(N(H(A)))))))	A(2)H(5)N(4)	2	4	1083.7	9571550	74019782	sp|P00450|CERU_HUMAN	397	0.0026836
20200727_serum_yeast_10_12_rep1.mzML	2816.15	2829.56	-13.4129	EJLTAPGSDSAVFFEQGTTR	EJLTAPGSDSAVFFEQGTTR	(N(N(H(H(N(H(A))))(H(N(H(A)))))))	A(2)H(5)N(4)	2	3	1444.6	8451740	246868478	sp|P00450|CERU_HUMAN	397	0.0026836
20200727_serum_yeast_10_12_rep2.mzML	2820.62	2834.49	-13.8741	EJLTAPGSDSAVFFEQGTTR	EJLTAPGSDSAVFFEQGTTR	(N(N(H(H(N(H(A))))(H(N(H(A)))))))	A(2)H(5)N(4)	2	3	1444.6	7376800	2.14098e+08	sp|P00450|CERU_HUMAN	397	0.0026836
20200727_serum_yeast_10_12_rep3.mzML	2825.86	2839.17	-13.3124	EJLTAPGSDSAVFFEQGTTR	EJLTAPGSDSAVFFEQGTTR	(N(N(H(H(N(H(A))))(H(N(H(A)))))))	A(2)H(5)N(4)	2	3	1444.6	8256980	2.6944e+08	sp|P00450|CERU_HUMAN	397	0.0026836
20200727_serum_yeast_10_15_rep1.mzML	2839.36	2854.22	-14.8629	EJLTAPGSDSAVFFEQGTTR	EJLTAPGSDSAVFFEQGTTR	(N(N(H(H(N(H(A))))(H(N(H(A)))))))	A(2)H(5)N(4)	2	3	1444.6	6509640	1.87843e+08	sp|P00450|CERU_HUMAN	397	0.0026836
20200727_serum_yeast_10_15_rep3.mzML	2847.8	2859.67	-11.867	EJLTAPGSDSAVFFEQGTTR	EJLTAPGSDSAVFFEQGTTR	(N(N(H(H(N(H(A))))(H(N(H(A)))))))	A(2)H(5)N(4)	2	3	1444.6	6161930	128731260	sp|P00450|CERU_HUMAN	397	0.0026836
20200727_serum_yeast_10_15_rep4.mzML	2855.98	2872.54	-16.5608	EJLTAPGSDSAVFFEQGTTR	EJLTAPGSDSAVFFEQGTTR	(N(N(H(H(N(H(A))))(H(N(H(A)))))))	A(2)H(5)N(4)	2	3	1444.6	10360600	2.19635e+08	sp|P00450|CERU_HUMAN	397	0.0026836
20200727_serum_yeast_1_1_rep2.mzML	2792.51	2809.96	-17.4492	EJLTAPGSDSAVFFEQGTTR	EJLTAPGSDSAVFFEQGTTR	(N(N(H(H(N(H(A))))(H(N(H(A)))))))	A(2)H(5)N(4)	2	3	1444.6	10890400	3.54587e+08	sp|P00450|CERU_HUMAN	397	0.0026836
20200727_serum_yeast_1_1_rep3.mzML	2793.16	2810.94	-17.7795	EJLTAPGSDSAVFFEQGTTR	EJLTAPGSDSAVFFEQGTTR	(N(N(H(H(N(H(A))))(H(N(H(A)))))))	A(2)H(5)N(4)	2	3	1444.6	10133200	2.49056e+08	sp|P00450|CERU_HUMAN	397	0.0026836
20200727_serum_yeast_1_1_rep4.mzML	2812.03	2830.63	-18.6033	EJLTAPGSDSAVFFEQGTTR	EJLTAPGSDSAVFFEQGTTR	(N(N(H(H(N(H(A))))(H(N(H(A)))))))	A(2)H(5)N(4)	2	3	1444.6	9744850	2.75794e+08	sp|P00450|CERU_HUMAN	397	0.0026836
20200727_serum_yeast_10_12_rep1.mzML	2480.35	2581.99	-101.636	EJLTAPGSDSAVFFEQGTTR	EJLTAPGSDSAVFFEQGTTR	(N(N(H(H(H))(H(N(H))(N(H)(F))))))	F(1)H(6)N(4)	2	3	1353.24	2164330	8.91363e+06	sp|P00450|CERU_HUMAN	397	0.000132263
20200727_serum_yeast_10_15_rep1.mzML	2508.81	2591.51	-82.6958	EJLTAPGSDSAVFFEQGTTR	EJLTAPGSDSAVFFEQGTTR	(N(N(H(H(H))(H(N(H))(N(H)(F))))))	F(1)H(6)N(4)	2	3	1353.24	1419050	3.82458e+06	sp|P00450|CERU_HUMAN	397	0.000132263
20200727_serum_yeast_10_15_rep3.mzML	2517.37	2618.33	-100.962	EJLTAPGSDSAVFFEQGTTR	EJLTAPGSDSAVFFEQGTTR	(N(N(H(H(H))(H(N(H))(N(H)(F))))))	F(1)H(6)N(4)	2	3	1353.24	1689750	6.28836e+06	sp|P00450|CERU_HUMAN	397	0.000132263
20200727_serum_yeast_10_15_rep4.mzML	2524.15	2615.32	-91.17	EJLTAPGSDSAVFFEQGTTR	EJLTAPGSDSAVFFEQGTTR	(N(N(H(H(H))(H(N(H))(N(H)(F))))))	F(1)H(6)N(4)	2	3	1353.24	1586850	5.18564e+06	sp|P00450|CERU_HUMAN	397	0.000132263
20200727_serum_yeast_1_1_rep2.mzML	2459.87	2556.53	-96.6589	EJLTAPGSDSAVFFEQGTTR	EJLTAPGSDSAVFFEQGTTR	(N(N(H(H(H))(H(N(H))(N(H)(F))))))	F(1)H(6)N(4)	2	3	1353.24	2218910	9.39377e+06	sp|P00450|CERU_HUMAN	397	0.000132263
20200727_serum_yeast_1_1_rep3.mzML	2467	2565.34	-98.3426	EJLTAPGSDSAVFFEQGTTR	EJLTAPGSDSAVFFEQGTTR	(N(N(H(H(H))(H(N(H))(N(H)(F))))))	F(1)H(6)N(4)	2	3	1353.24	2260690	8.97964e+06	sp|P00450|CERU_HUMAN	397	0.000132263
20200727_serum_yeast_1_1_rep4.mzML	2472.82	2570.64	-97.8175	EJLTAPGSDSAVFFEQGTTR	EJLTAPGSDSAVFFEQGTTR	(N(N(H(H(H))(H(N(H))(N(H)(F))))))	F(1)H(6)N(4)	2	3	1353.24	2100590	5.47655e+06	sp|P00450|CERU_HUMAN	397	0.000132263
20200727_serum_yeast_10_15_rep1.mzML	2508.2	2571.57	-63.3748	EJLTAPGSDSAVFFEQGTTR	EJLTAPGSDSAVFFEQGTTR	(N(N(H(H(N(H)))(H(N(H(A)))))))	A(1)H(5)N(4)	2	4	1010.92	127917	3.61224e+06	sp|P00450|CERU_HUMAN	397	0.000108602
20200727_serum_yeast_1_1_rep3.mzML	2464.49	2541.35	-76.8629	EJLTAPGSDSAVFFEQGTTR	EJLTAPGSDSAVFFEQGTTR	(N(N(H(H(N(H)))(H(N(H(A)))))))	A(1)H(5)N(4)	2	4	1010.92	512156	2.30475e+06	sp|P00450|CERU_HUMAN	397	0.000108602
20200727_serum_yeast_1_1_rep4.mzML	2473.97	2547.1	-73.1309	EJLTAPGSDSAVFFEQGTTR	EJLTAPGSDSAVFFEQGTTR	(N(N(H(H(N(H)))(H(N(H(A)))))))	A(1)H(5)N(4)	2	4	1010.92	608655	1.13655e+06	sp|P00450|CERU_HUMAN	397	0.000108602
20200727_serum_yeast_10_12_rep1.mzML	2480.35	2579.7	-99.3485	EJLTAPGSDSAVFFEQGTTR	EJLTAPGSDSAVFFEQGTTR	(N(N(H(H(N(H)))(H(N(H(A)))))))	A(1)H(5)N(4)	2	3	1347.56	2238450	5.21248e+07	sp|P00450|CERU_HUMAN	397	0.000108602
20200727_serum_yeast_10_12_rep2.mzML	2483.14	2582.14	-99.0038	EJLTAPGSDSAVFFEQGTTR	EJLTAPGSDSAVFFEQGTTR	(N(N(H(H(N(H)))(H(N(H(A)))))))	A(1)H(5)N(4)	2	3	1347.56	1972480	4.61949e+07	sp|P00450|CERU_HUMAN	397	0.000108602
20200727_serum_yeast_10_12_rep3.mzML	2492.04	2590.84	-98.8018	EJLTAPGSDSAVFFEQGTTR	EJLTAPGSDSAVFFEQGTTR	(N(N(H(H(N(H)))(H(N(H(A)))))))	A(1)H(5)N(4)	2	3	1347.56	1834700	6.12895e+07	sp|P00450|CERU_HUMAN	397	0.000108602
20200727_serum_yeast_10_15_rep1.mzML	2508.81	2589.11	-80.3001	EJLTAPGSDSAVFFEQGTTR	EJLTAPGSDSAVFFEQGTTR	(N(N(H(H(N(H)))(H(N(H(A)))))))	A(1)H(5)N(4)	2	3	1347.56	1494050	3.67731e+07	sp|P00450|CERU_HUMAN	397	0.000108602
20200727_serum_yeast_10_15_rep3.mzML	2517.37	2616.24	-98.875	EJLTAPGSDSAVFFEQGTTR	EJLTAPGSDSAVFFEQGTTR	(N(N(H(H(N(H)))(H(N(H(A)))))))	A(1)H(5)N(4)	2	3	1347.56	1742500	4.00413e+07	sp|P00450|CERU_HUMAN	397	0.000108602
20200727_serum_yeast_10_15_rep4.mzML	2524.15	2613.5	-89.3462	EJLTAPGSDSAVFFEQGTTR	EJLTAPGSDSAVFFEQGTTR	(N(N(H(H(N(H)))(H(N(H(A)))))))	A(1)H(5)N(4)	2	3	1347.56	1649460	4.62418e+07	sp|P00450|CERU_HUMAN	397	0.000108602
20200727_serum_yeast_1_1_rep2.mzML	2459.87	2553.98	-94.1052	EJLTAPGSDSAVFFEQGTTR	EJLTAPGSDSAVFFEQGTTR	(N(N(H(H(N(H)))(H(N(H(A)))))))	A(1)H(5)N(4)	2	3	1347.56	2295700	5.20815e+07	sp|P00450|CERU_HUMAN	397	0.000108602
20200727_serum_yeast_1_1_rep3.mzML	2467	2563.07	-96.0675	EJLTAPGSDSAVFFEQGTTR	EJLTAPGSDSAVFFEQGTTR	(N(N(H(H(N(H)))(H(N(H(A)))))))	A(1)H(5)N(4)	2	3	1347.56	2377920	5.28217e+07	sp|P00450|CERU_HUMAN	397	0.000108602
20200727_serum_yeast_1_1_rep4.mzML	2472.82	2568.38	-95.5602	EJLTAPGSDSAVFFEQGTTR	EJLTAPGSDSAVFFEQGTTR	(N(N(H(H(N(H)))(H(N(H(A)))))))	A(1)H(5)N(4)	2	3	1347.56	2161770	4.41101e+07	sp|P00450|CERU_HUMAN	397	0.000108602
20200727_serum_yeast_10_12_rep1.mzML	2816.15	2830.64	-14.4915	EJLTAPGSDSAVFFEQGTTR	EJLTAPGSDSAVFFEQGTTR	(N(N(H(H(N(H(H))))(H(N(F)(H(A)))))))	A(1)F(1)H(6)N(4)	2	3	1450.27	8432230	1.71881e+07	sp|P00450|CERU_HUMAN	397	0.00212365
20200727_serum_yeast_10_12_rep2.mzML	2820.62	2835.59	-14.9669	EJLTAPGSDSAVFFEQGTTR	EJLTAPGSDSAVFFEQGTTR	(N(N(H(H(N(H(H))))(H(N(F)(H(A)))))))	A(1)F(1)H(6)N(4)	2	3	1450.27	7376800	1.46538e+07	sp|P00450|CERU_HUMAN	397	0.00212365
20200727_serum_yeast_10_12_rep3.mzML	2825.86	2840.26	-14.4045	EJLTAPGSDSAVFFEQGTTR	EJLTAPGSDSAVFFEQGTTR	(N(N(H(H(N(H(H))))(H(N(F)(H(A)))))))	A(1)F(1)H(6)N(4)	2	3	1450.27	8182130	15283697	sp|P00450|CERU_HUMAN	397	0.00212365
20200727_serum_yeast_10_15_rep1.mzML	2839.36	2855.34	-15.9754	EJLTAPGSDSAVFFEQGTTR	EJLTAPGSDSAVFFEQGTTR	(N(N(H(H(N(H(H))))(H(N(F)(H(A)))))))	A(1)F(1)H(6)N(4)	2	3	1450.27	6471340	7.5139e+06	sp|P00450|CERU_HUMAN	397	0.00212365
20200727_serum_yeast_10_15_rep3.mzML	2847.8	2860.71	-12.9063	EJLTAPGSDSAVFFEQGTTR	EJLTAPGSDSAVFFEQGTTR	(N(N(H(H(N(H(H))))(H(N(F)(H(A)))))))	A(1)F(1)H(6)N(4)	2	3	1450.27	6110670	9.8406e+06	sp|P00450|CERU_HUMAN	397	0.00212365
20200727_serum_yeast_10_15_rep4.mzML	2855.98	2873.96	-17.982	EJLTAPGSDSAVFFEQGTTR	EJLTAPGSDSAVFFEQGTTR	(N(N(H(H(N(H(H))))(H(N(F)(H(A)))))))	A(1)F(1)H(6)N(4)	2	3	1450.27	10353900	1.21274e+07	sp|P00450|CERU_HUMAN	397	0.00212365
20200727_serum_yeast_1_1_rep2.mzML	2792.51	2811.43	-18.9236	EJLTAPGSDSAVFFEQGTTR	EJLTAPGSDSAVFFEQGTTR	(N(N(H(H(N(H(H))))(H(N(F)(H(A)))))))	A(1)F(1)H(6)N(4)	2	3	1450.27	10852200	1.63758e+07	sp|P00450|CERU_HUMAN	397	0.00212365
20200727_serum_yeast_1_1_rep3.mzML	2793.16	2812.18	-19.0162	EJLTAPGSDSAVFFEQGTTR	EJLTAPGSDSAVFFEQGTTR	(N(N(H(H(N(H(H))))(H(N(F)(H(A)))))))	A(1)F(1)H(6)N(4)	2	3	1450.27	10133200	1.95511e+07	sp|P00450|CERU_HUMAN	397	0.00212365
20200727_serum_yeast_1_1_rep4.mzML	2812.03	2832.08	-20.0468	EJLTAPGSDSAVFFEQGTTR	EJLTAPGSDSAVFFEQGTTR	(N(N(H(H(N(H(H))))(H(N(F)(H(A)))))))	A(1)F(1)H(6)N(4)	2	3	1450.27	9701350	1.60687e+07	sp|P00450|CERU_HUMAN	397	0.00212365
20200727_serum_yeast_10_12_rep1.mzML	3199.33	3216.7	-17.3707	EJLTAPGSDSAVFFEQGTTR	EJLTAPGSDSAVFFEQGTTR	(N(N(H(N)(H(H)(H))(H(N(F)(H(A)))(N(F)(H(A)))))))	A(2)F(2)H(7)N(5)	2	4	1288.52	1235860	7.46214e+06	sp|P00450|CERU_HUMAN	397	0.00091909
20200727_serum_yeast_10_12_rep2.mzML	3199.52	3207.15	-7.63309	EJLTAPGSDSAVFFEQGTTR	EJLTAPGSDSAVFFEQGTTR	(N(N(H(N)(H(H)(H))(H(N(F)(H(A)))(N(F)(H(A)))))))	A(2)F(2)H(7)N(5)	2	4	1288.52	1225190	1.50519e+07	sp|P00450|CERU_HUMAN	397	0.00091909
20200727_serum_yeast_10_12_rep3.mzML	3211.39	3200.83	10.5589	EJLTAPGSDSAVFFEQGTTR	EJLTAPGSDSAVFFEQGTTR	(N(N(H(N)(H(H)(H))(H(N(F)(H(A)))(N(F)(H(A)))))))	A(2)F(2)H(7)N(5)	2	4	1288.52	1093060	1.43417e+07	sp|P00450|CERU_HUMAN	397	0.00091909
20200727_serum_yeast_10_15_rep1.mzML	3212.62	3199.39	13.2301	EJLTAPGSDSAVFFEQGTTR	EJLTAPGSDSAVFFEQGTTR	(N(N(H(N)(H(H)(H))(H(N(F)(H(A)))(N(F)(H(A)))))))	A(2)F(2)H(7)N(5)	2	4	1288.52	719308	1.13072e+07	sp|P00450|CERU_HUMAN	397	0.00091909
20200727_serum_yeast_1_1_rep2.mzML	3166.14	3206.34	-40.2043	EJLTAPGSDSAVFFEQGTTR	EJLTAPGSDSAVFFEQGTTR	(N(N(H(N)(H(H)(H))(H(N(F)(H(A)))(N(F)(H(A)))))))	A(2)F(2)H(7)N(5)	2	4	1288.52	2439790	2.50101e+07	sp|P00450|CERU_HUMAN	397	0.00091909
20200727_serum_yeast_1_1_rep3.mzML	3174.68	3199.91	-25.2281	EJLTAPGSDSAVFFEQGTTR	EJLTAPGSDSAVFFEQGTTR	(N(N(H(N)(H(H)(H))(H(N(F)(H(A)))(N(F)(H(A)))))))	A(2)F(2)H(7)N(5)	2	4	1288.52	2468840	2.24412e+07	sp|P00450|CERU_HUMAN	397	0.00091909
20200727_serum_yeast_1_1_rep4.mzML	3187.05	3205.76	-18.7122	EJLTAPGSDSAVFFEQGTTR	EJLTAPGSDSAVFFEQGTTR	(N(N(H(N)(H(H)(H))(H(N(F)(H(A)))(N(F)(H(A)))))))	A(2)F(2)H(7)N(5)	2	4	1288.52	1447120	1.8284e+07	sp|P00450|CERU_HUMAN	397	0.00091909
20200727_serum_yeast_10_12_rep1.mzML	1814.15	1840.97	-26.8183	ELHHLQEQJVSNAFLDK	ELHHLQEQJVSNAFLDK	(N(N(H(H(N(H(A))))(H(N(H(A)))))))	A(2)H(5)N(4)	9	4	1057.45	4422880	72329168	sp|P00450|CERU_HUMAN	762	0.000793722
20200727_serum_yeast_10_12_rep2.mzML	1820.71	1843.14	-22.4279	ELHHLQEQJVSNAFLDK	ELHHLQEQJVSNAFLDK	(N(N(H(H(N(H(A))))(H(N(H(A)))))))	A(2)H(5)N(4)	9	4	1057.45	3704090	3.69552e+07	sp|P00450|CERU_HUMAN	762	0.000793722
20200727_serum_yeast_10_12_rep3.mzML	1849.6	1866.41	-16.8113	ELHHLQEQJVSNAFLDK	ELHHLQEQJVSNAFLDK	(N(N(H(H(N(H(A))))(H(N(H(A)))))))	A(2)H(5)N(4)	9	4	1057.45	4308240	5.29416e+07	sp|P00450|CERU_HUMAN	762	0.000793722
20200727_serum_yeast_10_15_rep1.mzML	1859.73	1875.1	-15.3723	ELHHLQEQJVSNAFLDK	ELHHLQEQJVSNAFLDK	(N(N(H(H(N(H(A))))(H(N(H(A)))))))	A(2)H(5)N(4)	9	4	1057.45	4584900	5.48055e+07	sp|P00450|CERU_HUMAN	762	0.000793722
20200727_serum_yeast_10_15_rep3.mzML	1881.82	1896.61	-14.7876	ELHHLQEQJVSNAFLDK	ELHHLQEQJVSNAFLDK	(N(N(H(H(N(H(A))))(H(N(H(A)))))))	A(2)H(5)N(4)	9	4	1057.45	5680730	6.00599e+07	sp|P00450|CERU_HUMAN	762	0.000793722
20200727_serum_yeast_10_15_rep4.mzML	1883.08	1900.48	-17.4021	ELHHLQEQJVSNAFLDK	ELHHLQEQJVSNAFLDK	(N(N(H(H(N(H(A))))(H(N(H(A)))))))	A(2)H(5)N(4)	9	4	1057.45	5359230	5.80424e+07	sp|P00450|CERU_HUMAN	762	0.000793722
20200727_serum_yeast_1_1_rep2.mzML	1788.34	1815.65	-27.3145	ELHHLQEQJVSNAFLDK	ELHHLQEQJVSNAFLDK	(N(N(H(H(N(H(A))))(H(N(H(A)))))))	A(2)H(5)N(4)	9	4	1057.45	6159860	6.78336e+07	sp|P00450|CERU_HUMAN	762	0.000793722
20200727_serum_yeast_1_1_rep3.mzML	1813.25	1834.06	-20.8145	ELHHLQEQJVSNAFLDK	ELHHLQEQJVSNAFLDK	(N(N(H(H(N(H(A))))(H(N(H(A)))))))	A(2)H(5)N(4)	9	4	1057.45	4806770	5.68006e+07	sp|P00450|CERU_HUMAN	762	0.000793722
20200727_serum_yeast_1_1_rep4.mzML	1829.83	1845.38	-15.5488	ELHHLQEQJVSNAFLDK	ELHHLQEQJVSNAFLDK	(N(N(H(H(N(H(A))))(H(N(H(A)))))))	A(2)H(5)N(4)	9	4	1057.45	7076630	7.75147e+07	sp|P00450|CERU_HUMAN	762	0.000793722
20200727_serum_yeast_10_12_rep1.mzML	1814.06	1841.13	-27.0709	ELHHLQEQJVSNAFLDK	ELHHLQEQJVSNAFLDK	(N(N(H(H(N(H(A))))(H(N(H(A)))))))	A(2)H(5)N(4)	9	3	1409.6	10236000	196732258	sp|P00450|CERU_HUMAN	762	0.000793722
20200727_serum_yeast_10_12_rep2.mzML	1821.04	1843.29	-22.2539	ELHHLQEQJVSNAFLDK	ELHHLQEQJVSNAFLDK	(N(N(H(H(N(H(A))))(H(N(H(A)))))))	A(2)H(5)N(4)	9	3	1409.6	8975480	1.80421e+08	sp|P00450|CERU_HUMAN	762	0.000793722
20200727_serum_yeast_10_12_rep3.mzML	1849.56	1866.57	-17.0113	ELHHLQEQJVSNAFLDK	ELHHLQEQJVSNAFLDK	(N(N(H(H(N(H(A))))(H(N(H(A)))))))	A(2)H(5)N(4)	9	3	1409.6	7850840	169058216	sp|P00450|CERU_HUMAN	762	0.000793722
20200727_serum_yeast_10_15_rep1.mzML	1860.26	1875.24	-14.9849	ELHHLQEQJVSNAFLDK	ELHHLQEQJVSNAFLDK	(N(N(H(H(N(H(A))))(H(N(H(A)))))))	A(2)H(5)N(4)	9	3	1409.6	6046130	118609575	sp|P00450|CERU_HUMAN	762	0.000793722
20200727_serum_yeast_10_15_rep3.mzML	1881.72	1896.83	-15.108	ELHHLQEQJVSNAFLDK	ELHHLQEQJVSNAFLDK	(N(N(H(H(N(H(A))))(H(N(H(A)))))))	A(2)H(5)N(4)	9	3	1409.6	7626800	134690600	sp|P00450|CERU_HUMAN	762	0.000793722
20200727_serum_yeast_10_15_rep4.mzML	1883.23	1900.66	-17.4306	ELHHLQEQJVSNAFLDK	ELHHLQEQJVSNAFLDK	(N(N(H(H(N(H(A))))(H(N(H(A)))))))	A(2)H(5)N(4)	9	3	1409.6	6722840	1.42753e+08	sp|P00450|CERU_HUMAN	762	0.000793722
20200727_serum_yeast_1_1_rep2.mzML	1788.37	1815.78	-27.4097	ELHHLQEQJVSNAFLDK	ELHHLQEQJVSNAFLDK	(N(N(H(H(N(H(A))))(H(N(H(A)))))))	A(2)H(5)N(4)	9	3	1409.6	9202590	1.81999e+08	sp|P00450|CERU_HUMAN	762	0.000793722
20200727_serum_yeast_1_1_rep3.mzML	1812.96	1834.2	-21.2433	ELHHLQEQJVSNAFLDK	ELHHLQEQJVSNAFLDK	(N(N(H(H(N(H(A))))(H(N(H(A)))))))	A(2)H(5)N(4)	9	3	1409.6	9411720	190721089	sp|P00450|CERU_HUMAN	762	0.000793722
20200727_serum_yeast_1_1_rep4.mzML	1829.79	1845.5	-15.709	ELHHLQEQJVSNAFLDK	ELHHLQEQJVSNAFLDK	(N(N(H(H(N(H(A))))(H(N(H(A)))))))	A(2)H(5)N(4)	9	3	1409.6	7316130	151088432	sp|P00450|CERU_HUMAN	762	0.000793722
20200727_serum_yeast_10_12_rep1.mzML	1795.71	1827.99	-32.2774	ELHHLQEQJVSNAFLDK	ELHHLQEQJVSNAFLDK	(N(F)(N(H(N)(H(H))(H(N(H(A(A))))))))	A(2)F(1)H(5)N(4)	9	4	1093.96	1244860	1.57679e+07	sp|P00450|CERU_HUMAN	762	5.13998e-05
20200727_serum_yeast_10_12_rep2.mzML	1799.15	1831.51	-32.3596	ELHHLQEQJVSNAFLDK	ELHHLQEQJVSNAFLDK	(N(F)(N(H(N)(H(H))(H(N(H(A(A))))))))	A(2)F(1)H(5)N(4)	9	4	1093.96	639502	1.48191e+07	sp|P00450|CERU_HUMAN	762	5.13998e-05
20200727_serum_yeast_10_12_rep3.mzML	1830.2	1853.32	-23.1204	ELHHLQEQJVSNAFLDK	ELHHLQEQJVSNAFLDK	(N(F)(N(H(N)(H(H))(H(N(H(A(A))))))))	A(2)F(1)H(5)N(4)	9	4	1093.96	530403	1.46049e+07	sp|P00450|CERU_HUMAN	762	5.13998e-05
20200727_serum_yeast_10_15_rep1.mzML	1847.43	1863.83	-16.4047	ELHHLQEQJVSNAFLDK	ELHHLQEQJVSNAFLDK	(N(F)(N(H(N)(H(H))(H(N(H(A(A))))))))	A(2)F(1)H(5)N(4)	9	4	1093.96	922275	1.6641e+07	sp|P00450|CERU_HUMAN	762	5.13998e-05
20200727_serum_yeast_10_15_rep3.mzML	1855.17	1880.64	-25.4659	ELHHLQEQJVSNAFLDK	ELHHLQEQJVSNAFLDK	(N(F)(N(H(N)(H(H))(H(N(H(A(A))))))))	A(2)F(1)H(5)N(4)	9	4	1093.96	901281	1.43533e+07	sp|P00450|CERU_HUMAN	762	5.13998e-05
20200727_serum_yeast_10_15_rep4.mzML	1860.06	1887.1	-27.0408	ELHHLQEQJVSNAFLDK	ELHHLQEQJVSNAFLDK	(N(F)(N(H(N)(H(H))(H(N(H(A(A))))))))	A(2)F(1)H(5)N(4)	9	4	1093.96	915603	19391453	sp|P00450|CERU_HUMAN	762	5.13998e-05
20200727_serum_yeast_1_1_rep2.mzML	1781.18	1805.73	-24.5483	ELHHLQEQJVSNAFLDK	ELHHLQEQJVSNAFLDK	(N(F)(N(H(N)(H(H))(H(N(H(A(A))))))))	A(2)F(1)H(5)N(4)	9	4	1093.96	1327870	2.52616e+07	sp|P00450|CERU_HUMAN	762	5.13998e-05
20200727_serum_yeast_1_1_rep3.mzML	1805.96	1823.93	-17.9689	ELHHLQEQJVSNAFLDK	ELHHLQEQJVSNAFLDK	(N(N(H(H(N(H(A))))(H(N(F)(H(A)))))))	A(2)F(1)H(5)N(4)	9	4	1093.96	1562590	1.74151e+07	sp|P00450|CERU_HUMAN	762	5.13998e-05
20200727_serum_yeast_1_1_rep4.mzML	1821.73	1836.47	-14.7448	ELHHLQEQJVSNAFLDK	ELHHLQEQJVSNAFLDK	(N(N(H(N)(H(H))(H(N(F)(H(A(A))))))))	A(2)F(1)H(5)N(4)	9	4	1093.96	1691980	2.46657e+07	sp|P00450|CERU_HUMAN	762	5.13998e-05
20200727_serum_yeast_10_12_rep1.mzML	1796.84	1823.51	-26.6722	ELHHLQEQJVSNAFLDK	ELHHLQEQJVSNAFLDK	(N(F)(N(H(N)(H(H))(H(N(H(A(A))))))))	A(2)F(1)H(5)N(4)	9	3	1458.28	1621540	5.06922e+07	sp|P00450|CERU_HUMAN	762	5.13998e-05
20200727_serum_yeast_10_12_rep2.mzML	1799.48	1827.51	-28.0301	ELHHLQEQJVSNAFLDK	ELHHLQEQJVSNAFLDK	(N(F)(N(H(N)(H(H))(H(N(H(A(A))))))))	A(2)F(1)H(5)N(4)	9	3	1458.28	1478160	4.6525e+07	sp|P00450|CERU_HUMAN	762	5.13998e-05
20200727_serum_yeast_10_12_rep3.mzML	1831.96	1848.74	-16.7798	ELHHLQEQJVSNAFLDK	ELHHLQEQJVSNAFLDK	(N(F)(N(H(N)(H(H))(H(N(H(A(A))))))))	A(2)F(1)H(5)N(4)	9	3	1458.28	1315260	4.3861e+07	sp|P00450|CERU_HUMAN	762	5.13998e-05
20200727_serum_yeast_10_15_rep1.mzML	1838.92	1859.72	-20.8017	ELHHLQEQJVSNAFLDK	ELHHLQEQJVSNAFLDK	(N(N(H(H(N(H(A))))(H(N(F)(H(A)))))))	A(2)F(1)H(5)N(4)	9	3	1458.28	459747	1.51609e+07	sp|P00450|CERU_HUMAN	762	5.13998e-05
20200727_serum_yeast_10_15_rep3.mzML	1855.44	1875.18	-19.737	ELHHLQEQJVSNAFLDK	ELHHLQEQJVSNAFLDK	(N(F)(N(H(N)(H(H))(H(N(H(A(A))))))))	A(2)F(1)H(5)N(4)	9	3	1458.28	1282710	4.16371e+07	sp|P00450|CERU_HUMAN	762	5.13998e-05
20200727_serum_yeast_10_15_rep4.mzML	1860.3	1882.34	-22.0363	ELHHLQEQJVSNAFLDK	ELHHLQEQJVSNAFLDK	(N(F)(N(H(N)(H(H))(H(N(H(A(A))))))))	A(2)F(1)H(5)N(4)	9	3	1458.28	1161970	3.84356e+07	sp|P00450|CERU_HUMAN	762	5.13998e-05
20200727_serum_yeast_1_1_rep2.mzML	1777.12	1802.48	-25.3609	ELHHLQEQJVSNAFLDK	ELHHLQEQJVSNAFLDK	(N(N(H(H(N(H(A))))(H(N(F)(H(A)))))))	A(2)F(1)H(5)N(4)	9	3	1458.28	1600920	5.24824e+07	sp|P00450|CERU_HUMAN	762	5.13998e-05
20200727_serum_yeast_1_1_rep3.mzML	1807.34	1820.44	-13.096	ELHHLQEQJVSNAFLDK	ELHHLQEQJVSNAFLDK	(N(N(H(H(N(H(A))))(H(N(F)(H(A)))))))	A(2)F(1)H(5)N(4)	9	3	1458.28	1713310	5.09524e+07	sp|P00450|CERU_HUMAN	762	5.13998e-05
20200727_serum_yeast_1_1_rep4.mzML	1814.58	1833.39	-18.8107	ELHHLQEQJVSNAFLDK	ELHHLQEQJVSNAFLDK	(N(N(H(H(N(H(A))))(H(N(F)(H(A)))))))	A(2)F(1)H(5)N(4)	9	3	1458.28	1643080	3.50945e+07	sp|P00450|CERU_HUMAN	762	5.13998e-05
20200727_serum_yeast_10_12_rep1.mzML	2047.61	2110.73	-63.1244	ELHHLQEQJVSNAFLDK	ELHHLQEQJVSNAFLDK	(N(N(H(H(N(H(A))))(H(N(H(A)))(N(H(A)))))))	A(3)H(6)N(5)	9	4	1221.51	2316580	6.69098e+07	sp|P00450|CERU_HUMAN	762	0.000198224
20200727_serum_yeast_10_12_rep2.mzML	2061.01	2130.87	-69.8586	ELHHLQEQJVSNAFLDK	ELHHLQEQJVSNAFLDK	(N(N(H(H(N(H(A))))(H(N(H(A)))(N(H(A)))))))	A(3)H(6)N(5)	9	4	1221.51	2435950	6.11699e+07	sp|P00450|CERU_HUMAN	762	0.000198224
20200727_serum_yeast_10_12_rep3.mzML	2072.78	2135.44	-62.6638	ELHHLQEQJVSNAFLDK	ELHHLQEQJVSNAFLDK	(N(N(H(H(N(H(A))))(H(N(H(A)))(N(H(A)))))))	A(3)H(6)N(5)	9	4	1221.51	3301370	6.87837e+07	sp|P00450|CERU_HUMAN	762	0.000198224
20200727_serum_yeast_10_15_rep1.mzML	2064.02	2140.35	-76.3297	ELHHLQEQJVSNAFLDK	ELHHLQEQJVSNAFLDK	(N(N(H(H(N(H(A))))(H(N(H(A)))(N(H(A)))))))	A(3)H(6)N(5)	9	4	1221.51	2015880	3.8288e+07	sp|P00450|CERU_HUMAN	762	0.000198224
20200727_serum_yeast_10_15_rep3.mzML	2109.89	2164.94	-55.0483	ELHHLQEQJVSNAFLDK	ELHHLQEQJVSNAFLDK	(N(N(H(H(N(H(A))))(H(N(H(A)))(N(H(A)))))))	A(3)H(6)N(5)	9	4	1221.51	2588810	5.83741e+07	sp|P00450|CERU_HUMAN	762	0.000198224
20200727_serum_yeast_10_15_rep4.mzML	2084.94	2149.33	-64.3911	ELHHLQEQJVSNAFLDK	ELHHLQEQJVSNAFLDK	(N(N(H(H(N(H(A))))(H(N(H(A)))(N(H(A)))))))	A(3)H(6)N(5)	9	4	1221.51	1685540	3.69775e+07	sp|P00450|CERU_HUMAN	762	0.000198224
20200727_serum_yeast_1_1_rep2.mzML	2030.19	2109.69	-79.4986	ELHHLQEQJVSNAFLDK	ELHHLQEQJVSNAFLDK	(N(N(H(H(N(H(A))))(H(N(H(A)))(N(H(A)))))))	A(3)H(6)N(5)	9	4	1221.51	2769720	6.97727e+07	sp|P00450|CERU_HUMAN	762	0.000198224
20200727_serum_yeast_1_1_rep3.mzML	2038.79	2108.31	-69.5208	ELHHLQEQJVSNAFLDK	ELHHLQEQJVSNAFLDK	(N(N(H(H(N(H(A))))(H(N(H(A)))(N(H(A)))))))	A(3)H(6)N(5)	9	4	1221.51	3156300	8.19067e+07	sp|P00450|CERU_HUMAN	762	0.000198224
20200727_serum_yeast_1_1_rep4.mzML	2039.32	2112.58	-73.2607	ELHHLQEQJVSNAFLDK	ELHHLQEQJVSNAFLDK	(N(N(H(H(N(H(A))))(H(N(H(A)))(N(H(A)))))))	A(3)H(6)N(5)	9	4	1221.51	2506550	6.44552e+07	sp|P00450|CERU_HUMAN	762	0.000198224
20200727_serum_yeast_10_12_rep1.mzML	2045.94	2083.8	-37.8594	ELHHLQEQJVSNAFLDK	ELHHLQEQJVSNAFLDK	(N(N(H(H(N(H(A))))(H(N(H(A)))(N(H(A)))))))	A(3)H(6)N(5)	9	3	1628.34	815441	2.77475e+07	sp|P00450|CERU_HUMAN	762	0.000198224
20200727_serum_yeast_10_12_rep2.mzML	2061.8	2103.65	-41.8534	ELHHLQEQJVSNAFLDK	ELHHLQEQJVSNAFLDK	(N(N(H(H(N(H(A))))(H(N(H(A)))(N(H(A)))))))	A(3)H(6)N(5)	9	3	1628.34	1005810	2.90393e+07	sp|P00450|CERU_HUMAN	762	0.000198224
20200727_serum_yeast_10_12_rep3.mzML	2072.24	2108.61	-36.3695	ELHHLQEQJVSNAFLDK	ELHHLQEQJVSNAFLDK	(N(N(H(H(N(H(A))))(H(N(H(A)))(N(H(A)))))))	A(3)H(6)N(5)	9	3	1628.34	793279	2.59647e+07	sp|P00450|CERU_HUMAN	762	0.000198224
20200727_serum_yeast_10_15_rep1.mzML	2065.33	2110.38	-45.0517	ELHHLQEQJVSNAFLDK	ELHHLQEQJVSNAFLDK	(N(N(H(H(N(H(A))))(H(N(H(A)))(N(H(A)))))))	A(3)H(6)N(5)	9	3	1628.34	808135	2.85817e+07	sp|P00450|CERU_HUMAN	762	0.000198224
20200727_serum_yeast_10_15_rep4.mzML	2086.76	2122.69	-35.9254	ELHHLQEQJVSNAFLDK	ELHHLQEQJVSNAFLDK	(N(N(H(H(N(H(A))))(H(N(H(A)))(N(H(A)))))))	A(3)H(6)N(5)	9	3	1628.34	836825	2.46113e+07	sp|P00450|CERU_HUMAN	762	0.000198224
20200727_serum_yeast_1_1_rep2.mzML	2030.07	2079.5	-49.4259	ELHHLQEQJVSNAFLDK	ELHHLQEQJVSNAFLDK	(N(N(H(H(N(H(A))))(H(N(H(A)))(N(H(A)))))))	A(3)H(6)N(5)	9	3	1628.34	1001020	2.90676e+07	sp|P00450|CERU_HUMAN	762	0.000198224
20200727_serum_yeast_1_1_rep3.mzML	2038.45	2079.89	-41.4372	ELHHLQEQJVSNAFLDK	ELHHLQEQJVSNAFLDK	(N(N(H(H(N(H(A))))(H(N(H(A)))(N(H(A)))))))	A(3)H(6)N(5)	9	3	1628.34	974743	3.10727e+07	sp|P00450|CERU_HUMAN	762	0.000198224
20200727_serum_yeast_1_1_rep4.mzML	2039.88	2082.83	-42.9526	ELHHLQEQJVSNAFLDK	ELHHLQEQJVSNAFLDK	(N(N(H(H(N(H(A))))(H(N(H(A)))(N(H(A)))))))	A(3)H(6)N(5)	9	3	1628.34	1269960	3.27766e+07	sp|P00450|CERU_HUMAN	762	0.000198224
20200727_serum_yeast_10_12_rep1.mzML	2047.61	2054.74	-7.12718	ELHHLQEQJVSNAFLDK	ELHHLQEQJVSNAFLDK	(N(N(H(N)(H(H)(H))(H(N(H(A)))(N(F)(H(A)))))))	A(2)F(1)H(7)N(5)	9	4	1225.76	2291350	202508	sp|P00450|CERU_HUMAN	762	0.000153665
20200727_serum_yeast_10_12_rep2.mzML	2061.01	2062.18	-1.17107	ELHHLQEQJVSNAFLDK	ELHHLQEQJVSNAFLDK	(N(N(H(N)(H(H)(H))(H(N(H(A)))(N(F)(H(A)))))))	A(2)F(1)H(7)N(5)	9	4	1225.76	2430990	599722	sp|P00450|CERU_HUMAN	762	0.000153665
20200727_serum_yeast_10_12_rep3.mzML	2072.78	2075.66	-2.87764	ELHHLQEQJVSNAFLDK	ELHHLQEQJVSNAFLDK	(N(N(H(N)(H(H)(H))(H(N(H(A)))(N(F)(H(A)))))))	A(2)F(1)H(7)N(5)	9	4	1225.76	3296950	1.12175e+06	sp|P00450|CERU_HUMAN	762	0.000153665
20200727_serum_yeast_10_15_rep1.mzML	2064.02	2071.68	-7.66284	ELHHLQEQJVSNAFLDK	ELHHLQEQJVSNAFLDK	(N(N(H(N)(H(H)(H))(H(N(H(A)))(N(F)(H(A)))))))	A(2)F(1)H(7)N(5)	9	4	1225.76	1990190	75438.1	sp|P00450|CERU_HUMAN	762	0.000153665
20200727_serum_yeast_10_15_rep4.mzML	2084.94	2093.83	-8.88928	ELHHLQEQJVSNAFLDK	ELHHLQEQJVSNAFLDK	(N(N(H(N)(H(H)(H))(H(N(H(A)))(N(F)(H(A)))))))	A(2)F(1)H(7)N(5)	9	4	1225.76	1645520	99843.8	sp|P00450|CERU_HUMAN	762	0.000153665
20200727_serum_yeast_1_1_rep2.mzML	2030.19	2036.76	-6.57173	ELHHLQEQJVSNAFLDK	ELHHLQEQJVSNAFLDK	(N(N(H(N)(H(H)(H))(H(N(H(A)))(N(F)(H(A)))))))	A(2)F(1)H(7)N(5)	9	4	1225.76	2748790	644992	sp|P00450|CERU_HUMAN	762	0.000153665
20200727_serum_yeast_1_1_rep3.mzML	2038.79	2046.36	-7.57466	ELHHLQEQJVSNAFLDK	ELHHLQEQJVSNAFLDK	(N(F)(N(H(H(N(H(A))))(H(N(H(H)))(N(H(A)))))))	A(2)F(1)H(7)N(5)	9	4	1225.76	3146810	631451	sp|P00450|CERU_HUMAN	762	0.000153665
20200727_serum_yeast_10_12_rep1.mzML	2043.49	2071.38	-27.8915	ELHHLQEQJVSNAFLDK	ELHHLQEQJVSNAFLDK	(N(F)(N(H(H(N(F)(H(A))))(H(N(H)(F))(N(H(A)))))))	A(2)F(3)H(6)N(5)	9	4	1258.28	2584590	7.65172e+07	sp|P00450|CERU_HUMAN	762	0.000673119
20200727_serum_yeast_10_12_rep2.mzML	2057.35	2088	-30.6546	ELHHLQEQJVSNAFLDK	ELHHLQEQJVSNAFLDK	(N(F)(N(H(H(N(F)(H(A))))(H(N(H)(F))(N(H(A)))))))	A(2)F(3)H(6)N(5)	9	4	1258.28	2135910	6.99411e+07	sp|P00450|CERU_HUMAN	762	0.000673119
20200727_serum_yeast_10_12_rep3.mzML	2068.53	2094.95	-26.4178	ELHHLQEQJVSNAFLDK	ELHHLQEQJVSNAFLDK	(N(F)(N(H(H(N(F)(H(A))))(H(N(H)(F))(N(H(A)))))))	A(2)F(3)H(6)N(5)	9	4	1258.28	2677970	8.28435e+07	sp|P00450|CERU_HUMAN	762	0.000673119
20200727_serum_yeast_10_15_rep1.mzML	2060.35	2093.9	-33.5543	ELHHLQEQJVSNAFLDK	ELHHLQEQJVSNAFLDK	(N(F)(N(H(H(N(F)(H(A))))(H(N(H)(F))(N(H(A)))))))	A(2)F(3)H(6)N(5)	9	4	1258.28	1812470	4.35745e+07	sp|P00450|CERU_HUMAN	762	0.000673119
20200727_serum_yeast_10_15_rep3.mzML	2104.82	2127.76	-22.9374	ELHHLQEQJVSNAFLDK	ELHHLQEQJVSNAFLDK	(N(F)(N(H(H(N(F)(H(A))))(H(N(H)(F))(N(H(A)))))))	A(2)F(3)H(6)N(5)	9	4	1258.28	2656510	6.21289e+07	sp|P00450|CERU_HUMAN	762	0.000673119
20200727_serum_yeast_10_15_rep4.mzML	2081.36	2110.12	-28.7565	ELHHLQEQJVSNAFLDK	ELHHLQEQJVSNAFLDK	(N(F)(N(H(H(N(F)(H(A))))(H(N(H)(F))(N(H(A)))))))	A(2)F(3)H(6)N(5)	9	4	1258.28	1701140	5.08387e+07	sp|P00450|CERU_HUMAN	762	0.000673119
20200727_serum_yeast_1_1_rep2.mzML	2024.87	2061.26	-36.3949	ELHHLQEQJVSNAFLDK	ELHHLQEQJVSNAFLDK	(N(F)(N(H(H(N(F)(H(A))))(H(N(H)(F))(N(H(A)))))))	A(2)F(3)H(6)N(5)	9	4	1258.28	2603400	7.67094e+07	sp|P00450|CERU_HUMAN	762	0.000673119
20200727_serum_yeast_1_1_rep3.mzML	2034.23	2065.35	-31.1161	ELHHLQEQJVSNAFLDK	ELHHLQEQJVSNAFLDK	(N(F)(N(H(H(N(F)(H(A))))(H(N(H)(F))(N(H(A)))))))	A(2)F(3)H(6)N(5)	9	4	1258.28	3284490	8.40903e+07	sp|P00450|CERU_HUMAN	762	0.000673119
20200727_serum_yeast_1_1_rep4.mzML	2032.02	2066.94	-34.92	ELHHLQEQJVSNAFLDK	ELHHLQEQJVSNAFLDK	(N(F)(N(H(H(N(F)(H(A))))(H(N(H)(F))(N(H(A)))))))	A(2)F(3)H(6)N(5)	9	4	1258.28	2945180	7.30854e+07	sp|P00450|CERU_HUMAN	762	0.000673119
20200727_serum_yeast_10_12_rep1.mzML	2043.49	2088.14	-44.6467	ELHHLQEQJVSNAFLDK	ELHHLQEQJVSNAFLDK	(N(N(H(H(N(F)(H(A))))(H(N(H(A)))(N(H(A)))))))	A(3)F(1)H(6)N(5)	9	4	1258.02	2590660	6.80396e+07	sp|P00450|CERU_HUMAN	762	0.000175334
20200727_serum_yeast_10_12_rep2.mzML	2057.35	2108.49	-51.1402	ELHHLQEQJVSNAFLDK	ELHHLQEQJVSNAFLDK	(N(N(H(H(N(F)(H(A))))(H(N(H(A)))(N(H(A)))))))	A(3)F(1)H(6)N(5)	9	4	1258.02	2109850	6.15477e+07	sp|P00450|CERU_HUMAN	762	0.000175334
20200727_serum_yeast_10_12_rep3.mzML	2068.53	2113.12	-44.5926	ELHHLQEQJVSNAFLDK	ELHHLQEQJVSNAFLDK	(N(N(H(H(N(F)(H(A))))(H(N(H(A)))(N(H(A)))))))	A(3)F(1)H(6)N(5)	9	4	1258.02	2681170	6.86282e+07	sp|P00450|CERU_HUMAN	762	0.000175334
20200727_serum_yeast_10_15_rep1.mzML	2060.35	2115.59	-55.2422	ELHHLQEQJVSNAFLDK	ELHHLQEQJVSNAFLDK	(N(N(H(H(N(F)(H(A))))(H(N(H(A)))(N(H(A)))))))	A(3)F(1)H(6)N(5)	9	4	1258.02	1849050	43458305	sp|P00450|CERU_HUMAN	762	0.000175334
20200727_serum_yeast_10_15_rep3.mzML	2104.82	2143.75	-38.9283	ELHHLQEQJVSNAFLDK	ELHHLQEQJVSNAFLDK	(N(N(H(H(N(F)(H(A))))(H(N(H(A)))(N(H(A)))))))	A(3)F(1)H(6)N(5)	9	4	1258.02	2683020	5.66987e+07	sp|P00450|CERU_HUMAN	762	0.000175334
20200727_serum_yeast_1_1_rep2.mzML	2024.87	2085.05	-60.1777	ELHHLQEQJVSNAFLDK	ELHHLQEQJVSNAFLDK	(N(N(H(H(N(F)(H(A))))(H(N(H(A)))(N(H(A)))))))	A(3)F(1)H(6)N(5)	9	4	1258.02	2568050	6.45114e+07	sp|P00450|CERU_HUMAN	762	0.000175334
20200727_serum_yeast_1_1_rep3.mzML	2034.23	2084.68	-50.4492	ELHHLQEQJVSNAFLDK	ELHHLQEQJVSNAFLDK	(N(N(H(H(N(F)(H(A))))(H(N(H(A)))(N(H(A)))))))	A(3)F(1)H(6)N(5)	9	4	1258.02	3339690	75742071	sp|P00450|CERU_HUMAN	762	0.000175334
20200727_serum_yeast_1_1_rep4.mzML	2032.02	2087.95	-55.9319	ELHHLQEQJVSNAFLDK	ELHHLQEQJVSNAFLDK	(N(N(H(H(N(F)(H(A))))(H(N(H(A)))(N(H(A)))))))	A(3)F(1)H(6)N(5)	9	4	1258.02	3036110	7.07356e+07	sp|P00450|CERU_HUMAN	762	0.000175334
20200727_serum_yeast_10_12_rep1.mzML	2043.49	2088.9	-45.4111	ELHHLQEQJVSNAFLDK	ELHHLQEQJVSNAFLDK	(N(N(H(N)(H(H)(H))(H(N(F)(H(A)))(N(F)(H(A)))))))	A(2)F(2)H(7)N(5)	9	4	1262.27	2533790	767820	sp|P00450|CERU_HUMAN	762	0.000772399
20200727_serum_yeast_10_12_rep2.mzML	2057.35	2109.21	-51.8626	ELHHLQEQJVSNAFLDK	ELHHLQEQJVSNAFLDK	(N(N(H(N)(H(H)(H))(H(N(F)(H(A)))(N(F)(H(A)))))))	A(2)F(2)H(7)N(5)	9	4	1262.27	2121140	747897	sp|P00450|CERU_HUMAN	762	0.000772399
20200727_serum_yeast_10_12_rep3.mzML	2068.53	2113.87	-45.3356	ELHHLQEQJVSNAFLDK	ELHHLQEQJVSNAFLDK	(N(N(H(N)(H(H)(H))(H(N(F)(H(A)))(N(F)(H(A)))))))	A(2)F(2)H(7)N(5)	9	4	1262.27	2648310	843335	sp|P00450|CERU_HUMAN	762	0.000772399
20200727_serum_yeast_10_15_rep1.mzML	2060.35	2116.4	-56.0506	ELHHLQEQJVSNAFLDK	ELHHLQEQJVSNAFLDK	(N(N(H(N)(H(H)(H))(H(N(F)(H(A)))(N(F)(H(A)))))))	A(2)F(2)H(7)N(5)	9	4	1262.27	1793990	562597	sp|P00450|CERU_HUMAN	762	0.000772399
20200727_serum_yeast_10_15_rep3.mzML	2104.82	2144.44	-39.6185	ELHHLQEQJVSNAFLDK	ELHHLQEQJVSNAFLDK	(N(N(H(N)(H(H)(H))(H(N(F)(H(A)))(N(F)(H(A)))))))	A(2)F(2)H(7)N(5)	9	4	1262.27	2630980	800623	sp|P00450|CERU_HUMAN	762	0.000772399
20200727_serum_yeast_1_1_rep2.mzML	2024.87	2085.86	-60.9913	ELHHLQEQJVSNAFLDK	ELHHLQEQJVSNAFLDK	(N(N(H(N)(H(H)(H))(H(N(F)(H(A)))(N(F)(H(A)))))))	A(2)F(2)H(7)N(5)	9	4	1262.27	2539090	857060	sp|P00450|CERU_HUMAN	762	0.000772399
20200727_serum_yeast_1_1_rep3.mzML	2034.23	2085.46	-51.2345	ELHHLQEQJVSNAFLDK	ELHHLQEQJVSNAFLDK	(N(N(H(N)(H(H)(H))(H(N(F)(H(A)))(N(F)(H(A)))))))	A(2)F(2)H(7)N(5)	9	4	1262.27	3263200	1.59924e+06	sp|P00450|CERU_HUMAN	762	0.000772399
20200727_serum_yeast_1_1_rep4.mzML	2032.02	2088.77	-56.7461	ELHHLQEQJVSNAFLDK	ELHHLQEQJVSNAFLDK	(N(N(H(N)(H(H)(H))(H(N(F)(H(A)))(N(F)(H(A)))))))	A(2)F(2)H(7)N(5)	9	4	1262.27	2944210	1.07822e+06	sp|P00450|CERU_HUMAN	762	0.000772399
20200727_serum_yeast_10_12_rep2.mzML	1669.65	1641.3	28.3502	ELHHLQEQJVSNAFLDK	ELHHLQEQJVSNAFLDK	(N(N(H(H(N(H)))(H(N(H(A)))))))	A(1)H(5)N(4)	9	3	1312.57	408335	1.19888e+07	sp|P00450|CERU_HUMAN	762	0.00329339
20200727_serum_yeast_10_12_rep3.mzML	1656.62	1637.25	19.3743	ELHHLQEQJVSNAFLDK	ELHHLQEQJVSNAFLDK	(N(N(H(H(N(H)))(H(N(H(A)))))))	A(1)H(5)N(4)	9	3	1312.57	557570	1.74753e+07	sp|P00450|CERU_HUMAN	762	0.00329339
20200727_serum_yeast_10_15_rep1.mzML	1679.25	1648.65	30.597	ELHHLQEQJVSNAFLDK	ELHHLQEQJVSNAFLDK	(N(N(H(H(N(H)))(H(N(H(A)))))))	A(1)H(5)N(4)	9	3	1312.57	495944	1.20154e+07	sp|P00450|CERU_HUMAN	762	0.00329339
20200727_serum_yeast_10_15_rep3.mzML	1672.87	1648.81	24.0604	ELHHLQEQJVSNAFLDK	ELHHLQEQJVSNAFLDK	(N(N(H(H)(H(N(H))(N(H(A)))))))	A(1)H(5)N(4)	9	3	1312.57	681019	1.37777e+07	sp|P00450|CERU_HUMAN	762	0.00329339
20200727_serum_yeast_10_15_rep4.mzML	1692.07	1660.25	31.816	ELHHLQEQJVSNAFLDK	ELHHLQEQJVSNAFLDK	(N(N(H(H(N(H)))(H(N(H(A)))))))	A(1)H(5)N(4)	9	3	1312.57	546322	1.84922e+07	sp|P00450|CERU_HUMAN	762	0.00329339
20200727_serum_yeast_1_1_rep2.mzML	1644.72	1618.2	26.5179	ELHHLQEQJVSNAFLDK	ELHHLQEQJVSNAFLDK	(N(N(H(H(N(H)))(H(N(H(A)))))))	A(1)H(5)N(4)	9	3	1312.57	424139	1.40186e+07	sp|P00450|CERU_HUMAN	762	0.00329339
20200727_serum_yeast_1_1_rep3.mzML	1658.95	1627.47	31.4764	ELHHLQEQJVSNAFLDK	ELHHLQEQJVSNAFLDK	(N(N(H(H(N(H)))(H(N(H(A)))))))	A(1)H(5)N(4)	9	3	1312.57	658284	1.72697e+07	sp|P00450|CERU_HUMAN	762	0.00329339
20200727_serum_yeast_1_1_rep4.mzML	1660.31	1633.6	26.7144	ELHHLQEQJVSNAFLDK	ELHHLQEQJVSNAFLDK	(N(N(H(H(N(H)))(H(N(H(A)))))))	A(1)H(5)N(4)	9	3	1312.57	620594	1.78966e+07	sp|P00450|CERU_HUMAN	762	0.00329339
20200727_serum_yeast_10_12_rep1.mzML	2271.44	2280.03	-8.59423	ELHHLQEQJVSNAFLDKGEFYIGSK	ELHHLQEQJVSNAFLDKGEFYIGSK	(N(N(H(H(N(H(A))))(H(N(H(A)))))))	A(2)H(5)N(4)	9	5	1022.45	588448	1.53488e+07	sp|P00450|CERU_HUMAN	762	0.00151993
20200727_serum_yeast_10_12_rep2.mzML	2274.71	2289.87	-15.1627	ELHHLQEQJVSNAFLDKGEFYIGSK	ELHHLQEQJVSNAFLDKGEFYIGSK	(N(N(H(H(N(H(A))))(H(N(H(A)))))))	A(2)H(5)N(4)	9	5	1022.45	728470	10245301	sp|P00450|CERU_HUMAN	762	0.00151993
20200727_serum_yeast_10_12_rep3.mzML	2283.99	2285.56	-1.57146	ELHHLQEQJVSNAFLDKGEFYIGSK	ELHHLQEQJVSNAFLDKGEFYIGSK	(N(N(H(H(N(H(A))))(H(N(H(A)))))))	A(2)H(5)N(4)	9	5	1022.45	511641	8.79366e+06	sp|P00450|CERU_HUMAN	762	0.00151993
20200727_serum_yeast_10_15_rep1.mzML	2314.21	2321.3	-7.08848	ELHHLQEQJVSNAFLDKGEFYIGSK	ELHHLQEQJVSNAFLDKGEFYIGSK	(N(N(H(H(N(H(A))))(H(N(H(A)))))))	A(2)H(5)N(4)	9	5	1022.45	1261770	1.01899e+07	sp|P00450|CERU_HUMAN	762	0.00151993
20200727_serum_yeast_10_15_rep3.mzML	2309.66	2318.59	-8.93017	ELHHLQEQJVSNAFLDKGEFYIGSK	ELHHLQEQJVSNAFLDKGEFYIGSK	(N(N(H(H(N(H(A))))(H(N(H(A)))))))	A(2)H(5)N(4)	9	5	1022.45	547684	7.49987e+06	sp|P00450|CERU_HUMAN	762	0.00151993
20200727_serum_yeast_10_15_rep4.mzML	2341.86	2341.01	0.850873	ELHHLQEQJVSNAFLDKGEFYIGSK	ELHHLQEQJVSNAFLDKGEFYIGSK	(N(N(H(H(N(H(A))))(H(N(H(A)))))))	A(2)H(5)N(4)	9	5	1022.45	935083	9.41047e+06	sp|P00450|CERU_HUMAN	762	0.00151993
20200727_serum_yeast_1_1_rep2.mzML	2255.89	2263.91	-8.02081	ELHHLQEQJVSNAFLDKGEFYIGSK	ELHHLQEQJVSNAFLDKGEFYIGSK	(N(N(H(H(N(H(A))))(H(N(H(A)))))))	A(2)H(5)N(4)	9	5	1022.45	1897860	1.48343e+07	sp|P00450|CERU_HUMAN	762	0.00151993
20200727_serum_yeast_1_1_rep4.mzML	2284.15	2289.08	-4.93126	ELHHLQEQJVSNAFLDKGEFYIGSK	ELHHLQEQJVSNAFLDKGEFYIGSK	(N(N(H(H(N(H(A))))(H(N(H(A)))))))	A(2)H(5)N(4)	9	5	1022.45	1254260	2.13986e+07	sp|P00450|CERU_HUMAN	762	0.00151993
20200727_serum_yeast_10_12_rep1.mzML	2271.37	2271.82	-0.452667	ELHHLQEQJVSNAFLDKGEFYIGSK	ELHHLQEQJVSNAFLDKGEFYIGSK	(N(N(H(H(N(H(A))))(H(N(H(A)))))))	A(2)H(5)N(4)	9	4	1277.81	4179530	9.87988e+07	sp|P00450|CERU_HUMAN	762	0.00151993
20200727_serum_yeast_10_12_rep2.mzML	2275.3	2281.57	-6.26665	ELHHLQEQJVSNAFLDKGEFYIGSK	ELHHLQEQJVSNAFLDKGEFYIGSK	(N(N(H(H(N(H(A))))(H(N(H(A)))))))	A(2)H(5)N(4)	9	4	1277.81	5175910	9.04242e+07	sp|P00450|CERU_HUMAN	762	0.00151993
20200727_serum_yeast_10_12_rep3.mzML	2284.17	2278.51	5.65504	ELHHLQEQJVSNAFLDKGEFYIGSK	ELHHLQEQJVSNAFLDKGEFYIGSK	(N(N(H(H(N(H(A))))(H(N(H(A)))))))	A(2)H(5)N(4)	9	4	1277.81	4380610	1.00853e+08	sp|P00450|CERU_HUMAN	762	0.00151993
20200727_serum_yeast_10_15_rep1.mzML	2313.8	2314.72	-0.922665	ELHHLQEQJVSNAFLDKGEFYIGSK	ELHHLQEQJVSNAFLDKGEFYIGSK	(N(N(H(H(N(H(A))))(H(N(H(A)))))))	A(2)H(5)N(4)	9	4	1277.81	4368890	1.0054e+08	sp|P00450|CERU_HUMAN	762	0.00151993
20200727_serum_yeast_10_15_rep3.mzML	2310.37	2311.09	-0.716439	ELHHLQEQJVSNAFLDKGEFYIGSK	ELHHLQEQJVSNAFLDKGEFYIGSK	(N(N(H(H(N(H(A))))(H(N(H(A)))))))	A(2)H(5)N(4)	9	4	1277.81	3462740	88492159	sp|P00450|CERU_HUMAN	762	0.00151993
20200727_serum_yeast_10_15_rep4.mzML	2342.26	2331.84	10.4228	ELHHLQEQJVSNAFLDKGEFYIGSK	ELHHLQEQJVSNAFLDKGEFYIGSK	(N(N(H(H(N(H(A))))(H(N(H(A)))))))	A(2)H(5)N(4)	9	4	1277.81	3124350	7.68074e+07	sp|P00450|CERU_HUMAN	762	0.00151993
20200727_serum_yeast_1_1_rep3.mzML	2265.73	2268.81	-3.08297	ELHHLQEQJVSNAFLDKGEFYIGSK	ELHHLQEQJVSNAFLDKGEFYIGSK	(N(N(H(H(N(H(A))))(H(N(H(A)))))))	A(2)H(5)N(4)	9	4	1277.81	5901350	108699296	sp|P00450|CERU_HUMAN	762	0.00151993
20200727_serum_yeast_1_1_rep4.mzML	2283.98	2281.05	2.9345	ELHHLQEQJVSNAFLDKGEFYIGSK	ELHHLQEQJVSNAFLDKGEFYIGSK	(N(N(H(H(N(H(A))))(H(N(H(A)))))))	A(2)H(5)N(4)	9	4	1277.81	5473310	96336142	sp|P00450|CERU_HUMAN	762	0.00151993
20200727_serum_yeast_10_12_rep1.mzML	2455.45	2515.76	-60.3072	ELHHLQEQJVSNAFLDKGEFYIGSK	ELHHLQEQJVSNAFLDKGEFYIGSK	(N(N(H(H(N(F)(H(A))))(H(N(H(A)))(N(H(A)))))))	A(3)F(1)H(6)N(5)	9	5	1182.9	215781	4.6889e+06	sp|P00450|CERU_HUMAN	762	0.000933075
20200727_serum_yeast_10_12_rep3.mzML	2471.83	2531.94	-60.1074	ELHHLQEQJVSNAFLDKGEFYIGSK	ELHHLQEQJVSNAFLDKGEFYIGSK	(N(N(H(H(N(F)(H(A))))(H(N(H(A)))(N(H(A)))))))	A(3)F(1)H(6)N(5)	9	5	1182.9	271020	8.54854e+06	sp|P00450|CERU_HUMAN	762	0.000933075
20200727_serum_yeast_10_15_rep1.mzML	2490.44	2537.6	-47.158	ELHHLQEQJVSNAFLDKGEFYIGSK	ELHHLQEQJVSNAFLDKGEFYIGSK	(N(N(H(H(N(F)(H(A))))(H(N(H(A)))(N(H(A)))))))	A(3)F(1)H(6)N(5)	9	5	1182.9	256833	6.90509e+06	sp|P00450|CERU_HUMAN	762	0.000933075
20200727_serum_yeast_10_15_rep3.mzML	2497.12	2554.97	-57.8467	ELHHLQEQJVSNAFLDKGEFYIGSK	ELHHLQEQJVSNAFLDKGEFYIGSK	(N(N(H(H(N(F)(H(A))))(H(N(H(A)))(N(H(A)))))))	A(3)F(1)H(6)N(5)	9	5	1182.9	270622	4.73715e+06	sp|P00450|CERU_HUMAN	762	0.000933075
20200727_serum_yeast_10_15_rep4.mzML	2504.31	2559.02	-54.7135	ELHHLQEQJVSNAFLDKGEFYIGSK	ELHHLQEQJVSNAFLDKGEFYIGSK	(N(N(H(H(N(F)(H(A))))(H(N(H(A)))(N(H(A)))))))	A(3)F(1)H(6)N(5)	9	5	1182.9	194893	6.49091e+06	sp|P00450|CERU_HUMAN	762	0.000933075
20200727_serum_yeast_1_1_rep3.mzML	2436.56	2499.52	-62.9628	ELHHLQEQJVSNAFLDKGEFYIGSK	ELHHLQEQJVSNAFLDKGEFYIGSK	(N(N(H(H(N(F)(H(A))))(H(N(H(A)))(N(H(A)))))))	A(3)F(1)H(6)N(5)	9	5	1182.9	261615	8.5081e+06	sp|P00450|CERU_HUMAN	762	0.000933075
20200727_serum_yeast_10_12_rep1.mzML	2455.45	2534.86	-79.4071	ELHHLQEQJVSNAFLDKGEFYIGSK	ELHHLQEQJVSNAFLDKGEFYIGSK	(N(N(H(H(N(F)(H(A))))(H(N(H)(F))(N(F)(H(A)))))))	A(2)F(3)H(6)N(5)	9	5	1183.11	233007	5.57839e+06	sp|P00450|CERU_HUMAN	762	9.31891e-05
20200727_serum_yeast_10_12_rep3.mzML	2471.83	2550.21	-78.3777	ELHHLQEQJVSNAFLDKGEFYIGSK	ELHHLQEQJVSNAFLDKGEFYIGSK	(N(N(H(H(N(F)(H(A))))(H(N(H)(F))(N(F)(H(A)))))))	A(2)F(3)H(6)N(5)	9	5	1183.11	293879	1.00677e+07	sp|P00450|CERU_HUMAN	762	9.31891e-05
20200727_serum_yeast_10_15_rep1.mzML	2490.44	2553.74	-63.2982	ELHHLQEQJVSNAFLDKGEFYIGSK	ELHHLQEQJVSNAFLDKGEFYIGSK	(N(N(H(H(N(F)(H(A))))(H(N(H)(F))(N(F)(H(A)))))))	A(2)F(3)H(6)N(5)	9	5	1183.11	262884	9.38558e+06	sp|P00450|CERU_HUMAN	762	9.31891e-05
20200727_serum_yeast_10_15_rep3.mzML	2497.12	2572.93	-75.8117	ELHHLQEQJVSNAFLDKGEFYIGSK	ELHHLQEQJVSNAFLDKGEFYIGSK	(N(N(H(H(N(F)(H(A))))(H(N(H)(F))(N(F)(H(A)))))))	A(2)F(3)H(6)N(5)	9	5	1183.11	270622	4.72986e+06	sp|P00450|CERU_HUMAN	762	9.31891e-05
20200727_serum_yeast_10_15_rep4.mzML	2504.31	2574.79	-70.4843	ELHHLQEQJVSNAFLDKGEFYIGSK	ELHHLQEQJVSNAFLDKGEFYIGSK	(N(N(H(H(N(F)(H(A))))(H(N(H)(F))(N(F)(H(A)))))))	A(2)F(3)H(6)N(5)	9	5	1183.11	199931	7.584e+06	sp|P00450|CERU_HUMAN	762	9.31891e-05
20200727_serum_yeast_1_1_rep3.mzML	2436.56	2518.85	-82.2875	ELHHLQEQJVSNAFLDKGEFYIGSK	ELHHLQEQJVSNAFLDKGEFYIGSK	(N(N(H(H(N(F)(H(A))))(H(N(H)(F))(N(F)(H(A)))))))	A(2)F(3)H(6)N(5)	9	5	1183.11	261615	11527526	sp|P00450|CERU_HUMAN	762	9.31891e-05
20200727_serum_yeast_10_12_rep1.mzML	1675.56	1448.43	227.131	ELJESAALLLHNER	ELJESAALLLHNER	(N(N(H(H(H(H)))(H(H)(H)(H)))))	H(8)N(2)	3	3	1104.48	565735	5.24532e+06	sp|P23797|GPI12_YEAST	110	0.000533423
20200727_serum_yeast_10_12_rep3.mzML	1678.8	1446.97	231.827	ELJESAALLLHNER	ELJESAALLLHNER	(N(N(H(H(H(H)))(H(H)(H)(H)))))	H(8)N(2)	3	3	1104.48	645305	6.78329e+06	sp|P23797|GPI12_YEAST	110	0.000533423
20200727_serum_yeast_10_15_rep4.mzML	1709.42	1449.33	260.09	ELJESAALLLHNER	ELJESAALLLHNER	(N(N(H(H(H(H)))(H(H)(H)(H)))))	H(8)N(2)	3	3	1104.48	665916	4.90475e+06	sp|P23797|GPI12_YEAST	110	0.000533423
20200727_serum_yeast_1_1_rep4.mzML	1690.81	1419.58	271.229	ELJESAALLLHNER	ELJESAALLLHNER	(N(N(H(H(H(H)))(H(H)(H)(H)))))	H(8)N(2)	3	3	1104.48	490696	5.71032e+06	sp|P23797|GPI12_YEAST	110	0.000533423
20200727_serum_yeast_10_12_rep1.mzML	3069.7	2879.43	190.27	ELPGVCJETMMALWEECKPCLK	ELPGVC[160]JETMMALWEEC[160]KPC[160]LK	(N(N(H(H(N(H(A))))(H(N(H(A)))))))	A(2)H(5)N(4)	7	4	1225.75	2123630	5.76026e+07	sp|P10909|CLUS_HUMAN	103	0.00220916
20200727_serum_yeast_10_12_rep2.mzML	3067.14	2885.11	182.03	ELPGVCJETMMALWEECKPCLK	ELPGVC[160]JETMMALWEEC[160]KPC[160]LK	(N(N(H(H(N(H(A))))(H(N(H(A)))))))	A(2)H(5)N(4)	7	4	1225.75	2228300	6.39018e+07	sp|P10909|CLUS_HUMAN	103	0.00220916
20200727_serum_yeast_10_15_rep1.mzML	3088.68	2907.86	180.823	ELPGVCJETMMALWEECKPCLK	ELPGVC[160]JETMMALWEEC[160]KPC[160]LK	(N(N(H(H(N(H(A))))(H(N(H(A)))))))	A(2)H(5)N(4)	7	4	1225.75	2202220	60823221	sp|P10909|CLUS_HUMAN	103	0.00220916
20200727_serum_yeast_1_1_rep4.mzML	3070.92	2883.8	187.121	ELPGVCJETMMALWEECKPCLK	ELPGVC[160]JETMMALWEEC[160]KPC[160]LK	(N(N(H(H(N(H(A))))(H(N(H(A)))))))	A(2)H(5)N(4)	7	4	1225.75	2973930	8.01659e+07	sp|P10909|CLUS_HUMAN	103	0.00220916
20200727_serum_yeast_10_12_rep1.mzML	1603.05	1607.29	-4.23829	EVFVHPJYSK	EVFVHPJYSK	(N(N(H(H(N(H(A))))(H(N(H(A)))))))	A(2)H(5)N(4)	7	3	1142.13	830203	1.56597e+07	sp|P04070|PROC_HUMAN	290	0.00603743
20200727_serum_yeast_10_12_rep2.mzML	1614.35	1616.96	-2.60594	EVFVHPJYSK	EVFVHPJYSK	(N(N(H(H(N(H(A))))(H(N(H(A)))))))	A(2)H(5)N(4)	7	3	1142.13	961944	1.80128e+07	sp|P04070|PROC_HUMAN	290	0.00603743
20200727_serum_yeast_10_12_rep3.mzML	1599.32	1614.46	-15.1447	EVFVHPJYSK	EVFVHPJYSK	(N(N(H(H(N(H(A))))(H(N(H(A)))))))	A(2)H(5)N(4)	7	3	1142.13	774356	1.61841e+07	sp|P04070|PROC_HUMAN	290	0.00603743
20200727_serum_yeast_10_15_rep4.mzML	1619.72	1630.18	-10.4607	EVFVHPJYSK	EVFVHPJYSK	(N(N(H(H(N(H(A))))(H(N(H(A)))))))	A(2)H(5)N(4)	7	3	1142.13	626945	1.14588e+07	sp|P04070|PROC_HUMAN	290	0.00603743
20200727_serum_yeast_1_1_rep2.mzML	1586.21	1588.43	-2.22385	EVFVHPJYSK	EVFVHPJYSK	(N(N(H(H(N(H(A))))(H(N(H(A)))))))	A(2)H(5)N(4)	7	3	1142.13	1119410	2.31139e+07	sp|P04070|PROC_HUMAN	290	0.00603743
20200727_serum_yeast_1_1_rep3.mzML	1594.78	1602.24	-7.45686	EVFVHPJYSK	EVFVHPJYSK	(N(N(H(H(N(H(A))))(H(N(H(A)))))))	A(2)H(5)N(4)	7	3	1142.13	969351	23528979	sp|P04070|PROC_HUMAN	290	0.00603743
20200727_serum_yeast_1_1_rep4.mzML	1584.75	1603.36	-18.6117	EVFVHPJYSK	EVFVHPJYSK	(N(N(H(H(N(H(A))))(H(N(H(A)))))))	A(2)H(5)N(4)	7	3	1142.13	935339	2.17477e+07	sp|P04070|PROC_HUMAN	290	0.00603743
20200727_serum_yeast_10_12_rep2.mzML	1465.92	1528.6	-62.6822	EWDJTTTECR	EWDJTTTEC[160]R	(N(N(H(H(N(H(A))))(H(N(H(A)))))))	A(2)H(5)N(4)	4	3	1172.77	555380	1.78311e+07	sp|P20851|C4BPB_HUMAN	71	0.00284477
20200727_serum_yeast_1_1_rep2.mzML	1423.61	1507.09	-83.4825	EWDJTTTECR	EWDJTTTEC[160]R	(N(N(H(H(N(H(A))))(H(N(H(A)))))))	A(2)H(5)N(4)	4	3	1172.77	511340	1.65711e+07	sp|P20851|C4BPB_HUMAN	71	0.00284477
20200727_serum_yeast_10_12_rep3.mzML	1093.57	1014.92	78.6455	FATJTTLTK	FATJTTLTK	(N(N(H(H(H(H)))(H(H)(H)(H)))))	H(8)N(2)	4	2	1350.06	466275	4.78339e+06	sp|P00724|INV2_YEAST	369	0.00996878
20200727_serum_yeast_10_15_rep1.mzML	1108.89	1019.92	88.9709	FATJTTLTK	FATJTTLTK	(N(N(H(H(H(H)))(H(H)(H)(H)))))	H(8)N(2)	4	2	1350.06	485544	4.90971e+06	sp|P00724|INV2_YEAST	369	0.00996878
20200727_serum_yeast_10_12_rep1.mzML	2754.31	2790.72	-36.4143	FEVDSPVYJATWSASLK	FEVDSPVYJATWSASLK	(N(N(H(H(N(H)))(H(N(H(A)))))))	A(1)H(5)N(4)	9	3	1276.54	1796680	51675856	sp|P04114|APOB_HUMAN	3895	0.000732906
20200727_serum_yeast_10_12_rep2.mzML	2757.69	2795.19	-37.5033	FEVDSPVYJATWSASLK	FEVDSPVYJATWSASLK	(N(N(H(H(N(H)))(H(N(H(A)))))))	A(1)H(5)N(4)	9	3	1276.54	1854750	54008807	sp|P04114|APOB_HUMAN	3895	0.000732906
20200727_serum_yeast_10_12_rep3.mzML	2760.13	2798.74	-38.6112	FEVDSPVYJATWSASLK	FEVDSPVYJATWSASLK	(N(N(H(H(N(H)))(H(N(H(A)))))))	A(1)H(5)N(4)	9	3	1276.54	1751110	5.9663e+07	sp|P04114|APOB_HUMAN	3895	0.000732906
20200727_serum_yeast_10_15_rep3.mzML	2779.48	2818.78	-39.2954	FEVDSPVYJATWSASLK	FEVDSPVYJATWSASLK	(N(N(H(H(N(H)))(H(N(H(A)))))))	A(1)H(5)N(4)	9	3	1276.54	1565590	3.70095e+07	sp|P04114|APOB_HUMAN	3895	0.000732906
20200727_serum_yeast_10_15_rep4.mzML	2785.22	2828.43	-43.2119	FEVDSPVYJATWSASLK	FEVDSPVYJATWSASLK	(N(N(H(H(N(H)))(H(N(H(A)))))))	A(1)H(5)N(4)	9	3	1276.54	2026260	4.78895e+07	sp|P04114|APOB_HUMAN	3895	0.000732906
20200727_serum_yeast_1_1_rep2.mzML	2731.54	2766.58	-35.044	FEVDSPVYJATWSASLK	FEVDSPVYJATWSASLK	(N(N(H(H(N(H)))(H(N(H(A)))))))	A(1)H(5)N(4)	9	3	1276.54	1878330	5.88743e+07	sp|P04114|APOB_HUMAN	3895	0.000732906
20200727_serum_yeast_1_1_rep3.mzML	2730.71	2768.3	-37.5932	FEVDSPVYJATWSASLK	FEVDSPVYJATWSASLK	(N(N(H(H(N(H)))(H(N(H(A)))))))	A(1)H(5)N(4)	9	3	1276.54	1896400	7.33985e+07	sp|P04114|APOB_HUMAN	3895	0.000732906
20200727_serum_yeast_1_1_rep4.mzML	2744.55	2786.11	-41.5635	FEVDSPVYJATWSASLK	FEVDSPVYJATWSASLK	(N(N(H(H(N(H)))(H(N(H(A)))))))	A(1)H(5)N(4)	9	3	1276.54	2107370	7.76956e+07	sp|P04114|APOB_HUMAN	3895	0.000732906
20200727_serum_yeast_10_12_rep1.mzML	3093.71	3029.64	64.0666	FEVDSPVYJATWSASLK	FEVDSPVYJATWSASLK	(N(N(H(H(N(H(A))))(H(N(H(A)))))))	A(2)H(5)N(4)	9	3	1373.57	3661860	1.20184e+08	sp|P04114|APOB_HUMAN	3895	0.000800948
20200727_serum_yeast_10_12_rep2.mzML	3093.42	3021.93	71.4873	FEVDSPVYJATWSASLK	FEVDSPVYJATWSASLK	(N(N(H(H(N(H(A))))(H(N(H(A)))))))	A(2)H(5)N(4)	9	3	1373.57	4111530	142438303	sp|P04114|APOB_HUMAN	3895	0.000800948
20200727_serum_yeast_10_12_rep3.mzML	3110.68	3021.18	89.5019	FEVDSPVYJATWSASLK	FEVDSPVYJATWSASLK	(N(N(H(H(N(H(A))))(H(N(H(A)))))))	A(2)H(5)N(4)	9	3	1373.57	3862550	8.94358e+07	sp|P04114|APOB_HUMAN	3895	0.000800948
20200727_serum_yeast_10_15_rep1.mzML	3112.99	3033.72	79.2678	FEVDSPVYJATWSASLK	FEVDSPVYJATWSASLK	(N(N(H(H(N(H(A))))(H(N(H(A)))))))	A(2)H(5)N(4)	9	3	1373.57	4220670	137163177	sp|P04114|APOB_HUMAN	3895	0.000800948
20200727_serum_yeast_10_15_rep3.mzML	3131	3063.47	67.5297	FEVDSPVYJATWSASLK	FEVDSPVYJATWSASLK	(N(N(H(H(N(H(A))))(H(N(H(A)))))))	A(2)H(5)N(4)	9	3	1373.57	2925710	111670628	sp|P04114|APOB_HUMAN	3895	0.000800948
20200727_serum_yeast_10_15_rep4.mzML	3149.02	3062.05	86.9748	FEVDSPVYJATWSASLK	FEVDSPVYJATWSASLK	(N(N(H(N)(H(H))(H(N(H(A(A))))))))	A(2)H(5)N(4)	9	3	1373.57	2766870	9.47254e+07	sp|P04114|APOB_HUMAN	3895	0.000800948
20200727_serum_yeast_1_1_rep2.mzML	3071	3027.71	43.2945	FEVDSPVYJATWSASLK	FEVDSPVYJATWSASLK	(N(N(H(H(N(H(A))))(H(N(H(A)))))))	A(2)H(5)N(4)	9	3	1373.57	4253520	1.23915e+08	sp|P04114|APOB_HUMAN	3895	0.000800948
20200727_serum_yeast_1_1_rep3.mzML	3075.6	3020.03	55.572	FEVDSPVYJATWSASLK	FEVDSPVYJATWSASLK	(N(N(H(H(N(H(A))))(H(N(H(A)))))))	A(2)H(5)N(4)	9	3	1373.57	4080570	119156329	sp|P04114|APOB_HUMAN	3895	0.000800948
20200727_serum_yeast_1_1_rep4.mzML	3091.48	3023.62	67.8563	FEVDSPVYJATWSASLK	FEVDSPVYJATWSASLK	(N(N(H(H(N(H(A))))(H(N(H(A)))))))	A(2)H(5)N(4)	9	3	1373.57	4137140	130931116	sp|P04114|APOB_HUMAN	3895	0.000800948
20200727_serum_yeast_1_1_rep2.mzML	2139.18	1869.37	269.806	FFYSNJGSQFYIR	FFYSNJGSQFYIR	(N(N(H(H(H(H)))(H(H)(H)(H)))))	H(8)N(2)	6	3	1115.79	391904	1.34011e+07	sp|P22146|GAS1_YEAST	40	0.000507791
20200727_serum_yeast_1_1_rep4.mzML	2148.92	1903.31	245.607	FFYSNJGSQFYIR	FFYSNJGSQFYIR	(N(N(H(H(H(H)))(H(H)(H)(H)))))	H(8)N(2)	6	3	1115.79	536327	1.53918e+07	sp|P22146|GAS1_YEAST	40	0.000507791
20200727_serum_yeast_10_15_rep3.mzML	2195.98	1981.25	214.726	FFYSNJGSQFYIR	FFYSNJGSQFYIR	(N(N(H(H(H))(H(H(H))(H(H(H)))))))	H(9)N(2)	6	3	1169.8	4609640	26598541	sp|P22146|GAS1_YEAST	40	0.00903514
20200727_serum_yeast_1_1_rep3.mzML	2132.47	1866.87	265.598	FFYSNJGSQFYIR	FFYSNJGSQFYIR	(N(N(H(H(H))(H(H(H))(H(H(H)))))))	H(9)N(2)	6	3	1169.8	5652630	3.82902e+07	sp|P22146|GAS1_YEAST	40	0.00903514
20200727_serum_yeast_10_15_rep4.mzML	2175.4	1935.55	239.852	FFYSNJGSQFYIR	FFYSNJGSQFYIR	(N(N(H(H(H(H(H))))(H(H)(H(H(H)))))))	H(10)N(2)	6	3	1223.82	3617050	1.95497e+07	sp|P22146|GAS1_YEAST	40	0.00161933
20200727_serum_yeast_1_1_rep2.mzML	2124.96	1844.74	280.216	FFYSNJGSQFYIR	FFYSNJGSQFYIR	(N(N(H(H(H(H(H))))(H(H)(H(H(H)))))))	H(10)N(2)	6	3	1223.82	2388740	1.07487e+07	sp|P22146|GAS1_YEAST	40	0.00161933
20200727_serum_yeast_1_1_rep3.mzML	2124.07	1863.51	260.563	FFYSNJGSQFYIR	FFYSNJGSQFYIR	(N(N(H(H(H(H(H))))(H(H)(H(H(H)))))))	H(10)N(2)	6	3	1223.82	3024070	1.60047e+07	sp|P22146|GAS1_YEAST	40	0.00161933
20200727_serum_yeast_10_12_rep1.mzML	1795.05	1658.86	136.195	FHJYTLDWAMDK	FHJYTLDWAMDK	(N(N(H(H(H(H(H))))(H(H)(H(H(H)))))))	H(10)N(2)	3	3	1189.8	500681	7778165	sp|P53301|CRH1_YEAST	177	0.00134907
20200727_serum_yeast_10_12_rep2.mzML	1803.04	1676.65	126.386	FHJYTLDWAMDK	FHJYTLDWAMDK	(N(N(H(H(H(H(H))))(H(H)(H(H(H)))))))	H(10)N(2)	3	3	1189.8	363342	6.68419e+06	sp|P53301|CRH1_YEAST	177	0.00134907
20200727_serum_yeast_1_1_rep2.mzML	1773.77	1651.92	121.846	FHJYTLDWAMDK	FHJYTLDWAMDK	(N(N(H(H(H(H(H))))(H(H)(H(H(H)))))))	H(10)N(2)	3	3	1189.8	417917	5.98759e+06	sp|P53301|CRH1_YEAST	177	0.00134907
20200727_serum_yeast_10_12_rep1.mzML	1156.02	1077.92	78.1027	FJETWK	FJETWK	(N(N(H(H(H(H)))(H(H)(H)(H)))))	H(8)N(2)	2	2	1263.99	1920120	3.64109e+07	sp|P38138|GLU2A_YEAST	126	8.70271e-05
20200727_serum_yeast_10_12_rep2.mzML	1159.94	1092.42	67.5218	FJETWK	FJETWK	(N(N(H(H(H(H)))(H(H)(H)(H)))))	H(8)N(2)	2	2	1263.99	1740890	2.78788e+07	sp|P38138|GLU2A_YEAST	126	8.70271e-05
20200727_serum_yeast_10_12_rep3.mzML	1159.01	1073.01	85.9969	FJETWK	FJETWK	(N(N(H(H(H(H)))(H(H)(H)(H)))))	H(8)N(2)	2	2	1263.99	2046730	2.81344e+07	sp|P38138|GLU2A_YEAST	126	8.70271e-05
20200727_serum_yeast_10_15_rep1.mzML	1170.08	1080.79	89.2938	FJETWK	FJETWK	(N(N(H(H(H(H)))(H(H)(H)(H)))))	H(8)N(2)	2	2	1263.99	2020300	2.93048e+07	sp|P38138|GLU2A_YEAST	126	8.70271e-05
20200727_serum_yeast_10_15_rep3.mzML	1182.37	1087.5	94.8706	FJETWK	FJETWK	(N(N(H(H(H(H)))(H(H)(H)(H)))))	H(8)N(2)	2	2	1263.99	1830990	3.27215e+07	sp|P38138|GLU2A_YEAST	126	8.70271e-05
20200727_serum_yeast_10_15_rep4.mzML	1217.95	1076.85	141.103	FJETWK	FJETWK	(N(N(H(H(H(H)))(H(H)(H)(H)))))	H(8)N(2)	2	2	1263.99	1829670	2.2189e+07	sp|P38138|GLU2A_YEAST	126	8.70271e-05
20200727_serum_yeast_1_1_rep2.mzML	1131.46	1046.78	84.6832	FJETWK	FJETWK	(N(N(H(H(H(H)))(H(H)(H)(H)))))	H(8)N(2)	2	2	1263.99	1852190	3.08607e+07	sp|P38138|GLU2A_YEAST	126	8.70271e-05
20200727_serum_yeast_1_1_rep3.mzML	1141.15	1073.49	67.6565	FJETWK	FJETWK	(N(N(H(H(H(H)))(H(H)(H)(H)))))	H(8)N(2)	2	2	1263.99	2129480	3.73087e+07	sp|P38138|GLU2A_YEAST	126	8.70271e-05
20200727_serum_yeast_1_1_rep4.mzML	1163.55	1082.11	81.4381	FJETWK	FJETWK	(N(N(H(H(H(H)))(H(H)(H)(H)))))	H(8)N(2)	2	2	1263.99	1855060	3.14454e+07	sp|P38138|GLU2A_YEAST	126	8.70271e-05
20200727_serum_yeast_10_12_rep1.mzML	2847.45	2761.73	85.7221	FJLTETSEAEIHQSFQHLLR	FJLTETSEAEIHQSFQHLLR	(N(N(H(H(N(H(A))))(H(N(H(A)))))))	A(2)H(5)N(4)	2	5	921.799	687024	3745350	sp|P01011|AACT_HUMAN	106	0.000435073
20200727_serum_yeast_10_12_rep2.mzML	2848.25	2765.69	82.5585	FJLTETSEAEIHQSFQHLLR	FJLTETSEAEIHQSFQHLLR	(N(N(H(H(N(H(A))))(H(N(H(A)))))))	A(2)H(5)N(4)	2	5	921.799	616349	4.23072e+06	sp|P01011|AACT_HUMAN	106	0.000435073
20200727_serum_yeast_1_1_rep4.mzML	2844.33	2752.28	92.0459	FJLTETSEAEIHQSFQHLLR	FJLTETSEAEIHQSFQHLLR	(N(N(H(H(N(H(A))))(H(N(H(A)))))))	A(2)H(5)N(4)	2	5	921.799	832287	5.34901e+06	sp|P01011|AACT_HUMAN	106	0.000435073
20200727_serum_yeast_10_12_rep1.mzML	2847.4	2776.26	71.1405	FJLTETSEAEIHQSFQHLLR	FJLTETSEAEIHQSFQHLLR	(N(N(H(H(N(H(A))))(H(N(H(A)))))))	A(2)H(5)N(4)	2	4	1152	1447400	1.96436e+07	sp|P01011|AACT_HUMAN	106	0.000435073
20200727_serum_yeast_10_12_rep2.mzML	2847.82	2780.53	67.2866	FJLTETSEAEIHQSFQHLLR	FJLTETSEAEIHQSFQHLLR	(N(N(H(H(N(H(A))))(H(N(H(A)))))))	A(2)H(5)N(4)	2	4	1152	1266270	2.1866e+07	sp|P01011|AACT_HUMAN	106	0.000435073
20200727_serum_yeast_10_12_rep3.mzML	2857.37	2783.92	73.4493	FJLTETSEAEIHQSFQHLLR	FJLTETSEAEIHQSFQHLLR	(N(N(H(H(N(H(A))))(H(N(H(A)))))))	A(2)H(5)N(4)	2	4	1152	1005230	1.81689e+07	sp|P01011|AACT_HUMAN	106	0.000435073
20200727_serum_yeast_10_15_rep1.mzML	2874.43	2798.1	76.3301	FJLTETSEAEIHQSFQHLLR	FJLTETSEAEIHQSFQHLLR	(N(N(H(H(N(H(A))))(H(N(H(A)))))))	A(2)H(5)N(4)	2	4	1152	1159860	1.91028e+07	sp|P01011|AACT_HUMAN	106	0.000435073
20200727_serum_yeast_10_15_rep3.mzML	2879.71	2804.87	74.8443	FJLTETSEAEIHQSFQHLLR	FJLTETSEAEIHQSFQHLLR	(N(N(H(H(N(H(A))))(H(N(H(A)))))))	A(2)H(5)N(4)	2	4	1152	799318	5.39488e+06	sp|P01011|AACT_HUMAN	106	0.000435073
20200727_serum_yeast_10_15_rep4.mzML	2900.85	2813.34	87.5094	FJLTETSEAEIHQSFQHLLR	FJLTETSEAEIHQSFQHLLR	(N(N(H(H(N(H(A))))(H(N(H(A)))))))	A(2)H(5)N(4)	2	4	1152	746797	1.39855e+07	sp|P01011|AACT_HUMAN	106	0.000435073
20200727_serum_yeast_1_1_rep2.mzML	2816.03	2751.03	65.0009	FJLTETSEAEIHQSFQHLLR	FJLTETSEAEIHQSFQHLLR	(N(N(H(H(N(H(A))))(H(N(H(A)))))))	A(2)H(5)N(4)	2	4	1152	794549	9.47696e+06	sp|P01011|AACT_HUMAN	106	0.000435073
20200727_serum_yeast_1_1_rep3.mzML	2821.74	2753.89	67.8492	FJLTETSEAEIHQSFQHLLR	FJLTETSEAEIHQSFQHLLR	(N(N(H(H(N(H(A))))(H(N(H(A)))))))	A(2)H(5)N(4)	2	4	1152	1170970	1.98595e+07	sp|P01011|AACT_HUMAN	106	0.000435073
20200727_serum_yeast_1_1_rep4.mzML	2844.17	2769.26	74.9057	FJLTETSEAEIHQSFQHLLR	FJLTETSEAEIHQSFQHLLR	(N(N(H(H(N(H(A))))(H(N(H(A)))))))	A(2)H(5)N(4)	2	4	1152	1374230	2.4595e+07	sp|P01011|AACT_HUMAN	106	0.000435073
20200727_serum_yeast_10_12_rep1.mzML	3080.22	2838.3	241.923	FJLTETSEAEIHQSFQHLLR	FJLTETSEAEIHQSFQHLLR	(N(N(H(H(N(H(A))))(H(N(H(A)))(N(H(A)))))))	A(3)H(6)N(5)	2	5	1053.04	2346000	2.25204e+07	sp|P01011|AACT_HUMAN	106	0.000439748
20200727_serum_yeast_10_12_rep3.mzML	3104.35	2848.26	256.086	FJLTETSEAEIHQSFQHLLR	FJLTETSEAEIHQSFQHLLR	(N(N(H(H(N(H(A))))(H(N(H(A)))(N(H(A)))))))	A(3)H(6)N(5)	2	5	1053.04	1274300	4.75444e+06	sp|P01011|AACT_HUMAN	106	0.000439748
20200727_serum_yeast_10_15_rep1.mzML	3099.96	2863.43	236.528	FJLTETSEAEIHQSFQHLLR	FJLTETSEAEIHQSFQHLLR	(N(N(H(H(N(H(A))))(H(N(H(A)))(N(H(A)))))))	A(3)H(6)N(5)	2	5	1053.04	2400720	23017215	sp|P01011|AACT_HUMAN	106	0.000439748
20200727_serum_yeast_10_15_rep4.mzML	3147.42	2882.12	265.304	FJLTETSEAEIHQSFQHLLR	FJLTETSEAEIHQSFQHLLR	(N(N(H(H(N(H(A))))(H(N(H(A)))(N(H(A)))))))	A(3)H(6)N(5)	2	5	1053.04	588026	5.76309e+06	sp|P01011|AACT_HUMAN	106	0.000439748
20200727_serum_yeast_1_1_rep2.mzML	3056.24	2819.85	236.39	FJLTETSEAEIHQSFQHLLR	FJLTETSEAEIHQSFQHLLR	(N(N(H(H(N(H(A))))(H(N(H(A)))(N(H(A)))))))	A(3)H(6)N(5)	2	5	1053.04	2439890	23507730	sp|P01011|AACT_HUMAN	106	0.000439748
20200727_serum_yeast_1_1_rep3.mzML	3060.17	2820.81	239.363	FJLTETSEAEIHQSFQHLLR	FJLTETSEAEIHQSFQHLLR	(N(N(H(H(N(H(A))))(H(N(H(A)))(N(H(A)))))))	A(3)H(6)N(5)	2	5	1053.04	2558060	2.19414e+07	sp|P01011|AACT_HUMAN	106	0.000439748
20200727_serum_yeast_1_1_rep4.mzML	3063.88	2840.37	223.512	FJLTETSEAEIHQSFQHLLR	FJLTETSEAEIHQSFQHLLR	(N(N(H(H(N(H(A))))(H(N(H(A)))(N(H(A)))))))	A(3)H(6)N(5)	2	5	1053.04	697369	10068677	sp|P01011|AACT_HUMAN	106	0.000439748
20200727_serum_yeast_10_12_rep1.mzML	3078.82	2815.33	263.491	FJLTETSEAEIHQSFQHLLR	FJLTETSEAEIHQSFQHLLR	(N(N(H(H(N(H(A))))(H(N(H(A)))(N(H(A)))))))	A(3)H(6)N(5)	2	4	1316.05	1911510	7.70351e+07	sp|P01011|AACT_HUMAN	106	0.000439748
20200727_serum_yeast_10_12_rep2.mzML	3078.16	2820.07	258.091	FJLTETSEAEIHQSFQHLLR	FJLTETSEAEIHQSFQHLLR	(N(N(H(H(N(H(A))))(H(N(H(A)))(N(H(A)))))))	A(3)H(6)N(5)	2	4	1316.05	2182080	7.74945e+07	sp|P01011|AACT_HUMAN	106	0.000439748
20200727_serum_yeast_10_15_rep1.mzML	3101.12	2839.44	261.679	FJLTETSEAEIHQSFQHLLR	FJLTETSEAEIHQSFQHLLR	(N(N(H(H(N(H(A))))(H(N(H(A)))(N(H(A)))))))	A(3)H(6)N(5)	2	4	1316.05	2291230	6.92049e+07	sp|P01011|AACT_HUMAN	106	0.000439748
20200727_serum_yeast_10_15_rep3.mzML	3123.4	2845.48	277.917	FJLTETSEAEIHQSFQHLLR	FJLTETSEAEIHQSFQHLLR	(N(N(H(H(N(H(A))))(H(N(H(A)))(N(H(A)))))))	A(3)H(6)N(5)	2	4	1316.05	2166370	4.89498e+07	sp|P01011|AACT_HUMAN	106	0.000439748
20200727_serum_yeast_10_15_rep4.mzML	3147.24	2853.58	293.664	FJLTETSEAEIHQSFQHLLR	FJLTETSEAEIHQSFQHLLR	(N(N(H(H(N(H(A))))(H(N(H(A)))(N(H(A)))))))	A(3)H(6)N(5)	2	4	1316.05	1923420	4.60887e+07	sp|P01011|AACT_HUMAN	106	0.000439748
20200727_serum_yeast_1_1_rep2.mzML	3057.79	2790.11	267.684	FJLTETSEAEIHQSFQHLLR	FJLTETSEAEIHQSFQHLLR	(N(N(H(H(N(H(A))))(H(N(H(A)))(N(H(A)))))))	A(3)H(6)N(5)	2	4	1316.05	3097620	7.64995e+07	sp|P01011|AACT_HUMAN	106	0.000439748
20200727_serum_yeast_1_1_rep3.mzML	3059.61	2794.69	264.923	FJLTETSEAEIHQSFQHLLR	FJLTETSEAEIHQSFQHLLR	(N(N(H(H(N(H(A))))(H(N(H(A)))(N(H(A)))))))	A(3)H(6)N(5)	2	4	1316.05	2410480	7.00498e+07	sp|P01011|AACT_HUMAN	106	0.000439748
20200727_serum_yeast_1_1_rep4.mzML	3079.31	2811.34	267.969	FJLTETSEAEIHQSFQHLLR	FJLTETSEAEIHQSFQHLLR	(N(N(H(H(N(H(A))))(H(N(H(A)))(N(H(A)))))))	A(3)H(6)N(5)	2	4	1316.05	2633500	6.43794e+07	sp|P01011|AACT_HUMAN	106	0.000439748
20200727_serum_yeast_10_12_rep2.mzML	3059.8	2875.03	184.769	FJLTETSEAEIHQSFQHLLR	FJLTETSEAEIHQSFQHLLR	(N(N(H(H(N(H))(N(F)(H(H))))(H(N(H)(F))(N(F)(H(A)))))))	A(1)F(3)H(8)N(6)	2	5	1129.68	655502	775360	sp|P01011|AACT_HUMAN	106	0.000502621
20200727_serum_yeast_10_12_rep3.mzML	3074.5	2881.76	192.737	FJLTETSEAEIHQSFQHLLR	FJLTETSEAEIHQSFQHLLR	(N(N(H(H(N(H))(N(F)(H(H))))(H(N(H)(F))(N(F)(H(A)))))))	A(1)F(3)H(8)N(6)	2	5	1129.68	777103	1.61965e+06	sp|P01011|AACT_HUMAN	106	0.000502621
20200727_serum_yeast_10_15_rep1.mzML	3078.68	2897.19	181.485	FJLTETSEAEIHQSFQHLLR	FJLTETSEAEIHQSFQHLLR	(N(N(H(H(N(H))(N(F)(H(H))))(H(N(H)(F))(N(F)(H(A)))))))	A(1)F(3)H(8)N(6)	2	5	1129.68	898506	1.99157e+06	sp|P01011|AACT_HUMAN	106	0.000502621
20200727_serum_yeast_1_1_rep3.mzML	3043.42	2855.52	187.902	FJLTETSEAEIHQSFQHLLR	FJLTETSEAEIHQSFQHLLR	(N(N(H(H(N(H))(N(F)(H(H))))(H(N(H)(F))(N(F)(H(A)))))))	A(1)F(3)H(8)N(6)	2	5	1129.68	609429	852840	sp|P01011|AACT_HUMAN	106	0.000502621
20200727_serum_yeast_10_12_rep1.mzML	2847.4	2801.2	46.2003	FJLTETSEAEIHQSFQHLLR	FJLTETSEAEIHQSFQHLLR	(N(N(H(H(N(H)(F))(N(H(A))))(H(N(H(A)))(N(H(A)))))))	A(3)F(1)H(7)N(6)	2	5	1155.28	1436560	180938	sp|P01011|AACT_HUMAN	106	0.000512921
20200727_serum_yeast_10_12_rep3.mzML	2857.37	2810.16	47.2099	FJLTETSEAEIHQSFQHLLR	FJLTETSEAEIHQSFQHLLR	(N(N(H(H(N(H)(F))(N(H(A))))(H(N(H(A)))(N(H(A)))))))	A(3)F(1)H(7)N(6)	2	5	1155.28	1005230	145854	sp|P01011|AACT_HUMAN	106	0.000512921
20200727_serum_yeast_10_15_rep1.mzML	2874.43	2824.66	49.7655	FJLTETSEAEIHQSFQHLLR	FJLTETSEAEIHQSFQHLLR	(N(N(H(H(N(H)(F))(N(H(A))))(H(N(H(A)))(N(H(A)))))))	A(3)F(1)H(7)N(6)	2	5	1155.28	1159860	52725.1	sp|P01011|AACT_HUMAN	106	0.000512921
20200727_serum_yeast_10_15_rep3.mzML	2879.71	2831.25	48.4594	FJLTETSEAEIHQSFQHLLR	FJLTETSEAEIHQSFQHLLR	(N(N(H(H(N(H)(F))(N(H(A))))(H(N(H(A)))(N(H(A)))))))	A(3)F(1)H(7)N(6)	2	5	1155.28	799318	42861.7	sp|P01011|AACT_HUMAN	106	0.000512921
20200727_serum_yeast_10_15_rep4.mzML	2900.85	2841.03	59.8174	FJLTETSEAEIHQSFQHLLR	FJLTETSEAEIHQSFQHLLR	(N(N(H(H(N(H)(F))(N(H(A))))(H(N(H(A)))(N(H(A)))))))	A(3)F(1)H(7)N(6)	2	5	1155.28	746797	64899.1	sp|P01011|AACT_HUMAN	106	0.000512921
20200727_serum_yeast_1_1_rep2.mzML	2816.03	2778.09	37.9387	FJLTETSEAEIHQSFQHLLR	FJLTETSEAEIHQSFQHLLR	(N(N(H(H(N(H)(F))(N(H(A))))(H(N(H(A)))(N(H(A)))))))	A(3)F(1)H(7)N(6)	2	5	1155.28	794549	35843.6	sp|P01011|AACT_HUMAN	106	0.000512921
20200727_serum_yeast_10_12_rep1.mzML	3251.19	3146.12	105.066	FJLTETSEAEIHQSFQHLLR	FJLTETSEAEIHQSFQHLLR	(N(N(H(H(N(H(H)))(N(H(A))))(H(N(H(A)))(N(F)(H(A)))))))	A(3)F(1)H(8)N(6)	2	5	1187.69	1584830	8.72612e+06	sp|P01011|AACT_HUMAN	106	0.000177458
20200727_serum_yeast_10_12_rep3.mzML	3251.17	3138.63	112.538	FJLTETSEAEIHQSFQHLLR	FJLTETSEAEIHQSFQHLLR	(N(N(H(H(N(H(H)))(N(H(A))))(H(N(H(A)))(N(F)(H(A)))))))	A(3)F(1)H(8)N(6)	2	5	1187.69	1506770	5.07649e+06	sp|P01011|AACT_HUMAN	106	0.000177458
20200727_serum_yeast_10_15_rep1.mzML	3251.46	3143.44	108.018	FJLTETSEAEIHQSFQHLLR	FJLTETSEAEIHQSFQHLLR	(N(N(H(H(N(H(H)))(N(H(A))))(H(N(H(A)))(N(F)(H(A)))))))	A(3)F(1)H(8)N(6)	2	5	1187.69	1330780	5.51478e+06	sp|P01011|AACT_HUMAN	106	0.000177458
20200727_serum_yeast_10_15_rep3.mzML	3261.78	3163.93	97.8492	FJLTETSEAEIHQSFQHLLR	FJLTETSEAEIHQSFQHLLR	(N(N(H(H(N(H(H)))(N(H(A))))(H(N(H(A)))(N(F)(H(A)))))))	A(3)F(1)H(8)N(6)	2	5	1187.69	566278	2.06174e+06	sp|P01011|AACT_HUMAN	106	0.000177458
20200727_serum_yeast_10_15_rep4.mzML	3260.84	3164.43	96.4108	FJLTETSEAEIHQSFQHLLR	FJLTETSEAEIHQSFQHLLR	(N(N(H(H(N(H(H)))(N(H(A))))(H(N(H(A)))(N(F)(H(A)))))))	A(3)F(1)H(8)N(6)	2	5	1187.69	501364	3.24517e+06	sp|P01011|AACT_HUMAN	106	0.000177458
20200727_serum_yeast_1_1_rep2.mzML	3241.79	3139.71	102.084	FJLTETSEAEIHQSFQHLLR	FJLTETSEAEIHQSFQHLLR	(N(N(H(H(N(H(H)))(N(H(A))))(H(N(H(A)))(N(F)(H(A)))))))	A(3)F(1)H(8)N(6)	2	5	1187.69	1793780	5.78385e+06	sp|P01011|AACT_HUMAN	106	0.000177458
20200727_serum_yeast_1_1_rep3.mzML	3244.48	3133.67	110.808	FJLTETSEAEIHQSFQHLLR	FJLTETSEAEIHQSFQHLLR	(N(N(H(H(N(H(H)))(N(H(A))))(H(N(H(A)))(N(F)(H(A)))))))	A(3)F(1)H(8)N(6)	2	5	1187.69	1496970	4.35627e+06	sp|P01011|AACT_HUMAN	106	0.000177458
20200727_serum_yeast_10_12_rep1.mzML	3251.19	3108.5	142.691	FJLTETSEAEIHQSFQHLLR	FJLTETSEAEIHQSFQHLLR	(N(N(H(H(N(H))(N(F)(H(H))))(H(N(F)(H(A)))(N(F)(H(A)))))))	A(2)F(3)H(8)N(6)	2	5	1187.9	1596770	5.40987e+06	sp|P01011|AACT_HUMAN	106	0.000331219
20200727_serum_yeast_10_15_rep1.mzML	3251.46	3108.41	143.055	FJLTETSEAEIHQSFQHLLR	FJLTETSEAEIHQSFQHLLR	(N(N(H(H(N(H))(N(F)(H(H))))(H(N(F)(H(A)))(N(F)(H(A)))))))	A(2)F(3)H(8)N(6)	2	5	1187.9	1282690	3.83912e+06	sp|P01011|AACT_HUMAN	106	0.000331219
20200727_serum_yeast_10_15_rep3.mzML	3261.78	3133.74	128.045	FJLTETSEAEIHQSFQHLLR	FJLTETSEAEIHQSFQHLLR	(N(N(H(H(N(H))(N(F)(H(H))))(H(N(F)(H(A)))(N(F)(H(A)))))))	A(2)F(3)H(8)N(6)	2	5	1187.9	568457	1.72197e+06	sp|P01011|AACT_HUMAN	106	0.000331219
20200727_serum_yeast_10_15_rep4.mzML	3260.84	3131.48	129.361	FJLTETSEAEIHQSFQHLLR	FJLTETSEAEIHQSFQHLLR	(N(N(H(H(N(H))(N(F)(H(H))))(H(N(F)(H(A)))(N(F)(H(A)))))))	A(2)F(3)H(8)N(6)	2	5	1187.9	487292	1.20335e+06	sp|P01011|AACT_HUMAN	106	0.000331219
20200727_serum_yeast_1_1_rep2.mzML	3241.79	3102.32	139.468	FJLTETSEAEIHQSFQHLLR	FJLTETSEAEIHQSFQHLLR	(N(N(H(H(N(H))(N(F)(H(H))))(H(N(F)(H(A)))(N(F)(H(A)))))))	A(2)F(3)H(8)N(6)	2	5	1187.9	1780890	7.25585e+06	sp|P01011|AACT_HUMAN	106	0.000331219
20200727_serum_yeast_10_12_rep1.mzML	1096.44	1096.47	-0.0315468	FKDITNJESCTCEVGDR	FKDITNJESC[160]TC[160]EVGDR	(N(N(H(H(H(H(H))))(H(H)(H(H(H)))))))	H(10)N(2)	7	3	1357.86	951361	1.89584e+07	sp|P46992|YJR1_YEAST	51	0.000134263
20200727_serum_yeast_10_12_rep2.mzML	1109.5	1111.03	-1.52959	FKDITNJESCTCEVGDR	FKDITNJESC[160]TC[160]EVGDR	(N(N(H(H(H(H(H))))(H(H)(H(H(H)))))))	H(10)N(2)	7	3	1357.86	906829	1.69933e+07	sp|P46992|YJR1_YEAST	51	0.000134263
20200727_serum_yeast_10_12_rep3.mzML	1096.64	1092.89	3.74767	FKDITNJESCTCEVGDR	FKDITNJESC[160]TC[160]EVGDR	(N(N(H(H(H(H(H))))(H(H)(H(H(H)))))))	H(10)N(2)	7	3	1357.86	1111560	2.07658e+07	sp|P46992|YJR1_YEAST	51	0.000134263
20200727_serum_yeast_10_15_rep1.mzML	1116.83	1103.11	13.7212	FKDITNJESCTCEVGDR	FKDITNJESC[160]TC[160]EVGDR	(N(N(H(H(H(H(H))))(H(H)(H(H(H)))))))	H(10)N(2)	7	3	1357.86	1200110	2.10975e+07	sp|P46992|YJR1_YEAST	51	0.000134263
20200727_serum_yeast_10_15_rep3.mzML	1115.93	1107.46	8.4743	FKDITNJESCTCEVGDR	FKDITNJESC[160]TC[160]EVGDR	(N(N(H(H(H(H(H))))(H(H)(H(H(H)))))))	H(10)N(2)	7	3	1357.86	821019	1.34548e+07	sp|P46992|YJR1_YEAST	51	0.000134263
20200727_serum_yeast_10_15_rep4.mzML	1136.74	1099.69	37.0478	FKDITNJESCTCEVGDR	FKDITNJESC[160]TC[160]EVGDR	(N(N(H(H(H(H(H))))(H(H)(H(H(H)))))))	H(10)N(2)	7	3	1357.86	1495540	1.99798e+07	sp|P46992|YJR1_YEAST	51	0.000134263
20200727_serum_yeast_1_1_rep2.mzML	1058.19	1063.22	-5.03241	FKDITNJESCTCEVGDR	FKDITNJESC[160]TC[160]EVGDR	(N(N(H(H(H(H(H))))(H(H)(H(H(H)))))))	H(10)N(2)	7	3	1357.86	939884	17993163	sp|P46992|YJR1_YEAST	51	0.000134263
20200727_serum_yeast_1_1_rep3.mzML	1088.27	1091.13	-2.85632	FKDITNJESCTCEVGDR	FKDITNJESC[160]TC[160]EVGDR	(N(N(H(H(H(H(H))))(H(H)(H(H(H)))))))	H(10)N(2)	7	3	1357.86	935241	1.71698e+07	sp|P46992|YJR1_YEAST	51	0.000134263
20200727_serum_yeast_1_1_rep4.mzML	1108.72	1105.01	3.71407	FKDITNJESCTCEVGDR	FKDITNJESC[160]TC[160]EVGDR	(N(N(H(H(H(H(H))))(H(H)(H(H(H)))))))	H(10)N(2)	7	3	1357.86	1126190	2.26199e+07	sp|P46992|YJR1_YEAST	51	0.000134263
20200727_serum_yeast_10_12_rep1.mzML	604.148	572.157	31.991	FKJVTK	FKJVTK	(N(N(H(H(H(H)))(H(H)(H(H))))))	H(8)N(2)	3	3	813.677	1157010	9.20488e+06	sp|Q03103|ERO1_YEAST	342	0.00145709
20200727_serum_yeast_10_12_rep2.mzML	611.444	574.175	37.2693	FKJVTK	FKJVTK	(N(N(H(H(H(H)))(H(H)(H(H))))))	H(8)N(2)	3	3	813.677	1676160	9.03685e+06	sp|Q03103|ERO1_YEAST	342	0.00145709
20200727_serum_yeast_10_12_rep3.mzML	603.786	572.075	31.7105	FKJVTK	FKJVTK	(N(N(H(H(H(H)))(H(H)(H(H))))))	H(8)N(2)	3	3	813.677	1679720	8.00833e+06	sp|Q03103|ERO1_YEAST	342	0.00145709
20200727_serum_yeast_10_15_rep1.mzML	614.561	579.452	35.1094	FKJVTK	FKJVTK	(N(N(H(H(H(H)))(H(H)(H(H))))))	H(8)N(2)	3	3	813.677	2007940	1.14638e+07	sp|Q03103|ERO1_YEAST	342	0.00145709
20200727_serum_yeast_10_15_rep3.mzML	615.447	575.834	39.6129	FKJVTK	FKJVTK	(N(N(H(H(H(H)))(H(H)(H(H))))))	H(8)N(2)	3	3	813.677	1417700	7.26306e+06	sp|Q03103|ERO1_YEAST	342	0.00145709
20200727_serum_yeast_10_15_rep4.mzML	621.751	580.908	40.8434	FKJVTK	FKJVTK	(N(N(H(H(H(H)))(H(H)(H(H))))))	H(8)N(2)	3	3	813.677	2315360	1.10974e+07	sp|Q03103|ERO1_YEAST	342	0.00145709
20200727_serum_yeast_1_1_rep2.mzML	609.751	577.482	32.2691	FKJVTK	FKJVTK	(N(N(H(H(H(H)))(H(H)(H(H))))))	H(8)N(2)	3	3	813.677	1221700	6.26631e+06	sp|Q03103|ERO1_YEAST	342	0.00145709
20200727_serum_yeast_1_1_rep3.mzML	618.139	583.742	34.3971	FKJVTK	FKJVTK	(N(N(H(H(H(H)))(H(H)(H(H))))))	H(8)N(2)	3	3	813.677	1808350	1.01413e+07	sp|Q03103|ERO1_YEAST	342	0.00145709
20200727_serum_yeast_1_1_rep4.mzML	621.836	590.179	31.6567	FKJVTK	FKJVTK	(N(N(H(H(H(H)))(H(H)(H(H))))))	H(8)N(2)	3	3	813.677	2079950	1.06401e+07	sp|Q03103|ERO1_YEAST	342	0.00145709
20200727_serum_yeast_10_12_rep1.mzML	603.489	580.01	23.4786	FKJVTK	FKJVTK	(N(N(H(H(H(H)))(H(H)(H)(H)))))	H(8)N(2)	3	2	1220.01	1483610	1.49929e+07	sp|Q03103|ERO1_YEAST	342	0.00118743
20200727_serum_yeast_10_12_rep2.mzML	611.508	582.758	28.75	FKJVTK	FKJVTK	(N(N(H(H(H(H)))(H(H)(H)(H)))))	H(8)N(2)	3	2	1220.01	1715140	1.5092e+07	sp|Q03103|ERO1_YEAST	342	0.00118743
20200727_serum_yeast_10_12_rep3.mzML	603.69	579.724	23.9663	FKJVTK	FKJVTK	(N(N(H(H(H(H)))(H(H)(H)(H)))))	H(8)N(2)	3	2	1220.01	2029360	1.57871e+07	sp|Q03103|ERO1_YEAST	342	0.00118743
20200727_serum_yeast_10_15_rep1.mzML	614.147	587.938	26.2085	FKJVTK	FKJVTK	(N(N(H(H(H(H)))(H(H)(H)(H)))))	H(8)N(2)	3	2	1220.01	1593970	1.25041e+07	sp|Q03103|ERO1_YEAST	342	0.00118743
20200727_serum_yeast_10_15_rep3.mzML	615.762	584.724	31.0378	FKJVTK	FKJVTK	(N(N(H(H(H(H)))(H(H)(H)(H)))))	H(8)N(2)	3	2	1220.01	632489	7.44284e+06	sp|Q03103|ERO1_YEAST	342	0.00118743
20200727_serum_yeast_10_15_rep4.mzML	621.867	590.396	31.4709	FKJVTK	FKJVTK	(N(N(H(H(H(H)))(H(H)(H)(H)))))	H(8)N(2)	3	2	1220.01	1125950	8.83275e+06	sp|Q03103|ERO1_YEAST	342	0.00118743
20200727_serum_yeast_1_1_rep2.mzML	609.289	584.526	24.7633	FKJVTK	FKJVTK	(N(N(H(H(H(H)))(H(H)(H)(H)))))	H(8)N(2)	3	2	1220.01	1545070	9.92385e+06	sp|Q03103|ERO1_YEAST	342	0.00118743
20200727_serum_yeast_1_1_rep3.mzML	617.946	591.35	26.5958	FKJVTK	FKJVTK	(N(N(H(H(H(H)))(H(H)(H)(H)))))	H(8)N(2)	3	2	1220.01	2179590	2.09983e+07	sp|Q03103|ERO1_YEAST	342	0.00118743
20200727_serum_yeast_1_1_rep4.mzML	621.944	596.804	25.1404	FKJVTK	FKJVTK	(N(N(H(H(H(H)))(H(H)(H)(H)))))	H(8)N(2)	3	2	1220.01	2038350	2.1867e+07	sp|Q03103|ERO1_YEAST	342	0.00118743
20200727_serum_yeast_10_12_rep1.mzML	2565.97	2712.22	-146.251	FLJDTMAVYEAK	FLJDTMAVYEAK	(N(N(H(H(N(H(A))))(H(N(H(A)))))))	A(2)H(5)N(4)	3	3	1202.82	828084	2.84766e+07	sp|P29622|KAIN_HUMAN	157	8.80438e-05
20200727_serum_yeast_10_12_rep2.mzML	2572.31	2716.31	-144.002	FLJDTMAVYEAK	FLJDTMAVYEAK	(N(N(H(H(N(H(A))))(H(N(H(A)))))))	A(2)H(5)N(4)	3	3	1202.82	931243	2.96768e+07	sp|P29622|KAIN_HUMAN	157	8.80438e-05
20200727_serum_yeast_10_12_rep3.mzML	2580.25	2717.92	-137.673	FLJDTMAVYEAK	FLJDTMAVYEAK	(N(N(H(H(N(H(A))))(H(N(H(A)))))))	A(2)H(5)N(4)	3	3	1202.82	798882	3.34551e+07	sp|P29622|KAIN_HUMAN	157	8.80438e-05
20200727_serum_yeast_10_15_rep1.mzML	2585.09	2729.1	-144.014	FLJDTMAVYEAK	FLJDTMAVYEAK	(N(N(H(H(N(H(A))))(H(N(H(A)))))))	A(2)H(5)N(4)	3	3	1202.82	932131	3.00121e+07	sp|P29622|KAIN_HUMAN	157	8.80438e-05
20200727_serum_yeast_10_15_rep3.mzML	2603.55	2748.75	-145.202	FLJDTMAVYEAK	FLJDTMAVYEAK	(N(N(H(H(N(H(A))))(H(N(H(A)))))))	A(2)H(5)N(4)	3	3	1202.82	827414	2.1206e+07	sp|P29622|KAIN_HUMAN	157	8.80438e-05
20200727_serum_yeast_10_15_rep4.mzML	2605.19	2749.76	-144.57	FLJDTMAVYEAK	FLJDTMAVYEAK	(N(N(H(H(N(H(A))))(H(N(H(A)))))))	A(2)H(5)N(4)	3	3	1202.82	951700	2.51209e+07	sp|P29622|KAIN_HUMAN	157	8.80438e-05
20200727_serum_yeast_1_1_rep2.mzML	2544.86	2686.59	-141.725	FLJDTMAVYEAK	FLJDTMAVYEAK	(N(N(H(H(N(H(A))))(H(N(H(A)))))))	A(2)H(5)N(4)	3	3	1202.82	1119920	3.10135e+07	sp|P29622|KAIN_HUMAN	157	8.80438e-05
20200727_serum_yeast_1_1_rep3.mzML	2552.27	2688.96	-136.692	FLJDTMAVYEAK	FLJDTMAVYEAK	(N(N(H(H(N(H(A))))(H(N(H(A)))))))	A(2)H(5)N(4)	3	3	1202.82	991131	2.72934e+07	sp|P29622|KAIN_HUMAN	157	8.80438e-05
20200727_serum_yeast_1_1_rep4.mzML	2557.71	2698.39	-140.676	FLJDTMAVYEAK	FLJDTMAVYEAK	(N(N(H(H(N(H(A))))(H(N(H(A)))))))	A(2)H(5)N(4)	3	3	1202.82	1222520	4.56177e+07	sp|P29622|KAIN_HUMAN	157	8.80438e-05
20200727_serum_yeast_10_12_rep1.mzML	1215.59	1218.61	-3.01679	FLNJGTCTAEGK	FLNJGTC[160]TAEGK	(N(F)(N(H(H(N(H)))(H(H(N(H)))))))	F(1)H(6)N(4)	4	3	1081.44	1557090	1.4228e+07	sp|P05156|CFAI_HUMAN	103	0.000624647
20200727_serum_yeast_10_12_rep2.mzML	1210.46	1212.35	-1.89031	FLNJGTCTAEGK	FLNJGTC[160]TAEGK	(N(N(H(H(H))(H(N(H))(N(H)(F))))))	F(1)H(6)N(4)	4	3	1081.44	1437190	1.32672e+07	sp|P05156|CFAI_HUMAN	103	0.000624647
20200727_serum_yeast_10_12_rep3.mzML	1225.38	1228.54	-3.16021	FLNJGTCTAEGK	FLNJGTC[160]TAEGK	(N(N(H(H(H))(H(N(H))(N(H)(F))))))	F(1)H(6)N(4)	4	3	1081.44	1771780	1.47038e+07	sp|P05156|CFAI_HUMAN	103	0.000624647
20200727_serum_yeast_10_15_rep1.mzML	1231.19	1242.96	-11.7661	FLNJGTCTAEGK	FLNJGTC[160]TAEGK	(N(F)(N(H(H(N(H)))(H(H(N(H)))))))	F(1)H(6)N(4)	4	3	1081.44	1338990	1.18453e+07	sp|P05156|CFAI_HUMAN	103	0.000624647
20200727_serum_yeast_10_15_rep3.mzML	1240.12	1240.28	-0.155362	FLNJGTCTAEGK	FLNJGTC[160]TAEGK	(N(N(H(H(H))(H(N(H))(N(H)(F))))))	F(1)H(6)N(4)	4	3	1081.44	1067670	5.60178e+06	sp|P05156|CFAI_HUMAN	103	0.000624647
20200727_serum_yeast_10_15_rep4.mzML	1268.61	1271.98	-3.37474	FLNJGTCTAEGK	FLNJGTC[160]TAEGK	(N(F)(N(H(H(H))(H(N(H))(N(H))))))	F(1)H(6)N(4)	4	3	1081.44	1485830	1.14791e+07	sp|P05156|CFAI_HUMAN	103	0.000624647
20200727_serum_yeast_1_1_rep2.mzML	1200.86	1204.68	-3.81542	FLNJGTCTAEGK	FLNJGTC[160]TAEGK	(N(N(H(H(H))(H(N(H))(N(H)(F))))))	F(1)H(6)N(4)	4	3	1081.44	2160470	1.76333e+07	sp|P05156|CFAI_HUMAN	103	0.000624647
20200727_serum_yeast_1_1_rep3.mzML	1202.97	1204.57	-1.59971	FLNJGTCTAEGK	FLNJGTC[160]TAEGK	(N(F)(N(H(H(N(H)))(H(H(N(H)))))))	F(1)H(6)N(4)	4	3	1081.44	1904510	1.54796e+07	sp|P05156|CFAI_HUMAN	103	0.000624647
20200727_serum_yeast_1_1_rep4.mzML	1223.3	1227.33	-4.0325	FLNJGTCTAEGK	FLNJGTC[160]TAEGK	(N(N(H(H(H))(H(N(H))(N(H)(F))))))	F(1)H(6)N(4)	4	3	1081.44	1950660	2.01906e+07	sp|P05156|CFAI_HUMAN	103	0.000624647
20200727_serum_yeast_10_12_rep1.mzML	1215.59	1226.92	-11.3349	FLNJGTCTAEGK	FLNJGTC[160]TAEGK	(N(N(H(H(N(H)))(H(N(H(A)))))))	A(1)H(5)N(4)	4	3	1075.76	1530470	3.04038e+07	sp|P05156|CFAI_HUMAN	103	0.000236225
20200727_serum_yeast_10_12_rep2.mzML	1210.46	1219.59	-9.12851	FLNJGTCTAEGK	FLNJGTC[160]TAEGK	(N(N(H(H(H))(H(N)(N(H(A)))))))	A(1)H(5)N(4)	4	3	1075.76	1400940	3.05487e+07	sp|P05156|CFAI_HUMAN	103	0.000236225
20200727_serum_yeast_10_12_rep3.mzML	1225.38	1238.52	-13.1409	FLNJGTCTAEGK	FLNJGTC[160]TAEGK	(N(N(H(H(N(H)))(H(N(H(A)))))))	A(1)H(5)N(4)	4	3	1075.76	1754460	3.44933e+07	sp|P05156|CFAI_HUMAN	103	0.000236225
20200727_serum_yeast_10_15_rep1.mzML	1231.19	1250.76	-19.5692	FLNJGTCTAEGK	FLNJGTC[160]TAEGK	(N(N(H(H(N(H)))(H(N(H(A)))))))	A(1)H(5)N(4)	4	3	1075.76	1318260	2.59514e+07	sp|P05156|CFAI_HUMAN	103	0.000236225
20200727_serum_yeast_10_15_rep3.mzML	1240.12	1252.08	-11.959	FLNJGTCTAEGK	FLNJGTC[160]TAEGK	(N(N(H(H(N(H)))(H(N(H(A)))))))	A(1)H(5)N(4)	4	3	1075.76	1076680	1.48243e+07	sp|P05156|CFAI_HUMAN	103	0.000236225
20200727_serum_yeast_10_15_rep4.mzML	1268.61	1278.84	-10.2266	FLNJGTCTAEGK	FLNJGTC[160]TAEGK	(N(N(H(H(N(H)))(H(N(H(A)))))))	A(1)H(5)N(4)	4	3	1075.76	1464000	3.26532e+07	sp|P05156|CFAI_HUMAN	103	0.000236225
20200727_serum_yeast_1_1_rep2.mzML	1200.86	1211.3	-10.4448	FLNJGTCTAEGK	FLNJGTC[160]TAEGK	(N(N(H(H(N(H)))(H(N(H(A)))))))	A(1)H(5)N(4)	4	3	1075.76	2050930	3.84313e+07	sp|P05156|CFAI_HUMAN	103	0.000236225
20200727_serum_yeast_1_1_rep3.mzML	1202.97	1211.13	-8.16353	FLNJGTCTAEGK	FLNJGTC[160]TAEGK	(N(N(H(H(H))(H(N)(N(H(A)))))))	A(1)H(5)N(4)	4	3	1075.76	1895470	4.02647e+07	sp|P05156|CFAI_HUMAN	103	0.000236225
20200727_serum_yeast_1_1_rep4.mzML	1223.3	1235.27	-11.9747	FLNJGTCTAEGK	FLNJGTC[160]TAEGK	(N(N(H(H(H))(H(N)(N(H(A)))))))	A(1)H(5)N(4)	4	3	1075.76	1906340	4.37022e+07	sp|P05156|CFAI_HUMAN	103	0.000236225
20200727_serum_yeast_10_12_rep1.mzML	1506.82	1543.97	-37.1531	FLNJGTCTAEGK	FLNJGTC[160]TAEGK	(N(N(H(H(N(H(A))))(H(N(H(A)))))))	A(2)H(5)N(4)	4	3	1172.8	6264130	137026618	sp|P05156|CFAI_HUMAN	103	0.000123463
20200727_serum_yeast_10_12_rep2.mzML	1506.23	1543.53	-37.2955	FLNJGTCTAEGK	FLNJGTC[160]TAEGK	(N(N(H(H(N(H(A))))(H(N(H(A)))))))	A(2)H(5)N(4)	4	3	1172.8	6171760	1.26679e+08	sp|P05156|CFAI_HUMAN	103	0.000123463
20200727_serum_yeast_10_12_rep3.mzML	1506.63	1538.82	-32.1898	FLNJGTCTAEGK	FLNJGTC[160]TAEGK	(N(N(H(H(N(H(A))))(H(N(H(A)))))))	A(2)H(5)N(4)	4	3	1172.8	4998400	1.15262e+08	sp|P05156|CFAI_HUMAN	103	0.000123463
20200727_serum_yeast_10_15_rep1.mzML	1501.41	1540.45	-39.0399	FLNJGTCTAEGK	FLNJGTC[160]TAEGK	(N(N(H(H(N(H(A))))(H(N(H(A)))))))	A(2)H(5)N(4)	4	3	1172.8	5264260	1.13393e+08	sp|P05156|CFAI_HUMAN	103	0.000123463
20200727_serum_yeast_10_15_rep3.mzML	1536.37	1573.59	-37.2152	FLNJGTCTAEGK	FLNJGTC[160]TAEGK	(N(N(H(H(N(H(A))))(H(N(H(A)))))))	A(2)H(5)N(4)	4	3	1172.8	4459960	8.80624e+07	sp|P05156|CFAI_HUMAN	103	0.000123463
20200727_serum_yeast_10_15_rep4.mzML	1511.34	1547.82	-36.4772	FLNJGTCTAEGK	FLNJGTC[160]TAEGK	(N(N(H(H(N(H(A))))(H(N(H(A)))))))	A(2)H(5)N(4)	4	3	1172.8	5096740	1.01165e+08	sp|P05156|CFAI_HUMAN	103	0.000123463
20200727_serum_yeast_1_1_rep2.mzML	1478.07	1520.76	-42.6871	FLNJGTCTAEGK	FLNJGTC[160]TAEGK	(N(N(H(H(N(H(A))))(H(N(H(A)))))))	A(2)H(5)N(4)	4	3	1172.8	7139900	1.67384e+08	sp|P05156|CFAI_HUMAN	103	0.000123463
20200727_serum_yeast_1_1_rep3.mzML	1486.58	1525.75	-39.1694	FLNJGTCTAEGK	FLNJGTC[160]TAEGK	(N(N(H(H(N(H(A))))(H(N(H(A)))))))	A(2)H(5)N(4)	4	3	1172.8	6793580	139560475	sp|P05156|CFAI_HUMAN	103	0.000123463
20200727_serum_yeast_1_1_rep4.mzML	1480.58	1514.78	-34.1994	FLNJGTCTAEGK	FLNJGTC[160]TAEGK	(N(N(H(H(N(H(A))))(H(N(H(A)))))))	A(2)H(5)N(4)	4	3	1172.8	6156660	1.38315e+08	sp|P05156|CFAI_HUMAN	103	0.000123463
20200727_serum_yeast_10_12_rep1.mzML	1506.82	1551.11	-44.2875	FLNJGTCTAEGK	FLNJGTC[160]TAEGK	(N(N(H(H(N(H(H))))(H(N(F)(H(A)))))))	A(1)F(1)H(6)N(4)	4	3	1178.47	6151070	1.28725e+06	sp|P05156|CFAI_HUMAN	103	0.000395729
20200727_serum_yeast_10_12_rep2.mzML	1506.23	1550.79	-44.5604	FLNJGTCTAEGK	FLNJGTC[160]TAEGK	(N(N(H(H(N(H(H))))(H(N(F)(H(A)))))))	A(1)F(1)H(6)N(4)	4	3	1178.47	5933320	979288	sp|P05156|CFAI_HUMAN	103	0.000395729
20200727_serum_yeast_10_12_rep3.mzML	1506.63	1545.71	-39.0755	FLNJGTCTAEGK	FLNJGTC[160]TAEGK	(N(N(H(H(N(H(H))))(H(N(F)(H(A)))))))	A(1)F(1)H(6)N(4)	4	3	1178.47	4834290	1.14541e+06	sp|P05156|CFAI_HUMAN	103	0.000395729
20200727_serum_yeast_10_15_rep1.mzML	1501.41	1548.19	-46.7801	FLNJGTCTAEGK	FLNJGTC[160]TAEGK	(N(N(H(H(N(H(H))))(H(N(F)(H(A)))))))	A(1)F(1)H(6)N(4)	4	3	1178.47	5162920	831128	sp|P05156|CFAI_HUMAN	103	0.000395729
20200727_serum_yeast_10_15_rep3.mzML	1536.37	1582.22	-45.8531	FLNJGTCTAEGK	FLNJGTC[160]TAEGK	(N(N(H(H(N(H(H))))(H(N(F)(H(A)))))))	A(1)F(1)H(6)N(4)	4	3	1178.47	4275970	916177	sp|P05156|CFAI_HUMAN	103	0.000395729
20200727_serum_yeast_10_15_rep4.mzML	1511.34	1556.2	-44.8645	FLNJGTCTAEGK	FLNJGTC[160]TAEGK	(N(N(H(H(N(H(H))))(H(N(F)(H(A)))))))	A(1)F(1)H(6)N(4)	4	3	1178.47	4962820	1.02302e+06	sp|P05156|CFAI_HUMAN	103	0.000395729
20200727_serum_yeast_1_1_rep2.mzML	1478.07	1527.02	-48.9549	FLNJGTCTAEGK	FLNJGTC[160]TAEGK	(N(N(H(H(N(H(H))))(H(N(F)(H(A)))))))	A(1)F(1)H(6)N(4)	4	3	1178.47	7015360	1.90394e+06	sp|P05156|CFAI_HUMAN	103	0.000395729
20200727_serum_yeast_1_1_rep3.mzML	1486.58	1532.54	-45.9602	FLNJGTCTAEGK	FLNJGTC[160]TAEGK	(N(N(H(H(N(H(H))))(H(N(F)(H(A)))))))	A(1)F(1)H(6)N(4)	4	3	1178.47	6586040	1.63112e+06	sp|P05156|CFAI_HUMAN	103	0.000395729
20200727_serum_yeast_1_1_rep4.mzML	1480.58	1521.75	-41.172	FLNJGTCTAEGK	FLNJGTC[160]TAEGK	(N(F)(N(H(H(N(H(H))))(H(N(H(A)))))))	A(1)F(1)H(6)N(4)	4	3	1178.47	6025450	2.22031e+06	sp|P05156|CFAI_HUMAN	103	0.000395729
20200727_serum_yeast_10_12_rep1.mzML	1041.5	1092.96	-51.4566	FQCSJDTYVR	FQC[160]SJDTYVR	(N(N(H(H(H)(H))(H(H(H(H)))(H(H(H)))))))	H(11)N(2)	5	3	1160.1	478005	1.70097e+06	sp|P38693|PPAC_YEAST/sp|P24031|PPA3_YEAST/sp|P00635|PPA5_YEAST/sp|P35842|PPAB_YEAST	390/390/390/390	9.766e-05
20200727_serum_yeast_10_12_rep2.mzML	1049.21	1098.57	-49.3576	FQCSJDTYVR	FQC[160]SJDTYVR	(N(N(H(H(H)(H))(H(H(H(H)))(H(H(H)))))))	H(11)N(2)	5	3	1160.1	592520	1.58421e+06	sp|P38693|PPAC_YEAST/sp|P24031|PPA3_YEAST/sp|P00635|PPA5_YEAST/sp|P35842|PPAB_YEAST	390/390/390/390	9.766e-05
20200727_serum_yeast_10_12_rep3.mzML	1036.39	1071.18	-34.7907	FQCSJDTYVR	FQC[160]SJDTYVR	(N(N(H(H(H)(H))(H(H(H(H)))(H(H(H)))))))	H(11)N(2)	5	3	1160.1	464852	1.74942e+06	sp|P38693|PPAC_YEAST/sp|P24031|PPA3_YEAST/sp|P00635|PPA5_YEAST/sp|P35842|PPAB_YEAST	390/390/390/390	9.766e-05
20200727_serum_yeast_10_15_rep1.mzML	1038.1	1081.47	-43.3698	FQCSJDTYVR	FQC[160]SJDTYVR	(N(N(H(H(H)(H))(H(H(H(H)))(H(H(H)))))))	H(11)N(2)	5	3	1160.1	730422	2.28054e+06	sp|P38693|PPAC_YEAST/sp|P24031|PPA3_YEAST/sp|P00635|PPA5_YEAST/sp|P35842|PPAB_YEAST	390/390/390/390	9.766e-05
20200727_serum_yeast_10_15_rep3.mzML	1055.78	1100.75	-44.971	FQCSJDTYVR	FQC[160]SJDTYVR	(N(N(H(H(H)(H))(H(H(H(H)))(H(H(H)))))))	H(11)N(2)	5	3	1160.1	602824	822424	sp|P38693|PPAC_YEAST/sp|P24031|PPA3_YEAST/sp|P00635|PPA5_YEAST/sp|P35842|PPAB_YEAST	390/390/390/390	9.766e-05
20200727_serum_yeast_10_15_rep4.mzML	1031.39	1069.21	-37.8233	FQCSJDTYVR	FQC[160]SJDTYVR	(N(N(H(H(H)(H))(H(H(H(H)))(H(H(H)))))))	H(11)N(2)	5	3	1160.1	517557	1.33272e+06	sp|P38693|PPAC_YEAST/sp|P24031|PPA3_YEAST/sp|P00635|PPA5_YEAST/sp|P35842|PPAB_YEAST	390/390/390/390	9.766e-05
20200727_serum_yeast_1_1_rep2.mzML	1019.54	1065.98	-46.4425	FQCSJDTYVR	FQC[160]SJDTYVR	(N(N(H(H(H)(H))(H(H(H(H)))(H(H(H)))))))	H(11)N(2)	5	3	1160.1	323978	342565	sp|P38693|PPAC_YEAST/sp|P24031|PPA3_YEAST/sp|P00635|PPA5_YEAST/sp|P35842|PPAB_YEAST	390/390/390/390	9.766e-05
20200727_serum_yeast_1_1_rep3.mzML	1034.25	1097.01	-62.7587	FQCSJDTYVR	FQC[160]SJDTYVR	(N(N(H(H(H)(H))(H(H(H(H)))(H(H(H)))))))	H(11)N(2)	5	3	1160.1	492193	1.42892e+06	sp|P38693|PPAC_YEAST/sp|P24031|PPA3_YEAST/sp|P00635|PPA5_YEAST/sp|P35842|PPAB_YEAST	390/390/390/390	9.766e-05
20200727_serum_yeast_10_12_rep1.mzML	1026.7	1081.02	-54.3172	FQCSJDTYVR	FQC[160]SJDTYVR	(N(N(H(H(H(H(H))))(H(H(H(H(H(H(H(H)))))))))))	H(13)N(2)	5	3	1268.14	516375	1.16304e+06	sp|P38693|PPAC_YEAST/sp|P24031|PPA3_YEAST/sp|P00635|PPA5_YEAST/sp|P35842|PPAB_YEAST	390/390/390/390	0.00877029
20200727_serum_yeast_10_12_rep2.mzML	1033.3	1090.27	-56.9741	FQCSJDTYVR	FQC[160]SJDTYVR	(N(N(H(H(H(H(H))))(H(H(H(H(H(H(H(H)))))))))))	H(13)N(2)	5	3	1268.14	449959	1.2979e+06	sp|P38693|PPAC_YEAST/sp|P24031|PPA3_YEAST/sp|P00635|PPA5_YEAST/sp|P35842|PPAB_YEAST	390/390/390/390	0.00877029
20200727_serum_yeast_10_15_rep4.mzML	1018.23	1061.17	-42.9353	FQCSJDTYVR	FQC[160]SJDTYVR	(N(N(H(H(H(H(H))))(H(H(H(H(H(H(H(H)))))))))))	H(13)N(2)	5	3	1268.14	344662	652311	sp|P38693|PPAC_YEAST/sp|P24031|PPA3_YEAST/sp|P00635|PPA5_YEAST/sp|P35842|PPAB_YEAST	390/390/390/390	0.00877029
20200727_serum_yeast_1_1_rep3.mzML	1020.17	1083.44	-63.2702	FQCSJDTYVR	FQC[160]SJDTYVR	(N(N(H(H(H(H(H))))(H(H(H(H(H(H(H(H)))))))))))	H(13)N(2)	5	3	1268.14	507514	654754	sp|P38693|PPAC_YEAST/sp|P24031|PPA3_YEAST/sp|P00635|PPA5_YEAST/sp|P35842|PPAB_YEAST	390/390/390/390	0.00877029
20200727_serum_yeast_10_12_rep1.mzML	1756.01	1742.36	13.6515	FSDGLESJSSTQFEVK	FSDGLESJSSTQFEVK	(N(N(H(H(H))(H(H(H(H)))))))	H(7)N(2)	8	3	1105.79	2455680	1.31905e+07	sp|P0C0L4|CO4A_HUMAN/sp|P0C0L5|CO4B_HUMAN	226/226	0.000384675
20200727_serum_yeast_10_12_rep2.mzML	1763.91	1752.6	11.3052	FSDGLESJSSTQFEVK	FSDGLESJSSTQFEVK	(N(N(H(H(H))(H(H(H(H)))))))	H(7)N(2)	8	3	1105.79	2237850	1.70939e+07	sp|P0C0L4|CO4A_HUMAN/sp|P0C0L5|CO4B_HUMAN	226/226	0.000384675
20200727_serum_yeast_10_12_rep3.mzML	1766.87	1754.45	12.4151	FSDGLESJSSTQFEVK	FSDGLESJSSTQFEVK	(N(N(H(H(H))(H(H(H(H)))))))	H(7)N(2)	8	3	1105.79	2738900	2.03986e+07	sp|P0C0L4|CO4A_HUMAN/sp|P0C0L5|CO4B_HUMAN	226/226	0.000384675
20200727_serum_yeast_10_15_rep1.mzML	1782.47	1765.58	16.8934	FSDGLESJSSTQFEVK	FSDGLESJSSTQFEVK	(N(N(H(H(H))(H(H(H(H)))))))	H(7)N(2)	8	3	1105.79	2398630	1.25521e+07	sp|P0C0L4|CO4A_HUMAN/sp|P0C0L5|CO4B_HUMAN	226/226	0.000384675
20200727_serum_yeast_10_15_rep3.mzML	1790.13	1773.88	16.2513	FSDGLESJSSTQFEVK	FSDGLESJSSTQFEVK	(N(N(H(H(H))(H(H(H(H)))))))	H(7)N(2)	8	3	1105.79	2410470	1.26305e+07	sp|P0C0L4|CO4A_HUMAN/sp|P0C0L5|CO4B_HUMAN	226/226	0.000384675
20200727_serum_yeast_10_15_rep4.mzML	1807.93	1790.74	17.1925	FSDGLESJSSTQFEVK	FSDGLESJSSTQFEVK	(N(N(H(H(H))(H(H(H(H)))))))	H(7)N(2)	8	3	1105.79	2106180	1.25985e+07	sp|P0C0L4|CO4A_HUMAN/sp|P0C0L5|CO4B_HUMAN	226/226	0.000384675
20200727_serum_yeast_1_1_rep2.mzML	1743.6	1728	15.6019	FSDGLESJSSTQFEVK	FSDGLESJSSTQFEVK	(N(N(H(H(H))(H(H(H(H)))))))	H(7)N(2)	8	3	1105.79	2593760	1.57547e+07	sp|P0C0L4|CO4A_HUMAN/sp|P0C0L5|CO4B_HUMAN	226/226	0.000384675
20200727_serum_yeast_1_1_rep3.mzML	1761.68	1743.58	18.1013	FSDGLESJSSTQFEVK	FSDGLESJSSTQFEVK	(N(N(H(H(H))(H(H(H(H)))))))	H(7)N(2)	8	3	1105.79	2834520	1.46036e+07	sp|P0C0L4|CO4A_HUMAN/sp|P0C0L5|CO4B_HUMAN	226/226	0.000384675
20200727_serum_yeast_1_1_rep4.mzML	1777.9	1758.96	18.9399	FSDGLESJSSTQFEVK	FSDGLESJSSTQFEVK	(N(N(H(H(H))(H(H(H(H)))))))	H(7)N(2)	8	3	1105.79	2629660	1.90791e+07	sp|P0C0L4|CO4A_HUMAN/sp|P0C0L5|CO4B_HUMAN	226/226	0.000384675
20200727_serum_yeast_10_12_rep1.mzML	1748.07	1735.13	12.9408	FSDGLESJSSTQFEVK	FSDGLESJSSTQFEVK	(N(N(H(H(H))(H(H)(H)(H(H))))))	H(8)N(2)	8	3	1159.8	7613350	6.77457e+07	sp|P0C0L4|CO4A_HUMAN/sp|P0C0L5|CO4B_HUMAN	226/226	0.000484032
20200727_serum_yeast_10_12_rep2.mzML	1757.88	1745.65	12.2308	FSDGLESJSSTQFEVK	FSDGLESJSSTQFEVK	(N(N(H(H(H))(H(H)(H)(H(H))))))	H(8)N(2)	8	3	1159.8	7542110	6.25444e+07	sp|P0C0L4|CO4A_HUMAN/sp|P0C0L5|CO4B_HUMAN	226/226	0.000484032
20200727_serum_yeast_10_12_rep3.mzML	1757.17	1746.42	10.7496	FSDGLESJSSTQFEVK	FSDGLESJSSTQFEVK	(N(N(H(H(H))(H(H)(H)(H(H))))))	H(8)N(2)	8	3	1159.8	9197080	6.67269e+07	sp|P0C0L4|CO4A_HUMAN/sp|P0C0L5|CO4B_HUMAN	226/226	0.000484032
20200727_serum_yeast_10_15_rep1.mzML	1773.09	1757.42	15.6737	FSDGLESJSSTQFEVK	FSDGLESJSSTQFEVK	(N(N(H(H(H))(H(H)(H)(H(H))))))	H(8)N(2)	8	3	1159.8	8079240	6.15949e+07	sp|P0C0L4|CO4A_HUMAN/sp|P0C0L5|CO4B_HUMAN	226/226	0.000484032
20200727_serum_yeast_10_15_rep3.mzML	1779.87	1765.5	14.3742	FSDGLESJSSTQFEVK	FSDGLESJSSTQFEVK	(N(N(H(H(H))(H(H)(H)(H(H))))))	H(8)N(2)	8	3	1159.8	5185340	5.04114e+07	sp|P0C0L4|CO4A_HUMAN/sp|P0C0L5|CO4B_HUMAN	226/226	0.000484032
20200727_serum_yeast_10_15_rep4.mzML	1799.13	1781.44	17.6917	FSDGLESJSSTQFEVK	FSDGLESJSSTQFEVK	(N(N(H(H(H))(H(H)(H)(H(H))))))	H(8)N(2)	8	3	1159.8	6407790	5.81843e+07	sp|P0C0L4|CO4A_HUMAN/sp|P0C0L5|CO4B_HUMAN	226/226	0.000484032
20200727_serum_yeast_1_1_rep2.mzML	1736.91	1720.82	16.0913	FSDGLESJSSTQFEVK	FSDGLESJSSTQFEVK	(N(N(H(H(H))(H(H)(H)(H(H))))))	H(8)N(2)	8	3	1159.8	8819300	6.55758e+07	sp|P0C0L4|CO4A_HUMAN/sp|P0C0L5|CO4B_HUMAN	226/226	0.000484032
20200727_serum_yeast_1_1_rep3.mzML	1754.4	1735.89	18.5145	FSDGLESJSSTQFEVK	FSDGLESJSSTQFEVK	(N(N(H(H(H))(H(H)(H)(H(H))))))	H(8)N(2)	8	3	1159.8	8903950	7.06876e+07	sp|P0C0L4|CO4A_HUMAN/sp|P0C0L5|CO4B_HUMAN	226/226	0.000484032
20200727_serum_yeast_1_1_rep4.mzML	1769.95	1750.55	19.3998	FSDGLESJSSTQFEVK	FSDGLESJSSTQFEVK	(N(N(H(H(H))(H(H)(H)(H(H))))))	H(8)N(2)	8	3	1159.8	9016280	8.32855e+07	sp|P0C0L4|CO4A_HUMAN/sp|P0C0L5|CO4B_HUMAN	226/226	0.000484032
20200727_serum_yeast_10_12_rep1.mzML	1742.63	1729.68	12.948	FSDGLESJSSTQFEVK	FSDGLESJSSTQFEVK	(N(N(H(H(H(H)))(H(H)(H(H(H)))))))	H(9)N(2)	8	3	1213.82	5148410	2.12383e+08	sp|P0C0L4|CO4A_HUMAN/sp|P0C0L5|CO4B_HUMAN	226/226	0.000504351
20200727_serum_yeast_10_12_rep2.mzML	1753.01	1740.41	12.6022	FSDGLESJSSTQFEVK	FSDGLESJSSTQFEVK	(N(N(H(H(H(H)))(H(H)(H(H(H)))))))	H(9)N(2)	8	3	1213.82	5348570	1.88307e+08	sp|P0C0L4|CO4A_HUMAN/sp|P0C0L5|CO4B_HUMAN	226/226	0.000504351
20200727_serum_yeast_10_12_rep3.mzML	1750.74	1740.37	10.3689	FSDGLESJSSTQFEVK	FSDGLESJSSTQFEVK	(N(N(H(H(H(H)))(H(H)(H(H(H)))))))	H(9)N(2)	8	3	1213.82	5498370	2.07151e+08	sp|P0C0L4|CO4A_HUMAN/sp|P0C0L5|CO4B_HUMAN	226/226	0.000504351
20200727_serum_yeast_10_15_rep1.mzML	1766.02	1751.27	14.747	FSDGLESJSSTQFEVK	FSDGLESJSSTQFEVK	(N(N(H(H(H(H)))(H(H)(H(H(H)))))))	H(9)N(2)	8	3	1213.82	5754360	1.917e+08	sp|P0C0L4|CO4A_HUMAN/sp|P0C0L5|CO4B_HUMAN	226/226	0.000504351
20200727_serum_yeast_10_15_rep3.mzML	1773.91	1759.19	14.7249	FSDGLESJSSTQFEVK	FSDGLESJSSTQFEVK	(N(N(H(H(H(H)))(H(H)(H(H(H)))))))	H(9)N(2)	8	3	1213.82	4418860	151522637	sp|P0C0L4|CO4A_HUMAN/sp|P0C0L5|CO4B_HUMAN	226/226	0.000504351
20200727_serum_yeast_10_15_rep4.mzML	1793.63	1774.43	19.1986	FSDGLESJSSTQFEVK	FSDGLESJSSTQFEVK	(N(N(H(H(H(H)))(H(H)(H(H(H)))))))	H(9)N(2)	8	3	1213.82	4692300	198508042	sp|P0C0L4|CO4A_HUMAN/sp|P0C0L5|CO4B_HUMAN	226/226	0.000504351
20200727_serum_yeast_1_1_rep2.mzML	1731.38	1715.41	15.9671	FSDGLESJSSTQFEVK	FSDGLESJSSTQFEVK	(N(N(H(H(H(H)))(H(H)(H(H(H)))))))	H(9)N(2)	8	3	1213.82	5650190	1.94166e+08	sp|P0C0L4|CO4A_HUMAN/sp|P0C0L5|CO4B_HUMAN	226/226	0.000504351
20200727_serum_yeast_1_1_rep3.mzML	1748.3	1730.1	18.1982	FSDGLESJSSTQFEVK	FSDGLESJSSTQFEVK	(N(N(H(H(H(H)))(H(H)(H(H(H)))))))	H(9)N(2)	8	3	1213.82	6327430	2.37454e+08	sp|P0C0L4|CO4A_HUMAN/sp|P0C0L5|CO4B_HUMAN	226/226	0.000504351
20200727_serum_yeast_1_1_rep4.mzML	1764.94	1744.23	20.7142	FSDGLESJSSTQFEVK	FSDGLESJSSTQFEVK	(N(N(H(H(H(H)))(H(H)(H(H(H)))))))	H(9)N(2)	8	3	1213.82	6073690	206201346	sp|P0C0L4|CO4A_HUMAN/sp|P0C0L5|CO4B_HUMAN	226/226	0.000504351
20200727_serum_yeast_10_12_rep1.mzML	1734.96	1726.54	8.42397	FSDGLESJSSTQFEVK	FSDGLESJSSTQFEVK	(N(N(H(H(H(H(H))))(H(H)(H(H(H)))))))	H(10)N(2)	8	3	1267.84	2773960	2.05101e+07	sp|P0C0L4|CO4A_HUMAN/sp|P0C0L5|CO4B_HUMAN	226/226	0.00068392
20200727_serum_yeast_10_12_rep2.mzML	1748.87	1737.37	11.5029	FSDGLESJSSTQFEVK	FSDGLESJSSTQFEVK	(N(N(H(H(H(H(H))))(H(H)(H(H(H)))))))	H(10)N(2)	8	3	1267.84	2298490	1.55974e+07	sp|P0C0L4|CO4A_HUMAN/sp|P0C0L5|CO4B_HUMAN	226/226	0.00068392
20200727_serum_yeast_10_12_rep3.mzML	1745.54	1736.87	8.66577	FSDGLESJSSTQFEVK	FSDGLESJSSTQFEVK	(N(N(H(H(H(H(H))))(H(H)(H(H(H)))))))	H(10)N(2)	8	3	1267.84	2626930	1.7024e+07	sp|P0C0L4|CO4A_HUMAN/sp|P0C0L5|CO4B_HUMAN	226/226	0.00068392
20200727_serum_yeast_10_15_rep1.mzML	1761.73	1747.73	14.0039	FSDGLESJSSTQFEVK	FSDGLESJSSTQFEVK	(N(N(H(H(H(H(H))))(H(H)(H(H(H)))))))	H(10)N(2)	8	3	1267.84	2218720	1.70705e+07	sp|P0C0L4|CO4A_HUMAN/sp|P0C0L5|CO4B_HUMAN	226/226	0.00068392
20200727_serum_yeast_10_15_rep3.mzML	1767.15	1755.54	11.6127	FSDGLESJSSTQFEVK	FSDGLESJSSTQFEVK	(N(N(H(H(H(H(H))))(H(H)(H(H(H)))))))	H(10)N(2)	8	3	1267.84	2592080	1.30585e+07	sp|P0C0L4|CO4A_HUMAN/sp|P0C0L5|CO4B_HUMAN	226/226	0.00068392
20200727_serum_yeast_10_15_rep4.mzML	1788.54	1770.4	18.1402	FSDGLESJSSTQFEVK	FSDGLESJSSTQFEVK	(N(N(H(H(H(H(H))))(H(H)(H(H(H)))))))	H(10)N(2)	8	3	1267.84	2127440	15012748	sp|P0C0L4|CO4A_HUMAN/sp|P0C0L5|CO4B_HUMAN	226/226	0.00068392
20200727_serum_yeast_1_1_rep2.mzML	1726.24	1712.29	13.95	FSDGLESJSSTQFEVK	FSDGLESJSSTQFEVK	(N(N(H(H(H(H(H))))(H(H)(H(H(H)))))))	H(10)N(2)	8	3	1267.84	2988940	1.92228e+07	sp|P0C0L4|CO4A_HUMAN/sp|P0C0L5|CO4B_HUMAN	226/226	0.00068392
20200727_serum_yeast_1_1_rep3.mzML	1742.7	1726.76	15.9379	FSDGLESJSSTQFEVK	FSDGLESJSSTQFEVK	(N(N(H(H(H(H(H))))(H(H)(H(H(H)))))))	H(10)N(2)	8	3	1267.84	3221400	2.11664e+07	sp|P0C0L4|CO4A_HUMAN/sp|P0C0L5|CO4B_HUMAN	226/226	0.00068392
20200727_serum_yeast_1_1_rep4.mzML	1758.36	1740.6	17.7632	FSDGLESJSSTQFEVK	FSDGLESJSSTQFEVK	(N(N(H(H(H(H(H))))(H(H)(H(H(H)))))))	H(10)N(2)	8	3	1267.84	2671400	2.06562e+07	sp|P0C0L4|CO4A_HUMAN/sp|P0C0L5|CO4B_HUMAN	226/226	0.00068392
20200727_serum_yeast_10_12_rep1.mzML	1476.39	1459.09	17.3043	FSDGLESJSSTQFEVKK	FSDGLESJSSTQFEVKK	(N(N(H(H(H(H)))(H(H)(H(H)(H))))))	H(9)N(2)	8	3	1256.52	946058	23736613	sp|P0C0L4|CO4A_HUMAN/sp|P0C0L5|CO4B_HUMAN	226/226	0.000247379
20200727_serum_yeast_10_12_rep2.mzML	1472.73	1456.94	15.79	FSDGLESJSSTQFEVKK	FSDGLESJSSTQFEVKK	(N(N(H(H(H(H)))(H(H)(H(H)(H))))))	H(9)N(2)	8	3	1256.52	890287	2.29113e+07	sp|P0C0L4|CO4A_HUMAN/sp|P0C0L5|CO4B_HUMAN	226/226	0.000247379
20200727_serum_yeast_10_12_rep3.mzML	1475.62	1458.16	17.4606	FSDGLESJSSTQFEVKK	FSDGLESJSSTQFEVKK	(N(N(H(H(H(H)))(H(H)(H(H)(H))))))	H(9)N(2)	8	3	1256.52	951512	2.23267e+07	sp|P0C0L4|CO4A_HUMAN/sp|P0C0L5|CO4B_HUMAN	226/226	0.000247379
20200727_serum_yeast_10_15_rep1.mzML	1467.54	1448.78	18.7625	FSDGLESJSSTQFEVKK	FSDGLESJSSTQFEVKK	(N(N(H(H(H(H)))(H(H)(H(H)(H))))))	H(9)N(2)	8	3	1256.52	774512	1.96604e+07	sp|P0C0L4|CO4A_HUMAN/sp|P0C0L5|CO4B_HUMAN	226/226	0.000247379
20200727_serum_yeast_10_15_rep3.mzML	1509.42	1487.39	22.0294	FSDGLESJSSTQFEVKK	FSDGLESJSSTQFEVKK	(N(N(H(H(H(H)))(H(H)(H(H)(H))))))	H(9)N(2)	8	3	1256.52	778572	1.62786e+07	sp|P0C0L4|CO4A_HUMAN/sp|P0C0L5|CO4B_HUMAN	226/226	0.000247379
20200727_serum_yeast_10_15_rep4.mzML	1469.3	1458.23	11.0745	FSDGLESJSSTQFEVKK	FSDGLESJSSTQFEVKK	(N(N(H(H(H(H)))(H(H)(H(H)(H))))))	H(9)N(2)	8	3	1256.52	704982	1.45995e+07	sp|P0C0L4|CO4A_HUMAN/sp|P0C0L5|CO4B_HUMAN	226/226	0.000247379
20200727_serum_yeast_1_1_rep2.mzML	1448.65	1421.97	26.6751	FSDGLESJSSTQFEVKK	FSDGLESJSSTQFEVKK	(N(N(H(H(H(H)))(H(H)(H(H)(H))))))	H(9)N(2)	8	3	1256.52	1002900	2.49708e+07	sp|P0C0L4|CO4A_HUMAN/sp|P0C0L5|CO4B_HUMAN	226/226	0.000247379
20200727_serum_yeast_1_1_rep3.mzML	1459.45	1434.94	24.507	FSDGLESJSSTQFEVKK	FSDGLESJSSTQFEVKK	(N(N(H(H(H(H)))(H(H)(H(H)(H))))))	H(9)N(2)	8	3	1256.52	1071190	2.44756e+07	sp|P0C0L4|CO4A_HUMAN/sp|P0C0L5|CO4B_HUMAN	226/226	0.000247379
20200727_serum_yeast_1_1_rep4.mzML	1441.75	1429.6	12.1491	FSDGLESJSSTQFEVKK	FSDGLESJSSTQFEVKK	(N(N(H(H(H(H)))(H(H)(H(H)(H))))))	H(9)N(2)	8	3	1256.52	1061070	2.36079e+07	sp|P0C0L4|CO4A_HUMAN/sp|P0C0L5|CO4B_HUMAN	226/226	0.000247379
20200727_serum_yeast_10_12_rep1.mzML	2282.22	2001.89	280.334	FTJESLLWAPYR	FTJESLLWAPYR	(N(N(H(H(H(H)))(H(H)(H)(H)))))	H(8)N(2)	3	2	1600.17	500804	6.51794e+06	sp|P53008|CWH41_YEAST	42	0.0020066
20200727_serum_yeast_10_12_rep2.mzML	2292.47	2214.49	77.9784	FTJESLLWAPYR	FTJESLLWAPYR	(N(N(H(H(H(H)))(H(H)(H)(H)))))	H(8)N(2)	3	2	1600.17	370813	5.67765e+06	sp|P53008|CWH41_YEAST	42	0.0020066
20200727_serum_yeast_10_12_rep3.mzML	2295.23	2024.92	270.307	FTJESLLWAPYR	FTJESLLWAPYR	(N(N(H(H(H(H)))(H(H)(H)(H)))))	H(8)N(2)	3	2	1600.17	316694	5054922	sp|P53008|CWH41_YEAST	42	0.0020066
20200727_serum_yeast_10_15_rep1.mzML	2322.1	2223.33	98.7734	FTJESLLWAPYR	FTJESLLWAPYR	(N(N(H(H(H(H)))(H(H)(H)(H)))))	H(8)N(2)	3	2	1600.17	535949	6209066	sp|P53008|CWH41_YEAST	42	0.0020066
20200727_serum_yeast_10_15_rep3.mzML	2325.25	2226.25	99.0024	FTJESLLWAPYR	FTJESLLWAPYR	(N(N(H(H(H(H)))(H(H)(H)(H)))))	H(8)N(2)	3	2	1600.17	547719	7.10562e+06	sp|P53008|CWH41_YEAST	42	0.0020066
20200727_serum_yeast_1_1_rep3.mzML	2278.34	2022.83	255.508	FTJESLLWAPYR	FTJESLLWAPYR	(N(N(H(H(H(H)))(H(H)(H)(H)))))	H(8)N(2)	3	2	1600.17	379281	4.55501e+06	sp|P53008|CWH41_YEAST	42	0.0020066
20200727_serum_yeast_10_12_rep1.mzML	1338.51	1336.94	1.57278	FVEGSHJSTVSLTTK	FVEGSHJSTVSLTTK	(N(N(H(H(H))(H(N(H(A)))))))	A(1)H(5)N(3)	7	3	1106.47	819917	1.1661e+07	sp|P04114|APOB_HUMAN	3411	2.7022e-05
20200727_serum_yeast_10_12_rep2.mzML	1309.03	1318.44	-9.40705	FVEGSHJSTVSLTTK	FVEGSHJSTVSLTTK	(N(N(H(H(H))(H(N(H(A)))))))	A(1)H(5)N(3)	7	3	1106.47	778491	1.25007e+07	sp|P04114|APOB_HUMAN	3411	2.7022e-05
20200727_serum_yeast_10_12_rep3.mzML	1349.21	1349.71	-0.496814	FVEGSHJSTVSLTTK	FVEGSHJSTVSLTTK	(N(N(H(H(H))(H(N(H(A)))))))	A(1)H(5)N(3)	7	3	1106.47	773194	12820878	sp|P04114|APOB_HUMAN	3411	2.7022e-05
20200727_serum_yeast_10_15_rep1.mzML	1330.46	1335.01	-4.54505	FVEGSHJSTVSLTTK	FVEGSHJSTVSLTTK	(N(N(H(H(H))(H(N(H(A)))))))	A(1)H(5)N(3)	7	3	1106.47	675261	1.16712e+07	sp|P04114|APOB_HUMAN	3411	2.7022e-05
20200727_serum_yeast_10_15_rep4.mzML	1360.25	1368.05	-7.80113	FVEGSHJSTVSLTTK	FVEGSHJSTVSLTTK	(N(N(H(H(H))(H(N(H(A)))))))	A(1)H(5)N(3)	7	3	1106.47	743740	1.00176e+07	sp|P04114|APOB_HUMAN	3411	2.7022e-05
20200727_serum_yeast_1_1_rep2.mzML	1289.88	1293.74	-3.85773	FVEGSHJSTVSLTTK	FVEGSHJSTVSLTTK	(N(N(H(H(H))(H(N(H(A)))))))	A(1)H(5)N(3)	7	3	1106.47	920380	1.26441e+07	sp|P04114|APOB_HUMAN	3411	2.7022e-05
20200727_serum_yeast_1_1_rep3.mzML	1306.51	1309.09	-2.58397	FVEGSHJSTVSLTTK	FVEGSHJSTVSLTTK	(N(N(H(H(H))(H(N(H(A)))))))	A(1)H(5)N(3)	7	3	1106.47	1069300	1.43007e+07	sp|P04114|APOB_HUMAN	3411	2.7022e-05
20200727_serum_yeast_1_1_rep4.mzML	1330.84	1330.92	-0.080751	FVEGSHJSTVSLTTK	FVEGSHJSTVSLTTK	(N(N(H(H(H))(H(N(H(A)))))))	A(1)H(5)N(3)	7	3	1106.47	1048410	1.91976e+07	sp|P04114|APOB_HUMAN	3411	2.7022e-05
20200727_serum_yeast_10_12_rep1.mzML	1326.92	1319.6	7.31824	FVEGSHJSTVSLTTK	FVEGSHJSTVSLTTK	(N(N(H(H(N(H)))(H(N(H(A)))))))	A(1)H(5)N(4)	7	3	1174.17	1064220	1.67768e+07	sp|P04114|APOB_HUMAN	3411	0.000594704
20200727_serum_yeast_10_12_rep2.mzML	1298.6	1299.64	-1.03773	FVEGSHJSTVSLTTK	FVEGSHJSTVSLTTK	(N(N(H(H(N(H)))(H(N(H(A)))))))	A(1)H(5)N(4)	7	3	1174.17	601659	1.52064e+07	sp|P04114|APOB_HUMAN	3411	0.000594704
20200727_serum_yeast_10_15_rep1.mzML	1335.13	1323.15	11.9789	FVEGSHJSTVSLTTK	FVEGSHJSTVSLTTK	(N(N(H(H(N(H)))(H(N(H(A)))))))	A(1)H(5)N(4)	7	3	1174.17	590246	1.08682e+07	sp|P04114|APOB_HUMAN	3411	0.000594704
20200727_serum_yeast_10_15_rep3.mzML	1355.54	1354.41	1.12969	FVEGSHJSTVSLTTK	FVEGSHJSTVSLTTK	(N(N(H(H(N(H)))(H(N(H(A)))))))	A(1)H(5)N(4)	7	3	1174.17	680405	1.38558e+07	sp|P04114|APOB_HUMAN	3411	0.000594704
20200727_serum_yeast_10_15_rep4.mzML	1353.31	1359.37	-6.06188	FVEGSHJSTVSLTTK	FVEGSHJSTVSLTTK	(N(N(H(H(N(H)))(H(N(H(A)))))))	A(1)H(5)N(4)	7	3	1174.17	552621	1.07836e+07	sp|P04114|APOB_HUMAN	3411	0.000594704
20200727_serum_yeast_1_1_rep3.mzML	1297.01	1292.79	4.21796	FVEGSHJSTVSLTTK	FVEGSHJSTVSLTTK	(N(N(H(H(N(H)))(H(N(H(A)))))))	A(1)H(5)N(4)	7	3	1174.17	877686	1.57493e+07	sp|P04114|APOB_HUMAN	3411	0.000594704
20200727_serum_yeast_1_1_rep4.mzML	1322.9	1317.74	5.15794	FVEGSHJSTVSLTTK	FVEGSHJSTVSLTTK	(N(N(H(H(N(H)))(H(N(H(A)))))))	A(1)H(5)N(4)	7	3	1174.17	755198	2.26215e+07	sp|P04114|APOB_HUMAN	3411	0.000594704
20200727_serum_yeast_10_12_rep3.mzML	1066.92	914.942	151.978	FVJITK	FVJITK	(N(N(H(H(H(H(H))))(H(H)(H(H(H)))))))	H(10)N(2)	3	2	1374.56	859884	7.2852e+06	sp|Q12200|NPC1_YEAST	123	0.0052173
20200727_serum_yeast_10_15_rep1.mzML	1074.04	906.074	167.966	FVJITK	FVJITK	(N(N(H(H(H(H(H))))(H(H)(H(H(H)))))))	H(10)N(2)	3	2	1374.56	1197980	9.079e+06	sp|Q12200|NPC1_YEAST	123	0.0052173
20200727_serum_yeast_10_15_rep3.mzML	1080.15	952.005	128.145	FVJITK	FVJITK	(N(N(H(H(H(H(H))))(H(H)(H(H(H)))))))	H(10)N(2)	3	2	1374.56	946665	2.79014e+06	sp|Q12200|NPC1_YEAST	123	0.0052173
20200727_serum_yeast_10_15_rep4.mzML	1061.13	942.628	118.502	FVJITK	FVJITK	(N(N(H(H(H(H(H))))(H(H)(H(H(H)))))))	H(10)N(2)	3	2	1374.56	1354610	9.8239e+06	sp|Q12200|NPC1_YEAST	123	0.0052173
20200727_serum_yeast_1_1_rep2.mzML	1053.64	916.863	136.777	FVJITK	FVJITK	(N(N(H(H(H(H(H))))(H(H)(H(H(H)))))))	H(10)N(2)	3	2	1374.56	1144910	1.14372e+07	sp|Q12200|NPC1_YEAST	123	0.0052173
20200727_serum_yeast_10_12_rep2.mzML	2540.1	2594.56	-54.4633	GAFISJFSMTVDGK	GAFISJFSMTVDGK	(N(N(H(H(N(H)))(H(N(H(A)))))))	A(1)H(5)N(4)	6	3	1129.8	1984770	3.4255e+07	sp|P19823|ITIH2_HUMAN	118	0.000634381
20200727_serum_yeast_10_12_rep3.mzML	2542.1	2603.49	-61.3855	GAFISJFSMTVDGK	GAFISJFSMTVDGK	(N(N(H(H(N(H)))(H(N(H(A)))))))	A(1)H(5)N(4)	6	3	1129.8	1864390	3.9725e+07	sp|P19823|ITIH2_HUMAN	118	0.000634381
20200727_serum_yeast_10_15_rep3.mzML	2566.47	2627.43	-60.9583	GAFISJFSMTVDGK	GAFISJFSMTVDGK	(N(N(H(H(N(H)))(H(N(H(A)))))))	A(1)H(5)N(4)	6	3	1129.8	1541880	3.57605e+07	sp|P19823|ITIH2_HUMAN	118	0.000634381
20200727_serum_yeast_10_15_rep4.mzML	2573.99	2624.22	-50.233	GAFISJFSMTVDGK	GAFISJFSMTVDGK	(N(N(H(H(N(H)))(H(N(H(A)))))))	A(1)H(5)N(4)	6	3	1129.8	1963270	34444798	sp|P19823|ITIH2_HUMAN	118	0.000634381
20200727_serum_yeast_1_1_rep2.mzML	2513.09	2569.16	-56.0686	GAFISJFSMTVDGK	GAFISJFSMTVDGK	(N(N(H(H(N(H)))(H(N(H(A)))))))	A(1)H(5)N(4)	6	3	1129.8	1921290	31062683	sp|P19823|ITIH2_HUMAN	118	0.000634381
20200727_serum_yeast_1_1_rep3.mzML	2516.49	2576.54	-60.0528	GAFISJFSMTVDGK	GAFISJFSMTVDGK	(N(N(H(H(N(H)))(H(N(H(A)))))))	A(1)H(5)N(4)	6	3	1129.8	1683400	3.66352e+07	sp|P19823|ITIH2_HUMAN	118	0.000634381
20200727_serum_yeast_10_12_rep1.mzML	2909.7	2865.17	44.5333	GAFISJFSMTVDGK	GAFISJFSMTVDGK	(N(N(H(H(N(H(A))))(H(N(H(A)))))))	A(2)H(5)N(4)	6	3	1226.83	8520390	2.58383e+08	sp|P19823|ITIH2_HUMAN	118	0.000373591
20200727_serum_yeast_10_12_rep2.mzML	2915.81	2870.6	45.2113	GAFISJFSMTVDGK	GAFISJFSMTVDGK	(N(N(H(H(N(H(A))))(H(N(H(A)))))))	A(2)H(5)N(4)	6	3	1226.83	8320570	2.63906e+08	sp|P19823|ITIH2_HUMAN	118	0.000373591
20200727_serum_yeast_10_12_rep3.mzML	2924.93	2877.09	47.8424	GAFISJFSMTVDGK	GAFISJFSMTVDGK	(N(N(H(H(N(H(A))))(H(N(H(A)))))))	A(2)H(5)N(4)	6	3	1226.83	10620600	291295263	sp|P19823|ITIH2_HUMAN	118	0.000373591
20200727_serum_yeast_10_15_rep1.mzML	2939.62	2892.47	47.1488	GAFISJFSMTVDGK	GAFISJFSMTVDGK	(N(N(H(H(N(H(A))))(H(N(H(A)))))))	A(2)H(5)N(4)	6	3	1226.83	7351930	213188822	sp|P19823|ITIH2_HUMAN	118	0.000373591
20200727_serum_yeast_10_15_rep3.mzML	2947.93	2900.15	47.7774	GAFISJFSMTVDGK	GAFISJFSMTVDGK	(N(N(H(H(N(H(A))))(H(N(H(A)))))))	A(2)H(5)N(4)	6	3	1226.83	6462730	1.19001e+08	sp|P19823|ITIH2_HUMAN	118	0.000373591
20200727_serum_yeast_10_15_rep4.mzML	2958.9	2910.57	48.3323	GAFISJFSMTVDGK	GAFISJFSMTVDGK	(N(N(H(H(N(H(A))))(H(N(H(A)))))))	A(2)H(5)N(4)	6	3	1226.83	7056030	200956034	sp|P19823|ITIH2_HUMAN	118	0.000373591
20200727_serum_yeast_1_1_rep2.mzML	2887.42	2850.13	37.2882	GAFISJFSMTVDGK	GAFISJFSMTVDGK	(N(N(H(H(N(H(A))))(H(N(H(A)))))))	A(2)H(5)N(4)	6	3	1226.83	8882470	277012825	sp|P19823|ITIH2_HUMAN	118	0.000373591
20200727_serum_yeast_1_1_rep3.mzML	2895.05	2850.66	44.3936	GAFISJFSMTVDGK	GAFISJFSMTVDGK	(N(N(H(H(N(H(A))))(H(N(H(A)))))))	A(2)H(5)N(4)	6	3	1226.83	9535250	2.80113e+08	sp|P19823|ITIH2_HUMAN	118	0.000373591
20200727_serum_yeast_1_1_rep4.mzML	2913.68	2868.38	45.2959	GAFISJFSMTVDGK	GAFISJFSMTVDGK	(N(N(H(H(N(H(A))))(H(N(H(A)))))))	A(2)H(5)N(4)	6	3	1226.83	8202520	289186461	sp|P19823|ITIH2_HUMAN	118	0.000373591
20200727_serum_yeast_10_12_rep3.mzML	3298.77	3175.31	123.464	GCJDSDVLAVAGFALR	GC[160]JDSDVLAVAGFALR	(N(N(H(H(N(H(A))))(H(N(H(A)))))))	A(2)H(5)N(4)	3	3	1290.53	302859	7.93486e+06	sp|Q9UGM5|FETUB_HUMAN	37	0.000324825
20200727_serum_yeast_1_1_rep2.mzML	3288.63	3178.72	109.91	GCJDSDVLAVAGFALR	GC[160]JDSDVLAVAGFALR	(N(N(H(H(N(H(A))))(H(N(H(A)))))))	A(2)H(5)N(4)	3	3	1290.53	311185	8.6323e+06	sp|Q9UGM5|FETUB_HUMAN	37	0.000324825
20200727_serum_yeast_1_1_rep4.mzML	3291.6	3176.96	114.638	GCJDSDVLAVAGFALR	GC[160]JDSDVLAVAGFALR	(N(N(H(H(N(H(A))))(H(N(H(A)))))))	A(2)H(5)N(4)	3	3	1290.53	237530	9.11123e+06	sp|Q9UGM5|FETUB_HUMAN	37	0.000324825
20200727_serum_yeast_10_12_rep3.mzML	3298.77	3259.24	39.5301	GCJDSDVLAVAGFALR	GC[160]JDSDVLAVAGFALR	(N(N(H(H(N(H(H))))(H(N(F)(H(A)))))))	A(1)F(1)H(6)N(4)	3	3	1296.2	302859	421733	sp|Q9UGM5|FETUB_HUMAN	37	0.000296074
20200727_serum_yeast_1_1_rep2.mzML	3288.63	3255.11	33.5223	GCJDSDVLAVAGFALR	GC[160]JDSDVLAVAGFALR	(N(N(H(H(N(H(H))))(H(N(F)(H(A)))))))	A(1)F(1)H(6)N(4)	3	3	1296.2	303101	1.15209e+06	sp|Q9UGM5|FETUB_HUMAN	37	0.000296074
20200727_serum_yeast_1_1_rep4.mzML	3291.6	3257.39	34.2085	GCJDSDVLAVAGFALR	GC[160]JDSDVLAVAGFALR	(N(N(H(H(N(H(H))))(H(N(F)(H(A)))))))	A(1)F(1)H(6)N(4)	3	3	1296.2	237530	316572	sp|Q9UGM5|FETUB_HUMAN	37	0.000296074
20200727_serum_yeast_10_12_rep1.mzML	3299.78	3186.13	113.646	GFGVAIVGJYTAALPTEAALR	GFGVAIVGJYTAALPTEAALR	(N(N(H(H(N(H(A))))(H(N(H(A)))))))	A(2)H(5)N(4)	9	4	1074.73	898040	1.23871e+07	sp|Q96PD5|PGRP2_HUMAN	485	0.00021326
20200727_serum_yeast_10_12_rep2.mzML	3296.54	3177.73	118.807	GFGVAIVGJYTAALPTEAALR	GFGVAIVGJYTAALPTEAALR	(N(N(H(H(N(H(A))))(H(N(H(A)))))))	A(2)H(5)N(4)	9	4	1074.73	696893	9.1435e+06	sp|Q96PD5|PGRP2_HUMAN	485	0.00021326
20200727_serum_yeast_10_12_rep3.mzML	3298.85	3174.42	124.433	GFGVAIVGJYTAALPTEAALR	GFGVAIVGJYTAALPTEAALR	(N(N(H(H(N(H(A))))(H(N(H(A)))))))	A(2)H(5)N(4)	9	4	1074.73	513199	5142067	sp|Q96PD5|PGRP2_HUMAN	485	0.00021326
20200727_serum_yeast_10_15_rep1.mzML	3297.49	3175.95	121.543	GFGVAIVGJYTAALPTEAALR	GFGVAIVGJYTAALPTEAALR	(N(N(H(H(N(H(A))))(H(N(H(A)))))))	A(2)H(5)N(4)	9	4	1074.73	670101	9.8519e+06	sp|Q96PD5|PGRP2_HUMAN	485	0.00021326
20200727_serum_yeast_1_1_rep2.mzML	3291.33	3177.75	113.581	GFGVAIVGJYTAALPTEAALR	GFGVAIVGJYTAALPTEAALR	(N(N(H(H(N(H(A))))(H(N(H(A)))))))	A(2)H(5)N(4)	9	4	1074.73	502962	8.76738e+06	sp|Q96PD5|PGRP2_HUMAN	485	0.00021326
20200727_serum_yeast_1_1_rep3.mzML	3291.03	3171.51	119.522	GFGVAIVGJYTAALPTEAALR	GFGVAIVGJYTAALPTEAALR	(N(N(H(H(N(H(A))))(H(N(H(A)))))))	A(2)H(5)N(4)	9	4	1074.73	933640	1.11531e+07	sp|Q96PD5|PGRP2_HUMAN	485	0.00021326
20200727_serum_yeast_1_1_rep4.mzML	3293.15	3175.95	117.203	GFGVAIVGJYTAALPTEAALR	GFGVAIVGJYTAALPTEAALR	(N(N(H(H(N(H(A))))(H(N(H(A)))))))	A(2)H(5)N(4)	9	4	1074.73	772360	9.42728e+06	sp|Q96PD5|PGRP2_HUMAN	485	0.00021326
20200727_serum_yeast_10_12_rep1.mzML	3299.74	3214.4	85.3361	GFGVAIVGJYTAALPTEAALR	GFGVAIVGJYTAALPTEAALR	(N(N(H(H(N(H(A))))(H(N(H(A)))))))	A(2)H(5)N(4)	9	3	1432.64	1363580	48849850	sp|Q96PD5|PGRP2_HUMAN	485	0.00021326
20200727_serum_yeast_10_12_rep2.mzML	3297.19	3204.94	92.2481	GFGVAIVGJYTAALPTEAALR	GFGVAIVGJYTAALPTEAALR	(N(N(H(H(N(H(A))))(H(N(H(A)))))))	A(2)H(5)N(4)	9	3	1432.64	1459710	3.99364e+07	sp|Q96PD5|PGRP2_HUMAN	485	0.00021326
20200727_serum_yeast_10_12_rep3.mzML	3299.5	3198.83	100.672	GFGVAIVGJYTAALPTEAALR	GFGVAIVGJYTAALPTEAALR	(N(N(H(H(N(H(A))))(H(N(H(A)))))))	A(2)H(5)N(4)	9	3	1432.64	1657020	48896864	sp|Q96PD5|PGRP2_HUMAN	485	0.00021326
20200727_serum_yeast_10_15_rep1.mzML	3297.84	3197.62	100.217	GFGVAIVGJYTAALPTEAALR	GFGVAIVGJYTAALPTEAALR	(N(N(H(H(N(H(A))))(H(N(H(A)))))))	A(2)H(5)N(4)	9	3	1432.64	1864430	4.89356e+07	sp|Q96PD5|PGRP2_HUMAN	485	0.00021326
20200727_serum_yeast_10_15_rep3.mzML	3306.69	3210.05	96.6431	GFGVAIVGJYTAALPTEAALR	GFGVAIVGJYTAALPTEAALR	(N(N(H(H(N(H(A))))(H(N(H(A)))))))	A(2)H(5)N(4)	9	3	1432.64	1215670	3.7379e+07	sp|Q96PD5|PGRP2_HUMAN	485	0.00021326
20200727_serum_yeast_10_15_rep4.mzML	3305.82	3213.31	92.5051	GFGVAIVGJYTAALPTEAALR	GFGVAIVGJYTAALPTEAALR	(N(N(H(H(N(H(A))))(H(N(H(A)))))))	A(2)H(5)N(4)	9	3	1432.64	1510210	2.82881e+07	sp|Q96PD5|PGRP2_HUMAN	485	0.00021326
20200727_serum_yeast_1_1_rep2.mzML	3291.13	3204.18	86.9537	GFGVAIVGJYTAALPTEAALR	GFGVAIVGJYTAALPTEAALR	(N(N(H(H(N(H(A))))(H(N(H(A)))))))	A(2)H(5)N(4)	9	3	1432.64	2007210	5.56416e+07	sp|Q96PD5|PGRP2_HUMAN	485	0.00021326
20200727_serum_yeast_1_1_rep3.mzML	3291.31	3197.77	93.5435	GFGVAIVGJYTAALPTEAALR	GFGVAIVGJYTAALPTEAALR	(N(N(H(H(N(H(A))))(H(N(H(A)))))))	A(2)H(5)N(4)	9	3	1432.64	1652170	50928508	sp|Q96PD5|PGRP2_HUMAN	485	0.00021326
20200727_serum_yeast_1_1_rep4.mzML	3292.64	3203.52	89.1225	GFGVAIVGJYTAALPTEAALR	GFGVAIVGJYTAALPTEAALR	(N(N(H(H(N(H(A))))(H(N(H(A)))))))	A(2)H(5)N(4)	9	3	1432.64	1477620	4.1956e+07	sp|Q96PD5|PGRP2_HUMAN	485	0.00021326
20200727_serum_yeast_10_12_rep1.mzML	1735	1788.41	-53.4123	GGSSGWSGGLAQJR	GGSSGWSGGLAQJR	(N(N(H(H(N(H(A))))(H(N(H(A)))))))	A(2)H(5)N(4)	13	3	1180.14	3320900	7.65304e+07	sp|P07357|CO8A_HUMAN	437	0.00511989
[truncated: 5,791 more rows]

## Sheet: PredMS2 Precursors
FullPeptideName	GlycanComposition	Charge	Sequence	ProteinName	ProteinGlycoSite	20200727_serum_yeast_1_1_rep2.mzML	20200727_serum_yeast_1_1_rep3.mzML	20200727_serum_yeast_1_1_rep4.mzML	20200727_serum_yeast_10_12_rep1.mzML	20200727_serum_yeast_10_12_rep2.mzML	20200727_serum_yeast_10_12_rep3.mzML	20200727_serum_yeast_10_15_rep1.mzML	20200727_serum_yeast_10_15_rep3.mzML	20200727_serum_yeast_10_15_rep4.mzML
[truncated: 1,099 more rows]

[truncated: 10 more sheets: PredMS2 Site-Glycans, PredMS2 Glycosites, PredLib PeakGroups, PredLib Precursors, PredLib Site-Glycans, PredLib Glycosites, PredExt PeakGroups, PredExt Precursors, PredExt Site-Glycans, PredExt Glycosites]
